# Supplementary material for: Fast and near-optimal monitoring for healthcare acquired infection outbreaks
Source: PLoS Comput Biol. 2019 Sep 16;15(9):e1007284. doi: 10.1371/journal.pcbi.1007284 (PMC6762212; doi:10.1371/journal.pcbi.1007284)
Supplement: S2 Data — (ZIP) [file pcbi.1007284.s007.zip › MobilityLogs2/HAISE_Carilion_all_visits_day_142.txt]

#Person location Sublocation StartTime EndTime Type
409249 211 1001 34260 34797 1
423153 347 1001 7980 8877 1
401000 878 1001 61380 66957 1
400007 99400007 1001 86380 86390 1
400293 99400293 1001 86380 86390 1
400408 99400408 1001 86380 86390 1
400616 99400616 1001 86380 86390 1
400655 99400655 1001 86380 86390 1
400912 99400912 1001 86380 86390 1
401000 99401000 1001 86380 86390 1
401074 99401074 1001 86380 86390 1
401139 99401139 1001 86380 86390 1
401175 99401175 1001 86380 86390 1
401216 99401216 1001 86380 86390 1
401618 99401618 1001 86380 86390 1
401911 99401911 1001 86380 86390 1
401860 99401860 1001 86380 86390 1
401978 99401978 1001 86380 86390 1
402175 99402175 1001 86380 86390 1
402337 99402337 1001 86380 86390 1
402476 99402476 1001 86380 86390 1
402568 99402568 1001 86380 86390 1
402546 99402546 1001 86380 86390 1
402591 99402591 1001 86380 86390 1
402592 99402592 1001 86380 86390 1
402595 99402595 1001 86380 86390 1
402640 99402640 1001 86380 86390 1
402717 99402717 1001 86380 86390 1
402830 99402830 1001 86380 86390 1
403015 99403015 1001 86380 86390 1
403280 99403280 1001 86380 86390 1
403352 99403352 1001 86380 86390 1
403559 99403559 1001 86380 86390 1
403678 99403678 1001 86380 86390 1
403701 99403701 1001 86380 86390 1
403691 99403691 1001 86380 86390 1
403769 99403769 1001 86380 86390 1
403832 99403832 1001 86380 86390 1
403969 99403969 1001 86380 86390 1
404221 99404221 1001 86380 86390 1
404204 99404204 1001 86380 86390 1
404320 99404320 1001 86380 86390 1
404552 99404552 1001 86380 86390 1
404622 99404622 1001 86380 86390 1
404728 99404728 1001 86380 86390 1
404778 99404778 1001 86380 86390 1
404804 99404804 1001 86380 86390 1
404999 99404999 1001 86380 86390 1
405049 99405049 1001 86380 86390 1
405187 99405187 1001 86380 86390 1
405210 99405210 1001 86380 86390 1
405123 99405123 1001 86380 86390 1
405242 99405242 1001 86380 86390 1
405660 99405660 1001 86380 86390 1
405974 99405974 1001 86380 86390 1
405873 99405873 1001 86380 86390 1
406007 99406007 1001 86380 86390 1
406410 99406410 1001 86380 86390 1
406472 99406472 1001 86380 86390 1
406836 99406836 1001 86380 86390 1
406975 99406975 1001 86380 86390 1
407229 99407229 1001 86380 86390 1
407213 99407213 1001 86380 86390 1
407149 99407149 1001 86380 86390 1
407436 99407436 1001 86380 86390 1
407382 99407382 1001 86380 86390 1
407535 99407535 1001 86380 86390 1
407506 99407506 1001 86380 86390 1
407858 99407858 1001 86380 86390 1
408017 99408017 1001 86380 86390 1
408348 99408348 1001 86380 86390 1
408641 99408641 1001 86380 86390 1
408799 99408799 1001 86380 86390 1
408866 99408866 1001 86380 86390 1
408918 99408918 1001 86380 86390 1
408908 99408908 1001 86380 86390 1
408998 99408998 1001 86380 86390 1
409005 99409005 1001 86380 86390 1
409181 99409181 1001 86380 86390 1
409204 99409204 1001 86380 86390 1
409697 99409697 1001 86380 86390 1
409726 99409726 1001 86380 86390 1
409843 99409843 1001 86380 86390 1
409797 99409797 1001 86380 86390 1
410058 99410058 1001 86380 86390 1
410187 99410187 1001 86380 86390 1
410156 99410156 1001 86380 86390 1
410174 99410174 1001 86380 86390 1
410401 99410401 1001 86380 86390 1
410328 99410328 1001 86380 86390 1
410410 99410410 1001 86380 86390 1
410692 99410692 1001 86380 86390 1
410770 99410770 1001 86380 86390 1
410904 99410904 1001 86380 86390 1
411157 99411157 1001 86380 86390 1
411163 99411163 1001 86380 86390 1
411282 99411282 1001 86380 86390 1
411329 99411329 1001 86380 86390 1
411596 99411596 1001 86380 86390 1
411695 99411695 1001 86380 86390 1
411842 99411842 1001 86380 86390 1
411843 99411843 1001 86380 86390 1
412007 99412007 1001 86380 86390 1
412223 99412223 1001 86380 86390 1
413621 99413621 1001 86380 86390 1
413303 99413303 1001 86380 86390 1
413668 99413668 1001 86380 86390 1
413366 99413366 1001 86380 86390 1
413227 99413227 1001 86380 86390 1
413230 99413230 1001 86380 86390 1
412997 99412997 1001 86380 86390 1
413285 99413285 1001 86380 86390 1
412616 99412616 1001 86380 86390 1
412617 99412617 1001 86380 86390 1
412669 99412669 1001 86380 86390 1
412633 99412633 1001 86380 86390 1
412745 99412745 1001 86380 86390 1
413970 99413970 1001 86380 86390 1
413703 99413703 1001 86380 86390 1
413937 99413937 1001 86380 86390 1
415164 99415164 1001 86380 86390 1
414972 99414972 1001 86380 86390 1
415275 99415275 1001 86380 86390 1
415093 99415093 1001 86380 86390 1
414545 99414545 1001 86380 86390 1
414788 99414788 1001 86380 86390 1
414751 99414751 1001 86380 86390 1
414833 99414833 1001 86380 86390 1
414672 99414672 1001 86380 86390 1
414236 99414236 1001 86380 86390 1
415659 99415659 1001 86380 86390 1
416608 99416608 1001 86380 86390 1
416493 99416493 1001 86380 86390 1
416554 99416554 1001 86380 86390 1
416562 99416562 1001 86380 86390 1
416579 99416579 1001 86380 86390 1
415817 99415817 1001 86380 86390 1
415727 99415727 1001 86380 86390 1
415926 99415926 1001 86380 86390 1
415901 99415901 1001 86380 86390 1
417079 99417079 1001 86380 86390 1
417318 99417318 1001 86380 86390 1
417563 99417563 1001 86380 86390 1
418578 99418578 1001 86380 86390 1
418768 99418768 1001 86380 86390 1
418662 99418662 1001 86380 86390 1
418342 99418342 1001 86380 86390 1
418122 99418122 1001 86380 86390 1
418189 99418189 1001 86380 86390 1
417898 99417898 1001 86380 86390 1
417700 99417700 1001 86380 86390 1
418907 99418907 1001 86380 86390 1
418992 99418992 1001 86380 86390 1
418868 99418868 1001 86380 86390 1
420061 99420061 1001 86380 86390 1
420334 99420334 1001 86380 86390 1
420133 99420133 1001 86380 86390 1
419667 99419667 1001 86380 86390 1
419652 99419652 1001 86380 86390 1
420028 99420028 1001 86380 86390 1
419744 99419744 1001 86380 86390 1
419274 99419274 1001 86380 86390 1
419535 99419535 1001 86380 86390 1
420509 99420509 1001 86380 86390 1
420526 99420526 1001 86380 86390 1
420536 99420536 1001 86380 86390 1
421841 99421841 1001 86380 86390 1
421928 99421928 1001 86380 86390 1
421982 99421982 1001 86380 86390 1
421426 99421426 1001 86380 86390 1
421368 99421368 1001 86380 86390 1
421592 99421592 1001 86380 86390 1
421308 99421308 1001 86380 86390 1
421559 99421559 1001 86380 86390 1
421583 99421583 1001 86380 86390 1
420861 99420861 1001 86380 86390 1
420918 99420918 1001 86380 86390 1
421133 99421133 1001 86380 86390 1
421091 99421091 1001 86380 86390 1
421057 99421057 1001 86380 86390 1
420850 99420850 1001 86380 86390 1
422502 99422502 1001 86380 86390 1
422390 99422390 1001 86380 86390 1
422493 99422493 1001 86380 86390 1
422415 99422415 1001 86380 86390 1
423577 99423577 1001 86380 86390 1
423217 99423217 1001 86380 86390 1
423219 99423219 1001 86380 86390 1
423178 99423178 1001 86380 86390 1
422971 99422971 1001 86380 86390 1
422677 99422677 1001 86380 86390 1
422796 99422796 1001 86380 86390 1
422542 99422542 1001 86380 86390 1
423999 99423999 1001 86380 86390 1
425096 99425096 1001 86380 86390 1
425118 99425118 1001 86380 86390 1
424812 99424812 1001 86380 86390 1
424794 99424794 1001 86380 86390 1
424846 99424846 1001 86380 86390 1
424561 99424561 1001 86380 86390 1
424294 99424294 1001 86380 86390 1
424536 99424536 1001 86380 86390 1
424259 99424259 1001 86380 86390 1
425631 99425631 1001 86380 86390 1
425804 99425804 1001 86380 86390 1
425456 99425456 1001 86380 86390 1
425492 99425492 1001 86380 86390 1
427034 99427034 1001 86380 86390 1
426851 99426851 1001 86380 86390 1
426703 99426703 1001 86380 86390 1
426854 99426854 1001 86380 86390 1
426736 99426736 1001 86380 86390 1
426739 99426739 1001 86380 86390 1
426422 99426422 1001 86380 86390 1
426690 99426690 1001 86380 86390 1
426629 99426629 1001 86380 86390 1
426286 99426286 1001 86380 86390 1
426317 99426317 1001 86380 86390 1
426393 99426393 1001 86380 86390 1
426047 99426047 1001 86380 86390 1
425973 99425973 1001 86380 86390 1
425905 99425905 1001 86380 86390 1
427455 99427455 1001 86380 86390 1
427137 99427137 1001 86380 86390 1
427519 99427519 1001 86380 86390 1
427309 99427309 1001 86380 86390 1
428611 99428611 1001 86380 86390 1
428722 99428722 1001 86380 86390 1
428304 99428304 1001 86380 86390 1
427575 99427575 1001 86380 86390 1
427604 99427604 1001 86380 86390 1
427535 99427535 1001 86380 86390 1
428872 99428872 1001 86380 86390 1
429076 99429076 1001 86380 86390 1
428737 99428737 1001 86380 86390 1
429036 99429036 1001 86380 86390 1
428778 99428778 1001 86380 86390 1
430075 99430075 1001 86380 86390 1
430236 99430236 1001 86380 86390 1
430037 99430037 1001 86380 86390 1
429685 99429685 1001 86380 86390 1
429615 99429615 1001 86380 86390 1
429907 99429907 1001 86380 86390 1
429640 99429640 1001 86380 86390 1
429622 99429622 1001 86380 86390 1
429790 99429790 1001 86380 86390 1
429730 99429730 1001 86380 86390 1
429488 99429488 1001 86380 86390 1
430704 99430704 1001 86380 86390 1
430792 99430792 1001 86380 86390 1
430376 99430376 1001 86380 86390 1
430802 99430802 1001 86380 86390 1
431863 99431863 1001 86380 86390 1
431868 99431868 1001 86380 86390 1
431736 99431736 1001 86380 86390 1
431606 99431606 1001 86380 86390 1
431334 99431334 1001 86380 86390 1
431385 99431385 1001 86380 86390 1
431636 99431636 1001 86380 86390 1
431366 99431366 1001 86380 86390 1
431281 99431281 1001 86380 86390 1
430977 99430977 1001 86380 86390 1
431135 99431135 1001 86380 86390 1
432388 99432388 1001 86380 86390 1
432318 99432318 1001 86380 86390 1
433466 99433466 1001 86380 86390 1
433418 99433418 1001 86380 86390 1
433442 99433442 1001 86380 86390 1
433403 99433403 1001 86380 86390 1
432908 99432908 1001 86380 86390 1
432938 99432938 1001 86380 86390 1
433154 99433154 1001 86380 86390 1
432808 99432808 1001 86380 86390 1
432620 99432620 1001 86380 86390 1
432541 99432541 1001 86380 86390 1
432575 99432575 1001 86380 86390 1
433947 99433947 1001 86380 86390 1
434074 99434074 1001 86380 86390 1
433953 99433953 1001 86380 86390 1
435106 99435106 1001 86380 86390 1
435108 99435108 1001 86380 86390 1
434741 99434741 1001 86380 86390 1
434928 99434928 1001 86380 86390 1
434750 99434750 1001 86380 86390 1
434865 99434865 1001 86380 86390 1
434813 99434813 1001 86380 86390 1
434437 99434437 1001 86380 86390 1
434561 99434561 1001 86380 86390 1
435765 99435765 1001 86380 86390 1
435839 99435839 1001 86380 86390 1
435879 99435879 1001 86380 86390 1
435640 99435640 1001 86380 86390 1
435891 99435891 1001 86380 86390 1
436771 99436771 1001 86380 86390 1
436903 99436903 1001 86380 86390 1
436937 99436937 1001 86380 86390 1
437059 99437059 1001 86380 86390 1
436773 99436773 1001 86380 86390 1
436494 99436494 1001 86380 86390 1
436593 99436593 1001 86380 86390 1
436637 99436637 1001 86380 86390 1
436476 99436476 1001 86380 86390 1
436734 99436734 1001 86380 86390 1
436463 99436463 1001 86380 86390 1
436583 99436583 1001 86380 86390 1
436615 99436615 1001 86380 86390 1
436512 99436512 1001 86380 86390 1
436621 99436621 1001 86380 86390 1
436196 99436196 1001 86380 86390 1
436272 99436272 1001 86380 86390 1
436026 99436026 1001 86380 86390 1
300043 99300043 1001 86380 86390 1
437188 99437188 1001 86380 86390 1
437325 99437325 1001 86380 86390 1
437326 99437326 1001 86380 86390 1
437328 99437328 1001 86380 86390 1
300562 99300562 1001 86380 86390 1
300566 99300566 1001 86380 86390 1
300556 99300556 1001 86380 86390 1
300569 99300569 1001 86380 86390 1
300610 99300610 1001 86380 86390 1
300473 99300473 1001 86380 86390 1
300396 99300396 1001 86380 86390 1
300519 99300519 1001 86380 86390 1
300127 99300127 1001 86380 86390 1
300223 99300223 1001 86380 86390 1
300848 99300848 1001 86380 86390 1
300746 99300746 1001 86380 86390 1
301440 99301440 1001 86380 86390 1
301534 99301534 1001 86380 86390 1
301382 99301382 1001 86380 86390 1
301262 99301262 1001 86380 86390 1
301342 99301342 1001 86380 86390 1
301219 99301219 1001 86380 86390 1
301104 99301104 1001 86380 86390 1
300966 99300966 1001 86380 86390 1
301031 99301031 1001 86380 86390 1
301032 99301032 1001 86380 86390 1
301061 99301061 1001 86380 86390 1
302292 99302292 1001 86380 86390 1
302260 99302260 1001 86380 86390 1
302186 99302186 1001 86380 86390 1
302049 99302049 1001 86380 86390 1
302101 99302101 1001 86380 86390 1
302166 99302166 1001 86380 86390 1
302135 99302135 1001 86380 86390 1
301854 99301854 1001 86380 86390 1
302550 99302550 1001 86380 86390 1
302539 99302539 1001 86380 86390 1
302398 99302398 1001 86380 86390 1
303096 99303096 1001 86380 86390 1
303061 99303061 1001 86380 86390 1
303088 99303088 1001 86380 86390 1
303142 99303142 1001 86380 86390 1
302824 99302824 1001 86380 86390 1
302983 99302983 1001 86380 86390 1
302730 99302730 1001 86380 86390 1
302622 99302622 1001 86380 86390 1
302596 99302596 1001 86380 86390 1
302700 99302700 1001 86380 86390 1
302728 99302728 1001 86380 86390 1
303217 99303217 1001 86380 86390 1
303345 99303345 1001 86380 86390 1
304004 99304004 1001 86380 86390 1
303977 99303977 1001 86380 86390 1
303875 99303875 1001 86380 86390 1
303901 99303901 1001 86380 86390 1
303623 99303623 1001 86380 86390 1
303464 99303464 1001 86380 86390 1
303477 99303477 1001 86380 86390 1
303504 99303504 1001 86380 86390 1
303595 99303595 1001 86380 86390 1
303430 99303430 1001 86380 86390 1
303475 99303475 1001 86380 86390 1
304085 99304085 1001 86380 86390 1
304102 99304102 1001 86380 86390 1
304831 99304831 1001 86380 86390 1
304756 99304756 1001 86380 86390 1
304563 99304563 1001 86380 86390 1
304538 99304538 1001 86380 86390 1
304619 99304619 1001 86380 86390 1
304542 99304542 1001 86380 86390 1
304600 99304600 1001 86380 86390 1
304266 99304266 1001 86380 86390 1
304260 99304260 1001 86380 86390 1
305002 99305002 1001 86380 86390 1
305638 99305638 1001 86380 86390 1
305101 99305101 1001 86380 86390 1
305231 99305231 1001 86380 86390 1
500088 99500088 1001 86380 86390 1
500142 99500142 1001 86380 86390 1
500001 99500001 1001 86380 86390 1
500054 99500054 1001 86380 86390 1
500725 99500725 1001 86380 86390 1
500753 99500753 1001 86380 86390 1
500729 99500729 1001 86380 86390 1
500349 99500349 1001 86380 86390 1
500375 99500375 1001 86380 86390 1
500300 99500300 1001 86380 86390 1
500199 99500199 1001 86380 86390 1
500966 99500966 1001 86380 86390 1
501015 99501015 1001 86380 86390 1
501465 99501465 1001 86380 86390 1
501531 99501531 1001 86380 86390 1
501254 99501254 1001 86380 86390 1
501390 99501390 1001 86380 86390 1
501327 99501327 1001 86380 86390 1
501418 99501418 1001 86380 86390 1
501367 99501367 1001 86380 86390 1
501368 99501368 1001 86380 86390 1
501117 99501117 1001 86380 86390 1
501156 99501156 1001 86380 86390 1
501094 99501094 1001 86380 86390 1
501811 99501811 1001 86380 86390 1
501683 99501683 1001 86380 86390 1
501644 99501644 1001 86380 86390 1
502311 99502311 1001 86380 86390 1
502242 99502242 1001 86380 86390 1
502156 99502156 1001 86380 86390 1
501991 99501991 1001 86380 86390 1
501943 99501943 1001 86380 86390 1
502010 99502010 1001 86380 86390 1
501895 99501895 1001 86380 86390 1
501857 99501857 1001 86380 86390 1
502487 99502487 1001 86380 86390 1
502656 99502656 1001 86380 86390 1
503231 99503231 1001 86380 86390 1
503103 99503103 1001 86380 86390 1
503185 99503185 1001 86380 86390 1
503087 99503087 1001 86380 86390 1
503006 99503006 1001 86380 86390 1
502795 99502795 1001 86380 86390 1
503293 99503293 1001 86380 86390 1
503346 99503346 1001 86380 86390 1
503401 99503401 1001 86380 86390 1
503314 99503314 1001 86380 86390 1
503978 99503978 1001 86380 86390 1
503995 99503995 1001 86380 86390 1
503960 99503960 1001 86380 86390 1
503904 99503904 1001 86380 86390 1
503789 99503789 1001 86380 86390 1
503817 99503817 1001 86380 86390 1
503871 99503871 1001 86380 86390 1
503768 99503768 1001 86380 86390 1
503665 99503665 1001 86380 86390 1
503577 99503577 1001 86380 86390 1
503670 99503670 1001 86380 86390 1
503556 99503556 1001 86380 86390 1
504155 99504155 1001 86380 86390 1
504133 99504133 1001 86380 86390 1
504126 99504126 1001 86380 86390 1
504858 99504858 1001 86380 86390 1
504860 99504860 1001 86380 86390 1
504924 99504924 1001 86380 86390 1
504863 99504863 1001 86380 86390 1
504653 99504653 1001 86380 86390 1
504669 99504669 1001 86380 86390 1
504367 99504367 1001 86380 86390 1
504445 99504445 1001 86380 86390 1
504461 99504461 1001 86380 86390 1
505033 99505033 1001 86380 86390 1
505011 99505011 1001 86380 86390 1
504975 99504975 1001 86380 86390 1
505031 99505031 1001 86380 86390 1
505707 99505707 1001 86380 86390 1
505669 99505669 1001 86380 86390 1
505612 99505612 1001 86380 86390 1
505452 99505452 1001 86380 86390 1
505431 99505431 1001 86380 86390 1
505548 99505548 1001 86380 86390 1
505338 99505338 1001 86380 86390 1
505249 99505249 1001 86380 86390 1
505813 99505813 1001 86380 86390 1
505957 99505957 1001 86380 86390 1
505776 99505776 1001 86380 86390 1
505945 99505945 1001 86380 86390 1
506494 99506494 1001 86380 86390 1
506571 99506571 1001 86380 86390 1
506573 99506573 1001 86380 86390 1
506541 99506541 1001 86380 86390 1
506290 99506290 1001 86380 86390 1
506054 99506054 1001 86380 86390 1
506112 99506112 1001 86380 86390 1
506756 99506756 1001 86380 86390 1
506783 99506783 1001 86380 86390 1
506617 99506617 1001 86380 86390 1
507395 99507395 1001 86380 86390 1
507401 99507401 1001 86380 86390 1
507238 99507238 1001 86380 86390 1
507368 99507368 1001 86380 86390 1
506936 99506936 1001 86380 86390 1
507502 99507502 1001 86380 86390 1
507425 99507425 1001 86380 86390 1
507517 99507517 1001 86380 86390 1
508072 99508072 1001 86380 86390 1
508124 99508124 1001 86380 86390 1
508163 99508163 1001 86380 86390 1
508191 99508191 1001 86380 86390 1
508143 99508143 1001 86380 86390 1
508030 99508030 1001 86380 86390 1
507849 99507849 1001 86380 86390 1
507888 99507888 1001 86380 86390 1
507916 99507916 1001 86380 86390 1
507975 99507975 1001 86380 86390 1
508311 99508311 1001 86380 86390 1
508389 99508389 1001 86380 86390 1
508377 99508377 1001 86380 86390 1
508316 99508316 1001 86380 86390 1
508420 99508420 1001 86380 86390 1
508332 99508332 1001 86380 86390 1
508988 99508988 1001 86380 86390 1
508956 99508956 1001 86380 86390 1
508725 99508725 1001 86380 86390 1
508571 99508571 1001 86380 86390 1
508585 99508585 1001 86380 86390 1
508561 99508561 1001 86380 86390 1
508616 99508616 1001 86380 86390 1
508488 99508488 1001 86380 86390 1
508579 99508579 1001 86380 86390 1
508647 99508647 1001 86380 86390 1
508479 99508479 1001 86380 86390 1
509201 99509201 1001 86380 86390 1
509720 99509720 1001 86380 86390 1
509880 99509880 1001 86380 86390 1
509822 99509822 1001 86380 86390 1
509502 99509502 1001 86380 86390 1
509424 99509424 1001 86380 86390 1
509331 99509331 1001 86380 86390 1
510084 99510084 1001 86380 86390 1
510613 99510613 1001 86380 86390 1
510701 99510701 1001 86380 86390 1
510720 99510720 1001 86380 86390 1
510546 99510546 1001 86380 86390 1
510398 99510398 1001 86380 86390 1
510264 99510264 1001 86380 86390 1
510126 99510126 1001 86380 86390 1
510789 99510789 1001 86380 86390 1
510815 99510815 1001 86380 86390 1
510745 99510745 1001 86380 86390 1
511515 99511515 1001 86380 86390 1
511477 99511477 1001 86380 86390 1
511519 99511519 1001 86380 86390 1
511403 99511403 1001 86380 86390 1
511494 99511494 1001 86380 86390 1
511496 99511496 1001 86380 86390 1
511537 99511537 1001 86380 86390 1
511357 99511357 1001 86380 86390 1
511423 99511423 1001 86380 86390 1
511475 99511475 1001 86380 86390 1
511130 99511130 1001 86380 86390 1
510982 99510982 1001 86380 86390 1
510995 99510995 1001 86380 86390 1
511576 99511576 1001 86380 86390 1
511744 99511744 1001 86380 86390 1
511685 99511685 1001 86380 86390 1
511588 99511588 1001 86380 86390 1
512330 99512330 1001 86380 86390 1
512273 99512273 1001 86380 86390 1
512299 99512299 1001 86380 86390 1
512224 99512224 1001 86380 86390 1
512110 99512110 1001 86380 86390 1
512003 99512003 1001 86380 86390 1
511858 99511858 1001 86380 86390 1
511951 99511951 1001 86380 86390 1
512506 99512506 1001 86380 86390 1
512473 99512473 1001 86380 86390 1
512515 99512515 1001 86380 86390 1
512440 99512440 1001 86380 86390 1
513154 99513154 1001 86380 86390 1
513117 99513117 1001 86380 86390 1
513132 99513132 1001 86380 86390 1
513035 99513035 1001 86380 86390 1
513100 99513100 1001 86380 86390 1
512987 99512987 1001 86380 86390 1
512754 99512754 1001 86380 86390 1
512770 99512770 1001 86380 86390 1
512656 99512656 1001 86380 86390 1
512633 99512633 1001 86380 86390 1
513362 99513362 1001 86380 86390 1
513233 99513233 1001 86380 86390 1
513392 99513392 1001 86380 86390 1
513380 99513380 1001 86380 86390 1
514031 99514031 1001 86380 86390 1
514010 99514010 1001 86380 86390 1
513834 99513834 1001 86380 86390 1
513889 99513889 1001 86380 86390 1
513694 99513694 1001 86380 86390 1
513569 99513569 1001 86380 86390 1
513443 99513443 1001 86380 86390 1
513585 99513585 1001 86380 86390 1
514041 99514041 1001 86380 86390 1
514187 99514187 1001 86380 86390 1
514072 99514072 1001 86380 86390 1
514086 99514086 1001 86380 86390 1
514139 99514139 1001 86380 86390 1
514217 99514217 1001 86380 86390 1
514039 99514039 1001 86380 86390 1
514831 99514831 1001 86380 86390 1
514773 99514773 1001 86380 86390 1
514792 99514792 1001 86380 86390 1
514482 99514482 1001 86380 86390 1
514303 99514303 1001 86380 86390 1
514267 99514267 1001 86380 86390 1
514281 99514281 1001 86380 86390 1
514990 99514990 1001 86380 86390 1
515453 99515453 1001 86380 86390 1
515338 99515338 1001 86380 86390 1
515378 99515378 1001 86380 86390 1
515348 99515348 1001 86380 86390 1
515251 99515251 1001 86380 86390 1
515726 99515726 1001 86380 86390 1
515794 99515794 1001 86380 86390 1
515757 99515757 1001 86380 86390 1
515847 99515847 1001 86380 86390 1
516398 99516398 1001 86380 86390 1
516347 99516347 1001 86380 86390 1
516492 99516492 1001 86380 86390 1
516493 99516493 1001 86380 86390 1
516377 99516377 1001 86380 86390 1
516314 99516314 1001 86380 86390 1
516469 99516469 1001 86380 86390 1
516367 99516367 1001 86380 86390 1
516165 99516165 1001 86380 86390 1
516179 99516179 1001 86380 86390 1
516192 99516192 1001 86380 86390 1
516284 99516284 1001 86380 86390 1
516174 99516174 1001 86380 86390 1
515932 99515932 1001 86380 86390 1
515921 99515921 1001 86380 86390 1
515973 99515973 1001 86380 86390 1
516094 99516094 1001 86380 86390 1
516581 99516581 1001 86380 86390 1
516659 99516659 1001 86380 86390 1
516518 99516518 1001 86380 86390 1
517265 99517265 1001 86380 86390 1
517191 99517191 1001 86380 86390 1
517219 99517219 1001 86380 86390 1
517014 99517014 1001 86380 86390 1
517053 99517053 1001 86380 86390 1
517109 99517109 1001 86380 86390 1
516958 99516958 1001 86380 86390 1
516997 99516997 1001 86380 86390 1
516838 99516838 1001 86380 86390 1
517453 99517453 1001 86380 86390 1
517960 99517960 1001 86380 86390 1
517985 99517985 1001 86380 86390 1
518011 99518011 1001 86380 86390 1
518065 99518065 1001 86380 86390 1
518005 99518005 1001 86380 86390 1
517980 99517980 1001 86380 86390 1
518156 99518156 1001 86380 86390 1
517840 99517840 1001 86380 86390 1
517797 99517797 1001 86380 86390 1
517701 99517701 1001 86380 86390 1
517716 99517716 1001 86380 86390 1
518317 99518317 1001 86380 86390 1
518335 99518335 1001 86380 86390 1
518311 99518311 1001 86380 86390 1
518260 99518260 1001 86380 86390 1
518299 99518299 1001 86380 86390 1
518261 99518261 1001 86380 86390 1
518847 99518847 1001 86380 86390 1
518914 99518914 1001 86380 86390 1
518799 99518799 1001 86380 86390 1
518936 99518936 1001 86380 86390 1
518747 99518747 1001 86380 86390 1
518605 99518605 1001 86380 86390 1
518611 99518611 1001 86380 86390 1
518612 99518612 1001 86380 86390 1
518536 99518536 1001 86380 86390 1
518410 99518410 1001 86380 86390 1
518375 99518375 1001 86380 86390 1
519014 99519014 1001 86380 86390 1
519157 99519157 1001 86380 86390 1
519177 99519177 1001 86380 86390 1
519660 99519660 1001 86380 86390 1
519779 99519779 1001 86380 86390 1
519733 99519733 1001 86380 86390 1
519669 99519669 1001 86380 86390 1
519708 99519708 1001 86380 86390 1
519721 99519721 1001 86380 86390 1
519444 99519444 1001 86380 86390 1
519526 99519526 1001 86380 86390 1
519489 99519489 1001 86380 86390 1
519246 99519246 1001 86380 86390 1
519395 99519395 1001 86380 86390 1
519228 99519228 1001 86380 86390 1
519296 99519296 1001 86380 86390 1
519902 99519902 1001 86380 86390 1
520008 99520008 1001 86380 86390 1
519972 99519972 1001 86380 86390 1
519895 99519895 1001 86380 86390 1
519935 99519935 1001 86380 86390 1
519913 99519913 1001 86380 86390 1
520592 99520592 1001 86380 86390 1
520240 99520240 1001 86380 86390 1
520375 99520375 1001 86380 86390 1
520275 99520275 1001 86380 86390 1
520118 99520118 1001 86380 86390 1
520161 99520161 1001 86380 86390 1
520669 99520669 1001 86380 86390 1
520775 99520775 1001 86380 86390 1
521314 99521314 1001 86380 86390 1
521345 99521345 1001 86380 86390 1
521385 99521385 1001 86380 86390 1
521399 99521399 1001 86380 86390 1
521459 99521459 1001 86380 86390 1
521106 99521106 1001 86380 86390 1
521197 99521197 1001 86380 86390 1
521083 99521083 1001 86380 86390 1
521214 99521214 1001 86380 86390 1
521113 99521113 1001 86380 86390 1
521221 99521221 1001 86380 86390 1
520925 99520925 1001 86380 86390 1
520957 99520957 1001 86380 86390 1
520866 99520866 1001 86380 86390 1
521659 99521659 1001 86380 86390 1
522138 99522138 1001 86380 86390 1
522273 99522273 1001 86380 86390 1
522120 99522120 1001 86380 86390 1
521987 99521987 1001 86380 86390 1
522029 99522029 1001 86380 86390 1
521927 99521927 1001 86380 86390 1
521726 99521726 1001 86380 86390 1
521845 99521845 1001 86380 86390 1
521847 99521847 1001 86380 86390 1
522380 99522380 1001 86380 86390 1
522353 99522353 1001 86380 86390 1
522392 99522392 1001 86380 86390 1
523030 99523030 1001 86380 86390 1
523033 99523033 1001 86380 86390 1
523110 99523110 1001 86380 86390 1
522901 99522901 1001 86380 86390 1
522840 99522840 1001 86380 86390 1
522513 99522513 1001 86380 86390 1
522535 99522535 1001 86380 86390 1
522678 99522678 1001 86380 86390 1
523197 99523197 1001 86380 86390 1
523151 99523151 1001 86380 86390 1
523803 99523803 1001 86380 86390 1
523746 99523746 1001 86380 86390 1
523759 99523759 1001 86380 86390 1
523877 99523877 1001 86380 86390 1
523774 99523774 1001 86380 86390 1
523879 99523879 1001 86380 86390 1
523650 99523650 1001 86380 86390 1
523654 99523654 1001 86380 86390 1
523441 99523441 1001 86380 86390 1
523508 99523508 1001 86380 86390 1
523500 99523500 1001 86380 86390 1
524136 99524136 1001 86380 86390 1
524028 99524028 1001 86380 86390 1
523967 99523967 1001 86380 86390 1
524607 99524607 1001 86380 86390 1
524687 99524687 1001 86380 86390 1
524751 99524751 1001 86380 86390 1
524613 99524613 1001 86380 86390 1
524422 99524422 1001 86380 86390 1
524385 99524385 1001 86380 86390 1
524464 99524464 1001 86380 86390 1
524428 99524428 1001 86380 86390 1
524457 99524457 1001 86380 86390 1
524281 99524281 1001 86380 86390 1
524295 99524295 1001 86380 86390 1
524336 99524336 1001 86380 86390 1
524356 99524356 1001 86380 86390 1
524847 99524847 1001 86380 86390 1
525399 99525399 1001 86380 86390 1
525197 99525197 1001 86380 86390 1
525263 99525263 1001 86380 86390 1
525302 99525302 1001 86380 86390 1
525199 99525199 1001 86380 86390 1
525291 99525291 1001 86380 86390 1
525357 99525357 1001 86380 86390 1
525270 99525270 1001 86380 86390 1
525151 99525151 1001 86380 86390 1
525118 99525118 1001 86380 86390 1
525713 99525713 1001 86380 86390 1
525734 99525734 1001 86380 86390 1
526233 99526233 1001 86380 86390 1
526260 99526260 1001 86380 86390 1
526350 99526350 1001 86380 86390 1
526262 99526262 1001 86380 86390 1
526277 99526277 1001 86380 86390 1
526053 99526053 1001 86380 86390 1
526199 99526199 1001 86380 86390 1
526212 99526212 1001 86380 86390 1
526189 99526189 1001 86380 86390 1
526216 99526216 1001 86380 86390 1
525963 99525963 1001 86380 86390 1
526491 99526491 1001 86380 86390 1
526547 99526547 1001 86380 86390 1
527230 99527230 1001 86380 86390 1
527193 99527193 1001 86380 86390 1
527158 99527158 1001 86380 86390 1
526916 99526916 1001 86380 86390 1
526908 99526908 1001 86380 86390 1
526896 99526896 1001 86380 86390 1
526845 99526845 1001 86380 86390 1
526749 99526749 1001 86380 86390 1
526634 99526634 1001 86380 86390 1
526677 99526677 1001 86380 86390 1
527454 99527454 1001 86380 86390 1
527407 99527407 1001 86380 86390 1
527371 99527371 1001 86380 86390 1
527962 99527962 1001 86380 86390 1
528049 99528049 1001 86380 86390 1
528055 99528055 1001 86380 86390 1
528011 99528011 1001 86380 86390 1
527782 99527782 1001 86380 86390 1
527770 99527770 1001 86380 86390 1
527510 99527510 1001 86380 86390 1
527525 99527525 1001 86380 86390 1
527603 99527603 1001 86380 86390 1
527504 99527504 1001 86380 86390 1
527479 99527479 1001 86380 86390 1
528176 99528176 1001 86380 86390 1
528112 99528112 1001 86380 86390 1
528100 99528100 1001 86380 86390 1
528119 99528119 1001 86380 86390 1
528094 99528094 1001 86380 86390 1
528266 99528266 1001 86380 86390 1
528723 99528723 1001 86380 86390 1
528659 99528659 1001 86380 86390 1
528521 99528521 1001 86380 86390 1
528306 99528306 1001 86380 86390 1
528348 99528348 1001 86380 86390 1
528362 99528362 1001 86380 86390 1
528466 99528466 1001 86380 86390 1
528441 99528441 1001 86380 86390 1
528351 99528351 1001 86380 86390 1
528943 99528943 1001 86380 86390 1
528944 99528944 1001 86380 86390 1
528962 99528962 1001 86380 86390 1
529547 99529547 1001 86380 86390 1
529525 99529525 1001 86380 86390 1
529538 99529538 1001 86380 86390 1
529605 99529605 1001 86380 86390 1
529646 99529646 1001 86380 86390 1
529583 99529583 1001 86380 86390 1
529190 99529190 1001 86380 86390 1
529297 99529297 1001 86380 86390 1
529260 99529260 1001 86380 86390 1
529286 99529286 1001 86380 86390 1
529790 99529790 1001 86380 86390 1
530542 99530542 1001 86380 86390 1
530476 99530476 1001 86380 86390 1
530297 99530297 1001 86380 86390 1
530255 99530255 1001 86380 86390 1
529999 99529999 1001 86380 86390 1
530052 99530052 1001 86380 86390 1
529975 99529975 1001 86380 86390 1
529941 99529941 1001 86380 86390 1
530033 99530033 1001 86380 86390 1
530059 99530059 1001 86380 86390 1
530618 99530618 1001 86380 86390 1
530749 99530749 1001 86380 86390 1
530608 99530608 1001 86380 86390 1
531308 99531308 1001 86380 86390 1
531071 99531071 1001 86380 86390 1
531138 99531138 1001 86380 86390 1
531113 99531113 1001 86380 86390 1
531023 99531023 1001 86380 86390 1
531108 99531108 1001 86380 86390 1
530800 99530800 1001 86380 86390 1
530880 99530880 1001 86380 86390 1
530804 99530804 1001 86380 86390 1
530910 99530910 1001 86380 86390 1
530963 99530963 1001 86380 86390 1
530797 99530797 1001 86380 86390 1
531445 99531445 1001 86380 86390 1
531427 99531427 1001 86380 86390 1
532094 99532094 1001 86380 86390 1
532161 99532161 1001 86380 86390 1
532008 99532008 1001 86380 86390 1
532149 99532149 1001 86380 86390 1
532112 99532112 1001 86380 86390 1
531964 99531964 1001 86380 86390 1
531916 99531916 1001 86380 86390 1
531684 99531684 1001 86380 86390 1
531749 99531749 1001 86380 86390 1
531686 99531686 1001 86380 86390 1
531623 99531623 1001 86380 86390 1
532321 99532321 1001 86380 86390 1
532388 99532388 1001 86380 86390 1
532248 99532248 1001 86380 86390 1
532370 99532370 1001 86380 86390 1
532950 99532950 1001 86380 86390 1
532671 99532671 1001 86380 86390 1
532684 99532684 1001 86380 86390 1
532635 99532635 1001 86380 86390 1
532774 99532774 1001 86380 86390 1
532582 99532582 1001 86380 86390 1
532414 99532414 1001 86380 86390 1
532532 99532532 1001 86380 86390 1
532586 99532586 1001 86380 86390 1
533186 99533186 1001 86380 86390 1
533199 99533199 1001 86380 86390 1
533840 99533840 1001 86380 86390 1
533791 99533791 1001 86380 86390 1
533742 99533742 1001 86380 86390 1
533575 99533575 1001 86380 86390 1
533504 99533504 1001 86380 86390 1
533638 99533638 1001 86380 86390 1
533316 99533316 1001 86380 86390 1
533317 99533317 1001 86380 86390 1
533306 99533306 1001 86380 86390 1
533398 99533398 1001 86380 86390 1
533326 99533326 1001 86380 86390 1
533327 99533327 1001 86380 86390 1
533366 99533366 1001 86380 86390 1
533986 99533986 1001 86380 86390 1
533963 99533963 1001 86380 86390 1
534041 99534041 1001 86380 86390 1
534033 99534033 1001 86380 86390 1
534022 99534022 1001 86380 86390 1
534350 99534350 1001 86380 86390 1
534313 99534313 1001 86380 86390 1
534447 99534447 1001 86380 86390 1
534292 99534292 1001 86380 86390 1
534140 99534140 1001 86380 86390 1
534791 99534791 1001 86380 86390 1
535421 99535421 1001 86380 86390 1
535473 99535473 1001 86380 86390 1
535337 99535337 1001 86380 86390 1
535326 99535326 1001 86380 86390 1
535216 99535216 1001 86380 86390 1
535100 99535100 1001 86380 86390 1
535117 99535117 1001 86380 86390 1
535145 99535145 1001 86380 86390 1
535107 99535107 1001 86380 86390 1
535148 99535148 1001 86380 86390 1
535025 99535025 1001 86380 86390 1
535013 99535013 1001 86380 86390 1
535078 99535078 1001 86380 86390 1
535585 99535585 1001 86380 86390 1
535623 99535623 1001 86380 86390 1
536169 99536169 1001 86380 86390 1
536255 99536255 1001 86380 86390 1
536327 99536327 1001 86380 86390 1
536244 99536244 1001 86380 86390 1
536331 99536331 1001 86380 86390 1
536041 99536041 1001 86380 86390 1
535937 99535937 1001 86380 86390 1
535951 99535951 1001 86380 86390 1
536030 99536030 1001 86380 86390 1
535993 99535993 1001 86380 86390 1
536456 99536456 1001 86380 86390 1
536457 99536457 1001 86380 86390 1
536510 99536510 1001 86380 86390 1
536962 99536962 1001 86380 86390 1
537013 99537013 1001 86380 86390 1
537015 99537015 1001 86380 86390 1
537029 99537029 1001 86380 86390 1
536807 99536807 1001 86380 86390 1
536573 99536573 1001 86380 86390 1
536652 99536652 1001 86380 86390 1
536655 99536655 1001 86380 86390 1
536734 99536734 1001 86380 86390 1
537284 99537284 1001 86380 86390 1
537170 99537170 1001 86380 86390 1
537952 99537952 1001 86380 86390 1
537823 99537823 1001 86380 86390 1
537944 99537944 1001 86380 86390 1
537869 99537869 1001 86380 86390 1
537709 99537709 1001 86380 86390 1
537753 99537753 1001 86380 86390 1
537679 99537679 1001 86380 86390 1
537486 99537486 1001 86380 86390 1
537424 99537424 1001 86380 86390 1
537425 99537425 1001 86380 86390 1
537492 99537492 1001 86380 86390 1
537520 99537520 1001 86380 86390 1
537547 99537547 1001 86380 86390 1
538161 99538161 1001 86380 86390 1
538636 99538636 1001 86380 86390 1
538722 99538722 1001 86380 86390 1
538549 99538549 1001 86380 86390 1
538593 99538593 1001 86380 86390 1
538543 99538543 1001 86380 86390 1
538377 99538377 1001 86380 86390 1
538209 99538209 1001 86380 86390 1
538353 99538353 1001 86380 86390 1
538346 99538346 1001 86380 86390 1
539008 99539008 1001 86380 86390 1
538832 99538832 1001 86380 86390 1
538846 99538846 1001 86380 86390 1
539554 99539554 1001 86380 86390 1
539410 99539410 1001 86380 86390 1
539415 99539415 1001 86380 86390 1
539061 99539061 1001 86380 86390 1
539165 99539165 1001 86380 86390 1
539219 99539219 1001 86380 86390 1
539143 99539143 1001 86380 86390 1
539067 99539067 1001 86380 86390 1
539032 99539032 1001 86380 86390 1
539774 99539774 1001 86380 86390 1
539790 99539790 1001 86380 86390 1
540319 99540319 1001 86380 86390 1
540332 99540332 1001 86380 86390 1
540134 99540134 1001 86380 86390 1
540168 99540168 1001 86380 86390 1
539885 99539885 1001 86380 86390 1
540002 99540002 1001 86380 86390 1
539985 99539985 1001 86380 86390 1
540038 99540038 1001 86380 86390 1
540488 99540488 1001 86380 86390 1
540541 99540541 1001 86380 86390 1
540593 99540593 1001 86380 86390 1
541117 99541117 1001 86380 86390 1
541233 99541233 1001 86380 86390 1
541047 99541047 1001 86380 86390 1
540711 99540711 1001 86380 86390 1
540789 99540789 1001 86380 86390 1
540870 99540870 1001 86380 86390 1
540876 99540876 1001 86380 86390 1
541357 99541357 1001 86380 86390 1
541334 99541334 1001 86380 86390 1
541489 99541489 1001 86380 86390 1
541469 99541469 1001 86380 86390 1
541457 99541457 1001 86380 86390 1
542007 99542007 1001 86380 86390 1
542036 99542036 1001 86380 86390 1
542038 99542038 1001 86380 86390 1
542029 99542029 1001 86380 86390 1
541721 99541721 1001 86380 86390 1
541859 99541859 1001 86380 86390 1
541757 99541757 1001 86380 86390 1
541667 99541667 1001 86380 86390 1
541677 99541677 1001 86380 86390 1
541690 99541690 1001 86380 86390 1
542235 99542235 1001 86380 86390 1
542198 99542198 1001 86380 86390 1
542147 99542147 1001 86380 86390 1
542305 99542305 1001 86380 86390 1
542869 99542869 1001 86380 86390 1
542758 99542758 1001 86380 86390 1
542574 99542574 1001 86380 86390 1
542587 99542587 1001 86380 86390 1
542646 99542646 1001 86380 86390 1
542454 99542454 1001 86380 86390 1
542482 99542482 1001 86380 86390 1
542448 99542448 1001 86380 86390 1
542387 99542387 1001 86380 86390 1
542426 99542426 1001 86380 86390 1
542989 99542989 1001 86380 86390 1
543041 99543041 1001 86380 86390 1
543123 99543123 1001 86380 86390 1
543736 99543736 1001 86380 86390 1
543607 99543607 1001 86380 86390 1
543571 99543571 1001 86380 86390 1
543716 99543716 1001 86380 86390 1
543519 99543519 1001 86380 86390 1
543471 99543471 1001 86380 86390 1
543368 99543368 1001 86380 86390 1
543267 99543267 1001 86380 86390 1
543203 99543203 1001 86380 86390 1
543179 99543179 1001 86380 86390 1
543355 99543355 1001 86380 86390 1
543240 99543240 1001 86380 86390 1
543863 99543863 1001 86380 86390 1
544456 99544456 1001 86380 86390 1
544522 99544522 1001 86380 86390 1
544568 99544568 1001 86380 86390 1
544189 99544189 1001 86380 86390 1
544217 99544217 1001 86380 86390 1
544373 99544373 1001 86380 86390 1
544219 99544219 1001 86380 86390 1
544285 99544285 1001 86380 86390 1
544106 99544106 1001 86380 86390 1
544134 99544134 1001 86380 86390 1
544007 99544007 1001 86380 86390 1
544075 99544075 1001 86380 86390 1
544179 99544179 1001 86380 86390 1
544650 99544650 1001 86380 86390 1
544733 99544733 1001 86380 86390 1
419896 676 1001 27300 39899 1
409319 780 1001 68400 75597 1
433999 692 1001 56100 57537 1
415389 380 1001 82620 83517 1
537190 613 1002 29601 29807 1
400414 99400414 1001 86380 86390 1
400452 99400452 1001 86380 86390 1
400447 99400447 1001 86380 86390 1
400479 99400479 1001 86380 86390 1
400755 99400755 1001 86380 86390 1
400778 99400778 1001 86380 86390 1
400750 99400750 1001 86380 86390 1
401339 99401339 1001 86380 86390 1
401530 99401530 1001 86380 86390 1
401578 99401578 1001 86380 86390 1
401601 99401601 1001 86380 86390 1
402064 99402064 1001 86380 86390 1
402559 99402559 1001 86380 86390 1
402674 99402674 1001 86380 86390 1
402721 99402721 1001 86380 86390 1
402710 99402710 1001 86380 86390 1
402737 99402737 1001 86380 86390 1
402811 99402811 1001 86380 86390 1
402892 99402892 1001 86380 86390 1
403195 99403195 1001 86380 86390 1
403327 99403327 1001 86380 86390 1
403244 99403244 1001 86380 86390 1
403836 99403836 1001 86380 86390 1
404364 99404364 1001 86380 86390 1
404292 99404292 1001 86380 86390 1
404464 99404464 1001 86380 86390 1
404495 99404495 1001 86380 86390 1
404583 99404583 1001 86380 86390 1
404919 99404919 1001 86380 86390 1
404988 99404988 1001 86380 86390 1
405016 99405016 1001 86380 86390 1
405188 99405188 1001 86380 86390 1
405294 99405294 1001 86380 86390 1
405485 99405485 1001 86380 86390 1
405471 99405471 1001 86380 86390 1
405599 99405599 1001 86380 86390 1
405649 99405649 1001 86380 86390 1
405845 99405845 1001 86380 86390 1
406063 99406063 1001 86380 86390 1
405991 99405991 1001 86380 86390 1
406039 99406039 1001 86380 86390 1
406024 99406024 1001 86380 86390 1
406243 99406243 1001 86380 86390 1
406240 99406240 1001 86380 86390 1
406317 99406317 1001 86380 86390 1
406433 99406433 1001 86380 86390 1
406418 99406418 1001 86380 86390 1
406852 99406852 1001 86380 86390 1
406863 99406863 1001 86380 86390 1
407105 99407105 1001 86380 86390 1
407588 99407588 1001 86380 86390 1
407619 99407619 1001 86380 86390 1
407682 99407682 1001 86380 86390 1
408143 99408143 1001 86380 86390 1
408111 99408111 1001 86380 86390 1
408224 99408224 1001 86380 86390 1
408213 99408213 1001 86380 86390 1
408394 99408394 1001 86380 86390 1
408332 99408332 1001 86380 86390 1
408425 99408425 1001 86380 86390 1
408706 99408706 1001 86380 86390 1
408780 99408780 1001 86380 86390 1
409043 99409043 1001 86380 86390 1
409053 99409053 1001 86380 86390 1
409233 99409233 1001 86380 86390 1
409237 99409237 1001 86380 86390 1
409337 99409337 1001 86380 86390 1
409540 99409540 1001 86380 86390 1
409888 99409888 1001 86380 86390 1
409860 99409860 1001 86380 86390 1
410099 99410099 1001 86380 86390 1
410002 99410002 1001 86380 86390 1
410084 99410084 1001 86380 86390 1
410188 99410188 1001 86380 86390 1
410274 99410274 1001 86380 86390 1
410371 99410371 1001 86380 86390 1
410583 99410583 1001 86380 86390 1
410556 99410556 1001 86380 86390 1
410786 99410786 1001 86380 86390 1
410851 99410851 1001 86380 86390 1
410941 99410941 1001 86380 86390 1
411171 99411171 1001 86380 86390 1
411149 99411149 1001 86380 86390 1
411215 99411215 1001 86380 86390 1
411249 99411249 1001 86380 86390 1
411436 99411436 1001 86380 86390 1
411502 99411502 1001 86380 86390 1
411742 99411742 1001 86380 86390 1
411750 99411750 1001 86380 86390 1
411778 99411778 1001 86380 86390 1
412193 99412193 1001 86380 86390 1
412278 99412278 1001 86380 86390 1
412474 99412474 1001 86380 86390 1
413043 99413043 1001 86380 86390 1
412949 99412949 1001 86380 86390 1
413028 99413028 1001 86380 86390 1
412752 99412752 1001 86380 86390 1
412851 99412851 1001 86380 86390 1
412868 99412868 1001 86380 86390 1
412787 99412787 1001 86380 86390 1
412709 99412709 1001 86380 86390 1
412521 99412521 1001 86380 86390 1
413987 99413987 1001 86380 86390 1
413762 99413762 1001 86380 86390 1
413806 99413806 1001 86380 86390 1
413992 99413992 1001 86380 86390 1
414004 99414004 1001 86380 86390 1
415061 99415061 1001 86380 86390 1
415122 99415122 1001 86380 86390 1
415014 99415014 1001 86380 86390 1
415284 99415284 1001 86380 86390 1
414674 99414674 1001 86380 86390 1
414843 99414843 1001 86380 86390 1
414570 99414570 1001 86380 86390 1
414897 99414897 1001 86380 86390 1
414755 99414755 1001 86380 86390 1
414160 99414160 1001 86380 86390 1
414334 99414334 1001 86380 86390 1
414281 99414281 1001 86380 86390 1
414494 99414494 1001 86380 86390 1
415553 99415553 1001 86380 86390 1
415660 99415660 1001 86380 86390 1
415358 99415358 1001 86380 86390 1
416952 99416952 1001 86380 86390 1
416963 99416963 1001 86380 86390 1
416236 99416236 1001 86380 86390 1
416293 99416293 1001 86380 86390 1
416248 99416248 1001 86380 86390 1
416033 99416033 1001 86380 86390 1
415832 99415832 1001 86380 86390 1
415835 99415835 1001 86380 86390 1
415848 99415848 1001 86380 86390 1
417291 99417291 1001 86380 86390 1
417042 99417042 1001 86380 86390 1
417279 99417279 1001 86380 86390 1
417472 99417472 1001 86380 86390 1
417475 99417475 1001 86380 86390 1
417485 99417485 1001 86380 86390 1
418576 99418576 1001 86380 86390 1
418735 99418735 1001 86380 86390 1
418510 99418510 1001 86380 86390 1
418303 99418303 1001 86380 86390 1
418310 99418310 1001 86380 86390 1
418063 99418063 1001 86380 86390 1
418094 99418094 1001 86380 86390 1
417848 99417848 1001 86380 86390 1
417917 99417917 1001 86380 86390 1
417942 99417942 1001 86380 86390 1
417805 99417805 1001 86380 86390 1
418433 99418433 1001 86380 86390 1
419050 99419050 1001 86380 86390 1
420311 99420311 1001 86380 86390 1
420073 99420073 1001 86380 86390 1
420352 99420352 1001 86380 86390 1
419540 99419540 1001 86380 86390 1
419593 99419593 1001 86380 86390 1
419497 99419497 1001 86380 86390 1
419546 99419546 1001 86380 86390 1
419502 99419502 1001 86380 86390 1
419488 99419488 1001 86380 86390 1
420806 99420806 1001 86380 86390 1
420655 99420655 1001 86380 86390 1
420758 99420758 1001 86380 86390 1
420760 99420760 1001 86380 86390 1
421795 99421795 1001 86380 86390 1
422080 99422080 1001 86380 86390 1
421615 99421615 1001 86380 86390 1
421667 99421667 1001 86380 86390 1
421550 99421550 1001 86380 86390 1
421277 99421277 1001 86380 86390 1
420948 99420948 1001 86380 86390 1
420872 99420872 1001 86380 86390 1
420937 99420937 1001 86380 86390 1
421034 99421034 1001 86380 86390 1
422307 99422307 1001 86380 86390 1
423684 99423684 1001 86380 86390 1
423613 99423613 1001 86380 86390 1
423642 99423642 1001 86380 86390 1
423191 99423191 1001 86380 86390 1
423175 99423175 1001 86380 86390 1
423278 99423278 1001 86380 86390 1
422695 99422695 1001 86380 86390 1
422828 99422828 1001 86380 86390 1
422640 99422640 1001 86380 86390 1
422768 99422768 1001 86380 86390 1
423837 99423837 1001 86380 86390 1
423963 99423963 1001 86380 86390 1
425102 99425102 1001 86380 86390 1
425255 99425255 1001 86380 86390 1
425062 99425062 1001 86380 86390 1
425350 99425350 1001 86380 86390 1
424707 99424707 1001 86380 86390 1
424861 99424861 1001 86380 86390 1
424792 99424792 1001 86380 86390 1
424894 99424894 1001 86380 86390 1
424657 99424657 1001 86380 86390 1
424640 99424640 1001 86380 86390 1
424219 99424219 1001 86380 86390 1
424297 99424297 1001 86380 86390 1
424189 99424189 1001 86380 86390 1
424468 99424468 1001 86380 86390 1
424280 99424280 1001 86380 86390 1
424380 99424380 1001 86380 86390 1
424523 99424523 1001 86380 86390 1
425797 99425797 1001 86380 86390 1
425668 99425668 1001 86380 86390 1
425697 99425697 1001 86380 86390 1
427036 99427036 1001 86380 86390 1
426993 99426993 1001 86380 86390 1
427087 99427087 1001 86380 86390 1
426152 99426152 1001 86380 86390 1
426066 99426066 1001 86380 86390 1
426168 99426168 1001 86380 86390 1
426213 99426213 1001 86380 86390 1
427156 99427156 1001 86380 86390 1
427310 99427310 1001 86380 86390 1
428363 99428363 1001 86380 86390 1
428608 99428608 1001 86380 86390 1
428235 99428235 1001 86380 86390 1
427925 99427925 1001 86380 86390 1
427684 99427684 1001 86380 86390 1
427631 99427631 1001 86380 86390 1
427696 99427696 1001 86380 86390 1
428942 99428942 1001 86380 86390 1
428966 99428966 1001 86380 86390 1
428799 99428799 1001 86380 86390 1
430247 99430247 1001 86380 86390 1
430227 99430227 1001 86380 86390 1
430150 99430150 1001 86380 86390 1
430345 99430345 1001 86380 86390 1
430204 99430204 1001 86380 86390 1
429862 99429862 1001 86380 86390 1
429700 99429700 1001 86380 86390 1
429895 99429895 1001 86380 86390 1
429513 99429513 1001 86380 86390 1
429460 99429460 1001 86380 86390 1
430401 99430401 1001 86380 86390 1
430458 99430458 1001 86380 86390 1
430529 99430529 1001 86380 86390 1
430436 99430436 1001 86380 86390 1
430538 99430538 1001 86380 86390 1
430603 99430603 1001 86380 86390 1
431981 99431981 1001 86380 86390 1
431822 99431822 1001 86380 86390 1
431777 99431777 1001 86380 86390 1
431755 99431755 1001 86380 86390 1
431316 99431316 1001 86380 86390 1
431362 99431362 1001 86380 86390 1
431441 99431441 1001 86380 86390 1
431302 99431302 1001 86380 86390 1
430829 99430829 1001 86380 86390 1
430960 99430960 1001 86380 86390 1
431074 99431074 1001 86380 86390 1
430906 99430906 1001 86380 86390 1
431054 99431054 1001 86380 86390 1
431021 99431021 1001 86380 86390 1
432268 99432268 1001 86380 86390 1
432206 99432206 1001 86380 86390 1
432443 99432443 1001 86380 86390 1
433478 99433478 1001 86380 86390 1
433018 99433018 1001 86380 86390 1
432932 99432932 1001 86380 86390 1
433081 99433081 1001 86380 86390 1
433204 99433204 1001 86380 86390 1
432898 99432898 1001 86380 86390 1
432553 99432553 1001 86380 86390 1
432798 99432798 1001 86380 86390 1
432652 99432652 1001 86380 86390 1
432881 99432881 1001 86380 86390 1
434004 99434004 1001 86380 86390 1
433793 99433793 1001 86380 86390 1
433868 99433868 1001 86380 86390 1
435003 99435003 1001 86380 86390 1
435386 99435386 1001 86380 86390 1
435114 99435114 1001 86380 86390 1
435391 99435391 1001 86380 86390 1
434843 99434843 1001 86380 86390 1
434944 99434944 1001 86380 86390 1
434921 99434921 1001 86380 86390 1
434964 99434964 1001 86380 86390 1
434173 99434173 1001 86380 86390 1
434174 99434174 1001 86380 86390 1
434463 99434463 1001 86380 86390 1
437011 99437011 1001 86380 86390 1
436826 99436826 1001 86380 86390 1
437074 99437074 1001 86380 86390 1
436671 99436671 1001 86380 86390 1
436553 99436553 1001 86380 86390 1
436433 99436433 1001 86380 86390 1
436359 99436359 1001 86380 86390 1
436062 99436062 1001 86380 86390 1
300044 99300044 1001 86380 86390 1
437300 99437300 1001 86380 86390 1
437359 99437359 1001 86380 86390 1
300063 99300063 1001 86380 86390 1
437308 99437308 1001 86380 86390 1
437255 99437255 1001 86380 86390 1
300041 99300041 1001 86380 86390 1
300708 99300708 1001 86380 86390 1
300659 99300659 1001 86380 86390 1
300319 99300319 1001 86380 86390 1
300450 99300450 1001 86380 86390 1
300441 99300441 1001 86380 86390 1
300391 99300391 1001 86380 86390 1
300521 99300521 1001 86380 86390 1
300339 99300339 1001 86380 86390 1
300287 99300287 1001 86380 86390 1
300859 99300859 1001 86380 86390 1
300745 99300745 1001 86380 86390 1
300850 99300850 1001 86380 86390 1
301517 99301517 1001 86380 86390 1
301492 99301492 1001 86380 86390 1
301430 99301430 1001 86380 86390 1
301405 99301405 1001 86380 86390 1
301474 99301474 1001 86380 86390 1
301306 99301306 1001 86380 86390 1
301123 99301123 1001 86380 86390 1
301659 99301659 1001 86380 86390 1
301741 99301741 1001 86380 86390 1
302202 99302202 1001 86380 86390 1
302350 99302350 1001 86380 86390 1
302321 99302321 1001 86380 86390 1
302323 99302323 1001 86380 86390 1
302363 99302363 1001 86380 86390 1
302365 99302365 1001 86380 86390 1
302372 99302372 1001 86380 86390 1
302126 99302126 1001 86380 86390 1
302165 99302165 1001 86380 86390 1
302153 99302153 1001 86380 86390 1
301999 99301999 1001 86380 86390 1
301976 99301976 1001 86380 86390 1
302042 99302042 1001 86380 86390 1
302030 99302030 1001 86380 86390 1
302005 99302005 1001 86380 86390 1
301979 99301979 1001 86380 86390 1
301877 99301877 1001 86380 86390 1
301905 99301905 1001 86380 86390 1
301835 99301835 1001 86380 86390 1
301770 99301770 1001 86380 86390 1
302450 99302450 1001 86380 86390 1
302640 99302640 1001 86380 86390 1
302744 99302744 1001 86380 86390 1
303230 99303230 1001 86380 86390 1
303403 99303403 1001 86380 86390 1
303339 99303339 1001 86380 86390 1
303344 99303344 1001 86380 86390 1
303397 99303397 1001 86380 86390 1
303911 99303911 1001 86380 86390 1
303950 99303950 1001 86380 86390 1
304012 99304012 1001 86380 86390 1
303837 99303837 1001 86380 86390 1
303777 99303777 1001 86380 86390 1
303778 99303778 1001 86380 86390 1
303707 99303707 1001 86380 86390 1
303682 99303682 1001 86380 86390 1
303509 99303509 1001 86380 86390 1
303474 99303474 1001 86380 86390 1
303564 99303564 1001 86380 86390 1
303592 99303592 1001 86380 86390 1
304140 99304140 1001 86380 86390 1
304077 99304077 1001 86380 86390 1
304130 99304130 1001 86380 86390 1
304144 99304144 1001 86380 86390 1
304748 99304748 1001 86380 86390 1
304648 99304648 1001 86380 86390 1
304627 99304627 1001 86380 86390 1
304322 99304322 1001 86380 86390 1
304258 99304258 1001 86380 86390 1
304898 99304898 1001 86380 86390 1
304965 99304965 1001 86380 86390 1
305035 99305035 1001 86380 86390 1
305548 99305548 1001 86380 86390 1
305681 99305681 1001 86380 86390 1
305543 99305543 1001 86380 86390 1
305352 99305352 1001 86380 86390 1
305278 99305278 1001 86380 86390 1
305295 99305295 1001 86380 86390 1
305284 99305284 1001 86380 86390 1
305453 99305453 1001 86380 86390 1
305224 99305224 1001 86380 86390 1
305225 99305225 1001 86380 86390 1
500712 99500712 1001 86380 86390 1
500814 99500814 1001 86380 86390 1
500743 99500743 1001 86380 86390 1
500466 99500466 1001 86380 86390 1
500492 99500492 1001 86380 86390 1
500546 99500546 1001 86380 86390 1
500406 99500406 1001 86380 86390 1
500226 99500226 1001 86380 86390 1
500330 99500330 1001 86380 86390 1
500229 99500229 1001 86380 86390 1
500825 99500825 1001 86380 86390 1
500827 99500827 1001 86380 86390 1
500881 99500881 1001 86380 86390 1
500846 99500846 1001 86380 86390 1
500950 99500950 1001 86380 86390 1
501619 99501619 1001 86380 86390 1
501549 99501549 1001 86380 86390 1
501305 99501305 1001 86380 86390 1
501413 99501413 1001 86380 86390 1
501286 99501286 1001 86380 86390 1
501328 99501328 1001 86380 86390 1
501239 99501239 1001 86380 86390 1
501105 99501105 1001 86380 86390 1
501185 99501185 1001 86380 86390 1
501651 99501651 1001 86380 86390 1
501705 99501705 1001 86380 86390 1
501744 99501744 1001 86380 86390 1
501680 99501680 1001 86380 86390 1
501813 99501813 1001 86380 86390 1
501698 99501698 1001 86380 86390 1
502325 99502325 1001 86380 86390 1
502432 99502432 1001 86380 86390 1
502296 99502296 1001 86380 86390 1
502348 99502348 1001 86380 86390 1
502297 99502297 1001 86380 86390 1
502067 99502067 1001 86380 86390 1
502224 99502224 1001 86380 86390 1
502073 99502073 1001 86380 86390 1
502041 99502041 1001 86380 86390 1
502029 99502029 1001 86380 86390 1
501979 99501979 1001 86380 86390 1
501984 99501984 1001 86380 86390 1
502491 99502491 1001 86380 86390 1
502519 99502519 1001 86380 86390 1
502625 99502625 1001 86380 86390 1
502626 99502626 1001 86380 86390 1
502602 99502602 1001 86380 86390 1
503257 99503257 1001 86380 86390 1
503130 99503130 1001 86380 86390 1
503270 99503270 1001 86380 86390 1
503145 99503145 1001 86380 86390 1
503149 99503149 1001 86380 86390 1
503010 99503010 1001 86380 86390 1
502911 99502911 1001 86380 86390 1
502712 99502712 1001 86380 86390 1
502831 99502831 1001 86380 86390 1
502870 99502870 1001 86380 86390 1
502872 99502872 1001 86380 86390 1
502732 99502732 1001 86380 86390 1
503316 99503316 1001 86380 86390 1
503395 99503395 1001 86380 86390 1
503453 99503453 1001 86380 86390 1
503443 99503443 1001 86380 86390 1
504021 99504021 1001 86380 86390 1
504047 99504047 1001 86380 86390 1
504066 99504066 1001 86380 86390 1
504079 99504079 1001 86380 86390 1
503716 99503716 1001 86380 86390 1
503525 99503525 1001 86380 86390 1
503656 99503656 1001 86380 86390 1
503542 99503542 1001 86380 86390 1
503647 99503647 1001 86380 86390 1
503673 99503673 1001 86380 86390 1
503623 99503623 1001 86380 86390 1
503639 99503639 1001 86380 86390 1
504223 99504223 1001 86380 86390 1
504138 99504138 1001 86380 86390 1
504874 99504874 1001 86380 86390 1
504862 99504862 1001 86380 86390 1
504837 99504837 1001 86380 86390 1
504934 99504934 1001 86380 86390 1
504609 99504609 1001 86380 86390 1
504622 99504622 1001 86380 86390 1
504355 99504355 1001 86380 86390 1
504369 99504369 1001 86380 86390 1
504361 99504361 1001 86380 86390 1
504999 99504999 1001 86380 86390 1
505018 99505018 1001 86380 86390 1
505629 99505629 1001 86380 86390 1
505661 99505661 1001 86380 86390 1
505651 99505651 1001 86380 86390 1
505653 99505653 1001 86380 86390 1
505409 99505409 1001 86380 86390 1
505430 99505430 1001 86380 86390 1
505444 99505444 1001 86380 86390 1
505483 99505483 1001 86380 86390 1
505486 99505486 1001 86380 86390 1
505202 99505202 1001 86380 86390 1
505151 99505151 1001 86380 86390 1
505166 99505166 1001 86380 86390 1
505234 99505234 1001 86380 86390 1
505223 99505223 1001 86380 86390 1
505238 99505238 1001 86380 86390 1
505161 99505161 1001 86380 86390 1
505912 99505912 1001 86380 86390 1
505784 99505784 1001 86380 86390 1
505838 99505838 1001 86380 86390 1
505851 99505851 1001 86380 86390 1
505916 99505916 1001 86380 86390 1
505917 99505917 1001 86380 86390 1
505805 99505805 1001 86380 86390 1
506444 99506444 1001 86380 86390 1
506408 99506408 1001 86380 86390 1
506581 99506581 1001 86380 86390 1
506258 99506258 1001 86380 86390 1
506193 99506193 1001 86380 86390 1
506048 99506048 1001 86380 86390 1
507244 99507244 1001 86380 86390 1
507394 99507394 1001 86380 86390 1
507274 99507274 1001 86380 86390 1
507365 99507365 1001 86380 86390 1
507304 99507304 1001 86380 86390 1
507211 99507211 1001 86380 86390 1
507057 99507057 1001 86380 86390 1
507031 99507031 1001 86380 86390 1
506932 99506932 1001 86380 86390 1
506958 99506958 1001 86380 86390 1
506998 99506998 1001 86380 86390 1
506886 99506886 1001 86380 86390 1
507602 99507602 1001 86380 86390 1
507564 99507564 1001 86380 86390 1
507592 99507592 1001 86380 86390 1
508146 99508146 1001 86380 86390 1
508175 99508175 1001 86380 86390 1
507986 99507986 1001 86380 86390 1
508326 99508326 1001 86380 86390 1
508378 99508378 1001 86380 86390 1
508328 99508328 1001 86380 86390 1
508264 99508264 1001 86380 86390 1
508973 99508973 1001 86380 86390 1
509013 99509013 1001 86380 86390 1
509048 99509048 1001 86380 86390 1
508967 99508967 1001 86380 86390 1
508588 99508588 1001 86380 86390 1
509229 99509229 1001 86380 86390 1
509086 99509086 1001 86380 86390 1
509102 99509102 1001 86380 86390 1
509211 99509211 1001 86380 86390 1
509798 99509798 1001 86380 86390 1
509709 99509709 1001 86380 86390 1
509699 99509699 1001 86380 86390 1
509891 99509891 1001 86380 86390 1
509619 99509619 1001 86380 86390 1
509533 99509533 1001 86380 86390 1
509586 99509586 1001 86380 86390 1
509296 99509296 1001 86380 86390 1
509479 99509479 1001 86380 86390 1
510027 99510027 1001 86380 86390 1
509998 99509998 1001 86380 86390 1
509961 99509961 1001 86380 86390 1
510026 99510026 1001 86380 86390 1
509922 99509922 1001 86380 86390 1
510538 99510538 1001 86380 86390 1
510571 99510571 1001 86380 86390 1
510379 99510379 1001 86380 86390 1
510381 99510381 1001 86380 86390 1
510422 99510422 1001 86380 86390 1
510514 99510514 1001 86380 86390 1
510440 99510440 1001 86380 86390 1
510505 99510505 1001 86380 86390 1
510172 99510172 1001 86380 86390 1
510190 99510190 1001 86380 86390 1
510218 99510218 1001 86380 86390 1
510911 99510911 1001 86380 86390 1
510782 99510782 1001 86380 86390 1
510863 99510863 1001 86380 86390 1
511438 99511438 1001 86380 86390 1
511481 99511481 1001 86380 86390 1
511509 99511509 1001 86380 86390 1
511260 99511260 1001 86380 86390 1
511307 99511307 1001 86380 86390 1
511026 99511026 1001 86380 86390 1
511122 99511122 1001 86380 86390 1
511035 99511035 1001 86380 86390 1
511632 99511632 1001 86380 86390 1
511677 99511677 1001 86380 86390 1
511729 99511729 1001 86380 86390 1
511601 99511601 1001 86380 86390 1
512188 99512188 1001 86380 86390 1
512228 99512228 1001 86380 86390 1
512016 99512016 1001 86380 86390 1
512108 99512108 1001 86380 86390 1
511875 99511875 1001 86380 86390 1
511793 99511793 1001 86380 86390 1
512519 99512519 1001 86380 86390 1
512417 99512417 1001 86380 86390 1
512436 99512436 1001 86380 86390 1
512426 99512426 1001 86380 86390 1
512452 99512452 1001 86380 86390 1
513055 99513055 1001 86380 86390 1
513159 99513159 1001 86380 86390 1
513135 99513135 1001 86380 86390 1
513046 99513046 1001 86380 86390 1
512962 99512962 1001 86380 86390 1
512964 99512964 1001 86380 86390 1
512839 99512839 1001 86380 86390 1
512816 99512816 1001 86380 86390 1
512972 99512972 1001 86380 86390 1
512634 99512634 1001 86380 86390 1
513228 99513228 1001 86380 86390 1
513263 99513263 1001 86380 86390 1
513393 99513393 1001 86380 86390 1
513937 99513937 1001 86380 86390 1
513847 99513847 1001 86380 86390 1
513766 99513766 1001 86380 86390 1
513718 99513718 1001 86380 86390 1
513746 99513746 1001 86380 86390 1
513566 99513566 1001 86380 86390 1
513470 99513470 1001 86380 86390 1
514191 99514191 1001 86380 86390 1
514727 99514727 1001 86380 86390 1
514793 99514793 1001 86380 86390 1
514628 99514628 1001 86380 86390 1
514641 99514641 1001 86380 86390 1
514384 99514384 1001 86380 86390 1
514255 99514255 1001 86380 86390 1
514398 99514398 1001 86380 86390 1
514386 99514386 1001 86380 86390 1
514336 99514336 1001 86380 86390 1
514402 99514402 1001 86380 86390 1
514378 99514378 1001 86380 86390 1
514937 99514937 1001 86380 86390 1
514963 99514963 1001 86380 86390 1
514863 99514863 1001 86380 86390 1
514968 99514968 1001 86380 86390 1
514994 99514994 1001 86380 86390 1
515061 99515061 1001 86380 86390 1
515544 99515544 1001 86380 86390 1
515616 99515616 1001 86380 86390 1
515514 99515514 1001 86380 86390 1
515619 99515619 1001 86380 86390 1
515350 99515350 1001 86380 86390 1
515289 99515289 1001 86380 86390 1
515422 99515422 1001 86380 86390 1
515423 99515423 1001 86380 86390 1
515746 99515746 1001 86380 86390 1
515832 99515832 1001 86380 86390 1
515884 99515884 1001 86380 86390 1
516483 99516483 1001 86380 86390 1
516235 99516235 1001 86380 86390 1
515979 99515979 1001 86380 86390 1
515933 99515933 1001 86380 86390 1
516063 99516063 1001 86380 86390 1
515908 99515908 1001 86380 86390 1
516550 99516550 1001 86380 86390 1
516657 99516657 1001 86380 86390 1
517291 99517291 1001 86380 86390 1
517266 99517266 1001 86380 86390 1
517153 99517153 1001 86380 86390 1
516941 99516941 1001 86380 86390 1
516915 99516915 1001 86380 86390 1
516903 99516903 1001 86380 86390 1
516721 99516721 1001 86380 86390 1
517398 99517398 1001 86380 86390 1
517467 99517467 1001 86380 86390 1
517495 99517495 1001 86380 86390 1
517379 99517379 1001 86380 86390 1
518033 99518033 1001 86380 86390 1
518086 99518086 1001 86380 86390 1
518139 99518139 1001 86380 86390 1
517963 99517963 1001 86380 86390 1
517851 99517851 1001 86380 86390 1
517903 99517903 1001 86380 86390 1
517554 99517554 1001 86380 86390 1
517673 99517673 1001 86380 86390 1
517637 99517637 1001 86380 86390 1
517549 99517549 1001 86380 86390 1
517721 99517721 1001 86380 86390 1
518320 99518320 1001 86380 86390 1
518960 99518960 1001 86380 86390 1
518965 99518965 1001 86380 86390 1
518745 99518745 1001 86380 86390 1
518771 99518771 1001 86380 86390 1
518673 99518673 1001 86380 86390 1
518741 99518741 1001 86380 86390 1
518625 99518625 1001 86380 86390 1
518600 99518600 1001 86380 86390 1
518512 99518512 1001 86380 86390 1
518451 99518451 1001 86380 86390 1
518374 99518374 1001 86380 86390 1
518466 99518466 1001 86380 86390 1
518456 99518456 1001 86380 86390 1
518573 99518573 1001 86380 86390 1
519063 99519063 1001 86380 86390 1
519117 99519117 1001 86380 86390 1
519105 99519105 1001 86380 86390 1
518995 99518995 1001 86380 86390 1
519700 99519700 1001 86380 86390 1
519596 99519596 1001 86380 86390 1
519509 99519509 1001 86380 86390 1
519535 99519535 1001 86380 86390 1
519460 99519460 1001 86380 86390 1
519552 99519552 1001 86380 86390 1
519540 99519540 1001 86380 86390 1
519463 99519463 1001 86380 86390 1
519284 99519284 1001 86380 86390 1
519286 99519286 1001 86380 86390 1
519210 99519210 1001 86380 86390 1
519332 99519332 1001 86380 86390 1
519399 99519399 1001 86380 86390 1
519815 99519815 1001 86380 86390 1
519990 99519990 1001 86380 86390 1
520640 99520640 1001 86380 86390 1
520137 99520137 1001 86380 86390 1
520039 99520039 1001 86380 86390 1
520676 99520676 1001 86380 86390 1
520706 99520706 1001 86380 86390 1
520740 99520740 1001 86380 86390 1
521330 99521330 1001 86380 86390 1
521295 99521295 1001 86380 86390 1
521454 99521454 1001 86380 86390 1
521096 99521096 1001 86380 86390 1
521203 99521203 1001 86380 86390 1
521041 99521041 1001 86380 86390 1
521005 99521005 1001 86380 86390 1
521022 99521022 1001 86380 86390 1
520869 99520869 1001 86380 86390 1
521613 99521613 1001 86380 86390 1
521562 99521562 1001 86380 86390 1
521615 99521615 1001 86380 86390 1
521655 99521655 1001 86380 86390 1
521668 99521668 1001 86380 86390 1
521474 99521474 1001 86380 86390 1
522180 99522180 1001 86380 86390 1
522106 99522106 1001 86380 86390 1
522039 99522039 1001 86380 86390 1
522052 99522052 1001 86380 86390 1
521765 99521765 1001 86380 86390 1
521817 99521817 1001 86380 86390 1
521679 99521679 1001 86380 86390 1
521861 99521861 1001 86380 86390 1
521708 99521708 1001 86380 86390 1
522363 99522363 1001 86380 86390 1
522929 99522929 1001 86380 86390 1
522930 99522930 1001 86380 86390 1
523096 99523096 1001 86380 86390 1
522944 99522944 1001 86380 86390 1
522972 99522972 1001 86380 86390 1
523040 99523040 1001 86380 86390 1
522900 99522900 1001 86380 86390 1
522906 99522906 1001 86380 86390 1
522738 99522738 1001 86380 86390 1
522752 99522752 1001 86380 86390 1
522804 99522804 1001 86380 86390 1
522820 99522820 1001 86380 86390 1
522846 99522846 1001 86380 86390 1
522730 99522730 1001 86380 86390 1
522912 99522912 1001 86380 86390 1
522731 99522731 1001 86380 86390 1
522539 99522539 1001 86380 86390 1
523943 99523943 1001 86380 86390 1
523831 99523831 1001 86380 86390 1
523810 99523810 1001 86380 86390 1
523901 99523901 1001 86380 86390 1
523750 99523750 1001 86380 86390 1
523940 99523940 1001 86380 86390 1
523636 99523636 1001 86380 86390 1
523559 99523559 1001 86380 86390 1
523689 99523689 1001 86380 86390 1
523678 99523678 1001 86380 86390 1
523655 99523655 1001 86380 86390 1
523579 99523579 1001 86380 86390 1
523683 99523683 1001 86380 86390 1
523620 99523620 1001 86380 86390 1
523462 99523462 1001 86380 86390 1
523452 99523452 1001 86380 86390 1
523981 99523981 1001 86380 86390 1
524060 99524060 1001 86380 86390 1
524036 99524036 1001 86380 86390 1
524375 99524375 1001 86380 86390 1
524559 99524559 1001 86380 86390 1
524470 99524470 1001 86380 86390 1
524164 99524164 1001 86380 86390 1
524155 99524155 1001 86380 86390 1
524329 99524329 1001 86380 86390 1
524239 99524239 1001 86380 86390 1
524815 99524815 1001 86380 86390 1
524896 99524896 1001 86380 86390 1
525597 99525597 1001 86380 86390 1
525489 99525489 1001 86380 86390 1
525426 99525426 1001 86380 86390 1
525355 99525355 1001 86380 86390 1
525187 99525187 1001 86380 86390 1
525188 99525188 1001 86380 86390 1
525183 99525183 1001 86380 86390 1
525158 99525158 1001 86380 86390 1
525043 99525043 1001 86380 86390 1
525113 99525113 1001 86380 86390 1
525168 99525168 1001 86380 86390 1
525001 99525001 1001 86380 86390 1
525732 99525732 1001 86380 86390 1
525707 99525707 1001 86380 86390 1
525760 99525760 1001 86380 86390 1
525618 99525618 1001 86380 86390 1
525736 99525736 1001 86380 86390 1
526375 99526375 1001 86380 86390 1
526366 99526366 1001 86380 86390 1
526240 99526240 1001 86380 86390 1
526255 99526255 1001 86380 86390 1
526037 99526037 1001 86380 86390 1
526194 99526194 1001 86380 86390 1
526207 99526207 1001 86380 86390 1
526107 99526107 1001 86380 86390 1
526031 99526031 1001 86380 86390 1
525985 99525985 1001 86380 86390 1
525943 99525943 1001 86380 86390 1
526617 99526617 1001 86380 86390 1
526443 99526443 1001 86380 86390 1
526613 99526613 1001 86380 86390 1
527048 99527048 1001 86380 86390 1
527129 99527129 1001 86380 86390 1
527107 99527107 1001 86380 86390 1
527015 99527015 1001 86380 86390 1
526638 99526638 1001 86380 86390 1
527286 99527286 1001 86380 86390 1
527442 99527442 1001 86380 86390 1
527266 99527266 1001 86380 86390 1
527412 99527412 1001 86380 86390 1
528041 99528041 1001 86380 86390 1
527888 99527888 1001 86380 86390 1
528071 99528071 1001 86380 86390 1
527728 99527728 1001 86380 86390 1
527800 99527800 1001 86380 86390 1
527650 99527650 1001 86380 86390 1
527530 99527530 1001 86380 86390 1
528098 99528098 1001 86380 86390 1
528231 99528231 1001 86380 86390 1
528168 99528168 1001 86380 86390 1
528240 99528240 1001 86380 86390 1
528731 99528731 1001 86380 86390 1
528619 99528619 1001 86380 86390 1
528516 99528516 1001 86380 86390 1
528495 99528495 1001 86380 86390 1
528526 99528526 1001 86380 86390 1
528283 99528283 1001 86380 86390 1
528296 99528296 1001 86380 86390 1
528302 99528302 1001 86380 86390 1
529048 99529048 1001 86380 86390 1
529638 99529638 1001 86380 86390 1
529552 99529552 1001 86380 86390 1
529437 99529437 1001 86380 86390 1
529214 99529214 1001 86380 86390 1
529828 99529828 1001 86380 86390 1
529854 99529854 1001 86380 86390 1
529739 99529739 1001 86380 86390 1
529870 99529870 1001 86380 86390 1
529794 99529794 1001 86380 86390 1
529885 99529885 1001 86380 86390 1
529730 99529730 1001 86380 86390 1
529810 99529810 1001 86380 86390 1
529849 99529849 1001 86380 86390 1
529824 99529824 1001 86380 86390 1
529902 99529902 1001 86380 86390 1
529812 99529812 1001 86380 86390 1
530412 99530412 1001 86380 86390 1
530521 99530521 1001 86380 86390 1
530485 99530485 1001 86380 86390 1
530544 99530544 1001 86380 86390 1
530371 99530371 1001 86380 86390 1
530384 99530384 1001 86380 86390 1
530196 99530196 1001 86380 86390 1
530277 99530277 1001 86380 86390 1
530316 99530316 1001 86380 86390 1
530607 99530607 1001 86380 86390 1
530703 99530703 1001 86380 86390 1
531318 99531318 1001 86380 86390 1
531205 99531205 1001 86380 86390 1
531287 99531287 1001 86380 86390 1
531326 99531326 1001 86380 86390 1
531126 99531126 1001 86380 86390 1
531129 99531129 1001 86380 86390 1
530906 99530906 1001 86380 86390 1
531430 99531430 1001 86380 86390 1
531472 99531472 1001 86380 86390 1
531467 99531467 1001 86380 86390 1
532016 99532016 1001 86380 86390 1
532159 99532159 1001 86380 86390 1
531913 99531913 1001 86380 86390 1
531669 99531669 1001 86380 86390 1
531726 99531726 1001 86380 86390 1
532334 99532334 1001 86380 86390 1
532322 99532322 1001 86380 86390 1
532211 99532211 1001 86380 86390 1
533031 99533031 1001 86380 86390 1
533001 99533001 1001 86380 86390 1
532938 99532938 1001 86380 86390 1
532647 99532647 1001 86380 86390 1
532502 99532502 1001 86380 86390 1
532518 99532518 1001 86380 86390 1
532560 99532560 1001 86380 86390 1
532447 99532447 1001 86380 86390 1
533148 99533148 1001 86380 86390 1
533065 99533065 1001 86380 86390 1
533066 99533066 1001 86380 86390 1
533067 99533067 1001 86380 86390 1
533670 99533670 1001 86380 86390 1
533793 99533793 1001 86380 86390 1
533450 99533450 1001 86380 86390 1
533623 99533623 1001 86380 86390 1
533574 99533574 1001 86380 86390 1
533587 99533587 1001 86380 86390 1
533305 99533305 1001 86380 86390 1
533435 99533435 1001 86380 86390 1
533413 99533413 1001 86380 86390 1
533871 99533871 1001 86380 86390 1
533951 99533951 1001 86380 86390 1
533977 99533977 1001 86380 86390 1
533929 99533929 1001 86380 86390 1
534647 99534647 1001 86380 86390 1
534545 99534545 1001 86380 86390 1
534496 99534496 1001 86380 86390 1
534454 99534454 1001 86380 86390 1
534390 99534390 1001 86380 86390 1
534444 99534444 1001 86380 86390 1
534398 99534398 1001 86380 86390 1
534322 99534322 1001 86380 86390 1
534154 99534154 1001 86380 86390 1
534106 99534106 1001 86380 86390 1
534185 99534185 1001 86380 86390 1
534068 99534068 1001 86380 86390 1
534816 99534816 1001 86380 86390 1
534782 99534782 1001 86380 86390 1
534834 99534834 1001 86380 86390 1
535358 99535358 1001 86380 86390 1
535436 99535436 1001 86380 86390 1
535401 99535401 1001 86380 86390 1
535491 99535491 1001 86380 86390 1
535458 99535458 1001 86380 86390 1
535232 99535232 1001 86380 86390 1
535134 99535134 1001 86380 86390 1
534920 99534920 1001 86380 86390 1
535089 99535089 1001 86380 86390 1
534911 99534911 1001 86380 86390 1
534912 99534912 1001 86380 86390 1
535512 99535512 1001 86380 86390 1
535525 99535525 1001 86380 86390 1
535570 99535570 1001 86380 86390 1
536281 99536281 1001 86380 86390 1
536058 99536058 1001 86380 86390 1
536110 99536110 1001 86380 86390 1
535904 99535904 1001 86380 86390 1
535726 99535726 1001 86380 86390 1
536359 99536359 1001 86380 86390 1
536495 99536495 1001 86380 86390 1
536522 99536522 1001 86380 86390 1
536445 99536445 1001 86380 86390 1
536342 99536342 1001 86380 86390 1
536486 99536486 1001 86380 86390 1
537153 99537153 1001 86380 86390 1
536957 99536957 1001 86380 86390 1
536797 99536797 1001 86380 86390 1
536673 99536673 1001 86380 86390 1
536648 99536648 1001 86380 86390 1
536636 99536636 1001 86380 86390 1
536641 99536641 1001 86380 86390 1
536604 99536604 1001 86380 86390 1
537175 99537175 1001 86380 86390 1
537255 99537255 1001 86380 86390 1
537351 99537351 1001 86380 86390 1
537364 99537364 1001 86380 86390 1
537222 99537222 1001 86380 86390 1
537888 99537888 1001 86380 86390 1
537985 99537985 1001 86380 86390 1
537737 99537737 1001 86380 86390 1
537650 99537650 1001 86380 86390 1
537715 99537715 1001 86380 86390 1
537716 99537716 1001 86380 86390 1
537575 99537575 1001 86380 86390 1
538081 99538081 1001 86380 86390 1
538192 99538192 1001 86380 86390 1
538173 99538173 1001 86380 86390 1
538175 99538175 1001 86380 86390 1
538652 99538652 1001 86380 86390 1
538720 99538720 1001 86380 86390 1
538709 99538709 1001 86380 86390 1
538519 99538519 1001 86380 86390 1
538431 99538431 1001 86380 86390 1
538592 99538592 1001 86380 86390 1
538249 99538249 1001 86380 86390 1
538340 99538340 1001 86380 86390 1
538328 99538328 1001 86380 86390 1
538367 99538367 1001 86380 86390 1
538383 99538383 1001 86380 86390 1
538203 99538203 1001 86380 86390 1
539640 99539640 1001 86380 86390 1
539441 99539441 1001 86380 86390 1
539519 99539519 1001 86380 86390 1
539559 99539559 1001 86380 86390 1
539483 99539483 1001 86380 86390 1
539254 99539254 1001 86380 86390 1
539423 99539423 1001 86380 86390 1
539359 99539359 1001 86380 86390 1
539427 99539427 1001 86380 86390 1
539278 99539278 1001 86380 86390 1
539035 99539035 1001 86380 86390 1
539051 99539051 1001 86380 86390 1
539052 99539052 1001 86380 86390 1
539169 99539169 1001 86380 86390 1
539195 99539195 1001 86380 86390 1
539760 99539760 1001 86380 86390 1
539813 99539813 1001 86380 86390 1
539684 99539684 1001 86380 86390 1
540271 99540271 1001 86380 86390 1
540180 99540180 1001 86380 86390 1
539912 99539912 1001 86380 86390 1
539926 99539926 1001 86380 86390 1
540004 99540004 1001 86380 86390 1
539992 99539992 1001 86380 86390 1
539863 99539863 1001 86380 86390 1
540019 99540019 1001 86380 86390 1
540022 99540022 1001 86380 86390 1
540012 99540012 1001 86380 86390 1
540620 99540620 1001 86380 86390 1
540546 99540546 1001 86380 86390 1
540523 99540523 1001 86380 86390 1
540602 99540602 1001 86380 86390 1
540616 99540616 1001 86380 86390 1
541243 99541243 1001 86380 86390 1
541180 99541180 1001 86380 86390 1
541268 99541268 1001 86380 86390 1
541185 99541185 1001 86380 86390 1
541174 99541174 1001 86380 86390 1
540997 99540997 1001 86380 86390 1
540953 99540953 1001 86380 86390 1
540717 99540717 1001 86380 86390 1
540851 99540851 1001 86380 86390 1
541395 99541395 1001 86380 86390 1
541359 99541359 1001 86380 86390 1
541431 99541431 1001 86380 86390 1
542071 99542071 1001 86380 86390 1
541982 99541982 1001 86380 86390 1
541931 99541931 1001 86380 86390 1
542115 99542115 1001 86380 86390 1
541889 99541889 1001 86380 86390 1
541816 99541816 1001 86380 86390 1
541512 99541512 1001 86380 86390 1
542233 99542233 1001 86380 86390 1
542288 99542288 1001 86380 86390 1
542301 99542301 1001 86380 86390 1
542204 99542204 1001 86380 86390 1
542944 99542944 1001 86380 86390 1
542797 99542797 1001 86380 86390 1
542610 99542610 1001 86380 86390 1
542662 99542662 1001 86380 86390 1
542626 99542626 1001 86380 86390 1
542730 99542730 1001 86380 86390 1
542669 99542669 1001 86380 86390 1
542555 99542555 1001 86380 86390 1
542660 99542660 1001 86380 86390 1
543039 99543039 1001 86380 86390 1
542976 99542976 1001 86380 86390 1
543148 99543148 1001 86380 86390 1
543632 99543632 1001 86380 86390 1
543570 99543570 1001 86380 86390 1
543725 99543725 1001 86380 86390 1
543464 99543464 1001 86380 86390 1
543507 99543507 1001 86380 86390 1
543276 99543276 1001 86380 86390 1
543225 99543225 1001 86380 86390 1
543277 99543277 1001 86380 86390 1
543330 99543330 1001 86380 86390 1
543163 99543163 1001 86380 86390 1
544487 99544487 1001 86380 86390 1
544505 99544505 1001 86380 86390 1
544467 99544467 1001 86380 86390 1
544263 99544263 1001 86380 86390 1
544329 99544329 1001 86380 86390 1
544254 99544254 1001 86380 86390 1
544346 99544346 1001 86380 86390 1
544390 99544390 1001 86380 86390 1
544056 99544056 1001 86380 86390 1
544044 99544044 1001 86380 86390 1
544072 99544072 1001 86380 86390 1
544034 99544034 1001 86380 86390 1
543983 99543983 1001 86380 86390 1
544635 99544635 1001 86380 86390 1
544610 99544610 1001 86380 86390 1
544715 99544715 1001 86380 86390 1
409249 693 1001 35100 36117 1
419363 239 1001 23460 24057 1
411709 826 1001 63600 66837 1
520292 655 1001 46573 46873 1
537253 471 1001 55583 55883 1
400104 99400104 1001 86380 86390 1
400157 99400157 1001 86380 86390 1
400294 99400294 1001 86380 86390 1
400571 99400571 1001 86380 86390 1
400710 99400710 1001 86380 86390 1
400787 99400787 1001 86380 86390 1
400747 99400747 1001 86380 86390 1
400987 99400987 1001 86380 86390 1
401260 99401260 1001 86380 86390 1
401548 99401548 1001 86380 86390 1
401765 99401765 1001 86380 86390 1
401710 99401710 1001 86380 86390 1
401876 99401876 1001 86380 86390 1
402187 99402187 1001 86380 86390 1
402587 99402587 1001 86380 86390 1
402596 99402596 1001 86380 86390 1
402732 99402732 1001 86380 86390 1
402806 99402806 1001 86380 86390 1
402863 99402863 1001 86380 86390 1
402795 99402795 1001 86380 86390 1
403179 99403179 1001 86380 86390 1
403329 99403329 1001 86380 86390 1
403228 99403228 1001 86380 86390 1
403445 99403445 1001 86380 86390 1
403421 99403421 1001 86380 86390 1
403364 99403364 1001 86380 86390 1
403477 99403477 1001 86380 86390 1
403668 99403668 1001 86380 86390 1
403844 99403844 1001 86380 86390 1
403984 99403984 1001 86380 86390 1
404017 99404017 1001 86380 86390 1
403966 99403966 1001 86380 86390 1
404023 99404023 1001 86380 86390 1
404143 99404143 1001 86380 86390 1
404448 99404448 1001 86380 86390 1
404561 99404561 1001 86380 86390 1
404856 99404856 1001 86380 86390 1
405225 99405225 1001 86380 86390 1
405284 99405284 1001 86380 86390 1
405363 99405363 1001 86380 86390 1
405476 99405476 1001 86380 86390 1
405500 99405500 1001 86380 86390 1
405821 99405821 1001 86380 86390 1
406067 99406067 1001 86380 86390 1
406216 99406216 1001 86380 86390 1
406499 99406499 1001 86380 86390 1
406672 99406672 1001 86380 86390 1
406637 99406637 1001 86380 86390 1
406819 99406819 1001 86380 86390 1
407108 99407108 1001 86380 86390 1
407092 99407092 1001 86380 86390 1
407327 99407327 1001 86380 86390 1
407366 99407366 1001 86380 86390 1
407404 99407404 1001 86380 86390 1
407458 99407458 1001 86380 86390 1
407497 99407497 1001 86380 86390 1
407753 99407753 1001 86380 86390 1
407679 99407679 1001 86380 86390 1
407809 99407809 1001 86380 86390 1
407792 99407792 1001 86380 86390 1
407895 99407895 1001 86380 86390 1
408352 99408352 1001 86380 86390 1
408361 99408361 1001 86380 86390 1
408434 99408434 1001 86380 86390 1
408539 99408539 1001 86380 86390 1
408817 99408817 1001 86380 86390 1
408882 99408882 1001 86380 86390 1
408979 99408979 1001 86380 86390 1
408985 99408985 1001 86380 86390 1
409008 99409008 1001 86380 86390 1
409155 99409155 1001 86380 86390 1
409138 99409138 1001 86380 86390 1
409285 99409285 1001 86380 86390 1
409225 99409225 1001 86380 86390 1
409449 99409449 1001 86380 86390 1
409535 99409535 1001 86380 86390 1
409677 99409677 1001 86380 86390 1
409740 99409740 1001 86380 86390 1
409907 99409907 1001 86380 86390 1
410222 99410222 1001 86380 86390 1
410406 99410406 1001 86380 86390 1
410349 99410349 1001 86380 86390 1
410408 99410408 1001 86380 86390 1
410409 99410409 1001 86380 86390 1
410644 99410644 1001 86380 86390 1
410651 99410651 1001 86380 86390 1
410865 99410865 1001 86380 86390 1
410883 99410883 1001 86380 86390 1
410928 99410928 1001 86380 86390 1
410939 99410939 1001 86380 86390 1
411230 99411230 1001 86380 86390 1
411392 99411392 1001 86380 86390 1
411592 99411592 1001 86380 86390 1
411698 99411698 1001 86380 86390 1
411924 99411924 1001 86380 86390 1
412077 99412077 1001 86380 86390 1
412083 99412083 1001 86380 86390 1
412242 99412242 1001 86380 86390 1
412202 99412202 1001 86380 86390 1
412480 99412480 1001 86380 86390 1
412328 99412328 1001 86380 86390 1
412374 99412374 1001 86380 86390 1
413564 99413564 1001 86380 86390 1
413401 99413401 1001 86380 86390 1
413475 99413475 1001 86380 86390 1
413653 99413653 1001 86380 86390 1
413063 99413063 1001 86380 86390 1
413072 99413072 1001 86380 86390 1
413000 99413000 1001 86380 86390 1
412881 99412881 1001 86380 86390 1
413706 99413706 1001 86380 86390 1
413962 99413962 1001 86380 86390 1
415266 99415266 1001 86380 86390 1
415153 99415153 1001 86380 86390 1
415022 99415022 1001 86380 86390 1
414572 99414572 1001 86380 86390 1
414900 99414900 1001 86380 86390 1
414476 99414476 1001 86380 86390 1
414296 99414296 1001 86380 86390 1
414167 99414167 1001 86380 86390 1
415373 99415373 1001 86380 86390 1
416913 99416913 1001 86380 86390 1
416626 99416626 1001 86380 86390 1
416811 99416811 1001 86380 86390 1
416464 99416464 1001 86380 86390 1
416192 99416192 1001 86380 86390 1
416327 99416327 1001 86380 86390 1
416201 99416201 1001 86380 86390 1
416356 99416356 1001 86380 86390 1
416535 99416535 1001 86380 86390 1
416150 99416150 1001 86380 86390 1
416393 99416393 1001 86380 86390 1
416250 99416250 1001 86380 86390 1
415816 99415816 1001 86380 86390 1
415991 99415991 1001 86380 86390 1
415941 99415941 1001 86380 86390 1
416045 99416045 1001 86380 86390 1
417010 99417010 1001 86380 86390 1
417278 99417278 1001 86380 86390 1
418555 99418555 1001 86380 86390 1
418513 99418513 1001 86380 86390 1
418588 99418588 1001 86380 86390 1
418449 99418449 1001 86380 86390 1
418128 99418128 1001 86380 86390 1
418043 99418043 1001 86380 86390 1
418403 99418403 1001 86380 86390 1
418354 99418354 1001 86380 86390 1
418302 99418302 1001 86380 86390 1
418032 99418032 1001 86380 86390 1
417668 99417668 1001 86380 86390 1
417625 99417625 1001 86380 86390 1
417733 99417733 1001 86380 86390 1
419066 99419066 1001 86380 86390 1
418896 99418896 1001 86380 86390 1
419206 99419206 1001 86380 86390 1
420385 99420385 1001 86380 86390 1
420067 99420067 1001 86380 86390 1
420226 99420226 1001 86380 86390 1
420104 99420104 1001 86380 86390 1
420373 99420373 1001 86380 86390 1
420233 99420233 1001 86380 86390 1
419803 99419803 1001 86380 86390 1
419700 99419700 1001 86380 86390 1
420036 99420036 1001 86380 86390 1
419813 99419813 1001 86380 86390 1
419715 99419715 1001 86380 86390 1
419932 99419932 1001 86380 86390 1
419817 99419817 1001 86380 86390 1
419980 99419980 1001 86380 86390 1
419243 99419243 1001 86380 86390 1
419555 99419555 1001 86380 86390 1
419230 99419230 1001 86380 86390 1
420684 99420684 1001 86380 86390 1
422049 99422049 1001 86380 86390 1
421846 99421846 1001 86380 86390 1
421821 99421821 1001 86380 86390 1
421593 99421593 1001 86380 86390 1
421328 99421328 1001 86380 86390 1
421313 99421313 1001 86380 86390 1
420897 99420897 1001 86380 86390 1
421128 99421128 1001 86380 86390 1
422437 99422437 1001 86380 86390 1
422169 99422169 1001 86380 86390 1
422321 99422321 1001 86380 86390 1
423486 99423486 1001 86380 86390 1
423351 99423351 1001 86380 86390 1
423062 99423062 1001 86380 86390 1
423097 99423097 1001 86380 86390 1
423166 99423166 1001 86380 86390 1
422680 99422680 1001 86380 86390 1
422887 99422887 1001 86380 86390 1
422579 99422579 1001 86380 86390 1
422930 99422930 1001 86380 86390 1
423951 99423951 1001 86380 86390 1
423800 99423800 1001 86380 86390 1
423781 99423781 1001 86380 86390 1
424030 99424030 1001 86380 86390 1
425298 99425298 1001 86380 86390 1
425156 99425156 1001 86380 86390 1
425205 99425205 1001 86380 86390 1
425359 99425359 1001 86380 86390 1
425123 99425123 1001 86380 86390 1
424231 99424231 1001 86380 86390 1
424526 99424526 1001 86380 86390 1
424207 99424207 1001 86380 86390 1
425664 99425664 1001 86380 86390 1
425712 99425712 1001 86380 86390 1
425476 99425476 1001 86380 86390 1
425700 99425700 1001 86380 86390 1
426744 99426744 1001 86380 86390 1
426719 99426719 1001 86380 86390 1
427116 99427116 1001 86380 86390 1
426400 99426400 1001 86380 86390 1
426488 99426488 1001 86380 86390 1
426310 99426310 1001 86380 86390 1
426490 99426490 1001 86380 86390 1
426612 99426612 1001 86380 86390 1
426369 99426369 1001 86380 86390 1
425888 99425888 1001 86380 86390 1
426218 99426218 1001 86380 86390 1
425918 99425918 1001 86380 86390 1
427152 99427152 1001 86380 86390 1
427252 99427252 1001 86380 86390 1
427195 99427195 1001 86380 86390 1
428350 99428350 1001 86380 86390 1
428697 99428697 1001 86380 86390 1
428096 99428096 1001 86380 86390 1
428242 99428242 1001 86380 86390 1
428266 99428266 1001 86380 86390 1
428102 99428102 1001 86380 86390 1
428147 99428147 1001 86380 86390 1
427940 99427940 1001 86380 86390 1
427628 99427628 1001 86380 86390 1
427757 99427757 1001 86380 86390 1
427906 99427906 1001 86380 86390 1
429097 99429097 1001 86380 86390 1
428791 99428791 1001 86380 86390 1
428927 99428927 1001 86380 86390 1
428775 99428775 1001 86380 86390 1
430046 99430046 1001 86380 86390 1
430199 99430199 1001 86380 86390 1
430005 99430005 1001 86380 86390 1
430042 99430042 1001 86380 86390 1
429707 99429707 1001 86380 86390 1
429596 99429596 1001 86380 86390 1
429645 99429645 1001 86380 86390 1
429919 99429919 1001 86380 86390 1
429899 99429899 1001 86380 86390 1
429371 99429371 1001 86380 86390 1
429281 99429281 1001 86380 86390 1
429385 99429385 1001 86380 86390 1
429544 99429544 1001 86380 86390 1
430822 99430822 1001 86380 86390 1
430795 99430795 1001 86380 86390 1
430509 99430509 1001 86380 86390 1
430593 99430593 1001 86380 86390 1
431673 99431673 1001 86380 86390 1
431963 99431963 1001 86380 86390 1
431718 99431718 1001 86380 86390 1
431842 99431842 1001 86380 86390 1
431900 99431900 1001 86380 86390 1
431785 99431785 1001 86380 86390 1
431588 99431588 1001 86380 86390 1
431464 99431464 1001 86380 86390 1
431597 99431597 1001 86380 86390 1
430875 99430875 1001 86380 86390 1
430943 99430943 1001 86380 86390 1
432120 99432120 1001 86380 86390 1
432176 99432176 1001 86380 86390 1
432396 99432396 1001 86380 86390 1
432452 99432452 1001 86380 86390 1
433660 99433660 1001 86380 86390 1
433716 99433716 1001 86380 86390 1
433190 99433190 1001 86380 86390 1
433268 99433268 1001 86380 86390 1
432930 99432930 1001 86380 86390 1
433080 99433080 1001 86380 86390 1
433274 99433274 1001 86380 86390 1
432723 99432723 1001 86380 86390 1
432498 99432498 1001 86380 86390 1
432535 99432535 1001 86380 86390 1
432515 99432515 1001 86380 86390 1
433783 99433783 1001 86380 86390 1
433999 99433999 1001 86380 86390 1
435367 99435367 1001 86380 86390 1
435116 99435116 1001 86380 86390 1
435048 99435048 1001 86380 86390 1
435415 99435415 1001 86380 86390 1
434825 99434825 1001 86380 86390 1
434978 99434978 1001 86380 86390 1
434778 99434778 1001 86380 86390 1
434452 99434452 1001 86380 86390 1
434567 99434567 1001 86380 86390 1
435622 99435622 1001 86380 86390 1
435457 99435457 1001 86380 86390 1
435645 99435645 1001 86380 86390 1
435494 99435494 1001 86380 86390 1
435588 99435588 1001 86380 86390 1
435696 99435696 1001 86380 86390 1
435724 99435724 1001 86380 86390 1
437019 99437019 1001 86380 86390 1
437022 99437022 1001 86380 86390 1
436809 99436809 1001 86380 86390 1
436493 99436493 1001 86380 86390 1
436482 99436482 1001 86380 86390 1
436702 99436702 1001 86380 86390 1
436379 99436379 1001 86380 86390 1
436587 99436587 1001 86380 86390 1
436036 99436036 1001 86380 86390 1
435907 99435907 1001 86380 86390 1
436211 99436211 1001 86380 86390 1
437258 99437258 1001 86380 86390 1
437350 99437350 1001 86380 86390 1
437285 99437285 1001 86380 86390 1
300104 99300104 1001 86380 86390 1
300066 99300066 1001 86380 86390 1
300551 99300551 1001 86380 86390 1
300604 99300604 1001 86380 86390 1
300568 99300568 1001 86380 86390 1
300456 99300456 1001 86380 86390 1
300418 99300418 1001 86380 86390 1
300180 99300180 1001 86380 86390 1
301541 99301541 1001 86380 86390 1
301502 99301502 1001 86380 86390 1
301223 99301223 1001 86380 86390 1
301346 99301346 1001 86380 86390 1
301270 99301270 1001 86380 86390 1
301038 99301038 1001 86380 86390 1
301016 99301016 1001 86380 86390 1
301043 99301043 1001 86380 86390 1
301082 99301082 1001 86380 86390 1
301110 99301110 1001 86380 86390 1
301059 99301059 1001 86380 86390 1
301111 99301111 1001 86380 86390 1
300943 99300943 1001 86380 86390 1
301706 99301706 1001 86380 86390 1
301642 99301642 1001 86380 86390 1
302327 99302327 1001 86380 86390 1
302048 99302048 1001 86380 86390 1
302054 99302054 1001 86380 86390 1
302031 99302031 1001 86380 86390 1
301992 99301992 1001 86380 86390 1
301892 99301892 1001 86380 86390 1
301908 99301908 1001 86380 86390 1
301834 99301834 1001 86380 86390 1
301925 99301925 1001 86380 86390 1
301927 99301927 1001 86380 86390 1
302533 99302533 1001 86380 86390 1
302420 99302420 1001 86380 86390 1
302472 99302472 1001 86380 86390 1
302571 99302571 1001 86380 86390 1
303174 99303174 1001 86380 86390 1
303005 99303005 1001 86380 86390 1
303122 99303122 1001 86380 86390 1
303021 99303021 1001 86380 86390 1
303191 99303191 1001 86380 86390 1
303062 99303062 1001 86380 86390 1
302963 99302963 1001 86380 86390 1
302990 99302990 1001 86380 86390 1
302928 99302928 1001 86380 86390 1
302746 99302746 1001 86380 86390 1
302605 99302605 1001 86380 86390 1
303282 99303282 1001 86380 86390 1
303411 99303411 1001 86380 86390 1
303347 99303347 1001 86380 86390 1
302795 99302795 1001 86380 86390 1
303312 99303312 1001 86380 86390 1
303407 99303407 1001 86380 86390 1
303330 99303330 1001 86380 86390 1
303369 99303369 1001 86380 86390 1
303372 99303372 1001 86380 86390 1
303830 99303830 1001 86380 86390 1
303881 99303881 1001 86380 86390 1
303903 99303903 1001 86380 86390 1
303649 99303649 1001 86380 86390 1
303637 99303637 1001 86380 86390 1
303679 99303679 1001 86380 86390 1
303706 99303706 1001 86380 86390 1
303797 99303797 1001 86380 86390 1
303760 99303760 1001 86380 86390 1
303610 99303610 1001 86380 86390 1
303494 99303494 1001 86380 86390 1
303598 99303598 1001 86380 86390 1
303444 99303444 1001 86380 86390 1
303591 99303591 1001 86380 86390 1
303424 99303424 1001 86380 86390 1
304069 99304069 1001 86380 86390 1
304226 99304226 1001 86380 86390 1
304111 99304111 1001 86380 86390 1
304163 99304163 1001 86380 86390 1
304112 99304112 1001 86380 86390 1
304048 99304048 1001 86380 86390 1
304116 99304116 1001 86380 86390 1
304829 99304829 1001 86380 86390 1
304814 99304814 1001 86380 86390 1
304844 99304844 1001 86380 86390 1
304779 99304779 1001 86380 86390 1
304504 99304504 1001 86380 86390 1
304595 99304595 1001 86380 86390 1
304611 99304611 1001 86380 86390 1
304587 99304587 1001 86380 86390 1
304281 99304281 1001 86380 86390 1
305022 99305022 1001 86380 86390 1
305554 99305554 1001 86380 86390 1
305621 99305621 1001 86380 86390 1
305313 99305313 1001 86380 86390 1
305258 99305258 1001 86380 86390 1
500140 99500140 1001 86380 86390 1
500007 99500007 1001 86380 86390 1
500061 99500061 1001 86380 86390 1
500635 99500635 1001 86380 86390 1
500674 99500674 1001 86380 86390 1
500713 99500713 1001 86380 86390 1
500651 99500651 1001 86380 86390 1
500757 99500757 1001 86380 86390 1
500488 99500488 1001 86380 86390 1
500379 99500379 1001 86380 86390 1
500329 99500329 1001 86380 86390 1
500895 99500895 1001 86380 86390 1
500909 99500909 1001 86380 86390 1
501606 99501606 1001 86380 86390 1
501456 99501456 1001 86380 86390 1
501421 99501421 1001 86380 86390 1
501257 99501257 1001 86380 86390 1
501363 99501363 1001 86380 86390 1
501325 99501325 1001 86380 86390 1
501177 99501177 1001 86380 86390 1
501131 99501131 1001 86380 86390 1
501183 99501183 1001 86380 86390 1
501656 99501656 1001 86380 86390 1
502363 99502363 1001 86380 86390 1
502381 99502381 1001 86380 86390 1
502319 99502319 1001 86380 86390 1
502397 99502397 1001 86380 86390 1
502375 99502375 1001 86380 86390 1
502196 99502196 1001 86380 86390 1
502055 99502055 1001 86380 86390 1
502057 99502057 1001 86380 86390 1
502076 99502076 1001 86380 86390 1
502078 99502078 1001 86380 86390 1
502039 99502039 1001 86380 86390 1
502015 99502015 1001 86380 86390 1
501951 99501951 1001 86380 86390 1
501978 99501978 1001 86380 86390 1
501890 99501890 1001 86380 86390 1
501983 99501983 1001 86380 86390 1
501909 99501909 1001 86380 86390 1
502561 99502561 1001 86380 86390 1
503163 99503163 1001 86380 86390 1
503255 99503255 1001 86380 86390 1
503217 99503217 1001 86380 86390 1
503117 99503117 1001 86380 86390 1
503214 99503214 1001 86380 86390 1
502893 99502893 1001 86380 86390 1
502959 99502959 1001 86380 86390 1
502901 99502901 1001 86380 86390 1
502943 99502943 1001 86380 86390 1
502867 99502867 1001 86380 86390 1
502844 99502844 1001 86380 86390 1
502857 99502857 1001 86380 86390 1
502794 99502794 1001 86380 86390 1
502696 99502696 1001 86380 86390 1
503369 99503369 1001 86380 86390 1
503449 99503449 1001 86380 86390 1
504118 99504118 1001 86380 86390 1
504061 99504061 1001 86380 86390 1
503984 99503984 1001 86380 86390 1
504062 99504062 1001 86380 86390 1
504013 99504013 1001 86380 86390 1
504014 99504014 1001 86380 86390 1
503757 99503757 1001 86380 86390 1
503759 99503759 1001 86380 86390 1
503889 99503889 1001 86380 86390 1
503892 99503892 1001 86380 86390 1
503711 99503711 1001 86380 86390 1
503882 99503882 1001 86380 86390 1
503608 99503608 1001 86380 86390 1
503690 99503690 1001 86380 86390 1
504258 99504258 1001 86380 86390 1
504157 99504157 1001 86380 86390 1
504160 99504160 1001 86380 86390 1
504186 99504186 1001 86380 86390 1
504148 99504148 1001 86380 86390 1
504861 99504861 1001 86380 86390 1
504662 99504662 1001 86380 86390 1
504598 99504598 1001 86380 86390 1
504680 99504680 1001 86380 86390 1
504736 99504736 1001 86380 86390 1
504699 99504699 1001 86380 86390 1
504531 99504531 1001 86380 86390 1
504354 99504354 1001 86380 86390 1
505001 99505001 1001 86380 86390 1
505015 99505015 1001 86380 86390 1
505133 99505133 1001 86380 86390 1
505590 99505590 1001 86380 86390 1
505598 99505598 1001 86380 86390 1
505678 99505678 1001 86380 86390 1
505704 99505704 1001 86380 86390 1
505666 99505666 1001 86380 86390 1
505531 99505531 1001 86380 86390 1
505480 99505480 1001 86380 86390 1
505469 99505469 1001 86380 86390 1
505562 99505562 1001 86380 86390 1
505177 99505177 1001 86380 86390 1
505334 99505334 1001 86380 86390 1
505326 99505326 1001 86380 86390 1
505329 99505329 1001 86380 86390 1
505939 99505939 1001 86380 86390 1
505952 99505952 1001 86380 86390 1
505799 99505799 1001 86380 86390 1
505880 99505880 1001 86380 86390 1
506561 99506561 1001 86380 86390 1
506472 99506472 1001 86380 86390 1
506421 99506421 1001 86380 86390 1
506575 99506575 1001 86380 86390 1
506464 99506464 1001 86380 86390 1
506379 99506379 1001 86380 86390 1
506305 99506305 1001 86380 86390 1
506202 99506202 1001 86380 86390 1
506203 99506203 1001 86380 86390 1
506243 99506243 1001 86380 86390 1
506390 99506390 1001 86380 86390 1
506045 99506045 1001 86380 86390 1
506059 99506059 1001 86380 86390 1
506180 99506180 1001 86380 86390 1
506638 99506638 1001 86380 86390 1
506758 99506758 1001 86380 86390 1
507243 99507243 1001 86380 86390 1
507288 99507288 1001 86380 86390 1
507341 99507341 1001 86380 86390 1
507142 99507142 1001 86380 86390 1
507080 99507080 1001 86380 86390 1
507134 99507134 1001 86380 86390 1
507084 99507084 1001 86380 86390 1
507110 99507110 1001 86380 86390 1
507021 99507021 1001 86380 86390 1
506826 99506826 1001 86380 86390 1
506969 99506969 1001 86380 86390 1
507448 99507448 1001 86380 86390 1
507444 99507444 1001 86380 86390 1
508232 99508232 1001 86380 86390 1
507966 99507966 1001 86380 86390 1
507980 99507980 1001 86380 86390 1
508015 99508015 1001 86380 86390 1
507990 99507990 1001 86380 86390 1
507813 99507813 1001 86380 86390 1
508297 99508297 1001 86380 86390 1
508302 99508302 1001 86380 86390 1
508446 99508446 1001 86380 86390 1
508400 99508400 1001 86380 86390 1
508960 99508960 1001 86380 86390 1
508930 99508930 1001 86380 86390 1
508944 99508944 1001 86380 86390 1
508858 99508858 1001 86380 86390 1
508691 99508691 1001 86380 86390 1
508801 99508801 1001 86380 86390 1
508494 99508494 1001 86380 86390 1
508652 99508652 1001 86380 86390 1
508525 99508525 1001 86380 86390 1
508500 99508500 1001 86380 86390 1
508617 99508617 1001 86380 86390 1
508580 99508580 1001 86380 86390 1
509163 99509163 1001 86380 86390 1
509245 99509245 1001 86380 86390 1
509259 99509259 1001 86380 86390 1
509158 99509158 1001 86380 86390 1
509210 99509210 1001 86380 86390 1
509187 99509187 1001 86380 86390 1
509870 99509870 1001 86380 86390 1
509803 99509803 1001 86380 86390 1
509830 99509830 1001 86380 86390 1
509843 99509843 1001 86380 86390 1
509768 99509768 1001 86380 86390 1
509658 99509658 1001 86380 86390 1
509595 99509595 1001 86380 86390 1
509557 99509557 1001 86380 86390 1
509687 99509687 1001 86380 86390 1
509495 99509495 1001 86380 86390 1
509668 99509668 1001 86380 86390 1
509386 99509386 1001 86380 86390 1
509283 99509283 1001 86380 86390 1
509939 99509939 1001 86380 86390 1
509915 99509915 1001 86380 86390 1
509973 99509973 1001 86380 86390 1
510552 99510552 1001 86380 86390 1
510497 99510497 1001 86380 86390 1
510426 99510426 1001 86380 86390 1
510480 99510480 1001 86380 86390 1
510267 99510267 1001 86380 86390 1
510307 99510307 1001 86380 86390 1
510523 99510523 1001 86380 86390 1
510795 99510795 1001 86380 86390 1
510786 99510786 1001 86380 86390 1
511476 99511476 1001 86380 86390 1
511364 99511364 1001 86380 86390 1
511066 99511066 1001 86380 86390 1
511118 99511118 1001 86380 86390 1
511009 99511009 1001 86380 86390 1
511712 99511712 1001 86380 86390 1
511639 99511639 1001 86380 86390 1
511666 99511666 1001 86380 86390 1
512365 99512365 1001 86380 86390 1
511969 99511969 1001 86380 86390 1
512060 99512060 1001 86380 86390 1
511983 99511983 1001 86380 86390 1
512011 99512011 1001 86380 86390 1
512131 99512131 1001 86380 86390 1
512144 99512144 1001 86380 86390 1
511943 99511943 1001 86380 86390 1
511829 99511829 1001 86380 86390 1
511960 99511960 1001 86380 86390 1
511961 99511961 1001 86380 86390 1
511847 99511847 1001 86380 86390 1
511886 99511886 1001 86380 86390 1
512481 99512481 1001 86380 86390 1
512536 99512536 1001 86380 86390 1
513170 99513170 1001 86380 86390 1
513043 99513043 1001 86380 86390 1
512935 99512935 1001 86380 86390 1
512914 99512914 1001 86380 86390 1
512928 99512928 1001 86380 86390 1
512880 99512880 1001 86380 86390 1
512984 99512984 1001 86380 86390 1
512676 99512676 1001 86380 86390 1
512759 99512759 1001 86380 86390 1
513217 99513217 1001 86380 86390 1
513335 99513335 1001 86380 86390 1
513259 99513259 1001 86380 86390 1
513299 99513299 1001 86380 86390 1
513877 99513877 1001 86380 86390 1
513956 99513956 1001 86380 86390 1
513828 99513828 1001 86380 86390 1
513933 99513933 1001 86380 86390 1
513987 99513987 1001 86380 86390 1
513898 99513898 1001 86380 86390 1
514019 99514019 1001 86380 86390 1
514026 99514026 1001 86380 86390 1
514029 99514029 1001 86380 86390 1
513696 99513696 1001 86380 86390 1
513662 99513662 1001 86380 86390 1
513797 99513797 1001 86380 86390 1
513425 99513425 1001 86380 86390 1
513542 99513542 1001 86380 86390 1
513466 99513466 1001 86380 86390 1
513609 99513609 1001 86380 86390 1
514212 99514212 1001 86380 86390 1
514073 99514073 1001 86380 86390 1
514179 99514179 1001 86380 86390 1
514737 99514737 1001 86380 86390 1
514765 99514765 1001 86380 86390 1
514852 99514852 1001 86380 86390 1
514536 99514536 1001 86380 86390 1
514653 99514653 1001 86380 86390 1
514501 99514501 1001 86380 86390 1
514355 99514355 1001 86380 86390 1
514242 99514242 1001 86380 86390 1
514414 99514414 1001 86380 86390 1
514910 99514910 1001 86380 86390 1
515054 99515054 1001 86380 86390 1
515630 99515630 1001 86380 86390 1
515340 99515340 1001 86380 86390 1
515207 99515207 1001 86380 86390 1
515183 99515183 1001 86380 86390 1
515237 99515237 1001 86380 86390 1
515239 99515239 1001 86380 86390 1
515695 99515695 1001 86380 86390 1
515851 99515851 1001 86380 86390 1
515756 99515756 1001 86380 86390 1
516510 99516510 1001 86380 86390 1
516324 99516324 1001 86380 86390 1
516207 99516207 1001 86380 86390 1
516103 99516103 1001 86380 86390 1
516260 99516260 1001 86380 86390 1
515915 99515915 1001 86380 86390 1
516561 99516561 1001 86380 86390 1
516614 99516614 1001 86380 86390 1
516693 99516693 1001 86380 86390 1
516656 99516656 1001 86380 86390 1
516632 99516632 1001 86380 86390 1
517197 99517197 1001 86380 86390 1
516969 99516969 1001 86380 86390 1
517101 99517101 1001 86380 86390 1
516774 99516774 1001 86380 86390 1
516776 99516776 1001 86380 86390 1
517419 99517419 1001 86380 86390 1
518008 99518008 1001 86380 86390 1
518076 99518076 1001 86380 86390 1
518016 99518016 1001 86380 86390 1
517866 99517866 1001 86380 86390 1
517820 99517820 1001 86380 86390 1
517834 99517834 1001 86380 86390 1
517847 99517847 1001 86380 86390 1
517645 99517645 1001 86380 86390 1
517596 99517596 1001 86380 86390 1
517611 99517611 1001 86380 86390 1
517665 99517665 1001 86380 86390 1
517692 99517692 1001 86380 86390 1
517631 99517631 1001 86380 86390 1
518243 99518243 1001 86380 86390 1
518298 99518298 1001 86380 86390 1
518365 99518365 1001 86380 86390 1
518938 99518938 1001 86380 86390 1
518940 99518940 1001 86380 86390 1
518863 99518863 1001 86380 86390 1
518928 99518928 1001 86380 86390 1
518800 99518800 1001 86380 86390 1
518867 99518867 1001 86380 86390 1
518733 99518733 1001 86380 86390 1
518709 99518709 1001 86380 86390 1
518649 99518649 1001 86380 86390 1
518638 99518638 1001 86380 86390 1
518541 99518541 1001 86380 86390 1
518557 99518557 1001 86380 86390 1
518545 99518545 1001 86380 86390 1
518559 99518559 1001 86380 86390 1
519066 99519066 1001 86380 86390 1
519093 99519093 1001 86380 86390 1
519086 99519086 1001 86380 86390 1
519088 99519088 1001 86380 86390 1
519713 99519713 1001 86380 86390 1
519716 99519716 1001 86380 86390 1
519672 99519672 1001 86380 86390 1
519492 99519492 1001 86380 86390 1
519446 99519446 1001 86380 86390 1
519575 99519575 1001 86380 86390 1
519199 99519199 1001 86380 86390 1
519396 99519396 1001 86380 86390 1
519295 99519295 1001 86380 86390 1
519925 99519925 1001 86380 86390 1
520619 99520619 1001 86380 86390 1
520279 99520279 1001 86380 86390 1
520344 99520344 1001 86380 86390 1
520171 99520171 1001 86380 86390 1
520120 99520120 1001 86380 86390 1
520715 99520715 1001 86380 86390 1
520730 99520730 1001 86380 86390 1
520790 99520790 1001 86380 86390 1
520766 99520766 1001 86380 86390 1
521285 99521285 1001 86380 86390 1
521225 99521225 1001 86380 86390 1
521161 99521161 1001 86380 86390 1
521123 99521123 1001 86380 86390 1
521253 99521253 1001 86380 86390 1
521139 99521139 1001 86380 86390 1
521231 99521231 1001 86380 86390 1
521260 99521260 1001 86380 86390 1
520964 99520964 1001 86380 86390 1
520929 99520929 1001 86380 86390 1
521045 99521045 1001 86380 86390 1
521049 99521049 1001 86380 86390 1
521498 99521498 1001 86380 86390 1
522203 99522203 1001 86380 86390 1
522088 99522088 1001 86380 86390 1
521964 99521964 1001 86380 86390 1
521967 99521967 1001 86380 86390 1
521816 99521816 1001 86380 86390 1
521781 99521781 1001 86380 86390 1
521707 99521707 1001 86380 86390 1
522432 99522432 1001 86380 86390 1
522318 99522318 1001 86380 86390 1
523032 99523032 1001 86380 86390 1
523012 99523012 1001 86380 86390 1
523112 99523112 1001 86380 86390 1
522950 99522950 1001 86380 86390 1
523067 99523067 1001 86380 86390 1
522747 99522747 1001 86380 86390 1
522869 99522869 1001 86380 86390 1
522911 99522911 1001 86380 86390 1
522575 99522575 1001 86380 86390 1
522627 99522627 1001 86380 86390 1
522658 99522658 1001 86380 86390 1
522594 99522594 1001 86380 86390 1
522647 99522647 1001 86380 86390 1
522638 99522638 1001 86380 86390 1
523315 99523315 1001 86380 86390 1
523241 99523241 1001 86380 86390 1
523178 99523178 1001 86380 86390 1
523869 99523869 1001 86380 86390 1
523706 99523706 1001 86380 86390 1
523590 99523590 1001 86380 86390 1
523696 99523696 1001 86380 86390 1
523568 99523568 1001 86380 86390 1
523569 99523569 1001 86380 86390 1
523404 99523404 1001 86380 86390 1
523392 99523392 1001 86380 86390 1
523526 99523526 1001 86380 86390 1
523401 99523401 1001 86380 86390 1
524100 99524100 1001 86380 86390 1
524068 99524068 1001 86380 86390 1
524767 99524767 1001 86380 86390 1
524622 99524622 1001 86380 86390 1
524753 99524753 1001 86380 86390 1
524689 99524689 1001 86380 86390 1
524641 99524641 1001 86380 86390 1
524426 99524426 1001 86380 86390 1
524333 99524333 1001 86380 86390 1
524348 99524348 1001 86380 86390 1
524258 99524258 1001 86380 86390 1
524338 99524338 1001 86380 86390 1
524186 99524186 1001 86380 86390 1
524240 99524240 1001 86380 86390 1
524938 99524938 1001 86380 86390 1
524956 99524956 1001 86380 86390 1
524866 99524866 1001 86380 86390 1
524788 99524788 1001 86380 86390 1
524854 99524854 1001 86380 86390 1
524920 99524920 1001 86380 86390 1
524934 99524934 1001 86380 86390 1
525567 99525567 1001 86380 86390 1
525572 99525572 1001 86380 86390 1
525265 99525265 1001 86380 86390 1
525373 99525373 1001 86380 86390 1
525273 99525273 1001 86380 86390 1
525099 99525099 1001 86380 86390 1
525105 99525105 1001 86380 86390 1
525738 99525738 1001 86380 86390 1
525765 99525765 1001 86380 86390 1
525714 99525714 1001 86380 86390 1
525745 99525745 1001 86380 86390 1
525658 99525658 1001 86380 86390 1
526372 99526372 1001 86380 86390 1
526257 99526257 1001 86380 86390 1
526275 99526275 1001 86380 86390 1
526302 99526302 1001 86380 86390 1
526411 99526411 1001 86380 86390 1
526413 99526413 1001 86380 86390 1
526278 99526278 1001 86380 86390 1
526416 99526416 1001 86380 86390 1
526293 99526293 1001 86380 86390 1
526092 99526092 1001 86380 86390 1
526055 99526055 1001 86380 86390 1
526146 99526146 1001 86380 86390 1
525920 99525920 1001 86380 86390 1
525882 99525882 1001 86380 86390 1
525960 99525960 1001 86380 86390 1
525948 99525948 1001 86380 86390 1
525871 99525871 1001 86380 86390 1
526502 99526502 1001 86380 86390 1
526492 99526492 1001 86380 86390 1
527082 99527082 1001 86380 86390 1
527182 99527182 1001 86380 86390 1
527079 99527079 1001 86380 86390 1
526881 99526881 1001 86380 86390 1
526874 99526874 1001 86380 86390 1
526771 99526771 1001 86380 86390 1
526633 99526633 1001 86380 86390 1
527367 99527367 1001 86380 86390 1
527956 99527956 1001 86380 86390 1
527919 99527919 1001 86380 86390 1
527759 99527759 1001 86380 86390 1
527852 99527852 1001 86380 86390 1
527762 99527762 1001 86380 86390 1
527841 99527841 1001 86380 86390 1
527564 99527564 1001 86380 86390 1
527646 99527646 1001 86380 86390 1
528189 99528189 1001 86380 86390 1
528195 99528195 1001 86380 86390 1
528171 99528171 1001 86380 86390 1
528868 99528868 1001 86380 86390 1
528853 99528853 1001 86380 86390 1
528543 99528543 1001 86380 86390 1
528520 99528520 1001 86380 86390 1
528453 99528453 1001 86380 86390 1
528328 99528328 1001 86380 86390 1
528341 99528341 1001 86380 86390 1
528380 99528380 1001 86380 86390 1
529008 99529008 1001 86380 86390 1
529063 99529063 1001 86380 86390 1
529615 99529615 1001 86380 86390 1
529701 99529701 1001 86380 86390 1
529659 99529659 1001 86380 86390 1
529661 99529661 1001 86380 86390 1
529687 99529687 1001 86380 86390 1
529559 99529559 1001 86380 86390 1
529598 99529598 1001 86380 86390 1
529302 99529302 1001 86380 86390 1
529114 99529114 1001 86380 86390 1
529192 99529192 1001 86380 86390 1
529220 99529220 1001 86380 86390 1
529195 99529195 1001 86380 86390 1
529897 99529897 1001 86380 86390 1
530402 99530402 1001 86380 86390 1
530381 99530381 1001 86380 86390 1
530257 99530257 1001 86380 86390 1
530337 99530337 1001 86380 86390 1
530209 99530209 1001 86380 86390 1
530010 99530010 1001 86380 86390 1
529990 99529990 1001 86380 86390 1
530592 99530592 1001 86380 86390 1
530689 99530689 1001 86380 86390 1
530728 99530728 1001 86380 86390 1
530690 99530690 1001 86380 86390 1
531199 99531199 1001 86380 86390 1
531232 99531232 1001 86380 86390 1
531184 99531184 1001 86380 86390 1
531374 99531374 1001 86380 86390 1
531099 99531099 1001 86380 86390 1
531022 99531022 1001 86380 86390 1
530998 99530998 1001 86380 86390 1
530999 99530999 1001 86380 86390 1
531014 99531014 1001 86380 86390 1
530905 99530905 1001 86380 86390 1
530934 99530934 1001 86380 86390 1
530836 99530836 1001 86380 86390 1
531470 99531470 1001 86380 86390 1
531562 99531562 1001 86380 86390 1
531576 99531576 1001 86380 86390 1
531540 99531540 1001 86380 86390 1
531581 99531581 1001 86380 86390 1
531543 99531543 1001 86380 86390 1
531454 99531454 1001 86380 86390 1
531557 99531557 1001 86380 86390 1
532029 99532029 1001 86380 86390 1
532004 99532004 1001 86380 86390 1
532178 99532178 1001 86380 86390 1
532152 99532152 1001 86380 86390 1
532036 99532036 1001 86380 86390 1
531985 99531985 1001 86380 86390 1
531765 99531765 1001 86380 86390 1
531701 99531701 1001 86380 86390 1
532295 99532295 1001 86380 86390 1
532217 99532217 1001 86380 86390 1
531794 99531794 1001 86380 86390 1
532336 99532336 1001 86380 86390 1
532390 99532390 1001 86380 86390 1
532394 99532394 1001 86380 86390 1
532214 99532214 1001 86380 86390 1
532931 99532931 1001 86380 86390 1
532844 99532844 1001 86380 86390 1
533010 99533010 1001 86380 86390 1
532924 99532924 1001 86380 86390 1
532899 99532899 1001 86380 86390 1
532849 99532849 1001 86380 86390 1
532672 99532672 1001 86380 86390 1
532739 99532739 1001 86380 86390 1
532688 99532688 1001 86380 86390 1
532678 99532678 1001 86380 86390 1
532609 99532609 1001 86380 86390 1
532525 99532525 1001 86380 86390 1
532435 99532435 1001 86380 86390 1
533083 99533083 1001 86380 86390 1
533122 99533122 1001 86380 86390 1
533035 99533035 1001 86380 86390 1
533168 99533168 1001 86380 86390 1
533827 99533827 1001 86380 86390 1
533802 99533802 1001 86380 86390 1
533780 99533780 1001 86380 86390 1
533633 99533633 1001 86380 86390 1
533479 99533479 1001 86380 86390 1
533546 99533546 1001 86380 86390 1
533320 99533320 1001 86380 86390 1
533349 99533349 1001 86380 86390 1
533430 99533430 1001 86380 86390 1
533870 99533870 1001 86380 86390 1
533893 99533893 1001 86380 86390 1
534507 99534507 1001 86380 86390 1
534560 99534560 1001 86380 86390 1
534599 99534599 1001 86380 86390 1
534628 99534628 1001 86380 86390 1
534642 99534642 1001 86380 86390 1
534274 99534274 1001 86380 86390 1
534471 99534471 1001 86380 86390 1
534348 99534348 1001 86380 86390 1
534094 99534094 1001 86380 86390 1
534134 99534134 1001 86380 86390 1
534071 99534071 1001 86380 86390 1
534164 99534164 1001 86380 86390 1
534165 99534165 1001 86380 86390 1
534713 99534713 1001 86380 86390 1
534804 99534804 1001 86380 86390 1
535372 99535372 1001 86380 86390 1
535127 99535127 1001 86380 86390 1
535257 99535257 1001 86380 86390 1
535008 99535008 1001 86380 86390 1
535061 99535061 1001 86380 86390 1
534991 99534991 1001 86380 86390 1
535560 99535560 1001 86380 86390 1
535548 99535548 1001 86380 86390 1
535602 99535602 1001 86380 86390 1
535706 99535706 1001 86380 86390 1
535620 99535620 1001 86380 86390 1
536188 99536188 1001 86380 86390 1
536265 99536265 1001 86380 86390 1
536142 99536142 1001 86380 86390 1
535925 99535925 1001 86380 86390 1
535938 99535938 1001 86380 86390 1
535927 99535927 1001 86380 86390 1
536060 99536060 1001 86380 86390 1
536011 99536011 1001 86380 86390 1
535742 99535742 1001 86380 86390 1
535719 99535719 1001 86380 86390 1
535721 99535721 1001 86380 86390 1
535894 99535894 1001 86380 86390 1
537075 99537075 1001 86380 86390 1
537044 99537044 1001 86380 86390 1
537072 99537072 1001 86380 86390 1
536853 99536853 1001 86380 86390 1
536828 99536828 1001 86380 86390 1
536935 99536935 1001 86380 86390 1
536846 99536846 1001 86380 86390 1
536939 99536939 1001 86380 86390 1
536812 99536812 1001 86380 86390 1
536711 99536711 1001 86380 86390 1
537343 99537343 1001 86380 86390 1
537269 99537269 1001 86380 86390 1
537261 99537261 1001 86380 86390 1
537815 99537815 1001 86380 86390 1
537968 99537968 1001 86380 86390 1
537514 99537514 1001 86380 86390 1
537412 99537412 1001 86380 86390 1
537534 99537534 1001 86380 86390 1
537573 99537573 1001 86380 86390 1
537535 99537535 1001 86380 86390 1
538026 99538026 1001 86380 86390 1
538032 99538032 1001 86380 86390 1
538186 99538186 1001 86380 86390 1
538778 99538778 1001 86380 86390 1
538754 99538754 1001 86380 86390 1
538788 99538788 1001 86380 86390 1
538639 99538639 1001 86380 86390 1
538594 99538594 1001 86380 86390 1
538263 99538263 1001 86380 86390 1
538269 99538269 1001 86380 86390 1
538245 99538245 1001 86380 86390 1
538875 99538875 1001 86380 86390 1
539489 99539489 1001 86380 86390 1
539479 99539479 1001 86380 86390 1
539482 99539482 1001 86380 86390 1
539394 99539394 1001 86380 86390 1
539034 99539034 1001 86380 86390 1
539099 99539099 1001 86380 86390 1
539151 99539151 1001 86380 86390 1
539102 99539102 1001 86380 86390 1
539156 99539156 1001 86380 86390 1
539093 99539093 1001 86380 86390 1
539210 99539210 1001 86380 86390 1
539769 99539769 1001 86380 86390 1
539757 99539757 1001 86380 86390 1
539688 99539688 1001 86380 86390 1
540341 99540341 1001 86380 86390 1
540310 99540310 1001 86380 86390 1
540109 99540109 1001 86380 86390 1
540190 99540190 1001 86380 86390 1
540053 99540053 1001 86380 86390 1
539982 99539982 1001 86380 86390 1
540009 99540009 1001 86380 86390 1
540661 99540661 1001 86380 86390 1
540534 99540534 1001 86380 86390 1
540510 99540510 1001 86380 86390 1
540549 99540549 1001 86380 86390 1
541140 99541140 1001 86380 86390 1
541025 99541025 1001 86380 86390 1
540854 99540854 1001 86380 86390 1
540808 99540808 1001 86380 86390 1
540680 99540680 1001 86380 86390 1
540786 99540786 1001 86380 86390 1
540761 99540761 1001 86380 86390 1
541372 99541372 1001 86380 86390 1
541348 99541348 1001 86380 86390 1
542006 99542006 1001 86380 86390 1
541551 99541551 1001 86380 86390 1
541695 99541695 1001 86380 86390 1
541553 99541553 1001 86380 86390 1
541688 99541688 1001 86380 86390 1
542131 99542131 1001 86380 86390 1
542300 99542300 1001 86380 86390 1
542213 99542213 1001 86380 86390 1
542766 99542766 1001 86380 86390 1
542702 99542702 1001 86380 86390 1
542548 99542548 1001 86380 86390 1
542601 99542601 1001 86380 86390 1
542713 99542713 1001 86380 86390 1
542545 99542545 1001 86380 86390 1
542376 99542376 1001 86380 86390 1
542493 99542493 1001 86380 86390 1
542367 99542367 1001 86380 86390 1
542394 99542394 1001 86380 86390 1
542436 99542436 1001 86380 86390 1
542439 99542439 1001 86380 86390 1
543114 99543114 1001 86380 86390 1
543077 99543077 1001 86380 86390 1
542974 99542974 1001 86380 86390 1
543117 99543117 1001 86380 86390 1
543656 99543656 1001 86380 86390 1
543711 99543711 1001 86380 86390 1
543748 99543748 1001 86380 86390 1
543587 99543587 1001 86380 86390 1
543764 99543764 1001 86380 86390 1
543489 99543489 1001 86380 86390 1
543465 99543465 1001 86380 86390 1
543492 99543492 1001 86380 86390 1
543558 99543558 1001 86380 86390 1
543548 99543548 1001 86380 86390 1
543408 99543408 1001 86380 86390 1
543422 99543422 1001 86380 86390 1
543423 99543423 1001 86380 86390 1
543164 99543164 1001 86380 86390 1
543231 99543231 1001 86380 86390 1
543297 99543297 1001 86380 86390 1
543340 99543340 1001 86380 86390 1
543849 99543849 1001 86380 86390 1
543838 99543838 1001 86380 86390 1
544482 99544482 1001 86380 86390 1
544534 99544534 1001 86380 86390 1
544483 99544483 1001 86380 86390 1
544446 99544446 1001 86380 86390 1
544472 99544472 1001 86380 86390 1
544550 99544550 1001 86380 86390 1
544447 99544447 1001 86380 86390 1
544436 99544436 1001 86380 86390 1
544451 99544451 1001 86380 86390 1
544439 99544439 1001 86380 86390 1
544198 99544198 1001 86380 86390 1
544317 99544317 1001 86380 86390 1
544337 99544337 1001 86380 86390 1
544197 99544197 1001 86380 86390 1
544046 99544046 1001 86380 86390 1
544681 99544681 1001 86380 86390 1
544605 99544605 1001 86380 86390 1
411263 219 1001 27480 27837 1
523163 808 1001 59268 59567 1
400028 99400028 1001 86380 86390 1
400037 99400037 1001 86380 86390 1
400181 99400181 1001 86380 86390 1
400511 99400511 1001 86380 86390 1
400429 99400429 1001 86380 86390 1
400508 99400508 1001 86380 86390 1
400549 99400549 1001 86380 86390 1
400528 99400528 1001 86380 86390 1
400682 99400682 1001 86380 86390 1
400642 99400642 1001 86380 86390 1
400893 99400893 1001 86380 86390 1
401066 99401066 1001 86380 86390 1
401355 99401355 1001 86380 86390 1
401483 99401483 1001 86380 86390 1
401576 99401576 1001 86380 86390 1
401522 99401522 1001 86380 86390 1
401923 99401923 1001 86380 86390 1
401963 99401963 1001 86380 86390 1
402142 99402142 1001 86380 86390 1
402419 99402419 1001 86380 86390 1
402454 99402454 1001 86380 86390 1
402684 99402684 1001 86380 86390 1
402747 99402747 1001 86380 86390 1
402883 99402883 1001 86380 86390 1
402944 99402944 1001 86380 86390 1
403033 99403033 1001 86380 86390 1
403176 99403176 1001 86380 86390 1
403097 99403097 1001 86380 86390 1
403373 99403373 1001 86380 86390 1
403438 99403438 1001 86380 86390 1
403482 99403482 1001 86380 86390 1
403462 99403462 1001 86380 86390 1
403601 99403601 1001 86380 86390 1
403636 99403636 1001 86380 86390 1
403916 99403916 1001 86380 86390 1
403937 99403937 1001 86380 86390 1
404137 99404137 1001 86380 86390 1
404102 99404102 1001 86380 86390 1
404305 99404305 1001 86380 86390 1
404793 99404793 1001 86380 86390 1
404989 99404989 1001 86380 86390 1
405103 99405103 1001 86380 86390 1
405030 99405030 1001 86380 86390 1
405191 99405191 1001 86380 86390 1
405236 99405236 1001 86380 86390 1
405390 99405390 1001 86380 86390 1
405373 99405373 1001 86380 86390 1
405697 99405697 1001 86380 86390 1
405976 99405976 1001 86380 86390 1
405958 99405958 1001 86380 86390 1
405902 99405902 1001 86380 86390 1
406082 99406082 1001 86380 86390 1
406070 99406070 1001 86380 86390 1
406140 99406140 1001 86380 86390 1
406252 99406252 1001 86380 86390 1
406355 99406355 1001 86380 86390 1
406486 99406486 1001 86380 86390 1
406691 99406691 1001 86380 86390 1
406736 99406736 1001 86380 86390 1
406667 99406667 1001 86380 86390 1
406780 99406780 1001 86380 86390 1
407004 99407004 1001 86380 86390 1
407336 99407336 1001 86380 86390 1
407609 99407609 1001 86380 86390 1
407947 99407947 1001 86380 86390 1
407933 99407933 1001 86380 86390 1
408001 99408001 1001 86380 86390 1
408208 99408208 1001 86380 86390 1
408173 99408173 1001 86380 86390 1
408345 99408345 1001 86380 86390 1
408320 99408320 1001 86380 86390 1
408375 99408375 1001 86380 86390 1
408589 99408589 1001 86380 86390 1
408861 99408861 1001 86380 86390 1
408865 99408865 1001 86380 86390 1
408971 99408971 1001 86380 86390 1
409023 99409023 1001 86380 86390 1
409150 99409150 1001 86380 86390 1
409110 99409110 1001 86380 86390 1
409386 99409386 1001 86380 86390 1
409319 99409319 1001 86380 86390 1
409194 99409194 1001 86380 86390 1
409546 99409546 1001 86380 86390 1
410001 99410001 1001 86380 86390 1
410255 99410255 1001 86380 86390 1
410278 99410278 1001 86380 86390 1
410279 99410279 1001 86380 86390 1
410825 99410825 1001 86380 86390 1
411027 99411027 1001 86380 86390 1
411188 99411188 1001 86380 86390 1
411217 99411217 1001 86380 86390 1
411340 99411340 1001 86380 86390 1
411610 99411610 1001 86380 86390 1
411529 99411529 1001 86380 86390 1
411661 99411661 1001 86380 86390 1
411854 99411854 1001 86380 86390 1
411860 99411860 1001 86380 86390 1
412042 99412042 1001 86380 86390 1
412340 99412340 1001 86380 86390 1
412305 99412305 1001 86380 86390 1
413544 99413544 1001 86380 86390 1
413437 99413437 1001 86380 86390 1
413258 99413258 1001 86380 86390 1
413163 99413163 1001 86380 86390 1
413189 99413189 1001 86380 86390 1
412940 99412940 1001 86380 86390 1
412941 99412941 1001 86380 86390 1
413179 99413179 1001 86380 86390 1
412723 99412723 1001 86380 86390 1
415259 99415259 1001 86380 86390 1
415263 99415263 1001 86380 86390 1
414985 99414985 1001 86380 86390 1
414567 99414567 1001 86380 86390 1
414575 99414575 1001 86380 86390 1
414667 99414667 1001 86380 86390 1
414669 99414669 1001 86380 86390 1
414892 99414892 1001 86380 86390 1
414365 99414365 1001 86380 86390 1
414131 99414131 1001 86380 86390 1
414445 99414445 1001 86380 86390 1
414133 99414133 1001 86380 86390 1
414158 99414158 1001 86380 86390 1
415671 99415671 1001 86380 86390 1
415703 99415703 1001 86380 86390 1
415342 99415342 1001 86380 86390 1
415583 99415583 1001 86380 86390 1
415464 99415464 1001 86380 86390 1
416935 99416935 1001 86380 86390 1
416613 99416613 1001 86380 86390 1
416747 99416747 1001 86380 86390 1
416692 99416692 1001 86380 86390 1
416779 99416779 1001 86380 86390 1
416139 99416139 1001 86380 86390 1
416472 99416472 1001 86380 86390 1
416237 99416237 1001 86380 86390 1
416480 99416480 1001 86380 86390 1
416509 99416509 1001 86380 86390 1
416269 99416269 1001 86380 86390 1
415827 99415827 1001 86380 86390 1
415749 99415749 1001 86380 86390 1
415915 99415915 1001 86380 86390 1
416024 99416024 1001 86380 86390 1
417073 99417073 1001 86380 86390 1
417423 99417423 1001 86380 86390 1
417425 99417425 1001 86380 86390 1
417450 99417450 1001 86380 86390 1
417484 99417484 1001 86380 86390 1
417588 99417588 1001 86380 86390 1
418565 99418565 1001 86380 86390 1
418058 99418058 1001 86380 86390 1
418341 99418341 1001 86380 86390 1
418402 99418402 1001 86380 86390 1
418412 99418412 1001 86380 86390 1
417927 99417927 1001 86380 86390 1
418832 99418832 1001 86380 86390 1
420327 99420327 1001 86380 86390 1
419988 99419988 1001 86380 86390 1
419213 99419213 1001 86380 86390 1
419600 99419600 1001 86380 86390 1
419581 99419581 1001 86380 86390 1
420790 99420790 1001 86380 86390 1
420702 99420702 1001 86380 86390 1
420826 99420826 1001 86380 86390 1
420705 99420705 1001 86380 86390 1
420673 99420673 1001 86380 86390 1
422032 99422032 1001 86380 86390 1
422117 99422117 1001 86380 86390 1
421812 99421812 1001 86380 86390 1
421318 99421318 1001 86380 86390 1
421456 99421456 1001 86380 86390 1
421506 99421506 1001 86380 86390 1
421360 99421360 1001 86380 86390 1
421624 99421624 1001 86380 86390 1
421065 99421065 1001 86380 86390 1
421005 99421005 1001 86380 86390 1
421197 99421197 1001 86380 86390 1
422369 99422369 1001 86380 86390 1
422298 99422298 1001 86380 86390 1
423405 99423405 1001 86380 86390 1
423570 99423570 1001 86380 86390 1
422981 99422981 1001 86380 86390 1
423246 99423246 1001 86380 86390 1
422730 99422730 1001 86380 86390 1
422890 99422890 1001 86380 86390 1
423910 99423910 1001 86380 86390 1
423883 99423883 1001 86380 86390 1
425361 99425361 1001 86380 86390 1
424669 99424669 1001 86380 86390 1
424771 99424771 1001 86380 86390 1
424798 99424798 1001 86380 86390 1
424977 99424977 1001 86380 86390 1
424411 99424411 1001 86380 86390 1
424438 99424438 1001 86380 86390 1
424251 99424251 1001 86380 86390 1
424256 99424256 1001 86380 86390 1
425435 99425435 1001 86380 86390 1
425710 99425710 1001 86380 86390 1
425752 99425752 1001 86380 86390 1
426842 99426842 1001 86380 86390 1
426974 99426974 1001 86380 86390 1
426299 99426299 1001 86380 86390 1
426301 99426301 1001 86380 86390 1
426335 99426335 1001 86380 86390 1
426159 99426159 1001 86380 86390 1
425922 99425922 1001 86380 86390 1
426129 99426129 1001 86380 86390 1
427418 99427418 1001 86380 86390 1
427294 99427294 1001 86380 86390 1
427210 99427210 1001 86380 86390 1
427402 99427402 1001 86380 86390 1
428715 99428715 1001 86380 86390 1
427932 99427932 1001 86380 86390 1
428056 99428056 1001 86380 86390 1
427874 99427874 1001 86380 86390 1
427781 99427781 1001 86380 86390 1
427857 99427857 1001 86380 86390 1
428994 99428994 1001 86380 86390 1
429100 99429100 1001 86380 86390 1
429142 99429142 1001 86380 86390 1
428937 99428937 1001 86380 86390 1
430020 99430020 1001 86380 86390 1
429616 99429616 1001 86380 86390 1
429723 99429723 1001 86380 86390 1
429795 99429795 1001 86380 86390 1
429263 99429263 1001 86380 86390 1
430511 99430511 1001 86380 86390 1
430464 99430464 1001 86380 86390 1
431658 99431658 1001 86380 86390 1
431457 99431457 1001 86380 86390 1
431265 99431265 1001 86380 86390 1
431401 99431401 1001 86380 86390 1
431323 99431323 1001 86380 86390 1
431098 99431098 1001 86380 86390 1
431134 99431134 1001 86380 86390 1
431139 99431139 1001 86380 86390 1
432098 99432098 1001 86380 86390 1
432287 99432287 1001 86380 86390 1
433671 99433671 1001 86380 86390 1
433101 99433101 1001 86380 86390 1
432771 99432771 1001 86380 86390 1
432668 99432668 1001 86380 86390 1
432854 99432854 1001 86380 86390 1
432778 99432778 1001 86380 86390 1
434038 99434038 1001 86380 86390 1
435193 99435193 1001 86380 86390 1
435061 99435061 1001 86380 86390 1
435393 99435393 1001 86380 86390 1
434969 99434969 1001 86380 86390 1
434957 99434957 1001 86380 86390 1
434890 99434890 1001 86380 86390 1
434291 99434291 1001 86380 86390 1
434241 99434241 1001 86380 86390 1
435545 99435545 1001 86380 86390 1
435762 99435762 1001 86380 86390 1
435626 99435626 1001 86380 86390 1
435553 99435553 1001 86380 86390 1
435777 99435777 1001 86380 86390 1
435509 99435509 1001 86380 86390 1
435673 99435673 1001 86380 86390 1
436853 99436853 1001 86380 86390 1
436895 99436895 1001 86380 86390 1
436547 99436547 1001 86380 86390 1
436469 99436469 1001 86380 86390 1
435993 99435993 1001 86380 86390 1
436061 99436061 1001 86380 86390 1
436032 99436032 1001 86380 86390 1
300108 99300108 1001 86380 86390 1
437301 99437301 1001 86380 86390 1
437184 99437184 1001 86380 86390 1
437210 99437210 1001 86380 86390 1
300603 99300603 1001 86380 86390 1
300656 99300656 1001 86380 86390 1
300405 99300405 1001 86380 86390 1
300112 99300112 1001 86380 86390 1
300203 99300203 1001 86380 86390 1
300115 99300115 1001 86380 86390 1
300779 99300779 1001 86380 86390 1
300768 99300768 1001 86380 86390 1
300874 99300874 1001 86380 86390 1
300877 99300877 1001 86380 86390 1
301439 99301439 1001 86380 86390 1
301454 99301454 1001 86380 86390 1
301209 99301209 1001 86380 86390 1
301316 99301316 1001 86380 86390 1
301164 99301164 1001 86380 86390 1
301335 99301335 1001 86380 86390 1
301105 99301105 1001 86380 86390 1
300951 99300951 1001 86380 86390 1
301134 99301134 1001 86380 86390 1
301018 99301018 1001 86380 86390 1
301060 99301060 1001 86380 86390 1
300983 99300983 1001 86380 86390 1
301036 99301036 1001 86380 86390 1
302305 99302305 1001 86380 86390 1
302307 99302307 1001 86380 86390 1
302362 99302362 1001 86380 86390 1
302211 99302211 1001 86380 86390 1
302315 99302315 1001 86380 86390 1
302176 99302176 1001 86380 86390 1
302167 99302167 1001 86380 86390 1
302105 99302105 1001 86380 86390 1
302043 99302043 1001 86380 86390 1
301773 99301773 1001 86380 86390 1
301871 99301871 1001 86380 86390 1
302456 99302456 1001 86380 86390 1
302488 99302488 1001 86380 86390 1
302494 99302494 1001 86380 86390 1
303047 99303047 1001 86380 86390 1
303103 99303103 1001 86380 86390 1
302847 99302847 1001 86380 86390 1
302997 99302997 1001 86380 86390 1
302985 99302985 1001 86380 86390 1
302628 99302628 1001 86380 86390 1
302641 99302641 1001 86380 86390 1
302644 99302644 1001 86380 86390 1
302723 99302723 1001 86380 86390 1
302633 99302633 1001 86380 86390 1
303402 99303402 1001 86380 86390 1
303365 99303365 1001 86380 86390 1
303224 99303224 1001 86380 86390 1
303253 99303253 1001 86380 86390 1
303931 99303931 1001 86380 86390 1
303843 99303843 1001 86380 86390 1
303973 99303973 1001 86380 86390 1
303898 99303898 1001 86380 86390 1
303953 99303953 1001 86380 86390 1
303828 99303828 1001 86380 86390 1
303625 99303625 1001 86380 86390 1
303770 99303770 1001 86380 86390 1
303466 99303466 1001 86380 86390 1
303609 99303609 1001 86380 86390 1
303612 99303612 1001 86380 86390 1
303619 99303619 1001 86380 86390 1
304174 99304174 1001 86380 86390 1
304799 99304799 1001 86380 86390 1
304524 99304524 1001 86380 86390 1
304533 99304533 1001 86380 86390 1
304548 99304548 1001 86380 86390 1
304588 99304588 1001 86380 86390 1
304422 99304422 1001 86380 86390 1
304244 99304244 1001 86380 86390 1
304988 99304988 1001 86380 86390 1
304950 99304950 1001 86380 86390 1
304952 99304952 1001 86380 86390 1
304992 99304992 1001 86380 86390 1
304928 99304928 1001 86380 86390 1
304918 99304918 1001 86380 86390 1
304998 99304998 1001 86380 86390 1
305037 99305037 1001 86380 86390 1
305653 99305653 1001 86380 86390 1
305560 99305560 1001 86380 86390 1
305603 99305603 1001 86380 86390 1
305595 99305595 1001 86380 86390 1
305263 99305263 1001 86380 86390 1
305095 99305095 1001 86380 86390 1
305178 99305178 1001 86380 86390 1
500181 99500181 1001 86380 86390 1
500143 99500143 1001 86380 86390 1
500612 99500612 1001 86380 86390 1
500677 99500677 1001 86380 86390 1
500627 99500627 1001 86380 86390 1
500666 99500666 1001 86380 86390 1
500708 99500708 1001 86380 86390 1
500805 99500805 1001 86380 86390 1
500544 99500544 1001 86380 86390 1
500545 99500545 1001 86380 86390 1
500495 99500495 1001 86380 86390 1
500601 99500601 1001 86380 86390 1
500435 99500435 1001 86380 86390 1
500568 99500568 1001 86380 86390 1
500383 99500383 1001 86380 86390 1
500294 99500294 1001 86380 86390 1
500320 99500320 1001 86380 86390 1
500295 99500295 1001 86380 86390 1
500916 99500916 1001 86380 86390 1
501615 99501615 1001 86380 86390 1
501243 99501243 1001 86380 86390 1
501311 99501311 1001 86380 86390 1
501148 99501148 1001 86380 86390 1
501151 99501151 1001 86380 86390 1
501154 99501154 1001 86380 86390 1
501065 99501065 1001 86380 86390 1
501053 99501053 1001 86380 86390 1
501196 99501196 1001 86380 86390 1
501121 99501121 1001 86380 86390 1
501805 99501805 1001 86380 86390 1
501741 99501741 1001 86380 86390 1
502343 99502343 1001 86380 86390 1
502442 99502442 1001 86380 86390 1
502069 99502069 1001 86380 86390 1
502252 99502252 1001 86380 86390 1
502241 99502241 1001 86380 86390 1
502182 99502182 1001 86380 86390 1
502044 99502044 1001 86380 86390 1
501972 99501972 1001 86380 86390 1
502553 99502553 1001 86380 86390 1
502522 99502522 1001 86380 86390 1
502511 99502511 1001 86380 86390 1
503114 99503114 1001 86380 86390 1
503244 99503244 1001 86380 86390 1
503168 99503168 1001 86380 86390 1
503022 99503022 1001 86380 86390 1
502882 99502882 1001 86380 86390 1
502922 99502922 1001 86380 86390 1
502961 99502961 1001 86380 86390 1
503001 99503001 1001 86380 86390 1
502995 99502995 1001 86380 86390 1
502681 99502681 1001 86380 86390 1
502787 99502787 1001 86380 86390 1
503405 99503405 1001 86380 86390 1
503420 99503420 1001 86380 86390 1
503451 99503451 1001 86380 86390 1
504056 99504056 1001 86380 86390 1
503966 99503966 1001 86380 86390 1
504022 99504022 1001 86380 86390 1
503986 99503986 1001 86380 86390 1
504114 99504114 1001 86380 86390 1
503861 99503861 1001 86380 86390 1
503881 99503881 1001 86380 86390 1
503782 99503782 1001 86380 86390 1
503536 99503536 1001 86380 86390 1
503658 99503658 1001 86380 86390 1
503652 99503652 1001 86380 86390 1
504274 99504274 1001 86380 86390 1
504122 99504122 1001 86380 86390 1
504204 99504204 1001 86380 86390 1
504166 99504166 1001 86380 86390 1
504835 99504835 1001 86380 86390 1
504887 99504887 1001 86380 86390 1
504828 99504828 1001 86380 86390 1
504596 99504596 1001 86380 86390 1
504604 99504604 1001 86380 86390 1
504458 99504458 1001 86380 86390 1
504424 99504424 1001 86380 86390 1
505082 99505082 1001 86380 86390 1
505631 99505631 1001 86380 86390 1
505670 99505670 1001 86380 86390 1
505501 99505501 1001 86380 86390 1
505490 99505490 1001 86380 86390 1
505377 99505377 1001 86380 86390 1
505192 99505192 1001 86380 86390 1
505283 99505283 1001 86380 86390 1
505288 99505288 1001 86380 86390 1
505353 99505353 1001 86380 86390 1
505808 99505808 1001 86380 86390 1
505899 99505899 1001 86380 86390 1
505849 99505849 1001 86380 86390 1
505829 99505829 1001 86380 86390 1
505894 99505894 1001 86380 86390 1
505972 99505972 1001 86380 86390 1
506498 99506498 1001 86380 86390 1
506506 99506506 1001 86380 86390 1
506324 99506324 1001 86380 86390 1
506377 99506377 1001 86380 86390 1
506055 99506055 1001 86380 86390 1
506074 99506074 1001 86380 86390 1
505984 99505984 1001 86380 86390 1
506606 99506606 1001 86380 86390 1
506646 99506646 1001 86380 86390 1
506725 99506725 1001 86380 86390 1
506730 99506730 1001 86380 86390 1
506653 99506653 1001 86380 86390 1
506800 99506800 1001 86380 86390 1
507419 99507419 1001 86380 86390 1
507387 99507387 1001 86380 86390 1
507308 99507308 1001 86380 86390 1
507340 99507340 1001 86380 86390 1
507228 99507228 1001 86380 86390 1
507179 99507179 1001 86380 86390 1
506807 99506807 1001 86380 86390 1
506990 99506990 1001 86380 86390 1
506849 99506849 1001 86380 86390 1
507007 99507007 1001 86380 86390 1
506917 99506917 1001 86380 86390 1
507454 99507454 1001 86380 86390 1
508101 99508101 1001 86380 86390 1
508141 99508141 1001 86380 86390 1
508021 99508021 1001 86380 86390 1
507642 99507642 1001 86380 86390 1
507635 99507635 1001 86380 86390 1
508440 99508440 1001 86380 86390 1
508268 99508268 1001 86380 86390 1
508950 99508950 1001 86380 86390 1
508983 99508983 1001 86380 86390 1
508735 99508735 1001 86380 86390 1
508686 99508686 1001 86380 86390 1
509257 99509257 1001 86380 86390 1
509169 99509169 1001 86380 86390 1
509079 99509079 1001 86380 86390 1
509106 99509106 1001 86380 86390 1
509095 99509095 1001 86380 86390 1
509850 99509850 1001 86380 86390 1
509708 99509708 1001 86380 86390 1
509802 99509802 1001 86380 86390 1
509842 99509842 1001 86380 86390 1
509847 99509847 1001 86380 86390 1
509594 99509594 1001 86380 86390 1
509532 99509532 1001 86380 86390 1
509637 99509637 1001 86380 86390 1
509616 99509616 1001 86380 86390 1
509435 99509435 1001 86380 86390 1
509321 99509321 1001 86380 86390 1
509477 99509477 1001 86380 86390 1
509443 99509443 1001 86380 86390 1
509938 99509938 1001 86380 86390 1
509489 99509489 1001 86380 86390 1
509957 99509957 1001 86380 86390 1
510689 99510689 1001 86380 86390 1
510473 99510473 1001 86380 86390 1
510324 99510324 1001 86380 86390 1
510217 99510217 1001 86380 86390 1
510243 99510243 1001 86380 86390 1
510889 99510889 1001 86380 86390 1
511492 99511492 1001 86380 86390 1
511536 99511536 1001 86380 86390 1
511422 99511422 1001 86380 86390 1
511246 99511246 1001 86380 86390 1
511183 99511183 1001 86380 86390 1
510958 99510958 1001 86380 86390 1
511076 99511076 1001 86380 86390 1
511002 99511002 1001 86380 86390 1
511131 99511131 1001 86380 86390 1
511017 99511017 1001 86380 86390 1
512177 99512177 1001 86380 86390 1
512336 99512336 1001 86380 86390 1
512337 99512337 1001 86380 86390 1
512249 99512249 1001 86380 86390 1
511986 99511986 1001 86380 86390 1
512146 99512146 1001 86380 86390 1
511785 99511785 1001 86380 86390 1
511966 99511966 1001 86380 86390 1
511891 99511891 1001 86380 86390 1
511767 99511767 1001 86380 86390 1
512484 99512484 1001 86380 86390 1
512580 99512580 1001 86380 86390 1
512464 99512464 1001 86380 86390 1
513026 99513026 1001 86380 86390 1
513111 99513111 1001 86380 86390 1
513073 99513073 1001 86380 86390 1
513127 99513127 1001 86380 86390 1
513076 99513076 1001 86380 86390 1
512797 99512797 1001 86380 86390 1
512804 99512804 1001 86380 86390 1
512601 99512601 1001 86380 86390 1
512786 99512786 1001 86380 86390 1
512687 99512687 1001 86380 86390 1
513364 99513364 1001 86380 86390 1
513378 99513378 1001 86380 86390 1
513934 99513934 1001 86380 86390 1
513711 99513711 1001 86380 86390 1
513716 99513716 1001 86380 86390 1
513693 99513693 1001 86380 86390 1
513760 99513760 1001 86380 86390 1
513426 99513426 1001 86380 86390 1
513557 99513557 1001 86380 86390 1
513416 99513416 1001 86380 86390 1
513430 99513430 1001 86380 86390 1
513551 99513551 1001 86380 86390 1
513591 99513591 1001 86380 86390 1
514703 99514703 1001 86380 86390 1
514821 99514821 1001 86380 86390 1
514720 99514720 1001 86380 86390 1
514488 99514488 1001 86380 86390 1
514262 99514262 1001 86380 86390 1
514305 99514305 1001 86380 86390 1
514978 99514978 1001 86380 86390 1
515045 99515045 1001 86380 86390 1
515582 99515582 1001 86380 86390 1
515518 99515518 1001 86380 86390 1
515502 99515502 1001 86380 86390 1
515404 99515404 1001 86380 86390 1
515396 99515396 1001 86380 86390 1
515386 99515386 1001 86380 86390 1
515174 99515174 1001 86380 86390 1
515087 99515087 1001 86380 86390 1
515824 99515824 1001 86380 86390 1
515799 99515799 1001 86380 86390 1
515821 99515821 1001 86380 86390 1
515744 99515744 1001 86380 86390 1
515886 99515886 1001 86380 86390 1
516508 99516508 1001 86380 86390 1
516332 99516332 1001 86380 86390 1
516453 99516453 1001 86380 86390 1
516294 99516294 1001 86380 86390 1
516273 99516273 1001 86380 86390 1
516158 99516158 1001 86380 86390 1
516134 99516134 1001 86380 86390 1
516290 99516290 1001 86380 86390 1
515984 99515984 1001 86380 86390 1
516016 99516016 1001 86380 86390 1
516611 99516611 1001 86380 86390 1
516676 99516676 1001 86380 86390 1
516704 99516704 1001 86380 86390 1
516537 99516537 1001 86380 86390 1
516694 99516694 1001 86380 86390 1
516673 99516673 1001 86380 86390 1
516661 99516661 1001 86380 86390 1
517209 99517209 1001 86380 86390 1
517226 99517226 1001 86380 86390 1
517257 99517257 1001 86380 86390 1
517093 99517093 1001 86380 86390 1
516991 99516991 1001 86380 86390 1
517007 99517007 1001 86380 86390 1
517088 99517088 1001 86380 86390 1
516858 99516858 1001 86380 86390 1
516744 99516744 1001 86380 86390 1
516783 99516783 1001 86380 86390 1
516762 99516762 1001 86380 86390 1
516816 99516816 1001 86380 86390 1
517463 99517463 1001 86380 86390 1
517361 99517361 1001 86380 86390 1
517337 99517337 1001 86380 86390 1
517537 99517537 1001 86380 86390 1
518125 99518125 1001 86380 86390 1
518129 99518129 1001 86380 86390 1
518014 99518014 1001 86380 86390 1
518107 99518107 1001 86380 86390 1
518152 99518152 1001 86380 86390 1
517801 99517801 1001 86380 86390 1
517870 99517870 1001 86380 86390 1
517812 99517812 1001 86380 86390 1
517700 99517700 1001 86380 86390 1
517557 99517557 1001 86380 86390 1
517664 99517664 1001 86380 86390 1
517729 99517729 1001 86380 86390 1
517576 99517576 1001 86380 86390 1
517644 99517644 1001 86380 86390 1
518198 99518198 1001 86380 86390 1
518239 99518239 1001 86380 86390 1
518174 99518174 1001 86380 86390 1
518214 99518214 1001 86380 86390 1
518332 99518332 1001 86380 86390 1
518835 99518835 1001 86380 86390 1
518926 99518926 1001 86380 86390 1
518988 99518988 1001 86380 86390 1
518659 99518659 1001 86380 86390 1
518711 99518711 1001 86380 86390 1
518648 99518648 1001 86380 86390 1
518584 99518584 1001 86380 86390 1
518677 99518677 1001 86380 86390 1
518542 99518542 1001 86380 86390 1
519169 99519169 1001 86380 86390 1
519158 99519158 1001 86380 86390 1
519841 99519841 1001 86380 86390 1
519945 99519945 1001 86380 86390 1
519973 99519973 1001 86380 86390 1
519898 99519898 1001 86380 86390 1
520604 99520604 1001 86380 86390 1
520504 99520504 1001 86380 86390 1
520544 99520544 1001 86380 86390 1
520546 99520546 1001 86380 86390 1
520572 99520572 1001 86380 86390 1
520498 99520498 1001 86380 86390 1
520241 99520241 1001 86380 86390 1
520260 99520260 1001 86380 86390 1
520301 99520301 1001 86380 86390 1
520356 99520356 1001 86380 86390 1
520217 99520217 1001 86380 86390 1
520836 99520836 1001 86380 86390 1
520670 99520670 1001 86380 86390 1
520701 99520701 1001 86380 86390 1
521426 99521426 1001 86380 86390 1
521298 99521298 1001 86380 86390 1
521115 99521115 1001 86380 86390 1
520965 99520965 1001 86380 86390 1
520981 99520981 1001 86380 86390 1
521634 99521634 1001 86380 86390 1
521614 99521614 1001 86380 86390 1
521667 99521667 1001 86380 86390 1
522221 99522221 1001 86380 86390 1
522248 99522248 1001 86380 86390 1
521985 99521985 1001 86380 86390 1
522063 99522063 1001 86380 86390 1
521921 99521921 1001 86380 86390 1
522019 99522019 1001 86380 86390 1
521918 99521918 1001 86380 86390 1
521814 99521814 1001 86380 86390 1
521824 99521824 1001 86380 86390 1
521760 99521760 1001 86380 86390 1
521800 99521800 1001 86380 86390 1
521684 99521684 1001 86380 86390 1
522348 99522348 1001 86380 86390 1
522387 99522387 1001 86380 86390 1
522491 99522491 1001 86380 86390 1
523057 99523057 1001 86380 86390 1
523058 99523058 1001 86380 86390 1
522985 99522985 1001 86380 86390 1
522913 99522913 1001 86380 86390 1
522721 99522721 1001 86380 86390 1
522515 99522515 1001 86380 86390 1
522522 99522522 1001 86380 86390 1
523323 99523323 1001 86380 86390 1
523142 99523142 1001 86380 86390 1
523222 99523222 1001 86380 86390 1
523174 99523174 1001 86380 86390 1
523135 99523135 1001 86380 86390 1
523267 99523267 1001 86380 86390 1
523268 99523268 1001 86380 86390 1
523908 99523908 1001 86380 86390 1
523876 99523876 1001 86380 86390 1
523799 99523799 1001 86380 86390 1
523610 99523610 1001 86380 86390 1
523570 99523570 1001 86380 86390 1
523417 99523417 1001 86380 86390 1
523474 99523474 1001 86380 86390 1
523375 99523375 1001 86380 86390 1
524097 99524097 1001 86380 86390 1
524061 99524061 1001 86380 86390 1
523972 99523972 1001 86380 86390 1
524106 99524106 1001 86380 86390 1
524083 99524083 1001 86380 86390 1
524685 99524685 1001 86380 86390 1
524647 99524647 1001 86380 86390 1
524726 99524726 1001 86380 86390 1
524714 99524714 1001 86380 86390 1
524614 99524614 1001 86380 86390 1
524731 99524731 1001 86380 86390 1
524424 99524424 1001 86380 86390 1
524256 99524256 1001 86380 86390 1
524235 99524235 1001 86380 86390 1
524566 99524566 1001 86380 86390 1
524972 99524972 1001 86380 86390 1
525521 99525521 1001 86380 86390 1
525500 99525500 1001 86380 86390 1
525475 99525475 1001 86380 86390 1
525516 99525516 1001 86380 86390 1
525429 99525429 1001 86380 86390 1
525256 99525256 1001 86380 86390 1
525295 99525295 1001 86380 86390 1
525172 99525172 1001 86380 86390 1
525149 99525149 1001 86380 86390 1
525138 99525138 1001 86380 86390 1
525079 99525079 1001 86380 86390 1
525664 99525664 1001 86380 86390 1
525794 99525794 1001 86380 86390 1
526225 99526225 1001 86380 86390 1
526109 99526109 1001 86380 86390 1
526191 99526191 1001 86380 86390 1
525995 99525995 1001 86380 86390 1
525814 99525814 1001 86380 86390 1
526602 99526602 1001 86380 86390 1
526607 99526607 1001 86380 86390 1
526452 99526452 1001 86380 86390 1
526556 99526556 1001 86380 86390 1
526621 99526621 1001 86380 86390 1
526495 99526495 1001 86380 86390 1
526626 99526626 1001 86380 86390 1
527059 99527059 1001 86380 86390 1
527139 99527139 1001 86380 86390 1
527179 99527179 1001 86380 86390 1
527077 99527077 1001 86380 86390 1
527105 99527105 1001 86380 86390 1
527196 99527196 1001 86380 86390 1
526953 99526953 1001 86380 86390 1
526961 99526961 1001 86380 86390 1
526873 99526873 1001 86380 86390 1
526938 99526938 1001 86380 86390 1
526681 99526681 1001 86380 86390 1
526645 99526645 1001 86380 86390 1
526712 99526712 1001 86380 86390 1
526805 99526805 1001 86380 86390 1
526741 99526741 1001 86380 86390 1
526808 99526808 1001 86380 86390 1
526692 99526692 1001 86380 86390 1
526757 99526757 1001 86380 86390 1
527275 99527275 1001 86380 86390 1
527976 99527976 1001 86380 86390 1
527991 99527991 1001 86380 86390 1
528005 99528005 1001 86380 86390 1
527703 99527703 1001 86380 86390 1
527602 99527602 1001 86380 86390 1
527487 99527487 1001 86380 86390 1
527501 99527501 1001 86380 86390 1
527645 99527645 1001 86380 86390 1
527557 99527557 1001 86380 86390 1
528254 99528254 1001 86380 86390 1
528182 99528182 1001 86380 86390 1
528828 99528828 1001 86380 86390 1
528712 99528712 1001 86380 86390 1
528806 99528806 1001 86380 86390 1
528885 99528885 1001 86380 86390 1
528810 99528810 1001 86380 86390 1
528720 99528720 1001 86380 86390 1
528492 99528492 1001 86380 86390 1
528319 99528319 1001 86380 86390 1
528385 99528385 1001 86380 86390 1
528995 99528995 1001 86380 86390 1
529566 99529566 1001 86380 86390 1
529330 99529330 1001 86380 86390 1
529486 99529486 1001 86380 86390 1
529425 99529425 1001 86380 86390 1
529199 99529199 1001 86380 86390 1
529303 99529303 1001 86380 86390 1
529313 99529313 1001 86380 86390 1
529781 99529781 1001 86380 86390 1
530538 99530538 1001 86380 86390 1
530501 99530501 1001 86380 86390 1
530026 99530026 1001 86380 86390 1
529989 99529989 1001 86380 86390 1
530111 99530111 1001 86380 86390 1
529997 99529997 1001 86380 86390 1
530631 99530631 1001 86380 86390 1
530701 99530701 1001 86380 86390 1
531177 99531177 1001 86380 86390 1
531195 99531195 1001 86380 86390 1
531209 99531209 1001 86380 86390 1
531328 99531328 1001 86380 86390 1
531122 99531122 1001 86380 86390 1
531036 99531036 1001 86380 86390 1
531062 99531062 1001 86380 86390 1
531103 99531103 1001 86380 86390 1
531015 99531015 1001 86380 86390 1
530813 99530813 1001 86380 86390 1
530879 99530879 1001 86380 86390 1
530943 99530943 1001 86380 86390 1
530769 99530769 1001 86380 86390 1
530835 99530835 1001 86380 86390 1
531529 99531529 1001 86380 86390 1
532064 99532064 1001 86380 86390 1
532055 99532055 1001 86380 86390 1
532071 99532071 1001 86380 86390 1
532136 99532136 1001 86380 86390 1
532189 99532189 1001 86380 86390 1
532190 99532190 1001 86380 86390 1
532021 99532021 1001 86380 86390 1
531871 99531871 1001 86380 86390 1
531886 99531886 1001 86380 86390 1
531875 99531875 1001 86380 86390 1
531741 99531741 1001 86380 86390 1
531763 99531763 1001 86380 86390 1
531791 99531791 1001 86380 86390 1
532284 99532284 1001 86380 86390 1
532344 99532344 1001 86380 86390 1
532854 99532854 1001 86380 86390 1
532907 99532907 1001 86380 86390 1
532639 99532639 1001 86380 86390 1
532692 99532692 1001 86380 86390 1
532415 99532415 1001 86380 86390 1
532511 99532511 1001 86380 86390 1
532448 99532448 1001 86380 86390 1
533172 99533172 1001 86380 86390 1
533048 99533048 1001 86380 86390 1
533705 99533705 1001 86380 86390 1
533757 99533757 1001 86380 86390 1
533783 99533783 1001 86380 86390 1
533645 99533645 1001 86380 86390 1
533264 99533264 1001 86380 86390 1
533295 99533295 1001 86380 86390 1
533310 99533310 1001 86380 86390 1
533389 99533389 1001 86380 86390 1
533247 99533247 1001 86380 86390 1
534037 99534037 1001 86380 86390 1
533947 99533947 1001 86380 86390 1
533948 99533948 1001 86380 86390 1
534053 99534053 1001 86380 86390 1
534648 99534648 1001 86380 86390 1
534518 99534518 1001 86380 86390 1
534558 99534558 1001 86380 86390 1
534653 99534653 1001 86380 86390 1
534617 99534617 1001 86380 86390 1
534566 99534566 1001 86380 86390 1
534554 99534554 1001 86380 86390 1
534326 99534326 1001 86380 86390 1
534328 99534328 1001 86380 86390 1
534437 99534437 1001 86380 86390 1
534078 99534078 1001 86380 86390 1
534157 99534157 1001 86380 86390 1
534825 99534825 1001 86380 86390 1
534755 99534755 1001 86380 86390 1
535345 99535345 1001 86380 86390 1
535176 99535176 1001 86380 86390 1
535143 99535143 1001 86380 86390 1
535197 99535197 1001 86380 86390 1
535302 99535302 1001 86380 86390 1
535252 99535252 1001 86380 86390 1
535278 99535278 1001 86380 86390 1
535006 99535006 1001 86380 86390 1
534916 99534916 1001 86380 86390 1
534996 99534996 1001 86380 86390 1
535081 99535081 1001 86380 86390 1
535096 99535096 1001 86380 86390 1
536250 99536250 1001 86380 86390 1
536149 99536149 1001 86380 86390 1
536203 99536203 1001 86380 86390 1
536298 99536298 1001 86380 86390 1
536023 99536023 1001 86380 86390 1
535759 99535759 1001 86380 86390 1
535837 99535837 1001 86380 86390 1
536399 99536399 1001 86380 86390 1
536350 99536350 1001 86380 86390 1
536380 99536380 1001 86380 86390 1
536972 99536972 1001 86380 86390 1
536965 99536965 1001 86380 86390 1
537110 99537110 1001 86380 86390 1
536907 99536907 1001 86380 86390 1
536847 99536847 1001 86380 86390 1
536925 99536925 1001 86380 86390 1
536737 99536737 1001 86380 86390 1
536676 99536676 1001 86380 86390 1
536730 99536730 1001 86380 86390 1
536718 99536718 1001 86380 86390 1
536603 99536603 1001 86380 86390 1
536630 99536630 1001 86380 86390 1
536682 99536682 1001 86380 86390 1
537260 99537260 1001 86380 86390 1
537300 99537300 1001 86380 86390 1
537947 99537947 1001 86380 86390 1
537883 99537883 1001 86380 86390 1
537667 99537667 1001 86380 86390 1
537708 99537708 1001 86380 86390 1
537697 99537697 1001 86380 86390 1
537686 99537686 1001 86380 86390 1
537635 99537635 1001 86380 86390 1
537713 99537713 1001 86380 86390 1
537610 99537610 1001 86380 86390 1
537598 99537598 1001 86380 86390 1
537651 99537651 1001 86380 86390 1
537408 99537408 1001 86380 86390 1
537461 99537461 1001 86380 86390 1
537528 99537528 1001 86380 86390 1
537507 99537507 1001 86380 86390 1
538191 99538191 1001 86380 86390 1
538725 99538725 1001 86380 86390 1
538744 99538744 1001 86380 86390 1
538490 99538490 1001 86380 86390 1
538504 99538504 1001 86380 86390 1
538385 99538385 1001 86380 86390 1
538244 99538244 1001 86380 86390 1
538890 99538890 1001 86380 86390 1
538981 99538981 1001 86380 86390 1
538999 99538999 1001 86380 86390 1
538948 99538948 1001 86380 86390 1
538937 99538937 1001 86380 86390 1
539002 99539002 1001 86380 86390 1
538847 99538847 1001 86380 86390 1
539487 99539487 1001 86380 86390 1
539583 99539583 1001 86380 86390 1
539618 99539618 1001 86380 86390 1
539468 99539468 1001 86380 86390 1
539481 99539481 1001 86380 86390 1
539626 99539626 1001 86380 86390 1
539587 99539587 1001 86380 86390 1
539244 99539244 1001 86380 86390 1
539362 99539362 1001 86380 86390 1
539380 99539380 1001 86380 86390 1
539046 99539046 1001 86380 86390 1
539222 99539222 1001 86380 86390 1
539042 99539042 1001 86380 86390 1
539134 99539134 1001 86380 86390 1
539097 99539097 1001 86380 86390 1
539729 99539729 1001 86380 86390 1
539680 99539680 1001 86380 86390 1
539741 99539741 1001 86380 86390 1
540364 99540364 1001 86380 86390 1
540314 99540314 1001 86380 86390 1
540397 99540397 1001 86380 86390 1
540347 99540347 1001 86380 86390 1
540323 99540323 1001 86380 86390 1
540311 99540311 1001 86380 86390 1
540187 99540187 1001 86380 86390 1
540070 99540070 1001 86380 86390 1
539993 99539993 1001 86380 86390 1
539910 99539910 1001 86380 86390 1
540556 99540556 1001 86380 86390 1
540055 99540055 1001 86380 86390 1
540507 99540507 1001 86380 86390 1
540591 99540591 1001 86380 86390 1
540502 99540502 1001 86380 86390 1
541209 99541209 1001 86380 86390 1
541249 99541249 1001 86380 86390 1
540946 99540946 1001 86380 86390 1
540974 99540974 1001 86380 86390 1
541052 99541052 1001 86380 86390 1
540898 99540898 1001 86380 86390 1
541083 99541083 1001 86380 86390 1
540706 99540706 1001 86380 86390 1
540810 99540810 1001 86380 86390 1
540850 99540850 1001 86380 86390 1
540879 99540879 1001 86380 86390 1
541294 99541294 1001 86380 86390 1
541377 99541377 1001 86380 86390 1
541928 99541928 1001 86380 86390 1
541943 99541943 1001 86380 86390 1
542075 99542075 1001 86380 86390 1
541988 99541988 1001 86380 86390 1
542015 99542015 1001 86380 86390 1
541852 99541852 1001 86380 86390 1
541904 99541904 1001 86380 86390 1
541713 99541713 1001 86380 86390 1
541887 99541887 1001 86380 86390 1
541913 99541913 1001 86380 86390 1
541615 99541615 1001 86380 86390 1
541669 99541669 1001 86380 86390 1
541607 99541607 1001 86380 86390 1
541685 99541685 1001 86380 86390 1
541608 99541608 1001 86380 86390 1
541676 99541676 1001 86380 86390 1
541692 99541692 1001 86380 86390 1
541499 99541499 1001 86380 86390 1
542158 99542158 1001 86380 86390 1
542211 99542211 1001 86380 86390 1
542317 99542317 1001 86380 86390 1
542151 99542151 1001 86380 86390 1
542271 99542271 1001 86380 86390 1
542676 99542676 1001 86380 86390 1
542578 99542578 1001 86380 86390 1
542511 99542511 1001 86380 86390 1
542449 99542449 1001 86380 86390 1
542475 99542475 1001 86380 86390 1
543021 99543021 1001 86380 86390 1
543113 99543113 1001 86380 86390 1
543079 99543079 1001 86380 86390 1
542966 99542966 1001 86380 86390 1
543739 99543739 1001 86380 86390 1
543590 99543590 1001 86380 86390 1
543405 99543405 1001 86380 86390 1
543258 99543258 1001 86380 86390 1
543182 99543182 1001 86380 86390 1
543919 99543919 1001 86380 86390 1
544536 99544536 1001 86380 86390 1
544422 99544422 1001 86380 86390 1
544504 99544504 1001 86380 86390 1
544506 99544506 1001 86380 86390 1
544558 99544558 1001 86380 86390 1
544295 99544295 1001 86380 86390 1
544296 99544296 1001 86380 86390 1
544312 99544312 1001 86380 86390 1
544096 99544096 1001 86380 86390 1
544136 99544136 1001 86380 86390 1
544085 99544085 1001 86380 86390 1
544077 99544077 1001 86380 86390 1
544686 99544686 1001 86380 86390 1
544687 99544687 1001 86380 86390 1
544731 99544731 1001 86380 86390 1
500908 868 1002 53144 63773 1
500928 858 1001 47827 48127 1
514666 1064 1002 29922 31583 1
514675 866 1002 52610 52905 1
517484 1006 1001 68889 69188 1
525945 1004 1001 49316 49615 1
400006 99400006 1001 86380 86390 1
400052 99400052 1001 86380 86390 1
400167 99400167 1001 86380 86390 1
400204 99400204 1001 86380 86390 1
400309 99400309 1001 86380 86390 1
400232 99400232 1001 86380 86390 1
400518 99400518 1001 86380 86390 1
400581 99400581 1001 86380 86390 1
400665 99400665 1001 86380 86390 1
400753 99400753 1001 86380 86390 1
400902 99400902 1001 86380 86390 1
400948 99400948 1001 86380 86390 1
401002 99401002 1001 86380 86390 1
401093 99401093 1001 86380 86390 1
401176 99401176 1001 86380 86390 1
401358 99401358 1001 86380 86390 1
401343 99401343 1001 86380 86390 1
401444 99401444 1001 86380 86390 1
401480 99401480 1001 86380 86390 1
401433 99401433 1001 86380 86390 1
401704 99401704 1001 86380 86390 1
401730 99401730 1001 86380 86390 1
402034 99402034 1001 86380 86390 1
402162 99402162 1001 86380 86390 1
402088 99402088 1001 86380 86390 1
402230 99402230 1001 86380 86390 1
402341 99402341 1001 86380 86390 1
402498 99402498 1001 86380 86390 1
402590 99402590 1001 86380 86390 1
403091 99403091 1001 86380 86390 1
403215 99403215 1001 86380 86390 1
403319 99403319 1001 86380 86390 1
403222 99403222 1001 86380 86390 1
403209 99403209 1001 86380 86390 1
403211 99403211 1001 86380 86390 1
403710 99403710 1001 86380 86390 1
403712 99403712 1001 86380 86390 1
403776 99403776 1001 86380 86390 1
403798 99403798 1001 86380 86390 1
403777 99403777 1001 86380 86390 1
404214 99404214 1001 86380 86390 1
404334 99404334 1001 86380 86390 1
404678 99404678 1001 86380 86390 1
404659 99404659 1001 86380 86390 1
404588 99404588 1001 86380 86390 1
404821 99404821 1001 86380 86390 1
405099 99405099 1001 86380 86390 1
405182 99405182 1001 86380 86390 1
405261 99405261 1001 86380 86390 1
405240 99405240 1001 86380 86390 1
405314 99405314 1001 86380 86390 1
405445 99405445 1001 86380 86390 1
405430 99405430 1001 86380 86390 1
405516 99405516 1001 86380 86390 1
405661 99405661 1001 86380 86390 1
405763 99405763 1001 86380 86390 1
405972 99405972 1001 86380 86390 1
406248 99406248 1001 86380 86390 1
406460 99406460 1001 86380 86390 1
406539 99406539 1001 86380 86390 1
406777 99406777 1001 86380 86390 1
406751 99406751 1001 86380 86390 1
406847 99406847 1001 86380 86390 1
407017 99407017 1001 86380 86390 1
407000 99407000 1001 86380 86390 1
407384 99407384 1001 86380 86390 1
407415 99407415 1001 86380 86390 1
407558 99407558 1001 86380 86390 1
407659 99407659 1001 86380 86390 1
407586 99407586 1001 86380 86390 1
407823 99407823 1001 86380 86390 1
408288 99408288 1001 86380 86390 1
408312 99408312 1001 86380 86390 1
408516 99408516 1001 86380 86390 1
408877 99408877 1001 86380 86390 1
408763 99408763 1001 86380 86390 1
409190 99409190 1001 86380 86390 1
409333 99409333 1001 86380 86390 1
409491 99409491 1001 86380 86390 1
409531 99409531 1001 86380 86390 1
409747 99409747 1001 86380 86390 1
409765 99409765 1001 86380 86390 1
409813 99409813 1001 86380 86390 1
409817 99409817 1001 86380 86390 1
409924 99409924 1001 86380 86390 1
410207 99410207 1001 86380 86390 1
410246 99410246 1001 86380 86390 1
410335 99410335 1001 86380 86390 1
410306 99410306 1001 86380 86390 1
410442 99410442 1001 86380 86390 1
410575 99410575 1001 86380 86390 1
410557 99410557 1001 86380 86390 1
410592 99410592 1001 86380 86390 1
410724 99410724 1001 86380 86390 1
410682 99410682 1001 86380 86390 1
410804 99410804 1001 86380 86390 1
410741 99410741 1001 86380 86390 1
411023 99411023 1001 86380 86390 1
411222 99411222 1001 86380 86390 1
411412 99411412 1001 86380 86390 1
411688 99411688 1001 86380 86390 1
411949 99411949 1001 86380 86390 1
412170 99412170 1001 86380 86390 1
412196 99412196 1001 86380 86390 1
412476 99412476 1001 86380 86390 1
413698 99413698 1001 86380 86390 1
413566 99413566 1001 86380 86390 1
413402 99413402 1001 86380 86390 1
413538 99413538 1001 86380 86390 1
413176 99413176 1001 86380 86390 1
412720 99412720 1001 86380 86390 1
412484 99412484 1001 86380 86390 1
412730 99412730 1001 86380 86390 1
413875 99413875 1001 86380 86390 1
413876 99413876 1001 86380 86390 1
413854 99413854 1001 86380 86390 1
414105 99414105 1001 86380 86390 1
414082 99414082 1001 86380 86390 1
415216 99415216 1001 86380 86390 1
415146 99415146 1001 86380 86390 1
414944 99414944 1001 86380 86390 1
414804 99414804 1001 86380 86390 1
414903 99414903 1001 86380 86390 1
414557 99414557 1001 86380 86390 1
414889 99414889 1001 86380 86390 1
414193 99414193 1001 86380 86390 1
414372 99414372 1001 86380 86390 1
415499 99415499 1001 86380 86390 1
415576 99415576 1001 86380 86390 1
415328 99415328 1001 86380 86390 1
415409 99415409 1001 86380 86390 1
416871 99416871 1001 86380 86390 1
416663 99416663 1001 86380 86390 1
416386 99416386 1001 86380 86390 1
416527 99416527 1001 86380 86390 1
416112 99416112 1001 86380 86390 1
415761 99415761 1001 86380 86390 1
416098 99416098 1001 86380 86390 1
416044 99416044 1001 86380 86390 1
416128 99416128 1001 86380 86390 1
415922 99415922 1001 86380 86390 1
417289 99417289 1001 86380 86390 1
417015 99417015 1001 86380 86390 1
417410 99417410 1001 86380 86390 1
418619 99418619 1001 86380 86390 1
418502 99418502 1001 86380 86390 1
418693 99418693 1001 86380 86390 1
418801 99418801 1001 86380 86390 1
418744 99418744 1001 86380 86390 1
418625 99418625 1001 86380 86390 1
418559 99418559 1001 86380 86390 1
418587 99418587 1001 86380 86390 1
418500 99418500 1001 86380 86390 1
418143 99418143 1001 86380 86390 1
418092 99418092 1001 86380 86390 1
418299 99418299 1001 86380 86390 1
418387 99418387 1001 86380 86390 1
417769 99417769 1001 86380 86390 1
417939 99417939 1001 86380 86390 1
418821 99418821 1001 86380 86390 1
418931 99418931 1001 86380 86390 1
419031 99419031 1001 86380 86390 1
418941 99418941 1001 86380 86390 1
418995 99418995 1001 86380 86390 1
418902 99418902 1001 86380 86390 1
418978 99418978 1001 86380 86390 1
419097 99419097 1001 86380 86390 1
420343 99420343 1001 86380 86390 1
419722 99419722 1001 86380 86390 1
419822 99419822 1001 86380 86390 1
419848 99419848 1001 86380 86390 1
419322 99419322 1001 86380 86390 1
419496 99419496 1001 86380 86390 1
419472 99419472 1001 86380 86390 1
419216 99419216 1001 86380 86390 1
419250 99419250 1001 86380 86390 1
419556 99419556 1001 86380 86390 1
420777 99420777 1001 86380 86390 1
421922 99421922 1001 86380 86390 1
421945 99421945 1001 86380 86390 1
421935 99421935 1001 86380 86390 1
421529 99421529 1001 86380 86390 1
421341 99421341 1001 86380 86390 1
420895 99420895 1001 86380 86390 1
420838 99420838 1001 86380 86390 1
420952 99420952 1001 86380 86390 1
421193 99421193 1001 86380 86390 1
422462 99422462 1001 86380 86390 1
422130 99422130 1001 86380 86390 1
422270 99422270 1001 86380 86390 1
423434 99423434 1001 86380 86390 1
423653 99423653 1001 86380 86390 1
423309 99423309 1001 86380 86390 1
423703 99423703 1001 86380 86390 1
423468 99423468 1001 86380 86390 1
423496 99423496 1001 86380 86390 1
423402 99423402 1001 86380 86390 1
422963 99422963 1001 86380 86390 1
423074 99423074 1001 86380 86390 1
422573 99422573 1001 86380 86390 1
422543 99422543 1001 86380 86390 1
422864 99422864 1001 86380 86390 1
422939 99422939 1001 86380 86390 1
423848 99423848 1001 86380 86390 1
425008 99425008 1001 86380 86390 1
425347 99425347 1001 86380 86390 1
424905 99424905 1001 86380 86390 1
424761 99424761 1001 86380 86390 1
424625 99424625 1001 86380 86390 1
424867 99424867 1001 86380 86390 1
424529 99424529 1001 86380 86390 1
424193 99424193 1001 86380 86390 1
424540 99424540 1001 86380 86390 1
424478 99424478 1001 86380 86390 1
424261 99424261 1001 86380 86390 1
425629 99425629 1001 86380 86390 1
426812 99426812 1001 86380 86390 1
427117 99427117 1001 86380 86390 1
426767 99426767 1001 86380 86390 1
426705 99426705 1001 86380 86390 1
426738 99426738 1001 86380 86390 1
426891 99426891 1001 86380 86390 1
426473 99426473 1001 86380 86390 1
426222 99426222 1001 86380 86390 1
426076 99426076 1001 86380 86390 1
426257 99426257 1001 86380 86390 1
427420 99427420 1001 86380 86390 1
427180 99427180 1001 86380 86390 1
427495 99427495 1001 86380 86390 1
427364 99427364 1001 86380 86390 1
428554 99428554 1001 86380 86390 1
428422 99428422 1001 86380 86390 1
428191 99428191 1001 86380 86390 1
428118 99428118 1001 86380 86390 1
427920 99427920 1001 86380 86390 1
427699 99427699 1001 86380 86390 1
427747 99427747 1001 86380 86390 1
427918 99427918 1001 86380 86390 1
427573 99427573 1001 86380 86390 1
429041 99429041 1001 86380 86390 1
429127 99429127 1001 86380 86390 1
428873 99428873 1001 86380 86390 1
429165 99429165 1001 86380 86390 1
430043 99430043 1001 86380 86390 1
430119 99430119 1001 86380 86390 1
430182 99430182 1001 86380 86390 1
430291 99430291 1001 86380 86390 1
430372 99430372 1001 86380 86390 1
429613 99429613 1001 86380 86390 1
429884 99429884 1001 86380 86390 1
429908 99429908 1001 86380 86390 1
429629 99429629 1001 86380 86390 1
429390 99429390 1001 86380 86390 1
429209 99429209 1001 86380 86390 1
429543 99429543 1001 86380 86390 1
430681 99430681 1001 86380 86390 1
430578 99430578 1001 86380 86390 1
430707 99430707 1001 86380 86390 1
430466 99430466 1001 86380 86390 1
430561 99430561 1001 86380 86390 1
431883 99431883 1001 86380 86390 1
431456 99431456 1001 86380 86390 1
431357 99431357 1001 86380 86390 1
431268 99431268 1001 86380 86390 1
431336 99431336 1001 86380 86390 1
431343 99431343 1001 86380 86390 1
431520 99431520 1001 86380 86390 1
431280 99431280 1001 86380 86390 1
431247 99431247 1001 86380 86390 1
431220 99431220 1001 86380 86390 1
430970 99430970 1001 86380 86390 1
431144 99431144 1001 86380 86390 1
431170 99431170 1001 86380 86390 1
432087 99432087 1001 86380 86390 1
432384 99432384 1001 86380 86390 1
432418 99432418 1001 86380 86390 1
432161 99432161 1001 86380 86390 1
432449 99432449 1001 86380 86390 1
433436 99433436 1001 86380 86390 1
433647 99433647 1001 86380 86390 1
433515 99433515 1001 86380 86390 1
433100 99433100 1001 86380 86390 1
433028 99433028 1001 86380 86390 1
433144 99433144 1001 86380 86390 1
433167 99433167 1001 86380 86390 1
432555 99432555 1001 86380 86390 1
432829 99432829 1001 86380 86390 1
432878 99432878 1001 86380 86390 1
432577 99432577 1001 86380 86390 1
432604 99432604 1001 86380 86390 1
433841 99433841 1001 86380 86390 1
433908 99433908 1001 86380 86390 1
435077 99435077 1001 86380 86390 1
435311 99435311 1001 86380 86390 1
434877 99434877 1001 86380 86390 1
434669 99434669 1001 86380 86390 1
434227 99434227 1001 86380 86390 1
434402 99434402 1001 86380 86390 1
434268 99434268 1001 86380 86390 1
435651 99435651 1001 86380 86390 1
435687 99435687 1001 86380 86390 1
437153 99437153 1001 86380 86390 1
437000 99437000 1001 86380 86390 1
436522 99436522 1001 86380 86390 1
436488 99436488 1001 86380 86390 1
436264 99436264 1001 86380 86390 1
436010 99436010 1001 86380 86390 1
436267 99436267 1001 86380 86390 1
436125 99436125 1001 86380 86390 1
437240 99437240 1001 86380 86390 1
300059 99300059 1001 86380 86390 1
300550 99300550 1001 86380 86390 1
300368 99300368 1001 86380 86390 1
300363 99300363 1001 86380 86390 1
300506 99300506 1001 86380 86390 1
300220 99300220 1001 86380 86390 1
300741 99300741 1001 86380 86390 1
300742 99300742 1001 86380 86390 1
300887 99300887 1001 86380 86390 1
300902 99300902 1001 86380 86390 1
301370 99301370 1001 86380 86390 1
301170 99301170 1001 86380 86390 1
301315 99301315 1001 86380 86390 1
300988 99300988 1001 86380 86390 1
301069 99301069 1001 86380 86390 1
301568 99301568 1001 86380 86390 1
301724 99301724 1001 86380 86390 1
301701 99301701 1001 86380 86390 1
301717 99301717 1001 86380 86390 1
301758 99301758 1001 86380 86390 1
302320 99302320 1001 86380 86390 1
302376 99302376 1001 86380 86390 1
302290 99302290 1001 86380 86390 1
302124 99302124 1001 86380 86390 1
302060 99302060 1001 86380 86390 1
302067 99302067 1001 86380 86390 1
301967 99301967 1001 86380 86390 1
301885 99301885 1001 86380 86390 1
302521 99302521 1001 86380 86390 1
302530 99302530 1001 86380 86390 1
302569 99302569 1001 86380 86390 1
302480 99302480 1001 86380 86390 1
303177 99303177 1001 86380 86390 1
303138 99303138 1001 86380 86390 1
302921 99302921 1001 86380 86390 1
302794 99302794 1001 86380 86390 1
302719 99302719 1001 86380 86390 1
302594 99302594 1001 86380 86390 1
302766 99302766 1001 86380 86390 1
303257 99303257 1001 86380 86390 1
303376 99303376 1001 86380 86390 1
303274 99303274 1001 86380 86390 1
303252 99303252 1001 86380 86390 1
304005 99304005 1001 86380 86390 1
303962 99303962 1001 86380 86390 1
304025 99304025 1001 86380 86390 1
303647 99303647 1001 86380 86390 1
303818 99303818 1001 86380 86390 1
303719 99303719 1001 86380 86390 1
303643 99303643 1001 86380 86390 1
303800 99303800 1001 86380 86390 1
303557 99303557 1001 86380 86390 1
303507 99303507 1001 86380 86390 1
303535 99303535 1001 86380 86390 1
303510 99303510 1001 86380 86390 1
303511 99303511 1001 86380 86390 1
303565 99303565 1001 86380 86390 1
304096 99304096 1001 86380 86390 1
304658 99304658 1001 86380 86390 1
304843 99304843 1001 86380 86390 1
304677 99304677 1001 86380 86390 1
304551 99304551 1001 86380 86390 1
304448 99304448 1001 86380 86390 1
304516 99304516 1001 86380 86390 1
304494 99304494 1001 86380 86390 1
304381 99304381 1001 86380 86390 1
304443 99304443 1001 86380 86390 1
305003 99305003 1001 86380 86390 1
304913 99304913 1001 86380 86390 1
305048 99305048 1001 86380 86390 1
304958 99304958 1001 86380 86390 1
305049 99305049 1001 86380 86390 1
305651 99305651 1001 86380 86390 1
305633 99305633 1001 86380 86390 1
305433 99305433 1001 86380 86390 1
305332 99305332 1001 86380 86390 1
305111 99305111 1001 86380 86390 1
305167 99305167 1001 86380 86390 1
500049 99500049 1001 86380 86390 1
500062 99500062 1001 86380 86390 1
500116 99500116 1001 86380 86390 1
500184 99500184 1001 86380 86390 1
500173 99500173 1001 86380 86390 1
500111 99500111 1001 86380 86390 1
500813 99500813 1001 86380 86390 1
500734 99500734 1001 86380 86390 1
500479 99500479 1001 86380 86390 1
500511 99500511 1001 86380 86390 1
500528 99500528 1001 86380 86390 1
500250 99500250 1001 86380 86390 1
500302 99500302 1001 86380 86390 1
500879 99500879 1001 86380 86390 1
500970 99500970 1001 86380 86390 1
500845 99500845 1001 86380 86390 1
500912 99500912 1001 86380 86390 1
501498 99501498 1001 86380 86390 1
501592 99501592 1001 86380 86390 1
501493 99501493 1001 86380 86390 1
501408 99501408 1001 86380 86390 1
501331 99501331 1001 86380 86390 1
501366 99501366 1001 86380 86390 1
501263 99501263 1001 86380 86390 1
501135 99501135 1001 86380 86390 1
501059 99501059 1001 86380 86390 1
501203 99501203 1001 86380 86390 1
501204 99501204 1001 86380 86390 1
501050 99501050 1001 86380 86390 1
501223 99501223 1001 86380 86390 1
501678 99501678 1001 86380 86390 1
501784 99501784 1001 86380 86390 1
501720 99501720 1001 86380 86390 1
501787 99501787 1001 86380 86390 1
501840 99501840 1001 86380 86390 1
501726 99501726 1001 86380 86390 1
501816 99501816 1001 86380 86390 1
501649 99501649 1001 86380 86390 1
502313 99502313 1001 86380 86390 1
502346 99502346 1001 86380 86390 1
502361 99502361 1001 86380 86390 1
502068 99502068 1001 86380 86390 1
502113 99502113 1001 86380 86390 1
502192 99502192 1001 86380 86390 1
502167 99502167 1001 86380 86390 1
501988 99501988 1001 86380 86390 1
501940 99501940 1001 86380 86390 1
501969 99501969 1001 86380 86390 1
502037 99502037 1001 86380 86390 1
502545 99502545 1001 86380 86390 1
502599 99502599 1001 86380 86390 1
502539 99502539 1001 86380 86390 1
503230 99503230 1001 86380 86390 1
503096 99503096 1001 86380 86390 1
503097 99503097 1001 86380 86390 1
503066 99503066 1001 86380 86390 1
502927 99502927 1001 86380 86390 1
503072 99503072 1001 86380 86390 1
502723 99502723 1001 86380 86390 1
502742 99502742 1001 86380 86390 1
502709 99502709 1001 86380 86390 1
503394 99503394 1001 86380 86390 1
503357 99503357 1001 86380 86390 1
503307 99503307 1001 86380 86390 1
503386 99503386 1001 86380 86390 1
504050 99504050 1001 86380 86390 1
503950 99503950 1001 86380 86390 1
503822 99503822 1001 86380 86390 1
503758 99503758 1001 86380 86390 1
503729 99503729 1001 86380 86390 1
503847 99503847 1001 86380 86390 1
503602 99503602 1001 86380 86390 1
503540 99503540 1001 86380 86390 1
503697 99503697 1001 86380 86390 1
503663 99503663 1001 86380 86390 1
504206 99504206 1001 86380 86390 1
504174 99504174 1001 86380 86390 1
504841 99504841 1001 86380 86390 1
504880 99504880 1001 86380 86390 1
504855 99504855 1001 86380 86390 1
504765 99504765 1001 86380 86390 1
504767 99504767 1001 86380 86390 1
504872 99504872 1001 86380 86390 1
504761 99504761 1001 86380 86390 1
504802 99504802 1001 86380 86390 1
504726 99504726 1001 86380 86390 1
504692 99504692 1001 86380 86390 1
504718 99504718 1001 86380 86390 1
504467 99504467 1001 86380 86390 1
504391 99504391 1001 86380 86390 1
504521 99504521 1001 86380 86390 1
504472 99504472 1001 86380 86390 1
504526 99504526 1001 86380 86390 1
504997 99504997 1001 86380 86390 1
505064 99505064 1001 86380 86390 1
505091 99505091 1001 86380 86390 1
505069 99505069 1001 86380 86390 1
505742 99505742 1001 86380 86390 1
505748 99505748 1001 86380 86390 1
505623 99505623 1001 86380 86390 1
505663 99505663 1001 86380 86390 1
505730 99505730 1001 86380 86390 1
505765 99505765 1001 86380 86390 1
505588 99505588 1001 86380 86390 1
505479 99505479 1001 86380 86390 1
505163 99505163 1001 86380 86390 1
505294 99505294 1001 86380 86390 1
505211 99505211 1001 86380 86390 1
505276 99505276 1001 86380 86390 1
505965 99505965 1001 86380 86390 1
505907 99505907 1001 86380 86390 1
506469 99506469 1001 86380 86390 1
506512 99506512 1001 86380 86390 1
506577 99506577 1001 86380 86390 1
506450 99506450 1001 86380 86390 1
506352 99506352 1001 86380 86390 1
506257 99506257 1001 86380 86390 1
506037 99506037 1001 86380 86390 1
506182 99506182 1001 86380 86390 1
506607 99506607 1001 86380 86390 1
506754 99506754 1001 86380 86390 1
506694 99506694 1001 86380 86390 1
506720 99506720 1001 86380 86390 1
507361 99507361 1001 86380 86390 1
507196 99507196 1001 86380 86390 1
507068 99507068 1001 86380 86390 1
506815 99506815 1001 86380 86390 1
506888 99506888 1001 86380 86390 1
506942 99506942 1001 86380 86390 1
507426 99507426 1001 86380 86390 1
507492 99507492 1001 86380 86390 1
508212 99508212 1001 86380 86390 1
508221 99508221 1001 86380 86390 1
508192 99508192 1001 86380 86390 1
507953 99507953 1001 86380 86390 1
508031 99508031 1001 86380 86390 1
507744 99507744 1001 86380 86390 1
507690 99507690 1001 86380 86390 1
507704 99507704 1001 86380 86390 1
507794 99507794 1001 86380 86390 1
508407 99508407 1001 86380 86390 1
508358 99508358 1001 86380 86390 1
508986 99508986 1001 86380 86390 1
508922 99508922 1001 86380 86390 1
508916 99508916 1001 86380 86390 1
508955 99508955 1001 86380 86390 1
508893 99508893 1001 86380 86390 1
508695 99508695 1001 86380 86390 1
508627 99508627 1001 86380 86390 1
508474 99508474 1001 86380 86390 1
508514 99508514 1001 86380 86390 1
509255 99509255 1001 86380 86390 1
509256 99509256 1001 86380 86390 1
509129 99509129 1001 86380 86390 1
509250 99509250 1001 86380 86390 1
509199 99509199 1001 86380 86390 1
509846 99509846 1001 86380 86390 1
509836 99509836 1001 86380 86390 1
509689 99509689 1001 86380 86390 1
509564 99509564 1001 86380 86390 1
509306 99509306 1001 86380 86390 1
509281 99509281 1001 86380 86390 1
509444 99509444 1001 86380 86390 1
509406 99509406 1001 86380 86390 1
510029 99510029 1001 86380 86390 1
509940 99509940 1001 86380 86390 1
509968 99509968 1001 86380 86390 1
509969 99509969 1001 86380 86390 1
509944 99509944 1001 86380 86390 1
509910 99509910 1001 86380 86390 1
510650 99510650 1001 86380 86390 1
510681 99510681 1001 86380 86390 1
510529 99510529 1001 86380 86390 1
510317 99510317 1001 86380 86390 1
510404 99510404 1001 86380 86390 1
510236 99510236 1001 86380 86390 1
510305 99510305 1001 86380 86390 1
510231 99510231 1001 86380 86390 1
511374 99511374 1001 86380 86390 1
511284 99511284 1001 86380 86390 1
511197 99511197 1001 86380 86390 1
511140 99511140 1001 86380 86390 1
511016 99511016 1001 86380 86390 1
511631 99511631 1001 86380 86390 1
511736 99511736 1001 86380 86390 1
511555 99511555 1001 86380 86390 1
511560 99511560 1001 86380 86390 1
512204 99512204 1001 86380 86390 1
512192 99512192 1001 86380 86390 1
512310 99512310 1001 86380 86390 1
512362 99512362 1001 86380 86390 1
512074 99512074 1001 86380 86390 1
512129 99512129 1001 86380 86390 1
512093 99512093 1001 86380 86390 1
511803 99511803 1001 86380 86390 1
511868 99511868 1001 86380 86390 1
511897 99511897 1001 86380 86390 1
511926 99511926 1001 86380 86390 1
512391 99512391 1001 86380 86390 1
512566 99512566 1001 86380 86390 1
513125 99513125 1001 86380 86390 1
512741 99512741 1001 86380 86390 1
512588 99512588 1001 86380 86390 1
513293 99513293 1001 86380 86390 1
513405 99513405 1001 86380 86390 1
513370 99513370 1001 86380 86390 1
513843 99513843 1001 86380 86390 1
513832 99513832 1001 86380 86390 1
513923 99513923 1001 86380 86390 1
514016 99514016 1001 86380 86390 1
513553 99513553 1001 86380 86390 1
513594 99513594 1001 86380 86390 1
513492 99513492 1001 86380 86390 1
513480 99513480 1001 86380 86390 1
513574 99513574 1001 86380 86390 1
514145 99514145 1001 86380 86390 1
514136 99514136 1001 86380 86390 1
514151 99514151 1001 86380 86390 1
514796 99514796 1001 86380 86390 1
514824 99514824 1001 86380 86390 1
514797 99514797 1001 86380 86390 1
514725 99514725 1001 86380 86390 1
514512 99514512 1001 86380 86390 1
514540 99514540 1001 86380 86390 1
514620 99514620 1001 86380 86390 1
514610 99514610 1001 86380 86390 1
514290 99514290 1001 86380 86390 1
514410 99514410 1001 86380 86390 1
514439 99514439 1001 86380 86390 1
514390 99514390 1001 86380 86390 1
514908 99514908 1001 86380 86390 1
514926 99514926 1001 86380 86390 1
515044 99515044 1001 86380 86390 1
515006 99515006 1001 86380 86390 1
515546 99515546 1001 86380 86390 1
515548 99515548 1001 86380 86390 1
515671 99515671 1001 86380 86390 1
515564 99515564 1001 86380 86390 1
515578 99515578 1001 86380 86390 1
515591 99515591 1001 86380 86390 1
515324 99515324 1001 86380 86390 1
515273 99515273 1001 86380 86390 1
515352 99515352 1001 86380 86390 1
515471 99515471 1001 86380 86390 1
515120 99515120 1001 86380 86390 1
515163 99515163 1001 86380 86390 1
515786 99515786 1001 86380 86390 1
515685 99515685 1001 86380 86390 1
515859 99515859 1001 86380 86390 1
515796 99515796 1001 86380 86390 1
516435 99516435 1001 86380 86390 1
516171 99516171 1001 86380 86390 1
516213 99516213 1001 86380 86390 1
516019 99516019 1001 86380 86390 1
515955 99515955 1001 86380 86390 1
515918 99515918 1001 86380 86390 1
515905 99515905 1001 86380 86390 1
515920 99515920 1001 86380 86390 1
516037 99516037 1001 86380 86390 1
515952 99515952 1001 86380 86390 1
516520 99516520 1001 86380 86390 1
516667 99516667 1001 86380 86390 1
517181 99517181 1001 86380 86390 1
517177 99517177 1001 86380 86390 1
517152 99517152 1001 86380 86390 1
516993 99516993 1001 86380 86390 1
517084 99517084 1001 86380 86390 1
517047 99517047 1001 86380 86390 1
516742 99516742 1001 86380 86390 1
516842 99516842 1001 86380 86390 1
516881 99516881 1001 86380 86390 1
517437 99517437 1001 86380 86390 1
517528 99517528 1001 86380 86390 1
517375 99517375 1001 86380 86390 1
517496 99517496 1001 86380 86390 1
517381 99517381 1001 86380 86390 1
518024 99518024 1001 86380 86390 1
517987 99517987 1001 86380 86390 1
518043 99518043 1001 86380 86390 1
517811 99517811 1001 86380 86390 1
517628 99517628 1001 86380 86390 1
517732 99517732 1001 86380 86390 1
517616 99517616 1001 86380 86390 1
517630 99517630 1001 86380 86390 1
518290 99518290 1001 86380 86390 1
518176 99518176 1001 86380 86390 1
518345 99518345 1001 86380 86390 1
518322 99518322 1001 86380 86390 1
518233 99518233 1001 86380 86390 1
518350 99518350 1001 86380 86390 1
518363 99518363 1001 86380 86390 1
518210 99518210 1001 86380 86390 1
518275 99518275 1001 86380 86390 1
518898 99518898 1001 86380 86390 1
518721 99518721 1001 86380 86390 1
518657 99518657 1001 86380 86390 1
518777 99518777 1001 86380 86390 1
518423 99518423 1001 86380 86390 1
518462 99518462 1001 86380 86390 1
519166 99519166 1001 86380 86390 1
519145 99519145 1001 86380 86390 1
519068 99519068 1001 86380 86390 1
519185 99519185 1001 86380 86390 1
519006 99519006 1001 86380 86390 1
519764 99519764 1001 86380 86390 1
519622 99519622 1001 86380 86390 1
519767 99519767 1001 86380 86390 1
519629 99519629 1001 86380 86390 1
519720 99519720 1001 86380 86390 1
519803 99519803 1001 86380 86390 1
519807 99519807 1001 86380 86390 1
519685 99519685 1001 86380 86390 1
519405 99519405 1001 86380 86390 1
519523 99519523 1001 86380 86390 1
519502 99519502 1001 86380 86390 1
519567 99519567 1001 86380 86390 1
519878 99519878 1001 86380 86390 1
519970 99519970 1001 86380 86390 1
519828 99519828 1001 86380 86390 1
520011 99520011 1001 86380 86390 1
519884 99519884 1001 86380 86390 1
519859 99519859 1001 86380 86390 1
519848 99519848 1001 86380 86390 1
519914 99519914 1001 86380 86390 1
520553 99520553 1001 86380 86390 1
520506 99520506 1001 86380 86390 1
520469 99520469 1001 86380 86390 1
520601 99520601 1001 86380 86390 1
520511 99520511 1001 86380 86390 1
520318 99520318 1001 86380 86390 1
520066 99520066 1001 86380 86390 1
520157 99520157 1001 86380 86390 1
520055 99520055 1001 86380 86390 1
520096 99520096 1001 86380 86390 1
520651 99520651 1001 86380 86390 1
520804 99520804 1001 86380 86390 1
520688 99520688 1001 86380 86390 1
521405 99521405 1001 86380 86390 1
521058 99521058 1001 86380 86390 1
521141 99521141 1001 86380 86390 1
520950 99520950 1001 86380 86390 1
520938 99520938 1001 86380 86390 1
520926 99520926 1001 86380 86390 1
521019 99521019 1001 86380 86390 1
521032 99521032 1001 86380 86390 1
521007 99521007 1001 86380 86390 1
520983 99520983 1001 86380 86390 1
521011 99521011 1001 86380 86390 1
520922 99520922 1001 86380 86390 1
521515 99521515 1001 86380 86390 1
521632 99521632 1001 86380 86390 1
521583 99521583 1001 86380 86390 1
521535 99521535 1001 86380 86390 1
522257 99522257 1001 86380 86390 1
522153 99522153 1001 86380 86390 1
522168 99522168 1001 86380 86390 1
522194 99522194 1001 86380 86390 1
522131 99522131 1001 86380 86390 1
522184 99522184 1001 86380 86390 1
522223 99522223 1001 86380 86390 1
522276 99522276 1001 86380 86390 1
522290 99522290 1001 86380 86390 1
522289 99522289 1001 86380 86390 1
522026 99522026 1001 86380 86390 1
521978 99521978 1001 86380 86390 1
522021 99522021 1001 86380 86390 1
521714 99521714 1001 86380 86390 1
521744 99521744 1001 86380 86390 1
521878 99521878 1001 86380 86390 1
521672 99521672 1001 86380 86390 1
522423 99522423 1001 86380 86390 1
522442 99522442 1001 86380 86390 1
523064 99523064 1001 86380 86390 1
523105 99523105 1001 86380 86390 1
522829 99522829 1001 86380 86390 1
522780 99522780 1001 86380 86390 1
522885 99522885 1001 86380 86390 1
522632 99522632 1001 86380 86390 1
522529 99522529 1001 86380 86390 1
522560 99522560 1001 86380 86390 1
523223 99523223 1001 86380 86390 1
523281 99523281 1001 86380 86390 1
523257 99523257 1001 86380 86390 1
523912 99523912 1001 86380 86390 1
523846 99523846 1001 86380 86390 1
523865 99523865 1001 86380 86390 1
523906 99523906 1001 86380 86390 1
523573 99523573 1001 86380 86390 1
523566 99523566 1001 86380 86390 1
523606 99523606 1001 86380 86390 1
523622 99523622 1001 86380 86390 1
523531 99523531 1001 86380 86390 1
523454 99523454 1001 86380 86390 1
523436 99523436 1001 86380 86390 1
523360 99523360 1001 86380 86390 1
523997 99523997 1001 86380 86390 1
524115 99524115 1001 86380 86390 1
524064 99524064 1001 86380 86390 1
524065 99524065 1001 86380 86390 1
524707 99524707 1001 86380 86390 1
524478 99524478 1001 86380 86390 1
524494 99524494 1001 86380 86390 1
524378 99524378 1001 86380 86390 1
524298 99524298 1001 86380 86390 1
524820 99524820 1001 86380 86390 1
524798 99524798 1001 86380 86390 1
524775 99524775 1001 86380 86390 1
524894 99524894 1001 86380 86390 1
524948 99524948 1001 86380 86390 1
525444 99525444 1001 86380 86390 1
525419 99525419 1001 86380 86390 1
525582 99525582 1001 86380 86390 1
525400 99525400 1001 86380 86390 1
525595 99525595 1001 86380 86390 1
525303 99525303 1001 86380 86390 1
525370 99525370 1001 86380 86390 1
525332 99525332 1001 86380 86390 1
525346 99525346 1001 86380 86390 1
525246 99525246 1001 86380 86390 1
525349 99525349 1001 86380 86390 1
525325 99525325 1001 86380 86390 1
525002 99525002 1001 86380 86390 1
525083 99525083 1001 86380 86390 1
525090 99525090 1001 86380 86390 1
525662 99525662 1001 86380 86390 1
525663 99525663 1001 86380 86390 1
525689 99525689 1001 86380 86390 1
525616 99525616 1001 86380 86390 1
525785 99525785 1001 86380 86390 1
526282 99526282 1001 86380 86390 1
526232 99526232 1001 86380 86390 1
526246 99526246 1001 86380 86390 1
526314 99526314 1001 86380 86390 1
526340 99526340 1001 86380 86390 1
526289 99526289 1001 86380 86390 1
526368 99526368 1001 86380 86390 1
525919 99525919 1001 86380 86390 1
525895 99525895 1001 86380 86390 1
525858 99525858 1001 86380 86390 1
525938 99525938 1001 86380 86390 1
525888 99525888 1001 86380 86390 1
525901 99525901 1001 86380 86390 1
525838 99525838 1001 86380 86390 1
525983 99525983 1001 86380 86390 1
526538 99526538 1001 86380 86390 1
526219 99526219 1001 86380 86390 1
526478 99526478 1001 86380 86390 1
527246 99527246 1001 86380 86390 1
527109 99527109 1001 86380 86390 1
527155 99527155 1001 86380 86390 1
527022 99527022 1001 86380 86390 1
526655 99526655 1001 86380 86390 1
526711 99526711 1001 86380 86390 1
526744 99526744 1001 86380 86390 1
526796 99526796 1001 86380 86390 1
527289 99527289 1001 86380 86390 1
528075 99528075 1001 86380 86390 1
527894 99527894 1001 86380 86390 1
527741 99527741 1001 86380 86390 1
527735 99527735 1001 86380 86390 1
527576 99527576 1001 86380 86390 1
527565 99527565 1001 86380 86390 1
527515 99527515 1001 86380 86390 1
527580 99527580 1001 86380 86390 1
527619 99527619 1001 86380 86390 1
528827 99528827 1001 86380 86390 1
528727 99528727 1001 86380 86390 1
528568 99528568 1001 86380 86390 1
528655 99528655 1001 86380 86390 1
528604 99528604 1001 86380 86390 1
528447 99528447 1001 86380 86390 1
529054 99529054 1001 86380 86390 1
529081 99529081 1001 86380 86390 1
529059 99529059 1001 86380 86390 1
528971 99528971 1001 86380 86390 1
529560 99529560 1001 86380 86390 1
529652 99529652 1001 86380 86390 1
529708 99529708 1001 86380 86390 1
529556 99529556 1001 86380 86390 1
529595 99529595 1001 86380 86390 1
529634 99529634 1001 86380 86390 1
529498 99529498 1001 86380 86390 1
529327 99529327 1001 86380 86390 1
529174 99529174 1001 86380 86390 1
529153 99529153 1001 86380 86390 1
529118 99529118 1001 86380 86390 1
529833 99529833 1001 86380 86390 1
529899 99529899 1001 86380 86390 1
529850 99529850 1001 86380 86390 1
530387 99530387 1001 86380 86390 1
530400 99530400 1001 86380 86390 1
530420 99530420 1001 86380 86390 1
530460 99530460 1001 86380 86390 1
530248 99530248 1001 86380 86390 1
530239 99530239 1001 86380 86390 1
530149 99530149 1001 86380 86390 1
529998 99529998 1001 86380 86390 1
530103 99530103 1001 86380 86390 1
530568 99530568 1001 86380 86390 1
530754 99530754 1001 86380 86390 1
530560 99530560 1001 86380 86390 1
530573 99530573 1001 86380 86390 1
531358 99531358 1001 86380 86390 1
531006 99531006 1001 86380 86390 1
530974 99530974 1001 86380 86390 1
530901 99530901 1001 86380 86390 1
530954 99530954 1001 86380 86390 1
530763 99530763 1001 86380 86390 1
530868 99530868 1001 86380 86390 1
531459 99531459 1001 86380 86390 1
531500 99531500 1001 86380 86390 1
531527 99531527 1001 86380 86390 1
531441 99531441 1001 86380 86390 1
532181 99532181 1001 86380 86390 1
532108 99532108 1001 86380 86390 1
532192 99532192 1001 86380 86390 1
531923 99531923 1001 86380 86390 1
531797 99531797 1001 86380 86390 1
531954 99531954 1001 86380 86390 1
531812 99531812 1001 86380 86390 1
531918 99531918 1001 86380 86390 1
531957 99531957 1001 86380 86390 1
531828 99531828 1001 86380 86390 1
531896 99531896 1001 86380 86390 1
531642 99531642 1001 86380 86390 1
531712 99531712 1001 86380 86390 1
532268 99532268 1001 86380 86390 1
532273 99532273 1001 86380 86390 1
532209 99532209 1001 86380 86390 1
532969 99532969 1001 86380 86390 1
532873 99532873 1001 86380 86390 1
532810 99532810 1001 86380 86390 1
532826 99532826 1001 86380 86390 1
532521 99532521 1001 86380 86390 1
532475 99532475 1001 86380 86390 1
532527 99532527 1001 86380 86390 1
533120 99533120 1001 86380 86390 1
533069 99533069 1001 86380 86390 1
533155 99533155 1001 86380 86390 1
533681 99533681 1001 86380 86390 1
533721 99533721 1001 86380 86390 1
533785 99533785 1001 86380 86390 1
533841 99533841 1001 86380 86390 1
533690 99533690 1001 86380 86390 1
533447 99533447 1001 86380 86390 1
533528 99533528 1001 86380 86390 1
533265 99533265 1001 86380 86390 1
533376 99533376 1001 86380 86390 1
533378 99533378 1001 86380 86390 1
533935 99533935 1001 86380 86390 1
533984 99533984 1001 86380 86390 1
534656 99534656 1001 86380 86390 1
534497 99534497 1001 86380 86390 1
534601 99534601 1001 86380 86390 1
534299 99534299 1001 86380 86390 1
534470 99534470 1001 86380 86390 1
534307 99534307 1001 86380 86390 1
534271 99534271 1001 86380 86390 1
534184 99534184 1001 86380 86390 1
534249 99534249 1001 86380 86390 1
534237 99534237 1001 86380 86390 1
534811 99534811 1001 86380 86390 1
534876 99534876 1001 86380 86390 1
534710 99534710 1001 86380 86390 1
534719 99534719 1001 86380 86390 1
535462 99535462 1001 86380 86390 1
535334 99535334 1001 86380 86390 1
535444 99535444 1001 86380 86390 1
535225 99535225 1001 86380 86390 1
535035 99535035 1001 86380 86390 1
535577 99535577 1001 86380 86390 1
536253 99536253 1001 86380 86390 1
535977 99535977 1001 86380 86390 1
535974 99535974 1001 86380 86390 1
535885 99535885 1001 86380 86390 1
535786 99535786 1001 86380 86390 1
536354 99536354 1001 86380 86390 1
536447 99536447 1001 86380 86390 1
536384 99536384 1001 86380 86390 1
536474 99536474 1001 86380 86390 1
537089 99537089 1001 86380 86390 1
537054 99537054 1001 86380 86390 1
536736 99536736 1001 86380 86390 1
536750 99536750 1001 86380 86390 1
536654 99536654 1001 86380 86390 1
536592 99536592 1001 86380 86390 1
536696 99536696 1001 86380 86390 1
537238 99537238 1001 86380 86390 1
537330 99537330 1001 86380 86390 1
537191 99537191 1001 86380 86390 1
537312 99537312 1001 86380 86390 1
537891 99537891 1001 86380 86390 1
537693 99537693 1001 86380 86390 1
537720 99537720 1001 86380 86390 1
537762 99537762 1001 86380 86390 1
537776 99537776 1001 86380 86390 1
537662 99537662 1001 86380 86390 1
537701 99537701 1001 86380 86390 1
537702 99537702 1001 86380 86390 1
537729 99537729 1001 86380 86390 1
537601 99537601 1001 86380 86390 1
537456 99537456 1001 86380 86390 1
538087 99538087 1001 86380 86390 1
538135 99538135 1001 86380 86390 1
538813 99538813 1001 86380 86390 1
538752 99538752 1001 86380 86390 1
538670 99538670 1001 86380 86390 1
538711 99538711 1001 86380 86390 1
538406 99538406 1001 86380 86390 1
538382 99538382 1001 86380 86390 1
538243 99538243 1001 86380 86390 1
538917 99538917 1001 86380 86390 1
538830 99538830 1001 86380 86390 1
538925 99538925 1001 86380 86390 1
538863 99538863 1001 86380 86390 1
539609 99539609 1001 86380 86390 1
539582 99539582 1001 86380 86390 1
539574 99539574 1001 86380 86390 1
539636 99539636 1001 86380 86390 1
539288 99539288 1001 86380 86390 1
539305 99539305 1001 86380 86390 1
539113 99539113 1001 86380 86390 1
539065 99539065 1001 86380 86390 1
539183 99539183 1001 86380 86390 1
539654 99539654 1001 86380 86390 1
539840 99539840 1001 86380 86390 1
539674 99539674 1001 86380 86390 1
540296 99540296 1001 86380 86390 1
540336 99540336 1001 86380 86390 1
540414 99540414 1001 86380 86390 1
540285 99540285 1001 86380 86390 1
540067 99540067 1001 86380 86390 1
540071 99540071 1001 86380 86390 1
540233 99540233 1001 86380 86390 1
540117 99540117 1001 86380 86390 1
540235 99540235 1001 86380 86390 1
540066 99540066 1001 86380 86390 1
539877 99539877 1001 86380 86390 1
539906 99539906 1001 86380 86390 1
540477 99540477 1001 86380 86390 1
540595 99540595 1001 86380 86390 1
540621 99540621 1001 86380 86390 1
540536 99540536 1001 86380 86390 1
541218 99541218 1001 86380 86390 1
541119 99541119 1001 86380 86390 1
541014 99541014 1001 86380 86390 1
541040 99541040 1001 86380 86390 1
540977 99540977 1001 86380 86390 1
541020 99541020 1001 86380 86390 1
541087 99541087 1001 86380 86390 1
540790 99540790 1001 86380 86390 1
540676 99540676 1001 86380 86390 1
540689 99540689 1001 86380 86390 1
540823 99540823 1001 86380 86390 1
540866 99540866 1001 86380 86390 1
540673 99540673 1001 86380 86390 1
541400 99541400 1001 86380 86390 1
541439 99541439 1001 86380 86390 1
541336 99541336 1001 86380 86390 1
541443 99541443 1001 86380 86390 1
541927 99541927 1001 86380 86390 1
542027 99542027 1001 86380 86390 1
541823 99541823 1001 86380 86390 1
541815 99541815 1001 86380 86390 1
541550 99541550 1001 86380 86390 1
541570 99541570 1001 86380 86390 1
541588 99541588 1001 86380 86390 1
542246 99542246 1001 86380 86390 1
542170 99542170 1001 86380 86390 1
542261 99542261 1001 86380 86390 1
542149 99542149 1001 86380 86390 1
542278 99542278 1001 86380 86390 1
542781 99542781 1001 86380 86390 1
542888 99542888 1001 86380 86390 1
542901 99542901 1001 86380 86390 1
542940 99542940 1001 86380 86390 1
542573 99542573 1001 86380 86390 1
542629 99542629 1001 86380 86390 1
542606 99542606 1001 86380 86390 1
542554 99542554 1001 86380 86390 1
542543 99542543 1001 86380 86390 1
542725 99542725 1001 86380 86390 1
542326 99542326 1001 86380 86390 1
542339 99542339 1001 86380 86390 1
542508 99542508 1001 86380 86390 1
542479 99542479 1001 86380 86390 1
543115 99543115 1001 86380 86390 1
543145 99543145 1001 86380 86390 1
543044 99543044 1001 86380 86390 1
542967 99542967 1001 86380 86390 1
543084 99543084 1001 86380 86390 1
543586 99543586 1001 86380 86390 1
543625 99543625 1001 86380 86390 1
543652 99543652 1001 86380 86390 1
543437 99543437 1001 86380 86390 1
543455 99543455 1001 86380 86390 1
543418 99543418 1001 86380 86390 1
543561 99543561 1001 86380 86390 1
543384 99543384 1001 86380 86390 1
543229 99543229 1001 86380 86390 1
543326 99543326 1001 86380 86390 1
543963 99543963 1001 86380 86390 1
543775 99543775 1001 86380 86390 1
543802 99543802 1001 86380 86390 1
543829 99543829 1001 86380 86390 1
543818 99543818 1001 86380 86390 1
544508 99544508 1001 86380 86390 1
544535 99544535 1001 86380 86390 1
544406 99544406 1001 86380 86390 1
544497 99544497 1001 86380 86390 1
544450 99544450 1001 86380 86390 1
544428 99544428 1001 86380 86390 1
544353 99544353 1001 86380 86390 1
544220 99544220 1001 86380 86390 1
544195 99544195 1001 86380 86390 1
544249 99544249 1001 86380 86390 1
544166 99544166 1001 86380 86390 1
544672 99544672 1001 86380 86390 1
544738 99544738 1001 86380 86390 1
544608 99544608 1001 86380 86390 1
543977 99543977 1001 86380 86390 1
544676 99544676 1001 86380 86390 1
400063 1139 1001 3600 4137 1
528714 1006 1001 49171 49471 1
537192 815 1002 42137 52935 1
542818 863 1002 59457 70974 1
400148 99400148 1001 86380 86390 1
400133 99400133 1001 86380 86390 1
400330 99400330 1001 86380 86390 1
400390 99400390 1001 86380 86390 1
400366 99400366 1001 86380 86390 1
400637 99400637 1001 86380 86390 1
400713 99400713 1001 86380 86390 1
400647 99400647 1001 86380 86390 1
400909 99400909 1001 86380 86390 1
401008 99401008 1001 86380 86390 1
401229 99401229 1001 86380 86390 1
401367 99401367 1001 86380 86390 1
401396 99401396 1001 86380 86390 1
401531 99401531 1001 86380 86390 1
401669 99401669 1001 86380 86390 1
401883 99401883 1001 86380 86390 1
402018 99402018 1001 86380 86390 1
402021 99402021 1001 86380 86390 1
402040 99402040 1001 86380 86390 1
402241 99402241 1001 86380 86390 1
402226 99402226 1001 86380 86390 1
402250 99402250 1001 86380 86390 1
402179 99402179 1001 86380 86390 1
402293 99402293 1001 86380 86390 1
402357 99402357 1001 86380 86390 1
402397 99402397 1001 86380 86390 1
402982 99402982 1001 86380 86390 1
403213 99403213 1001 86380 86390 1
403242 99403242 1001 86380 86390 1
403479 99403479 1001 86380 86390 1
403460 99403460 1001 86380 86390 1
403583 99403583 1001 86380 86390 1
404140 99404140 1001 86380 86390 1
404474 99404474 1001 86380 86390 1
404461 99404461 1001 86380 86390 1
404527 99404527 1001 86380 86390 1
404654 99404654 1001 86380 86390 1
404727 99404727 1001 86380 86390 1
404703 99404703 1001 86380 86390 1
404879 99404879 1001 86380 86390 1
404887 99404887 1001 86380 86390 1
405310 99405310 1001 86380 86390 1
405343 99405343 1001 86380 86390 1
405469 99405469 1001 86380 86390 1
405542 99405542 1001 86380 86390 1
405828 99405828 1001 86380 86390 1
406073 99406073 1001 86380 86390 1
406135 99406135 1001 86380 86390 1
406219 99406219 1001 86380 86390 1
406307 99406307 1001 86380 86390 1
406404 99406404 1001 86380 86390 1
406473 99406473 1001 86380 86390 1
406772 99406772 1001 86380 86390 1
407237 99407237 1001 86380 86390 1
407171 99407171 1001 86380 86390 1
407335 99407335 1001 86380 86390 1
407421 99407421 1001 86380 86390 1
407500 99407500 1001 86380 86390 1
407736 99407736 1001 86380 86390 1
407783 99407783 1001 86380 86390 1
407918 99407918 1001 86380 86390 1
408371 99408371 1001 86380 86390 1
408518 99408518 1001 86380 86390 1
408488 99408488 1001 86380 86390 1
408627 99408627 1001 86380 86390 1
408757 99408757 1001 86380 86390 1
408716 99408716 1001 86380 86390 1
408699 99408699 1001 86380 86390 1
408823 99408823 1001 86380 86390 1
409137 99409137 1001 86380 86390 1
409140 99409140 1001 86380 86390 1
409298 99409298 1001 86380 86390 1
409660 99409660 1001 86380 86390 1
409715 99409715 1001 86380 86390 1
409890 99409890 1001 86380 86390 1
409941 99409941 1001 86380 86390 1
409996 99409996 1001 86380 86390 1
410348 99410348 1001 86380 86390 1
410376 99410376 1001 86380 86390 1
410577 99410577 1001 86380 86390 1
410696 99410696 1001 86380 86390 1
410623 99410623 1001 86380 86390 1
410745 99410745 1001 86380 86390 1
411054 99411054 1001 86380 86390 1
411195 99411195 1001 86380 86390 1
411136 99411136 1001 86380 86390 1
411019 99411019 1001 86380 86390 1
411118 99411118 1001 86380 86390 1
411310 99411310 1001 86380 86390 1
411301 99411301 1001 86380 86390 1
411581 99411581 1001 86380 86390 1
411910 99411910 1001 86380 86390 1
411892 99411892 1001 86380 86390 1
411893 99411893 1001 86380 86390 1
412393 99412393 1001 86380 86390 1
413697 99413697 1001 86380 86390 1
413037 99413037 1001 86380 86390 1
413129 99413129 1001 86380 86390 1
412694 99412694 1001 86380 86390 1
412640 99412640 1001 86380 86390 1
412553 99412553 1001 86380 86390 1
412654 99412654 1001 86380 86390 1
412761 99412761 1001 86380 86390 1
413759 99413759 1001 86380 86390 1
413798 99413798 1001 86380 86390 1
413982 99413982 1001 86380 86390 1
413715 99413715 1001 86380 86390 1
415121 99415121 1001 86380 86390 1
415126 99415126 1001 86380 86390 1
415070 99415070 1001 86380 86390 1
414748 99414748 1001 86380 86390 1
414853 99414853 1001 86380 86390 1
414423 99414423 1001 86380 86390 1
414479 99414479 1001 86380 86390 1
414438 99414438 1001 86380 86390 1
414260 99414260 1001 86380 86390 1
414132 99414132 1001 86380 86390 1
415557 99415557 1001 86380 86390 1
415323 99415323 1001 86380 86390 1
415558 99415558 1001 86380 86390 1
415438 99415438 1001 86380 86390 1
415359 99415359 1001 86380 86390 1
416884 99416884 1001 86380 86390 1
417000 99417000 1001 86380 86390 1
416159 99416159 1001 86380 86390 1
416218 99416218 1001 86380 86390 1
416006 99416006 1001 86380 86390 1
415732 99415732 1001 86380 86390 1
417047 99417047 1001 86380 86390 1
417533 99417533 1001 86380 86390 1
417562 99417562 1001 86380 86390 1
418082 99418082 1001 86380 86390 1
418375 99418375 1001 86380 86390 1
417777 99417777 1001 86380 86390 1
417887 99417887 1001 86380 86390 1
418952 99418952 1001 86380 86390 1
420351 99420351 1001 86380 86390 1
420432 99420432 1001 86380 86390 1
419800 99419800 1001 86380 86390 1
419701 99419701 1001 86380 86390 1
419796 99419796 1001 86380 86390 1
419698 99419698 1001 86380 86390 1
419269 99419269 1001 86380 86390 1
419296 99419296 1001 86380 86390 1
419262 99419262 1001 86380 86390 1
420674 99420674 1001 86380 86390 1
420753 99420753 1001 86380 86390 1
421767 99421767 1001 86380 86390 1
421316 99421316 1001 86380 86390 1
421347 99421347 1001 86380 86390 1
421455 99421455 1001 86380 86390 1
421567 99421567 1001 86380 86390 1
421598 99421598 1001 86380 86390 1
421629 99421629 1001 86380 86390 1
421310 99421310 1001 86380 86390 1
420912 99420912 1001 86380 86390 1
422304 99422304 1001 86380 86390 1
422330 99422330 1001 86380 86390 1
422435 99422435 1001 86380 86390 1
422446 99422446 1001 86380 86390 1
422494 99422494 1001 86380 86390 1
423673 99423673 1001 86380 86390 1
423559 99423559 1001 86380 86390 1
423563 99423563 1001 86380 86390 1
423724 99423724 1001 86380 86390 1
423650 99423650 1001 86380 86390 1
422986 99422986 1001 86380 86390 1
423154 99423154 1001 86380 86390 1
423054 99423054 1001 86380 86390 1
422854 99422854 1001 86380 86390 1
423846 99423846 1001 86380 86390 1
424103 99424103 1001 86380 86390 1
424086 99424086 1001 86380 86390 1
424007 99424007 1001 86380 86390 1
425248 99425248 1001 86380 86390 1
425226 99425226 1001 86380 86390 1
425259 99425259 1001 86380 86390 1
425035 99425035 1001 86380 86390 1
425260 99425260 1001 86380 86390 1
425111 99425111 1001 86380 86390 1
425342 99425342 1001 86380 86390 1
425271 99425271 1001 86380 86390 1
424596 99424596 1001 86380 86390 1
424636 99424636 1001 86380 86390 1
424816 99424816 1001 86380 86390 1
424437 99424437 1001 86380 86390 1
424460 99424460 1001 86380 86390 1
424190 99424190 1001 86380 86390 1
424226 99424226 1001 86380 86390 1
425777 99425777 1001 86380 86390 1
425639 99425639 1001 86380 86390 1
425814 99425814 1001 86380 86390 1
426790 99426790 1001 86380 86390 1
427048 99427048 1001 86380 86390 1
426996 99426996 1001 86380 86390 1
426576 99426576 1001 86380 86390 1
426666 99426666 1001 86380 86390 1
426399 99426399 1001 86380 86390 1
426315 99426315 1001 86380 86390 1
426655 99426655 1001 86380 86390 1
425986 99425986 1001 86380 86390 1
425969 99425969 1001 86380 86390 1
425906 99425906 1001 86380 86390 1
427427 99427427 1001 86380 86390 1
427524 99427524 1001 86380 86390 1
428357 99428357 1001 86380 86390 1
428386 99428386 1001 86380 86390 1
427930 99427930 1001 86380 86390 1
427957 99427957 1001 86380 86390 1
427566 99427566 1001 86380 86390 1
427541 99427541 1001 86380 86390 1
427816 99427816 1001 86380 86390 1
427594 99427594 1001 86380 86390 1
428841 99428841 1001 86380 86390 1
429154 99429154 1001 86380 86390 1
429082 99429082 1001 86380 86390 1
430009 99430009 1001 86380 86390 1
429801 99429801 1001 86380 86390 1
429368 99429368 1001 86380 86390 1
429203 99429203 1001 86380 86390 1
429396 99429396 1001 86380 86390 1
429416 99429416 1001 86380 86390 1
429456 99429456 1001 86380 86390 1
429461 99429461 1001 86380 86390 1
430773 99430773 1001 86380 86390 1
430412 99430412 1001 86380 86390 1
430731 99430731 1001 86380 86390 1
430422 99430422 1001 86380 86390 1
431684 99431684 1001 86380 86390 1
432031 99432031 1001 86380 86390 1
431282 99431282 1001 86380 86390 1
431359 99431359 1001 86380 86390 1
431633 99431633 1001 86380 86390 1
430923 99430923 1001 86380 86390 1
430987 99430987 1001 86380 86390 1
431250 99431250 1001 86380 86390 1
431141 99431141 1001 86380 86390 1
432224 99432224 1001 86380 86390 1
432393 99432393 1001 86380 86390 1
433363 99433363 1001 86380 86390 1
433518 99433518 1001 86380 86390 1
433615 99433615 1001 86380 86390 1
432945 99432945 1001 86380 86390 1
433196 99433196 1001 86380 86390 1
432937 99432937 1001 86380 86390 1
432718 99432718 1001 86380 86390 1
433813 99433813 1001 86380 86390 1
433927 99433927 1001 86380 86390 1
433994 99433994 1001 86380 86390 1
433809 99433809 1001 86380 86390 1
435338 99435338 1001 86380 86390 1
435259 99435259 1001 86380 86390 1
435260 99435260 1001 86380 86390 1
435011 99435011 1001 86380 86390 1
434918 99434918 1001 86380 86390 1
434736 99434736 1001 86380 86390 1
434604 99434604 1001 86380 86390 1
434770 99434770 1001 86380 86390 1
434339 99434339 1001 86380 86390 1
434416 99434416 1001 86380 86390 1
434495 99434495 1001 86380 86390 1
435600 99435600 1001 86380 86390 1
435578 99435578 1001 86380 86390 1
435495 99435495 1001 86380 86390 1
435618 99435618 1001 86380 86390 1
437090 99437090 1001 86380 86390 1
437031 99437031 1001 86380 86390 1
437102 99437102 1001 86380 86390 1
437151 99437151 1001 86380 86390 1
436666 99436666 1001 86380 86390 1
436743 99436743 1001 86380 86390 1
436510 99436510 1001 86380 86390 1
436442 99436442 1001 86380 86390 1
436364 99436364 1001 86380 86390 1
436270 99436270 1001 86380 86390 1
436080 99436080 1001 86380 86390 1
436206 99436206 1001 86380 86390 1
436230 99436230 1001 86380 86390 1
437248 99437248 1001 86380 86390 1
300088 99300088 1001 86380 86390 1
300101 99300101 1001 86380 86390 1
300039 99300039 1001 86380 86390 1
300588 99300588 1001 86380 86390 1
300721 99300721 1001 86380 86390 1
300724 99300724 1001 86380 86390 1
300664 99300664 1001 86380 86390 1
300329 99300329 1001 86380 86390 1
300474 99300474 1001 86380 86390 1
300359 99300359 1001 86380 86390 1
300427 99300427 1001 86380 86390 1
300365 99300365 1001 86380 86390 1
300138 99300138 1001 86380 86390 1
300153 99300153 1001 86380 86390 1
300756 99300756 1001 86380 86390 1
300748 99300748 1001 86380 86390 1
300815 99300815 1001 86380 86390 1
301428 99301428 1001 86380 86390 1
301539 99301539 1001 86380 86390 1
300957 99300957 1001 86380 86390 1
301675 99301675 1001 86380 86390 1
301693 99301693 1001 86380 86390 1
302351 99302351 1001 86380 86390 1
302046 99302046 1001 86380 86390 1
302111 99302111 1001 86380 86390 1
302039 99302039 1001 86380 86390 1
302170 99302170 1001 86380 86390 1
301763 99301763 1001 86380 86390 1
301913 99301913 1001 86380 86390 1
301969 99301969 1001 86380 86390 1
302424 99302424 1001 86380 86390 1
302570 99302570 1001 86380 86390 1
303058 99303058 1001 86380 86390 1
303124 99303124 1001 86380 86390 1
303127 99303127 1001 86380 86390 1
302862 99302862 1001 86380 86390 1
302888 99302888 1001 86380 86390 1
302956 99302956 1001 86380 86390 1
302805 99302805 1001 86380 86390 1
302858 99302858 1001 86380 86390 1
302707 99302707 1001 86380 86390 1
302682 99302682 1001 86380 86390 1
302734 99302734 1001 86380 86390 1
302788 99302788 1001 86380 86390 1
302765 99302765 1001 86380 86390 1
302587 99302587 1001 86380 86390 1
303868 99303868 1001 86380 86390 1
303848 99303848 1001 86380 86390 1
303914 99303914 1001 86380 86390 1
303665 99303665 1001 86380 86390 1
303691 99303691 1001 86380 86390 1
303694 99303694 1001 86380 86390 1
303670 99303670 1001 86380 86390 1
303710 99303710 1001 86380 86390 1
303529 99303529 1001 86380 86390 1
303469 99303469 1001 86380 86390 1
303449 99303449 1001 86380 86390 1
303528 99303528 1001 86380 86390 1
303567 99303567 1001 86380 86390 1
303621 99303621 1001 86380 86390 1
304189 99304189 1001 86380 86390 1
304204 99304204 1001 86380 86390 1
304089 99304089 1001 86380 86390 1
304195 99304195 1001 86380 86390 1
304208 99304208 1001 86380 86390 1
304158 99304158 1001 86380 86390 1
304785 99304785 1001 86380 86390 1
304764 99304764 1001 86380 86390 1
304803 99304803 1001 86380 86390 1
304687 99304687 1001 86380 86390 1
304792 99304792 1001 86380 86390 1
304781 99304781 1001 86380 86390 1
304615 99304615 1001 86380 86390 1
304628 99304628 1001 86380 86390 1
304567 99304567 1001 86380 86390 1
304634 99304634 1001 86380 86390 1
304509 99304509 1001 86380 86390 1
304626 99304626 1001 86380 86390 1
304346 99304346 1001 86380 86390 1
304445 99304445 1001 86380 86390 1
304925 99304925 1001 86380 86390 1
305024 99305024 1001 86380 86390 1
305583 99305583 1001 86380 86390 1
305611 99305611 1001 86380 86390 1
305537 99305537 1001 86380 86390 1
305132 99305132 1001 86380 86390 1
305139 99305139 1001 86380 86390 1
305152 99305152 1001 86380 86390 1
500004 99500004 1001 86380 86390 1
500021 99500021 1001 86380 86390 1
500621 99500621 1001 86380 86390 1
500796 99500796 1001 86380 86390 1
500718 99500718 1001 86380 86390 1
500450 99500450 1001 86380 86390 1
500221 99500221 1001 86380 86390 1
500377 99500377 1001 86380 86390 1
500236 99500236 1001 86380 86390 1
500305 99500305 1001 86380 86390 1
500385 99500385 1001 86380 86390 1
500979 99500979 1001 86380 86390 1
500992 99500992 1001 86380 86390 1
500891 99500891 1001 86380 86390 1
500981 99500981 1001 86380 86390 1
501012 99501012 1001 86380 86390 1
500871 99500871 1001 86380 86390 1
501483 99501483 1001 86380 86390 1
501281 99501281 1001 86380 86390 1
501236 99501236 1001 86380 86390 1
501380 99501380 1001 86380 86390 1
501112 99501112 1001 86380 86390 1
501205 99501205 1001 86380 86390 1
501091 99501091 1001 86380 86390 1
501184 99501184 1001 86380 86390 1
501172 99501172 1001 86380 86390 1
501224 99501224 1001 86380 86390 1
501019 99501019 1001 86380 86390 1
501719 99501719 1001 86380 86390 1
501721 99501721 1001 86380 86390 1
501686 99501686 1001 86380 86390 1
501830 99501830 1001 86380 86390 1
502452 99502452 1001 86380 86390 1
502222 99502222 1001 86380 86390 1
502146 99502146 1001 86380 86390 1
502115 99502115 1001 86380 86390 1
502220 99502220 1001 86380 86390 1
501964 99501964 1001 86380 86390 1
501953 99501953 1001 86380 86390 1
501986 99501986 1001 86380 86390 1
502593 99502593 1001 86380 86390 1
502632 99502632 1001 86380 86390 1
503112 99503112 1001 86380 86390 1
503164 99503164 1001 86380 86390 1
503192 99503192 1001 86380 86390 1
503104 99503104 1001 86380 86390 1
502985 99502985 1001 86380 86390 1
503027 99503027 1001 86380 86390 1
503041 99503041 1001 86380 86390 1
503069 99503069 1001 86380 86390 1
502689 99502689 1001 86380 86390 1
502859 99502859 1001 86380 86390 1
503492 99503492 1001 86380 86390 1
504115 99504115 1001 86380 86390 1
503998 99503998 1001 86380 86390 1
503733 99503733 1001 86380 86390 1
503903 99503903 1001 86380 86390 1
503813 99503813 1001 86380 86390 1
503857 99503857 1001 86380 86390 1
503588 99503588 1001 86380 86390 1
503655 99503655 1001 86380 86390 1
503597 99503597 1001 86380 86390 1
503662 99503662 1001 86380 86390 1
504196 99504196 1001 86380 86390 1
504119 99504119 1001 86380 86390 1
504805 99504805 1001 86380 86390 1
504916 99504916 1001 86380 86390 1
504901 99504901 1001 86380 86390 1
504535 99504535 1001 86380 86390 1
504641 99504641 1001 86380 86390 1
504654 99504654 1001 86380 86390 1
504643 99504643 1001 86380 86390 1
504658 99504658 1001 86380 86390 1
504380 99504380 1001 86380 86390 1
504393 99504393 1001 86380 86390 1
504984 99504984 1001 86380 86390 1
505141 99505141 1001 86380 86390 1
505090 99505090 1001 86380 86390 1
505067 99505067 1001 86380 86390 1
505068 99505068 1001 86380 86390 1
505659 99505659 1001 86380 86390 1
505674 99505674 1001 86380 86390 1
505530 99505530 1001 86380 86390 1
505301 99505301 1001 86380 86390 1
505239 99505239 1001 86380 86390 1
505870 99505870 1001 86380 86390 1
506485 99506485 1001 86380 86390 1
506557 99506557 1001 86380 86390 1
506251 99506251 1001 86380 86390 1
506187 99506187 1001 86380 86390 1
506253 99506253 1001 86380 86390 1
506362 99506362 1001 86380 86390 1
506067 99506067 1001 86380 86390 1
506021 99506021 1001 86380 86390 1
506176 99506176 1001 86380 86390 1
506024 99506024 1001 86380 86390 1
507257 99507257 1001 86380 86390 1
507413 99507413 1001 86380 86390 1
507370 99507370 1001 86380 86390 1
507048 99507048 1001 86380 86390 1
507141 99507141 1001 86380 86390 1
507029 99507029 1001 86380 86390 1
506957 99506957 1001 86380 86390 1
506830 99506830 1001 86380 86390 1
506831 99506831 1001 86380 86390 1
506810 99506810 1001 86380 86390 1
507460 99507460 1001 86380 86390 1
508174 99508174 1001 86380 86390 1
507955 99507955 1001 86380 86390 1
507694 99507694 1001 86380 86390 1
507737 99507737 1001 86380 86390 1
507819 99507819 1001 86380 86390 1
507743 99507743 1001 86380 86390 1
508272 99508272 1001 86380 86390 1
508288 99508288 1001 86380 86390 1
508335 99508335 1001 86380 86390 1
508970 99508970 1001 86380 86390 1
508819 99508819 1001 86380 86390 1
508821 99508821 1001 86380 86390 1
508837 99508837 1001 86380 86390 1
509189 99509189 1001 86380 86390 1
509218 99509218 1001 86380 86390 1
509220 99509220 1001 86380 86390 1
509104 99509104 1001 86380 86390 1
509901 99509901 1001 86380 86390 1
509742 99509742 1001 86380 86390 1
509706 99509706 1001 86380 86390 1
509796 99509796 1001 86380 86390 1
509618 99509618 1001 86380 86390 1
509638 99509638 1001 86380 86390 1
509653 99509653 1001 86380 86390 1
509410 99509410 1001 86380 86390 1
509488 99509488 1001 86380 86390 1
509337 99509337 1001 86380 86390 1
509325 99509325 1001 86380 86390 1
509380 99509380 1001 86380 86390 1
509342 99509342 1001 86380 86390 1
510056 99510056 1001 86380 86390 1
509953 99509953 1001 86380 86390 1
510018 99510018 1001 86380 86390 1
510100 99510100 1001 86380 86390 1
510075 99510075 1001 86380 86390 1
509960 99509960 1001 86380 86390 1
510573 99510573 1001 86380 86390 1
510609 99510609 1001 86380 86390 1
510649 99510649 1001 86380 86390 1
510366 99510366 1001 86380 86390 1
510438 99510438 1001 86380 86390 1
510465 99510465 1001 86380 86390 1
510402 99510402 1001 86380 86390 1
510132 99510132 1001 86380 86390 1
510165 99510165 1001 86380 86390 1
510829 99510829 1001 86380 86390 1
510107 99510107 1001 86380 86390 1
510818 99510818 1001 86380 86390 1
510831 99510831 1001 86380 86390 1
510807 99510807 1001 86380 86390 1
511478 99511478 1001 86380 86390 1
511271 99511271 1001 86380 86390 1
510934 99510934 1001 86380 86390 1
511015 99511015 1001 86380 86390 1
510977 99510977 1001 86380 86390 1
511755 99511755 1001 86380 86390 1
512295 99512295 1001 86380 86390 1
512261 99512261 1001 86380 86390 1
512313 99512313 1001 86380 86390 1
512073 99512073 1001 86380 86390 1
512139 99512139 1001 86380 86390 1
512051 99512051 1001 86380 86390 1
511855 99511855 1001 86380 86390 1
511959 99511959 1001 86380 86390 1
512415 99512415 1001 86380 86390 1
512459 99512459 1001 86380 86390 1
512577 99512577 1001 86380 86390 1
512461 99512461 1001 86380 86390 1
513129 99513129 1001 86380 86390 1
513093 99513093 1001 86380 86390 1
513033 99513033 1001 86380 86390 1
512857 99512857 1001 86380 86390 1
512907 99512907 1001 86380 86390 1
512920 99512920 1001 86380 86390 1
512882 99512882 1001 86380 86390 1
512665 99512665 1001 86380 86390 1
512720 99512720 1001 86380 86390 1
512787 99512787 1001 86380 86390 1
512726 99512726 1001 86380 86390 1
513268 99513268 1001 86380 86390 1
513375 99513375 1001 86380 86390 1
513221 99513221 1001 86380 86390 1
513340 99513340 1001 86380 86390 1
513761 99513761 1001 86380 86390 1
513673 99513673 1001 86380 86390 1
513700 99513700 1001 86380 86390 1
513795 99513795 1001 86380 86390 1
513483 99513483 1001 86380 86390 1
513433 99513433 1001 86380 86390 1
514070 99514070 1001 86380 86390 1
514123 99514123 1001 86380 86390 1
514100 99514100 1001 86380 86390 1
514128 99514128 1001 86380 86390 1
514219 99514219 1001 86380 86390 1
514660 99514660 1001 86380 86390 1
514766 99514766 1001 86380 86390 1
514741 99514741 1001 86380 86390 1
514602 99514602 1001 86380 86390 1
514609 99514609 1001 86380 86390 1
514559 99514559 1001 86380 86390 1
514329 99514329 1001 86380 86390 1
514382 99514382 1001 86380 86390 1
514266 99514266 1001 86380 86390 1
514403 99514403 1001 86380 86390 1
514999 99514999 1001 86380 86390 1
515516 99515516 1001 86380 86390 1
515556 99515556 1001 86380 86390 1
515612 99515612 1001 86380 86390 1
515535 99515535 1001 86380 86390 1
515512 99515512 1001 86380 86390 1
515672 99515672 1001 86380 86390 1
515676 99515676 1001 86380 86390 1
515553 99515553 1001 86380 86390 1
515414 99515414 1001 86380 86390 1
515427 99515427 1001 86380 86390 1
515288 99515288 1001 86380 86390 1
515292 99515292 1001 86380 86390 1
515180 99515180 1001 86380 86390 1
515221 99515221 1001 86380 86390 1
515066 99515066 1001 86380 86390 1
515187 99515187 1001 86380 86390 1
515084 99515084 1001 86380 86390 1
515708 99515708 1001 86380 86390 1
515748 99515748 1001 86380 86390 1
515774 99515774 1001 86380 86390 1
515877 99515877 1001 86380 86390 1
515750 99515750 1001 86380 86390 1
515779 99515779 1001 86380 86390 1
515795 99515795 1001 86380 86390 1
516351 99516351 1001 86380 86390 1
516316 99516316 1001 86380 86390 1
516142 99516142 1001 86380 86390 1
516009 99516009 1001 86380 86390 1
516069 99516069 1001 86380 86390 1
516588 99516588 1001 86380 86390 1
516306 99516306 1001 86380 86390 1
516627 99516627 1001 86380 86390 1
516685 99516685 1001 86380 86390 1
517172 99517172 1001 86380 86390 1
517212 99517212 1001 86380 86390 1
517165 99517165 1001 86380 86390 1
516909 99516909 1001 86380 86390 1
516847 99516847 1001 86380 86390 1
516730 99516730 1001 86380 86390 1
516796 99516796 1001 86380 86390 1
516823 99516823 1001 86380 86390 1
516882 99516882 1001 86380 86390 1
517407 99517407 1001 86380 86390 1
517524 99517524 1001 86380 86390 1
518092 99518092 1001 86380 86390 1
517764 99517764 1001 86380 86390 1
517887 99517887 1001 86380 86390 1
517709 99517709 1001 86380 86390 1
517572 99517572 1001 86380 86390 1
517666 99517666 1001 86380 86390 1
517656 99517656 1001 86380 86390 1
518240 99518240 1001 86380 86390 1
518165 99518165 1001 86380 86390 1
518797 99518797 1001 86380 86390 1
518880 99518880 1001 86380 86390 1
518817 99518817 1001 86380 86390 1
518759 99518759 1001 86380 86390 1
518500 99518500 1001 86380 86390 1
518482 99518482 1001 86380 86390 1
519077 99519077 1001 86380 86390 1
519190 99519190 1001 86380 86390 1
519035 99519035 1001 86380 86390 1
519763 99519763 1001 86380 86390 1
519781 99519781 1001 86380 86390 1
519570 99519570 1001 86380 86390 1
519471 99519471 1001 86380 86390 1
519312 99519312 1001 86380 86390 1
519379 99519379 1001 86380 86390 1
519230 99519230 1001 86380 86390 1
519831 99519831 1001 86380 86390 1
519952 99519952 1001 86380 86390 1
519965 99519965 1001 86380 86390 1
520525 99520525 1001 86380 86390 1
520450 99520450 1001 86380 86390 1
520518 99520518 1001 86380 86390 1
520481 99520481 1001 86380 86390 1
520435 99520435 1001 86380 86390 1
520293 99520293 1001 86380 86390 1
520259 99520259 1001 86380 86390 1
520428 99520428 1001 86380 86390 1
520050 99520050 1001 86380 86390 1
520080 99520080 1001 86380 86390 1
520068 99520068 1001 86380 86390 1
520069 99520069 1001 86380 86390 1
520707 99520707 1001 86380 86390 1
520749 99520749 1001 86380 86390 1
520725 99520725 1001 86380 86390 1
521332 99521332 1001 86380 86390 1
521397 99521397 1001 86380 86390 1
521375 99521375 1001 86380 86390 1
521107 99521107 1001 86380 86390 1
521160 99521160 1001 86380 86390 1
521117 99521117 1001 86380 86390 1
520952 99520952 1001 86380 86390 1
520849 99520849 1001 86380 86390 1
520903 99520903 1001 86380 86390 1
520878 99520878 1001 86380 86390 1
520891 99520891 1001 86380 86390 1
520974 99520974 1001 86380 86390 1
521621 99521621 1001 86380 86390 1
521522 99521522 1001 86380 86390 1
521625 99521625 1001 86380 86390 1
521500 99521500 1001 86380 86390 1
522114 99522114 1001 86380 86390 1
522102 99522102 1001 86380 86390 1
522215 99522215 1001 86380 86390 1
521963 99521963 1001 86380 86390 1
522006 99522006 1001 86380 86390 1
521955 99521955 1001 86380 86390 1
522008 99522008 1001 86380 86390 1
521843 99521843 1001 86380 86390 1
521769 99521769 1001 86380 86390 1
522302 99522302 1001 86380 86390 1
522461 99522461 1001 86380 86390 1
522301 99522301 1001 86380 86390 1
522970 99522970 1001 86380 86390 1
523095 99523095 1001 86380 86390 1
522936 99522936 1001 86380 86390 1
522745 99522745 1001 86380 86390 1
522841 99522841 1001 86380 86390 1
522629 99522629 1001 86380 86390 1
522517 99522517 1001 86380 86390 1
523271 99523271 1001 86380 86390 1
523915 99523915 1001 86380 86390 1
523920 99523920 1001 86380 86390 1
523674 99523674 1001 86380 86390 1
523381 99523381 1001 86380 86390 1
523384 99523384 1001 86380 86390 1
523973 99523973 1001 86380 86390 1
523986 99523986 1001 86380 86390 1
524051 99524051 1001 86380 86390 1
524044 99524044 1001 86380 86390 1
524583 99524583 1001 86380 86390 1
524651 99524651 1001 86380 86390 1
524666 99524666 1001 86380 86390 1
524450 99524450 1001 86380 86390 1
524518 99524518 1001 86380 86390 1
524441 99524441 1001 86380 86390 1
524480 99524480 1001 86380 86390 1
524536 99524536 1001 86380 86390 1
524498 99524498 1001 86380 86390 1
524228 99524228 1001 86380 86390 1
524200 99524200 1001 86380 86390 1
524936 99524936 1001 86380 86390 1
524838 99524838 1001 86380 86390 1
524869 99524869 1001 86380 86390 1
524844 99524844 1001 86380 86390 1
525594 99525594 1001 86380 86390 1
525421 99525421 1001 86380 86390 1
525551 99525551 1001 86380 86390 1
525571 99525571 1001 86380 86390 1
525590 99525590 1001 86380 86390 1
525198 99525198 1001 86380 86390 1
525290 99525290 1001 86380 86390 1
525306 99525306 1001 86380 86390 1
525361 99525361 1001 86380 86390 1
525336 99525336 1001 86380 86390 1
525364 99525364 1001 86380 86390 1
525171 99525171 1001 86380 86390 1
525005 99525005 1001 86380 86390 1
525032 99525032 1001 86380 86390 1
525008 99525008 1001 86380 86390 1
525048 99525048 1001 86380 86390 1
525636 99525636 1001 86380 86390 1
526226 99526226 1001 86380 86390 1
526228 99526228 1001 86380 86390 1
526305 99526305 1001 86380 86390 1
526419 99526419 1001 86380 86390 1
526090 99526090 1001 86380 86390 1
526030 99526030 1001 86380 86390 1
526073 99526073 1001 86380 86390 1
525819 99525819 1001 86380 86390 1
525860 99525860 1001 86380 86390 1
525928 99525928 1001 86380 86390 1
525892 99525892 1001 86380 86390 1
526475 99526475 1001 86380 86390 1
526451 99526451 1001 86380 86390 1
526619 99526619 1001 86380 86390 1
526535 99526535 1001 86380 86390 1
527227 99527227 1001 86380 86390 1
527102 99527102 1001 86380 86390 1
527234 99527234 1001 86380 86390 1
527156 99527156 1001 86380 86390 1
527242 99527242 1001 86380 86390 1
526877 99526877 1001 86380 86390 1
526891 99526891 1001 86380 86390 1
526995 99526995 1001 86380 86390 1
526695 99526695 1001 86380 86390 1
527330 99527330 1001 86380 86390 1
527447 99527447 1001 86380 86390 1
527295 99527295 1001 86380 86390 1
528025 99528025 1001 86380 86390 1
528008 99528008 1001 86380 86390 1
527832 99527832 1001 86380 86390 1
527771 99527771 1001 86380 86390 1
527812 99527812 1001 86380 86390 1
527649 99527649 1001 86380 86390 1
527624 99527624 1001 86380 86390 1
527590 99527590 1001 86380 86390 1
527526 99527526 1001 86380 86390 1
527518 99527518 1001 86380 86390 1
528111 99528111 1001 86380 86390 1
528244 99528244 1001 86380 86390 1
528141 99528141 1001 86380 86390 1
528831 99528831 1001 86380 86390 1
528886 99528886 1001 86380 86390 1
528592 99528592 1001 86380 86390 1
528609 99528609 1001 86380 86390 1
528653 99528653 1001 86380 86390 1
528629 99528629 1001 86380 86390 1
528425 99528425 1001 86380 86390 1
528470 99528470 1001 86380 86390 1
528316 99528316 1001 86380 86390 1
528422 99528422 1001 86380 86390 1
528978 99528978 1001 86380 86390 1
528981 99528981 1001 86380 86390 1
529037 99529037 1001 86380 86390 1
529356 99529356 1001 86380 86390 1
529301 99529301 1001 86380 86390 1
529239 99529239 1001 86380 86390 1
529792 99529792 1001 86380 86390 1
529895 99529895 1001 86380 86390 1
529910 99529910 1001 86380 86390 1
529837 99529837 1001 86380 86390 1
529928 99529928 1001 86380 86390 1
530471 99530471 1001 86380 86390 1
530407 99530407 1001 86380 86390 1
530543 99530543 1001 86380 86390 1
530489 99530489 1001 86380 86390 1
530304 99530304 1001 86380 86390 1
530162 99530162 1001 86380 86390 1
529991 99529991 1001 86380 86390 1
530096 99530096 1001 86380 86390 1
530137 99530137 1001 86380 86390 1
529971 99529971 1001 86380 86390 1
530087 99530087 1001 86380 86390 1
530628 99530628 1001 86380 86390 1
530721 99530721 1001 86380 86390 1
530596 99530596 1001 86380 86390 1
530730 99530730 1001 86380 86390 1
531251 99531251 1001 86380 86390 1
531314 99531314 1001 86380 86390 1
531263 99531263 1001 86380 86390 1
530995 99530995 1001 86380 86390 1
531077 99531077 1001 86380 86390 1
531053 99531053 1001 86380 86390 1
531134 99531134 1001 86380 86390 1
530902 99530902 1001 86380 86390 1
530946 99530946 1001 86380 86390 1
530960 99530960 1001 86380 86390 1
530874 99530874 1001 86380 86390 1
531534 99531534 1001 86380 86390 1
531516 99531516 1001 86380 86390 1
531504 99531504 1001 86380 86390 1
532015 99532015 1001 86380 86390 1
532177 99532177 1001 86380 86390 1
532037 99532037 1001 86380 86390 1
532076 99532076 1001 86380 86390 1
531824 99531824 1001 86380 86390 1
531814 99531814 1001 86380 86390 1
531637 99531637 1001 86380 86390 1
531596 99531596 1001 86380 86390 1
532345 99532345 1001 86380 86390 1
532311 99532311 1001 86380 86390 1
532930 99532930 1001 86380 86390 1
532984 99532984 1001 86380 86390 1
532908 99532908 1001 86380 86390 1
532848 99532848 1001 86380 86390 1
532887 99532887 1001 86380 86390 1
533025 99533025 1001 86380 86390 1
532838 99532838 1001 86380 86390 1
532665 99532665 1001 86380 86390 1
532416 99532416 1001 86380 86390 1
532523 99532523 1001 86380 86390 1
532591 99532591 1001 86380 86390 1
533197 99533197 1001 86380 86390 1
533097 99533097 1001 86380 86390 1
533229 99533229 1001 86380 86390 1
533192 99533192 1001 86380 86390 1
533167 99533167 1001 86380 86390 1
533588 99533588 1001 86380 86390 1
533642 99533642 1001 86380 86390 1
533631 99533631 1001 86380 86390 1
533445 99533445 1001 86380 86390 1
533356 99533356 1001 86380 86390 1
533243 99533243 1001 86380 86390 1
533309 99533309 1001 86380 86390 1
533400 99533400 1001 86380 86390 1
533426 99533426 1001 86380 86390 1
533300 99533300 1001 86380 86390 1
533379 99533379 1001 86380 86390 1
534054 99534054 1001 86380 86390 1
533993 99533993 1001 86380 86390 1
534608 99534608 1001 86380 86390 1
534548 99534548 1001 86380 86390 1
534613 99534613 1001 86380 86390 1
534485 99534485 1001 86380 86390 1
534605 99534605 1001 86380 86390 1
534095 99534095 1001 86380 86390 1
534244 99534244 1001 86380 86390 1
534878 99534878 1001 86380 86390 1
534736 99534736 1001 86380 86390 1
534802 99534802 1001 86380 86390 1
535208 99535208 1001 86380 86390 1
535260 99535260 1001 86380 86390 1
535110 99535110 1001 86380 86390 1
534923 99534923 1001 86380 86390 1
534977 99534977 1001 86380 86390 1
535534 99535534 1001 86380 86390 1
535678 99535678 1001 86380 86390 1
535679 99535679 1001 86380 86390 1
535565 99535565 1001 86380 86390 1
535554 99535554 1001 86380 86390 1
535647 99535647 1001 86380 86390 1
535622 99535622 1001 86380 86390 1
535674 99535674 1001 86380 86390 1
536161 99536161 1001 86380 86390 1
536153 99536153 1001 86380 86390 1
535950 99535950 1001 86380 86390 1
536002 99536002 1001 86380 86390 1
536042 99536042 1001 86380 86390 1
535966 99535966 1001 86380 86390 1
536070 99536070 1001 86380 86390 1
535954 99535954 1001 86380 86390 1
536097 99536097 1001 86380 86390 1
536099 99536099 1001 86380 86390 1
536089 99536089 1001 86380 86390 1
535853 99535853 1001 86380 86390 1
536537 99536537 1001 86380 86390 1
536970 99536970 1001 86380 86390 1
537009 99537009 1001 86380 86390 1
536987 99536987 1001 86380 86390 1
537105 99537105 1001 86380 86390 1
537004 99537004 1001 86380 86390 1
537152 99537152 1001 86380 86390 1
536818 99536818 1001 86380 86390 1
536809 99536809 1001 86380 86390 1
536712 99536712 1001 86380 86390 1
536601 99536601 1001 86380 86390 1
536694 99536694 1001 86380 86390 1
536579 99536579 1001 86380 86390 1
536542 99536542 1001 86380 86390 1
537357 99537357 1001 86380 86390 1
537822 99537822 1001 86380 86390 1
537967 99537967 1001 86380 86390 1
537931 99537931 1001 86380 86390 1
537936 99537936 1001 86380 86390 1
537628 99537628 1001 86380 86390 1
537734 99537734 1001 86380 86390 1
537584 99537584 1001 86380 86390 1
537652 99537652 1001 86380 86390 1
537564 99537564 1001 86380 86390 1
537403 99537403 1001 86380 86390 1
537546 99537546 1001 86380 86390 1
537406 99537406 1001 86380 86390 1
538048 99538048 1001 86380 86390 1
538076 99538076 1001 86380 86390 1
538019 99538019 1001 86380 86390 1
538093 99538093 1001 86380 86390 1
538686 99538686 1001 86380 86390 1
538562 99538562 1001 86380 86390 1
538447 99538447 1001 86380 86390 1
538294 99538294 1001 86380 86390 1
538853 99538853 1001 86380 86390 1
538855 99538855 1001 86380 86390 1
538816 99538816 1001 86380 86390 1
538985 99538985 1001 86380 86390 1
539001 99539001 1001 86380 86390 1
538861 99538861 1001 86380 86390 1
538991 99538991 1001 86380 86390 1
539017 99539017 1001 86380 86390 1
539499 99539499 1001 86380 86390 1
539542 99539542 1001 86380 86390 1
539625 99539625 1001 86380 86390 1
539428 99539428 1001 86380 86390 1
539300 99539300 1001 86380 86390 1
539406 99539406 1001 86380 86390 1
539178 99539178 1001 86380 86390 1
539075 99539075 1001 86380 86390 1
539192 99539192 1001 86380 86390 1
539221 99539221 1001 86380 86390 1
539030 99539030 1001 86380 86390 1
539823 99539823 1001 86380 86390 1
539711 99539711 1001 86380 86390 1
539804 99539804 1001 86380 86390 1
539661 99539661 1001 86380 86390 1
539754 99539754 1001 86380 86390 1
540393 99540393 1001 86380 86390 1
540265 99540265 1001 86380 86390 1
540307 99540307 1001 86380 86390 1
540320 99540320 1001 86380 86390 1
540325 99540325 1001 86380 86390 1
540262 99540262 1001 86380 86390 1
540115 99540115 1001 86380 86390 1
540247 99540247 1001 86380 86390 1
539913 99539913 1001 86380 86390 1
539880 99539880 1001 86380 86390 1
539971 99539971 1001 86380 86390 1
539908 99539908 1001 86380 86390 1
539884 99539884 1001 86380 86390 1
540493 99540493 1001 86380 86390 1
540611 99540611 1001 86380 86390 1
540576 99540576 1001 86380 86390 1
540499 99540499 1001 86380 86390 1
541103 99541103 1001 86380 86390 1
541273 99541273 1001 86380 86390 1
540984 99540984 1001 86380 86390 1
540948 99540948 1001 86380 86390 1
541027 99541027 1001 86380 86390 1
540925 99540925 1001 86380 86390 1
540904 99540904 1001 86380 86390 1
541048 99541048 1001 86380 86390 1
540815 99540815 1001 86380 86390 1
540818 99540818 1001 86380 86390 1
540862 99540862 1001 86380 86390 1
540708 99540708 1001 86380 86390 1
540865 99540865 1001 86380 86390 1
541404 99541404 1001 86380 86390 1
542011 99542011 1001 86380 86390 1
541963 99541963 1001 86380 86390 1
541867 99541867 1001 86380 86390 1
541886 99541886 1001 86380 86390 1
541579 99541579 1001 86380 86390 1
541684 99541684 1001 86380 86390 1
541700 99541700 1001 86380 86390 1
541506 99541506 1001 86380 86390 1
542144 99542144 1001 86380 86390 1
542173 99542173 1001 86380 86390 1
542316 99542316 1001 86380 86390 1
542843 99542843 1001 86380 86390 1
542832 99542832 1001 86380 86390 1
542931 99542931 1001 86380 86390 1
542749 99542749 1001 86380 86390 1
542852 99542852 1001 86380 86390 1
542841 99542841 1001 86380 86390 1
542701 99542701 1001 86380 86390 1
542589 99542589 1001 86380 86390 1
542617 99542617 1001 86380 86390 1
542544 99542544 1001 86380 86390 1
542379 99542379 1001 86380 86390 1
542445 99542445 1001 86380 86390 1
542383 99542383 1001 86380 86390 1
542362 99542362 1001 86380 86390 1
542414 99542414 1001 86380 86390 1
542958 99542958 1001 86380 86390 1
543735 99543735 1001 86380 86390 1
543679 99543679 1001 86380 86390 1
543392 99543392 1001 86380 86390 1
543496 99543496 1001 86380 86390 1
543448 99543448 1001 86380 86390 1
543383 99543383 1001 86380 86390 1
543187 99543187 1001 86380 86390 1
543781 99543781 1001 86380 86390 1
543782 99543782 1001 86380 86390 1
543151 99543151 1001 86380 86390 1
543905 99543905 1001 86380 86390 1
544420 99544420 1001 86380 86390 1
544564 99544564 1001 86380 86390 1
544464 99544464 1001 86380 86390 1
544594 99544594 1001 86380 86390 1
544201 99544201 1001 86380 86390 1
544267 99544267 1001 86380 86390 1
544384 99544384 1001 86380 86390 1
544158 99544158 1001 86380 86390 1
544107 99544107 1001 86380 86390 1
544122 99544122 1001 86380 86390 1
544124 99544124 1001 86380 86390 1
544137 99544137 1001 86380 86390 1
544099 99544099 1001 86380 86390 1
543995 99543995 1001 86380 86390 1
544062 99544062 1001 86380 86390 1
544706 99544706 1001 86380 86390 1
419363 655 1001 23040 23457 1
500928 858 1002 48137 48424 1
517576 1195 1001 27760 28059 1
525902 856 1002 31910 34103 1
400044 99400044 1001 86380 86390 1
400060 99400060 1001 86380 86390 1
400259 99400259 1001 86380 86390 1
400381 99400381 1001 86380 86390 1
400679 99400679 1001 86380 86390 1
400889 99400889 1001 86380 86390 1
401119 99401119 1001 86380 86390 1
401145 99401145 1001 86380 86390 1
401084 99401084 1001 86380 86390 1
401189 99401189 1001 86380 86390 1
401287 99401287 1001 86380 86390 1
401323 99401323 1001 86380 86390 1
401466 99401466 1001 86380 86390 1
401513 99401513 1001 86380 86390 1
401638 99401638 1001 86380 86390 1
401646 99401646 1001 86380 86390 1
401683 99401683 1001 86380 86390 1
401919 99401919 1001 86380 86390 1
402077 99402077 1001 86380 86390 1
402071 99402071 1001 86380 86390 1
402126 99402126 1001 86380 86390 1
402185 99402185 1001 86380 86390 1
402251 99402251 1001 86380 86390 1
402363 99402363 1001 86380 86390 1
402764 99402764 1001 86380 86390 1
403367 99403367 1001 86380 86390 1
403535 99403535 1001 86380 86390 1
403449 99403449 1001 86380 86390 1
403640 99403640 1001 86380 86390 1
403871 99403871 1001 86380 86390 1
404241 99404241 1001 86380 86390 1
404191 99404191 1001 86380 86390 1
404377 99404377 1001 86380 86390 1
404294 99404294 1001 86380 86390 1
404460 99404460 1001 86380 86390 1
404462 99404462 1001 86380 86390 1
404720 99404720 1001 86380 86390 1
404768 99404768 1001 86380 86390 1
404733 99404733 1001 86380 86390 1
404742 99404742 1001 86380 86390 1
405006 99405006 1001 86380 86390 1
405064 99405064 1001 86380 86390 1
405224 99405224 1001 86380 86390 1
405406 99405406 1001 86380 86390 1
405465 99405465 1001 86380 86390 1
405467 99405467 1001 86380 86390 1
405582 99405582 1001 86380 86390 1
405593 99405593 1001 86380 86390 1
405913 99405913 1001 86380 86390 1
406001 99406001 1001 86380 86390 1
406209 99406209 1001 86380 86390 1
406359 99406359 1001 86380 86390 1
406488 99406488 1001 86380 86390 1
406581 99406581 1001 86380 86390 1
406589 99406589 1001 86380 86390 1
406922 99406922 1001 86380 86390 1
407236 99407236 1001 86380 86390 1
407493 99407493 1001 86380 86390 1
407640 99407640 1001 86380 86390 1
407992 99407992 1001 86380 86390 1
408102 99408102 1001 86380 86390 1
408632 99408632 1001 86380 86390 1
408886 99408886 1001 86380 86390 1
409064 99409064 1001 86380 86390 1
409006 99409006 1001 86380 86390 1
409195 99409195 1001 86380 86390 1
409270 99409270 1001 86380 86390 1
409458 99409458 1001 86380 86390 1
409686 99409686 1001 86380 86390 1
409709 99409709 1001 86380 86390 1
409800 99409800 1001 86380 86390 1
410012 99410012 1001 86380 86390 1
410208 99410208 1001 86380 86390 1
410382 99410382 1001 86380 86390 1
410684 99410684 1001 86380 86390 1
410676 99410676 1001 86380 86390 1
410705 99410705 1001 86380 86390 1
411057 99411057 1001 86380 86390 1
411267 99411267 1001 86380 86390 1
411342 99411342 1001 86380 86390 1
411522 99411522 1001 86380 86390 1
411470 99411470 1001 86380 86390 1
411823 99411823 1001 86380 86390 1
411835 99411835 1001 86380 86390 1
412079 99412079 1001 86380 86390 1
413428 99413428 1001 86380 86390 1
413407 99413407 1001 86380 86390 1
413465 99413465 1001 86380 86390 1
413221 99413221 1001 86380 86390 1
413193 99413193 1001 86380 86390 1
413024 99413024 1001 86380 86390 1
412946 99412946 1001 86380 86390 1
412948 99412948 1001 86380 86390 1
412726 99412726 1001 86380 86390 1
412703 99412703 1001 86380 86390 1
413862 99413862 1001 86380 86390 1
413986 99413986 1001 86380 86390 1
413981 99413981 1001 86380 86390 1
415077 99415077 1001 86380 86390 1
415098 99415098 1001 86380 86390 1
415100 99415100 1001 86380 86390 1
415179 99415179 1001 86380 86390 1
415203 99415203 1001 86380 86390 1
415019 99415019 1001 86380 86390 1
414696 99414696 1001 86380 86390 1
414911 99414911 1001 86380 86390 1
414166 99414166 1001 86380 86390 1
414386 99414386 1001 86380 86390 1
414507 99414507 1001 86380 86390 1
416697 99416697 1001 86380 86390 1
416641 99416641 1001 86380 86390 1
416817 99416817 1001 86380 86390 1
416917 99416917 1001 86380 86390 1
416981 99416981 1001 86380 86390 1
416883 99416883 1001 86380 86390 1
416398 99416398 1001 86380 86390 1
416381 99416381 1001 86380 86390 1
416264 99416264 1001 86380 86390 1
415813 99415813 1001 86380 86390 1
417080 99417080 1001 86380 86390 1
417325 99417325 1001 86380 86390 1
417157 99417157 1001 86380 86390 1
417496 99417496 1001 86380 86390 1
417571 99417571 1001 86380 86390 1
418460 99418460 1001 86380 86390 1
418678 99418678 1001 86380 86390 1
418795 99418795 1001 86380 86390 1
418391 99418391 1001 86380 86390 1
418221 99418221 1001 86380 86390 1
418313 99418313 1001 86380 86390 1
417819 99417819 1001 86380 86390 1
417613 99417613 1001 86380 86390 1
417929 99417929 1001 86380 86390 1
417785 99417785 1001 86380 86390 1
418822 99418822 1001 86380 86390 1
419125 99419125 1001 86380 86390 1
420382 99420382 1001 86380 86390 1
420391 99420391 1001 86380 86390 1
420337 99420337 1001 86380 86390 1
420230 99420230 1001 86380 86390 1
420212 99420212 1001 86380 86390 1
420303 99420303 1001 86380 86390 1
419743 99419743 1001 86380 86390 1
419421 99419421 1001 86380 86390 1
419267 99419267 1001 86380 86390 1
419405 99419405 1001 86380 86390 1
419507 99419507 1001 86380 86390 1
419620 99419620 1001 86380 86390 1
421801 99421801 1001 86380 86390 1
421784 99421784 1001 86380 86390 1
421737 99421737 1001 86380 86390 1
421994 99421994 1001 86380 86390 1
421476 99421476 1001 86380 86390 1
421565 99421565 1001 86380 86390 1
421566 99421566 1001 86380 86390 1
421623 99421623 1001 86380 86390 1
421381 99421381 1001 86380 86390 1
421115 99421115 1001 86380 86390 1
422194 99422194 1001 86380 86390 1
422459 99422459 1001 86380 86390 1
422386 99422386 1001 86380 86390 1
422509 99422509 1001 86380 86390 1
422377 99422377 1001 86380 86390 1
423344 99423344 1001 86380 86390 1
423328 99423328 1001 86380 86390 1
422982 99422982 1001 86380 86390 1
423136 99423136 1001 86380 86390 1
423282 99423282 1001 86380 86390 1
423163 99423163 1001 86380 86390 1
423123 99423123 1001 86380 86390 1
422751 99422751 1001 86380 86390 1
422908 99422908 1001 86380 86390 1
422636 99422636 1001 86380 86390 1
422541 99422541 1001 86380 86390 1
422610 99422610 1001 86380 86390 1
422846 99422846 1001 86380 86390 1
423964 99423964 1001 86380 86390 1
423926 99423926 1001 86380 86390 1
424053 99424053 1001 86380 86390 1
424112 99424112 1001 86380 86390 1
425337 99425337 1001 86380 86390 1
425160 99425160 1001 86380 86390 1
425018 99425018 1001 86380 86390 1
424205 99424205 1001 86380 86390 1
425531 99425531 1001 86380 86390 1
427005 99427005 1001 86380 86390 1
426718 99426718 1001 86380 86390 1
427015 99427015 1001 86380 86390 1
426729 99426729 1001 86380 86390 1
426108 99426108 1001 86380 86390 1
427288 99427288 1001 86380 86390 1
427245 99427245 1001 86380 86390 1
427248 99427248 1001 86380 86390 1
427257 99427257 1001 86380 86390 1
428556 99428556 1001 86380 86390 1
428009 99428009 1001 86380 86390 1
427966 99427966 1001 86380 86390 1
429152 99429152 1001 86380 86390 1
428980 99428980 1001 86380 86390 1
428983 99428983 1001 86380 86390 1
430094 99430094 1001 86380 86390 1
430099 99430099 1001 86380 86390 1
430280 99430280 1001 86380 86390 1
430343 99430343 1001 86380 86390 1
429829 99429829 1001 86380 86390 1
429761 99429761 1001 86380 86390 1
429743 99429743 1001 86380 86390 1
429863 99429863 1001 86380 86390 1
429745 99429745 1001 86380 86390 1
429395 99429395 1001 86380 86390 1
429334 99429334 1001 86380 86390 1
429278 99429278 1001 86380 86390 1
429402 99429402 1001 86380 86390 1
430484 99430484 1001 86380 86390 1
430636 99430636 1001 86380 86390 1
430443 99430443 1001 86380 86390 1
430777 99430777 1001 86380 86390 1
430787 99430787 1001 86380 86390 1
430700 99430700 1001 86380 86390 1
431990 99431990 1001 86380 86390 1
431674 99431674 1001 86380 86390 1
431999 99431999 1001 86380 86390 1
431756 99431756 1001 86380 86390 1
431903 99431903 1001 86380 86390 1
431311 99431311 1001 86380 86390 1
431576 99431576 1001 86380 86390 1
431145 99431145 1001 86380 86390 1
430901 99430901 1001 86380 86390 1
430945 99430945 1001 86380 86390 1
432274 99432274 1001 86380 86390 1
432480 99432480 1001 86380 86390 1
432427 99432427 1001 86380 86390 1
433468 99433468 1001 86380 86390 1
433350 99433350 1001 86380 86390 1
433457 99433457 1001 86380 86390 1
433548 99433548 1001 86380 86390 1
433241 99433241 1001 86380 86390 1
433247 99433247 1001 86380 86390 1
432791 99432791 1001 86380 86390 1
432576 99432576 1001 86380 86390 1
433812 99433812 1001 86380 86390 1
435244 99435244 1001 86380 86390 1
435085 99435085 1001 86380 86390 1
435333 99435333 1001 86380 86390 1
435032 99435032 1001 86380 86390 1
434940 99434940 1001 86380 86390 1
434876 99434876 1001 86380 86390 1
434794 99434794 1001 86380 86390 1
434752 99434752 1001 86380 86390 1
434734 99434734 1001 86380 86390 1
434330 99434330 1001 86380 86390 1
434197 99434197 1001 86380 86390 1
435870 99435870 1001 86380 86390 1
435660 99435660 1001 86380 86390 1
435688 99435688 1001 86380 86390 1
435816 99435816 1001 86380 86390 1
436988 99436988 1001 86380 86390 1
436790 99436790 1001 86380 86390 1
436793 99436793 1001 86380 86390 1
437039 99437039 1001 86380 86390 1
436685 99436685 1001 86380 86390 1
436643 99436643 1001 86380 86390 1
436539 99436539 1001 86380 86390 1
436137 99436137 1001 86380 86390 1
436183 99436183 1001 86380 86390 1
300103 99300103 1001 86380 86390 1
300655 99300655 1001 86380 86390 1
300723 99300723 1001 86380 86390 1
300355 99300355 1001 86380 86390 1
300357 99300357 1001 86380 86390 1
300334 99300334 1001 86380 86390 1
300491 99300491 1001 86380 86390 1
300251 99300251 1001 86380 86390 1
300163 99300163 1001 86380 86390 1
300189 99300189 1001 86380 86390 1
300216 99300216 1001 86380 86390 1
300282 99300282 1001 86380 86390 1
300208 99300208 1001 86380 86390 1
300157 99300157 1001 86380 86390 1
300739 99300739 1001 86380 86390 1
300805 99300805 1001 86380 86390 1
300794 99300794 1001 86380 86390 1
300885 99300885 1001 86380 86390 1
301388 99301388 1001 86380 86390 1
301369 99301369 1001 86380 86390 1
301486 99301486 1001 86380 86390 1
301285 99301285 1001 86380 86390 1
301171 99301171 1001 86380 86390 1
301249 99301249 1001 86380 86390 1
301314 99301314 1001 86380 86390 1
301343 99301343 1001 86380 86390 1
300948 99300948 1001 86380 86390 1
301723 99301723 1001 86380 86390 1
301571 99301571 1001 86380 86390 1
301586 99301586 1001 86380 86390 1
301652 99301652 1001 86380 86390 1
302231 99302231 1001 86380 86390 1
302196 99302196 1001 86380 86390 1
301973 99301973 1001 86380 86390 1
301980 99301980 1001 86380 86390 1
301906 99301906 1001 86380 86390 1
301961 99301961 1001 86380 86390 1
301781 99301781 1001 86380 86390 1
301964 99301964 1001 86380 86390 1
302421 99302421 1001 86380 86390 1
303161 99303161 1001 86380 86390 1
303181 99303181 1001 86380 86390 1
303009 99303009 1001 86380 86390 1
303141 99303141 1001 86380 86390 1
302835 99302835 1001 86380 86390 1
302836 99302836 1001 86380 86390 1
302797 99302797 1001 86380 86390 1
302945 99302945 1001 86380 86390 1
302829 99302829 1001 86380 86390 1
302743 99302743 1001 86380 86390 1
302624 99302624 1001 86380 86390 1
303310 99303310 1001 86380 86390 1
303263 99303263 1001 86380 86390 1
303290 99303290 1001 86380 86390 1
303984 99303984 1001 86380 86390 1
303922 99303922 1001 86380 86390 1
304028 99304028 1001 86380 86390 1
303695 99303695 1001 86380 86390 1
303630 99303630 1001 86380 86390 1
303478 99303478 1001 86380 86390 1
303611 99303611 1001 86380 86390 1
303575 99303575 1001 86380 86390 1
303552 99303552 1001 86380 86390 1
303580 99303580 1001 86380 86390 1
304071 99304071 1001 86380 86390 1
304175 99304175 1001 86380 86390 1
304046 99304046 1001 86380 86390 1
304127 99304127 1001 86380 86390 1
304076 99304076 1001 86380 86390 1
304037 99304037 1001 86380 86390 1
304117 99304117 1001 86380 86390 1
304824 99304824 1001 86380 86390 1
304791 99304791 1001 86380 86390 1
304768 99304768 1001 86380 86390 1
304589 99304589 1001 86380 86390 1
304580 99304580 1001 86380 86390 1
304251 99304251 1001 86380 86390 1
304370 99304370 1001 86380 86390 1
304359 99304359 1001 86380 86390 1
304269 99304269 1001 86380 86390 1
304375 99304375 1001 86380 86390 1
304427 99304427 1001 86380 86390 1
304416 99304416 1001 86380 86390 1
304895 99304895 1001 86380 86390 1
305001 99305001 1001 86380 86390 1
305027 99305027 1001 86380 86390 1
304447 99304447 1001 86380 86390 1
304939 99304939 1001 86380 86390 1
305520 99305520 1001 86380 86390 1
305617 99305617 1001 86380 86390 1
305445 99305445 1001 86380 86390 1
305420 99305420 1001 86380 86390 1
305194 99305194 1001 86380 86390 1
305248 99305248 1001 86380 86390 1
305083 99305083 1001 86380 86390 1
500114 99500114 1001 86380 86390 1
500024 99500024 1001 86380 86390 1
500077 99500077 1001 86380 86390 1
500131 99500131 1001 86380 86390 1
500132 99500132 1001 86380 86390 1
500188 99500188 1001 86380 86390 1
500750 99500750 1001 86380 86390 1
500582 99500582 1001 86380 86390 1
500415 99500415 1001 86380 86390 1
500442 99500442 1001 86380 86390 1
500510 99500510 1001 86380 86390 1
500565 99500565 1001 86380 86390 1
500203 99500203 1001 86380 86390 1
500334 99500334 1001 86380 86390 1
501018 99501018 1001 86380 86390 1
501008 99501008 1001 86380 86390 1
500907 99500907 1001 86380 86390 1
500972 99500972 1001 86380 86390 1
500938 99500938 1001 86380 86390 1
501016 99501016 1001 86380 86390 1
501511 99501511 1001 86380 86390 1
501434 99501434 1001 86380 86390 1
501322 99501322 1001 86380 86390 1
501100 99501100 1001 86380 86390 1
501206 99501206 1001 86380 86390 1
501740 99501740 1001 86380 86390 1
501689 99501689 1001 86380 86390 1
501783 99501783 1001 86380 86390 1
501797 99501797 1001 86380 86390 1
501759 99501759 1001 86380 86390 1
501670 99501670 1001 86380 86390 1
501696 99501696 1001 86380 86390 1
501776 99501776 1001 86380 86390 1
501815 99501815 1001 86380 86390 1
501659 99501659 1001 86380 86390 1
502328 99502328 1001 86380 86390 1
502266 99502266 1001 86380 86390 1
502396 99502396 1001 86380 86390 1
502309 99502309 1001 86380 86390 1
502092 99502092 1001 86380 86390 1
502097 99502097 1001 86380 86390 1
502116 99502116 1001 86380 86390 1
501876 99501876 1001 86380 86390 1
501865 99501865 1001 86380 86390 1
501920 99501920 1001 86380 86390 1
502025 99502025 1001 86380 86390 1
502670 99502670 1001 86380 86390 1
502638 99502638 1001 86380 86390 1
502601 99502601 1001 86380 86390 1
503215 99503215 1001 86380 86390 1
503219 99503219 1001 86380 86390 1
503266 99503266 1001 86380 86390 1
503184 99503184 1001 86380 86390 1
502892 99502892 1001 86380 86390 1
502908 99502908 1001 86380 86390 1
502936 99502936 1001 86380 86390 1
502888 99502888 1001 86380 86390 1
502748 99502748 1001 86380 86390 1
503462 99503462 1001 86380 86390 1
504098 99504098 1001 86380 86390 1
503949 99503949 1001 86380 86390 1
503863 99503863 1001 86380 86390 1
503854 99503854 1001 86380 86390 1
503795 99503795 1001 86380 86390 1
503537 99503537 1001 86380 86390 1
504210 99504210 1001 86380 86390 1
504306 99504306 1001 86380 86390 1
504203 99504203 1001 86380 86390 1
504829 99504829 1001 86380 86390 1
504808 99504808 1001 86380 86390 1
504770 99504770 1001 86380 86390 1
504811 99504811 1001 86380 86390 1
504812 99504812 1001 86380 86390 1
504626 99504626 1001 86380 86390 1
504656 99504656 1001 86380 86390 1
504530 99504530 1001 86380 86390 1
504505 99504505 1001 86380 86390 1
504429 99504429 1001 86380 86390 1
504464 99504464 1001 86380 86390 1
504969 99504969 1001 86380 86390 1
504970 99504970 1001 86380 86390 1
505000 99505000 1001 86380 86390 1
505739 99505739 1001 86380 86390 1
505540 99505540 1001 86380 86390 1
505309 99505309 1001 86380 86390 1
505220 99505220 1001 86380 86390 1
505221 99505221 1001 86380 86390 1
505891 99505891 1001 86380 86390 1
505958 99505958 1001 86380 86390 1
505817 99505817 1001 86380 86390 1
506430 99506430 1001 86380 86390 1
506547 99506547 1001 86380 86390 1
506562 99506562 1001 86380 86390 1
506568 99506568 1001 86380 86390 1
506383 99506383 1001 86380 86390 1
506096 99506096 1001 86380 86390 1
506713 99506713 1001 86380 86390 1
506666 99506666 1001 86380 86390 1
506657 99506657 1001 86380 86390 1
507285 99507285 1001 86380 86390 1
507376 99507376 1001 86380 86390 1
507252 99507252 1001 86380 86390 1
507053 99507053 1001 86380 86390 1
507030 99507030 1001 86380 86390 1
506984 99506984 1001 86380 86390 1
506848 99506848 1001 86380 86390 1
506877 99506877 1001 86380 86390 1
507461 99507461 1001 86380 86390 1
507463 99507463 1001 86380 86390 1
507606 99507606 1001 86380 86390 1
507424 99507424 1001 86380 86390 1
507469 99507469 1001 86380 86390 1
507560 99507560 1001 86380 86390 1
508134 99508134 1001 86380 86390 1
508219 99508219 1001 86380 86390 1
508178 99508178 1001 86380 86390 1
508129 99508129 1001 86380 86390 1
507901 99507901 1001 86380 86390 1
507863 99507863 1001 86380 86390 1
507981 99507981 1001 86380 86390 1
507957 99507957 1001 86380 86390 1
507970 99507970 1001 86380 86390 1
508036 99508036 1001 86380 86390 1
507857 99507857 1001 86380 86390 1
507963 99507963 1001 86380 86390 1
507732 99507732 1001 86380 86390 1
507733 99507733 1001 86380 86390 1
507646 99507646 1001 86380 86390 1
507726 99507726 1001 86380 86390 1
507663 99507663 1001 86380 86390 1
507741 99507741 1001 86380 86390 1
508453 99508453 1001 86380 86390 1
508415 99508415 1001 86380 86390 1
508300 99508300 1001 86380 86390 1
508410 99508410 1001 86380 86390 1
508449 99508449 1001 86380 86390 1
508295 99508295 1001 86380 86390 1
508913 99508913 1001 86380 86390 1
509032 99509032 1001 86380 86390 1
508705 99508705 1001 86380 86390 1
508693 99508693 1001 86380 86390 1
508761 99508761 1001 86380 86390 1
508612 99508612 1001 86380 86390 1
509112 99509112 1001 86380 86390 1
509087 99509087 1001 86380 86390 1
509872 99509872 1001 86380 86390 1
509815 99509815 1001 86380 86390 1
509701 99509701 1001 86380 86390 1
509757 99509757 1001 86380 86390 1
509581 99509581 1001 86380 86390 1
509663 99509663 1001 86380 86390 1
509498 99509498 1001 86380 86390 1
509461 99509461 1001 86380 86390 1
509307 99509307 1001 86380 86390 1
509348 99509348 1001 86380 86390 1
509390 99509390 1001 86380 86390 1
509937 99509937 1001 86380 86390 1
509946 99509946 1001 86380 86390 1
509909 99509909 1001 86380 86390 1
510699 99510699 1001 86380 86390 1
510703 99510703 1001 86380 86390 1
510604 99510604 1001 86380 86390 1
510192 99510192 1001 86380 86390 1
510905 99510905 1001 86380 86390 1
510755 99510755 1001 86380 86390 1
510794 99510794 1001 86380 86390 1
510835 99510835 1001 86380 86390 1
510865 99510865 1001 86380 86390 1
510904 99510904 1001 86380 86390 1
511393 99511393 1001 86380 86390 1
511166 99511166 1001 86380 86390 1
511297 99511297 1001 86380 86390 1
511315 99511315 1001 86380 86390 1
512161 99512161 1001 86380 86390 1
512008 99512008 1001 86380 86390 1
511974 99511974 1001 86380 86390 1
512040 99512040 1001 86380 86390 1
512145 99512145 1001 86380 86390 1
512107 99512107 1001 86380 86390 1
511942 99511942 1001 86380 86390 1
511788 99511788 1001 86380 86390 1
512545 99512545 1001 86380 86390 1
512456 99512456 1001 86380 86390 1
512444 99512444 1001 86380 86390 1
512576 99512576 1001 86380 86390 1
513081 99513081 1001 86380 86390 1
513108 99513108 1001 86380 86390 1
513137 99513137 1001 86380 86390 1
513199 99513199 1001 86380 86390 1
513024 99513024 1001 86380 86390 1
512883 99512883 1001 86380 86390 1
512926 99512926 1001 86380 86390 1
512841 99512841 1001 86380 86390 1
512997 99512997 1001 86380 86390 1
512701 99512701 1001 86380 86390 1
512768 99512768 1001 86380 86390 1
512745 99512745 1001 86380 86390 1
512673 99512673 1001 86380 86390 1
513218 99513218 1001 86380 86390 1
513285 99513285 1001 86380 86390 1
513337 99513337 1001 86380 86390 1
513249 99513249 1001 86380 86390 1
513327 99513327 1001 86380 86390 1
513959 99513959 1001 86380 86390 1
514014 99514014 1001 86380 86390 1
513988 99513988 1001 86380 86390 1
513980 99513980 1001 86380 86390 1
513787 99513787 1001 86380 86390 1
513685 99513685 1001 86380 86390 1
513634 99513634 1001 86380 86390 1
513648 99513648 1001 86380 86390 1
513661 99513661 1001 86380 86390 1
513778 99513778 1001 86380 86390 1
513805 99513805 1001 86380 86390 1
513782 99513782 1001 86380 86390 1
513559 99513559 1001 86380 86390 1
513417 99513417 1001 86380 86390 1
513446 99513446 1001 86380 86390 1
513435 99513435 1001 86380 86390 1
514204 99514204 1001 86380 86390 1
514115 99514115 1001 86380 86390 1
514234 99514234 1001 86380 86390 1
514732 99514732 1001 86380 86390 1
514668 99514668 1001 86380 86390 1
514733 99514733 1001 86380 86390 1
514683 99514683 1001 86380 86390 1
514723 99514723 1001 86380 86390 1
514736 99514736 1001 86380 86390 1
514841 99514841 1001 86380 86390 1
514673 99514673 1001 86380 86390 1
514790 99514790 1001 86380 86390 1
514767 99514767 1001 86380 86390 1
514487 99514487 1001 86380 86390 1
514539 99514539 1001 86380 86390 1
514619 99514619 1001 86380 86390 1
514621 99514621 1001 86380 86390 1
514252 99514252 1001 86380 86390 1
514400 99514400 1001 86380 86390 1
514416 99514416 1001 86380 86390 1
514974 99514974 1001 86380 86390 1
515000 99515000 1001 86380 86390 1
514954 99514954 1001 86380 86390 1
515583 99515583 1001 86380 86390 1
515650 99515650 1001 86380 86390 1
515526 99515526 1001 86380 86390 1
515677 99515677 1001 86380 86390 1
515680 99515680 1001 86380 86390 1
515413 99515413 1001 86380 86390 1
515311 99515311 1001 86380 86390 1
515382 99515382 1001 86380 86390 1
515464 99515464 1001 86380 86390 1
515065 99515065 1001 86380 86390 1
515123 99515123 1001 86380 86390 1
515761 99515761 1001 86380 86390 1
515775 99515775 1001 86380 86390 1
515802 99515802 1001 86380 86390 1
515867 99515867 1001 86380 86390 1
515870 99515870 1001 86380 86390 1
516371 99516371 1001 86380 86390 1
516497 99516497 1001 86380 86390 1
516151 99516151 1001 86380 86390 1
516295 99516295 1001 86380 86390 1
516288 99516288 1001 86380 86390 1
515943 99515943 1001 86380 86390 1
516559 99516559 1001 86380 86390 1
516612 99516612 1001 86380 86390 1
516564 99516564 1001 86380 86390 1
516571 99516571 1001 86380 86390 1
517194 99517194 1001 86380 86390 1
517040 99517040 1001 86380 86390 1
516952 99516952 1001 86380 86390 1
517006 99517006 1001 86380 86390 1
516930 99516930 1001 86380 86390 1
516970 99516970 1001 86380 86390 1
517100 99517100 1001 86380 86390 1
517065 99517065 1001 86380 86390 1
516780 99516780 1001 86380 86390 1
516731 99516731 1001 86380 86390 1
516888 99516888 1001 86380 86390 1
516877 99516877 1001 86380 86390 1
517449 99517449 1001 86380 86390 1
517346 99517346 1001 86380 86390 1
517417 99517417 1001 86380 86390 1
517339 99517339 1001 86380 86390 1
517535 99517535 1001 86380 86390 1
517421 99517421 1001 86380 86390 1
518047 99518047 1001 86380 86390 1
518036 99518036 1001 86380 86390 1
518141 99518141 1001 86380 86390 1
517873 99517873 1001 86380 86390 1
517874 99517874 1001 86380 86390 1
517635 99517635 1001 86380 86390 1
517560 99517560 1001 86380 86390 1
517577 99517577 1001 86380 86390 1
518353 99518353 1001 86380 86390 1
518357 99518357 1001 86380 86390 1
518221 99518221 1001 86380 86390 1
518915 99518915 1001 86380 86390 1
518890 99518890 1001 86380 86390 1
518919 99518919 1001 86380 86390 1
518616 99518616 1001 86380 86390 1
518732 99518732 1001 86380 86390 1
518642 99518642 1001 86380 86390 1
518708 99518708 1001 86380 86390 1
518491 99518491 1001 86380 86390 1
518387 99518387 1001 86380 86390 1
518442 99518442 1001 86380 86390 1
518483 99518483 1001 86380 86390 1
518496 99518496 1001 86380 86390 1
519150 99519150 1001 86380 86390 1
519811 99519811 1001 86380 86390 1
519652 99519652 1001 86380 86390 1
519704 99519704 1001 86380 86390 1
519793 99519793 1001 86380 86390 1
519618 99519618 1001 86380 86390 1
519722 99519722 1001 86380 86390 1
519533 99519533 1001 86380 86390 1
519432 99519432 1001 86380 86390 1
519537 99519537 1001 86380 86390 1
519363 99519363 1001 86380 86390 1
519390 99519390 1001 86380 86390 1
519387 99519387 1001 86380 86390 1
519853 99519853 1001 86380 86390 1
519905 99519905 1001 86380 86390 1
519957 99519957 1001 86380 86390 1
519816 99519816 1001 86380 86390 1
519887 99519887 1001 86380 86390 1
520564 99520564 1001 86380 86390 1
520449 99520449 1001 86380 86390 1
520609 99520609 1001 86380 86390 1
520541 99520541 1001 86380 86390 1
520490 99520490 1001 86380 86390 1
520440 99520440 1001 86380 86390 1
520470 99520470 1001 86380 86390 1
520281 99520281 1001 86380 86390 1
520271 99520271 1001 86380 86390 1
520123 99520123 1001 86380 86390 1
520227 99520227 1001 86380 86390 1
520179 99520179 1001 86380 86390 1
520078 99520078 1001 86380 86390 1
520082 99520082 1001 86380 86390 1
520682 99520682 1001 86380 86390 1
521303 99521303 1001 86380 86390 1
521331 99521331 1001 86380 86390 1
521344 99521344 1001 86380 86390 1
521456 99521456 1001 86380 86390 1
521236 99521236 1001 86380 86390 1
521085 99521085 1001 86380 86390 1
521087 99521087 1001 86380 86390 1
521243 99521243 1001 86380 86390 1
521259 99521259 1001 86380 86390 1
520900 99520900 1001 86380 86390 1
521017 99521017 1001 86380 86390 1
520883 99520883 1001 86380 86390 1
521610 99521610 1001 86380 86390 1
521537 99521537 1001 86380 86390 1
521628 99521628 1001 86380 86390 1
522291 99522291 1001 86380 86390 1
522204 99522204 1001 86380 86390 1
522206 99522206 1001 86380 86390 1
522136 99522136 1001 86380 86390 1
521998 99521998 1001 86380 86390 1
522033 99522033 1001 86380 86390 1
522471 99522471 1001 86380 86390 1
522464 99522464 1001 86380 86390 1
522427 99522427 1001 86380 86390 1
522350 99522350 1001 86380 86390 1
522468 99522468 1001 86380 86390 1
522456 99522456 1001 86380 86390 1
522964 99522964 1001 86380 86390 1
523006 99523006 1001 86380 86390 1
523088 99523088 1001 86380 86390 1
523008 99523008 1001 86380 86390 1
522987 99522987 1001 86380 86390 1
522975 99522975 1001 86380 86390 1
523053 99523053 1001 86380 86390 1
522874 99522874 1001 86380 86390 1
522758 99522758 1001 86380 86390 1
522774 99522774 1001 86380 86390 1
522750 99522750 1001 86380 86390 1
522817 99522817 1001 86380 86390 1
522693 99522693 1001 86380 86390 1
522633 99522633 1001 86380 86390 1
522533 99522533 1001 86380 86390 1
523145 99523145 1001 86380 86390 1
523291 99523291 1001 86380 86390 1
523296 99523296 1001 86380 86390 1
523887 99523887 1001 86380 86390 1
523546 99523546 1001 86380 86390 1
523519 99523519 1001 86380 86390 1
523456 99523456 1001 86380 86390 1
523501 99523501 1001 86380 86390 1
523952 99523952 1001 86380 86390 1
524122 99524122 1001 86380 86390 1
524599 99524599 1001 86380 86390 1
524601 99524601 1001 86380 86390 1
524589 99524589 1001 86380 86390 1
524152 99524152 1001 86380 86390 1
524337 99524337 1001 86380 86390 1
524350 99524350 1001 86380 86390 1
524339 99524339 1001 86380 86390 1
524343 99524343 1001 86380 86390 1
524162 99524162 1001 86380 86390 1
524821 99524821 1001 86380 86390 1
524861 99524861 1001 86380 86390 1
524806 99524806 1001 86380 86390 1
525523 99525523 1001 86380 86390 1
525486 99525486 1001 86380 86390 1
525543 99525543 1001 86380 86390 1
525252 99525252 1001 86380 86390 1
525350 99525350 1001 86380 86390 1
525389 99525389 1001 86380 86390 1
525107 99525107 1001 86380 86390 1
525137 99525137 1001 86380 86390 1
525024 99525024 1001 86380 86390 1
525154 99525154 1001 86380 86390 1
525726 99525726 1001 86380 86390 1
525611 99525611 1001 86380 86390 1
525784 99525784 1001 86380 86390 1
526402 99526402 1001 86380 86390 1
526230 99526230 1001 86380 86390 1
526115 99526115 1001 86380 86390 1
526061 99526061 1001 86380 86390 1
526204 99526204 1001 86380 86390 1
525986 99525986 1001 86380 86390 1
525939 99525939 1001 86380 86390 1
525929 99525929 1001 86380 86390 1
526474 99526474 1001 86380 86390 1
526622 99526622 1001 86380 86390 1
527051 99527051 1001 86380 86390 1
527089 99527089 1001 86380 86390 1
526932 99526932 1001 86380 86390 1
526976 99526976 1001 86380 86390 1
526775 99526775 1001 86380 86390 1
526737 99526737 1001 86380 86390 1
526728 99526728 1001 86380 86390 1
526651 99526651 1001 86380 86390 1
526807 99526807 1001 86380 86390 1
526678 99526678 1001 86380 86390 1
527377 99527377 1001 86380 86390 1
527378 99527378 1001 86380 86390 1
527445 99527445 1001 86380 86390 1
527361 99527361 1001 86380 86390 1
527881 99527881 1001 86380 86390 1
527958 99527958 1001 86380 86390 1
527793 99527793 1001 86380 86390 1
527687 99527687 1001 86380 86390 1
527468 99527468 1001 86380 86390 1
527593 99527593 1001 86380 86390 1
528202 99528202 1001 86380 86390 1
528139 99528139 1001 86380 86390 1
528192 99528192 1001 86380 86390 1
528259 99528259 1001 86380 86390 1
528082 99528082 1001 86380 86390 1
528148 99528148 1001 86380 86390 1
528787 99528787 1001 86380 86390 1
528826 99528826 1001 86380 86390 1
528716 99528716 1001 86380 86390 1
528502 99528502 1001 86380 86390 1
528373 99528373 1001 86380 86390 1
528415 99528415 1001 86380 86390 1
528353 99528353 1001 86380 86390 1
528317 99528317 1001 86380 86390 1
529031 99529031 1001 86380 86390 1
528967 99528967 1001 86380 86390 1
529655 99529655 1001 86380 86390 1
529618 99529618 1001 86380 86390 1
529594 99529594 1001 86380 86390 1
529345 99529345 1001 86380 86390 1
529479 99529479 1001 86380 86390 1
529402 99529402 1001 86380 86390 1
529120 99529120 1001 86380 86390 1
529187 99529187 1001 86380 86390 1
529201 99529201 1001 86380 86390 1
529269 99529269 1001 86380 86390 1
529743 99529743 1001 86380 86390 1
529927 99529927 1001 86380 86390 1
529786 99529786 1001 86380 86390 1
529917 99529917 1001 86380 86390 1
530435 99530435 1001 86380 86390 1
530143 99530143 1001 86380 86390 1
530262 99530262 1001 86380 86390 1
530216 99530216 1001 86380 86390 1
529953 99529953 1001 86380 86390 1
530720 99530720 1001 86380 86390 1
530589 99530589 1001 86380 86390 1
531376 99531376 1001 86380 86390 1
531294 99531294 1001 86380 86390 1
531210 99531210 1001 86380 86390 1
530985 99530985 1001 86380 86390 1
530895 99530895 1001 86380 86390 1
530899 99530899 1001 86380 86390 1
531549 99531549 1001 86380 86390 1
531541 99531541 1001 86380 86390 1
531439 99531439 1001 86380 86390 1
531505 99531505 1001 86380 86390 1
532129 99532129 1001 86380 86390 1
532169 99532169 1001 86380 86390 1
532105 99532105 1001 86380 86390 1
532106 99532106 1001 86380 86390 1
532175 99532175 1001 86380 86390 1
532007 99532007 1001 86380 86390 1
532019 99532019 1001 86380 86390 1
531862 99531862 1001 86380 86390 1
531831 99531831 1001 86380 86390 1
531857 99531857 1001 86380 86390 1
531935 99531935 1001 86380 86390 1
531690 99531690 1001 86380 86390 1
531694 99531694 1001 86380 86390 1
531673 99531673 1001 86380 86390 1
532384 99532384 1001 86380 86390 1
532372 99532372 1001 86380 86390 1
532335 99532335 1001 86380 86390 1
532310 99532310 1001 86380 86390 1
532403 99532403 1001 86380 86390 1
533006 99533006 1001 86380 86390 1
532896 99532896 1001 86380 86390 1
533022 99533022 1001 86380 86390 1
533027 99533027 1001 86380 86390 1
532752 99532752 1001 86380 86390 1
532742 99532742 1001 86380 86390 1
532691 99532691 1001 86380 86390 1
532705 99532705 1001 86380 86390 1
532643 99532643 1001 86380 86390 1
532669 99532669 1001 86380 86390 1
532760 99532760 1001 86380 86390 1
533114 99533114 1001 86380 86390 1
533038 99533038 1001 86380 86390 1
533181 99533181 1001 86380 86390 1
533182 99533182 1001 86380 86390 1
533759 99533759 1001 86380 86390 1
533747 99533747 1001 86380 86390 1
533709 99533709 1001 86380 86390 1
533847 99533847 1001 86380 86390 1
533619 99533619 1001 86380 86390 1
533611 99533611 1001 86380 86390 1
533342 99533342 1001 86380 86390 1
533433 99533433 1001 86380 86390 1
533344 99533344 1001 86380 86390 1
533346 99533346 1001 86380 86390 1
533288 99533288 1001 86380 86390 1
533314 99533314 1001 86380 86390 1
533938 99533938 1001 86380 86390 1
534481 99534481 1001 86380 86390 1
534618 99534618 1001 86380 86390 1
534581 99534581 1001 86380 86390 1
534388 99534388 1001 86380 86390 1
534277 99534277 1001 86380 86390 1
534435 99534435 1001 86380 86390 1
534450 99534450 1001 86380 86390 1
534196 99534196 1001 86380 86390 1
534239 99534239 1001 86380 86390 1
534166 99534166 1001 86380 86390 1
534763 99534763 1001 86380 86390 1
534714 99534714 1001 86380 86390 1
535384 99535384 1001 86380 86390 1
535481 99535481 1001 86380 86390 1
535151 99535151 1001 86380 86390 1
535618 99535618 1001 86380 86390 1
535657 99535657 1001 86380 86390 1
535633 99535633 1001 86380 86390 1
535634 99535634 1001 86380 86390 1
535635 99535635 1001 86380 86390 1
536183 99536183 1001 86380 86390 1
536172 99536172 1001 86380 86390 1
536198 99536198 1001 86380 86390 1
536252 99536252 1001 86380 86390 1
536242 99536242 1001 86380 86390 1
536191 99536191 1001 86380 86390 1
536132 99536132 1001 86380 86390 1
535994 99535994 1001 86380 86390 1
535945 99535945 1001 86380 86390 1
535820 99535820 1001 86380 86390 1
535863 99535863 1001 86380 86390 1
536405 99536405 1001 86380 86390 1
536999 99536999 1001 86380 86390 1
537014 99537014 1001 86380 86390 1
537053 99537053 1001 86380 86390 1
536858 99536858 1001 86380 86390 1
536783 99536783 1001 86380 86390 1
536837 99536837 1001 86380 86390 1
536799 99536799 1001 86380 86390 1
536762 99536762 1001 86380 86390 1
536739 99536739 1001 86380 86390 1
536717 99536717 1001 86380 86390 1
537303 99537303 1001 86380 86390 1
537356 99537356 1001 86380 86390 1
537259 99537259 1001 86380 86390 1
537223 99537223 1001 86380 86390 1
537958 99537958 1001 86380 86390 1
537890 99537890 1001 86380 86390 1
537892 99537892 1001 86380 86390 1
537905 99537905 1001 86380 86390 1
537949 99537949 1001 86380 86390 1
537629 99537629 1001 86380 86390 1
537766 99537766 1001 86380 86390 1
537513 99537513 1001 86380 86390 1
537482 99537482 1001 86380 86390 1
537508 99537508 1001 86380 86390 1
537432 99537432 1001 86380 86390 1
538041 99538041 1001 86380 86390 1
538640 99538640 1001 86380 86390 1
538658 99538658 1001 86380 86390 1
538621 99538621 1001 86380 86390 1
538737 99538737 1001 86380 86390 1
538430 99538430 1001 86380 86390 1
538470 99538470 1001 86380 86390 1
538500 99538500 1001 86380 86390 1
538422 99538422 1001 86380 86390 1
538556 99538556 1001 86380 86390 1
538492 99538492 1001 86380 86390 1
538414 99538414 1001 86380 86390 1
538338 99538338 1001 86380 86390 1
538248 99538248 1001 86380 86390 1
538317 99538317 1001 86380 86390 1
538256 99538256 1001 86380 86390 1
538944 99538944 1001 86380 86390 1
539005 99539005 1001 86380 86390 1
539604 99539604 1001 86380 86390 1
539504 99539504 1001 86380 86390 1
539588 99539588 1001 86380 86390 1
539306 99539306 1001 86380 86390 1
539345 99539345 1001 86380 86390 1
539269 99539269 1001 86380 86390 1
539374 99539374 1001 86380 86390 1
539349 99539349 1001 86380 86390 1
539298 99539298 1001 86380 86390 1
539314 99539314 1001 86380 86390 1
539276 99539276 1001 86380 86390 1
539370 99539370 1001 86380 86390 1
539150 99539150 1001 86380 86390 1
539190 99539190 1001 86380 86390 1
539212 99539212 1001 86380 86390 1
540467 99540467 1001 86380 86390 1
540318 99540318 1001 86380 86390 1
540460 99540460 1001 86380 86390 1
540197 99540197 1001 86380 86390 1
540160 99540160 1001 86380 86390 1
540253 99540253 1001 86380 86390 1
540078 99540078 1001 86380 86390 1
540535 99540535 1001 86380 86390 1
540561 99540561 1001 86380 86390 1
540567 99540567 1001 86380 86390 1
541251 99541251 1001 86380 86390 1
540895 99540895 1001 86380 86390 1
541017 99541017 1001 86380 86390 1
540800 99540800 1001 86380 86390 1
541383 99541383 1001 86380 86390 1
541352 99541352 1001 86380 86390 1
541442 99541442 1001 86380 86390 1
541340 99541340 1001 86380 86390 1
542013 99542013 1001 86380 86390 1
541838 99541838 1001 86380 86390 1
541767 99541767 1001 86380 86390 1
541847 99541847 1001 86380 86390 1
541571 99541571 1001 86380 86390 1
541638 99541638 1001 86380 86390 1
542254 99542254 1001 86380 86390 1
542322 99542322 1001 86380 86390 1
542880 99542880 1001 86380 86390 1
542534 99542534 1001 86380 86390 1
542614 99542614 1001 86380 86390 1
542604 99542604 1001 86380 86390 1
542415 99542415 1001 86380 86390 1
542384 99542384 1001 86380 86390 1
542516 99542516 1001 86380 86390 1
543090 99543090 1001 86380 86390 1
542988 99542988 1001 86380 86390 1
543144 99543144 1001 86380 86390 1
542950 99542950 1001 86380 86390 1
543623 99543623 1001 86380 86390 1
543664 99543664 1001 86380 86390 1
543477 99543477 1001 86380 86390 1
543504 99543504 1001 86380 86390 1
543531 99543531 1001 86380 86390 1
543441 99543441 1001 86380 86390 1
543552 99543552 1001 86380 86390 1
543228 99543228 1001 86380 86390 1
543269 99543269 1001 86380 86390 1
543334 99543334 1001 86380 86390 1
543180 99543180 1001 86380 86390 1
543317 99543317 1001 86380 86390 1
543279 99543279 1001 86380 86390 1
543798 99543798 1001 86380 86390 1
543941 99543941 1001 86380 86390 1
543816 99543816 1001 86380 86390 1
543922 99543922 1001 86380 86390 1
544514 99544514 1001 86380 86390 1
544532 99544532 1001 86380 86390 1
544593 99544593 1001 86380 86390 1
544533 99544533 1001 86380 86390 1
544348 99544348 1001 86380 86390 1
544183 99544183 1001 86380 86390 1
409319 373 1001 67620 68397 1
431509 221 1001 4320 5157 1
400026 237 1001 39600 39957 1
418462 216 1001 780 1257 1
506451 696 1002 52529 65055 1
531603 834 1002 30090 43455 1
400120 99400120 1001 86380 86390 1
400192 99400192 1001 86380 86390 1
400177 99400177 1001 86380 86390 1
400318 99400318 1001 86380 86390 1
400230 99400230 1001 86380 86390 1
400466 99400466 1001 86380 86390 1
400733 99400733 1001 86380 86390 1
400725 99400725 1001 86380 86390 1
401136 99401136 1001 86380 86390 1
401179 99401179 1001 86380 86390 1
401215 99401215 1001 86380 86390 1
401172 99401172 1001 86380 86390 1
401383 99401383 1001 86380 86390 1
401418 99401418 1001 86380 86390 1
401599 99401599 1001 86380 86390 1
401650 99401650 1001 86380 86390 1
401776 99401776 1001 86380 86390 1
402244 99402244 1001 86380 86390 1
402314 99402314 1001 86380 86390 1
402289 99402289 1001 86380 86390 1
402396 99402396 1001 86380 86390 1
402630 99402630 1001 86380 86390 1
402666 99402666 1001 86380 86390 1
402670 99402670 1001 86380 86390 1
402730 99402730 1001 86380 86390 1
403006 99403006 1001 86380 86390 1
403032 99403032 1001 86380 86390 1
403107 99403107 1001 86380 86390 1
403108 99403108 1001 86380 86390 1
403142 99403142 1001 86380 86390 1
403122 99403122 1001 86380 86390 1
403305 99403305 1001 86380 86390 1
403426 99403426 1001 86380 86390 1
403532 99403532 1001 86380 86390 1
403596 99403596 1001 86380 86390 1
403696 99403696 1001 86380 86390 1
403671 99403671 1001 86380 86390 1
404016 99404016 1001 86380 86390 1
404107 99404107 1001 86380 86390 1
404069 99404069 1001 86380 86390 1
404217 99404217 1001 86380 86390 1
404504 99404504 1001 86380 86390 1
404610 99404610 1001 86380 86390 1
404625 99404625 1001 86380 86390 1
405003 99405003 1001 86380 86390 1
404987 99404987 1001 86380 86390 1
404991 99404991 1001 86380 86390 1
405022 99405022 1001 86380 86390 1
405193 99405193 1001 86380 86390 1
405461 99405461 1001 86380 86390 1
405505 99405505 1001 86380 86390 1
405584 99405584 1001 86380 86390 1
405515 99405515 1001 86380 86390 1
405646 99405646 1001 86380 86390 1
405717 99405717 1001 86380 86390 1
405953 99405953 1001 86380 86390 1
405956 99405956 1001 86380 86390 1
406139 99406139 1001 86380 86390 1
406186 99406186 1001 86380 86390 1
406706 99406706 1001 86380 86390 1
406837 99406837 1001 86380 86390 1
406807 99406807 1001 86380 86390 1
406932 99406932 1001 86380 86390 1
407001 99407001 1001 86380 86390 1
407220 99407220 1001 86380 86390 1
407698 99407698 1001 86380 86390 1
407814 99407814 1001 86380 86390 1
407937 99407937 1001 86380 86390 1
408106 99408106 1001 86380 86390 1
408267 99408267 1001 86380 86390 1
408441 99408441 1001 86380 86390 1
408564 99408564 1001 86380 86390 1
408599 99408599 1001 86380 86390 1
408730 99408730 1001 86380 86390 1
408758 99408758 1001 86380 86390 1
408868 99408868 1001 86380 86390 1
408948 99408948 1001 86380 86390 1
409202 99409202 1001 86380 86390 1
409340 99409340 1001 86380 86390 1
409448 99409448 1001 86380 86390 1
409459 99409459 1001 86380 86390 1
409547 99409547 1001 86380 86390 1
409664 99409664 1001 86380 86390 1
409625 99409625 1001 86380 86390 1
409728 99409728 1001 86380 86390 1
409696 99409696 1001 86380 86390 1
409807 99409807 1001 86380 86390 1
409904 99409904 1001 86380 86390 1
410106 99410106 1001 86380 86390 1
410065 99410065 1001 86380 86390 1
410154 99410154 1001 86380 86390 1
410197 99410197 1001 86380 86390 1
410114 99410114 1001 86380 86390 1
410225 99410225 1001 86380 86390 1
410393 99410393 1001 86380 86390 1
410450 99410450 1001 86380 86390 1
410482 99410482 1001 86380 86390 1
410537 99410537 1001 86380 86390 1
410546 99410546 1001 86380 86390 1
410528 99410528 1001 86380 86390 1
410627 99410627 1001 86380 86390 1
410810 99410810 1001 86380 86390 1
410905 99410905 1001 86380 86390 1
410916 99410916 1001 86380 86390 1
411160 99411160 1001 86380 86390 1
411198 99411198 1001 86380 86390 1
411308 99411308 1001 86380 86390 1
411290 99411290 1001 86380 86390 1
411963 99411963 1001 86380 86390 1
412152 99412152 1001 86380 86390 1
412274 99412274 1001 86380 86390 1
412262 99412262 1001 86380 86390 1
412455 99412455 1001 86380 86390 1
412342 99412342 1001 86380 86390 1
412412 99412412 1001 86380 86390 1
413569 99413569 1001 86380 86390 1
413530 99413530 1001 86380 86390 1
413390 99413390 1001 86380 86390 1
413694 99413694 1001 86380 86390 1
413071 99413071 1001 86380 86390 1
413278 99413278 1001 86380 86390 1
412919 99412919 1001 86380 86390 1
413282 99413282 1001 86380 86390 1
412901 99412901 1001 86380 86390 1
412613 99412613 1001 86380 86390 1
412697 99412697 1001 86380 86390 1
412641 99412641 1001 86380 86390 1
413942 99413942 1001 86380 86390 1
415000 99415000 1001 86380 86390 1
415269 99415269 1001 86380 86390 1
415042 99415042 1001 86380 86390 1
415052 99415052 1001 86380 86390 1
414707 99414707 1001 86380 86390 1
414571 99414571 1001 86380 86390 1
414850 99414850 1001 86380 86390 1
414721 99414721 1001 86380 86390 1
414550 99414550 1001 86380 86390 1
414610 99414610 1001 86380 86390 1
414834 99414834 1001 86380 86390 1
414221 99414221 1001 86380 86390 1
414354 99414354 1001 86380 86390 1
414430 99414430 1001 86380 86390 1
414206 99414206 1001 86380 86390 1
414128 99414128 1001 86380 86390 1
414305 99414305 1001 86380 86390 1
414396 99414396 1001 86380 86390 1
415623 99415623 1001 86380 86390 1
415542 99415542 1001 86380 86390 1
416636 99416636 1001 86380 86390 1
416861 99416861 1001 86380 86390 1
416842 99416842 1001 86380 86390 1
416912 99416912 1001 86380 86390 1
416646 99416646 1001 86380 86390 1
416919 99416919 1001 86380 86390 1
416669 99416669 1001 86380 86390 1
416780 99416780 1001 86380 86390 1
416370 99416370 1001 86380 86390 1
416442 99416442 1001 86380 86390 1
415778 99415778 1001 86380 86390 1
415932 99415932 1001 86380 86390 1
416078 99416078 1001 86380 86390 1
417200 99417200 1001 86380 86390 1
417307 99417307 1001 86380 86390 1
417575 99417575 1001 86380 86390 1
418731 99418731 1001 86380 86390 1
418716 99418716 1001 86380 86390 1
418537 99418537 1001 86380 86390 1
418521 99418521 1001 86380 86390 1
418688 99418688 1001 86380 86390 1
418499 99418499 1001 86380 86390 1
418077 99418077 1001 86380 86390 1
418048 99418048 1001 86380 86390 1
418119 99418119 1001 86380 86390 1
417667 99417667 1001 86380 86390 1
417620 99417620 1001 86380 86390 1
417692 99417692 1001 86380 86390 1
418023 99418023 1001 86380 86390 1
417815 99417815 1001 86380 86390 1
418829 99418829 1001 86380 86390 1
419008 99419008 1001 86380 86390 1
419012 99419012 1001 86380 86390 1
420378 99420378 1001 86380 86390 1
420414 99420414 1001 86380 86390 1
420296 99420296 1001 86380 86390 1
419651 99419651 1001 86380 86390 1
419576 99419576 1001 86380 86390 1
419217 99419217 1001 86380 86390 1
419583 99419583 1001 86380 86390 1
420549 99420549 1001 86380 86390 1
420519 99420519 1001 86380 86390 1
420603 99420603 1001 86380 86390 1
420553 99420553 1001 86380 86390 1
420462 99420462 1001 86380 86390 1
422048 99422048 1001 86380 86390 1
421903 99421903 1001 86380 86390 1
421909 99421909 1001 86380 86390 1
421959 99421959 1001 86380 86390 1
421585 99421585 1001 86380 86390 1
421432 99421432 1001 86380 86390 1
421646 99421646 1001 86380 86390 1
421424 99421424 1001 86380 86390 1
420942 99420942 1001 86380 86390 1
421016 99421016 1001 86380 86390 1
422328 99422328 1001 86380 86390 1
423626 99423626 1001 86380 86390 1
423520 99423520 1001 86380 86390 1
423722 99423722 1001 86380 86390 1
423431 99423431 1001 86380 86390 1
423245 99423245 1001 86380 86390 1
423210 99423210 1001 86380 86390 1
422533 99422533 1001 86380 86390 1
425091 99425091 1001 86380 86390 1
425142 99425142 1001 86380 86390 1
424642 99424642 1001 86380 86390 1
424763 99424763 1001 86380 86390 1
424606 99424606 1001 86380 86390 1
424389 99424389 1001 86380 86390 1
424425 99424425 1001 86380 86390 1
424584 99424584 1001 86380 86390 1
424387 99424387 1001 86380 86390 1
425796 99425796 1001 86380 86390 1
425785 99425785 1001 86380 86390 1
425703 99425703 1001 86380 86390 1
426912 99426912 1001 86380 86390 1
426829 99426829 1001 86380 86390 1
426549 99426549 1001 86380 86390 1
426365 99426365 1001 86380 86390 1
426619 99426619 1001 86380 86390 1
426070 99426070 1001 86380 86390 1
426258 99426258 1001 86380 86390 1
426081 99426081 1001 86380 86390 1
427528 99427528 1001 86380 86390 1
428441 99428441 1001 86380 86390 1
428487 99428487 1001 86380 86390 1
427952 99427952 1001 86380 86390 1
428180 99428180 1001 86380 86390 1
428252 99428252 1001 86380 86390 1
427802 99427802 1001 86380 86390 1
427695 99427695 1001 86380 86390 1
427913 99427913 1001 86380 86390 1
427769 99427769 1001 86380 86390 1
429158 99429158 1001 86380 86390 1
429119 99429119 1001 86380 86390 1
430241 99430241 1001 86380 86390 1
430217 99430217 1001 86380 86390 1
430281 99430281 1001 86380 86390 1
430082 99430082 1001 86380 86390 1
430201 99430201 1001 86380 86390 1
430261 99430261 1001 86380 86390 1
430263 99430263 1001 86380 86390 1
430061 99430061 1001 86380 86390 1
430240 99430240 1001 86380 86390 1
429945 99429945 1001 86380 86390 1
429604 99429604 1001 86380 86390 1
429430 99429430 1001 86380 86390 1
429240 99429240 1001 86380 86390 1
430806 99430806 1001 86380 86390 1
430408 99430408 1001 86380 86390 1
430752 99430752 1001 86380 86390 1
430500 99430500 1001 86380 86390 1
432013 99432013 1001 86380 86390 1
431945 99431945 1001 86380 86390 1
431972 99431972 1001 86380 86390 1
431762 99431762 1001 86380 86390 1
431286 99431286 1001 86380 86390 1
431263 99431263 1001 86380 86390 1
431310 99431310 1001 86380 86390 1
431593 99431593 1001 86380 86390 1
431575 99431575 1001 86380 86390 1
431451 99431451 1001 86380 86390 1
431582 99431582 1001 86380 86390 1
430873 99430873 1001 86380 86390 1
432225 99432225 1001 86380 86390 1
432304 99432304 1001 86380 86390 1
432426 99432426 1001 86380 86390 1
433486 99433486 1001 86380 86390 1
433589 99433589 1001 86380 86390 1
433323 99433323 1001 86380 86390 1
433704 99433704 1001 86380 86390 1
432907 99432907 1001 86380 86390 1
433202 99433202 1001 86380 86390 1
432918 99432918 1001 86380 86390 1
432920 99432920 1001 86380 86390 1
432758 99432758 1001 86380 86390 1
432695 99432695 1001 86380 86390 1
433757 99433757 1001 86380 86390 1
434128 99434128 1001 86380 86390 1
433958 99433958 1001 86380 86390 1
434016 99434016 1001 86380 86390 1
435053 99435053 1001 86380 86390 1
435326 99435326 1001 86380 86390 1
435356 99435356 1001 86380 86390 1
435314 99435314 1001 86380 86390 1
434703 99434703 1001 86380 86390 1
434639 99434639 1001 86380 86390 1
434738 99434738 1001 86380 86390 1
434793 99434793 1001 86380 86390 1
434768 99434768 1001 86380 86390 1
434327 99434327 1001 86380 86390 1
434408 99434408 1001 86380 86390 1
434151 99434151 1001 86380 86390 1
434496 99434496 1001 86380 86390 1
434587 99434587 1001 86380 86390 1
435544 99435544 1001 86380 86390 1
435577 99435577 1001 86380 86390 1
435712 99435712 1001 86380 86390 1
435742 99435742 1001 86380 86390 1
435747 99435747 1001 86380 86390 1
435506 99435506 1001 86380 86390 1
436806 99436806 1001 86380 86390 1
437086 99437086 1001 86380 86390 1
437054 99437054 1001 86380 86390 1
436396 99436396 1001 86380 86390 1
436537 99436537 1001 86380 86390 1
436168 99436168 1001 86380 86390 1
436210 99436210 1001 86380 86390 1
437212 99437212 1001 86380 86390 1
437346 99437346 1001 86380 86390 1
437232 99437232 1001 86380 86390 1
300628 99300628 1001 86380 86390 1
300599 99300599 1001 86380 86390 1
300320 99300320 1001 86380 86390 1
300162 99300162 1001 86380 86390 1
300734 99300734 1001 86380 86390 1
300788 99300788 1001 86380 86390 1
300918 99300918 1001 86380 86390 1
300777 99300777 1001 86380 86390 1
301494 99301494 1001 86380 86390 1
301215 99301215 1001 86380 86390 1
301055 99301055 1001 86380 86390 1
301006 99301006 1001 86380 86390 1
301097 99301097 1001 86380 86390 1
300997 99300997 1001 86380 86390 1
302229 99302229 1001 86380 86390 1
302368 99302368 1001 86380 86390 1
302326 99302326 1001 86380 86390 1
302250 99302250 1001 86380 86390 1
302187 99302187 1001 86380 86390 1
301994 99301994 1001 86380 86390 1
301852 99301852 1001 86380 86390 1
302548 99302548 1001 86380 86390 1
302473 99302473 1001 86380 86390 1
302474 99302474 1001 86380 86390 1
302453 99302453 1001 86380 86390 1
303153 99303153 1001 86380 86390 1
303089 99303089 1001 86380 86390 1
303154 99303154 1001 86380 86390 1
303025 99303025 1001 86380 86390 1
302977 99302977 1001 86380 86390 1
302907 99302907 1001 86380 86390 1
302697 99302697 1001 86380 86390 1
302724 99302724 1001 86380 86390 1
302751 99302751 1001 86380 86390 1
302764 99302764 1001 86380 86390 1
303374 99303374 1001 86380 86390 1
303392 99303392 1001 86380 86390 1
303240 99303240 1001 86380 86390 1
304033 99304033 1001 86380 86390 1
303924 99303924 1001 86380 86390 1
303925 99303925 1001 86380 86390 1
303954 99303954 1001 86380 86390 1
303930 99303930 1001 86380 86390 1
303803 99303803 1001 86380 86390 1
303740 99303740 1001 86380 86390 1
303805 99303805 1001 86380 86390 1
303652 99303652 1001 86380 86390 1
303573 99303573 1001 86380 86390 1
304201 99304201 1001 86380 86390 1
304138 99304138 1001 86380 86390 1
304167 99304167 1001 86380 86390 1
304234 99304234 1001 86380 86390 1
304183 99304183 1001 86380 86390 1
304680 99304680 1001 86380 86390 1
304773 99304773 1001 86380 86390 1
304767 99304767 1001 86380 86390 1
304629 99304629 1001 86380 86390 1
304612 99304612 1001 86380 86390 1
304342 99304342 1001 86380 86390 1
304268 99304268 1001 86380 86390 1
304282 99304282 1001 86380 86390 1
304415 99304415 1001 86380 86390 1
304246 99304246 1001 86380 86390 1
304312 99304312 1001 86380 86390 1
304885 99304885 1001 86380 86390 1
304874 99304874 1001 86380 86390 1
305545 99305545 1001 86380 86390 1
305494 99305494 1001 86380 86390 1
305655 99305655 1001 86380 86390 1
305613 99305613 1001 86380 86390 1
305525 99305525 1001 86380 86390 1
305594 99305594 1001 86380 86390 1
305608 99305608 1001 86380 86390 1
305430 99305430 1001 86380 86390 1
305382 99305382 1001 86380 86390 1
305306 99305306 1001 86380 86390 1
305347 99305347 1001 86380 86390 1
305478 99305478 1001 86380 86390 1
305262 99305262 1001 86380 86390 1
305173 99305173 1001 86380 86390 1
305102 99305102 1001 86380 86390 1
500149 99500149 1001 86380 86390 1
500113 99500113 1001 86380 86390 1
500631 99500631 1001 86380 86390 1
500519 99500519 1001 86380 86390 1
500532 99500532 1001 86380 86390 1
500507 99500507 1001 86380 86390 1
500592 99500592 1001 86380 86390 1
500423 99500423 1001 86380 86390 1
500297 99500297 1001 86380 86390 1
500350 99500350 1001 86380 86390 1
500376 99500376 1001 86380 86390 1
500391 99500391 1001 86380 86390 1
501001 99501001 1001 86380 86390 1
500924 99500924 1001 86380 86390 1
501578 99501578 1001 86380 86390 1
501544 99501544 1001 86380 86390 1
501561 99501561 1001 86380 86390 1
501574 99501574 1001 86380 86390 1
501400 99501400 1001 86380 86390 1
501213 99501213 1001 86380 86390 1
501084 99501084 1001 86380 86390 1
501085 99501085 1001 86380 86390 1
501164 99501164 1001 86380 86390 1
501062 99501062 1001 86380 86390 1
501168 99501168 1001 86380 86390 1
501067 99501067 1001 86380 86390 1
501701 99501701 1001 86380 86390 1
502428 99502428 1001 86380 86390 1
502352 99502352 1001 86380 86390 1
502365 99502365 1001 86380 86390 1
502305 99502305 1001 86380 86390 1
502272 99502272 1001 86380 86390 1
502131 99502131 1001 86380 86390 1
502160 99502160 1001 86380 86390 1
502122 99502122 1001 86380 86390 1
502161 99502161 1001 86380 86390 1
502163 99502163 1001 86380 86390 1
502164 99502164 1001 86380 86390 1
502178 99502178 1001 86380 86390 1
502127 99502127 1001 86380 86390 1
502016 99502016 1001 86380 86390 1
501933 99501933 1001 86380 86390 1
502546 99502546 1001 86380 86390 1
502521 99502521 1001 86380 86390 1
502615 99502615 1001 86380 86390 1
503291 99503291 1001 86380 86390 1
503123 99503123 1001 86380 86390 1
503136 99503136 1001 86380 86390 1
503038 99503038 1001 86380 86390 1
502839 99502839 1001 86380 86390 1
502684 99502684 1001 86380 86390 1
502789 99502789 1001 86380 86390 1
502768 99502768 1001 86380 86390 1
502825 99502825 1001 86380 86390 1
502838 99502838 1001 86380 86390 1
503354 99503354 1001 86380 86390 1
503356 99503356 1001 86380 86390 1
503435 99503435 1001 86380 86390 1
503400 99503400 1001 86380 86390 1
503337 99503337 1001 86380 86390 1
504007 99504007 1001 86380 86390 1
503922 99503922 1001 86380 86390 1
503923 99503923 1001 86380 86390 1
503796 99503796 1001 86380 86390 1
503747 99503747 1001 86380 86390 1
503877 99503877 1001 86380 86390 1
503713 99503713 1001 86380 86390 1
503845 99503845 1001 86380 86390 1
503551 99503551 1001 86380 86390 1
503629 99503629 1001 86380 86390 1
503532 99503532 1001 86380 86390 1
503507 99503507 1001 86380 86390 1
504165 99504165 1001 86380 86390 1
504870 99504870 1001 86380 86390 1
504793 99504793 1001 86380 86390 1
504794 99504794 1001 86380 86390 1
504784 99504784 1001 86380 86390 1
504560 99504560 1001 86380 86390 1
504646 99504646 1001 86380 86390 1
504595 99504595 1001 86380 86390 1
504484 99504484 1001 86380 86390 1
505138 99505138 1001 86380 86390 1
504989 99504989 1001 86380 86390 1
505120 99505120 1001 86380 86390 1
505121 99505121 1001 86380 86390 1
505620 99505620 1001 86380 86390 1
505727 99505727 1001 86380 86390 1
505502 99505502 1001 86380 86390 1
505557 99505557 1001 86380 86390 1
505482 99505482 1001 86380 86390 1
505560 99505560 1001 86380 86390 1
505405 99505405 1001 86380 86390 1
505496 99505496 1001 86380 86390 1
505536 99505536 1001 86380 86390 1
505214 99505214 1001 86380 86390 1
505253 99505253 1001 86380 86390 1
505305 99505305 1001 86380 86390 1
505153 99505153 1001 86380 86390 1
505159 99505159 1001 86380 86390 1
505923 99505923 1001 86380 86390 1
505940 99505940 1001 86380 86390 1
505967 99505967 1001 86380 86390 1
505789 99505789 1001 86380 86390 1
505868 99505868 1001 86380 86390 1
505881 99505881 1001 86380 86390 1
505791 99505791 1001 86380 86390 1
505818 99505818 1001 86380 86390 1
506569 99506569 1001 86380 86390 1
506460 99506460 1001 86380 86390 1
506580 99506580 1001 86380 86390 1
506505 99506505 1001 86380 86390 1
506291 99506291 1001 86380 86390 1
506240 99506240 1001 86380 86390 1
506373 99506373 1001 86380 86390 1
506351 99506351 1001 86380 86390 1
506028 99506028 1001 86380 86390 1
506119 99506119 1001 86380 86390 1
506062 99506062 1001 86380 86390 1
506685 99506685 1001 86380 86390 1
506778 99506778 1001 86380 86390 1
506664 99506664 1001 86380 86390 1
506703 99506703 1001 86380 86390 1
506652 99506652 1001 86380 86390 1
506628 99506628 1001 86380 86390 1
507232 99507232 1001 86380 86390 1
507286 99507286 1001 86380 86390 1
507237 99507237 1001 86380 86390 1
507250 99507250 1001 86380 86390 1
507332 99507332 1001 86380 86390 1
507345 99507345 1001 86380 86390 1
507061 99507061 1001 86380 86390 1
507194 99507194 1001 86380 86390 1
507119 99507119 1001 86380 86390 1
507173 99507173 1001 86380 86390 1
506972 99506972 1001 86380 86390 1
506895 99506895 1001 86380 86390 1
506991 99506991 1001 86380 86390 1
506993 99506993 1001 86380 86390 1
507575 99507575 1001 86380 86390 1
507541 99507541 1001 86380 86390 1
507491 99507491 1001 86380 86390 1
507621 99507621 1001 86380 86390 1
508059 99508059 1001 86380 86390 1
508190 99508190 1001 86380 86390 1
508165 99508165 1001 86380 86390 1
508233 99508233 1001 86380 86390 1
508089 99508089 1001 86380 86390 1
508053 99508053 1001 86380 86390 1
508093 99508093 1001 86380 86390 1
507869 99507869 1001 86380 86390 1
508026 99508026 1001 86380 86390 1
507910 99507910 1001 86380 86390 1
508041 99508041 1001 86380 86390 1
507826 99507826 1001 86380 86390 1
507830 99507830 1001 86380 86390 1
507740 99507740 1001 86380 86390 1
508271 99508271 1001 86380 86390 1
508315 99508315 1001 86380 86390 1
508963 99508963 1001 86380 86390 1
509018 99509018 1001 86380 86390 1
509063 99509063 1001 86380 86390 1
508959 99508959 1001 86380 86390 1
508731 99508731 1001 86380 86390 1
508810 99508810 1001 86380 86390 1
508762 99508762 1001 86380 86390 1
508790 99508790 1001 86380 86390 1
508482 99508482 1001 86380 86390 1
508522 99508522 1001 86380 86390 1
508581 99508581 1001 86380 86390 1
508595 99508595 1001 86380 86390 1
508621 99508621 1001 86380 86390 1
509760 99509760 1001 86380 86390 1
509873 99509873 1001 86380 86390 1
509876 99509876 1001 86380 86390 1
509889 99509889 1001 86380 86390 1
509696 99509696 1001 86380 86390 1
509558 99509558 1001 86380 86390 1
509573 99509573 1001 86380 86390 1
509654 99509654 1001 86380 86390 1
509346 99509346 1001 86380 86390 1
509412 99509412 1001 86380 86390 1
509323 99509323 1001 86380 86390 1
509926 99509926 1001 86380 86390 1
510096 99510096 1001 86380 86390 1
509972 99509972 1001 86380 86390 1
510663 99510663 1001 86380 86390 1
510676 99510676 1001 86380 86390 1
510678 99510678 1001 86380 86390 1
510576 99510576 1001 86380 86390 1
510714 99510714 1001 86380 86390 1
510688 99510688 1001 86380 86390 1
510461 99510461 1001 86380 86390 1
510389 99510389 1001 86380 86390 1
510153 99510153 1001 86380 86390 1
511480 99511480 1001 86380 86390 1
511507 99511507 1001 86380 86390 1
511394 99511394 1001 86380 86390 1
511231 99511231 1001 86380 86390 1
511285 99511285 1001 86380 86390 1
511172 99511172 1001 86380 86390 1
511263 99511263 1001 86380 86390 1
511104 99511104 1001 86380 86390 1
511070 99511070 1001 86380 86390 1
511086 99511086 1001 86380 86390 1
512277 99512277 1001 86380 86390 1
512371 99512371 1001 86380 86390 1
512326 99512326 1001 86380 86390 1
511992 99511992 1001 86380 86390 1
511977 99511977 1001 86380 86390 1
511935 99511935 1001 86380 86390 1
511834 99511834 1001 86380 86390 1
512390 99512390 1001 86380 86390 1
512471 99512471 1001 86380 86390 1
512438 99512438 1001 86380 86390 1
512556 99512556 1001 86380 86390 1
513205 99513205 1001 86380 86390 1
513002 99513002 1001 86380 86390 1
513176 99513176 1001 86380 86390 1
513188 99513188 1001 86380 86390 1
513192 99513192 1001 86380 86390 1
513140 99513140 1001 86380 86390 1
512993 99512993 1001 86380 86390 1
512892 99512892 1001 86380 86390 1
512803 99512803 1001 86380 86390 1
512651 99512651 1001 86380 86390 1
513372 99513372 1001 86380 86390 1
513272 99513272 1001 86380 86390 1
513999 99513999 1001 86380 86390 1
513906 99513906 1001 86380 86390 1
513830 99513830 1001 86380 86390 1
513842 99513842 1001 86380 86390 1
513833 99513833 1001 86380 86390 1
513687 99513687 1001 86380 86390 1
513490 99513490 1001 86380 86390 1
513458 99513458 1001 86380 86390 1
514071 99514071 1001 86380 86390 1
514745 99514745 1001 86380 86390 1
514814 99514814 1001 86380 86390 1
514804 99514804 1001 86380 86390 1
514614 99514614 1001 86380 86390 1
514537 99514537 1001 86380 86390 1
514474 99514474 1001 86380 86390 1
514465 99514465 1001 86380 86390 1
514582 99514582 1001 86380 86390 1
514359 99514359 1001 86380 86390 1
515647 99515647 1001 86380 86390 1
515519 99515519 1001 86380 86390 1
515572 99515572 1001 86380 86390 1
515660 99515660 1001 86380 86390 1
515588 99515588 1001 86380 86390 1
515343 99515343 1001 86380 86390 1
515473 99515473 1001 86380 86390 1
515436 99515436 1001 86380 86390 1
515257 99515257 1001 86380 86390 1
515141 99515141 1001 86380 86390 1
515137 99515137 1001 86380 86390 1
515150 99515150 1001 86380 86390 1
515743 99515743 1001 86380 86390 1
515848 99515848 1001 86380 86390 1
516394 99516394 1001 86380 86390 1
516475 99516475 1001 86380 86390 1
516321 99516321 1001 86380 86390 1
516374 99516374 1001 86380 86390 1
516243 99516243 1001 86380 86390 1
516248 99516248 1001 86380 86390 1
515966 99515966 1001 86380 86390 1
515916 99515916 1001 86380 86390 1
515931 99515931 1001 86380 86390 1
515961 99515961 1001 86380 86390 1
515976 99515976 1001 86380 86390 1
516003 99516003 1001 86380 86390 1
516511 99516511 1001 86380 86390 1
516680 99516680 1001 86380 86390 1
516672 99516672 1001 86380 86390 1
517161 99517161 1001 86380 86390 1
517058 99517058 1001 86380 86390 1
517112 99517112 1001 86380 86390 1
517064 99517064 1001 86380 86390 1
516885 99516885 1001 86380 86390 1
516900 99516900 1001 86380 86390 1
516723 99516723 1001 86380 86390 1
516763 99516763 1001 86380 86390 1
517374 99517374 1001 86380 86390 1
517415 99517415 1001 86380 86390 1
517342 99517342 1001 86380 86390 1
518089 99518089 1001 86380 86390 1
517779 99517779 1001 86380 86390 1
517813 99517813 1001 86380 86390 1
517730 99517730 1001 86380 86390 1
518319 99518319 1001 86380 86390 1
518192 99518192 1001 86380 86390 1
518168 99518168 1001 86380 86390 1
518312 99518312 1001 86380 86390 1
518196 99518196 1001 86380 86390 1
518848 99518848 1001 86380 86390 1
518812 99518812 1001 86380 86390 1
518893 99518893 1001 86380 86390 1
518882 99518882 1001 86380 86390 1
518795 99518795 1001 86380 86390 1
518984 99518984 1001 86380 86390 1
518606 99518606 1001 86380 86390 1
518697 99518697 1001 86380 86390 1
518766 99518766 1001 86380 86390 1
518446 99518446 1001 86380 86390 1
518412 99518412 1001 86380 86390 1
518533 99518533 1001 86380 86390 1
519011 99519011 1001 86380 86390 1
519130 99519130 1001 86380 86390 1
519786 99519786 1001 86380 86390 1
519757 99519757 1001 86380 86390 1
519506 99519506 1001 86380 86390 1
519576 99519576 1001 86380 86390 1
519426 99519426 1001 86380 86390 1
519381 99519381 1001 86380 86390 1
519317 99519317 1001 86380 86390 1
519877 99519877 1001 86380 86390 1
519829 99519829 1001 86380 86390 1
519912 99519912 1001 86380 86390 1
520557 99520557 1001 86380 86390 1
520443 99520443 1001 86380 86390 1
520247 99520247 1001 86380 86390 1
520023 99520023 1001 86380 86390 1
520076 99520076 1001 86380 86390 1
520180 99520180 1001 86380 86390 1
520054 99520054 1001 86380 86390 1
520819 99520819 1001 86380 86390 1
520786 99520786 1001 86380 86390 1
520838 99520838 1001 86380 86390 1
520762 99520762 1001 86380 86390 1
520801 99520801 1001 86380 86390 1
520674 99520674 1001 86380 86390 1
521391 99521391 1001 86380 86390 1
521292 99521292 1001 86380 86390 1
521455 99521455 1001 86380 86390 1
521401 99521401 1001 86380 86390 1
521094 99521094 1001 86380 86390 1
521173 99521173 1001 86380 86390 1
520956 99520956 1001 86380 86390 1
521606 99521606 1001 86380 86390 1
521507 99521507 1001 86380 86390 1
521611 99521611 1001 86380 86390 1
522127 99522127 1001 86380 86390 1
522121 99522121 1001 86380 86390 1
522147 99522147 1001 86380 86390 1
522109 99522109 1001 86380 86390 1
522150 99522150 1001 86380 86390 1
521996 99521996 1001 86380 86390 1
522061 99522061 1001 86380 86390 1
521991 99521991 1001 86380 86390 1
521829 99521829 1001 86380 86390 1
521754 99521754 1001 86380 86390 1
521690 99521690 1001 86380 86390 1
521821 99521821 1001 86380 86390 1
522341 99522341 1001 86380 86390 1
522497 99522497 1001 86380 86390 1
522381 99522381 1001 86380 86390 1
522838 99522838 1001 86380 86390 1
522853 99522853 1001 86380 86390 1
522790 99522790 1001 86380 86390 1
522783 99522783 1001 86380 86390 1
522563 99522563 1001 86380 86390 1
522628 99522628 1001 86380 86390 1
522583 99522583 1001 86380 86390 1
523122 99523122 1001 86380 86390 1
523149 99523149 1001 86380 86390 1
523882 99523882 1001 86380 86390 1
523944 99523944 1001 86380 86390 1
523871 99523871 1001 86380 86390 1
523897 99523897 1001 86380 86390 1
523808 99523808 1001 86380 86390 1
523649 99523649 1001 86380 86390 1
523598 99523598 1001 86380 86390 1
523664 99523664 1001 86380 86390 1
523538 99523538 1001 86380 86390 1
523552 99523552 1001 86380 86390 1
523698 99523698 1001 86380 86390 1
523634 99523634 1001 86380 86390 1
523543 99523543 1001 86380 86390 1
523513 99523513 1001 86380 86390 1
523423 99523423 1001 86380 86390 1
523451 99523451 1001 86380 86390 1
524000 99524000 1001 86380 86390 1
524598 99524598 1001 86380 86390 1
524727 99524727 1001 86380 86390 1
524702 99524702 1001 86380 86390 1
524451 99524451 1001 86380 86390 1
524520 99524520 1001 86380 86390 1
524430 99524430 1001 86380 86390 1
524216 99524216 1001 86380 86390 1
524232 99524232 1001 86380 86390 1
524913 99524913 1001 86380 86390 1
524797 99524797 1001 86380 86390 1
525430 99525430 1001 86380 86390 1
525392 99525392 1001 86380 86390 1
525227 99525227 1001 86380 86390 1
525088 99525088 1001 86380 86390 1
525607 99525607 1001 86380 86390 1
525721 99525721 1001 86380 86390 1
526231 99526231 1001 86380 86390 1
526310 99526310 1001 86380 86390 1
526327 99526327 1001 86380 86390 1
526404 99526404 1001 86380 86390 1
526140 99526140 1001 86380 86390 1
526183 99526183 1001 86380 86390 1
526045 99526045 1001 86380 86390 1
526046 99526046 1001 86380 86390 1
526100 99526100 1001 86380 86390 1
525998 99525998 1001 86380 86390 1
525909 99525909 1001 86380 86390 1
525846 99525846 1001 86380 86390 1
525962 99525962 1001 86380 86390 1
525891 99525891 1001 86380 86390 1
526513 99526513 1001 86380 86390 1
526594 99526594 1001 86380 86390 1
526620 99526620 1001 86380 86390 1
527084 99527084 1001 86380 86390 1
527100 99527100 1001 86380 86390 1
526919 99526919 1001 86380 86390 1
526933 99526933 1001 86380 86390 1
527036 99527036 1001 86380 86390 1
526986 99526986 1001 86380 86390 1
527003 99527003 1001 86380 86390 1
526823 99526823 1001 86380 86390 1
526832 99526832 1001 86380 86390 1
526717 99526717 1001 86380 86390 1
526783 99526783 1001 86380 86390 1
527338 99527338 1001 86380 86390 1
527902 99527902 1001 86380 86390 1
527769 99527769 1001 86380 86390 1
527796 99527796 1001 86380 86390 1
527720 99527720 1001 86380 86390 1
527733 99527733 1001 86380 86390 1
527752 99527752 1001 86380 86390 1
527616 99527616 1001 86380 86390 1
527660 99527660 1001 86380 86390 1
528215 99528215 1001 86380 86390 1
528089 99528089 1001 86380 86390 1
528144 99528144 1001 86380 86390 1
528132 99528132 1001 86380 86390 1
528882 99528882 1001 86380 86390 1
528824 99528824 1001 86380 86390 1
528519 99528519 1001 86380 86390 1
528501 99528501 1001 86380 86390 1
528451 99528451 1001 86380 86390 1
528361 99528361 1001 86380 86390 1
528374 99528374 1001 86380 86390 1
528440 99528440 1001 86380 86390 1
528431 99528431 1001 86380 86390 1
528421 99528421 1001 86380 86390 1
529080 99529080 1001 86380 86390 1
529625 99529625 1001 86380 86390 1
529627 99529627 1001 86380 86390 1
529576 99529576 1001 86380 86390 1
529707 99529707 1001 86380 86390 1
529584 99529584 1001 86380 86390 1
529380 99529380 1001 86380 86390 1
529511 99529511 1001 86380 86390 1
529465 99529465 1001 86380 86390 1
529123 99529123 1001 86380 86390 1
529141 99529141 1001 86380 86390 1
529234 99529234 1001 86380 86390 1
529235 99529235 1001 86380 86390 1
529765 99529765 1001 86380 86390 1
529921 99529921 1001 86380 86390 1
529909 99529909 1001 86380 86390 1
529788 99529788 1001 86380 86390 1
529892 99529892 1001 86380 86390 1
530480 99530480 1001 86380 86390 1
530525 99530525 1001 86380 86390 1
530481 99530481 1001 86380 86390 1
530508 99530508 1001 86380 86390 1
530537 99530537 1001 86380 86390 1
530433 99530433 1001 86380 86390 1
530498 99530498 1001 86380 86390 1
530486 99530486 1001 86380 86390 1
530423 99530423 1001 86380 86390 1
530318 99530318 1001 86380 86390 1
530023 99530023 1001 86380 86390 1
530128 99530128 1001 86380 86390 1
529996 99529996 1001 86380 86390 1
530615 99530615 1001 86380 86390 1
530609 99530609 1001 86380 86390 1
530640 99530640 1001 86380 86390 1
531254 99531254 1001 86380 86390 1
531180 99531180 1001 86380 86390 1
531288 99531288 1001 86380 86390 1
531370 99531370 1001 86380 86390 1
531198 99531198 1001 86380 86390 1
531072 99531072 1001 86380 86390 1
531035 99531035 1001 86380 86390 1
531168 99531168 1001 86380 86390 1
530988 99530988 1001 86380 86390 1
531159 99531159 1001 86380 86390 1
531147 99531147 1001 86380 86390 1
530926 99530926 1001 86380 86390 1
531410 99531410 1001 86380 86390 1
532206 99532206 1001 86380 86390 1
531884 99531884 1001 86380 86390 1
531820 99531820 1001 86380 86390 1
531938 99531938 1001 86380 86390 1
531848 99531848 1001 86380 86390 1
531993 99531993 1001 86380 86390 1
531827 99531827 1001 86380 86390 1
531854 99531854 1001 86380 86390 1
531816 99531816 1001 86380 86390 1
531740 99531740 1001 86380 86390 1
531676 99531676 1001 86380 86390 1
531665 99531665 1001 86380 86390 1
531588 99531588 1001 86380 86390 1
531657 99531657 1001 86380 86390 1
531649 99531649 1001 86380 86390 1
531610 99531610 1001 86380 86390 1
532373 99532373 1001 86380 86390 1
532361 99532361 1001 86380 86390 1
532272 99532272 1001 86380 86390 1
532220 99532220 1001 86380 86390 1
532393 99532393 1001 86380 86390 1
532383 99532383 1001 86380 86390 1
532945 99532945 1001 86380 86390 1
533013 99533013 1001 86380 86390 1
532847 99532847 1001 86380 86390 1
532835 99532835 1001 86380 86390 1
532808 99532808 1001 86380 86390 1
532507 99532507 1001 86380 86390 1
532443 99532443 1001 86380 86390 1
532486 99532486 1001 86380 86390 1
533101 99533101 1001 86380 86390 1
533179 99533179 1001 86380 86390 1
533090 99533090 1001 86380 86390 1
533156 99533156 1001 86380 86390 1
533131 99533131 1001 86380 86390 1
533132 99533132 1001 86380 86390 1
533041 99533041 1001 86380 86390 1
533843 99533843 1001 86380 86390 1
533484 99533484 1001 86380 86390 1
533512 99533512 1001 86380 86390 1
533521 99533521 1001 86380 86390 1
533307 99533307 1001 86380 86390 1
533333 99533333 1001 86380 86390 1
533399 99533399 1001 86380 86390 1
533882 99533882 1001 86380 86390 1
533983 99533983 1001 86380 86390 1
533945 99533945 1001 86380 86390 1
534634 99534634 1001 86380 86390 1
534624 99534624 1001 86380 86390 1
534539 99534539 1001 86380 86390 1
534284 99534284 1001 86380 86390 1
534273 99534273 1001 86380 86390 1
534358 99534358 1001 86380 86390 1
534439 99534439 1001 86380 86390 1
534116 99534116 1001 86380 86390 1
534207 99534207 1001 86380 86390 1
534191 99534191 1001 86380 86390 1
534256 99534256 1001 86380 86390 1
534889 99534889 1001 86380 86390 1
534750 99534750 1001 86380 86390 1
534843 99534843 1001 86380 86390 1
535371 99535371 1001 86380 86390 1
535376 99535376 1001 86380 86390 1
535405 99535405 1001 86380 86390 1
535380 99535380 1001 86380 86390 1
535136 99535136 1001 86380 86390 1
535203 99535203 1001 86380 86390 1
535139 99535139 1001 86380 86390 1
535220 99535220 1001 86380 86390 1
535285 99535285 1001 86380 86390 1
534993 99534993 1001 86380 86390 1
535065 99535065 1001 86380 86390 1
534939 99534939 1001 86380 86390 1
535533 99535533 1001 86380 86390 1
535611 99535611 1001 86380 86390 1
536135 99536135 1001 86380 86390 1
536292 99536292 1001 86380 86390 1
536245 99536245 1001 86380 86390 1
535861 99535861 1001 86380 86390 1
535750 99535750 1001 86380 86390 1
535868 99535868 1001 86380 86390 1
535881 99535881 1001 86380 86390 1
535896 99535896 1001 86380 86390 1
536468 99536468 1001 86380 86390 1
536487 99536487 1001 86380 86390 1
536501 99536501 1001 86380 86390 1
537138 99537138 1001 86380 86390 1
536994 99536994 1001 86380 86390 1
537111 99537111 1001 86380 86390 1
536867 99536867 1001 86380 86390 1
536714 99536714 1001 86380 86390 1
536651 99536651 1001 86380 86390 1
536588 99536588 1001 86380 86390 1
537186 99537186 1001 86380 86390 1
537309 99537309 1001 86380 86390 1
537361 99537361 1001 86380 86390 1
537362 99537362 1001 86380 86390 1
537826 99537826 1001 86380 86390 1
537795 99537795 1001 86380 86390 1
537846 99537846 1001 86380 86390 1
537733 99537733 1001 86380 86390 1
537512 99537512 1001 86380 86390 1
538139 99538139 1001 86380 86390 1
538132 99538132 1001 86380 86390 1
538187 99538187 1001 86380 86390 1
538664 99538664 1001 86380 86390 1
538632 99538632 1001 86380 86390 1
538506 99538506 1001 86380 86390 1
538494 99538494 1001 86380 86390 1
538533 99538533 1001 86380 86390 1
538511 99538511 1001 86380 86390 1
538551 99538551 1001 86380 86390 1
538351 99538351 1001 86380 86390 1
538302 99538302 1001 86380 86390 1
538277 99538277 1001 86380 86390 1
538381 99538381 1001 86380 86390 1
538232 99538232 1001 86380 86390 1
539006 99539006 1001 86380 86390 1
538882 99538882 1001 86380 86390 1
539565 99539565 1001 86380 86390 1
539541 99539541 1001 86380 86390 1
539556 99539556 1001 86380 86390 1
539620 99539620 1001 86380 86390 1
539444 99539444 1001 86380 86390 1
539496 99539496 1001 86380 86390 1
539317 99539317 1001 86380 86390 1
539116 99539116 1001 86380 86390 1
539168 99539168 1001 86380 86390 1
539084 99539084 1001 86380 86390 1
539665 99539665 1001 86380 86390 1
539713 99539713 1001 86380 86390 1
540398 99540398 1001 86380 86390 1
540399 99540399 1001 86380 86390 1
540362 99540362 1001 86380 86390 1
540132 99540132 1001 86380 86390 1
540097 99540097 1001 86380 86390 1
540086 99540086 1001 86380 86390 1
540170 99540170 1001 86380 86390 1
539899 99539899 1001 86380 86390 1
540582 99540582 1001 86380 86390 1
540553 99540553 1001 86380 86390 1
541139 99541139 1001 86380 86390 1
541168 99541168 1001 86380 86390 1
541282 99541282 1001 86380 86390 1
541188 99541188 1001 86380 86390 1
541049 99541049 1001 86380 86390 1
540911 99540911 1001 86380 86390 1
540900 99540900 1001 86380 86390 1
541085 99541085 1001 86380 86390 1
540725 99540725 1001 86380 86390 1
540678 99540678 1001 86380 86390 1
540798 99540798 1001 86380 86390 1
540747 99540747 1001 86380 86390 1
541474 99541474 1001 86380 86390 1
541321 99541321 1001 86380 86390 1
541326 99541326 1001 86380 86390 1
541405 99541405 1001 86380 86390 1
542119 99542119 1001 86380 86390 1
542020 99542020 1001 86380 86390 1
542101 99542101 1001 86380 86390 1
541849 99541849 1001 86380 86390 1
541760 99541760 1001 86380 86390 1
541865 99541865 1001 86380 86390 1
541892 99541892 1001 86380 86390 1
541894 99541894 1001 86380 86390 1
541895 99541895 1001 86380 86390 1
541910 99541910 1001 86380 86390 1
541770 99541770 1001 86380 86390 1
541796 99541796 1001 86380 86390 1
541589 99541589 1001 86380 86390 1
541534 99541534 1001 86380 86390 1
541627 99541627 1001 86380 86390 1
542304 99542304 1001 86380 86390 1
542191 99542191 1001 86380 86390 1
542193 99542193 1001 86380 86390 1
542908 99542908 1001 86380 86390 1
542675 99542675 1001 86380 86390 1
542637 99542637 1001 86380 86390 1
542588 99542588 1001 86380 86390 1
542643 99542643 1001 86380 86390 1
542539 99542539 1001 86380 86390 1
542472 99542472 1001 86380 86390 1
542499 99542499 1001 86380 86390 1
542985 99542985 1001 86380 86390 1
542947 99542947 1001 86380 86390 1
542993 99542993 1001 86380 86390 1
543657 99543657 1001 86380 86390 1
543626 99543626 1001 86380 86390 1
543668 99543668 1001 86380 86390 1
543488 99543488 1001 86380 86390 1
543411 99543411 1001 86380 86390 1
543389 99543389 1001 86380 86390 1
543416 99543416 1001 86380 86390 1
543420 99543420 1001 86380 86390 1
543298 99543298 1001 86380 86390 1
543931 99543931 1001 86380 86390 1
543805 99543805 1001 86380 86390 1
543935 99543935 1001 86380 86390 1
543910 99543910 1001 86380 86390 1
544240 99544240 1001 86380 86390 1
544193 99544193 1001 86380 86390 1
543982 99543982 1001 86380 86390 1
544115 99544115 1001 86380 86390 1
509116 1065 1002 27729 34515 1
525903 755 1002 31558 41303 1
542824 1010 1002 59442 60635 1
542826 905 1001 34818 35117 1
534344 767 1001 26896 27196 1
400064 99400064 1001 86380 86390 1
400187 99400187 1001 86380 86390 1
400550 99400550 1001 86380 86390 1
401037 99401037 1001 86380 86390 1
400981 99400981 1001 86380 86390 1
400954 99400954 1001 86380 86390 1
401346 99401346 1001 86380 86390 1
401500 99401500 1001 86380 86390 1
401519 99401519 1001 86380 86390 1
401781 99401781 1001 86380 86390 1
402106 99402106 1001 86380 86390 1
402093 99402093 1001 86380 86390 1
402292 99402292 1001 86380 86390 1
402280 99402280 1001 86380 86390 1
402472 99402472 1001 86380 86390 1
402381 99402381 1001 86380 86390 1
402507 99402507 1001 86380 86390 1
402736 99402736 1001 86380 86390 1
402833 99402833 1001 86380 86390 1
403322 99403322 1001 86380 86390 1
403296 99403296 1001 86380 86390 1
403497 99403497 1001 86380 86390 1
403488 99403488 1001 86380 86390 1
403586 99403586 1001 86380 86390 1
403675 99403675 1001 86380 86390 1
403698 99403698 1001 86380 86390 1
403705 99403705 1001 86380 86390 1
403732 99403732 1001 86380 86390 1
403779 99403779 1001 86380 86390 1
403918 99403918 1001 86380 86390 1
403854 99403854 1001 86380 86390 1
404018 99404018 1001 86380 86390 1
403995 99403995 1001 86380 86390 1
403996 99403996 1001 86380 86390 1
404403 99404403 1001 86380 86390 1
404903 99404903 1001 86380 86390 1
405204 99405204 1001 86380 86390 1
405164 99405164 1001 86380 86390 1
405196 99405196 1001 86380 86390 1
405176 99405176 1001 86380 86390 1
405412 99405412 1001 86380 86390 1
405436 99405436 1001 86380 86390 1
405553 99405553 1001 86380 86390 1
405578 99405578 1001 86380 86390 1
405619 99405619 1001 86380 86390 1
405750 99405750 1001 86380 86390 1
405811 99405811 1001 86380 86390 1
405941 99405941 1001 86380 86390 1
405960 99405960 1001 86380 86390 1
406005 99406005 1001 86380 86390 1
406316 99406316 1001 86380 86390 1
406702 99406702 1001 86380 86390 1
406750 99406750 1001 86380 86390 1
406937 99406937 1001 86380 86390 1
407051 99407051 1001 86380 86390 1
407279 99407279 1001 86380 86390 1
407630 99407630 1001 86380 86390 1
407627 99407627 1001 86380 86390 1
407737 99407737 1001 86380 86390 1
407896 99407896 1001 86380 86390 1
408037 99408037 1001 86380 86390 1
408206 99408206 1001 86380 86390 1
408428 99408428 1001 86380 86390 1
408501 99408501 1001 86380 86390 1
408530 99408530 1001 86380 86390 1
408945 99408945 1001 86380 86390 1
409236 99409236 1001 86380 86390 1
409320 99409320 1001 86380 86390 1
409423 99409423 1001 86380 86390 1
409557 99409557 1001 86380 86390 1
409616 99409616 1001 86380 86390 1
409780 99409780 1001 86380 86390 1
409855 99409855 1001 86380 86390 1
409803 99409803 1001 86380 86390 1
409809 99409809 1001 86380 86390 1
410017 99410017 1001 86380 86390 1
410369 99410369 1001 86380 86390 1
410485 99410485 1001 86380 86390 1
410487 99410487 1001 86380 86390 1
410762 99410762 1001 86380 86390 1
410793 99410793 1001 86380 86390 1
410879 99410879 1001 86380 86390 1
410995 99410995 1001 86380 86390 1
411079 99411079 1001 86380 86390 1
411066 99411066 1001 86380 86390 1
411419 99411419 1001 86380 86390 1
411440 99411440 1001 86380 86390 1
411485 99411485 1001 86380 86390 1
411445 99411445 1001 86380 86390 1
411621 99411621 1001 86380 86390 1
411773 99411773 1001 86380 86390 1
411944 99411944 1001 86380 86390 1
412104 99412104 1001 86380 86390 1
412243 99412243 1001 86380 86390 1
412348 99412348 1001 86380 86390 1
412438 99412438 1001 86380 86390 1
412287 99412287 1001 86380 86390 1
413495 99413495 1001 86380 86390 1
413586 99413586 1001 86380 86390 1
413113 99413113 1001 86380 86390 1
413254 99413254 1001 86380 86390 1
412639 99412639 1001 86380 86390 1
412486 99412486 1001 86380 86390 1
412828 99412828 1001 86380 86390 1
412729 99412729 1001 86380 86390 1
413791 99413791 1001 86380 86390 1
413799 99413799 1001 86380 86390 1
414950 99414950 1001 86380 86390 1
415078 99415078 1001 86380 86390 1
415273 99415273 1001 86380 86390 1
415295 99415295 1001 86380 86390 1
415184 99415184 1001 86380 86390 1
415212 99415212 1001 86380 86390 1
414893 99414893 1001 86380 86390 1
414655 99414655 1001 86380 86390 1
414803 99414803 1001 86380 86390 1
414527 99414527 1001 86380 86390 1
414754 99414754 1001 86380 86390 1
414248 99414248 1001 86380 86390 1
414440 99414440 1001 86380 86390 1
414134 99414134 1001 86380 86390 1
415443 99415443 1001 86380 86390 1
415656 99415656 1001 86380 86390 1
415391 99415391 1001 86380 86390 1
415611 99415611 1001 86380 86390 1
415545 99415545 1001 86380 86390 1
415619 99415619 1001 86380 86390 1
416844 99416844 1001 86380 86390 1
416957 99416957 1001 86380 86390 1
416715 99416715 1001 86380 86390 1
416664 99416664 1001 86380 86390 1
416928 99416928 1001 86380 86390 1
416501 99416501 1001 86380 86390 1
416277 99416277 1001 86380 86390 1
415886 99415886 1001 86380 86390 1
416022 99416022 1001 86380 86390 1
417181 99417181 1001 86380 86390 1
417387 99417387 1001 86380 86390 1
417228 99417228 1001 86380 86390 1
417350 99417350 1001 86380 86390 1
417583 99417583 1001 86380 86390 1
418459 99418459 1001 86380 86390 1
418653 99418653 1001 86380 86390 1
418628 99418628 1001 86380 86390 1
418569 99418569 1001 86380 86390 1
418432 99418432 1001 86380 86390 1
418399 99418399 1001 86380 86390 1
418002 99418002 1001 86380 86390 1
417685 99417685 1001 86380 86390 1
417778 99417778 1001 86380 86390 1
417793 99417793 1001 86380 86390 1
418028 99418028 1001 86380 86390 1
419075 99419075 1001 86380 86390 1
419192 99419192 1001 86380 86390 1
418985 99418985 1001 86380 86390 1
418847 99418847 1001 86380 86390 1
420094 99420094 1001 86380 86390 1
420249 99420249 1001 86380 86390 1
420318 99420318 1001 86380 86390 1
420135 99420135 1001 86380 86390 1
420418 99420418 1001 86380 86390 1
419984 99419984 1001 86380 86390 1
419830 99419830 1001 86380 86390 1
419893 99419893 1001 86380 86390 1
419977 99419977 1001 86380 86390 1
419479 99419479 1001 86380 86390 1
419287 99419287 1001 86380 86390 1
419373 99419373 1001 86380 86390 1
420589 99420589 1001 86380 86390 1
420745 99420745 1001 86380 86390 1
420499 99420499 1001 86380 86390 1
420767 99420767 1001 86380 86390 1
421740 99421740 1001 86380 86390 1
422043 99422043 1001 86380 86390 1
421950 99421950 1001 86380 86390 1
421876 99421876 1001 86380 86390 1
422097 99422097 1001 86380 86390 1
421489 99421489 1001 86380 86390 1
421625 99421625 1001 86380 86390 1
421366 99421366 1001 86380 86390 1
421083 99421083 1001 86380 86390 1
421007 99421007 1001 86380 86390 1
420956 99420956 1001 86380 86390 1
422359 99422359 1001 86380 86390 1
422336 99422336 1001 86380 86390 1
423601 99423601 1001 86380 86390 1
423370 99423370 1001 86380 86390 1
423736 99423736 1001 86380 86390 1
423148 99423148 1001 86380 86390 1
423304 99423304 1001 86380 86390 1
423005 99423005 1001 86380 86390 1
422964 99422964 1001 86380 86390 1
423297 99423297 1001 86380 86390 1
423186 99423186 1001 86380 86390 1
423302 99423302 1001 86380 86390 1
423019 99423019 1001 86380 86390 1
422877 99422877 1001 86380 86390 1
422851 99422851 1001 86380 86390 1
423794 99423794 1001 86380 86390 1
423820 99423820 1001 86380 86390 1
423988 99423988 1001 86380 86390 1
423782 99423782 1001 86380 86390 1
423906 99423906 1001 86380 86390 1
425117 99425117 1001 86380 86390 1
425023 99425023 1001 86380 86390 1
424645 99424645 1001 86380 86390 1
424889 99424889 1001 86380 86390 1
424766 99424766 1001 86380 86390 1
424769 99424769 1001 86380 86390 1
424837 99424837 1001 86380 86390 1
424242 99424242 1001 86380 86390 1
425711 99425711 1001 86380 86390 1
425610 99425610 1001 86380 86390 1
425744 99425744 1001 86380 86390 1
425544 99425544 1001 86380 86390 1
426702 99426702 1001 86380 86390 1
426890 99426890 1001 86380 86390 1
426675 99426675 1001 86380 86390 1
426458 99426458 1001 86380 86390 1
426591 99426591 1001 86380 86390 1
425865 99425865 1001 86380 86390 1
426252 99426252 1001 86380 86390 1
426069 99426069 1001 86380 86390 1
425841 99425841 1001 86380 86390 1
426231 99426231 1001 86380 86390 1
425994 99425994 1001 86380 86390 1
425950 99425950 1001 86380 86390 1
426004 99426004 1001 86380 86390 1
427366 99427366 1001 86380 86390 1
427311 99427311 1001 86380 86390 1
428550 99428550 1001 86380 86390 1
428718 99428718 1001 86380 86390 1
428388 99428388 1001 86380 86390 1
428142 99428142 1001 86380 86390 1
427953 99427953 1001 86380 86390 1
428109 99428109 1001 86380 86390 1
428782 99428782 1001 86380 86390 1
428943 99428943 1001 86380 86390 1
428832 99428832 1001 86380 86390 1
429084 99429084 1001 86380 86390 1
428859 99428859 1001 86380 86390 1
428934 99428934 1001 86380 86390 1
430298 99430298 1001 86380 86390 1
429963 99429963 1001 86380 86390 1
430222 99430222 1001 86380 86390 1
430340 99430340 1001 86380 86390 1
430010 99430010 1001 86380 86390 1
429751 99429751 1001 86380 86390 1
429245 99429245 1001 86380 86390 1
429559 99429559 1001 86380 86390 1
429428 99429428 1001 86380 86390 1
429314 99429314 1001 86380 86390 1
430454 99430454 1001 86380 86390 1
431937 99431937 1001 86380 86390 1
432002 99432002 1001 86380 86390 1
431626 99431626 1001 86380 86390 1
431490 99431490 1001 86380 86390 1
430959 99430959 1001 86380 86390 1
431015 99431015 1001 86380 86390 1
430934 99430934 1001 86380 86390 1
430992 99430992 1001 86380 86390 1
433521 99433521 1001 86380 86390 1
433663 99433663 1001 86380 86390 1
433344 99433344 1001 86380 86390 1
433396 99433396 1001 86380 86390 1
433322 99433322 1001 86380 86390 1
433685 99433685 1001 86380 86390 1
433535 99433535 1001 86380 86390 1
433387 99433387 1001 86380 86390 1
433580 99433580 1001 86380 86390 1
433632 99433632 1001 86380 86390 1
432999 99432999 1001 86380 86390 1
433118 99433118 1001 86380 86390 1
433009 99433009 1001 86380 86390 1
432846 99432846 1001 86380 86390 1
432665 99432665 1001 86380 86390 1
432661 99432661 1001 86380 86390 1
432662 99432662 1001 86380 86390 1
434029 99434029 1001 86380 86390 1
433758 99433758 1001 86380 86390 1
434106 99434106 1001 86380 86390 1
434059 99434059 1001 86380 86390 1
433771 99433771 1001 86380 86390 1
433911 99433911 1001 86380 86390 1
435134 99435134 1001 86380 86390 1
435046 99435046 1001 86380 86390 1
435051 99435051 1001 86380 86390 1
434597 99434597 1001 86380 86390 1
434767 99434767 1001 86380 86390 1
434471 99434471 1001 86380 86390 1
434459 99434459 1001 86380 86390 1
434579 99434579 1001 86380 86390 1
434220 99434220 1001 86380 86390 1
435658 99435658 1001 86380 86390 1
435585 99435585 1001 86380 86390 1
435478 99435478 1001 86380 86390 1
436761 99436761 1001 86380 86390 1
436920 99436920 1001 86380 86390 1
437117 99437117 1001 86380 86390 1
436940 99436940 1001 86380 86390 1
436950 99436950 1001 86380 86390 1
437046 99437046 1001 86380 86390 1
436675 99436675 1001 86380 86390 1
436703 99436703 1001 86380 86390 1
436128 99436128 1001 86380 86390 1
436291 99436291 1001 86380 86390 1
436077 99436077 1001 86380 86390 1
436005 99436005 1001 86380 86390 1
435949 99435949 1001 86380 86390 1
300042 99300042 1001 86380 86390 1
300030 99300030 1001 86380 86390 1
437321 99437321 1001 86380 86390 1
300626 99300626 1001 86380 86390 1
300614 99300614 1001 86380 86390 1
300667 99300667 1001 86380 86390 1
300675 99300675 1001 86380 86390 1
300385 99300385 1001 86380 86390 1
300475 99300475 1001 86380 86390 1
300376 99300376 1001 86380 86390 1
300325 99300325 1001 86380 86390 1
300416 99300416 1001 86380 86390 1
300181 99300181 1001 86380 86390 1
300274 99300274 1001 86380 86390 1
300754 99300754 1001 86380 86390 1
300806 99300806 1001 86380 86390 1
301374 99301374 1001 86380 86390 1
301392 99301392 1001 86380 86390 1
301458 99301458 1001 86380 86390 1
301272 99301272 1001 86380 86390 1
301300 99301300 1001 86380 86390 1
301340 99301340 1001 86380 86390 1
301225 99301225 1001 86380 86390 1
301167 99301167 1001 86380 86390 1
301004 99301004 1001 86380 86390 1
301044 99301044 1001 86380 86390 1
301057 99301057 1001 86380 86390 1
301668 99301668 1001 86380 86390 1
301734 99301734 1001 86380 86390 1
301592 99301592 1001 86380 86390 1
301705 99301705 1001 86380 86390 1
301563 99301563 1001 86380 86390 1
302258 99302258 1001 86380 86390 1
302360 99302360 1001 86380 86390 1
302223 99302223 1001 86380 86390 1
302112 99302112 1001 86380 86390 1
302157 99302157 1001 86380 86390 1
302018 99302018 1001 86380 86390 1
301880 99301880 1001 86380 86390 1
301818 99301818 1001 86380 86390 1
301861 99301861 1001 86380 86390 1
301887 99301887 1001 86380 86390 1
303034 99303034 1001 86380 86390 1
303113 99303113 1001 86380 86390 1
303102 99303102 1001 86380 86390 1
302855 99302855 1001 86380 86390 1
302625 99302625 1001 86380 86390 1
302704 99302704 1001 86380 86390 1
302656 99302656 1001 86380 86390 1
302699 99302699 1001 86380 86390 1
303324 99303324 1001 86380 86390 1
303225 99303225 1001 86380 86390 1
303923 99303923 1001 86380 86390 1
303787 99303787 1001 86380 86390 1
303827 99303827 1001 86380 86390 1
303438 99303438 1001 86380 86390 1
303556 99303556 1001 86380 86390 1
303588 99303588 1001 86380 86390 1
303459 99303459 1001 86380 86390 1
304108 99304108 1001 86380 86390 1
304073 99304073 1001 86380 86390 1
304217 99304217 1001 86380 86390 1
304079 99304079 1001 86380 86390 1
304691 99304691 1001 86380 86390 1
304514 99304514 1001 86380 86390 1
304319 99304319 1001 86380 86390 1
304360 99304360 1001 86380 86390 1
304336 99304336 1001 86380 86390 1
304272 99304272 1001 86380 86390 1
304298 99304298 1001 86380 86390 1
304302 99304302 1001 86380 86390 1
305013 99305013 1001 86380 86390 1
304936 99304936 1001 86380 86390 1
304891 99304891 1001 86380 86390 1
304906 99304906 1001 86380 86390 1
305536 99305536 1001 86380 86390 1
305591 99305591 1001 86380 86390 1
305677 99305677 1001 86380 86390 1
305646 99305646 1001 86380 86390 1
305342 99305342 1001 86380 86390 1
305252 99305252 1001 86380 86390 1
305140 99305140 1001 86380 86390 1
305218 99305218 1001 86380 86390 1
500179 99500179 1001 86380 86390 1
500159 99500159 1001 86380 86390 1
500020 99500020 1001 86380 86390 1
500163 99500163 1001 86380 86390 1
500530 99500530 1001 86380 86390 1
500425 99500425 1001 86380 86390 1
500309 99500309 1001 86380 86390 1
500198 99500198 1001 86380 86390 1
500331 99500331 1001 86380 86390 1
501513 99501513 1001 86380 86390 1
501526 99501526 1001 86380 86390 1
501489 99501489 1001 86380 86390 1
501530 99501530 1001 86380 86390 1
501596 99501596 1001 86380 86390 1
501470 99501470 1001 86380 86390 1
501522 99501522 1001 86380 86390 1
501280 99501280 1001 86380 86390 1
501359 99501359 1001 86380 86390 1
501309 99501309 1001 86380 86390 1
501351 99501351 1001 86380 86390 1
501405 99501405 1001 86380 86390 1
501152 99501152 1001 86380 86390 1
501179 99501179 1001 86380 86390 1
501024 99501024 1001 86380 86390 1
501066 99501066 1001 86380 86390 1
501645 99501645 1001 86380 86390 1
502382 99502382 1001 86380 86390 1
502446 99502446 1001 86380 86390 1
502384 99502384 1001 86380 86390 1
502282 99502282 1001 86380 86390 1
502426 99502426 1001 86380 86390 1
502170 99502170 1001 86380 86390 1
502158 99502158 1001 86380 86390 1
502124 99502124 1001 86380 86390 1
502087 99502087 1001 86380 86390 1
502140 99502140 1001 86380 86390 1
502181 99502181 1001 86380 86390 1
501952 99501952 1001 86380 86390 1
502047 99502047 1001 86380 86390 1
501881 99501881 1001 86380 86390 1
502574 99502574 1001 86380 86390 1
502652 99502652 1001 86380 86390 1
502653 99502653 1001 86380 86390 1
502563 99502563 1001 86380 86390 1
502921 99502921 1001 86380 86390 1
502841 99502841 1001 86380 86390 1
502699 99502699 1001 86380 86390 1
502858 99502858 1001 86380 86390 1
502769 99502769 1001 86380 86390 1
502861 99502861 1001 86380 86390 1
503315 99503315 1001 86380 86390 1
503367 99503367 1001 86380 86390 1
503088 99503088 1001 86380 86390 1
503326 99503326 1001 86380 86390 1
503391 99503391 1001 86380 86390 1
503951 99503951 1001 86380 86390 1
503931 99503931 1001 86380 86390 1
504049 99504049 1001 86380 86390 1
503948 99503948 1001 86380 86390 1
503975 99503975 1001 86380 86390 1
503851 99503851 1001 86380 86390 1
503741 99503741 1001 86380 86390 1
503793 99503793 1001 86380 86390 1
503730 99503730 1001 86380 86390 1
503695 99503695 1001 86380 86390 1
503696 99503696 1001 86380 86390 1
503622 99503622 1001 86380 86390 1
503610 99503610 1001 86380 86390 1
504297 99504297 1001 86380 86390 1
504194 99504194 1001 86380 86390 1
504246 99504246 1001 86380 86390 1
504299 99504299 1001 86380 86390 1
504289 99504289 1001 86380 86390 1
504315 99504315 1001 86380 86390 1
504914 99504914 1001 86380 86390 1
504919 99504919 1001 86380 86390 1
504891 99504891 1001 86380 86390 1
504700 99504700 1001 86380 86390 1
504719 99504719 1001 86380 86390 1
504605 99504605 1001 86380 86390 1
504657 99504657 1001 86380 86390 1
504443 99504443 1001 86380 86390 1
505147 99505147 1001 86380 86390 1
505735 99505735 1001 86380 86390 1
505648 99505648 1001 86380 86390 1
505626 99505626 1001 86380 86390 1
505489 99505489 1001 86380 86390 1
505505 99505505 1001 86380 86390 1
505441 99505441 1001 86380 86390 1
505416 99505416 1001 86380 86390 1
505364 99505364 1001 86380 86390 1
505457 99505457 1001 86380 86390 1
505535 99505535 1001 86380 86390 1
505525 99505525 1001 86380 86390 1
505228 99505228 1001 86380 86390 1
505180 99505180 1001 86380 86390 1
505324 99505324 1001 86380 86390 1
505235 99505235 1001 86380 86390 1
505339 99505339 1001 86380 86390 1
505853 99505853 1001 86380 86390 1
505815 99505815 1001 86380 86390 1
505946 99505946 1001 86380 86390 1
506394 99506394 1001 86380 86390 1
506590 99506590 1001 86380 86390 1
506237 99506237 1001 86380 86390 1
506265 99506265 1001 86380 86390 1
506214 99506214 1001 86380 86390 1
506245 99506245 1001 86380 86390 1
506093 99506093 1001 86380 86390 1
506137 99506137 1001 86380 86390 1
506103 99506103 1001 86380 86390 1
506744 99506744 1001 86380 86390 1
506745 99506745 1001 86380 86390 1
506759 99506759 1001 86380 86390 1
507374 99507374 1001 86380 86390 1
507260 99507260 1001 86380 86390 1
507402 99507402 1001 86380 86390 1
507301 99507301 1001 86380 86390 1
507277 99507277 1001 86380 86390 1
507291 99507291 1001 86380 86390 1
507417 99507417 1001 86380 86390 1
507039 99507039 1001 86380 86390 1
507207 99507207 1001 86380 86390 1
507109 99507109 1001 86380 86390 1
507188 99507188 1001 86380 86390 1
507072 99507072 1001 86380 86390 1
506894 99506894 1001 86380 86390 1
506832 99506832 1001 86380 86390 1
506898 99506898 1001 86380 86390 1
506901 99506901 1001 86380 86390 1
507458 99507458 1001 86380 86390 1
507472 99507472 1001 86380 86390 1
507554 99507554 1001 86380 86390 1
507451 99507451 1001 86380 86390 1
507622 99507622 1001 86380 86390 1
507532 99507532 1001 86380 86390 1
508225 99508225 1001 86380 86390 1
507979 99507979 1001 86380 86390 1
507919 99507919 1001 86380 86390 1
507932 99507932 1001 86380 86390 1
507855 99507855 1001 86380 86390 1
507698 99507698 1001 86380 86390 1
507805 99507805 1001 86380 86390 1
508401 99508401 1001 86380 86390 1
508418 99508418 1001 86380 86390 1
508433 99508433 1001 86380 86390 1
508296 99508296 1001 86380 86390 1
508962 99508962 1001 86380 86390 1
509046 99509046 1001 86380 86390 1
508926 99508926 1001 86380 86390 1
509068 99509068 1001 86380 86390 1
509024 99509024 1001 86380 86390 1
508716 99508716 1001 86380 86390 1
508796 99508796 1001 86380 86390 1
508835 99508835 1001 86380 86390 1
508798 99508798 1001 86380 86390 1
508838 99508838 1001 86380 86390 1
508460 99508460 1001 86380 86390 1
508464 99508464 1001 86380 86390 1
509139 99509139 1001 86380 86390 1
509206 99509206 1001 86380 86390 1
509116 99509116 1001 86380 86390 1
509077 99509077 1001 86380 86390 1
509143 99509143 1001 86380 86390 1
509724 99509724 1001 86380 86390 1
509848 99509848 1001 86380 86390 1
509526 99509526 1001 86380 86390 1
509338 99509338 1001 86380 86390 1
509314 99509314 1001 86380 86390 1
509446 99509446 1001 86380 86390 1
509978 99509978 1001 86380 86390 1
509902 99509902 1001 86380 86390 1
509995 99509995 1001 86380 86390 1
510050 99510050 1001 86380 86390 1
510719 99510719 1001 86380 86390 1
510662 99510662 1001 86380 86390 1
510513 99510513 1001 86380 86390 1
510466 99510466 1001 86380 86390 1
510481 99510481 1001 86380 86390 1
510160 99510160 1001 86380 86390 1
510251 99510251 1001 86380 86390 1
510254 99510254 1001 86380 86390 1
510220 99510220 1001 86380 86390 1
510246 99510246 1001 86380 86390 1
510247 99510247 1001 86380 86390 1
510866 99510866 1001 86380 86390 1
510737 99510737 1001 86380 86390 1
510901 99510901 1001 86380 86390 1
510927 99510927 1001 86380 86390 1
510733 99510733 1001 86380 86390 1
511524 99511524 1001 86380 86390 1
511467 99511467 1001 86380 86390 1
511493 99511493 1001 86380 86390 1
511359 99511359 1001 86380 86390 1
511222 99511222 1001 86380 86390 1
511250 99511250 1001 86380 86390 1
511291 99511291 1001 86380 86390 1
510952 99510952 1001 86380 86390 1
511007 99511007 1001 86380 86390 1
511046 99511046 1001 86380 86390 1
511722 99511722 1001 86380 86390 1
511748 99511748 1001 86380 86390 1
511637 99511637 1001 86380 86390 1
511716 99511716 1001 86380 86390 1
512290 99512290 1001 86380 86390 1
512296 99512296 1001 86380 86390 1
512193 99512193 1001 86380 86390 1
512024 99512024 1001 86380 86390 1
511990 99511990 1001 86380 86390 1
512069 99512069 1001 86380 86390 1
511919 99511919 1001 86380 86390 1
511883 99511883 1001 86380 86390 1
512502 99512502 1001 86380 86390 1
512478 99512478 1001 86380 86390 1
512517 99512517 1001 86380 86390 1
512427 99512427 1001 86380 86390 1
513177 99513177 1001 86380 86390 1
513008 99513008 1001 86380 86390 1
513034 99513034 1001 86380 86390 1
513060 99513060 1001 86380 86390 1
513164 99513164 1001 86380 86390 1
512896 99512896 1001 86380 86390 1
512871 99512871 1001 86380 86390 1
512875 99512875 1001 86380 86390 1
512945 99512945 1001 86380 86390 1
512960 99512960 1001 86380 86390 1
512625 99512625 1001 86380 86390 1
512641 99512641 1001 86380 86390 1
512604 99512604 1001 86380 86390 1
512788 99512788 1001 86380 86390 1
512789 99512789 1001 86380 86390 1
513229 99513229 1001 86380 86390 1
513398 99513398 1001 86380 86390 1
513239 99513239 1001 86380 86390 1
513996 99513996 1001 86380 86390 1
513945 99513945 1001 86380 86390 1
513971 99513971 1001 86380 86390 1
514001 99514001 1001 86380 86390 1
514003 99514003 1001 86380 86390 1
513781 99513781 1001 86380 86390 1
513444 99513444 1001 86380 86390 1
514067 99514067 1001 86380 86390 1
514742 99514742 1001 86380 86390 1
514523 99514523 1001 86380 86390 1
514513 99514513 1001 86380 86390 1
514605 99514605 1001 86380 86390 1
514397 99514397 1001 86380 86390 1
514361 99514361 1001 86380 86390 1
514920 99514920 1001 86380 86390 1
514933 99514933 1001 86380 86390 1
514868 99514868 1001 86380 86390 1
514883 99514883 1001 86380 86390 1
514962 99514962 1001 86380 86390 1
515053 99515053 1001 86380 86390 1
515638 99515638 1001 86380 86390 1
515605 99515605 1001 86380 86390 1
515478 99515478 1001 86380 86390 1
515294 99515294 1001 86380 86390 1
515153 99515153 1001 86380 86390 1
515260 99515260 1001 86380 86390 1
515709 99515709 1001 86380 86390 1
515801 99515801 1001 86380 86390 1
516373 99516373 1001 86380 86390 1
516323 99516323 1001 86380 86390 1
516496 99516496 1001 86380 86390 1
516340 99516340 1001 86380 86390 1
516242 99516242 1001 86380 86390 1
516101 99516101 1001 86380 86390 1
516170 99516170 1001 86380 86390 1
516238 99516238 1001 86380 86390 1
515947 99515947 1001 86380 86390 1
516038 99516038 1001 86380 86390 1
515911 99515911 1001 86380 86390 1
515901 99515901 1001 86380 86390 1
516547 99516547 1001 86380 86390 1
516548 99516548 1001 86380 86390 1
516655 99516655 1001 86380 86390 1
517225 99517225 1001 86380 86390 1
517193 99517193 1001 86380 86390 1
516977 99516977 1001 86380 86390 1
516978 99516978 1001 86380 86390 1
516992 99516992 1001 86380 86390 1
517121 99517121 1001 86380 86390 1
517085 99517085 1001 86380 86390 1
517051 99517051 1001 86380 86390 1
517116 99517116 1001 86380 86390 1
516883 99516883 1001 86380 86390 1
516874 99516874 1001 86380 86390 1
516732 99516732 1001 86380 86390 1
516852 99516852 1001 86380 86390 1
516866 99516866 1001 86380 86390 1
516724 99516724 1001 86380 86390 1
516880 99516880 1001 86380 86390 1
516738 99516738 1001 86380 86390 1
517439 99517439 1001 86380 86390 1
518085 99518085 1001 86380 86390 1
518101 99518101 1001 86380 86390 1
518131 99518131 1001 86380 86390 1
518029 99518029 1001 86380 86390 1
517798 99517798 1001 86380 86390 1
517891 99517891 1001 86380 86390 1
517570 99517570 1001 86380 86390 1
517693 99517693 1001 86380 86390 1
517566 99517566 1001 86380 86390 1
518341 99518341 1001 86380 86390 1
518252 99518252 1001 86380 86390 1
518204 99518204 1001 86380 86390 1
518220 99518220 1001 86380 86390 1
518885 99518885 1001 86380 86390 1
518852 99518852 1001 86380 86390 1
518725 99518725 1001 86380 86390 1
518624 99518624 1001 86380 86390 1
518562 99518562 1001 86380 86390 1
518552 99518552 1001 86380 86390 1
518437 99518437 1001 86380 86390 1
519115 99519115 1001 86380 86390 1
519090 99519090 1001 86380 86390 1
519103 99519103 1001 86380 86390 1
519168 99519168 1001 86380 86390 1
519031 99519031 1001 86380 86390 1
518994 99518994 1001 86380 86390 1
519637 99519637 1001 86380 86390 1
519745 99519745 1001 86380 86390 1
519772 99519772 1001 86380 86390 1
519645 99519645 1001 86380 86390 1
519585 99519585 1001 86380 86390 1
519581 99519581 1001 86380 86390 1
519302 99519302 1001 86380 86390 1
519967 99519967 1001 86380 86390 1
519944 99519944 1001 86380 86390 1
519958 99519958 1001 86380 86390 1
520526 99520526 1001 86380 86390 1
520606 99520606 1001 86380 86390 1
520595 99520595 1001 86380 86390 1
520573 99520573 1001 86380 86390 1
520549 99520549 1001 86380 86390 1
520280 99520280 1001 86380 86390 1
520255 99520255 1001 86380 86390 1
520387 99520387 1001 86380 86390 1
520289 99520289 1001 86380 86390 1
520022 99520022 1001 86380 86390 1
520153 99520153 1001 86380 86390 1
520225 99520225 1001 86380 86390 1
520782 99520782 1001 86380 86390 1
520758 99520758 1001 86380 86390 1
520842 99520842 1001 86380 86390 1
521300 99521300 1001 86380 86390 1
521440 99521440 1001 86380 86390 1
521361 99521361 1001 86380 86390 1
521080 99521080 1001 86380 86390 1
521082 99521082 1001 86380 86390 1
521204 99521204 1001 86380 86390 1
521220 99521220 1001 86380 86390 1
520859 99520859 1001 86380 86390 1
520977 99520977 1001 86380 86390 1
521033 99521033 1001 86380 86390 1
520931 99520931 1001 86380 86390 1
521025 99521025 1001 86380 86390 1
521013 99521013 1001 86380 86390 1
521658 99521658 1001 86380 86390 1
521660 99521660 1001 86380 86390 1
521637 99521637 1001 86380 86390 1
521482 99521482 1001 86380 86390 1
521471 99521471 1001 86380 86390 1
521525 99521525 1001 86380 86390 1
522140 99522140 1001 86380 86390 1
522166 99522166 1001 86380 86390 1
522182 99522182 1001 86380 86390 1
522123 99522123 1001 86380 86390 1
522175 99522175 1001 86380 86390 1
521997 99521997 1001 86380 86390 1
521975 99521975 1001 86380 86390 1
521807 99521807 1001 86380 86390 1
522474 99522474 1001 86380 86390 1
522360 99522360 1001 86380 86390 1
522412 99522412 1001 86380 86390 1
522299 99522299 1001 86380 86390 1
522470 99522470 1001 86380 86390 1
523017 99523017 1001 86380 86390 1
523084 99523084 1001 86380 86390 1
523000 99523000 1001 86380 86390 1
522733 99522733 1001 86380 86390 1
522773 99522773 1001 86380 86390 1
522737 99522737 1001 86380 86390 1
522765 99522765 1001 86380 86390 1
522857 99522857 1001 86380 86390 1
522769 99522769 1001 86380 86390 1
522847 99522847 1001 86380 86390 1
522671 99522671 1001 86380 86390 1
523189 99523189 1001 86380 86390 1
523280 99523280 1001 86380 86390 1
523243 99523243 1001 86380 86390 1
523141 99523141 1001 86380 86390 1
523848 99523848 1001 86380 86390 1
523931 99523931 1001 86380 86390 1
523939 99523939 1001 86380 86390 1
523565 99523565 1001 86380 86390 1
523605 99523605 1001 86380 86390 1
523670 99523670 1001 86380 86390 1
523723 99523723 1001 86380 86390 1
523712 99523712 1001 86380 86390 1
523363 99523363 1001 86380 86390 1
523467 99523467 1001 86380 86390 1
523445 99523445 1001 86380 86390 1
523995 99523995 1001 86380 86390 1
523957 99523957 1001 86380 86390 1
524037 99524037 1001 86380 86390 1
523951 99523951 1001 86380 86390 1
524573 99524573 1001 86380 86390 1
524587 99524587 1001 86380 86390 1
524463 99524463 1001 86380 86390 1
524388 99524388 1001 86380 86390 1
524268 99524268 1001 86380 86390 1
524180 99524180 1001 86380 86390 1
524875 99524875 1001 86380 86390 1
524813 99524813 1001 86380 86390 1
524907 99524907 1001 86380 86390 1
524883 99524883 1001 86380 86390 1
525443 99525443 1001 86380 86390 1
525432 99525432 1001 86380 86390 1
525552 99525552 1001 86380 86390 1
525226 99525226 1001 86380 86390 1
525313 99525313 1001 86380 86390 1
525144 99525144 1001 86380 86390 1
525111 99525111 1001 86380 86390 1
525768 99525768 1001 86380 86390 1
525643 99525643 1001 86380 86390 1
525683 99525683 1001 86380 86390 1
525619 99525619 1001 86380 86390 1
526407 99526407 1001 86380 86390 1
526242 99526242 1001 86380 86390 1
526114 99526114 1001 86380 86390 1
526063 99526063 1001 86380 86390 1
526133 99526133 1001 86380 86390 1
525828 99525828 1001 86380 86390 1
525946 99525946 1001 86380 86390 1
525887 99525887 1001 86380 86390 1
526589 99526589 1001 86380 86390 1
526514 99526514 1001 86380 86390 1
526566 99526566 1001 86380 86390 1
526453 99526453 1001 86380 86390 1
526427 99526427 1001 86380 86390 1
527168 99527168 1001 86380 86390 1
527197 99527197 1001 86380 86390 1
526889 99526889 1001 86380 86390 1
527007 99527007 1001 86380 86390 1
527020 99527020 1001 86380 86390 1
526984 99526984 1001 86380 86390 1
526972 99526972 1001 86380 86390 1
526999 99526999 1001 86380 86390 1
526923 99526923 1001 86380 86390 1
526911 99526911 1001 86380 86390 1
526989 99526989 1001 86380 86390 1
526991 99526991 1001 86380 86390 1
526754 99526754 1001 86380 86390 1
527430 99527430 1001 86380 86390 1
527263 99527263 1001 86380 86390 1
527370 99527370 1001 86380 86390 1
528039 99528039 1001 86380 86390 1
528000 99528000 1001 86380 86390 1
527884 99527884 1001 86380 86390 1
527897 99527897 1001 86380 86390 1
528014 99528014 1001 86380 86390 1
527969 99527969 1001 86380 86390 1
528010 99528010 1001 86380 86390 1
527794 99527794 1001 86380 86390 1
527499 99527499 1001 86380 86390 1
527618 99527618 1001 86380 86390 1
528169 99528169 1001 86380 86390 1
528221 99528221 1001 86380 86390 1
528108 99528108 1001 86380 86390 1
528134 99528134 1001 86380 86390 1
528812 99528812 1001 86380 86390 1
528876 99528876 1001 86380 86390 1
528817 99528817 1001 86380 86390 1
528834 99528834 1001 86380 86390 1
528580 99528580 1001 86380 86390 1
528593 99528593 1001 86380 86390 1
528658 99528658 1001 86380 86390 1
528607 99528607 1001 86380 86390 1
528685 99528685 1001 86380 86390 1
528493 99528493 1001 86380 86390 1
528586 99528586 1001 86380 86390 1
528407 99528407 1001 86380 86390 1
529005 99529005 1001 86380 86390 1
529641 99529641 1001 86380 86390 1
529713 99529713 1001 86380 86390 1
529419 99529419 1001 86380 86390 1
529329 99529329 1001 86380 86390 1
529243 99529243 1001 86380 86390 1
529843 99529843 1001 86380 86390 1
529758 99529758 1001 86380 86390 1
529748 99529748 1001 86380 86390 1
530456 99530456 1001 86380 86390 1
530431 99530431 1001 86380 86390 1
530510 99530510 1001 86380 86390 1
530317 99530317 1001 86380 86390 1
530321 99530321 1001 86380 86390 1
530069 99530069 1001 86380 86390 1
530643 99530643 1001 86380 86390 1
531277 99531277 1001 86380 86390 1
531377 99531377 1001 86380 86390 1
531188 99531188 1001 86380 86390 1
531243 99531243 1001 86380 86390 1
531360 99531360 1001 86380 86390 1
531182 99531182 1001 86380 86390 1
531311 99531311 1001 86380 86390 1
531299 99531299 1001 86380 86390 1
531186 99531186 1001 86380 86390 1
531250 99531250 1001 86380 86390 1
531097 99531097 1001 86380 86390 1
531175 99531175 1001 86380 86390 1
530997 99530997 1001 86380 86390 1
530984 99530984 1001 86380 86390 1
531116 99531116 1001 86380 86390 1
531143 99531143 1001 86380 86390 1
530979 99530979 1001 86380 86390 1
530837 99530837 1001 86380 86390 1
530889 99530889 1001 86380 86390 1
530825 99530825 1001 86380 86390 1
530783 99530783 1001 86380 86390 1
531442 99531442 1001 86380 86390 1
531546 99531546 1001 86380 86390 1
531408 99531408 1001 86380 86390 1
531474 99531474 1001 86380 86390 1
532052 99532052 1001 86380 86390 1
532042 99532042 1001 86380 86390 1
532147 99532147 1001 86380 86390 1
532109 99532109 1001 86380 86390 1
531850 99531850 1001 86380 86390 1
531940 99531940 1001 86380 86390 1
531864 99531864 1001 86380 86390 1
531840 99531840 1001 86380 86390 1
531653 99531653 1001 86380 86390 1
531619 99531619 1001 86380 86390 1
531738 99531738 1001 86380 86390 1
532385 99532385 1001 86380 86390 1
532219 99532219 1001 86380 86390 1
532246 99532246 1001 86380 86390 1
532350 99532350 1001 86380 86390 1
532366 99532366 1001 86380 86390 1
532407 99532407 1001 86380 86390 1
532280 99532280 1001 86380 86390 1
532956 99532956 1001 86380 86390 1
532860 99532860 1001 86380 86390 1
532640 99532640 1001 86380 86390 1
532825 99532825 1001 86380 86390 1
532619 99532619 1001 86380 86390 1
532533 99532533 1001 86380 86390 1
532471 99532471 1001 86380 86390 1
532536 99532536 1001 86380 86390 1
533138 99533138 1001 86380 86390 1
533063 99533063 1001 86380 86390 1
533786 99533786 1001 86380 86390 1
533735 99533735 1001 86380 86390 1
533818 99533818 1001 86380 86390 1
533641 99533641 1001 86380 86390 1
533617 99533617 1001 86380 86390 1
533451 99533451 1001 86380 86390 1
533626 99533626 1001 86380 86390 1
533331 99533331 1001 86380 86390 1
533358 99533358 1001 86380 86390 1
533294 99533294 1001 86380 86390 1
533284 99533284 1001 86380 86390 1
533286 99533286 1001 86380 86390 1
534012 99534012 1001 86380 86390 1
533976 99533976 1001 86380 86390 1
534582 99534582 1001 86380 86390 1
534649 99534649 1001 86380 86390 1
534531 99534531 1001 86380 86390 1
534532 99534532 1001 86380 86390 1
534602 99534602 1001 86380 86390 1
534669 99534669 1001 86380 86390 1
534568 99534568 1001 86380 86390 1
534324 99534324 1001 86380 86390 1
534380 99534380 1001 86380 86390 1
534421 99534421 1001 86380 86390 1
534142 99534142 1001 86380 86390 1
534144 99534144 1001 86380 86390 1
534223 99534223 1001 86380 86390 1
534101 99534101 1001 86380 86390 1
534179 99534179 1001 86380 86390 1
534688 99534688 1001 86380 86390 1
534805 99534805 1001 86380 86390 1
534729 99534729 1001 86380 86390 1
534743 99534743 1001 86380 86390 1
535395 99535395 1001 86380 86390 1
535370 99535370 1001 86380 86390 1
535410 99535410 1001 86380 86390 1
535315 99535315 1001 86380 86390 1
535256 99535256 1001 86380 86390 1
535245 99535245 1001 86380 86390 1
535102 99535102 1001 86380 86390 1
535115 99535115 1001 86380 86390 1
535274 99535274 1001 86380 86390 1
535300 99535300 1001 86380 86390 1
535087 99535087 1001 86380 86390 1
535051 99535051 1001 86380 86390 1
535029 99535029 1001 86380 86390 1
535600 99535600 1001 86380 86390 1
535703 99535703 1001 86380 86390 1
535524 99535524 1001 86380 86390 1
535708 99535708 1001 86380 86390 1
535686 99535686 1001 86380 86390 1
535609 99535609 1001 86380 86390 1
536210 99536210 1001 86380 86390 1
536155 99536155 1001 86380 86390 1
535982 99535982 1001 86380 86390 1
536075 99536075 1001 86380 86390 1
536103 99536103 1001 86380 86390 1
535875 99535875 1001 86380 86390 1
535773 99535773 1001 86380 86390 1
536490 99536490 1001 86380 86390 1
536353 99536353 1001 86380 86390 1
536367 99536367 1001 86380 86390 1
536460 99536460 1001 86380 86390 1
537163 99537163 1001 86380 86390 1
537050 99537050 1001 86380 86390 1
537155 99537155 1001 86380 86390 1
536855 99536855 1001 86380 86390 1
536899 99536899 1001 86380 86390 1
536606 99536606 1001 86380 86390 1
536570 99536570 1001 86380 86390 1
536741 99536741 1001 86380 86390 1
537341 99537341 1001 86380 86390 1
537345 99537345 1001 86380 86390 1
537945 99537945 1001 86380 86390 1
537804 99537804 1001 86380 86390 1
537707 99537707 1001 86380 86390 1
537658 99537658 1001 86380 86390 1
537723 99537723 1001 86380 86390 1
537663 99537663 1001 86380 86390 1
537376 99537376 1001 86380 86390 1
537467 99537467 1001 86380 86390 1
537999 99537999 1001 86380 86390 1
538154 99538154 1001 86380 86390 1
538167 99538167 1001 86380 86390 1
538102 99538102 1001 86380 86390 1
538777 99538777 1001 86380 86390 1
538570 99538570 1001 86380 86390 1
538495 99538495 1001 86380 86390 1
538457 99538457 1001 86380 86390 1
538421 99538421 1001 86380 86390 1
538424 99538424 1001 86380 86390 1
538541 99538541 1001 86380 86390 1
538238 99538238 1001 86380 86390 1
538201 99538201 1001 86380 86390 1
538319 99538319 1001 86380 86390 1
538333 99538333 1001 86380 86390 1
538321 99538321 1001 86380 86390 1
538841 99538841 1001 86380 86390 1
538818 99538818 1001 86380 86390 1
539641 99539641 1001 86380 86390 1
539453 99539453 1001 86380 86390 1
539635 99539635 1001 86380 86390 1
539397 99539397 1001 86380 86390 1
539231 99539231 1001 86380 86390 1
539316 99539316 1001 86380 86390 1
539382 99539382 1001 86380 86390 1
539125 99539125 1001 86380 86390 1
539076 99539076 1001 86380 86390 1
539128 99539128 1001 86380 86390 1
539184 99539184 1001 86380 86390 1
539706 99539706 1001 86380 86390 1
539812 99539812 1001 86380 86390 1
539671 99539671 1001 86380 86390 1
540369 99540369 1001 86380 86390 1
540293 99540293 1001 86380 86390 1
540454 99540454 1001 86380 86390 1
540236 99540236 1001 86380 86390 1
540075 99540075 1001 86380 86390 1
540141 99540141 1001 86380 86390 1
539977 99539977 1001 86380 86390 1
539943 99539943 1001 86380 86390 1
539869 99539869 1001 86380 86390 1
540568 99540568 1001 86380 86390 1
540671 99540671 1001 86380 86390 1
540585 99540585 1001 86380 86390 1
540495 99540495 1001 86380 86390 1
540483 99540483 1001 86380 86390 1
540590 99540590 1001 86380 86390 1
540630 99540630 1001 86380 86390 1
540592 99540592 1001 86380 86390 1
541166 99541166 1001 86380 86390 1
541207 99541207 1001 86380 86390 1
541224 99541224 1001 86380 86390 1
541173 99541173 1001 86380 86390 1
541238 99541238 1001 86380 86390 1
541240 99541240 1001 86380 86390 1
540932 99540932 1001 86380 86390 1
540945 99540945 1001 86380 86390 1
540975 99540975 1001 86380 86390 1
541043 99541043 1001 86380 86390 1
540929 99540929 1001 86380 86390 1
540691 99540691 1001 86380 86390 1
540720 99540720 1001 86380 86390 1
541345 99541345 1001 86380 86390 1
541360 99541360 1001 86380 86390 1
541350 99541350 1001 86380 86390 1
541406 99541406 1001 86380 86390 1
542078 99542078 1001 86380 86390 1
541754 99541754 1001 86380 86390 1
541542 99541542 1001 86380 86390 1
541516 99541516 1001 86380 86390 1
541584 99541584 1001 86380 86390 1
541508 99541508 1001 86380 86390 1
542157 99542157 1001 86380 86390 1
542222 99542222 1001 86380 86390 1
542303 99542303 1001 86380 86390 1
542896 99542896 1001 86380 86390 1
542690 99542690 1001 86380 86390 1
542680 99542680 1001 86380 86390 1
542566 99542566 1001 86380 86390 1
542553 99542553 1001 86380 86390 1
542686 99542686 1001 86380 86390 1
542391 99542391 1001 86380 86390 1
542529 99542529 1001 86380 86390 1
543125 99543125 1001 86380 86390 1
543425 99543425 1001 86380 86390 1
543545 99543545 1001 86380 86390 1
543549 99543549 1001 86380 86390 1
543487 99543487 1001 86380 86390 1
543271 99543271 1001 86380 86390 1
543196 99543196 1001 86380 86390 1
543263 99543263 1001 86380 86390 1
543213 99543213 1001 86380 86390 1
543226 99543226 1001 86380 86390 1
543304 99543304 1001 86380 86390 1
543331 99543331 1001 86380 86390 1
543794 99543794 1001 86380 86390 1
543810 99543810 1001 86380 86390 1
543891 99543891 1001 86380 86390 1
543844 99543844 1001 86380 86390 1
544457 99544457 1001 86380 86390 1
544188 99544188 1001 86380 86390 1
544336 99544336 1001 86380 86390 1
544145 99544145 1001 86380 86390 1
544037 99544037 1001 86380 86390 1
544180 99544180 1001 86380 86390 1
544025 99544025 1001 86380 86390 1
543987 99543987 1001 86380 86390 1
400038 99400038 1001 86380 86390 1
400325 99400325 1001 86380 86390 1
400471 99400471 1001 86380 86390 1
400579 99400579 1001 86380 86390 1
400676 99400676 1001 86380 86390 1
400635 99400635 1001 86380 86390 1
400780 99400780 1001 86380 86390 1
400911 99400911 1001 86380 86390 1
400883 99400883 1001 86380 86390 1
400942 99400942 1001 86380 86390 1
401150 99401150 1001 86380 86390 1
401307 99401307 1001 86380 86390 1
401324 99401324 1001 86380 86390 1
401437 99401437 1001 86380 86390 1
401544 99401544 1001 86380 86390 1
401613 99401613 1001 86380 86390 1
401763 99401763 1001 86380 86390 1
401928 99401928 1001 86380 86390 1
402133 99402133 1001 86380 86390 1
402192 99402192 1001 86380 86390 1
402247 99402247 1001 86380 86390 1
402414 99402414 1001 86380 86390 1
402762 99402762 1001 86380 86390 1
402897 99402897 1001 86380 86390 1
403530 99403530 1001 86380 86390 1
403514 99403514 1001 86380 86390 1
403472 99403472 1001 86380 86390 1
403554 99403554 1001 86380 86390 1
403588 99403588 1001 86380 86390 1
403702 99403702 1001 86380 86390 1
403736 99403736 1001 86380 86390 1
403888 99403888 1001 86380 86390 1
403837 99403837 1001 86380 86390 1
403842 99403842 1001 86380 86390 1
404022 99404022 1001 86380 86390 1
404053 99404053 1001 86380 86390 1
404073 99404073 1001 86380 86390 1
404389 99404389 1001 86380 86390 1
404517 99404517 1001 86380 86390 1
404533 99404533 1001 86380 86390 1
404647 99404647 1001 86380 86390 1
404907 99404907 1001 86380 86390 1
404923 99404923 1001 86380 86390 1
404960 99404960 1001 86380 86390 1
405015 99405015 1001 86380 86390 1
405197 99405197 1001 86380 86390 1
405307 99405307 1001 86380 86390 1
405459 99405459 1001 86380 86390 1
405420 99405420 1001 86380 86390 1
405586 99405586 1001 86380 86390 1
406091 99406091 1001 86380 86390 1
406101 99406101 1001 86380 86390 1
406380 99406380 1001 86380 86390 1
406426 99406426 1001 86380 86390 1
406417 99406417 1001 86380 86390 1
406887 99406887 1001 86380 86390 1
407354 99407354 1001 86380 86390 1
407574 99407574 1001 86380 86390 1
408032 99408032 1001 86380 86390 1
408245 99408245 1001 86380 86390 1
408353 99408353 1001 86380 86390 1
408517 99408517 1001 86380 86390 1
408681 99408681 1001 86380 86390 1
408810 99408810 1001 86380 86390 1
408896 99408896 1001 86380 86390 1
408906 99408906 1001 86380 86390 1
409131 99409131 1001 86380 86390 1
409161 99409161 1001 86380 86390 1
409243 99409243 1001 86380 86390 1
409330 99409330 1001 86380 86390 1
409447 99409447 1001 86380 86390 1
409478 99409478 1001 86380 86390 1
409829 99409829 1001 86380 86390 1
410096 99410096 1001 86380 86390 1
410127 99410127 1001 86380 86390 1
410198 99410198 1001 86380 86390 1
410267 99410267 1001 86380 86390 1
410227 99410227 1001 86380 86390 1
410483 99410483 1001 86380 86390 1
410439 99410439 1001 86380 86390 1
410447 99410447 1001 86380 86390 1
410480 99410480 1001 86380 86390 1
410818 99410818 1001 86380 86390 1
411044 99411044 1001 86380 86390 1
411253 99411253 1001 86380 86390 1
411261 99411261 1001 86380 86390 1
411337 99411337 1001 86380 86390 1
411573 99411573 1001 86380 86390 1
411709 99411709 1001 86380 86390 1
411980 99411980 1001 86380 86390 1
412291 99412291 1001 86380 86390 1
412326 99412326 1001 86380 86390 1
412337 99412337 1001 86380 86390 1
413649 99413649 1001 86380 86390 1
413470 99413470 1001 86380 86390 1
413242 99413242 1001 86380 86390 1
412959 99412959 1001 86380 86390 1
413272 99413272 1001 86380 86390 1
412960 99412960 1001 86380 86390 1
412967 99412967 1001 86380 86390 1
412699 99412699 1001 86380 86390 1
412725 99412725 1001 86380 86390 1
412757 99412757 1001 86380 86390 1
412791 99412791 1001 86380 86390 1
412741 99412741 1001 86380 86390 1
412497 99412497 1001 86380 86390 1
413786 99413786 1001 86380 86390 1
415080 99415080 1001 86380 86390 1
415201 99415201 1001 86380 86390 1
414625 99414625 1001 86380 86390 1
414722 99414722 1001 86380 86390 1
414795 99414795 1001 86380 86390 1
415652 99415652 1001 86380 86390 1
415430 99415430 1001 86380 86390 1
415636 99415636 1001 86380 86390 1
416732 99416732 1001 86380 86390 1
416814 99416814 1001 86380 86390 1
416589 99416589 1001 86380 86390 1
416796 99416796 1001 86380 86390 1
416870 99416870 1001 86380 86390 1
416819 99416819 1001 86380 86390 1
416489 99416489 1001 86380 86390 1
416311 99416311 1001 86380 86390 1
417138 99417138 1001 86380 86390 1
417263 99417263 1001 86380 86390 1
417038 99417038 1001 86380 86390 1
418552 99418552 1001 86380 86390 1
418102 99418102 1001 86380 86390 1
418287 99418287 1001 86380 86390 1
418288 99418288 1001 86380 86390 1
417931 99417931 1001 86380 86390 1
417781 99417781 1001 86380 86390 1
417673 99417673 1001 86380 86390 1
417630 99417630 1001 86380 86390 1
418034 99418034 1001 86380 86390 1
418827 99418827 1001 86380 86390 1
418971 99418971 1001 86380 86390 1
419094 99419094 1001 86380 86390 1
420410 99420410 1001 86380 86390 1
420411 99420411 1001 86380 86390 1
420068 99420068 1001 86380 86390 1
419912 99419912 1001 86380 86390 1
419918 99419918 1001 86380 86390 1
420042 99420042 1001 86380 86390 1
419896 99419896 1001 86380 86390 1
419474 99419474 1001 86380 86390 1
419608 99419608 1001 86380 86390 1
419482 99419482 1001 86380 86390 1
419289 99419289 1001 86380 86390 1
420513 99420513 1001 86380 86390 1
420506 99420506 1001 86380 86390 1
420827 99420827 1001 86380 86390 1
420805 99420805 1001 86380 86390 1
421794 99421794 1001 86380 86390 1
421769 99421769 1001 86380 86390 1
421507 99421507 1001 86380 86390 1
421161 99421161 1001 86380 86390 1
421029 99421029 1001 86380 86390 1
421168 99421168 1001 86380 86390 1
422460 99422460 1001 86380 86390 1
422201 99422201 1001 86380 86390 1
422464 99422464 1001 86380 86390 1
422499 99422499 1001 86380 86390 1
423412 99423412 1001 86380 86390 1
423465 99423465 1001 86380 86390 1
423454 99423454 1001 86380 86390 1
423573 99423573 1001 86380 86390 1
423113 99423113 1001 86380 86390 1
423204 99423204 1001 86380 86390 1
423283 99423283 1001 86380 86390 1
423145 99423145 1001 86380 86390 1
422789 99422789 1001 86380 86390 1
422822 99422822 1001 86380 86390 1
423942 99423942 1001 86380 86390 1
423970 99423970 1001 86380 86390 1
423873 99423873 1001 86380 86390 1
425103 99425103 1001 86380 86390 1
425065 99425065 1001 86380 86390 1
425028 99425028 1001 86380 86390 1
424882 99424882 1001 86380 86390 1
424940 99424940 1001 86380 86390 1
424500 99424500 1001 86380 86390 1
424157 99424157 1001 86380 86390 1
424446 99424446 1001 86380 86390 1
424451 99424451 1001 86380 86390 1
425573 99425573 1001 86380 86390 1
425641 99425641 1001 86380 86390 1
425460 99425460 1001 86380 86390 1
426895 99426895 1001 86380 86390 1
426897 99426897 1001 86380 86390 1
426801 99426801 1001 86380 86390 1
426855 99426855 1001 86380 86390 1
426936 99426936 1001 86380 86390 1
427023 99427023 1001 86380 86390 1
426055 99426055 1001 86380 86390 1
426025 99426025 1001 86380 86390 1
425851 99425851 1001 86380 86390 1
427316 99427316 1001 86380 86390 1
427329 99427329 1001 86380 86390 1
427359 99427359 1001 86380 86390 1
427505 99427505 1001 86380 86390 1
428473 99428473 1001 86380 86390 1
428525 99428525 1001 86380 86390 1
428702 99428702 1001 86380 86390 1
428432 99428432 1001 86380 86390 1
428064 99428064 1001 86380 86390 1
428204 99428204 1001 86380 86390 1
427804 99427804 1001 86380 86390 1
427606 99427606 1001 86380 86390 1
427670 99427670 1001 86380 86390 1
428766 99428766 1001 86380 86390 1
429157 99429157 1001 86380 86390 1
430341 99430341 1001 86380 86390 1
430285 99430285 1001 86380 86390 1
429808 99429808 1001 86380 86390 1
429574 99429574 1001 86380 86390 1
429818 99429818 1001 86380 86390 1
429576 99429576 1001 86380 86390 1
429871 99429871 1001 86380 86390 1
429434 99429434 1001 86380 86390 1
429275 99429275 1001 86380 86390 1
430531 99430531 1001 86380 86390 1
430749 99430749 1001 86380 86390 1
431701 99431701 1001 86380 86390 1
431628 99431628 1001 86380 86390 1
431508 99431508 1001 86380 86390 1
431443 99431443 1001 86380 86390 1
431346 99431346 1001 86380 86390 1
431370 99431370 1001 86380 86390 1
431550 99431550 1001 86380 86390 1
431029 99431029 1001 86380 86390 1
431123 99431123 1001 86380 86390 1
431181 99431181 1001 86380 86390 1
431249 99431249 1001 86380 86390 1
431225 99431225 1001 86380 86390 1
431112 99431112 1001 86380 86390 1
431257 99431257 1001 86380 86390 1
430887 99430887 1001 86380 86390 1
431199 99431199 1001 86380 86390 1
432241 99432241 1001 86380 86390 1
432202 99432202 1001 86380 86390 1
432156 99432156 1001 86380 86390 1
432183 99432183 1001 86380 86390 1
432382 99432382 1001 86380 86390 1
432228 99432228 1001 86380 86390 1
432283 99432283 1001 86380 86390 1
432285 99432285 1001 86380 86390 1
433721 99433721 1001 86380 86390 1
433467 99433467 1001 86380 86390 1
433525 99433525 1001 86380 86390 1
433684 99433684 1001 86380 86390 1
433447 99433447 1001 86380 86390 1
433386 99433386 1001 86380 86390 1
433712 99433712 1001 86380 86390 1
432654 99432654 1001 86380 86390 1
432707 99432707 1001 86380 86390 1
433969 99433969 1001 86380 86390 1
433792 99433792 1001 86380 86390 1
434030 99434030 1001 86380 86390 1
435296 99435296 1001 86380 86390 1
435332 99435332 1001 86380 86390 1
435408 99435408 1001 86380 86390 1
435174 99435174 1001 86380 86390 1
435128 99435128 1001 86380 86390 1
435277 99435277 1001 86380 86390 1
434679 99434679 1001 86380 86390 1
434997 99434997 1001 86380 86390 1
434540 99434540 1001 86380 86390 1
434550 99434550 1001 86380 86390 1
434525 99434525 1001 86380 86390 1
434249 99434249 1001 86380 86390 1
434279 99434279 1001 86380 86390 1
435560 99435560 1001 86380 86390 1
436960 99436960 1001 86380 86390 1
437101 99437101 1001 86380 86390 1
436819 99436819 1001 86380 86390 1
437062 99437062 1001 86380 86390 1
436517 99436517 1001 86380 86390 1
436677 99436677 1001 86380 86390 1
436006 99436006 1001 86380 86390 1
436297 99436297 1001 86380 86390 1
436226 99436226 1001 86380 86390 1
436212 99436212 1001 86380 86390 1
437344 99437344 1001 86380 86390 1
300035 99300035 1001 86380 86390 1
437174 99437174 1001 86380 86390 1
437282 99437282 1001 86380 86390 1
300078 99300078 1001 86380 86390 1
300696 99300696 1001 86380 86390 1
300605 99300605 1001 86380 86390 1
300711 99300711 1001 86380 86390 1
300633 99300633 1001 86380 86390 1
300717 99300717 1001 86380 86390 1
300428 99300428 1001 86380 86390 1
300429 99300429 1001 86380 86390 1
300198 99300198 1001 86380 86390 1
300290 99300290 1001 86380 86390 1
300176 99300176 1001 86380 86390 1
300807 99300807 1001 86380 86390 1
300797 99300797 1001 86380 86390 1
300863 99300863 1001 86380 86390 1
300931 99300931 1001 86380 86390 1
301426 99301426 1001 86380 86390 1
301518 99301518 1001 86380 86390 1
301444 99301444 1001 86380 86390 1
301173 99301173 1001 86380 86390 1
301344 99301344 1001 86380 86390 1
301025 99301025 1001 86380 86390 1
301119 99301119 1001 86380 86390 1
300994 99300994 1001 86380 86390 1
300970 99300970 1001 86380 86390 1
301035 99301035 1001 86380 86390 1
301127 99301127 1001 86380 86390 1
301618 99301618 1001 86380 86390 1
301748 99301748 1001 86380 86390 1
301606 99301606 1001 86380 86390 1
301614 99301614 1001 86380 86390 1
302347 99302347 1001 86380 86390 1
302150 99302150 1001 86380 86390 1
302134 99302134 1001 86380 86390 1
302110 99302110 1001 86380 86390 1
301839 99301839 1001 86380 86390 1
301841 99301841 1001 86380 86390 1
301795 99301795 1001 86380 86390 1
302496 99302496 1001 86380 86390 1
302432 99302432 1001 86380 86390 1
302439 99302439 1001 86380 86390 1
302416 99302416 1001 86380 86390 1
303158 99303158 1001 86380 86390 1
303180 99303180 1001 86380 86390 1
303165 99303165 1001 86380 86390 1
303013 99303013 1001 86380 86390 1
302979 99302979 1001 86380 86390 1
302669 99302669 1001 86380 86390 1
302749 99302749 1001 86380 86390 1
303370 99303370 1001 86380 86390 1
303968 99303968 1001 86380 86390 1
303878 99303878 1001 86380 86390 1
303636 99303636 1001 86380 86390 1
303452 99303452 1001 86380 86390 1
303440 99303440 1001 86380 86390 1
303493 99303493 1001 86380 86390 1
303584 99303584 1001 86380 86390 1
303457 99303457 1001 86380 86390 1
303615 99303615 1001 86380 86390 1
304039 99304039 1001 86380 86390 1
304859 99304859 1001 86380 86390 1
304709 99304709 1001 86380 86390 1
304685 99304685 1001 86380 86390 1
304765 99304765 1001 86380 86390 1
304807 99304807 1001 86380 86390 1
304743 99304743 1001 86380 86390 1
304576 99304576 1001 86380 86390 1
304525 99304525 1001 86380 86390 1
304474 99304474 1001 86380 86390 1
304544 99304544 1001 86380 86390 1
304610 99304610 1001 86380 86390 1
304650 99304650 1001 86380 86390 1
304535 99304535 1001 86380 86390 1
304574 99304574 1001 86380 86390 1
304614 99304614 1001 86380 86390 1
304304 99304304 1001 86380 86390 1
304274 99304274 1001 86380 86390 1
305059 99305059 1001 86380 86390 1
305682 99305682 1001 86380 86390 1
305652 99305652 1001 86380 86390 1
305549 99305549 1001 86380 86390 1
305644 99305644 1001 86380 86390 1
305620 99305620 1001 86380 86390 1
305421 99305421 1001 86380 86390 1
305293 99305293 1001 86380 86390 1
305477 99305477 1001 86380 86390 1
305250 99305250 1001 86380 86390 1
305161 99305161 1001 86380 86390 1
305269 99305269 1001 86380 86390 1
500014 99500014 1001 86380 86390 1
500015 99500015 1001 86380 86390 1
500177 99500177 1001 86380 86390 1
500688 99500688 1001 86380 86390 1
500788 99500788 1001 86380 86390 1
500433 99500433 1001 86380 86390 1
500296 99500296 1001 86380 86390 1
500224 99500224 1001 86380 86390 1
500212 99500212 1001 86380 86390 1
500914 99500914 1001 86380 86390 1
500942 99500942 1001 86380 86390 1
500858 99500858 1001 86380 86390 1
501605 99501605 1001 86380 86390 1
501616 99501616 1001 86380 86390 1
501271 99501271 1001 86380 86390 1
501123 99501123 1001 86380 86390 1
501201 99501201 1001 86380 86390 1
501046 99501046 1001 86380 86390 1
501033 99501033 1001 86380 86390 1
501092 99501092 1001 86380 86390 1
501665 99501665 1001 86380 86390 1
501796 99501796 1001 86380 86390 1
501746 99501746 1001 86380 86390 1
501824 99501824 1001 86380 86390 1
501800 99501800 1001 86380 86390 1
502056 99502056 1001 86380 86390 1
502203 99502203 1001 86380 86390 1
502165 99502165 1001 86380 86390 1
502141 99502141 1001 86380 86390 1
501998 99501998 1001 86380 86390 1
501922 99501922 1001 86380 86390 1
502543 99502543 1001 86380 86390 1
502493 99502493 1001 86380 86390 1
502560 99502560 1001 86380 86390 1
502640 99502640 1001 86380 86390 1
503137 99503137 1001 86380 86390 1
503140 99503140 1001 86380 86390 1
503234 99503234 1001 86380 86390 1
503271 99503271 1001 86380 86390 1
503159 99503159 1001 86380 86390 1
503278 99503278 1001 86380 86390 1
503173 99503173 1001 86380 86390 1
503282 99503282 1001 86380 86390 1
502887 99502887 1001 86380 86390 1
502902 99502902 1001 86380 86390 1
502941 99502941 1001 86380 86390 1
502930 99502930 1001 86380 86390 1
502868 99502868 1001 86380 86390 1
503464 99503464 1001 86380 86390 1
503311 99503311 1001 86380 86390 1
503325 99503325 1001 86380 86390 1
503351 99503351 1001 86380 86390 1
503390 99503390 1001 86380 86390 1
503455 99503455 1001 86380 86390 1
503928 99503928 1001 86380 86390 1
504093 99504093 1001 86380 86390 1
503853 99503853 1001 86380 86390 1
503778 99503778 1001 86380 86390 1
503869 99503869 1001 86380 86390 1
503883 99503883 1001 86380 86390 1
503631 99503631 1001 86380 86390 1
504130 99504130 1001 86380 86390 1
504248 99504248 1001 86380 86390 1
504197 99504197 1001 86380 86390 1
504287 99504287 1001 86380 86390 1
504807 99504807 1001 86380 86390 1
504758 99504758 1001 86380 86390 1
504774 99504774 1001 86380 86390 1
504827 99504827 1001 86380 86390 1
504711 99504711 1001 86380 86390 1
504336 99504336 1001 86380 86390 1
504506 99504506 1001 86380 86390 1
504515 99504515 1001 86380 86390 1
505086 99505086 1001 86380 86390 1
505048 99505048 1001 86380 86390 1
505062 99505062 1001 86380 86390 1
504963 99504963 1001 86380 86390 1
505749 99505749 1001 86380 86390 1
505584 99505584 1001 86380 86390 1
505654 99505654 1001 86380 86390 1
505427 99505427 1001 86380 86390 1
505466 99505466 1001 86380 86390 1
505532 99505532 1001 86380 86390 1
505308 99505308 1001 86380 86390 1
505156 99505156 1001 86380 86390 1
505157 99505157 1001 86380 86390 1
505289 99505289 1001 86380 86390 1
505950 99505950 1001 86380 86390 1
505889 99505889 1001 86380 86390 1
506443 99506443 1001 86380 86390 1
506433 99506433 1001 86380 86390 1
506513 99506513 1001 86380 86390 1
506463 99506463 1001 86380 86390 1
506584 99506584 1001 86380 86390 1
506490 99506490 1001 86380 86390 1
506414 99506414 1001 86380 86390 1
506346 99506346 1001 86380 86390 1
506144 99506144 1001 86380 86390 1
506089 99506089 1001 86380 86390 1
506660 99506660 1001 86380 86390 1
506605 99506605 1001 86380 86390 1
507320 99507320 1001 86380 86390 1
507333 99507333 1001 86380 86390 1
507393 99507393 1001 86380 86390 1
507381 99507381 1001 86380 86390 1
507011 99507011 1001 86380 86390 1
507027 99507027 1001 86380 86390 1
507067 99507067 1001 86380 86390 1
507184 99507184 1001 86380 86390 1
507028 99507028 1001 86380 86390 1
507043 99507043 1001 86380 86390 1
507022 99507022 1001 86380 86390 1
506866 99506866 1001 86380 86390 1
506869 99506869 1001 86380 86390 1
506862 99506862 1001 86380 86390 1
506875 99506875 1001 86380 86390 1
506838 99506838 1001 86380 86390 1
507487 99507487 1001 86380 86390 1
507557 99507557 1001 86380 86390 1
508098 99508098 1001 86380 86390 1
508189 99508189 1001 86380 86390 1
508153 99508153 1001 86380 86390 1
508205 99508205 1001 86380 86390 1
508238 99508238 1001 86380 86390 1
508078 99508078 1001 86380 86390 1
507978 99507978 1001 86380 86390 1
507891 99507891 1001 86380 86390 1
507998 99507998 1001 86380 86390 1
507988 99507988 1001 86380 86390 1
507885 99507885 1001 86380 86390 1
507899 99507899 1001 86380 86390 1
507874 99507874 1001 86380 86390 1
507666 99507666 1001 86380 86390 1
507708 99507708 1001 86380 86390 1
507824 99507824 1001 86380 86390 1
507736 99507736 1001 86380 86390 1
507766 99507766 1001 86380 86390 1
508427 99508427 1001 86380 86390 1
508351 99508351 1001 86380 86390 1
509038 99509038 1001 86380 86390 1
508925 99508925 1001 86380 86390 1
509047 99509047 1001 86380 86390 1
508992 99508992 1001 86380 86390 1
508754 99508754 1001 86380 86390 1
508794 99508794 1001 86380 86390 1
508677 99508677 1001 86380 86390 1
508842 99508842 1001 86380 86390 1
508489 99508489 1001 86380 86390 1
508515 99508515 1001 86380 86390 1
508490 99508490 1001 86380 86390 1
509174 99509174 1001 86380 86390 1
509812 99509812 1001 86380 86390 1
509866 99509866 1001 86380 86390 1
509806 99509806 1001 86380 86390 1
509858 99509858 1001 86380 86390 1
509892 99509892 1001 86380 86390 1
509508 99509508 1001 86380 86390 1
509455 99509455 1001 86380 86390 1
509288 99509288 1001 86380 86390 1
509329 99509329 1001 86380 86390 1
510076 99510076 1001 86380 86390 1
510624 99510624 1001 86380 86390 1
510653 99510653 1001 86380 86390 1
510592 99510592 1001 86380 86390 1
510341 99510341 1001 86380 86390 1
510328 99510328 1001 86380 86390 1
510445 99510445 1001 86380 86390 1
510120 99510120 1001 86380 86390 1
510270 99510270 1001 86380 86390 1
510170 99510170 1001 86380 86390 1
510767 99510767 1001 86380 86390 1
510886 99510886 1001 86380 86390 1
511552 99511552 1001 86380 86390 1
511208 99511208 1001 86380 86390 1
511174 99511174 1001 86380 86390 1
511331 99511331 1001 86380 86390 1
511190 99511190 1001 86380 86390 1
511116 99511116 1001 86380 86390 1
511039 99511039 1001 86380 86390 1
510935 99510935 1001 86380 86390 1
510970 99510970 1001 86380 86390 1
511591 99511591 1001 86380 86390 1
511571 99511571 1001 86380 86390 1
511676 99511676 1001 86380 86390 1
512199 99512199 1001 86380 86390 1
512243 99512243 1001 86380 86390 1
512359 99512359 1001 86380 86390 1
512083 99512083 1001 86380 86390 1
512142 99512142 1001 86380 86390 1
512118 99512118 1001 86380 86390 1
511958 99511958 1001 86380 86390 1
511764 99511764 1001 86380 86390 1
511819 99511819 1001 86380 86390 1
511780 99511780 1001 86380 86390 1
511950 99511950 1001 86380 86390 1
511964 99511964 1001 86380 86390 1
511835 99511835 1001 86380 86390 1
512441 99512441 1001 86380 86390 1
512467 99512467 1001 86380 86390 1
512469 99512469 1001 86380 86390 1
512501 99512501 1001 86380 86390 1
512451 99512451 1001 86380 86390 1
512582 99512582 1001 86380 86390 1
512466 99512466 1001 86380 86390 1
512570 99512570 1001 86380 86390 1
513179 99513179 1001 86380 86390 1
513049 99513049 1001 86380 86390 1
513012 99513012 1001 86380 86390 1
512810 99512810 1001 86380 86390 1
512828 99512828 1001 86380 86390 1
512667 99512667 1001 86380 86390 1
512603 99512603 1001 86380 86390 1
512592 99512592 1001 86380 86390 1
512737 99512737 1001 86380 86390 1
512686 99512686 1001 86380 86390 1
513261 99513261 1001 86380 86390 1
513287 99513287 1001 86380 86390 1
513314 99513314 1001 86380 86390 1
513381 99513381 1001 86380 86390 1
513252 99513252 1001 86380 86390 1
513875 99513875 1001 86380 86390 1
513647 99513647 1001 86380 86390 1
513655 99513655 1001 86380 86390 1
513606 99513606 1001 86380 86390 1
513573 99513573 1001 86380 86390 1
513615 99513615 1001 86380 86390 1
513604 99513604 1001 86380 86390 1
514043 99514043 1001 86380 86390 1
514173 99514173 1001 86380 86390 1
514150 99514150 1001 86380 86390 1
514088 99514088 1001 86380 86390 1
514077 99514077 1001 86380 86390 1
514858 99514858 1001 86380 86390 1
514656 99514656 1001 86380 86390 1
514694 99514694 1001 86380 86390 1
514746 99514746 1001 86380 86390 1
514813 99514813 1001 86380 86390 1
514672 99514672 1001 86380 86390 1
514664 99514664 1001 86380 86390 1
514548 99514548 1001 86380 86390 1
514574 99514574 1001 86380 86390 1
514626 99514626 1001 86380 86390 1
514616 99514616 1001 86380 86390 1
514475 99514475 1001 86380 86390 1
514530 99514530 1001 86380 86390 1
514506 99514506 1001 86380 86390 1
514636 99514636 1001 86380 86390 1
514547 99514547 1001 86380 86390 1
514399 99514399 1001 86380 86390 1
514311 99514311 1001 86380 86390 1
514376 99514376 1001 86380 86390 1
515013 99515013 1001 86380 86390 1
514964 99514964 1001 86380 86390 1
515004 99515004 1001 86380 86390 1
515059 99515059 1001 86380 86390 1
514970 99514970 1001 86380 86390 1
515542 99515542 1001 86380 86390 1
515601 99515601 1001 86380 86390 1
515270 99515270 1001 86380 86390 1
515103 99515103 1001 86380 86390 1
515168 99515168 1001 86380 86390 1
515169 99515169 1001 86380 86390 1
515246 99515246 1001 86380 86390 1
515068 99515068 1001 86380 86390 1
515134 99515134 1001 86380 86390 1
515161 99515161 1001 86380 86390 1
515165 99515165 1001 86380 86390 1
515204 99515204 1001 86380 86390 1
515797 99515797 1001 86380 86390 1
515814 99515814 1001 86380 86390 1
515792 99515792 1001 86380 86390 1
515806 99515806 1001 86380 86390 1
515730 99515730 1001 86380 86390 1
516442 99516442 1001 86380 86390 1
516404 99516404 1001 86380 86390 1
516341 99516341 1001 86380 86390 1
516099 99516099 1001 86380 86390 1
516297 99516297 1001 86380 86390 1
516070 99516070 1001 86380 86390 1
516007 99516007 1001 86380 86390 1
515930 99515930 1001 86380 86390 1
516087 99516087 1001 86380 86390 1
515971 99515971 1001 86380 86390 1
516682 99516682 1001 86380 86390 1
516696 99516696 1001 86380 86390 1
517286 99517286 1001 86380 86390 1
517202 99517202 1001 86380 86390 1
517130 99517130 1001 86380 86390 1
516756 99516756 1001 86380 86390 1
516862 99516862 1001 86380 86390 1
516916 99516916 1001 86380 86390 1
516826 99516826 1001 86380 86390 1
517372 99517372 1001 86380 86390 1
517502 99517502 1001 86380 86390 1
517477 99517477 1001 86380 86390 1
517420 99517420 1001 86380 86390 1
517959 99517959 1001 86380 86390 1
518128 99518128 1001 86380 86390 1
518079 99518079 1001 86380 86390 1
518151 99518151 1001 86380 86390 1
517993 99517993 1001 86380 86390 1
517828 99517828 1001 86380 86390 1
517919 99517919 1001 86380 86390 1
517783 99517783 1001 86380 86390 1
517876 99517876 1001 86380 86390 1
517954 99517954 1001 86380 86390 1
517619 99517619 1001 86380 86390 1
517556 99517556 1001 86380 86390 1
518303 99518303 1001 86380 86390 1
518234 99518234 1001 86380 86390 1
518912 99518912 1001 86380 86390 1
518987 99518987 1001 86380 86390 1
518801 99518801 1001 86380 86390 1
518828 99518828 1001 86380 86390 1
518694 99518694 1001 86380 86390 1
518722 99518722 1001 86380 86390 1
518651 99518651 1001 86380 86390 1
518564 99518564 1001 86380 86390 1
518454 99518454 1001 86380 86390 1
518391 99518391 1001 86380 86390 1
518522 99518522 1001 86380 86390 1
518392 99518392 1001 86380 86390 1
518999 99518999 1001 86380 86390 1
519027 99519027 1001 86380 86390 1
519170 99519170 1001 86380 86390 1
519028 99519028 1001 86380 86390 1
519171 99519171 1001 86380 86390 1
519048 99519048 1001 86380 86390 1
519673 99519673 1001 86380 86390 1
519741 99519741 1001 86380 86390 1
519484 99519484 1001 86380 86390 1
519197 99519197 1001 86380 86390 1
519380 99519380 1001 86380 86390 1
519277 99519277 1001 86380 86390 1
519294 99519294 1001 86380 86390 1
519282 99519282 1001 86380 86390 1
519933 99519933 1001 86380 86390 1
519974 99519974 1001 86380 86390 1
520477 99520477 1001 86380 86390 1
520497 99520497 1001 86380 86390 1
520523 99520523 1001 86380 86390 1
520319 99520319 1001 86380 86390 1
520129 99520129 1001 86380 86390 1
520053 99520053 1001 86380 86390 1
520133 99520133 1001 86380 86390 1
521326 99521326 1001 86380 86390 1
521394 99521394 1001 86380 86390 1
521446 99521446 1001 86380 86390 1
521294 99521294 1001 86380 86390 1
521187 99521187 1001 86380 86390 1
521217 99521217 1001 86380 86390 1
521154 99521154 1001 86380 86390 1
521129 99521129 1001 86380 86390 1
520954 99520954 1001 86380 86390 1
521664 99521664 1001 86380 86390 1
521538 99521538 1001 86380 86390 1
521487 99521487 1001 86380 86390 1
522112 99522112 1001 86380 86390 1
522128 99522128 1001 86380 86390 1
522183 99522183 1001 86380 86390 1
522024 99522024 1001 86380 86390 1
521948 99521948 1001 86380 86390 1
521965 99521965 1001 86380 86390 1
521789 99521789 1001 86380 86390 1
521740 99521740 1001 86380 86390 1
521811 99521811 1001 86380 86390 1
522488 99522488 1001 86380 86390 1
522437 99522437 1001 86380 86390 1
522990 99522990 1001 86380 86390 1
522992 99522992 1001 86380 86390 1
522948 99522948 1001 86380 86390 1
522708 99522708 1001 86380 86390 1
522815 99522815 1001 86380 86390 1
522725 99522725 1001 86380 86390 1
522805 99522805 1001 86380 86390 1
522542 99522542 1001 86380 86390 1
522672 99522672 1001 86380 86390 1
522505 99522505 1001 86380 86390 1
522637 99522637 1001 86380 86390 1
522561 99522561 1001 86380 86390 1
523123 99523123 1001 86380 86390 1
523205 99523205 1001 86380 86390 1
523769 99523769 1001 86380 86390 1
523932 99523932 1001 86380 86390 1
523558 99523558 1001 86380 86390 1
523703 99523703 1001 86380 86390 1
523729 99523729 1001 86380 86390 1
523542 99523542 1001 86380 86390 1
523475 99523475 1001 86380 86390 1
523346 99523346 1001 86380 86390 1
524137 99524137 1001 86380 86390 1
523959 99523959 1001 86380 86390 1
524133 99524133 1001 86380 86390 1
524603 99524603 1001 86380 86390 1
524704 99524704 1001 86380 86390 1
524474 99524474 1001 86380 86390 1
524467 99524467 1001 86380 86390 1
524545 99524545 1001 86380 86390 1
524495 99524495 1001 86380 86390 1
524406 99524406 1001 86380 86390 1
524367 99524367 1001 86380 86390 1
524282 99524282 1001 86380 86390 1
524246 99524246 1001 86380 86390 1
524251 99524251 1001 86380 86390 1
524828 99524828 1001 86380 86390 1
524945 99524945 1001 86380 86390 1
524779 99524779 1001 86380 86390 1
525439 99525439 1001 86380 86390 1
525466 99525466 1001 86380 86390 1
525236 99525236 1001 86380 86390 1
525230 99525230 1001 86380 86390 1
525233 99525233 1001 86380 86390 1
525298 99525298 1001 86380 86390 1
525363 99525363 1001 86380 86390 1
525096 99525096 1001 86380 86390 1
525084 99525084 1001 86380 86390 1
524985 99524985 1001 86380 86390 1
525687 99525687 1001 86380 86390 1
525676 99525676 1001 86380 86390 1
525742 99525742 1001 86380 86390 1
525629 99525629 1001 86380 86390 1
525671 99525671 1001 86380 86390 1
525723 99525723 1001 86380 86390 1
526234 99526234 1001 86380 86390 1
526280 99526280 1001 86380 86390 1
526093 99526093 1001 86380 86390 1
526042 99526042 1001 86380 86390 1
526058 99526058 1001 86380 86390 1
526190 99526190 1001 86380 86390 1
525961 99525961 1001 86380 86390 1
525968 99525968 1001 86380 86390 1
526516 99526516 1001 86380 86390 1
526596 99526596 1001 86380 86390 1
527219 99527219 1001 86380 86390 1
527169 99527169 1001 86380 86390 1
526928 99526928 1001 86380 86390 1
526993 99526993 1001 86380 86390 1
526878 99526878 1001 86380 86390 1
526959 99526959 1001 86380 86390 1
526895 99526895 1001 86380 86390 1
526951 99526951 1001 86380 86390 1
526827 99526827 1001 86380 86390 1
526776 99526776 1001 86380 86390 1
526778 99526778 1001 86380 86390 1
526819 99526819 1001 86380 86390 1
526653 99526653 1001 86380 86390 1
527363 99527363 1001 86380 86390 1
527341 99527341 1001 86380 86390 1
527278 99527278 1001 86380 86390 1
527944 99527944 1001 86380 86390 1
528024 99528024 1001 86380 86390 1
527585 99527585 1001 86380 86390 1
527647 99527647 1001 86380 86390 1
527455 99527455 1001 86380 86390 1
528249 99528249 1001 86380 86390 1
528110 99528110 1001 86380 86390 1
528851 99528851 1001 86380 86390 1
528800 99528800 1001 86380 86390 1
528725 99528725 1001 86380 86390 1
528714 99528714 1001 86380 86390 1
528844 99528844 1001 86380 86390 1
528615 99528615 1001 86380 86390 1
528360 99528360 1001 86380 86390 1
528439 99528439 1001 86380 86390 1
528312 99528312 1001 86380 86390 1
528445 99528445 1001 86380 86390 1
528303 99528303 1001 86380 86390 1
528395 99528395 1001 86380 86390 1
529070 99529070 1001 86380 86390 1
529019 99529019 1001 86380 86390 1
529099 99529099 1001 86380 86390 1
529459 99529459 1001 86380 86390 1
529447 99529447 1001 86380 86390 1
529212 99529212 1001 86380 86390 1
529121 99529121 1001 86380 86390 1
529162 99529162 1001 86380 86390 1
529305 99529305 1001 86380 86390 1
529126 99529126 1001 86380 86390 1
529129 99529129 1001 86380 86390 1
529143 99529143 1001 86380 86390 1
529802 99529802 1001 86380 86390 1
529766 99529766 1001 86380 86390 1
530478 99530478 1001 86380 86390 1
530351 99530351 1001 86380 86390 1
530410 99530410 1001 86380 86390 1
530309 99530309 1001 86380 86390 1
530323 99530323 1001 86380 86390 1
530336 99530336 1001 86380 86390 1
530142 99530142 1001 86380 86390 1
530212 99530212 1001 86380 86390 1
530269 99530269 1001 86380 86390 1
530308 99530308 1001 86380 86390 1
530068 99530068 1001 86380 86390 1
530017 99530017 1001 86380 86390 1
530044 99530044 1001 86380 86390 1
530085 99530085 1001 86380 86390 1
530569 99530569 1001 86380 86390 1
530610 99530610 1001 86380 86390 1
530587 99530587 1001 86380 86390 1
531349 99531349 1001 86380 86390 1
531191 99531191 1001 86380 86390 1
531371 99531371 1001 86380 86390 1
530993 99530993 1001 86380 86390 1
531000 99531000 1001 86380 86390 1
531004 99531004 1001 86380 86390 1
531030 99531030 1001 86380 86390 1
530785 99530785 1001 86380 86390 1
530893 99530893 1001 86380 86390 1
530881 99530881 1001 86380 86390 1
530887 99530887 1001 86380 86390 1
531523 99531523 1001 86380 86390 1
531421 99531421 1001 86380 86390 1
531579 99531579 1001 86380 86390 1
532079 99532079 1001 86380 86390 1
532099 99532099 1001 86380 86390 1
532023 99532023 1001 86380 86390 1
532000 99532000 1001 86380 86390 1
531952 99531952 1001 86380 86390 1
531677 99531677 1001 86380 86390 1
531613 99531613 1001 86380 86390 1
531646 99531646 1001 86380 86390 1
532349 99532349 1001 86380 86390 1
532944 99532944 1001 86380 86390 1
533032 99533032 1001 86380 86390 1
532923 99532923 1001 86380 86390 1
532975 99532975 1001 86380 86390 1
532717 99532717 1001 86380 86390 1
532450 99532450 1001 86380 86390 1
532463 99532463 1001 86380 86390 1
533042 99533042 1001 86380 86390 1
533237 99533237 1001 86380 86390 1
533137 99533137 1001 86380 86390 1
533204 99533204 1001 86380 86390 1
533217 99533217 1001 86380 86390 1
533787 99533787 1001 86380 86390 1
533800 99533800 1001 86380 86390 1
533839 99533839 1001 86380 86390 1
533698 99533698 1001 86380 86390 1
533763 99533763 1001 86380 86390 1
533603 99533603 1001 86380 86390 1
533578 99533578 1001 86380 86390 1
533591 99533591 1001 86380 86390 1
533502 99533502 1001 86380 86390 1
533647 99533647 1001 86380 86390 1
533494 99533494 1001 86380 86390 1
533266 99533266 1001 86380 86390 1
533293 99533293 1001 86380 86390 1
533322 99533322 1001 86380 86390 1
533244 99533244 1001 86380 86390 1
533338 99533338 1001 86380 86390 1
533957 99533957 1001 86380 86390 1
534574 99534574 1001 86380 86390 1
534487 99534487 1001 86380 86390 1
534580 99534580 1001 86380 86390 1
534440 99534440 1001 86380 86390 1
534416 99534416 1001 86380 86390 1
534417 99534417 1001 86380 86390 1
534456 99534456 1001 86380 86390 1
534301 99534301 1001 86380 86390 1
534291 99534291 1001 86380 86390 1
534167 99534167 1001 86380 86390 1
534232 99534232 1001 86380 86390 1
534696 99534696 1001 86380 86390 1
534700 99534700 1001 86380 86390 1
535369 99535369 1001 86380 86390 1
535451 99535451 1001 86380 86390 1
535388 99535388 1001 86380 86390 1
535391 99535391 1001 86380 86390 1
535417 99535417 1001 86380 86390 1
535367 99535367 1001 86380 86390 1
535255 99535255 1001 86380 86390 1
535194 99535194 1001 86380 86390 1
535159 99535159 1001 86380 86390 1
535121 99535121 1001 86380 86390 1
534954 99534954 1001 86380 86390 1
535071 99535071 1001 86380 86390 1
534956 99534956 1001 86380 86390 1
534985 99534985 1001 86380 86390 1
534935 99534935 1001 86380 86390 1
535090 99535090 1001 86380 86390 1
535576 99535576 1001 86380 86390 1
535564 99535564 1001 86380 86390 1
536195 99536195 1001 86380 86390 1
536222 99536222 1001 86380 86390 1
536237 99536237 1001 86380 86390 1
536139 99536139 1001 86380 86390 1
536282 99536282 1001 86380 86390 1
536270 99536270 1001 86380 86390 1
535929 99535929 1001 86380 86390 1
535756 99535756 1001 86380 86390 1
535902 99535902 1001 86380 86390 1
535802 99535802 1001 86380 86390 1
536415 99536415 1001 86380 86390 1
536500 99536500 1001 86380 86390 1
536998 99536998 1001 86380 86390 1
537104 99537104 1001 86380 86390 1
536886 99536886 1001 86380 86390 1
536811 99536811 1001 86380 86390 1
536659 99536659 1001 86380 86390 1
536725 99536725 1001 86380 86390 1
536677 99536677 1001 86380 86390 1
536695 99536695 1001 86380 86390 1
537246 99537246 1001 86380 86390 1
537821 99537821 1001 86380 86390 1
537863 99537863 1001 86380 86390 1
537787 99537787 1001 86380 86390 1
537802 99537802 1001 86380 86390 1
537868 99537868 1001 86380 86390 1
537695 99537695 1001 86380 86390 1
537579 99537579 1001 86380 86390 1
537580 99537580 1001 86380 86390 1
537738 99537738 1001 86380 86390 1
537778 99537778 1001 86380 86390 1
537780 99537780 1001 86380 86390 1
537665 99537665 1001 86380 86390 1
537769 99537769 1001 86380 86390 1
537537 99537537 1001 86380 86390 1
537435 99537435 1001 86380 86390 1
537503 99537503 1001 86380 86390 1
538046 99538046 1001 86380 86390 1
538086 99538086 1001 86380 86390 1
538109 99538109 1001 86380 86390 1
538112 99538112 1001 86380 86390 1
538661 99538661 1001 86380 86390 1
538641 99538641 1001 86380 86390 1
538481 99538481 1001 86380 86390 1
538574 99538574 1001 86380 86390 1
538600 99538600 1001 86380 86390 1
538565 99538565 1001 86380 86390 1
538260 99538260 1001 86380 86390 1
538275 99538275 1001 86380 86390 1
538224 99538224 1001 86380 86390 1
538379 99538379 1001 86380 86390 1
538318 99538318 1001 86380 86390 1
538214 99538214 1001 86380 86390 1
538817 99538817 1001 86380 86390 1
538874 99538874 1001 86380 86390 1
539018 99539018 1001 86380 86390 1
539488 99539488 1001 86380 86390 1
539614 99539614 1001 86380 86390 1
539452 99539452 1001 86380 86390 1
539048 99539048 1001 86380 86390 1
539204 99539204 1001 86380 86390 1
539218 99539218 1001 86380 86390 1
539091 99539091 1001 86380 86390 1
539679 99539679 1001 86380 86390 1
539720 99539720 1001 86380 86390 1
539669 99539669 1001 86380 86390 1
539841 99539841 1001 86380 86390 1
539738 99539738 1001 86380 86390 1
539765 99539765 1001 86380 86390 1
540433 99540433 1001 86380 86390 1
540441 99540441 1001 86380 86390 1
540446 99540446 1001 86380 86390 1
540450 99540450 1001 86380 86390 1
540461 99540461 1001 86380 86390 1
540076 99540076 1001 86380 86390 1
540169 99540169 1001 86380 86390 1
539963 99539963 1001 86380 86390 1
540015 99540015 1001 86380 86390 1
539928 99539928 1001 86380 86390 1
539932 99539932 1001 86380 86390 1
540010 99540010 1001 86380 86390 1
540544 99540544 1001 86380 86390 1
540638 99540638 1001 86380 86390 1
540484 99540484 1001 86380 86390 1
541257 99541257 1001 86380 86390 1
541094 99541094 1001 86380 86390 1
541147 99541147 1001 86380 86390 1
541252 99541252 1001 86380 86390 1
540999 99540999 1001 86380 86390 1
540963 99540963 1001 86380 86390 1
541067 99541067 1001 86380 86390 1
540931 99540931 1001 86380 86390 1
541035 99541035 1001 86380 86390 1
540779 99540779 1001 86380 86390 1
540873 99540873 1001 86380 86390 1
540757 99540757 1001 86380 86390 1
540836 99540836 1001 86380 86390 1
540813 99540813 1001 86380 86390 1
541316 99541316 1001 86380 86390 1
541306 99541306 1001 86380 86390 1
541309 99541309 1001 86380 86390 1
541440 99541440 1001 86380 86390 1
541960 99541960 1001 86380 86390 1
541855 99541855 1001 86380 86390 1
541529 99541529 1001 86380 86390 1
541568 99541568 1001 86380 86390 1
541596 99541596 1001 86380 86390 1
542189 99542189 1001 86380 86390 1
542228 99542228 1001 86380 86390 1
542258 99542258 1001 86380 86390 1
542858 99542858 1001 86380 86390 1
542663 99542663 1001 86380 86390 1
542576 99542576 1001 86380 86390 1
542684 99542684 1001 86380 86390 1
542455 99542455 1001 86380 86390 1
542530 99542530 1001 86380 86390 1
543098 99543098 1001 86380 86390 1
543140 99543140 1001 86380 86390 1
543604 99543604 1001 86380 86390 1
543696 99543696 1001 86380 86390 1
543743 99543743 1001 86380 86390 1
543575 99543575 1001 86380 86390 1
543475 99543475 1001 86380 86390 1
543503 99543503 1001 86380 86390 1
543483 99543483 1001 86380 86390 1
543394 99543394 1001 86380 86390 1
543239 99543239 1001 86380 86390 1
543783 99543783 1001 86380 86390 1
543959 99543959 1001 86380 86390 1
544511 99544511 1001 86380 86390 1
544567 99544567 1001 86380 86390 1
544585 99544585 1001 86380 86390 1
544342 99544342 1001 86380 86390 1
544282 99544282 1001 86380 86390 1
544323 99544323 1001 86380 86390 1
544313 99544313 1001 86380 86390 1
544339 99544339 1001 86380 86390 1
544102 99544102 1001 86380 86390 1
544141 99544141 1001 86380 86390 1
544014 99544014 1001 86380 86390 1
544698 99544698 1001 86380 86390 1
544621 99544621 1001 86380 86390 1
544609 99544609 1001 86380 86390 1
544631 99544631 1001 86380 86390 1
544632 99544632 1001 86380 86390 1
423066 221 1001 32760 33237 1
427972 1137 1001 27720 29517 1
542877 645 1002 50126 58721 1
400086 99400086 1001 86380 86390 1
400251 99400251 1001 86380 86390 1
400275 99400275 1001 86380 86390 1
400365 99400365 1001 86380 86390 1
400658 99400658 1001 86380 86390 1
400630 99400630 1001 86380 86390 1
400743 99400743 1001 86380 86390 1
400776 99400776 1001 86380 86390 1
401005 99401005 1001 86380 86390 1
401200 99401200 1001 86380 86390 1
401313 99401313 1001 86380 86390 1
401484 99401484 1001 86380 86390 1
401558 99401558 1001 86380 86390 1
401830 99401830 1001 86380 86390 1
401733 99401733 1001 86380 86390 1
401744 99401744 1001 86380 86390 1
402012 99402012 1001 86380 86390 1
401956 99401956 1001 86380 86390 1
402082 99402082 1001 86380 86390 1
402070 99402070 1001 86380 86390 1
402098 99402098 1001 86380 86390 1
402220 99402220 1001 86380 86390 1
402237 99402237 1001 86380 86390 1
402461 99402461 1001 86380 86390 1
402501 99402501 1001 86380 86390 1
402683 99402683 1001 86380 86390 1
402752 99402752 1001 86380 86390 1
402981 99402981 1001 86380 86390 1
403536 99403536 1001 86380 86390 1
404167 99404167 1001 86380 86390 1
404181 99404181 1001 86380 86390 1
404626 99404626 1001 86380 86390 1
404692 99404692 1001 86380 86390 1
404992 99404992 1001 86380 86390 1
404964 99404964 1001 86380 86390 1
405183 99405183 1001 86380 86390 1
405250 99405250 1001 86380 86390 1
405562 99405562 1001 86380 86390 1
405651 99405651 1001 86380 86390 1
405674 99405674 1001 86380 86390 1
405670 99405670 1001 86380 86390 1
406279 99406279 1001 86380 86390 1
406391 99406391 1001 86380 86390 1
406368 99406368 1001 86380 86390 1
406438 99406438 1001 86380 86390 1
406439 99406439 1001 86380 86390 1
406734 99406734 1001 86380 86390 1
406767 99406767 1001 86380 86390 1
406748 99406748 1001 86380 86390 1
406854 99406854 1001 86380 86390 1
407308 99407308 1001 86380 86390 1
407360 99407360 1001 86380 86390 1
407394 99407394 1001 86380 86390 1
407470 99407470 1001 86380 86390 1
407479 99407479 1001 86380 86390 1
407450 99407450 1001 86380 86390 1
407616 99407616 1001 86380 86390 1
407757 99407757 1001 86380 86390 1
407838 99407838 1001 86380 86390 1
407893 99407893 1001 86380 86390 1
408006 99408006 1001 86380 86390 1
408435 99408435 1001 86380 86390 1
408782 99408782 1001 86380 86390 1
408768 99408768 1001 86380 86390 1
408920 99408920 1001 86380 86390 1
408951 99408951 1001 86380 86390 1
408960 99408960 1001 86380 86390 1
409039 99409039 1001 86380 86390 1
409077 99409077 1001 86380 86390 1
409379 99409379 1001 86380 86390 1
409468 99409468 1001 86380 86390 1
409435 99409435 1001 86380 86390 1
409683 99409683 1001 86380 86390 1
409647 99409647 1001 86380 86390 1
409940 99409940 1001 86380 86390 1
410455 99410455 1001 86380 86390 1
410541 99410541 1001 86380 86390 1
410523 99410523 1001 86380 86390 1
410536 99410536 1001 86380 86390 1
411152 99411152 1001 86380 86390 1
411398 99411398 1001 86380 86390 1
411636 99411636 1001 86380 86390 1
411588 99411588 1001 86380 86390 1
411616 99411616 1001 86380 86390 1
411777 99411777 1001 86380 86390 1
411757 99411757 1001 86380 86390 1
411901 99411901 1001 86380 86390 1
411865 99411865 1001 86380 86390 1
412018 99412018 1001 86380 86390 1
412203 99412203 1001 86380 86390 1
412208 99412208 1001 86380 86390 1
412456 99412456 1001 86380 86390 1
413618 99413618 1001 86380 86390 1
413505 99413505 1001 86380 86390 1
413507 99413507 1001 86380 86390 1
413058 99413058 1001 86380 86390 1
413142 99413142 1001 86380 86390 1
413245 99413245 1001 86380 86390 1
412915 99412915 1001 86380 86390 1
412900 99412900 1001 86380 86390 1
413257 99413257 1001 86380 86390 1
412827 99412827 1001 86380 86390 1
412795 99412795 1001 86380 86390 1
413888 99413888 1001 86380 86390 1
413708 99413708 1001 86380 86390 1
414106 99414106 1001 86380 86390 1
415272 99415272 1001 86380 86390 1
415101 99415101 1001 86380 86390 1
415085 99415085 1001 86380 86390 1
415069 99415069 1001 86380 86390 1
414638 99414638 1001 86380 86390 1
414814 99414814 1001 86380 86390 1
414127 99414127 1001 86380 86390 1
414173 99414173 1001 86380 86390 1
415529 99415529 1001 86380 86390 1
415707 99415707 1001 86380 86390 1
415661 99415661 1001 86380 86390 1
415472 99415472 1001 86380 86390 1
416939 99416939 1001 86380 86390 1
416950 99416950 1001 86380 86390 1
416686 99416686 1001 86380 86390 1
416320 99416320 1001 86380 86390 1
416233 99416233 1001 86380 86390 1
416189 99416189 1001 86380 86390 1
416525 99416525 1001 86380 86390 1
416325 99416325 1001 86380 86390 1
416434 99416434 1001 86380 86390 1
416123 99416123 1001 86380 86390 1
417317 99417317 1001 86380 86390 1
417185 99417185 1001 86380 86390 1
417277 99417277 1001 86380 86390 1
417495 99417495 1001 86380 86390 1
418697 99418697 1001 86380 86390 1
418447 99418447 1001 86380 86390 1
418722 99418722 1001 86380 86390 1
418792 99418792 1001 86380 86390 1
418093 99418093 1001 86380 86390 1
417677 99417677 1001 86380 86390 1
417619 99417619 1001 86380 86390 1
417801 99417801 1001 86380 86390 1
417645 99417645 1001 86380 86390 1
417911 99417911 1001 86380 86390 1
417884 99417884 1001 86380 86390 1
417704 99417704 1001 86380 86390 1
418980 99418980 1001 86380 86390 1
418981 99418981 1001 86380 86390 1
419174 99419174 1001 86380 86390 1
420445 99420445 1001 86380 86390 1
420240 99420240 1001 86380 86390 1
420400 99420400 1001 86380 86390 1
420319 99420319 1001 86380 86390 1
420323 99420323 1001 86380 86390 1
420071 99420071 1001 86380 86390 1
419976 99419976 1001 86380 86390 1
419993 99419993 1001 86380 86390 1
420833 99420833 1001 86380 86390 1
420516 99420516 1001 86380 86390 1
420682 99420682 1001 86380 86390 1
420829 99420829 1001 86380 86390 1
421668 99421668 1001 86380 86390 1
421648 99421648 1001 86380 86390 1
421676 99421676 1001 86380 86390 1
421492 99421492 1001 86380 86390 1
421683 99421683 1001 86380 86390 1
421208 99421208 1001 86380 86390 1
420971 99420971 1001 86380 86390 1
422476 99422476 1001 86380 86390 1
423690 99423690 1001 86380 86390 1
423347 99423347 1001 86380 86390 1
423365 99423365 1001 86380 86390 1
423025 99423025 1001 86380 86390 1
423081 99423081 1001 86380 86390 1
422694 99422694 1001 86380 86390 1
423931 99423931 1001 86380 86390 1
423960 99423960 1001 86380 86390 1
423819 99423819 1001 86380 86390 1
425056 99425056 1001 86380 86390 1
425279 99425279 1001 86380 86390 1
425139 99425139 1001 86380 86390 1
425243 99425243 1001 86380 86390 1
424649 99424649 1001 86380 86390 1
424869 99424869 1001 86380 86390 1
424692 99424692 1001 86380 86390 1
424154 99424154 1001 86380 86390 1
424318 99424318 1001 86380 86390 1
424396 99424396 1001 86380 86390 1
425802 99425802 1001 86380 86390 1
425592 99425592 1001 86380 86390 1
425731 99425731 1001 86380 86390 1
425599 99425599 1001 86380 86390 1
425823 99425823 1001 86380 86390 1
426784 99426784 1001 86380 86390 1
426787 99426787 1001 86380 86390 1
426593 99426593 1001 86380 86390 1
426637 99426637 1001 86380 86390 1
426316 99426316 1001 86380 86390 1
426196 99426196 1001 86380 86390 1
426208 99426208 1001 86380 86390 1
426209 99426209 1001 86380 86390 1
425953 99425953 1001 86380 86390 1
426239 99426239 1001 86380 86390 1
427258 99427258 1001 86380 86390 1
427483 99427483 1001 86380 86390 1
427174 99427174 1001 86380 86390 1
427465 99427465 1001 86380 86390 1
427466 99427466 1001 86380 86390 1
427432 99427432 1001 86380 86390 1
428579 99428579 1001 86380 86390 1
428318 99428318 1001 86380 86390 1
428063 99428063 1001 86380 86390 1
427955 99427955 1001 86380 86390 1
428173 99428173 1001 86380 86390 1
427880 99427880 1001 86380 86390 1
427904 99427904 1001 86380 86390 1
427633 99427633 1001 86380 86390 1
427885 99427885 1001 86380 86390 1
427569 99427569 1001 86380 86390 1
427770 99427770 1001 86380 86390 1
429149 99429149 1001 86380 86390 1
428918 99428918 1001 86380 86390 1
428848 99428848 1001 86380 86390 1
429011 99429011 1001 86380 86390 1
430021 99430021 1001 86380 86390 1
429832 99429832 1001 86380 86390 1
429888 99429888 1001 86380 86390 1
429943 99429943 1001 86380 86390 1
429824 99429824 1001 86380 86390 1
429232 99429232 1001 86380 86390 1
429532 99429532 1001 86380 86390 1
429357 99429357 1001 86380 86390 1
429560 99429560 1001 86380 86390 1
430551 99430551 1001 86380 86390 1
430556 99430556 1001 86380 86390 1
430572 99430572 1001 86380 86390 1
431771 99431771 1001 86380 86390 1
431795 99431795 1001 86380 86390 1
431922 99431922 1001 86380 86390 1
431818 99431818 1001 86380 86390 1
431906 99431906 1001 86380 86390 1
431493 99431493 1001 86380 86390 1
431032 99431032 1001 86380 86390 1
430881 99430881 1001 86380 86390 1
431103 99431103 1001 86380 86390 1
432359 99432359 1001 86380 86390 1
432212 99432212 1001 86380 86390 1
432114 99432114 1001 86380 86390 1
433719 99433719 1001 86380 86390 1
433571 99433571 1001 86380 86390 1
432909 99432909 1001 86380 86390 1
433031 99433031 1001 86380 86390 1
433283 99433283 1001 86380 86390 1
433131 99433131 1001 86380 86390 1
433133 99433133 1001 86380 86390 1
433188 99433188 1001 86380 86390 1
432527 99432527 1001 86380 86390 1
432627 99432627 1001 86380 86390 1
432877 99432877 1001 86380 86390 1
432634 99432634 1001 86380 86390 1
432687 99432687 1001 86380 86390 1
433960 99433960 1001 86380 86390 1
435427 99435427 1001 86380 86390 1
435004 99435004 1001 86380 86390 1
435098 99435098 1001 86380 86390 1
435146 99435146 1001 86380 86390 1
435025 99435025 1001 86380 86390 1
434708 99434708 1001 86380 86390 1
434946 99434946 1001 86380 86390 1
434627 99434627 1001 86380 86390 1
434343 99434343 1001 86380 86390 1
434324 99434324 1001 86380 86390 1
434358 99434358 1001 86380 86390 1
434580 99434580 1001 86380 86390 1
435692 99435692 1001 86380 86390 1
436865 99436865 1001 86380 86390 1
436386 99436386 1001 86380 86390 1
436722 99436722 1001 86380 86390 1
436470 99436470 1001 86380 86390 1
436218 99436218 1001 86380 86390 1
436188 99436188 1001 86380 86390 1
437320 99437320 1001 86380 86390 1
300045 99300045 1001 86380 86390 1
300046 99300046 1001 86380 86390 1
300574 99300574 1001 86380 86390 1
300728 99300728 1001 86380 86390 1
300644 99300644 1001 86380 86390 1
300531 99300531 1001 86380 86390 1
300237 99300237 1001 86380 86390 1
300173 99300173 1001 86380 86390 1
300253 99300253 1001 86380 86390 1
300139 99300139 1001 86380 86390 1
300875 99300875 1001 86380 86390 1
300880 99300880 1001 86380 86390 1
301479 99301479 1001 86380 86390 1
301480 99301480 1001 86380 86390 1
301525 99301525 1001 86380 86390 1
301526 99301526 1001 86380 86390 1
301367 99301367 1001 86380 86390 1
301394 99301394 1001 86380 86390 1
301460 99301460 1001 86380 86390 1
301233 99301233 1001 86380 86390 1
301305 99301305 1001 86380 86390 1
301162 99301162 1001 86380 86390 1
301202 99301202 1001 86380 86390 1
301244 99301244 1001 86380 86390 1
301232 99301232 1001 86380 86390 1
301089 99301089 1001 86380 86390 1
301067 99301067 1001 86380 86390 1
301643 99301643 1001 86380 86390 1
301711 99301711 1001 86380 86390 1
301686 99301686 1001 86380 86390 1
301678 99301678 1001 86380 86390 1
302217 99302217 1001 86380 86390 1
302312 99302312 1001 86380 86390 1
301970 99301970 1001 86380 86390 1
301996 99301996 1001 86380 86390 1
301984 99301984 1001 86380 86390 1
302143 99302143 1001 86380 86390 1
301978 99301978 1001 86380 86390 1
302174 99302174 1001 86380 86390 1
301894 99301894 1001 86380 86390 1
301920 99301920 1001 86380 86390 1
301843 99301843 1001 86380 86390 1
301882 99301882 1001 86380 86390 1
301833 99301833 1001 86380 86390 1
301823 99301823 1001 86380 86390 1
302482 99302482 1001 86380 86390 1
302535 99302535 1001 86380 86390 1
302524 99302524 1001 86380 86390 1
302410 99302410 1001 86380 86390 1
302452 99302452 1001 86380 86390 1
302557 99302557 1001 86380 86390 1
303147 99303147 1001 86380 86390 1
303163 99303163 1001 86380 86390 1
303166 99303166 1001 86380 86390 1
302833 99302833 1001 86380 86390 1
302860 99302860 1001 86380 86390 1
302873 99302873 1001 86380 86390 1
302879 99302879 1001 86380 86390 1
302770 99302770 1001 86380 86390 1
302648 99302648 1001 86380 86390 1
303393 99303393 1001 86380 86390 1
303873 99303873 1001 86380 86390 1
303815 99303815 1001 86380 86390 1
303627 99303627 1001 86380 86390 1
303517 99303517 1001 86380 86390 1
304669 99304669 1001 86380 86390 1
304734 99304734 1001 86380 86390 1
304805 99304805 1001 86380 86390 1
304664 99304664 1001 86380 86390 1
304625 99304625 1001 86380 86390 1
304290 99304290 1001 86380 86390 1
304265 99304265 1001 86380 86390 1
304254 99304254 1001 86380 86390 1
304321 99304321 1001 86380 86390 1
304243 99304243 1001 86380 86390 1
304300 99304300 1001 86380 86390 1
304354 99304354 1001 86380 86390 1
304927 99304927 1001 86380 86390 1
304929 99304929 1001 86380 86390 1
305033 99305033 1001 86380 86390 1
304904 99304904 1001 86380 86390 1
305526 99305526 1001 86380 86390 1
305285 99305285 1001 86380 86390 1
305260 99305260 1001 86380 86390 1
305185 99305185 1001 86380 86390 1
305089 99305089 1001 86380 86390 1
500040 99500040 1001 86380 86390 1
305686 99305686 1001 86380 86390 1
500099 99500099 1001 86380 86390 1
500778 99500778 1001 86380 86390 1
500694 99500694 1001 86380 86390 1
500569 99500569 1001 86380 86390 1
500458 99500458 1001 86380 86390 1
500474 99500474 1001 86380 86390 1
500591 99500591 1001 86380 86390 1
500529 99500529 1001 86380 86390 1
500607 99500607 1001 86380 86390 1
500362 99500362 1001 86380 86390 1
500312 99500312 1001 86380 86390 1
500327 99500327 1001 86380 86390 1
500997 99500997 1001 86380 86390 1
500934 99500934 1001 86380 86390 1
500949 99500949 1001 86380 86390 1
501504 99501504 1001 86380 86390 1
501632 99501632 1001 86380 86390 1
501383 99501383 1001 86380 86390 1
501409 99501409 1001 86380 86390 1
501267 99501267 1001 86380 86390 1
501242 99501242 1001 86380 86390 1
501283 99501283 1001 86380 86390 1
501347 99501347 1001 86380 86390 1
501378 99501378 1001 86380 86390 1
501419 99501419 1001 86380 86390 1
501304 99501304 1001 86380 86390 1
501070 99501070 1001 86380 86390 1
501075 99501075 1001 86380 86390 1
501192 99501192 1001 86380 86390 1
501688 99501688 1001 86380 86390 1
501834 99501834 1001 86380 86390 1
501641 99501641 1001 86380 86390 1
501837 99501837 1001 86380 86390 1
501788 99501788 1001 86380 86390 1
502267 99502267 1001 86380 86390 1
502408 99502408 1001 86380 86390 1
502421 99502421 1001 86380 86390 1
502284 99502284 1001 86380 86390 1
502209 99502209 1001 86380 86390 1
501921 99501921 1001 86380 86390 1
501960 99501960 1001 86380 86390 1
502476 99502476 1001 86380 86390 1
502514 99502514 1001 86380 86390 1
503256 99503256 1001 86380 86390 1
503155 99503155 1001 86380 86390 1
503146 99503146 1001 86380 86390 1
503201 99503201 1001 86380 86390 1
503011 99503011 1001 86380 86390 1
503065 99503065 1001 86380 86390 1
502886 99502886 1001 86380 86390 1
502685 99502685 1001 86380 86390 1
502718 99502718 1001 86380 86390 1
502784 99502784 1001 86380 86390 1
502733 99502733 1001 86380 86390 1
503380 99503380 1001 86380 86390 1
503925 99503925 1001 86380 86390 1
504058 99504058 1001 86380 86390 1
503811 99503811 1001 86380 86390 1
503876 99503876 1001 86380 86390 1
503826 99503826 1001 86380 86390 1
503893 99503893 1001 86380 86390 1
503691 99503691 1001 86380 86390 1
504129 99504129 1001 86380 86390 1
504184 99504184 1001 86380 86390 1
504215 99504215 1001 86380 86390 1
504796 99504796 1001 86380 86390 1
504824 99504824 1001 86380 86390 1
504890 99504890 1001 86380 86390 1
504661 99504661 1001 86380 86390 1
504677 99504677 1001 86380 86390 1
504561 99504561 1001 86380 86390 1
504639 99504639 1001 86380 86390 1
504717 99504717 1001 86380 86390 1
504667 99504667 1001 86380 86390 1
504681 99504681 1001 86380 86390 1
504682 99504682 1001 86380 86390 1
504582 99504582 1001 86380 86390 1
504556 99504556 1001 86380 86390 1
504403 99504403 1001 86380 86390 1
504977 99504977 1001 86380 86390 1
505081 99505081 1001 86380 86390 1
505719 99505719 1001 86380 86390 1
505605 99505605 1001 86380 86390 1
505745 99505745 1001 86380 86390 1
505712 99505712 1001 86380 86390 1
505543 99505543 1001 86380 86390 1
505352 99505352 1001 86380 86390 1
505316 99505316 1001 86380 86390 1
505837 99505837 1001 86380 86390 1
505933 99505933 1001 86380 86390 1
505856 99505856 1001 86380 86390 1
506422 99506422 1001 86380 86390 1
506462 99506462 1001 86380 86390 1
506583 99506583 1001 86380 86390 1
506454 99506454 1001 86380 86390 1
506321 99506321 1001 86380 86390 1
506231 99506231 1001 86380 86390 1
506284 99506284 1001 86380 86390 1
505979 99505979 1001 86380 86390 1
506763 99506763 1001 86380 86390 1
507276 99507276 1001 86380 86390 1
507358 99507358 1001 86380 86390 1
506834 99506834 1001 86380 86390 1
506980 99506980 1001 86380 86390 1
507593 99507593 1001 86380 86390 1
507585 99507585 1001 86380 86390 1
507496 99507496 1001 86380 86390 1
508172 99508172 1001 86380 86390 1
508214 99508214 1001 86380 86390 1
508148 99508148 1001 86380 86390 1
508097 99508097 1001 86380 86390 1
508151 99508151 1001 86380 86390 1
508126 99508126 1001 86380 86390 1
508194 99508194 1001 86380 86390 1
507875 99507875 1001 86380 86390 1
507929 99507929 1001 86380 86390 1
507960 99507960 1001 86380 86390 1
507845 99507845 1001 86380 86390 1
507989 99507989 1001 86380 86390 1
507692 99507692 1001 86380 86390 1
507696 99507696 1001 86380 86390 1
507658 99507658 1001 86380 86390 1
508353 99508353 1001 86380 86390 1
508380 99508380 1001 86380 86390 1
508938 99508938 1001 86380 86390 1
508940 99508940 1001 86380 86390 1
508903 99508903 1001 86380 86390 1
509034 99509034 1001 86380 86390 1
508852 99508852 1001 86380 86390 1
508469 99508469 1001 86380 86390 1
508510 99508510 1001 86380 86390 1
508551 99508551 1001 86380 86390 1
508475 99508475 1001 86380 86390 1
509089 99509089 1001 86380 86390 1
509142 99509142 1001 86380 86390 1
509146 99509146 1001 86380 86390 1
509554 99509554 1001 86380 86390 1
509599 99509599 1001 86380 86390 1
509452 99509452 1001 86380 86390 1
510093 99510093 1001 86380 86390 1
509951 99509951 1001 86380 86390 1
510035 99510035 1001 86380 86390 1
509999 99509999 1001 86380 86390 1
510065 99510065 1001 86380 86390 1
510574 99510574 1001 86380 86390 1
510628 99510628 1001 86380 86390 1
510660 99510660 1001 86380 86390 1
510648 99510648 1001 86380 86390 1
510444 99510444 1001 86380 86390 1
510362 99510362 1001 86380 86390 1
510338 99510338 1001 86380 86390 1
510301 99510301 1001 86380 86390 1
510194 99510194 1001 86380 86390 1
510790 99510790 1001 86380 86390 1
510743 99510743 1001 86380 86390 1
510822 99510822 1001 86380 86390 1
510861 99510861 1001 86380 86390 1
510734 99510734 1001 86380 86390 1
511455 99511455 1001 86380 86390 1
511182 99511182 1001 86380 86390 1
511265 99511265 1001 86380 86390 1
511293 99511293 1001 86380 86390 1
511242 99511242 1001 86380 86390 1
511269 99511269 1001 86380 86390 1
511654 99511654 1001 86380 86390 1
511747 99511747 1001 86380 86390 1
511727 99511727 1001 86380 86390 1
512280 99512280 1001 86380 86390 1
512070 99512070 1001 86380 86390 1
512034 99512034 1001 86380 86390 1
511997 99511997 1001 86380 86390 1
512023 99512023 1001 86380 86390 1
511976 99511976 1001 86380 86390 1
511823 99511823 1001 86380 86390 1
511776 99511776 1001 86380 86390 1
511882 99511882 1001 86380 86390 1
511939 99511939 1001 86380 86390 1
512403 99512403 1001 86380 86390 1
512552 99512552 1001 86380 86390 1
[truncated: 4,080,092 more chars]
