# Supplementary material for: Fast and near-optimal monitoring for healthcare acquired infection outbreaks
Source: PLoS Comput Biol. 2019 Sep 16;15(9):e1007284. doi: 10.1371/journal.pcbi.1007284 (PMC6762212; doi:10.1371/journal.pcbi.1007284)
Supplement: S2 Data — (ZIP) [file pcbi.1007284.s007.zip › MobilityLogs2/HAISE_Carilion_all_visits_day_143.txt]

#Person location Sublocation StartTime EndTime Type
432002 623 1001 54840 55737 1
422387 664 1001 25560 28077 1
417615 820 1001 43320 44037 1
539955 857 1001 68199 68499 1
400461 99400461 1001 86380 86390 1
400504 99400504 1001 86380 86390 1
400571 99400571 1001 86380 86390 1
400717 99400717 1001 86380 86390 1
400772 99400772 1001 86380 86390 1
400743 99400743 1001 86380 86390 1
401070 99401070 1001 86380 86390 1
401124 99401124 1001 86380 86390 1
401464 99401464 1001 86380 86390 1
401557 99401557 1001 86380 86390 1
401537 99401537 1001 86380 86390 1
401592 99401592 1001 86380 86390 1
401928 99401928 1001 86380 86390 1
402295 99402295 1001 86380 86390 1
402327 99402327 1001 86380 86390 1
402567 99402567 1001 86380 86390 1
402662 99402662 1001 86380 86390 1
402981 99402981 1001 86380 86390 1
402931 99402931 1001 86380 86390 1
403036 99403036 1001 86380 86390 1
403013 99403013 1001 86380 86390 1
403142 99403142 1001 86380 86390 1
403298 99403298 1001 86380 86390 1
403445 99403445 1001 86380 86390 1
403617 99403617 1001 86380 86390 1
403833 99403833 1001 86380 86390 1
403940 99403940 1001 86380 86390 1
404145 99404145 1001 86380 86390 1
404069 99404069 1001 86380 86390 1
404322 99404322 1001 86380 86390 1
404618 99404618 1001 86380 86390 1
404622 99404622 1001 86380 86390 1
404632 99404632 1001 86380 86390 1
404843 99404843 1001 86380 86390 1
404907 99404907 1001 86380 86390 1
405105 99405105 1001 86380 86390 1
405157 99405157 1001 86380 86390 1
405159 99405159 1001 86380 86390 1
405274 99405274 1001 86380 86390 1
405222 99405222 1001 86380 86390 1
405419 99405419 1001 86380 86390 1
405660 99405660 1001 86380 86390 1
405859 99405859 1001 86380 86390 1
406132 99406132 1001 86380 86390 1
406207 99406207 1001 86380 86390 1
406185 99406185 1001 86380 86390 1
406316 99406316 1001 86380 86390 1
406465 99406465 1001 86380 86390 1
407157 99407157 1001 86380 86390 1
407214 99407214 1001 86380 86390 1
407506 99407506 1001 86380 86390 1
407626 99407626 1001 86380 86390 1
407756 99407756 1001 86380 86390 1
407725 99407725 1001 86380 86390 1
408094 99408094 1001 86380 86390 1
408042 99408042 1001 86380 86390 1
408147 99408147 1001 86380 86390 1
408098 99408098 1001 86380 86390 1
408238 99408238 1001 86380 86390 1
408097 99408097 1001 86380 86390 1
408406 99408406 1001 86380 86390 1
408606 99408606 1001 86380 86390 1
408746 99408746 1001 86380 86390 1
408723 99408723 1001 86380 86390 1
409188 99409188 1001 86380 86390 1
409281 99409281 1001 86380 86390 1
409466 99409466 1001 86380 86390 1
409570 99409570 1001 86380 86390 1
409505 99409505 1001 86380 86390 1
409985 99409985 1001 86380 86390 1
409994 99409994 1001 86380 86390 1
410315 99410315 1001 86380 86390 1
410330 99410330 1001 86380 86390 1
410306 99410306 1001 86380 86390 1
410641 99410641 1001 86380 86390 1
410959 99410959 1001 86380 86390 1
411079 99411079 1001 86380 86390 1
411148 99411148 1001 86380 86390 1
411282 99411282 1001 86380 86390 1
411306 99411306 1001 86380 86390 1
411320 99411320 1001 86380 86390 1
411370 99411370 1001 86380 86390 1
411458 99411458 1001 86380 86390 1
411479 99411479 1001 86380 86390 1
411612 99411612 1001 86380 86390 1
411804 99411804 1001 86380 86390 1
411790 99411790 1001 86380 86390 1
411986 99411986 1001 86380 86390 1
412218 99412218 1001 86380 86390 1
412223 99412223 1001 86380 86390 1
413565 99413565 1001 86380 86390 1
413566 99413566 1001 86380 86390 1
413297 99413297 1001 86380 86390 1
413489 99413489 1001 86380 86390 1
412900 99412900 1001 86380 86390 1
413212 99413212 1001 86380 86390 1
412721 99412721 1001 86380 86390 1
412779 99412779 1001 86380 86390 1
412523 99412523 1001 86380 86390 1
414536 99414536 1001 86380 86390 1
414670 99414670 1001 86380 86390 1
414585 99414585 1001 86380 86390 1
414176 99414176 1001 86380 86390 1
414357 99414357 1001 86380 86390 1
414430 99414430 1001 86380 86390 1
414132 99414132 1001 86380 86390 1
414450 99414450 1001 86380 86390 1
415529 99415529 1001 86380 86390 1
415711 99415711 1001 86380 86390 1
415697 99415697 1001 86380 86390 1
416814 99416814 1001 86380 86390 1
416981 99416981 1001 86380 86390 1
416423 99416423 1001 86380 86390 1
416152 99416152 1001 86380 86390 1
415761 99415761 1001 86380 86390 1
416047 99416047 1001 86380 86390 1
416106 99416106 1001 86380 86390 1
417166 99417166 1001 86380 86390 1
417321 99417321 1001 86380 86390 1
417113 99417113 1001 86380 86390 1
417549 99417549 1001 86380 86390 1
418759 99418759 1001 86380 86390 1
418719 99418719 1001 86380 86390 1
418159 99418159 1001 86380 86390 1
418226 99418226 1001 86380 86390 1
418048 99418048 1001 86380 86390 1
417796 99417796 1001 86380 86390 1
417639 99417639 1001 86380 86390 1
417969 99417969 1001 86380 86390 1
417814 99417814 1001 86380 86390 1
418821 99418821 1001 86380 86390 1
418910 99418910 1001 86380 86390 1
419167 99419167 1001 86380 86390 1
419091 99419091 1001 86380 86390 1
418817 99418817 1001 86380 86390 1
420342 99420342 1001 86380 86390 1
420343 99420343 1001 86380 86390 1
420302 99420302 1001 86380 86390 1
419820 99419820 1001 86380 86390 1
419949 99419949 1001 86380 86390 1
419990 99419990 1001 86380 86390 1
420542 99420542 1001 86380 86390 1
420821 99420821 1001 86380 86390 1
420638 99420638 1001 86380 86390 1
421702 99421702 1001 86380 86390 1
421478 99421478 1001 86380 86390 1
421432 99421432 1001 86380 86390 1
421642 99421642 1001 86380 86390 1
421507 99421507 1001 86380 86390 1
421362 99421362 1001 86380 86390 1
421467 99421467 1001 86380 86390 1
421106 99421106 1001 86380 86390 1
421245 99421245 1001 86380 86390 1
421023 99421023 1001 86380 86390 1
422304 99422304 1001 86380 86390 1
422383 99422383 1001 86380 86390 1
423233 99423233 1001 86380 86390 1
423284 99423284 1001 86380 86390 1
422851 99422851 1001 86380 86390 1
423884 99423884 1001 86380 86390 1
424091 99424091 1001 86380 86390 1
424020 99424020 1001 86380 86390 1
423934 99423934 1001 86380 86390 1
425200 99425200 1001 86380 86390 1
424327 99424327 1001 86380 86390 1
424474 99424474 1001 86380 86390 1
424431 99424431 1001 86380 86390 1
427048 99427048 1001 86380 86390 1
426702 99426702 1001 86380 86390 1
426903 99426903 1001 86380 86390 1
426892 99426892 1001 86380 86390 1
426278 99426278 1001 86380 86390 1
426356 99426356 1001 86380 86390 1
426429 99426429 1001 86380 86390 1
426383 99426383 1001 86380 86390 1
426290 99426290 1001 86380 86390 1
426541 99426541 1001 86380 86390 1
426369 99426369 1001 86380 86390 1
426053 99426053 1001 86380 86390 1
427443 99427443 1001 86380 86390 1
427339 99427339 1001 86380 86390 1
428541 99428541 1001 86380 86390 1
428671 99428671 1001 86380 86390 1
428682 99428682 1001 86380 86390 1
428256 99428256 1001 86380 86390 1
428188 99428188 1001 86380 86390 1
428214 99428214 1001 86380 86390 1
428196 99428196 1001 86380 86390 1
428133 99428133 1001 86380 86390 1
428117 99428117 1001 86380 86390 1
428181 99428181 1001 86380 86390 1
427789 99427789 1001 86380 86390 1
427647 99427647 1001 86380 86390 1
429153 99429153 1001 86380 86390 1
428953 99428953 1001 86380 86390 1
430280 99430280 1001 86380 86390 1
430083 99430083 1001 86380 86390 1
430355 99430355 1001 86380 86390 1
430366 99430366 1001 86380 86390 1
430117 99430117 1001 86380 86390 1
430163 99430163 1001 86380 86390 1
429859 99429859 1001 86380 86390 1
429813 99429813 1001 86380 86390 1
429650 99429650 1001 86380 86390 1
429629 99429629 1001 86380 86390 1
429655 99429655 1001 86380 86390 1
429409 99429409 1001 86380 86390 1
429345 99429345 1001 86380 86390 1
429456 99429456 1001 86380 86390 1
429261 99429261 1001 86380 86390 1
429342 99429342 1001 86380 86390 1
429314 99429314 1001 86380 86390 1
430574 99430574 1001 86380 86390 1
430806 99430806 1001 86380 86390 1
430500 99430500 1001 86380 86390 1
430733 99430733 1001 86380 86390 1
431860 99431860 1001 86380 86390 1
431994 99431994 1001 86380 86390 1
432006 99432006 1001 86380 86390 1
431657 99431657 1001 86380 86390 1
431763 99431763 1001 86380 86390 1
431457 99431457 1001 86380 86390 1
431493 99431493 1001 86380 86390 1
431614 99431614 1001 86380 86390 1
431575 99431575 1001 86380 86390 1
431615 99431615 1001 86380 86390 1
431005 99431005 1001 86380 86390 1
431175 99431175 1001 86380 86390 1
431068 99431068 1001 86380 86390 1
430960 99430960 1001 86380 86390 1
432430 99432430 1001 86380 86390 1
432101 99432101 1001 86380 86390 1
432212 99432212 1001 86380 86390 1
433220 99433220 1001 86380 86390 1
433285 99433285 1001 86380 86390 1
432584 99432584 1001 86380 86390 1
432756 99432756 1001 86380 86390 1
432880 99432880 1001 86380 86390 1
432562 99432562 1001 86380 86390 1
433783 99433783 1001 86380 86390 1
433754 99433754 1001 86380 86390 1
433871 99433871 1001 86380 86390 1
434108 99434108 1001 86380 86390 1
435220 99435220 1001 86380 86390 1
435116 99435116 1001 86380 86390 1
435402 99435402 1001 86380 86390 1
434870 99434870 1001 86380 86390 1
434876 99434876 1001 86380 86390 1
434452 99434452 1001 86380 86390 1
434483 99434483 1001 86380 86390 1
434197 99434197 1001 86380 86390 1
435767 99435767 1001 86380 86390 1
435631 99435631 1001 86380 86390 1
435693 99435693 1001 86380 86390 1
435509 99435509 1001 86380 86390 1
437078 99437078 1001 86380 86390 1
436869 99436869 1001 86380 86390 1
436493 99436493 1001 86380 86390 1
436554 99436554 1001 86380 86390 1
436214 99436214 1001 86380 86390 1
436011 99436011 1001 86380 86390 1
435965 99435965 1001 86380 86390 1
436332 99436332 1001 86380 86390 1
300727 99300727 1001 86380 86390 1
300536 99300536 1001 86380 86390 1
300511 99300511 1001 86380 86390 1
300409 99300409 1001 86380 86390 1
300331 99300331 1001 86380 86390 1
300335 99300335 1001 86380 86390 1
300364 99300364 1001 86380 86390 1
300430 99300430 1001 86380 86390 1
300192 99300192 1001 86380 86390 1
300246 99300246 1001 86380 86390 1
300803 99300803 1001 86380 86390 1
300897 99300897 1001 86380 86390 1
300769 99300769 1001 86380 86390 1
300814 99300814 1001 86380 86390 1
300840 99300840 1001 86380 86390 1
300854 99300854 1001 86380 86390 1
301494 99301494 1001 86380 86390 1
301529 99301529 1001 86380 86390 1
301451 99301451 1001 86380 86390 1
301298 99301298 1001 86380 86390 1
301182 99301182 1001 86380 86390 1
301292 99301292 1001 86380 86390 1
301319 99301319 1001 86380 86390 1
301008 99301008 1001 86380 86390 1
301009 99301009 1001 86380 86390 1
301101 99301101 1001 86380 86390 1
301632 99301632 1001 86380 86390 1
301697 99301697 1001 86380 86390 1
301647 99301647 1001 86380 86390 1
302188 99302188 1001 86380 86390 1
302242 99302242 1001 86380 86390 1
302175 99302175 1001 86380 86390 1
302060 99302060 1001 86380 86390 1
302038 99302038 1001 86380 86390 1
301991 99301991 1001 86380 86390 1
301780 99301780 1001 86380 86390 1
301798 99301798 1001 86380 86390 1
302521 99302521 1001 86380 86390 1
302407 99302407 1001 86380 86390 1
302448 99302448 1001 86380 86390 1
302517 99302517 1001 86380 86390 1
302427 99302427 1001 86380 86390 1
303114 99303114 1001 86380 86390 1
302888 99302888 1001 86380 86390 1
302909 99302909 1001 86380 86390 1
302910 99302910 1001 86380 86390 1
302655 99302655 1001 86380 86390 1
302659 99302659 1001 86380 86390 1
303296 99303296 1001 86380 86390 1
303312 99303312 1001 86380 86390 1
303228 99303228 1001 86380 86390 1
303998 99303998 1001 86380 86390 1
304006 99304006 1001 86380 86390 1
303674 99303674 1001 86380 86390 1
303415 99303415 1001 86380 86390 1
303442 99303442 1001 86380 86390 1
303560 99303560 1001 86380 86390 1
303589 99303589 1001 86380 86390 1
303565 99303565 1001 86380 86390 1
304227 99304227 1001 86380 86390 1
304150 99304150 1001 86380 86390 1
304139 99304139 1001 86380 86390 1
304075 99304075 1001 86380 86390 1
304127 99304127 1001 86380 86390 1
304153 99304153 1001 86380 86390 1
304224 99304224 1001 86380 86390 1
304826 99304826 1001 86380 86390 1
304706 99304706 1001 86380 86390 1
304748 99304748 1001 86380 86390 1
304789 99304789 1001 86380 86390 1
304819 99304819 1001 86380 86390 1
304589 99304589 1001 86380 86390 1
304626 99304626 1001 86380 86390 1
304342 99304342 1001 86380 86390 1
304381 99304381 1001 86380 86390 1
304350 99304350 1001 86380 86390 1
304365 99304365 1001 86380 86390 1
304417 99304417 1001 86380 86390 1
304430 99304430 1001 86380 86390 1
304380 99304380 1001 86380 86390 1
304935 99304935 1001 86380 86390 1
304939 99304939 1001 86380 86390 1
304874 99304874 1001 86380 86390 1
304967 99304967 1001 86380 86390 1
304983 99304983 1001 86380 86390 1
305532 99305532 1001 86380 86390 1
305615 99305615 1001 86380 86390 1
305591 99305591 1001 86380 86390 1
305633 99305633 1001 86380 86390 1
305447 99305447 1001 86380 86390 1
305108 99305108 1001 86380 86390 1
305099 99305099 1001 86380 86390 1
500180 99500180 1001 86380 86390 1
500058 99500058 1001 86380 86390 1
500698 99500698 1001 86380 86390 1
500764 99500764 1001 86380 86390 1
500674 99500674 1001 86380 86390 1
500662 99500662 1001 86380 86390 1
500795 99500795 1001 86380 86390 1
500681 99500681 1001 86380 86390 1
500808 99500808 1001 86380 86390 1
500585 99500585 1001 86380 86390 1
500561 99500561 1001 86380 86390 1
500568 99500568 1001 86380 86390 1
500870 99500870 1001 86380 86390 1
500987 99500987 1001 86380 86390 1
501448 99501448 1001 86380 86390 1
501465 99501465 1001 86380 86390 1
501558 99501558 1001 86380 86390 1
501631 99501631 1001 86380 86390 1
501536 99501536 1001 86380 86390 1
501421 99501421 1001 86380 86390 1
501335 99501335 1001 86380 86390 1
501401 99501401 1001 86380 86390 1
501338 99501338 1001 86380 86390 1
501351 99501351 1001 86380 86390 1
501313 99501313 1001 86380 86390 1
501353 99501353 1001 86380 86390 1
501115 99501115 1001 86380 86390 1
501106 99501106 1001 86380 86390 1
501171 99501171 1001 86380 86390 1
501794 99501794 1001 86380 86390 1
501758 99501758 1001 86380 86390 1
502281 99502281 1001 86380 86390 1
502079 99502079 1001 86380 86390 1
502261 99502261 1001 86380 86390 1
502177 99502177 1001 86380 86390 1
501913 99501913 1001 86380 86390 1
501854 99501854 1001 86380 86390 1
501907 99501907 1001 86380 86390 1
502540 99502540 1001 86380 86390 1
502553 99502553 1001 86380 86390 1
502671 99502671 1001 86380 86390 1
502481 99502481 1001 86380 86390 1
502563 99502563 1001 86380 86390 1
502514 99502514 1001 86380 86390 1
503259 99503259 1001 86380 86390 1
503113 99503113 1001 86380 86390 1
503282 99503282 1001 86380 86390 1
502920 99502920 1001 86380 86390 1
502715 99502715 1001 86380 86390 1
502703 99502703 1001 86380 86390 1
503328 99503328 1001 86380 86390 1
503473 99503473 1001 86380 86390 1
503436 99503436 1001 86380 86390 1
503349 99503349 1001 86380 86390 1
503311 99503311 1001 86380 86390 1
503312 99503312 1001 86380 86390 1
504031 99504031 1001 86380 86390 1
504000 99504000 1001 86380 86390 1
504113 99504113 1001 86380 86390 1
503718 99503718 1001 86380 86390 1
503773 99503773 1001 86380 86390 1
503788 99503788 1001 86380 86390 1
503827 99503827 1001 86380 86390 1
503843 99503843 1001 86380 86390 1
503609 99503609 1001 86380 86390 1
503572 99503572 1001 86380 86390 1
503561 99503561 1001 86380 86390 1
504233 99504233 1001 86380 86390 1
504183 99504183 1001 86380 86390 1
504148 99504148 1001 86380 86390 1
504243 99504243 1001 86380 86390 1
504166 99504166 1001 86380 86390 1
504244 99504244 1001 86380 86390 1
504805 99504805 1001 86380 86390 1
504877 99504877 1001 86380 86390 1
504761 99504761 1001 86380 86390 1
504788 99504788 1001 86380 86390 1
504892 99504892 1001 86380 86390 1
504589 99504589 1001 86380 86390 1
504658 99504658 1001 86380 86390 1
504711 99504711 1001 86380 86390 1
504595 99504595 1001 86380 86390 1
504349 99504349 1001 86380 86390 1
504360 99504360 1001 86380 86390 1
505111 99505111 1001 86380 86390 1
505139 99505139 1001 86380 86390 1
505062 99505062 1001 86380 86390 1
505076 99505076 1001 86380 86390 1
504991 99504991 1001 86380 86390 1
504953 99504953 1001 86380 86390 1
505592 99505592 1001 86380 86390 1
505570 99505570 1001 86380 86390 1
505583 99505583 1001 86380 86390 1
505466 99505466 1001 86380 86390 1
505428 99505428 1001 86380 86390 1
505547 99505547 1001 86380 86390 1
505331 99505331 1001 86380 86390 1
505346 99505346 1001 86380 86390 1
505244 99505244 1001 86380 86390 1
505339 99505339 1001 86380 86390 1
505158 99505158 1001 86380 86390 1
505159 99505159 1001 86380 86390 1
505252 99505252 1001 86380 86390 1
505912 99505912 1001 86380 86390 1
505959 99505959 1001 86380 86390 1
506538 99506538 1001 86380 86390 1
506198 99506198 1001 86380 86390 1
506367 99506367 1001 86380 86390 1
506195 99506195 1001 86380 86390 1
506068 99506068 1001 86380 86390 1
506044 99506044 1001 86380 86390 1
506109 99506109 1001 86380 86390 1
506009 99506009 1001 86380 86390 1
506013 99506013 1001 86380 86390 1
506646 99506646 1001 86380 86390 1
506725 99506725 1001 86380 86390 1
506741 99506741 1001 86380 86390 1
506626 99506626 1001 86380 86390 1
506641 99506641 1001 86380 86390 1
506761 99506761 1001 86380 86390 1
507393 99507393 1001 86380 86390 1
507258 99507258 1001 86380 86390 1
507336 99507336 1001 86380 86390 1
507367 99507367 1001 86380 86390 1
507411 99507411 1001 86380 86390 1
507191 99507191 1001 86380 86390 1
507148 99507148 1001 86380 86390 1
507031 99507031 1001 86380 86390 1
507058 99507058 1001 86380 86390 1
506906 99506906 1001 86380 86390 1
506842 99506842 1001 86380 86390 1
506999 99506999 1001 86380 86390 1
506949 99506949 1001 86380 86390 1
506887 99506887 1001 86380 86390 1
506926 99506926 1001 86380 86390 1
506915 99506915 1001 86380 86390 1
506878 99506878 1001 86380 86390 1
507513 99507513 1001 86380 86390 1
507440 99507440 1001 86380 86390 1
507534 99507534 1001 86380 86390 1
507522 99507522 1001 86380 86390 1
507916 99507916 1001 86380 86390 1
508035 99508035 1001 86380 86390 1
507946 99507946 1001 86380 86390 1
507908 99507908 1001 86380 86390 1
508026 99508026 1001 86380 86390 1
507822 99507822 1001 86380 86390 1
507767 99507767 1001 86380 86390 1
508446 99508446 1001 86380 86390 1
508382 99508382 1001 86380 86390 1
508254 99508254 1001 86380 86390 1
508296 99508296 1001 86380 86390 1
508374 99508374 1001 86380 86390 1
509048 99509048 1001 86380 86390 1
508996 99508996 1001 86380 86390 1
508792 99508792 1001 86380 86390 1
508715 99508715 1001 86380 86390 1
508744 99508744 1001 86380 86390 1
508667 99508667 1001 86380 86390 1
508720 99508720 1001 86380 86390 1
508581 99508581 1001 86380 86390 1
509215 99509215 1001 86380 86390 1
509090 99509090 1001 86380 86390 1
509263 99509263 1001 86380 86390 1
509199 99509199 1001 86380 86390 1
509122 99509122 1001 86380 86390 1
509801 99509801 1001 86380 86390 1
509803 99509803 1001 86380 86390 1
509849 99509849 1001 86380 86390 1
509529 99509529 1001 86380 86390 1
509505 99509505 1001 86380 86390 1
509534 99509534 1001 86380 86390 1
509573 99509573 1001 86380 86390 1
509448 99509448 1001 86380 86390 1
509371 99509371 1001 86380 86390 1
509424 99509424 1001 86380 86390 1
509441 99509441 1001 86380 86390 1
510014 99510014 1001 86380 86390 1
510084 99510084 1001 86380 86390 1
510025 99510025 1001 86380 86390 1
510625 99510625 1001 86380 86390 1
510563 99510563 1001 86380 86390 1
510698 99510698 1001 86380 86390 1
510641 99510641 1001 86380 86390 1
510643 99510643 1001 86380 86390 1
510669 99510669 1001 86380 86390 1
510657 99510657 1001 86380 86390 1
510386 99510386 1001 86380 86390 1
510391 99510391 1001 86380 86390 1
510313 99510313 1001 86380 86390 1
510161 99510161 1001 86380 86390 1
510183 99510183 1001 86380 86390 1
510896 99510896 1001 86380 86390 1
510823 99510823 1001 86380 86390 1
510746 99510746 1001 86380 86390 1
510788 99510788 1001 86380 86390 1
510801 99510801 1001 86380 86390 1
511533 99511533 1001 86380 86390 1
511457 99511457 1001 86380 86390 1
511232 99511232 1001 86380 86390 1
511289 99511289 1001 86380 86390 1
511265 99511265 1001 86380 86390 1
510945 99510945 1001 86380 86390 1
510994 99510994 1001 86380 86390 1
511138 99511138 1001 86380 86390 1
511721 99511721 1001 86380 86390 1
511606 99511606 1001 86380 86390 1
511596 99511596 1001 86380 86390 1
511674 99511674 1001 86380 86390 1
511728 99511728 1001 86380 86390 1
511613 99511613 1001 86380 86390 1
512151 99512151 1001 86380 86390 1
512164 99512164 1001 86380 86390 1
511921 99511921 1001 86380 86390 1
511961 99511961 1001 86380 86390 1
512404 99512404 1001 86380 86390 1
512393 99512393 1001 86380 86390 1
512397 99512397 1001 86380 86390 1
513027 99513027 1001 86380 86390 1
513067 99513067 1001 86380 86390 1
513017 99513017 1001 86380 86390 1
513115 99513115 1001 86380 86390 1
512987 99512987 1001 86380 86390 1
512979 99512979 1001 86380 86390 1
512811 99512811 1001 86380 86390 1
512879 99512879 1001 86380 86390 1
512921 99512921 1001 86380 86390 1
512757 99512757 1001 86380 86390 1
512745 99512745 1001 86380 86390 1
512590 99512590 1001 86380 86390 1
512657 99512657 1001 86380 86390 1
512774 99512774 1001 86380 86390 1
512632 99512632 1001 86380 86390 1
512684 99512684 1001 86380 86390 1
513346 99513346 1001 86380 86390 1
513283 99513283 1001 86380 86390 1
513285 99513285 1001 86380 86390 1
513351 99513351 1001 86380 86390 1
513365 99513365 1001 86380 86390 1
513366 99513366 1001 86380 86390 1
513342 99513342 1001 86380 86390 1
514016 99514016 1001 86380 86390 1
513876 99513876 1001 86380 86390 1
513658 99513658 1001 86380 86390 1
513462 99513462 1001 86380 86390 1
513501 99513501 1001 86380 86390 1
513558 99513558 1001 86380 86390 1
513457 99513457 1001 86380 86390 1
513474 99513474 1001 86380 86390 1
513552 99513552 1001 86380 86390 1
514091 99514091 1001 86380 86390 1
514157 99514157 1001 86380 86390 1
514690 99514690 1001 86380 86390 1
514735 99514735 1001 86380 86390 1
514725 99514725 1001 86380 86390 1
514523 99514523 1001 86380 86390 1
514566 99514566 1001 86380 86390 1
514528 99514528 1001 86380 86390 1
514606 99514606 1001 86380 86390 1
514543 99514543 1001 86380 86390 1
514479 99514479 1001 86380 86390 1
514341 99514341 1001 86380 86390 1
514356 99514356 1001 86380 86390 1
514398 99514398 1001 86380 86390 1
514950 99514950 1001 86380 86390 1
515533 99515533 1001 86380 86390 1
515663 99515663 1001 86380 86390 1
515673 99515673 1001 86380 86390 1
515432 99515432 1001 86380 86390 1
515293 99515293 1001 86380 86390 1
515140 99515140 1001 86380 86390 1
515146 99515146 1001 86380 86390 1
515188 99515188 1001 86380 86390 1
515087 99515087 1001 86380 86390 1
515773 99515773 1001 86380 86390 1
515774 99515774 1001 86380 86390 1
515813 99515813 1001 86380 86390 1
515736 99515736 1001 86380 86390 1
515750 99515750 1001 86380 86390 1
516451 99516451 1001 86380 86390 1
516454 99516454 1001 86380 86390 1
516197 99516197 1001 86380 86390 1
516185 99516185 1001 86380 86390 1
516264 99516264 1001 86380 86390 1
515944 99515944 1001 86380 86390 1
516049 99516049 1001 86380 86390 1
515986 99515986 1001 86380 86390 1
516027 99516027 1001 86380 86390 1
515927 99515927 1001 86380 86390 1
516652 99516652 1001 86380 86390 1
516691 99516691 1001 86380 86390 1
516667 99516667 1001 86380 86390 1
516707 99516707 1001 86380 86390 1
516539 99516539 1001 86380 86390 1
516580 99516580 1001 86380 86390 1
517290 99517290 1001 86380 86390 1
517036 99517036 1001 86380 86390 1
517013 99517013 1001 86380 86390 1
516835 99516835 1001 86380 86390 1
516735 99516735 1001 86380 86390 1
518076 99518076 1001 86380 86390 1
518137 99518137 1001 86380 86390 1
518119 99518119 1001 86380 86390 1
518006 99518006 1001 86380 86390 1
517906 99517906 1001 86380 86390 1
517793 99517793 1001 86380 86390 1
517949 99517949 1001 86380 86390 1
517950 99517950 1001 86380 86390 1
517912 99517912 1001 86380 86390 1
517915 99517915 1001 86380 86390 1
517697 99517697 1001 86380 86390 1
517597 99517597 1001 86380 86390 1
517706 99517706 1001 86380 86390 1
517578 99517578 1001 86380 86390 1
518277 99518277 1001 86380 86390 1
518230 99518230 1001 86380 86390 1
518285 99518285 1001 86380 86390 1
518873 99518873 1001 86380 86390 1
518912 99518912 1001 86380 86390 1
518622 99518622 1001 86380 86390 1
518729 99518729 1001 86380 86390 1
518574 99518574 1001 86380 86390 1
518481 99518481 1001 86380 86390 1
518368 99518368 1001 86380 86390 1
519144 99519144 1001 86380 86390 1
519121 99519121 1001 86380 86390 1
519764 99519764 1001 86380 86390 1
519687 99519687 1001 86380 86390 1
519701 99519701 1001 86380 86390 1
519769 99519769 1001 86380 86390 1
519570 99519570 1001 86380 86390 1
519428 99519428 1001 86380 86390 1
519410 99519410 1001 86380 86390 1
519203 99519203 1001 86380 86390 1
519347 99519347 1001 86380 86390 1
520007 99520007 1001 86380 86390 1
520448 99520448 1001 86380 86390 1
520463 99520463 1001 86380 86390 1
520613 99520613 1001 86380 86390 1
520583 99520583 1001 86380 86390 1
520370 99520370 1001 86380 86390 1
520231 99520231 1001 86380 86390 1
520351 99520351 1001 86380 86390 1
520275 99520275 1001 86380 86390 1
520111 99520111 1001 86380 86390 1
520142 99520142 1001 86380 86390 1
520181 99520181 1001 86380 86390 1
520730 99520730 1001 86380 86390 1
520653 99520653 1001 86380 86390 1
520824 99520824 1001 86380 86390 1
520748 99520748 1001 86380 86390 1
521265 99521265 1001 86380 86390 1
521460 99521460 1001 86380 86390 1
521223 99521223 1001 86380 86390 1
521030 99521030 1001 86380 86390 1
520968 99520968 1001 86380 86390 1
521556 99521556 1001 86380 86390 1
521585 99521585 1001 86380 86390 1
521651 99521651 1001 86380 86390 1
521614 99521614 1001 86380 86390 1
522258 99522258 1001 86380 86390 1
522280 99522280 1001 86380 86390 1
522161 99522161 1001 86380 86390 1
522175 99522175 1001 86380 86390 1
522176 99522176 1001 86380 86390 1
521936 99521936 1001 86380 86390 1
521913 99521913 1001 86380 86390 1
521889 99521889 1001 86380 86390 1
521903 99521903 1001 86380 86390 1
521867 99521867 1001 86380 86390 1
521742 99521742 1001 86380 86390 1
521757 99521757 1001 86380 86390 1
521746 99521746 1001 86380 86390 1
521735 99521735 1001 86380 86390 1
521839 99521839 1001 86380 86390 1
522376 99522376 1001 86380 86390 1
522468 99522468 1001 86380 86390 1
523035 99523035 1001 86380 86390 1
523103 99523103 1001 86380 86390 1
523012 99523012 1001 86380 86390 1
522876 99522876 1001 86380 86390 1
522814 99522814 1001 86380 86390 1
522885 99522885 1001 86380 86390 1
522614 99522614 1001 86380 86390 1
522669 99522669 1001 86380 86390 1
522557 99522557 1001 86380 86390 1
522624 99522624 1001 86380 86390 1
522689 99522689 1001 86380 86390 1
522625 99522625 1001 86380 86390 1
522703 99522703 1001 86380 86390 1
522691 99522691 1001 86380 86390 1
523272 99523272 1001 86380 86390 1
523126 99523126 1001 86380 86390 1
523283 99523283 1001 86380 86390 1
523128 99523128 1001 86380 86390 1
523848 99523848 1001 86380 86390 1
523405 99523405 1001 86380 86390 1
523457 99523457 1001 86380 86390 1
523471 99523471 1001 86380 86390 1
523332 99523332 1001 86380 86390 1
523476 99523476 1001 86380 86390 1
523996 99523996 1001 86380 86390 1
524010 99524010 1001 86380 86390 1
524128 99524128 1001 86380 86390 1
523975 99523975 1001 86380 86390 1
524014 99524014 1001 86380 86390 1
524148 99524148 1001 86380 86390 1
524372 99524372 1001 86380 86390 1
524439 99524439 1001 86380 86390 1
524441 99524441 1001 86380 86390 1
524167 99524167 1001 86380 86390 1
524330 99524330 1001 86380 86390 1
524828 99524828 1001 86380 86390 1
525452 99525452 1001 86380 86390 1
525004 99525004 1001 86380 86390 1
525032 99525032 1001 86380 86390 1
525090 99525090 1001 86380 86390 1
525116 99525116 1001 86380 86390 1
524987 99524987 1001 86380 86390 1
525717 99525717 1001 86380 86390 1
526393 99526393 1001 86380 86390 1
526394 99526394 1001 86380 86390 1
526409 99526409 1001 86380 86390 1
526117 99526117 1001 86380 86390 1
526086 99526086 1001 86380 86390 1
526126 99526126 1001 86380 86390 1
525974 99525974 1001 86380 86390 1
525887 99525887 1001 86380 86390 1
525914 99525914 1001 86380 86390 1
526512 99526512 1001 86380 86390 1
526620 99526620 1001 86380 86390 1
526441 99526441 1001 86380 86390 1
526443 99526443 1001 86380 86390 1
526547 99526547 1001 86380 86390 1
526575 99526575 1001 86380 86390 1
526432 99526432 1001 86380 86390 1
527084 99527084 1001 86380 86390 1
527228 99527228 1001 86380 86390 1
527172 99527172 1001 86380 86390 1
526668 99526668 1001 86380 86390 1
526799 99526799 1001 86380 86390 1
526737 99526737 1001 86380 86390 1
526766 99526766 1001 86380 86390 1
526767 99526767 1001 86380 86390 1
527253 99527253 1001 86380 86390 1
527370 99527370 1001 86380 86390 1
527448 99527448 1001 86380 86390 1
528006 99528006 1001 86380 86390 1
528034 99528034 1001 86380 86390 1
527833 99527833 1001 86380 86390 1
527769 99527769 1001 86380 86390 1
527848 99527848 1001 86380 86390 1
527495 99527495 1001 86380 86390 1
527638 99527638 1001 86380 86390 1
527471 99527471 1001 86380 86390 1
527552 99527552 1001 86380 86390 1
527462 99527462 1001 86380 86390 1
527570 99527570 1001 86380 86390 1
528255 99528255 1001 86380 86390 1
528115 99528115 1001 86380 86390 1
528128 99528128 1001 86380 86390 1
528130 99528130 1001 86380 86390 1
528277 99528277 1001 86380 86390 1
528174 99528174 1001 86380 86390 1
528713 99528713 1001 86380 86390 1
528806 99528806 1001 86380 86390 1
528895 99528895 1001 86380 86390 1
528581 99528581 1001 86380 86390 1
528519 99528519 1001 86380 86390 1
528494 99528494 1001 86380 86390 1
528600 99528600 1001 86380 86390 1
528375 99528375 1001 86380 86390 1
528454 99528454 1001 86380 86390 1
528315 99528315 1001 86380 86390 1
528369 99528369 1001 86380 86390 1
529069 99529069 1001 86380 86390 1
528999 99528999 1001 86380 86390 1
528935 99528935 1001 86380 86390 1
528936 99528936 1001 86380 86390 1
529651 99529651 1001 86380 86390 1
529692 99529692 1001 86380 86390 1
529590 99529590 1001 86380 86390 1
529620 99529620 1001 86380 86390 1
529622 99529622 1001 86380 86390 1
529497 99529497 1001 86380 86390 1
529136 99529136 1001 86380 86390 1
529182 99529182 1001 86380 86390 1
529791 99529791 1001 86380 86390 1
529823 99529823 1001 86380 86390 1
529892 99529892 1001 86380 86390 1
530495 99530495 1001 86380 86390 1
530207 99530207 1001 86380 86390 1
530289 99530289 1001 86380 86390 1
530202 99530202 1001 86380 86390 1
530011 99530011 1001 86380 86390 1
529947 99529947 1001 86380 86390 1
530105 99530105 1001 86380 86390 1
530067 99530067 1001 86380 86390 1
529966 99529966 1001 86380 86390 1
530007 99530007 1001 86380 86390 1
530606 99530606 1001 86380 86390 1
530636 99530636 1001 86380 86390 1
530662 99530662 1001 86380 86390 1
530676 99530676 1001 86380 86390 1
531254 99531254 1001 86380 86390 1
531365 99531365 1001 86380 86390 1
531072 99531072 1001 86380 86390 1
531075 99531075 1001 86380 86390 1
531156 99531156 1001 86380 86390 1
531093 99531093 1001 86380 86390 1
530819 99530819 1001 86380 86390 1
531455 99531455 1001 86380 86390 1
531501 99531501 1001 86380 86390 1
532014 99532014 1001 86380 86390 1
532005 99532005 1001 86380 86390 1
532045 99532045 1001 86380 86390 1
532111 99532111 1001 86380 86390 1
531806 99531806 1001 86380 86390 1
531796 99531796 1001 86380 86390 1
531868 99531868 1001 86380 86390 1
531830 99531830 1001 86380 86390 1
531844 99531844 1001 86380 86390 1
531690 99531690 1001 86380 86390 1
531742 99531742 1001 86380 86390 1
531655 99531655 1001 86380 86390 1
532294 99532294 1001 86380 86390 1
532335 99532335 1001 86380 86390 1
532207 99532207 1001 86380 86390 1
532350 99532350 1001 86380 86390 1
532248 99532248 1001 86380 86390 1
532395 99532395 1001 86380 86390 1
533007 99533007 1001 86380 86390 1
532870 99532870 1001 86380 86390 1
533012 99533012 1001 86380 86390 1
533013 99533013 1001 86380 86390 1
532965 99532965 1001 86380 86390 1
532646 99532646 1001 86380 86390 1
532788 99532788 1001 86380 86390 1
532660 99532660 1001 86380 86390 1
532733 99532733 1001 86380 86390 1
532452 99532452 1001 86380 86390 1
532471 99532471 1001 86380 86390 1
532562 99532562 1001 86380 86390 1
532552 99532552 1001 86380 86390 1
532435 99532435 1001 86380 86390 1
533124 99533124 1001 86380 86390 1
533206 99533206 1001 86380 86390 1
533040 99533040 1001 86380 86390 1
533655 99533655 1001 86380 86390 1
533680 99533680 1001 86380 86390 1
533824 99533824 1001 86380 86390 1
533828 99533828 1001 86380 86390 1
533786 99533786 1001 86380 86390 1
533749 99533749 1001 86380 86390 1
533803 99533803 1001 86380 86390 1
533851 99533851 1001 86380 86390 1
533854 99533854 1001 86380 86390 1
533606 99533606 1001 86380 86390 1
533266 99533266 1001 86380 86390 1
533396 99533396 1001 86380 86390 1
533319 99533319 1001 86380 86390 1
533436 99533436 1001 86380 86390 1
533350 99533350 1001 86380 86390 1
533440 99533440 1001 86380 86390 1
533864 99533864 1001 86380 86390 1
534651 99534651 1001 86380 86390 1
534653 99534653 1001 86380 86390 1
534655 99534655 1001 86380 86390 1
534521 99534521 1001 86380 86390 1
534486 99534486 1001 86380 86390 1
534453 99534453 1001 86380 86390 1
534352 99534352 1001 86380 86390 1
534411 99534411 1001 86380 86390 1
534412 99534412 1001 86380 86390 1
534163 99534163 1001 86380 86390 1
534787 99534787 1001 86380 86390 1
534870 99534870 1001 86380 86390 1
534846 99534846 1001 86380 86390 1
535442 99535442 1001 86380 86390 1
535433 99535433 1001 86380 86390 1
535191 99535191 1001 86380 86390 1
535128 99535128 1001 86380 86390 1
535193 99535193 1001 86380 86390 1
535131 99535131 1001 86380 86390 1
535263 99535263 1001 86380 86390 1
535212 99535212 1001 86380 86390 1
535087 99535087 1001 86380 86390 1
534961 99534961 1001 86380 86390 1
534897 99534897 1001 86380 86390 1
534988 99534988 1001 86380 86390 1
535015 99535015 1001 86380 86390 1
534898 99534898 1001 86380 86390 1
535665 99535665 1001 86380 86390 1
535668 99535668 1001 86380 86390 1
535605 99535605 1001 86380 86390 1
535568 99535568 1001 86380 86390 1
536234 99536234 1001 86380 86390 1
536302 99536302 1001 86380 86390 1
536276 99536276 1001 86380 86390 1
536188 99536188 1001 86380 86390 1
536206 99536206 1001 86380 86390 1
536298 99536298 1001 86380 86390 1
536016 99536016 1001 86380 86390 1
535987 99535987 1001 86380 86390 1
535814 99535814 1001 86380 86390 1
536531 99536531 1001 86380 86390 1
536860 99536860 1001 86380 86390 1
536874 99536874 1001 86380 86390 1
536651 99536651 1001 86380 86390 1
536601 99536601 1001 86380 86390 1
536734 99536734 1001 86380 86390 1
536709 99536709 1001 86380 86390 1
537315 99537315 1001 86380 86390 1
537202 99537202 1001 86380 86390 1
537322 99537322 1001 86380 86390 1
537350 99537350 1001 86380 86390 1
537286 99537286 1001 86380 86390 1
537971 99537971 1001 86380 86390 1
537910 99537910 1001 86380 86390 1
537608 99537608 1001 86380 86390 1
537409 99537409 1001 86380 86390 1
537413 99537413 1001 86380 86390 1
537427 99537427 1001 86380 86390 1
537467 99537467 1001 86380 86390 1
538023 99538023 1001 86380 86390 1
538089 99538089 1001 86380 86390 1
538012 99538012 1001 86380 86390 1
538041 99538041 1001 86380 86390 1
537995 99537995 1001 86380 86390 1
538628 99538628 1001 86380 86390 1
538771 99538771 1001 86380 86390 1
538685 99538685 1001 86380 86390 1
538461 99538461 1001 86380 86390 1
538207 99538207 1001 86380 86390 1
538301 99538301 1001 86380 86390 1
538391 99538391 1001 86380 86390 1
538266 99538266 1001 86380 86390 1
538280 99538280 1001 86380 86390 1
538332 99538332 1001 86380 86390 1
538399 99538399 1001 86380 86390 1
538322 99538322 1001 86380 86390 1
538400 99538400 1001 86380 86390 1
538989 99538989 1001 86380 86390 1
538915 99538915 1001 86380 86390 1
539564 99539564 1001 86380 86390 1
539502 99539502 1001 86380 86390 1
539556 99539556 1001 86380 86390 1
539544 99539544 1001 86380 86390 1
539493 99539493 1001 86380 86390 1
539387 99539387 1001 86380 86390 1
539376 99539376 1001 86380 86390 1
539286 99539286 1001 86380 86390 1
539168 99539168 1001 86380 86390 1
539056 99539056 1001 86380 86390 1
539743 99539743 1001 86380 86390 1
539757 99539757 1001 86380 86390 1
539761 99539761 1001 86380 86390 1
539672 99539672 1001 86380 86390 1
539701 99539701 1001 86380 86390 1
540275 99540275 1001 86380 86390 1
540381 99540381 1001 86380 86390 1
540382 99540382 1001 86380 86390 1
540286 99540286 1001 86380 86390 1
540312 99540312 1001 86380 86390 1
540122 99540122 1001 86380 86390 1
540207 99540207 1001 86380 86390 1
540247 99540247 1001 86380 86390 1
539937 99539937 1001 86380 86390 1
540029 99540029 1001 86380 86390 1
539941 99539941 1001 86380 86390 1
540022 99540022 1001 86380 86390 1
539867 99539867 1001 86380 86390 1
540039 99540039 1001 86380 86390 1
540521 99540521 1001 86380 86390 1
540629 99540629 1001 86380 86390 1
540921 99540921 1001 86380 86390 1
541026 99541026 1001 86380 86390 1
541048 99541048 1001 86380 86390 1
540855 99540855 1001 86380 86390 1
540773 99540773 1001 86380 86390 1
540709 99540709 1001 86380 86390 1
541325 99541325 1001 86380 86390 1
541418 99541418 1001 86380 86390 1
542071 99542071 1001 86380 86390 1
542034 99542034 1001 86380 86390 1
542048 99542048 1001 86380 86390 1
541863 99541863 1001 86380 86390 1
541880 99541880 1001 86380 86390 1
541790 99541790 1001 86380 86390 1
541755 99541755 1001 86380 86390 1
541731 99541731 1001 86380 86390 1
541550 99541550 1001 86380 86390 1
541517 99541517 1001 86380 86390 1
541648 99541648 1001 86380 86390 1
542249 99542249 1001 86380 86390 1
542254 99542254 1001 86380 86390 1
542257 99542257 1001 86380 86390 1
542860 99542860 1001 86380 86390 1
542835 99542835 1001 86380 86390 1
542798 99542798 1001 86380 86390 1
542574 99542574 1001 86380 86390 1
542605 99542605 1001 86380 86390 1
542470 99542470 1001 86380 86390 1
542448 99542448 1001 86380 86390 1
542332 99542332 1001 86380 86390 1
543021 99543021 1001 86380 86390 1
542956 99542956 1001 86380 86390 1
543114 99543114 1001 86380 86390 1
543618 99543618 1001 86380 86390 1
543706 99543706 1001 86380 86390 1
543411 99543411 1001 86380 86390 1
543382 99543382 1001 86380 86390 1
543197 99543197 1001 86380 86390 1
543198 99543198 1001 86380 86390 1
543330 99543330 1001 86380 86390 1
543266 99543266 1001 86380 86390 1
543968 99543968 1001 86380 86390 1
543789 99543789 1001 86380 86390 1
544491 99544491 1001 86380 86390 1
544518 99544518 1001 86380 86390 1
544591 99544591 1001 86380 86390 1
544316 99544316 1001 86380 86390 1
544239 99544239 1001 86380 86390 1
544200 99544200 1001 86380 86390 1
544335 99544335 1001 86380 86390 1
544326 99544326 1001 86380 86390 1
544132 99544132 1001 86380 86390 1
543978 99543978 1001 86380 86390 1
543995 99543995 1001 86380 86390 1
544115 99544115 1001 86380 86390 1
544715 99544715 1001 86380 86390 1
544677 99544677 1001 86380 86390 1
544606 99544606 1001 86380 86390 1
421217 208 1001 35520 36057 1
500930 1115 1001 66017 66317 1
531611 970 1001 30505 30804 1
537250 1052 1001 57656 57955 1
400026 99400026 1001 86380 86390 1
400301 99400301 1001 86380 86390 1
400326 99400326 1001 86380 86390 1
400398 99400398 1001 86380 86390 1
400642 99400642 1001 86380 86390 1
401019 99401019 1001 86380 86390 1
401307 99401307 1001 86380 86390 1
401607 99401607 1001 86380 86390 1
401991 99401991 1001 86380 86390 1
402268 99402268 1001 86380 86390 1
402527 99402527 1001 86380 86390 1
402659 99402659 1001 86380 86390 1
402730 99402730 1001 86380 86390 1
402918 99402918 1001 86380 86390 1
402989 99402989 1001 86380 86390 1
403181 99403181 1001 86380 86390 1
403259 99403259 1001 86380 86390 1
403271 99403271 1001 86380 86390 1
403427 99403427 1001 86380 86390 1
403648 99403648 1001 86380 86390 1
403756 99403756 1001 86380 86390 1
404077 99404077 1001 86380 86390 1
404139 99404139 1001 86380 86390 1
404376 99404376 1001 86380 86390 1
404471 99404471 1001 86380 86390 1
404387 99404387 1001 86380 86390 1
404507 99404507 1001 86380 86390 1
404514 99404514 1001 86380 86390 1
404788 99404788 1001 86380 86390 1
404588 99404588 1001 86380 86390 1
404739 99404739 1001 86380 86390 1
404919 99404919 1001 86380 86390 1
405099 99405099 1001 86380 86390 1
405194 99405194 1001 86380 86390 1
405172 99405172 1001 86380 86390 1
405288 99405288 1001 86380 86390 1
405479 99405479 1001 86380 86390 1
405562 99405562 1001 86380 86390 1
405582 99405582 1001 86380 86390 1
405704 99405704 1001 86380 86390 1
405863 99405863 1001 86380 86390 1
405873 99405873 1001 86380 86390 1
406055 99406055 1001 86380 86390 1
406591 99406591 1001 86380 86390 1
406396 99406396 1001 86380 86390 1
406531 99406531 1001 86380 86390 1
407180 99407180 1001 86380 86390 1
407366 99407366 1001 86380 86390 1
407516 99407516 1001 86380 86390 1
407880 99407880 1001 86380 86390 1
407854 99407854 1001 86380 86390 1
408173 99408173 1001 86380 86390 1
408371 99408371 1001 86380 86390 1
408545 99408545 1001 86380 86390 1
408589 99408589 1001 86380 86390 1
408599 99408599 1001 86380 86390 1
408868 99408868 1001 86380 86390 1
408824 99408824 1001 86380 86390 1
409062 99409062 1001 86380 86390 1
409424 99409424 1001 86380 86390 1
409689 99409689 1001 86380 86390 1
409668 99409668 1001 86380 86390 1
409907 99409907 1001 86380 86390 1
410106 99410106 1001 86380 86390 1
410245 99410245 1001 86380 86390 1
410421 99410421 1001 86380 86390 1
410883 99410883 1001 86380 86390 1
411004 99411004 1001 86380 86390 1
411012 99411012 1001 86380 86390 1
411092 99411092 1001 86380 86390 1
411263 99411263 1001 86380 86390 1
411355 99411355 1001 86380 86390 1
411401 99411401 1001 86380 86390 1
411474 99411474 1001 86380 86390 1
411616 99411616 1001 86380 86390 1
411746 99411746 1001 86380 86390 1
411924 99411924 1001 86380 86390 1
411883 99411883 1001 86380 86390 1
412017 99412017 1001 86380 86390 1
412222 99412222 1001 86380 86390 1
412282 99412282 1001 86380 86390 1
413559 99413559 1001 86380 86390 1
413059 99413059 1001 86380 86390 1
413215 99413215 1001 86380 86390 1
413163 99413163 1001 86380 86390 1
412938 99412938 1001 86380 86390 1
412965 99412965 1001 86380 86390 1
413000 99413000 1001 86380 86390 1
412697 99412697 1001 86380 86390 1
412617 99412617 1001 86380 86390 1
412539 99412539 1001 86380 86390 1
414036 99414036 1001 86380 86390 1
413799 99413799 1001 86380 86390 1
415243 99415243 1001 86380 86390 1
415171 99415171 1001 86380 86390 1
415080 99415080 1001 86380 86390 1
415101 99415101 1001 86380 86390 1
415042 99415042 1001 86380 86390 1
415294 99415294 1001 86380 86390 1
414675 99414675 1001 86380 86390 1
414694 99414694 1001 86380 86390 1
414669 99414669 1001 86380 86390 1
414610 99414610 1001 86380 86390 1
414333 99414333 1001 86380 86390 1
414345 99414345 1001 86380 86390 1
414174 99414174 1001 86380 86390 1
415505 99415505 1001 86380 86390 1
415606 99415606 1001 86380 86390 1
415325 99415325 1001 86380 86390 1
415436 99415436 1001 86380 86390 1
415713 99415713 1001 86380 86390 1
416732 99416732 1001 86380 86390 1
416745 99416745 1001 86380 86390 1
416820 99416820 1001 86380 86390 1
416811 99416811 1001 86380 86390 1
416411 99416411 1001 86380 86390 1
416480 99416480 1001 86380 86390 1
416168 99416168 1001 86380 86390 1
416451 99416451 1001 86380 86390 1
416511 99416511 1001 86380 86390 1
416492 99416492 1001 86380 86390 1
416008 99416008 1001 86380 86390 1
415838 99415838 1001 86380 86390 1
415978 99415978 1001 86380 86390 1
417025 99417025 1001 86380 86390 1
417227 99417227 1001 86380 86390 1
417276 99417276 1001 86380 86390 1
417132 99417132 1001 86380 86390 1
417190 99417190 1001 86380 86390 1
417410 99417410 1001 86380 86390 1
418743 99418743 1001 86380 86390 1
418705 99418705 1001 86380 86390 1
418706 99418706 1001 86380 86390 1
418783 99418783 1001 86380 86390 1
418389 99418389 1001 86380 86390 1
418432 99418432 1001 86380 86390 1
418152 99418152 1001 86380 86390 1
418100 99418100 1001 86380 86390 1
418174 99418174 1001 86380 86390 1
418332 99418332 1001 86380 86390 1
417664 99417664 1001 86380 86390 1
417618 99417618 1001 86380 86390 1
417667 99417667 1001 86380 86390 1
418950 99418950 1001 86380 86390 1
419199 99419199 1001 86380 86390 1
419070 99419070 1001 86380 86390 1
419125 99419125 1001 86380 86390 1
420366 99420366 1001 86380 86390 1
420164 99420164 1001 86380 86390 1
419880 99419880 1001 86380 86390 1
419906 99419906 1001 86380 86390 1
419722 99419722 1001 86380 86390 1
419227 99419227 1001 86380 86390 1
419557 99419557 1001 86380 86390 1
419512 99419512 1001 86380 86390 1
420816 99420816 1001 86380 86390 1
420471 99420471 1001 86380 86390 1
420798 99420798 1001 86380 86390 1
420605 99420605 1001 86380 86390 1
422026 99422026 1001 86380 86390 1
421889 99421889 1001 86380 86390 1
421934 99421934 1001 86380 86390 1
422082 99422082 1001 86380 86390 1
422088 99422088 1001 86380 86390 1
421492 99421492 1001 86380 86390 1
421191 99421191 1001 86380 86390 1
421084 99421084 1001 86380 86390 1
420978 99420978 1001 86380 86390 1
421113 99421113 1001 86380 86390 1
422218 99422218 1001 86380 86390 1
422293 99422293 1001 86380 86390 1
423651 99423651 1001 86380 86390 1
423680 99423680 1001 86380 86390 1
423347 99423347 1001 86380 86390 1
423719 99423719 1001 86380 86390 1
423595 99423595 1001 86380 86390 1
422956 99422956 1001 86380 86390 1
422542 99422542 1001 86380 86390 1
423845 99423845 1001 86380 86390 1
423868 99423868 1001 86380 86390 1
424025 99424025 1001 86380 86390 1
423963 99423963 1001 86380 86390 1
424934 99424934 1001 86380 86390 1
424645 99424645 1001 86380 86390 1
424736 99424736 1001 86380 86390 1
424598 99424598 1001 86380 86390 1
424969 99424969 1001 86380 86390 1
424790 99424790 1001 86380 86390 1
424603 99424603 1001 86380 86390 1
424437 99424437 1001 86380 86390 1
424368 99424368 1001 86380 86390 1
424535 99424535 1001 86380 86390 1
424346 99424346 1001 86380 86390 1
424399 99424399 1001 86380 86390 1
424195 99424195 1001 86380 86390 1
425608 99425608 1001 86380 86390 1
425565 99425565 1001 86380 86390 1
425573 99425573 1001 86380 86390 1
425549 99425549 1001 86380 86390 1
425824 99425824 1001 86380 86390 1
427117 99427117 1001 86380 86390 1
427043 99427043 1001 86380 86390 1
426955 99426955 1001 86380 86390 1
426596 99426596 1001 86380 86390 1
426280 99426280 1001 86380 86390 1
426534 99426534 1001 86380 86390 1
426518 99426518 1001 86380 86390 1
426292 99426292 1001 86380 86390 1
425848 99425848 1001 86380 86390 1
425905 99425905 1001 86380 86390 1
426061 99426061 1001 86380 86390 1
426087 99426087 1001 86380 86390 1
427288 99427288 1001 86380 86390 1
427494 99427494 1001 86380 86390 1
427335 99427335 1001 86380 86390 1
428391 99428391 1001 86380 86390 1
428551 99428551 1001 86380 86390 1
428627 99428627 1001 86380 86390 1
428229 99428229 1001 86380 86390 1
428081 99428081 1001 86380 86390 1
427853 99427853 1001 86380 86390 1
427567 99427567 1001 86380 86390 1
427637 99427637 1001 86380 86390 1
427833 99427833 1001 86380 86390 1
428782 99428782 1001 86380 86390 1
428941 99428941 1001 86380 86390 1
428863 99428863 1001 86380 86390 1
428959 99428959 1001 86380 86390 1
429741 99429741 1001 86380 86390 1
429744 99429744 1001 86380 86390 1
429320 99429320 1001 86380 86390 1
429440 99429440 1001 86380 86390 1
429554 99429554 1001 86380 86390 1
429233 99429233 1001 86380 86390 1
430623 99430623 1001 86380 86390 1
430645 99430645 1001 86380 86390 1
430652 99430652 1001 86380 86390 1
431861 99431861 1001 86380 86390 1
431751 99431751 1001 86380 86390 1
431687 99431687 1001 86380 86390 1
431858 99431858 1001 86380 86390 1
431496 99431496 1001 86380 86390 1
431302 99431302 1001 86380 86390 1
430859 99430859 1001 86380 86390 1
432330 99432330 1001 86380 86390 1
432418 99432418 1001 86380 86390 1
433622 99433622 1001 86380 86390 1
433593 99433593 1001 86380 86390 1
433447 99433447 1001 86380 86390 1
433386 99433386 1001 86380 86390 1
433292 99433292 1001 86380 86390 1
433272 99433272 1001 86380 86390 1
433055 99433055 1001 86380 86390 1
432673 99432673 1001 86380 86390 1
432885 99432885 1001 86380 86390 1
432786 99432786 1001 86380 86390 1
433946 99433946 1001 86380 86390 1
434069 99434069 1001 86380 86390 1
433872 99433872 1001 86380 86390 1
434013 99434013 1001 86380 86390 1
433767 99433767 1001 86380 86390 1
434088 99434088 1001 86380 86390 1
435107 99435107 1001 86380 86390 1
435039 99435039 1001 86380 86390 1
435388 99435388 1001 86380 86390 1
434817 99434817 1001 86380 86390 1
434604 99434604 1001 86380 86390 1
434829 99434829 1001 86380 86390 1
434629 99434629 1001 86380 86390 1
434171 99434171 1001 86380 86390 1
434458 99434458 1001 86380 86390 1
434299 99434299 1001 86380 86390 1
434523 99434523 1001 86380 86390 1
435504 99435504 1001 86380 86390 1
437022 99437022 1001 86380 86390 1
437008 99437008 1001 86380 86390 1
436851 99436851 1001 86380 86390 1
436515 99436515 1001 86380 86390 1
436388 99436388 1001 86380 86390 1
436647 99436647 1001 86380 86390 1
436696 99436696 1001 86380 86390 1
435951 99435951 1001 86380 86390 1
436036 99436036 1001 86380 86390 1
435962 99435962 1001 86380 86390 1
436107 99436107 1001 86380 86390 1
436328 99436328 1001 86380 86390 1
436302 99436302 1001 86380 86390 1
436161 99436161 1001 86380 86390 1
300005 99300005 1001 86380 86390 1
300037 99300037 1001 86380 86390 1
300077 99300077 1001 86380 86390 1
300575 99300575 1001 86380 86390 1
300679 99300679 1001 86380 86390 1
300709 99300709 1001 86380 86390 1
300498 99300498 1001 86380 86390 1
300387 99300387 1001 86380 86390 1
300413 99300413 1001 86380 86390 1
300427 99300427 1001 86380 86390 1
300521 99300521 1001 86380 86390 1
300522 99300522 1001 86380 86390 1
300290 99300290 1001 86380 86390 1
300239 99300239 1001 86380 86390 1
300279 99300279 1001 86380 86390 1
300112 99300112 1001 86380 86390 1
300193 99300193 1001 86380 86390 1
300909 99300909 1001 86380 86390 1
300810 99300810 1001 86380 86390 1
301374 99301374 1001 86380 86390 1
301447 99301447 1001 86380 86390 1
301323 99301323 1001 86380 86390 1
301201 99301201 1001 86380 86390 1
301177 99301177 1001 86380 86390 1
301270 99301270 1001 86380 86390 1
300990 99300990 1001 86380 86390 1
301044 99301044 1001 86380 86390 1
301085 99301085 1001 86380 86390 1
300958 99300958 1001 86380 86390 1
301351 99301351 1001 86380 86390 1
301614 99301614 1001 86380 86390 1
302317 99302317 1001 86380 86390 1
302222 99302222 1001 86380 86390 1
302200 99302200 1001 86380 86390 1
302124 99302124 1001 86380 86390 1
302137 99302137 1001 86380 86390 1
302055 99302055 1001 86380 86390 1
302006 99302006 1001 86380 86390 1
301860 99301860 1001 86380 86390 1
302530 99302530 1001 86380 86390 1
302466 99302466 1001 86380 86390 1
302467 99302467 1001 86380 86390 1
303066 99303066 1001 86380 86390 1
303080 99303080 1001 86380 86390 1
303101 99303101 1001 86380 86390 1
302971 99302971 1001 86380 86390 1
302756 99302756 1001 86380 86390 1
302615 99302615 1001 86380 86390 1
302592 99302592 1001 86380 86390 1
302709 99302709 1001 86380 86390 1
302686 99302686 1001 86380 86390 1
302662 99302662 1001 86380 86390 1
303233 99303233 1001 86380 86390 1
303354 99303354 1001 86380 86390 1
303268 99303268 1001 86380 86390 1
303320 99303320 1001 86380 86390 1
303893 99303893 1001 86380 86390 1
303999 99303999 1001 86380 86390 1
303886 99303886 1001 86380 86390 1
303915 99303915 1001 86380 86390 1
303791 99303791 1001 86380 86390 1
303691 99303691 1001 86380 86390 1
303653 99303653 1001 86380 86390 1
303783 99303783 1001 86380 86390 1
303641 99303641 1001 86380 86390 1
303596 99303596 1001 86380 86390 1
303455 99303455 1001 86380 86390 1
303603 99303603 1001 86380 86390 1
304134 99304134 1001 86380 86390 1
304085 99304085 1001 86380 86390 1
304126 99304126 1001 86380 86390 1
304048 99304048 1001 86380 86390 1
304179 99304179 1001 86380 86390 1
304089 99304089 1001 86380 86390 1
304196 99304196 1001 86380 86390 1
304747 99304747 1001 86380 86390 1
304574 99304574 1001 86380 86390 1
304627 99304627 1001 86380 86390 1
304403 99304403 1001 86380 86390 1
305052 99305052 1001 86380 86390 1
305056 99305056 1001 86380 86390 1
304941 99304941 1001 86380 86390 1
304994 99304994 1001 86380 86390 1
305546 99305546 1001 86380 86390 1
305415 99305415 1001 86380 86390 1
305364 99305364 1001 86380 86390 1
305308 99305308 1001 86380 86390 1
305195 99305195 1001 86380 86390 1
305170 99305170 1001 86380 86390 1
305197 99305197 1001 86380 86390 1
305094 99305094 1001 86380 86390 1
305074 99305074 1001 86380 86390 1
305258 99305258 1001 86380 86390 1
500079 99500079 1001 86380 86390 1
500183 99500183 1001 86380 86390 1
500122 99500122 1001 86380 86390 1
500112 99500112 1001 86380 86390 1
500686 99500686 1001 86380 86390 1
500666 99500666 1001 86380 86390 1
500590 99500590 1001 86380 86390 1
500503 99500503 1001 86380 86390 1
500296 99500296 1001 86380 86390 1
500357 99500357 1001 86380 86390 1
500966 99500966 1001 86380 86390 1
501018 99501018 1001 86380 86390 1
500823 99500823 1001 86380 86390 1
500982 99500982 1001 86380 86390 1
500958 99500958 1001 86380 86390 1
500857 99500857 1001 86380 86390 1
500951 99500951 1001 86380 86390 1
501511 99501511 1001 86380 86390 1
501592 99501592 1001 86380 86390 1
501438 99501438 1001 86380 86390 1
501478 99501478 1001 86380 86390 1
501627 99501627 1001 86380 86390 1
501446 99501446 1001 86380 86390 1
501396 99501396 1001 86380 86390 1
501296 99501296 1001 86380 86390 1
501272 99501272 1001 86380 86390 1
501405 99501405 1001 86380 86390 1
501162 99501162 1001 86380 86390 1
501219 99501219 1001 86380 86390 1
501170 99501170 1001 86380 86390 1
501792 99501792 1001 86380 86390 1
501704 99501704 1001 86380 86390 1
501785 99501785 1001 86380 86390 1
502352 99502352 1001 86380 86390 1
502291 99502291 1001 86380 86390 1
502357 99502357 1001 86380 86390 1
502345 99502345 1001 86380 86390 1
502347 99502347 1001 86380 86390 1
502198 99502198 1001 86380 86390 1
502188 99502188 1001 86380 86390 1
501850 99501850 1001 86380 86390 1
501905 99501905 1001 86380 86390 1
501982 99501982 1001 86380 86390 1
501996 99501996 1001 86380 86390 1
502541 99502541 1001 86380 86390 1
502582 99502582 1001 86380 86390 1
502557 99502557 1001 86380 86390 1
502493 99502493 1001 86380 86390 1
503242 99503242 1001 86380 86390 1
503257 99503257 1001 86380 86390 1
503244 99503244 1001 86380 86390 1
503273 99503273 1001 86380 86390 1
503238 99503238 1001 86380 86390 1
503013 99503013 1001 86380 86390 1
503078 99503078 1001 86380 86390 1
502981 99502981 1001 86380 86390 1
502829 99502829 1001 86380 86390 1
502834 99502834 1001 86380 86390 1
503438 99503438 1001 86380 86390 1
503442 99503442 1001 86380 86390 1
503992 99503992 1001 86380 86390 1
503771 99503771 1001 86380 86390 1
503825 99503825 1001 86380 86390 1
503903 99503903 1001 86380 86390 1
503749 99503749 1001 86380 86390 1
503904 99503904 1001 86380 86390 1
503883 99503883 1001 86380 86390 1
503808 99503808 1001 86380 86390 1
503515 99503515 1001 86380 86390 1
503645 99503645 1001 86380 86390 1
504285 99504285 1001 86380 86390 1
504169 99504169 1001 86380 86390 1
504264 99504264 1001 86380 86390 1
504279 99504279 1001 86380 86390 1
504318 99504318 1001 86380 86390 1
504307 99504307 1001 86380 86390 1
504943 99504943 1001 86380 86390 1
504821 99504821 1001 86380 86390 1
504809 99504809 1001 86380 86390 1
504823 99504823 1001 86380 86390 1
504799 99504799 1001 86380 86390 1
504903 99504903 1001 86380 86390 1
504584 99504584 1001 86380 86390 1
504535 99504535 1001 86380 86390 1
504631 99504631 1001 86380 86390 1
504479 99504479 1001 86380 86390 1
504391 99504391 1001 86380 86390 1
505074 99505074 1001 86380 86390 1
504998 99504998 1001 86380 86390 1
505733 99505733 1001 86380 86390 1
505735 99505735 1001 86380 86390 1
505593 99505593 1001 86380 86390 1
505435 99505435 1001 86380 86390 1
505449 99505449 1001 86380 86390 1
505385 99505385 1001 86380 86390 1
505360 99505360 1001 86380 86390 1
505452 99505452 1001 86380 86390 1
505254 99505254 1001 86380 86390 1
505293 99505293 1001 86380 86390 1
505836 99505836 1001 86380 86390 1
505805 99505805 1001 86380 86390 1
506393 99506393 1001 86380 86390 1
506425 99506425 1001 86380 86390 1
506517 99506517 1001 86380 86390 1
506492 99506492 1001 86380 86390 1
506223 99506223 1001 86380 86390 1
506304 99506304 1001 86380 86390 1
506382 99506382 1001 86380 86390 1
506188 99506188 1001 86380 86390 1
506245 99506245 1001 86380 86390 1
506206 99506206 1001 86380 86390 1
506059 99506059 1001 86380 86390 1
506078 99506078 1001 86380 86390 1
507247 99507247 1001 86380 86390 1
507300 99507300 1001 86380 86390 1
507326 99507326 1001 86380 86390 1
507302 99507302 1001 86380 86390 1
507226 99507226 1001 86380 86390 1
507160 99507160 1001 86380 86390 1
506986 99506986 1001 86380 86390 1
506858 99506858 1001 86380 86390 1
506865 99506865 1001 86380 86390 1
507433 99507433 1001 86380 86390 1
508059 99508059 1001 86380 86390 1
508138 99508138 1001 86380 86390 1
508126 99508126 1001 86380 86390 1
508051 99508051 1001 86380 86390 1
508234 99508234 1001 86380 86390 1
508144 99508144 1001 86380 86390 1
507877 99507877 1001 86380 86390 1
507892 99507892 1001 86380 86390 1
507919 99507919 1001 86380 86390 1
507971 99507971 1001 86380 86390 1
508024 99508024 1001 86380 86390 1
507860 99507860 1001 86380 86390 1
507710 99507710 1001 86380 86390 1
507792 99507792 1001 86380 86390 1
508341 99508341 1001 86380 86390 1
508438 99508438 1001 86380 86390 1
508400 99508400 1001 86380 86390 1
508961 99508961 1001 86380 86390 1
509038 99509038 1001 86380 86390 1
508979 99508979 1001 86380 86390 1
508904 99508904 1001 86380 86390 1
508786 99508786 1001 86380 86390 1
508852 99508852 1001 86380 86390 1
508531 99508531 1001 86380 86390 1
508624 99508624 1001 86380 86390 1
508600 99508600 1001 86380 86390 1
508536 99508536 1001 86380 86390 1
508501 99508501 1001 86380 86390 1
508566 99508566 1001 86380 86390 1
508644 99508644 1001 86380 86390 1
509257 99509257 1001 86380 86390 1
509261 99509261 1001 86380 86390 1
509110 99509110 1001 86380 86390 1
509265 99509265 1001 86380 86390 1
509737 99509737 1001 86380 86390 1
509789 99509789 1001 86380 86390 1
509830 99509830 1001 86380 86390 1
509862 99509862 1001 86380 86390 1
509564 99509564 1001 86380 86390 1
509681 99509681 1001 86380 86390 1
509526 99509526 1001 86380 86390 1
509971 99509971 1001 86380 86390 1
510076 99510076 1001 86380 86390 1
509934 99509934 1001 86380 86390 1
510522 99510522 1001 86380 86390 1
510277 99510277 1001 86380 86390 1
510233 99510233 1001 86380 86390 1
510273 99510273 1001 86380 86390 1
510884 99510884 1001 86380 86390 1
510820 99510820 1001 86380 86390 1
511498 99511498 1001 86380 86390 1
511487 99511487 1001 86380 86390 1
511298 99511298 1001 86380 86390 1
511184 99511184 1001 86380 86390 1
511211 99511211 1001 86380 86390 1
511341 99511341 1001 86380 86390 1
511186 99511186 1001 86380 86390 1
511303 99511303 1001 86380 86390 1
511053 99511053 1001 86380 86390 1
511041 99511041 1001 86380 86390 1
511043 99511043 1001 86380 86390 1
511006 99511006 1001 86380 86390 1
511726 99511726 1001 86380 86390 1
511739 99511739 1001 86380 86390 1
511584 99511584 1001 86380 86390 1
512202 99512202 1001 86380 86390 1
512167 99512167 1001 86380 86390 1
512118 99512118 1001 86380 86390 1
511784 99511784 1001 86380 86390 1
511862 99511862 1001 86380 86390 1
511942 99511942 1001 86380 86390 1
511955 99511955 1001 86380 86390 1
512484 99512484 1001 86380 86390 1
512410 99512410 1001 86380 86390 1
512450 99512450 1001 86380 86390 1
512580 99512580 1001 86380 86390 1
512427 99512427 1001 86380 86390 1
513068 99513068 1001 86380 86390 1
513095 99513095 1001 86380 86390 1
513122 99513122 1001 86380 86390 1
513019 99513019 1001 86380 86390 1
513085 99513085 1001 86380 86390 1
513193 99513193 1001 86380 86390 1
513061 99513061 1001 86380 86390 1
512954 99512954 1001 86380 86390 1
512893 99512893 1001 86380 86390 1
512960 99512960 1001 86380 86390 1
512652 99512652 1001 86380 86390 1
512658 99512658 1001 86380 86390 1
513306 99513306 1001 86380 86390 1
514007 99514007 1001 86380 86390 1
513847 99513847 1001 86380 86390 1
513964 99513964 1001 86380 86390 1
513657 99513657 1001 86380 86390 1
513621 99513621 1001 86380 86390 1
513477 99513477 1001 86380 86390 1
513537 99513537 1001 86380 86390 1
514146 99514146 1001 86380 86390 1
514175 99514175 1001 86380 86390 1
514214 99514214 1001 86380 86390 1
514189 99514189 1001 86380 86390 1
514192 99514192 1001 86380 86390 1
514105 99514105 1001 86380 86390 1
514053 99514053 1001 86380 86390 1
514745 99514745 1001 86380 86390 1
514812 99514812 1001 86380 86390 1
514527 99514527 1001 86380 86390 1
514594 99514594 1001 86380 86390 1
514468 99514468 1001 86380 86390 1
514612 99514612 1001 86380 86390 1
514380 99514380 1001 86380 86390 1
514303 99514303 1001 86380 86390 1
514416 99514416 1001 86380 86390 1
515012 99515012 1001 86380 86390 1
514977 99514977 1001 86380 86390 1
514905 99514905 1001 86380 86390 1
515557 99515557 1001 86380 86390 1
515535 99515535 1001 86380 86390 1
515580 99515580 1001 86380 86390 1
515387 99515387 1001 86380 86390 1
515336 99515336 1001 86380 86390 1
515351 99515351 1001 86380 86390 1
515405 99515405 1001 86380 86390 1
515315 99515315 1001 86380 86390 1
515316 99515316 1001 86380 86390 1
515308 99515308 1001 86380 86390 1
515127 99515127 1001 86380 86390 1
515115 99515115 1001 86380 86390 1
515240 99515240 1001 86380 86390 1
515191 99515191 1001 86380 86390 1
515775 99515775 1001 86380 86390 1
515887 99515887 1001 86380 86390 1
516359 99516359 1001 86380 86390 1
516362 99516362 1001 86380 86390 1
516441 99516441 1001 86380 86390 1
516502 99516502 1001 86380 86390 1
516431 99516431 1001 86380 86390 1
516099 99516099 1001 86380 86390 1
516143 99516143 1001 86380 86390 1
516274 99516274 1001 86380 86390 1
516289 99516289 1001 86380 86390 1
515929 99515929 1001 86380 86390 1
515994 99515994 1001 86380 86390 1
516021 99516021 1001 86380 86390 1
515905 99515905 1001 86380 86390 1
516074 99516074 1001 86380 86390 1
515958 99515958 1001 86380 86390 1
515997 99515997 1001 86380 86390 1
516664 99516664 1001 86380 86390 1
516590 99516590 1001 86380 86390 1
516558 99516558 1001 86380 86390 1
517208 99517208 1001 86380 86390 1
517171 99517171 1001 86380 86390 1
517265 99517265 1001 86380 86390 1
517100 99517100 1001 86380 86390 1
516986 99516986 1001 86380 86390 1
516847 99516847 1001 86380 86390 1
516747 99516747 1001 86380 86390 1
516868 99516868 1001 86380 86390 1
517527 99517527 1001 86380 86390 1
517452 99517452 1001 86380 86390 1
517536 99517536 1001 86380 86390 1
518127 99518127 1001 86380 86390 1
518136 99518136 1001 86380 86390 1
518065 99518065 1001 86380 86390 1
517979 99517979 1001 86380 86390 1
517806 99517806 1001 86380 86390 1
517948 99517948 1001 86380 86390 1
517859 99517859 1001 86380 86390 1
517808 99517808 1001 86380 86390 1
517955 99517955 1001 86380 86390 1
517609 99517609 1001 86380 86390 1
517713 99517713 1001 86380 86390 1
517603 99517603 1001 86380 86390 1
517591 99517591 1001 86380 86390 1
518186 99518186 1001 86380 86390 1
518238 99518238 1001 86380 86390 1
518264 99518264 1001 86380 86390 1
518355 99518355 1001 86380 86390 1
518295 99518295 1001 86380 86390 1
518288 99518288 1001 86380 86390 1
518902 99518902 1001 86380 86390 1
518932 99518932 1001 86380 86390 1
518774 99518774 1001 86380 86390 1
518537 99518537 1001 86380 86390 1
518556 99518556 1001 86380 86390 1
519180 99519180 1001 86380 86390 1
519006 99519006 1001 86380 86390 1
519075 99519075 1001 86380 86390 1
519702 99519702 1001 86380 86390 1
519789 99519789 1001 86380 86390 1
519681 99519681 1001 86380 86390 1
519520 99519520 1001 86380 86390 1
519601 99519601 1001 86380 86390 1
519434 99519434 1001 86380 86390 1
519447 99519447 1001 86380 86390 1
519421 99519421 1001 86380 86390 1
519477 99519477 1001 86380 86390 1
519259 99519259 1001 86380 86390 1
519392 99519392 1001 86380 86390 1
519386 99519386 1001 86380 86390 1
519989 99519989 1001 86380 86390 1
520611 99520611 1001 86380 86390 1
520503 99520503 1001 86380 86390 1
520575 99520575 1001 86380 86390 1
520280 99520280 1001 86380 86390 1
520306 99520306 1001 86380 86390 1
520232 99520232 1001 86380 86390 1
520428 99520428 1001 86380 86390 1
520407 99520407 1001 86380 86390 1
520304 99520304 1001 86380 86390 1
520141 99520141 1001 86380 86390 1
520030 99520030 1001 86380 86390 1
520728 99520728 1001 86380 86390 1
520678 99520678 1001 86380 86390 1
520760 99520760 1001 86380 86390 1
520761 99520761 1001 86380 86390 1
520776 99520776 1001 86380 86390 1
520701 99520701 1001 86380 86390 1
520766 99520766 1001 86380 86390 1
521359 99521359 1001 86380 86390 1
521373 99521373 1001 86380 86390 1
521374 99521374 1001 86380 86390 1
521132 99521132 1001 86380 86390 1
521211 99521211 1001 86380 86390 1
521109 99521109 1001 86380 86390 1
520905 99520905 1001 86380 86390 1
521573 99521573 1001 86380 86390 1
521496 99521496 1001 86380 86390 1
522213 99522213 1001 86380 86390 1
521920 99521920 1001 86380 86390 1
521899 99521899 1001 86380 86390 1
521790 99521790 1001 86380 86390 1
521700 99521700 1001 86380 86390 1
521855 99521855 1001 86380 86390 1
522356 99522356 1001 86380 86390 1
522371 99522371 1001 86380 86390 1
522387 99522387 1001 86380 86390 1
522464 99522464 1001 86380 86390 1
522301 99522301 1001 86380 86390 1
523048 99523048 1001 86380 86390 1
523075 99523075 1001 86380 86390 1
522799 99522799 1001 86380 86390 1
522741 99522741 1001 86380 86390 1
522807 99522807 1001 86380 86390 1
522730 99522730 1001 86380 86390 1
522744 99522744 1001 86380 86390 1
522645 99522645 1001 86380 86390 1
523246 99523246 1001 86380 86390 1
523215 99523215 1001 86380 86390 1
523231 99523231 1001 86380 86390 1
523924 99523924 1001 86380 86390 1
523849 99523849 1001 86380 86390 1
523788 99523788 1001 86380 86390 1
523546 99523546 1001 86380 86390 1
523550 99523550 1001 86380 86390 1
523589 99523589 1001 86380 86390 1
523402 99523402 1001 86380 86390 1
523441 99523441 1001 86380 86390 1
523391 99523391 1001 86380 86390 1
523439 99523439 1001 86380 86390 1
524125 99524125 1001 86380 86390 1
523977 99523977 1001 86380 86390 1
524696 99524696 1001 86380 86390 1
524569 99524569 1001 86380 86390 1
524609 99524609 1001 86380 86390 1
524364 99524364 1001 86380 86390 1
524459 99524459 1001 86380 86390 1
524434 99524434 1001 86380 86390 1
524318 99524318 1001 86380 86390 1
524296 99524296 1001 86380 86390 1
524286 99524286 1001 86380 86390 1
524859 99524859 1001 86380 86390 1
524888 99524888 1001 86380 86390 1
524965 99524965 1001 86380 86390 1
524930 99524930 1001 86380 86390 1
524882 99524882 1001 86380 86390 1
524818 99524818 1001 86380 86390 1
524909 99524909 1001 86380 86390 1
525497 99525497 1001 86380 86390 1
525425 99525425 1001 86380 86390 1
525555 99525555 1001 86380 86390 1
525493 99525493 1001 86380 86390 1
525226 99525226 1001 86380 86390 1
525189 99525189 1001 86380 86390 1
525362 99525362 1001 86380 86390 1
525073 99525073 1001 86380 86390 1
525049 99525049 1001 86380 86390 1
525140 99525140 1001 86380 86390 1
525154 99525154 1001 86380 86390 1
525038 99525038 1001 86380 86390 1
525052 99525052 1001 86380 86390 1
525666 99525666 1001 86380 86390 1
525758 99525758 1001 86380 86390 1
525720 99525720 1001 86380 86390 1
526313 99526313 1001 86380 86390 1
526368 99526368 1001 86380 86390 1
526135 99526135 1001 86380 86390 1
526100 99526100 1001 86380 86390 1
525936 99525936 1001 86380 86390 1
525924 99525924 1001 86380 86390 1
525808 99525808 1001 86380 86390 1
525886 99525886 1001 86380 86390 1
525848 99525848 1001 86380 86390 1
526500 99526500 1001 86380 86390 1
526437 99526437 1001 86380 86390 1
527145 99527145 1001 86380 86390 1
526994 99526994 1001 86380 86390 1
526937 99526937 1001 86380 86390 1
526774 99526774 1001 86380 86390 1
526644 99526644 1001 86380 86390 1
526702 99526702 1001 86380 86390 1
527301 99527301 1001 86380 86390 1
527319 99527319 1001 86380 86390 1
527371 99527371 1001 86380 86390 1
527295 99527295 1001 86380 86390 1
527386 99527386 1001 86380 86390 1
527399 99527399 1001 86380 86390 1
527427 99527427 1001 86380 86390 1
527934 99527934 1001 86380 86390 1
528017 99528017 1001 86380 86390 1
527877 99527877 1001 86380 86390 1
527751 99527751 1001 86380 86390 1
527855 99527855 1001 86380 86390 1
527739 99527739 1001 86380 86390 1
527657 99527657 1001 86380 86390 1
527477 99527477 1001 86380 86390 1
527594 99527594 1001 86380 86390 1
527607 99527607 1001 86380 86390 1
527479 99527479 1001 86380 86390 1
528163 99528163 1001 86380 86390 1
528189 99528189 1001 86380 86390 1
528228 99528228 1001 86380 86390 1
528112 99528112 1001 86380 86390 1
528076 99528076 1001 86380 86390 1
528233 99528233 1001 86380 86390 1
528132 99528132 1001 86380 86390 1
528094 99528094 1001 86380 86390 1
528173 99528173 1001 86380 86390 1
528266 99528266 1001 86380 86390 1
528753 99528753 1001 86380 86390 1
528857 99528857 1001 86380 86390 1
528860 99528860 1001 86380 86390 1
528619 99528619 1001 86380 86390 1
528595 99528595 1001 86380 86390 1
528546 99528546 1001 86380 86390 1
528319 99528319 1001 86380 86390 1
528475 99528475 1001 86380 86390 1
528451 99528451 1001 86380 86390 1
528302 99528302 1001 86380 86390 1
528976 99528976 1001 86380 86390 1
528964 99528964 1001 86380 86390 1
529017 99529017 1001 86380 86390 1
529021 99529021 1001 86380 86390 1
528905 99528905 1001 86380 86390 1
528983 99528983 1001 86380 86390 1
528947 99528947 1001 86380 86390 1
528986 99528986 1001 86380 86390 1
529039 99529039 1001 86380 86390 1
529718 99529718 1001 86380 86390 1
529405 99529405 1001 86380 86390 1
529120 99529120 1001 86380 86390 1
529201 99529201 1001 86380 86390 1
529111 99529111 1001 86380 86390 1
529204 99529204 1001 86380 86390 1
529218 99529218 1001 86380 86390 1
529234 99529234 1001 86380 86390 1
529750 99529750 1001 86380 86390 1
529780 99529780 1001 86380 86390 1
529858 99529858 1001 86380 86390 1
529833 99529833 1001 86380 86390 1
530387 99530387 1001 86380 86390 1
530480 99530480 1001 86380 86390 1
530442 99530442 1001 86380 86390 1
530473 99530473 1001 86380 86390 1
530144 99530144 1001 86380 86390 1
530287 99530287 1001 86380 86390 1
530147 99530147 1001 86380 86390 1
530331 99530331 1001 86380 86390 1
529959 99529959 1001 86380 86390 1
529967 99529967 1001 86380 86390 1
530083 99530083 1001 86380 86390 1
530698 99530698 1001 86380 86390 1
530623 99530623 1001 86380 86390 1
530727 99530727 1001 86380 86390 1
530611 99530611 1001 86380 86390 1
530717 99530717 1001 86380 86390 1
531354 99531354 1001 86380 86390 1
531295 99531295 1001 86380 86390 1
531362 99531362 1001 86380 86390 1
531285 99531285 1001 86380 86390 1
531210 99531210 1001 86380 86390 1
531327 99531327 1001 86380 86390 1
531061 99531061 1001 86380 86390 1
531016 99531016 1001 86380 86390 1
531511 99531511 1001 86380 86390 1
532146 99532146 1001 86380 86390 1
532061 99532061 1001 86380 86390 1
532198 99532198 1001 86380 86390 1
532089 99532089 1001 86380 86390 1
532167 99532167 1001 86380 86390 1
531967 99531967 1001 86380 86390 1
531929 99531929 1001 86380 86390 1
531867 99531867 1001 86380 86390 1
531702 99531702 1001 86380 86390 1
531769 99531769 1001 86380 86390 1
531589 99531589 1001 86380 86390 1
531719 99531719 1001 86380 86390 1
531732 99531732 1001 86380 86390 1
531738 99531738 1001 86380 86390 1
532399 99532399 1001 86380 86390 1
532262 99532262 1001 86380 86390 1
532968 99532968 1001 86380 86390 1
532841 99532841 1001 86380 86390 1
532907 99532907 1001 86380 86390 1
533006 99533006 1001 86380 86390 1
532859 99532859 1001 86380 86390 1
532977 99532977 1001 86380 86390 1
532838 99532838 1001 86380 86390 1
532967 99532967 1001 86380 86390 1
532816 99532816 1001 86380 86390 1
532728 99532728 1001 86380 86390 1
532717 99532717 1001 86380 86390 1
532679 99532679 1001 86380 86390 1
532556 99532556 1001 86380 86390 1
532480 99532480 1001 86380 86390 1
532587 99532587 1001 86380 86390 1
532433 99532433 1001 86380 86390 1
532564 99532564 1001 86380 86390 1
533186 99533186 1001 86380 86390 1
533179 99533179 1001 86380 86390 1
533089 99533089 1001 86380 86390 1
533102 99533102 1001 86380 86390 1
533821 99533821 1001 86380 86390 1
533699 99533699 1001 86380 86390 1
533510 99533510 1001 86380 86390 1
533523 99533523 1001 86380 86390 1
533498 99533498 1001 86380 86390 1
533602 99533602 1001 86380 86390 1
533452 99533452 1001 86380 86390 1
533583 99533583 1001 86380 86390 1
533315 99533315 1001 86380 86390 1
533379 99533379 1001 86380 86390 1
533986 99533986 1001 86380 86390 1
533925 99533925 1001 86380 86390 1
534047 99534047 1001 86380 86390 1
533970 99533970 1001 86380 86390 1
533983 99533983 1001 86380 86390 1
534520 99534520 1001 86380 86390 1
534546 99534546 1001 86380 86390 1
534502 99534502 1001 86380 86390 1
534620 99534620 1001 86380 86390 1
534390 99534390 1001 86380 86390 1
534314 99534314 1001 86380 86390 1
534304 99534304 1001 86380 86390 1
534422 99534422 1001 86380 86390 1
534206 99534206 1001 86380 86390 1
534103 99534103 1001 86380 86390 1
534182 99534182 1001 86380 86390 1
534265 99534265 1001 86380 86390 1
534074 99534074 1001 86380 86390 1
534178 99534178 1001 86380 86390 1
534836 99534836 1001 86380 86390 1
534862 99534862 1001 86380 86390 1
535318 99535318 1001 86380 86390 1
535214 99535214 1001 86380 86390 1
535250 99535250 1001 86380 86390 1
534902 99534902 1001 86380 86390 1
534903 99534903 1001 86380 86390 1
534917 99534917 1001 86380 86390 1
534909 99534909 1001 86380 86390 1
535066 99535066 1001 86380 86390 1
535030 99535030 1001 86380 86390 1
535005 99535005 1001 86380 86390 1
535625 99535625 1001 86380 86390 1
535694 99535694 1001 86380 86390 1
536227 99536227 1001 86380 86390 1
536241 99536241 1001 86380 86390 1
535990 99535990 1001 86380 86390 1
535944 99535944 1001 86380 86390 1
535729 99535729 1001 86380 86390 1
535750 99535750 1001 86380 86390 1
536439 99536439 1001 86380 86390 1
536453 99536453 1001 86380 86390 1
536535 99536535 1001 86380 86390 1
536537 99536537 1001 86380 86390 1
537030 99537030 1001 86380 86390 1
536817 99536817 1001 86380 86390 1
536941 99536941 1001 86380 86390 1
536838 99536838 1001 86380 86390 1
536787 99536787 1001 86380 86390 1
536593 99536593 1001 86380 86390 1
536672 99536672 1001 86380 86390 1
536716 99536716 1001 86380 86390 1
536614 99536614 1001 86380 86390 1
537188 99537188 1001 86380 86390 1
537253 99537253 1001 86380 86390 1
537215 99537215 1001 86380 86390 1
537235 99537235 1001 86380 86390 1
537274 99537274 1001 86380 86390 1
537837 99537837 1001 86380 86390 1
537761 99537761 1001 86380 86390 1
537679 99537679 1001 86380 86390 1
537512 99537512 1001 86380 86390 1
537992 99537992 1001 86380 86390 1
538092 99538092 1001 86380 86390 1
538797 99538797 1001 86380 86390 1
538416 99538416 1001 86380 86390 1
538551 99538551 1001 86380 86390 1
538503 99538503 1001 86380 86390 1
538298 99538298 1001 86380 86390 1
538307 99538307 1001 86380 86390 1
538282 99538282 1001 86380 86390 1
538929 99538929 1001 86380 86390 1
538937 99538937 1001 86380 86390 1
538950 99538950 1001 86380 86390 1
539566 99539566 1001 86380 86390 1
539611 99539611 1001 86380 86390 1
539616 99539616 1001 86380 86390 1
539453 99539453 1001 86380 86390 1
539479 99539479 1001 86380 86390 1
539333 99539333 1001 86380 86390 1
539372 99539372 1001 86380 86390 1
539163 99539163 1001 86380 86390 1
539228 99539228 1001 86380 86390 1
539061 99539061 1001 86380 86390 1
539191 99539191 1001 86380 86390 1
539153 99539153 1001 86380 86390 1
539055 99539055 1001 86380 86390 1
539029 99539029 1001 86380 86390 1
539755 99539755 1001 86380 86390 1
539809 99539809 1001 86380 86390 1
539658 99539658 1001 86380 86390 1
539662 99539662 1001 86380 86390 1
540440 99540440 1001 86380 86390 1
540344 99540344 1001 86380 86390 1
540361 99540361 1001 86380 86390 1
540158 99540158 1001 86380 86390 1
540082 99540082 1001 86380 86390 1
540204 99540204 1001 86380 86390 1
539967 99539967 1001 86380 86390 1
539986 99539986 1001 86380 86390 1
540556 99540556 1001 86380 86390 1
540584 99540584 1001 86380 86390 1
540481 99540481 1001 86380 86390 1
540469 99540469 1001 86380 86390 1
540600 99540600 1001 86380 86390 1
540605 99540605 1001 86380 86390 1
541139 99541139 1001 86380 86390 1
541262 99541262 1001 86380 86390 1
540941 99540941 1001 86380 86390 1
540737 99540737 1001 86380 86390 1
540789 99540789 1001 86380 86390 1
540835 99540835 1001 86380 86390 1
540683 99540683 1001 86380 86390 1
541409 99541409 1001 86380 86390 1
541339 99541339 1001 86380 86390 1
541922 99541922 1001 86380 86390 1
542079 99542079 1001 86380 86390 1
541802 99541802 1001 86380 86390 1
541842 99541842 1001 86380 86390 1
541868 99541868 1001 86380 86390 1
541818 99541818 1001 86380 86390 1
541845 99541845 1001 86380 86390 1
541538 99541538 1001 86380 86390 1
541598 99541598 1001 86380 86390 1
542301 99542301 1001 86380 86390 1
542177 99542177 1001 86380 86390 1
542167 99542167 1001 86380 86390 1
542843 99542843 1001 86380 86390 1
542794 99542794 1001 86380 86390 1
542925 99542925 1001 86380 86390 1
542902 99542902 1001 86380 86390 1
542931 99542931 1001 86380 86390 1
542828 99542828 1001 86380 86390 1
542691 99542691 1001 86380 86390 1
542590 99542590 1001 86380 86390 1
542543 99542543 1001 86380 86390 1
542364 99542364 1001 86380 86390 1
542460 99542460 1001 86380 86390 1
542981 99542981 1001 86380 86390 1
543107 99543107 1001 86380 86390 1
542951 99542951 1001 86380 86390 1
543006 99543006 1001 86380 86390 1
543606 99543606 1001 86380 86390 1
543741 99543741 1001 86380 86390 1
543713 99543713 1001 86380 86390 1
543701 99543701 1001 86380 86390 1
543678 99543678 1001 86380 86390 1
543554 99543554 1001 86380 86390 1
543531 99543531 1001 86380 86390 1
543310 99543310 1001 86380 86390 1
543884 99543884 1001 86380 86390 1
544432 99544432 1001 86380 86390 1
544436 99544436 1001 86380 86390 1
544290 99544290 1001 86380 86390 1
544229 99544229 1001 86380 86390 1
544242 99544242 1001 86380 86390 1
544217 99544217 1001 86380 86390 1
544361 99544361 1001 86380 86390 1
544377 99544377 1001 86380 86390 1
543980 99543980 1001 86380 86390 1
544038 99544038 1001 86380 86390 1
544026 99544026 1001 86380 86390 1
544702 99544702 1001 86380 86390 1
544728 99544728 1001 86380 86390 1
544643 99544643 1001 86380 86390 1
506430 773 1001 69722 70021 1
514675 866 1001 36649 36948 1
531561 1191 1001 45938 46237 1
400115 99400115 1001 86380 86390 1
400073 99400073 1001 86380 86390 1
400350 99400350 1001 86380 86390 1
400471 99400471 1001 86380 86390 1
400682 99400682 1001 86380 86390 1
400684 99400684 1001 86380 86390 1
400955 99400955 1001 86380 86390 1
401022 99401022 1001 86380 86390 1
401156 99401156 1001 86380 86390 1
401159 99401159 1001 86380 86390 1
401284 99401284 1001 86380 86390 1
401702 99401702 1001 86380 86390 1
401638 99401638 1001 86380 86390 1
401594 99401594 1001 86380 86390 1
401763 99401763 1001 86380 86390 1
401824 99401824 1001 86380 86390 1
401942 99401942 1001 86380 86390 1
402117 99402117 1001 86380 86390 1
402235 99402235 1001 86380 86390 1
402277 99402277 1001 86380 86390 1
402389 99402389 1001 86380 86390 1
402526 99402526 1001 86380 86390 1
402655 99402655 1001 86380 86390 1
402732 99402732 1001 86380 86390 1
402863 99402863 1001 86380 86390 1
403266 99403266 1001 86380 86390 1
403433 99403433 1001 86380 86390 1
403491 99403491 1001 86380 86390 1
403584 99403584 1001 86380 86390 1
403690 99403690 1001 86380 86390 1
403710 99403710 1001 86380 86390 1
403714 99403714 1001 86380 86390 1
403918 99403918 1001 86380 86390 1
404176 99404176 1001 86380 86390 1
404448 99404448 1001 86380 86390 1
404516 99404516 1001 86380 86390 1
404659 99404659 1001 86380 86390 1
404774 99404774 1001 86380 86390 1
404779 99404779 1001 86380 86390 1
404837 99404837 1001 86380 86390 1
404887 99404887 1001 86380 86390 1
405406 99405406 1001 86380 86390 1
405522 99405522 1001 86380 86390 1
405758 99405758 1001 86380 86390 1
405915 99405915 1001 86380 86390 1
406607 99406607 1001 86380 86390 1
406958 99406958 1001 86380 86390 1
407147 99407147 1001 86380 86390 1
407408 99407408 1001 86380 86390 1
407609 99407609 1001 86380 86390 1
407641 99407641 1001 86380 86390 1
407744 99407744 1001 86380 86390 1
407978 99407978 1001 86380 86390 1
407939 99407939 1001 86380 86390 1
408001 99408001 1001 86380 86390 1
408146 99408146 1001 86380 86390 1
408206 99408206 1001 86380 86390 1
408288 99408288 1001 86380 86390 1
408320 99408320 1001 86380 86390 1
408315 99408315 1001 86380 86390 1
408523 99408523 1001 86380 86390 1
408605 99408605 1001 86380 86390 1
408708 99408708 1001 86380 86390 1
408857 99408857 1001 86380 86390 1
409018 99409018 1001 86380 86390 1
409045 99409045 1001 86380 86390 1
409180 99409180 1001 86380 86390 1
409448 99409448 1001 86380 86390 1
409587 99409587 1001 86380 86390 1
409522 99409522 1001 86380 86390 1
409592 99409592 1001 86380 86390 1
409549 99409549 1001 86380 86390 1
409575 99409575 1001 86380 86390 1
409532 99409532 1001 86380 86390 1
409891 99409891 1001 86380 86390 1
410001 99410001 1001 86380 86390 1
410108 99410108 1001 86380 86390 1
410085 99410085 1001 86380 86390 1
410161 99410161 1001 86380 86390 1
410196 99410196 1001 86380 86390 1
410199 99410199 1001 86380 86390 1
410348 99410348 1001 86380 86390 1
410488 99410488 1001 86380 86390 1
410637 99410637 1001 86380 86390 1
410668 99410668 1001 86380 86390 1
410728 99410728 1001 86380 86390 1
410799 99410799 1001 86380 86390 1
410898 99410898 1001 86380 86390 1
411016 99411016 1001 86380 86390 1
411158 99411158 1001 86380 86390 1
411448 99411448 1001 86380 86390 1
411596 99411596 1001 86380 86390 1
411729 99411729 1001 86380 86390 1
411753 99411753 1001 86380 86390 1
411910 99411910 1001 86380 86390 1
412044 99412044 1001 86380 86390 1
412236 99412236 1001 86380 86390 1
412453 99412453 1001 86380 86390 1
412480 99412480 1001 86380 86390 1
413305 99413305 1001 86380 86390 1
413487 99413487 1001 86380 86390 1
413613 99413613 1001 86380 86390 1
413539 99413539 1001 86380 86390 1
413096 99413096 1001 86380 86390 1
412665 99412665 1001 86380 86390 1
412583 99412583 1001 86380 86390 1
412553 99412553 1001 86380 86390 1
412623 99412623 1001 86380 86390 1
412765 99412765 1001 86380 86390 1
412857 99412857 1001 86380 86390 1
412662 99412662 1001 86380 86390 1
414011 99414011 1001 86380 86390 1
413932 99413932 1001 86380 86390 1
415241 99415241 1001 86380 86390 1
414951 99414951 1001 86380 86390 1
415176 99415176 1001 86380 86390 1
415299 99415299 1001 86380 86390 1
415110 99415110 1001 86380 86390 1
414964 99414964 1001 86380 86390 1
415307 99415307 1001 86380 86390 1
414903 99414903 1001 86380 86390 1
414699 99414699 1001 86380 86390 1
414160 99414160 1001 86380 86390 1
416683 99416683 1001 86380 86390 1
416720 99416720 1001 86380 86390 1
416878 99416878 1001 86380 86390 1
416381 99416381 1001 86380 86390 1
416391 99416391 1001 86380 86390 1
416513 99416513 1001 86380 86390 1
415860 99415860 1001 86380 86390 1
415747 99415747 1001 86380 86390 1
415908 99415908 1001 86380 86390 1
416065 99416065 1001 86380 86390 1
417027 99417027 1001 86380 86390 1
417360 99417360 1001 86380 86390 1
417147 99417147 1001 86380 86390 1
417153 99417153 1001 86380 86390 1
417042 99417042 1001 86380 86390 1
418509 99418509 1001 86380 86390 1
418436 99418436 1001 86380 86390 1
418600 99418600 1001 86380 86390 1
418462 99418462 1001 86380 86390 1
418391 99418391 1001 86380 86390 1
418251 99418251 1001 86380 86390 1
418414 99418414 1001 86380 86390 1
418180 99418180 1001 86380 86390 1
417988 99417988 1001 86380 86390 1
419193 99419193 1001 86380 86390 1
418990 99418990 1001 86380 86390 1
420379 99420379 1001 86380 86390 1
420334 99420334 1001 86380 86390 1
420356 99420356 1001 86380 86390 1
420152 99420152 1001 86380 86390 1
420319 99420319 1001 86380 86390 1
420212 99420212 1001 86380 86390 1
420075 99420075 1001 86380 86390 1
419950 99419950 1001 86380 86390 1
419833 99419833 1001 86380 86390 1
419630 99419630 1001 86380 86390 1
419356 99419356 1001 86380 86390 1
419533 99419533 1001 86380 86390 1
419259 99419259 1001 86380 86390 1
419465 99419465 1001 86380 86390 1
420708 99420708 1001 86380 86390 1
420833 99420833 1001 86380 86390 1
420790 99420790 1001 86380 86390 1
420565 99420565 1001 86380 86390 1
420665 99420665 1001 86380 86390 1
422007 99422007 1001 86380 86390 1
421718 99421718 1001 86380 86390 1
421316 99421316 1001 86380 86390 1
421576 99421576 1001 86380 86390 1
421521 99421521 1001 86380 86390 1
421333 99421333 1001 86380 86390 1
421163 99421163 1001 86380 86390 1
422330 99422330 1001 86380 86390 1
422482 99422482 1001 86380 86390 1
422333 99422333 1001 86380 86390 1
422413 99422413 1001 86380 86390 1
422723 99422723 1001 86380 86390 1
422731 99422731 1001 86380 86390 1
422669 99422669 1001 86380 86390 1
423972 99423972 1001 86380 86390 1
424024 99424024 1001 86380 86390 1
425298 99425298 1001 86380 86390 1
425324 99425324 1001 86380 86390 1
425092 99425092 1001 86380 86390 1
425233 99425233 1001 86380 86390 1
425242 99425242 1001 86380 86390 1
425190 99425190 1001 86380 86390 1
424212 99424212 1001 86380 86390 1
424265 99424265 1001 86380 86390 1
424254 99424254 1001 86380 86390 1
424174 99424174 1001 86380 86390 1
425505 99425505 1001 86380 86390 1
425634 99425634 1001 86380 86390 1
425574 99425574 1001 86380 86390 1
425597 99425597 1001 86380 86390 1
425818 99425818 1001 86380 86390 1
427115 99427115 1001 86380 86390 1
426979 99426979 1001 86380 86390 1
426767 99426767 1001 86380 86390 1
426323 99426323 1001 86380 86390 1
426299 99426299 1001 86380 86390 1
426646 99426646 1001 86380 86390 1
426361 99426361 1001 86380 86390 1
426588 99426588 1001 86380 86390 1
425949 99425949 1001 86380 86390 1
426026 99426026 1001 86380 86390 1
426139 99426139 1001 86380 86390 1
427197 99427197 1001 86380 86390 1
427531 99427531 1001 86380 86390 1
427422 99427422 1001 86380 86390 1
427521 99427521 1001 86380 86390 1
427127 99427127 1001 86380 86390 1
427403 99427403 1001 86380 86390 1
427383 99427383 1001 86380 86390 1
427507 99427507 1001 86380 86390 1
428497 99428497 1001 86380 86390 1
428457 99428457 1001 86380 86390 1
428060 99428060 1001 86380 86390 1
427950 99427950 1001 86380 86390 1
428094 99428094 1001 86380 86390 1
428242 99428242 1001 86380 86390 1
428180 99428180 1001 86380 86390 1
427874 99427874 1001 86380 86390 1
427856 99427856 1001 86380 86390 1
427791 99427791 1001 86380 86390 1
427770 99427770 1001 86380 86390 1
428757 99428757 1001 86380 86390 1
428957 99428957 1001 86380 86390 1
429092 99429092 1001 86380 86390 1
430324 99430324 1001 86380 86390 1
430131 99430131 1001 86380 86390 1
430360 99430360 1001 86380 86390 1
429804 99429804 1001 86380 86390 1
429820 99429820 1001 86380 86390 1
429728 99429728 1001 86380 86390 1
429443 99429443 1001 86380 86390 1
429404 99429404 1001 86380 86390 1
429262 99429262 1001 86380 86390 1
429520 99429520 1001 86380 86390 1
430542 99430542 1001 86380 86390 1
431984 99431984 1001 86380 86390 1
431906 99431906 1001 86380 86390 1
431571 99431571 1001 86380 86390 1
431346 99431346 1001 86380 86390 1
430928 99430928 1001 86380 86390 1
431089 99431089 1001 86380 86390 1
432176 99432176 1001 86380 86390 1
432206 99432206 1001 86380 86390 1
432380 99432380 1001 86380 86390 1
432065 99432065 1001 86380 86390 1
432136 99432136 1001 86380 86390 1
433686 99433686 1001 86380 86390 1
433421 99433421 1001 86380 86390 1
433297 99433297 1001 86380 86390 1
432972 99432972 1001 86380 86390 1
433086 99433086 1001 86380 86390 1
433087 99433087 1001 86380 86390 1
433133 99433133 1001 86380 86390 1
433313 99433313 1001 86380 86390 1
432552 99432552 1001 86380 86390 1
432771 99432771 1001 86380 86390 1
432678 99432678 1001 86380 86390 1
433737 99433737 1001 86380 86390 1
435366 99435366 1001 86380 86390 1
435224 99435224 1001 86380 86390 1
435374 99435374 1001 86380 86390 1
435333 99435333 1001 86380 86390 1
434971 99434971 1001 86380 86390 1
434768 99434768 1001 86380 86390 1
434839 99434839 1001 86380 86390 1
434227 99434227 1001 86380 86390 1
434427 99434427 1001 86380 86390 1
434383 99434383 1001 86380 86390 1
434249 99434249 1001 86380 86390 1
434581 99434581 1001 86380 86390 1
434509 99434509 1001 86380 86390 1
435733 99435733 1001 86380 86390 1
435658 99435658 1001 86380 86390 1
435775 99435775 1001 86380 86390 1
435783 99435783 1001 86380 86390 1
435593 99435593 1001 86380 86390 1
437003 99437003 1001 86380 86390 1
436850 99436850 1001 86380 86390 1
436911 99436911 1001 86380 86390 1
436890 99436890 1001 86380 86390 1
436465 99436465 1001 86380 86390 1
436359 99436359 1001 86380 86390 1
436074 99436074 1001 86380 86390 1
436172 99436172 1001 86380 86390 1
436297 99436297 1001 86380 86390 1
436246 99436246 1001 86380 86390 1
436336 99436336 1001 86380 86390 1
435896 99435896 1001 86380 86390 1
437300 99437300 1001 86380 86390 1
300045 99300045 1001 86380 86390 1
437255 99437255 1001 86380 86390 1
437181 99437181 1001 86380 86390 1
300549 99300549 1001 86380 86390 1
300576 99300576 1001 86380 86390 1
300564 99300564 1001 86380 86390 1
300670 99300670 1001 86380 86390 1
300461 99300461 1001 86380 86390 1
300345 99300345 1001 86380 86390 1
300362 99300362 1001 86380 86390 1
300519 99300519 1001 86380 86390 1
300378 99300378 1001 86380 86390 1
300418 99300418 1001 86380 86390 1
300302 99300302 1001 86380 86390 1
300124 99300124 1001 86380 86390 1
300297 99300297 1001 86380 86390 1
300171 99300171 1001 86380 86390 1
300300 99300300 1001 86380 86390 1
300816 99300816 1001 86380 86390 1
300830 99300830 1001 86380 86390 1
300751 99300751 1001 86380 86390 1
301176 99301176 1001 86380 86390 1
301306 99301306 1001 86380 86390 1
300963 99300963 1001 86380 86390 1
301046 99301046 1001 86380 86390 1
301098 99301098 1001 86380 86390 1
301074 99301074 1001 86380 86390 1
301049 99301049 1001 86380 86390 1
301565 99301565 1001 86380 86390 1
301621 99301621 1001 86380 86390 1
301699 99301699 1001 86380 86390 1
301609 99301609 1001 86380 86390 1
301700 99301700 1001 86380 86390 1
301624 99301624 1001 86380 86390 1
302279 99302279 1001 86380 86390 1
302293 99302293 1001 86380 86390 1
302336 99302336 1001 86380 86390 1
302098 99302098 1001 86380 86390 1
302152 99302152 1001 86380 86390 1
302043 99302043 1001 86380 86390 1
301827 99301827 1001 86380 86390 1
301872 99301872 1001 86380 86390 1
301847 99301847 1001 86380 86390 1
301783 99301783 1001 86380 86390 1
302443 99302443 1001 86380 86390 1
302470 99302470 1001 86380 86390 1
302522 99302522 1001 86380 86390 1
302406 99302406 1001 86380 86390 1
302408 99302408 1001 86380 86390 1
302820 99302820 1001 86380 86390 1
302992 99302992 1001 86380 86390 1
302943 99302943 1001 86380 86390 1
302743 99302743 1001 86380 86390 1
302706 99302706 1001 86380 86390 1
302700 99302700 1001 86380 86390 1
303362 99303362 1001 86380 86390 1
303392 99303392 1001 86380 86390 1
303369 99303369 1001 86380 86390 1
303870 99303870 1001 86380 86390 1
303974 99303974 1001 86380 86390 1
303950 99303950 1001 86380 86390 1
303873 99303873 1001 86380 86390 1
303803 99303803 1001 86380 86390 1
303730 99303730 1001 86380 86390 1
303798 99303798 1001 86380 86390 1
303530 99303530 1001 86380 86390 1
303533 99303533 1001 86380 86390 1
303563 99303563 1001 86380 86390 1
303422 99303422 1001 86380 86390 1
303476 99303476 1001 86380 86390 1
304123 99304123 1001 86380 86390 1
304062 99304062 1001 86380 86390 1
304180 99304180 1001 86380 86390 1
304142 99304142 1001 86380 86390 1
304181 99304181 1001 86380 86390 1
304705 99304705 1001 86380 86390 1
304772 99304772 1001 86380 86390 1
304763 99304763 1001 86380 86390 1
304678 99304678 1001 86380 86390 1
304485 99304485 1001 86380 86390 1
304473 99304473 1001 86380 86390 1
304620 99304620 1001 86380 86390 1
304636 99304636 1001 86380 86390 1
304265 99304265 1001 86380 86390 1
304446 99304446 1001 86380 86390 1
304335 99304335 1001 86380 86390 1
304340 99304340 1001 86380 86390 1
305024 99305024 1001 86380 86390 1
304868 99304868 1001 86380 86390 1
305510 99305510 1001 86380 86390 1
305675 99305675 1001 86380 86390 1
305530 99305530 1001 86380 86390 1
305390 99305390 1001 86380 86390 1
305443 99305443 1001 86380 86390 1
305446 99305446 1001 86380 86390 1
305373 99305373 1001 86380 86390 1
305117 99305117 1001 86380 86390 1
305106 99305106 1001 86380 86390 1
305184 99305184 1001 86380 86390 1
305095 99305095 1001 86380 86390 1
305152 99305152 1001 86380 86390 1
305154 99305154 1001 86380 86390 1
500077 99500077 1001 86380 86390 1
500067 99500067 1001 86380 86390 1
305691 99305691 1001 86380 86390 1
500784 99500784 1001 86380 86390 1
500639 99500639 1001 86380 86390 1
500545 99500545 1001 86380 86390 1
500419 99500419 1001 86380 86390 1
500551 99500551 1001 86380 86390 1
500410 99500410 1001 86380 86390 1
500411 99500411 1001 86380 86390 1
500394 99500394 1001 86380 86390 1
500396 99500396 1001 86380 86390 1
500838 99500838 1001 86380 86390 1
500968 99500968 1001 86380 86390 1
500944 99500944 1001 86380 86390 1
500884 99500884 1001 86380 86390 1
501015 99501015 1001 86380 86390 1
501017 99501017 1001 86380 86390 1
501566 99501566 1001 86380 86390 1
501453 99501453 1001 86380 86390 1
501583 99501583 1001 86380 86390 1
501629 99501629 1001 86380 86390 1
501348 99501348 1001 86380 86390 1
501428 99501428 1001 86380 86390 1
501247 99501247 1001 86380 86390 1
501237 99501237 1001 86380 86390 1
501036 99501036 1001 86380 86390 1
501063 99501063 1001 86380 86390 1
501767 99501767 1001 86380 86390 1
501769 99501769 1001 86380 86390 1
501731 99501731 1001 86380 86390 1
502416 99502416 1001 86380 86390 1
502265 99502265 1001 86380 86390 1
502293 99502293 1001 86380 86390 1
502358 99502358 1001 86380 86390 1
502423 99502423 1001 86380 86390 1
502284 99502284 1001 86380 86390 1
502211 99502211 1001 86380 86390 1
502089 99502089 1001 86380 86390 1
502117 99502117 1001 86380 86390 1
502026 99502026 1001 86380 86390 1
502034 99502034 1001 86380 86390 1
502555 99502555 1001 86380 86390 1
502660 99502660 1001 86380 86390 1
502506 99502506 1001 86380 86390 1
502532 99502532 1001 86380 86390 1
502630 99502630 1001 86380 86390 1
502488 99502488 1001 86380 86390 1
503258 99503258 1001 86380 86390 1
503118 99503118 1001 86380 86390 1
502935 99502935 1001 86380 86390 1
502963 99502963 1001 86380 86390 1
503072 99503072 1001 86380 86390 1
503034 99503034 1001 86380 86390 1
502840 99502840 1001 86380 86390 1
502854 99502854 1001 86380 86390 1
502820 99502820 1001 86380 86390 1
502708 99502708 1001 86380 86390 1
502682 99502682 1001 86380 86390 1
503460 99503460 1001 86380 86390 1
503300 99503300 1001 86380 86390 1
503993 99503993 1001 86380 86390 1
503970 99503970 1001 86380 86390 1
503783 99503783 1001 86380 86390 1
503867 99503867 1001 86380 86390 1
503868 99503868 1001 86380 86390 1
503792 99503792 1001 86380 86390 1
503794 99503794 1001 86380 86390 1
503807 99503807 1001 86380 86390 1
503646 99503646 1001 86380 86390 1
503558 99503558 1001 86380 86390 1
503498 99503498 1001 86380 86390 1
504157 99504157 1001 86380 86390 1
504250 99504250 1001 86380 86390 1
504190 99504190 1001 86380 86390 1
504752 99504752 1001 86380 86390 1
504778 99504778 1001 86380 86390 1
504791 99504791 1001 86380 86390 1
504817 99504817 1001 86380 86390 1
504786 99504786 1001 86380 86390 1
504604 99504604 1001 86380 86390 1
504683 99504683 1001 86380 86390 1
504699 99504699 1001 86380 86390 1
504362 99504362 1001 86380 86390 1
504351 99504351 1001 86380 86390 1
504393 99504393 1001 86380 86390 1
504395 99504395 1001 86380 86390 1
504525 99504525 1001 86380 86390 1
504396 99504396 1001 86380 86390 1
504333 99504333 1001 86380 86390 1
504412 99504412 1001 86380 86390 1
504532 99504532 1001 86380 86390 1
505063 99505063 1001 86380 86390 1
505042 99505042 1001 86380 86390 1
505749 99505749 1001 86380 86390 1
505758 99505758 1001 86380 86390 1
505613 99505613 1001 86380 86390 1
505640 99505640 1001 86380 86390 1
505279 99505279 1001 86380 86390 1
505151 99505151 1001 86380 86390 1
505220 99505220 1001 86380 86390 1
505209 99505209 1001 86380 86390 1
505330 99505330 1001 86380 86390 1
505827 99505827 1001 86380 86390 1
506222 99506222 1001 86380 86390 1
506354 99506354 1001 86380 86390 1
506204 99506204 1001 86380 86390 1
506205 99506205 1001 86380 86390 1
506364 99506364 1001 86380 86390 1
506120 99506120 1001 86380 86390 1
506069 99506069 1001 86380 86390 1
506174 99506174 1001 86380 86390 1
506117 99506117 1001 86380 86390 1
507232 99507232 1001 86380 86390 1
507312 99507312 1001 86380 86390 1
507229 99507229 1001 86380 86390 1
507061 99507061 1001 86380 86390 1
507050 99507050 1001 86380 86390 1
507168 99507168 1001 86380 86390 1
507173 99507173 1001 86380 86390 1
507096 99507096 1001 86380 86390 1
507201 99507201 1001 86380 86390 1
506847 99506847 1001 86380 86390 1
507003 99507003 1001 86380 86390 1
507434 99507434 1001 86380 86390 1
507539 99507539 1001 86380 86390 1
507617 99507617 1001 86380 86390 1
507452 99507452 1001 86380 86390 1
508110 99508110 1001 86380 86390 1
507931 99507931 1001 86380 86390 1
507948 99507948 1001 86380 86390 1
507632 99507632 1001 86380 86390 1
507691 99507691 1001 86380 86390 1
508401 99508401 1001 86380 86390 1
508321 99508321 1001 86380 86390 1
508348 99508348 1001 86380 86390 1
508426 99508426 1001 86380 86390 1
508976 99508976 1001 86380 86390 1
509028 99509028 1001 86380 86390 1
508928 99508928 1001 86380 86390 1
508878 99508878 1001 86380 86390 1
509020 99509020 1001 86380 86390 1
508891 99508891 1001 86380 86390 1
509062 99509062 1001 86380 86390 1
509064 99509064 1001 86380 86390 1
508849 99508849 1001 86380 86390 1
508829 99508829 1001 86380 86390 1
508647 99508647 1001 86380 86390 1
509229 99509229 1001 86380 86390 1
509204 99509204 1001 86380 86390 1
509812 99509812 1001 86380 86390 1
509790 99509790 1001 86380 86390 1
509860 99509860 1001 86380 86390 1
509861 99509861 1001 86380 86390 1
509661 99509661 1001 86380 86390 1
509578 99509578 1001 86380 86390 1
509321 99509321 1001 86380 86390 1
509313 99509313 1001 86380 86390 1
509470 99509470 1001 86380 86390 1
509329 99509329 1001 86380 86390 1
510106 99510106 1001 86380 86390 1
509978 99509978 1001 86380 86390 1
510005 99510005 1001 86380 86390 1
509942 99509942 1001 86380 86390 1
509996 99509996 1001 86380 86390 1
510598 99510598 1001 86380 86390 1
510664 99510664 1001 86380 86390 1
510549 99510549 1001 86380 86390 1
510635 99510635 1001 86380 86390 1
510379 99510379 1001 86380 86390 1
510380 99510380 1001 86380 86390 1
510513 99510513 1001 86380 86390 1
510349 99510349 1001 86380 86390 1
510427 99510427 1001 86380 86390 1
510493 99510493 1001 86380 86390 1
510167 99510167 1001 86380 86390 1
510260 99510260 1001 86380 86390 1
510859 99510859 1001 86380 86390 1
510862 99510862 1001 86380 86390 1
510889 99510889 1001 86380 86390 1
510916 99510916 1001 86380 86390 1
510787 99510787 1001 86380 86390 1
510735 99510735 1001 86380 86390 1
511353 99511353 1001 86380 86390 1
511393 99511393 1001 86380 86390 1
511409 99511409 1001 86380 86390 1
511174 99511174 1001 86380 86390 1
511291 99511291 1001 86380 86390 1
511347 99511347 1001 86380 86390 1
511102 99511102 1001 86380 86390 1
511084 99511084 1001 86380 86390 1
511634 99511634 1001 86380 86390 1
511597 99511597 1001 86380 86390 1
511729 99511729 1001 86380 86390 1
512315 99512315 1001 86380 86390 1
512329 99512329 1001 86380 86390 1
512266 99512266 1001 86380 86390 1
512308 99512308 1001 86380 86390 1
512098 99512098 1001 86380 86390 1
511999 99511999 1001 86380 86390 1
512051 99512051 1001 86380 86390 1
512156 99512156 1001 86380 86390 1
512105 99512105 1001 86380 86390 1
512055 99512055 1001 86380 86390 1
511814 99511814 1001 86380 86390 1
512577 99512577 1001 86380 86390 1
512384 99512384 1001 86380 86390 1
513087 99513087 1001 86380 86390 1
513036 99513036 1001 86380 86390 1
512844 99512844 1001 86380 86390 1
512900 99512900 1001 86380 86390 1
512993 99512993 1001 86380 86390 1
512628 99512628 1001 86380 86390 1
512748 99512748 1001 86380 86390 1
512620 99512620 1001 86380 86390 1
513254 99513254 1001 86380 86390 1
513268 99513268 1001 86380 86390 1
513273 99513273 1001 86380 86390 1
513912 99513912 1001 86380 86390 1
513913 99513913 1001 86380 86390 1
513980 99513980 1001 86380 86390 1
513787 99513787 1001 86380 86390 1
513814 99513814 1001 86380 86390 1
513737 99513737 1001 86380 86390 1
513743 99513743 1001 86380 86390 1
513694 99513694 1001 86380 86390 1
513733 99513733 1001 86380 86390 1
513413 99513413 1001 86380 86390 1
513610 99513610 1001 86380 86390 1
514188 99514188 1001 86380 86390 1
514064 99514064 1001 86380 86390 1
514040 99514040 1001 86380 86390 1
514807 99514807 1001 86380 86390 1
514857 99514857 1001 86380 86390 1
514685 99514685 1001 86380 86390 1
514561 99514561 1001 86380 86390 1
514474 99514474 1001 86380 86390 1
514630 99514630 1001 86380 86390 1
514475 99514475 1001 86380 86390 1
514648 99514648 1001 86380 86390 1
514275 99514275 1001 86380 86390 1
514264 99514264 1001 86380 86390 1
514882 99514882 1001 86380 86390 1
515634 99515634 1001 86380 86390 1
515549 99515549 1001 86380 86390 1
515498 99515498 1001 86380 86390 1
515642 99515642 1001 86380 86390 1
515526 99515526 1001 86380 86390 1
515400 99515400 1001 86380 86390 1
515465 99515465 1001 86380 86390 1
515467 99515467 1001 86380 86390 1
515410 99515410 1001 86380 86390 1
515103 99515103 1001 86380 86390 1
515170 99515170 1001 86380 86390 1
515223 99515223 1001 86380 86390 1
515225 99515225 1001 86380 86390 1
516409 99516409 1001 86380 86390 1
516475 99516475 1001 86380 86390 1
516495 99516495 1001 86380 86390 1
516316 99516316 1001 86380 86390 1
516163 99516163 1001 86380 86390 1
516285 99516285 1001 86380 86390 1
516117 99516117 1001 86380 86390 1
515936 99515936 1001 86380 86390 1
516623 99516623 1001 86380 86390 1
516674 99516674 1001 86380 86390 1
517160 99517160 1001 86380 86390 1
517313 99517313 1001 86380 86390 1
517005 99517005 1001 86380 86390 1
517121 99517121 1001 86380 86390 1
517071 99517071 1001 86380 86390 1
517124 99517124 1001 86380 86390 1
516997 99516997 1001 86380 86390 1
516974 99516974 1001 86380 86390 1
516987 99516987 1001 86380 86390 1
516883 99516883 1001 86380 86390 1
516780 99516780 1001 86380 86390 1
516873 99516873 1001 86380 86390 1
516906 99516906 1001 86380 86390 1
517465 99517465 1001 86380 86390 1
517466 99517466 1001 86380 86390 1
517377 99517377 1001 86380 86390 1
517430 99517430 1001 86380 86390 1
517459 99517459 1001 86380 86390 1
517986 99517986 1001 86380 86390 1
517931 99517931 1001 86380 86390 1
517946 99517946 1001 86380 86390 1
517937 99517937 1001 86380 86390 1
517847 99517847 1001 86380 86390 1
517874 99517874 1001 86380 86390 1
517927 99517927 1001 86380 86390 1
517891 99517891 1001 86380 86390 1
518332 99518332 1001 86380 86390 1
518281 99518281 1001 86380 86390 1
518258 99518258 1001 86380 86390 1
518197 99518197 1001 86380 86390 1
518601 99518601 1001 86380 86390 1
518604 99518604 1001 86380 86390 1
518599 99518599 1001 86380 86390 1
518524 99518524 1001 86380 86390 1
518473 99518473 1001 86380 86390 1
518543 99518543 1001 86380 86390 1
518509 99518509 1001 86380 86390 1
519067 99519067 1001 86380 86390 1
519695 99519695 1001 86380 86390 1
519633 99519633 1001 86380 86390 1
519480 99519480 1001 86380 86390 1
519545 99519545 1001 86380 86390 1
519543 99519543 1001 86380 86390 1
519362 99519362 1001 86380 86390 1
519251 99519251 1001 86380 86390 1
519267 99519267 1001 86380 86390 1
519899 99519899 1001 86380 86390 1
520274 99520274 1001 86380 86390 1
520074 99520074 1001 86380 86390 1
520088 99520088 1001 86380 86390 1
520023 99520023 1001 86380 86390 1
520040 99520040 1001 86380 86390 1
520715 99520715 1001 86380 86390 1
520754 99520754 1001 86380 86390 1
520654 99520654 1001 86380 86390 1
520642 99520642 1001 86380 86390 1
521419 99521419 1001 86380 86390 1
521150 99521150 1001 86380 86390 1
521088 99521088 1001 86380 86390 1
521194 99521194 1001 86380 86390 1
521260 99521260 1001 86380 86390 1
520897 99520897 1001 86380 86390 1
520988 99520988 1001 86380 86390 1
521612 99521612 1001 86380 86390 1
521668 99521668 1001 86380 86390 1
522140 99522140 1001 86380 86390 1
522102 99522102 1001 86380 86390 1
522094 99522094 1001 86380 86390 1
522024 99522024 1001 86380 86390 1
521882 99521882 1001 86380 86390 1
521961 99521961 1001 86380 86390 1
522057 99522057 1001 86380 86390 1
521777 99521777 1001 86380 86390 1
521843 99521843 1001 86380 86390 1
521727 99521727 1001 86380 86390 1
521807 99521807 1001 86380 86390 1
521744 99521744 1001 86380 86390 1
521770 99521770 1001 86380 86390 1
522471 99522471 1001 86380 86390 1
522459 99522459 1001 86380 86390 1
522485 99522485 1001 86380 86390 1
522405 99522405 1001 86380 86390 1
522418 99522418 1001 86380 86390 1
522444 99522444 1001 86380 86390 1
523019 99523019 1001 86380 86390 1
523061 99523061 1001 86380 86390 1
522985 99522985 1001 86380 86390 1
522988 99522988 1001 86380 86390 1
523002 99523002 1001 86380 86390 1
522630 99522630 1001 86380 86390 1
522518 99522518 1001 86380 86390 1
523298 99523298 1001 86380 86390 1
523306 99523306 1001 86380 86390 1
523217 99523217 1001 86380 86390 1
523942 99523942 1001 86380 86390 1
523780 99523780 1001 86380 86390 1
523820 99523820 1001 86380 86390 1
523810 99523810 1001 86380 86390 1
523823 99523823 1001 86380 86390 1
523933 99523933 1001 86380 86390 1
523937 99523937 1001 86380 86390 1
523776 99523776 1001 86380 86390 1
523664 99523664 1001 86380 86390 1
523600 99523600 1001 86380 86390 1
523575 99523575 1001 86380 86390 1
523718 99523718 1001 86380 86390 1
523537 99523537 1001 86380 86390 1
523609 99523609 1001 86380 86390 1
523415 99523415 1001 86380 86390 1
523475 99523475 1001 86380 86390 1
523359 99523359 1001 86380 86390 1
523947 99523947 1001 86380 86390 1
524082 99524082 1001 86380 86390 1
524134 99524134 1001 86380 86390 1
524667 99524667 1001 86380 86390 1
524719 99524719 1001 86380 86390 1
524616 99524616 1001 86380 86390 1
524641 99524641 1001 86380 86390 1
524532 99524532 1001 86380 86390 1
524874 99524874 1001 86380 86390 1
524945 99524945 1001 86380 86390 1
524816 99524816 1001 86380 86390 1
525489 99525489 1001 86380 86390 1
525545 99525545 1001 86380 86390 1
525388 99525388 1001 86380 86390 1
525207 99525207 1001 86380 86390 1
525285 99525285 1001 86380 86390 1
525157 99525157 1001 86380 86390 1
525109 99525109 1001 86380 86390 1
525084 99525084 1001 86380 86390 1
525087 99525087 1001 86380 86390 1
525167 99525167 1001 86380 86390 1
525130 99525130 1001 86380 86390 1
525658 99525658 1001 86380 86390 1
526396 99526396 1001 86380 86390 1
526414 99526414 1001 86380 86390 1
526421 99526421 1001 86380 86390 1
526132 99526132 1001 86380 86390 1
526047 99526047 1001 86380 86390 1
525906 99525906 1001 86380 86390 1
525806 99525806 1001 86380 86390 1
525979 99525979 1001 86380 86390 1
525865 99525865 1001 86380 86390 1
525878 99525878 1001 86380 86390 1
526477 99526477 1001 86380 86390 1
526519 99526519 1001 86380 86390 1
526455 99526455 1001 86380 86390 1
526610 99526610 1001 86380 86390 1
526598 99526598 1001 86380 86390 1
527212 99527212 1001 86380 86390 1
527137 99527137 1001 86380 86390 1
527006 99527006 1001 86380 86390 1
527040 99527040 1001 86380 86390 1
526887 99526887 1001 86380 86390 1
526789 99526789 1001 86380 86390 1
526791 99526791 1001 86380 86390 1
526740 99526740 1001 86380 86390 1
527402 99527402 1001 86380 86390 1
527314 99527314 1001 86380 86390 1
527317 99527317 1001 86380 86390 1
527447 99527447 1001 86380 86390 1
527345 99527345 1001 86380 86390 1
527360 99527360 1001 86380 86390 1
527335 99527335 1001 86380 86390 1
527955 99527955 1001 86380 86390 1
527906 99527906 1001 86380 86390 1
527837 99527837 1001 86380 86390 1
527696 99527696 1001 86380 86390 1
527790 99527790 1001 86380 86390 1
527612 99527612 1001 86380 86390 1
527626 99527626 1001 86380 86390 1
527473 99527473 1001 86380 86390 1
527567 99527567 1001 86380 86390 1
527529 99527529 1001 86380 86390 1
527530 99527530 1001 86380 86390 1
528111 99528111 1001 86380 86390 1
528230 99528230 1001 86380 86390 1
528081 99528081 1001 86380 86390 1
528084 99528084 1001 86380 86390 1
528726 99528726 1001 86380 86390 1
528845 99528845 1001 86380 86390 1
528717 99528717 1001 86380 86390 1
528757 99528757 1001 86380 86390 1
528618 99528618 1001 86380 86390 1
528655 99528655 1001 86380 86390 1
528669 99528669 1001 86380 86390 1
528415 99528415 1001 86380 86390 1
528303 99528303 1001 86380 86390 1
528460 99528460 1001 86380 86390 1
529003 99529003 1001 86380 86390 1
528953 99528953 1001 86380 86390 1
528972 99528972 1001 86380 86390 1
529536 99529536 1001 86380 86390 1
529614 99529614 1001 86380 86390 1
529616 99529616 1001 86380 86390 1
529528 99529528 1001 86380 86390 1
529644 99529644 1001 86380 86390 1
529713 99529713 1001 86380 86390 1
529623 99529623 1001 86380 86390 1
529345 99529345 1001 86380 86390 1
529359 99529359 1001 86380 86390 1
529450 99529450 1001 86380 86390 1
529276 99529276 1001 86380 86390 1
529289 99529289 1001 86380 86390 1
529109 99529109 1001 86380 86390 1
529816 99529816 1001 86380 86390 1
529921 99529921 1001 86380 86390 1
529897 99529897 1001 86380 86390 1
529756 99529756 1001 86380 86390 1
529913 99529913 1001 86380 86390 1
529760 99529760 1001 86380 86390 1
529775 99529775 1001 86380 86390 1
530407 99530407 1001 86380 86390 1
530501 99530501 1001 86380 86390 1
530437 99530437 1001 86380 86390 1
530146 99530146 1001 86380 86390 1
530306 99530306 1001 86380 86390 1
530015 99530015 1001 86380 86390 1
530031 99530031 1001 86380 86390 1
529983 99529983 1001 86380 86390 1
530619 99530619 1001 86380 86390 1
530673 99530673 1001 86380 86390 1
531212 99531212 1001 86380 86390 1
531279 99531279 1001 86380 86390 1
531194 99531194 1001 86380 86390 1
531328 99531328 1001 86380 86390 1
531375 99531375 1001 86380 86390 1
531034 99531034 1001 86380 86390 1
531089 99531089 1001 86380 86390 1
530940 99530940 1001 86380 86390 1
530811 99530811 1001 86380 86390 1
530905 99530905 1001 86380 86390 1
530841 99530841 1001 86380 86390 1
530796 99530796 1001 86380 86390 1
530965 99530965 1001 86380 86390 1
531396 99531396 1001 86380 86390 1
532132 99532132 1001 86380 86390 1
532158 99532158 1001 86380 86390 1
532075 99532075 1001 86380 86390 1
531897 99531897 1001 86380 86390 1
531975 99531975 1001 86380 86390 1
531862 99531862 1001 86380 86390 1
531994 99531994 1001 86380 86390 1
531918 99531918 1001 86380 86390 1
531986 99531986 1001 86380 86390 1
531650 99531650 1001 86380 86390 1
531745 99531745 1001 86380 86390 1
531697 99531697 1001 86380 86390 1
531778 99531778 1001 86380 86390 1
531636 99531636 1001 86380 86390 1
532336 99532336 1001 86380 86390 1
532289 99532289 1001 86380 86390 1
532379 99532379 1001 86380 86390 1
532240 99532240 1001 86380 86390 1
532942 99532942 1001 86380 86390 1
532985 99532985 1001 86380 86390 1
532975 99532975 1001 86380 86390 1
532862 99532862 1001 86380 86390 1
533023 99533023 1001 86380 86390 1
532839 99532839 1001 86380 86390 1
532629 99532629 1001 86380 86390 1
532734 99532734 1001 86380 86390 1
532477 99532477 1001 86380 86390 1
532608 99532608 1001 86380 86390 1
532455 99532455 1001 86380 86390 1
532521 99532521 1001 86380 86390 1
532538 99532538 1001 86380 86390 1
532577 99532577 1001 86380 86390 1
533088 99533088 1001 86380 86390 1
533128 99533128 1001 86380 86390 1
533038 99533038 1001 86380 86390 1
533830 99533830 1001 86380 86390 1
533540 99533540 1001 86380 86390 1
533492 99533492 1001 86380 86390 1
533505 99533505 1001 86380 86390 1
533493 99533493 1001 86380 86390 1
533267 99533267 1001 86380 86390 1
533400 99533400 1001 86380 86390 1
533405 99533405 1001 86380 86390 1
533987 99533987 1001 86380 86390 1
534503 99534503 1001 86380 86390 1
534301 99534301 1001 86380 86390 1
534475 99534475 1001 86380 86390 1
534176 99534176 1001 86380 86390 1
534099 99534099 1001 86380 86390 1
534241 99534241 1001 86380 86390 1
534763 99534763 1001 86380 86390 1
534829 99534829 1001 86380 86390 1
534767 99534767 1001 86380 86390 1
535460 99535460 1001 86380 86390 1
535319 99535319 1001 86380 86390 1
535413 99535413 1001 86380 86390 1
535328 99535328 1001 86380 86390 1
535246 99535246 1001 86380 86390 1
535130 99535130 1001 86380 86390 1
534943 99534943 1001 86380 86390 1
534913 99534913 1001 86380 86390 1
535708 99535708 1001 86380 86390 1
536264 99536264 1001 86380 86390 1
536136 99536136 1001 86380 86390 1
536190 99536190 1001 86380 86390 1
536180 99536180 1001 86380 86390 1
536097 99536097 1001 86380 86390 1
536023 99536023 1001 86380 86390 1
535999 99535999 1001 86380 86390 1
535936 99535936 1001 86380 86390 1
536405 99536405 1001 86380 86390 1
537001 99537001 1001 86380 86390 1
537070 99537070 1001 86380 86390 1
536843 99536843 1001 86380 86390 1
536793 99536793 1001 86380 86390 1
536737 99536737 1001 86380 86390 1
536596 99536596 1001 86380 86390 1
536728 99536728 1001 86380 86390 1
536741 99536741 1001 86380 86390 1
536551 99536551 1001 86380 86390 1
537201 99537201 1001 86380 86390 1
537232 99537232 1001 86380 86390 1
537899 99537899 1001 86380 86390 1
537929 99537929 1001 86380 86390 1
537867 99537867 1001 86380 86390 1
537721 99537721 1001 86380 86390 1
537618 99537618 1001 86380 86390 1
537594 99537594 1001 86380 86390 1
537622 99537622 1001 86380 86390 1
537779 99537779 1001 86380 86390 1
537728 99537728 1001 86380 86390 1
537587 99537587 1001 86380 86390 1
537500 99537500 1001 86380 86390 1
537393 99537393 1001 86380 86390 1
538122 99538122 1001 86380 86390 1
538189 99538189 1001 86380 86390 1
538764 99538764 1001 86380 86390 1
538668 99538668 1001 86380 86390 1
538710 99538710 1001 86380 86390 1
538659 99538659 1001 86380 86390 1
538572 99538572 1001 86380 86390 1
538538 99538538 1001 86380 86390 1
538463 99538463 1001 86380 86390 1
538274 99538274 1001 86380 86390 1
538197 99538197 1001 86380 86390 1
538367 99538367 1001 86380 86390 1
538226 99538226 1001 86380 86390 1
538383 99538383 1001 86380 86390 1
538883 99538883 1001 86380 86390 1
538922 99538922 1001 86380 86390 1
538834 99538834 1001 86380 86390 1
538876 99538876 1001 86380 86390 1
539592 99539592 1001 86380 86390 1
539568 99539568 1001 86380 86390 1
539491 99539491 1001 86380 86390 1
539410 99539410 1001 86380 86390 1
539111 99539111 1001 86380 86390 1
539062 99539062 1001 86380 86390 1
539186 99539186 1001 86380 86390 1
539777 99539777 1001 86380 86390 1
539663 99539663 1001 86380 86390 1
540278 99540278 1001 86380 86390 1
540307 99540307 1001 86380 86390 1
540083 99540083 1001 86380 86390 1
540137 99540137 1001 86380 86390 1
540231 99540231 1001 86380 86390 1
539860 99539860 1001 86380 86390 1
539938 99539938 1001 86380 86390 1
540003 99540003 1001 86380 86390 1
539848 99539848 1001 86380 86390 1
539926 99539926 1001 86380 86390 1
539889 99539889 1001 86380 86390 1
540021 99540021 1001 86380 86390 1
539905 99539905 1001 86380 86390 1
540010 99540010 1001 86380 86390 1
540640 99540640 1001 86380 86390 1
540926 99540926 1001 86380 86390 1
540763 99540763 1001 86380 86390 1
540831 99540831 1001 86380 86390 1
540849 99540849 1001 86380 86390 1
540680 99540680 1001 86380 86390 1
540759 99540759 1001 86380 86390 1
540786 99540786 1001 86380 86390 1
540825 99540825 1001 86380 86390 1
540761 99540761 1001 86380 86390 1
541368 99541368 1001 86380 86390 1
541400 99541400 1001 86380 86390 1
541982 99541982 1001 86380 86390 1
541947 99541947 1001 86380 86390 1
541891 99541891 1001 86380 86390 1
541753 99541753 1001 86380 86390 1
541781 99541781 1001 86380 86390 1
541638 99541638 1001 86380 86390 1
542290 99542290 1001 86380 86390 1
542253 99542253 1001 86380 86390 1
542150 99542150 1001 86380 86390 1
542874 99542874 1001 86380 86390 1
542810 99542810 1001 86380 86390 1
542928 99542928 1001 86380 86390 1
542693 99542693 1001 86380 86390 1
542363 99542363 1001 86380 86390 1
542365 99542365 1001 86380 86390 1
542469 99542469 1001 86380 86390 1
542340 99542340 1001 86380 86390 1
542368 99542368 1001 86380 86390 1
542396 99542396 1001 86380 86390 1
542499 99542499 1001 86380 86390 1
542953 99542953 1001 86380 86390 1
543736 99543736 1001 86380 86390 1
543723 99543723 1001 86380 86390 1
543677 99543677 1001 86380 86390 1
543759 99543759 1001 86380 86390 1
543463 99543463 1001 86380 86390 1
543415 99543415 1001 86380 86390 1
543433 99543433 1001 86380 86390 1
543461 99543461 1001 86380 86390 1
543168 99543168 1001 86380 86390 1
543300 99543300 1001 86380 86390 1
543353 99543353 1001 86380 86390 1
543305 99543305 1001 86380 86390 1
543914 99543914 1001 86380 86390 1
543945 99543945 1001 86380 86390 1
543920 99543920 1001 86380 86390 1
544497 99544497 1001 86380 86390 1
544429 99544429 1001 86380 86390 1
544319 99544319 1001 86380 86390 1
544364 99544364 1001 86380 86390 1
544166 99544166 1001 86380 86390 1
544701 99544701 1001 86380 86390 1
544599 99544599 1001 86380 86390 1
544605 99544605 1001 86380 86390 1
402267 832 1001 19080 19497 1
432002 872 1001 51420 54237 1
434649 794 1001 9840 10437 1
523138 1068 1002 48985 52113 1
525951 1121 1001 37932 38232 1
525956 681 1001 54813 55113 1
400200 99400200 1001 86380 86390 1
400253 99400253 1001 86380 86390 1
400373 99400373 1001 86380 86390 1
400330 99400330 1001 86380 86390 1
400720 99400720 1001 86380 86390 1
400946 99400946 1001 86380 86390 1
401023 99401023 1001 86380 86390 1
401176 99401176 1001 86380 86390 1
401448 99401448 1001 86380 86390 1
401386 99401386 1001 86380 86390 1
401401 99401401 1001 86380 86390 1
401568 99401568 1001 86380 86390 1
401596 99401596 1001 86380 86390 1
401700 99401700 1001 86380 86390 1
402241 99402241 1001 86380 86390 1
402216 99402216 1001 86380 86390 1
402419 99402419 1001 86380 86390 1
402596 99402596 1001 86380 86390 1
402760 99402760 1001 86380 86390 1
402929 99402929 1001 86380 86390 1
403044 99403044 1001 86380 86390 1
403108 99403108 1001 86380 86390 1
403249 99403249 1001 86380 86390 1
403312 99403312 1001 86380 86390 1
403350 99403350 1001 86380 86390 1
403606 99403606 1001 86380 86390 1
403684 99403684 1001 86380 86390 1
403736 99403736 1001 86380 86390 1
403868 99403868 1001 86380 86390 1
404016 99404016 1001 86380 86390 1
404048 99404048 1001 86380 86390 1
404047 99404047 1001 86380 86390 1
404323 99404323 1001 86380 86390 1
404285 99404285 1001 86380 86390 1
404428 99404428 1001 86380 86390 1
404655 99404655 1001 86380 86390 1
404681 99404681 1001 86380 86390 1
404757 99404757 1001 86380 86390 1
404881 99404881 1001 86380 86390 1
404790 99404790 1001 86380 86390 1
405032 99405032 1001 86380 86390 1
405188 99405188 1001 86380 86390 1
405205 99405205 1001 86380 86390 1
405368 99405368 1001 86380 86390 1
405371 99405371 1001 86380 86390 1
405343 99405343 1001 86380 86390 1
405216 99405216 1001 86380 86390 1
405612 99405612 1001 86380 86390 1
405641 99405641 1001 86380 86390 1
405725 99405725 1001 86380 86390 1
405764 99405764 1001 86380 86390 1
405761 99405761 1001 86380 86390 1
405858 99405858 1001 86380 86390 1
405780 99405780 1001 86380 86390 1
405864 99405864 1001 86380 86390 1
405872 99405872 1001 86380 86390 1
405793 99405793 1001 86380 86390 1
406073 99406073 1001 86380 86390 1
406017 99406017 1001 86380 86390 1
406039 99406039 1001 86380 86390 1
406110 99406110 1001 86380 86390 1
406458 99406458 1001 86380 86390 1
406410 99406410 1001 86380 86390 1
406548 99406548 1001 86380 86390 1
406736 99406736 1001 86380 86390 1
406966 99406966 1001 86380 86390 1
407041 99407041 1001 86380 86390 1
407074 99407074 1001 86380 86390 1
407459 99407459 1001 86380 86390 1
407467 99407467 1001 86380 86390 1
407913 99407913 1001 86380 86390 1
408017 99408017 1001 86380 86390 1
408029 99408029 1001 86380 86390 1
408076 99408076 1001 86380 86390 1
408380 99408380 1001 86380 86390 1
408421 99408421 1001 86380 86390 1
409221 99409221 1001 86380 86390 1
409365 99409365 1001 86380 86390 1
409467 99409467 1001 86380 86390 1
409473 99409473 1001 86380 86390 1
409537 99409537 1001 86380 86390 1
409637 99409637 1001 86380 86390 1
409646 99409646 1001 86380 86390 1
409695 99409695 1001 86380 86390 1
409856 99409856 1001 86380 86390 1
409939 99409939 1001 86380 86390 1
409899 99409899 1001 86380 86390 1
410107 99410107 1001 86380 86390 1
410062 99410062 1001 86380 86390 1
410192 99410192 1001 86380 86390 1
410554 99410554 1001 86380 86390 1
410785 99410785 1001 86380 86390 1
410770 99410770 1001 86380 86390 1
410776 99410776 1001 86380 86390 1
411251 99411251 1001 86380 86390 1
411336 99411336 1001 86380 86390 1
411412 99411412 1001 86380 86390 1
411498 99411498 1001 86380 86390 1
411715 99411715 1001 86380 86390 1
411672 99411672 1001 86380 86390 1
411691 99411691 1001 86380 86390 1
411760 99411760 1001 86380 86390 1
411796 99411796 1001 86380 86390 1
411880 99411880 1001 86380 86390 1
411881 99411881 1001 86380 86390 1
412058 99412058 1001 86380 86390 1
412353 99412353 1001 86380 86390 1
413591 99413591 1001 86380 86390 1
413641 99413641 1001 86380 86390 1
413327 99413327 1001 86380 86390 1
413511 99413511 1001 86380 86390 1
413471 99413471 1001 86380 86390 1
413145 99413145 1001 86380 86390 1
413174 99413174 1001 86380 86390 1
412639 99412639 1001 86380 86390 1
412843 99412843 1001 86380 86390 1
412519 99412519 1001 86380 86390 1
412859 99412859 1001 86380 86390 1
412741 99412741 1001 86380 86390 1
414038 99414038 1001 86380 86390 1
413873 99413873 1001 86380 86390 1
413942 99413942 1001 86380 86390 1
414947 99414947 1001 86380 86390 1
415126 99415126 1001 86380 86390 1
415238 99415238 1001 86380 86390 1
415072 99415072 1001 86380 86390 1
415022 99415022 1001 86380 86390 1
414543 99414543 1001 86380 86390 1
414805 99414805 1001 86380 86390 1
414667 99414667 1001 86380 86390 1
414354 99414354 1001 86380 86390 1
414139 99414139 1001 86380 86390 1
414467 99414467 1001 86380 86390 1
414473 99414473 1001 86380 86390 1
415557 99415557 1001 86380 86390 1
415402 99415402 1001 86380 86390 1
415331 99415331 1001 86380 86390 1
416891 99416891 1001 86380 86390 1
416771 99416771 1001 86380 86390 1
416408 99416408 1001 86380 86390 1
416164 99416164 1001 86380 86390 1
416128 99416128 1001 86380 86390 1
415772 99415772 1001 86380 86390 1
417312 99417312 1001 86380 86390 1
417095 99417095 1001 86380 86390 1
417308 99417308 1001 86380 86390 1
417510 99417510 1001 86380 86390 1
418558 99418558 1001 86380 86390 1
418775 99418775 1001 86380 86390 1
418782 99418782 1001 86380 86390 1
418591 99418591 1001 86380 86390 1
418646 99418646 1001 86380 86390 1
418403 99418403 1001 86380 86390 1
417643 99417643 1001 86380 86390 1
417752 99417752 1001 86380 86390 1
417781 99417781 1001 86380 86390 1
417951 99417951 1001 86380 86390 1
417883 99417883 1001 86380 86390 1
417652 99417652 1001 86380 86390 1
419130 99419130 1001 86380 86390 1
420368 99420368 1001 86380 86390 1
420184 99420184 1001 86380 86390 1
420371 99420371 1001 86380 86390 1
420010 99420010 1001 86380 86390 1
420021 99420021 1001 86380 86390 1
419654 99419654 1001 86380 86390 1
419593 99419593 1001 86380 86390 1
419596 99419596 1001 86380 86390 1
419547 99419547 1001 86380 86390 1
419414 99419414 1001 86380 86390 1
419257 99419257 1001 86380 86390 1
419509 99419509 1001 86380 86390 1
419289 99419289 1001 86380 86390 1
420676 99420676 1001 86380 86390 1
420695 99420695 1001 86380 86390 1
421966 99421966 1001 86380 86390 1
421801 99421801 1001 86380 86390 1
421900 99421900 1001 86380 86390 1
421951 99421951 1001 86380 86390 1
421662 99421662 1001 86380 86390 1
421294 99421294 1001 86380 86390 1
421270 99421270 1001 86380 86390 1
421352 99421352 1001 86380 86390 1
421401 99421401 1001 86380 86390 1
421298 99421298 1001 86380 86390 1
421643 99421643 1001 86380 86390 1
421573 99421573 1001 86380 86390 1
421579 99421579 1001 86380 86390 1
421681 99421681 1001 86380 86390 1
421532 99421532 1001 86380 86390 1
421291 99421291 1001 86380 86390 1
420947 99420947 1001 86380 86390 1
420958 99420958 1001 86380 86390 1
421009 99421009 1001 86380 86390 1
422460 99422460 1001 86380 86390 1
422461 99422461 1001 86380 86390 1
422121 99422121 1001 86380 86390 1
422258 99422258 1001 86380 86390 1
423681 99423681 1001 86380 86390 1
423693 99423693 1001 86380 86390 1
423353 99423353 1001 86380 86390 1
423282 99423282 1001 86380 86390 1
422837 99422837 1001 86380 86390 1
422705 99422705 1001 86380 86390 1
422612 99422612 1001 86380 86390 1
422789 99422789 1001 86380 86390 1
422937 99422937 1001 86380 86390 1
424110 99424110 1001 86380 86390 1
423788 99423788 1001 86380 86390 1
425225 99425225 1001 86380 86390 1
425339 99425339 1001 86380 86390 1
425095 99425095 1001 86380 86390 1
425208 99425208 1001 86380 86390 1
425218 99425218 1001 86380 86390 1
424731 99424731 1001 86380 86390 1
424614 99424614 1001 86380 86390 1
424806 99424806 1001 86380 86390 1
424689 99424689 1001 86380 86390 1
424657 99424657 1001 86380 86390 1
424750 99424750 1001 86380 86390 1
424343 99424343 1001 86380 86390 1
424215 99424215 1001 86380 86390 1
424444 99424444 1001 86380 86390 1
424193 99424193 1001 86380 86390 1
424234 99424234 1001 86380 86390 1
424261 99424261 1001 86380 86390 1
425657 99425657 1001 86380 86390 1
425710 99425710 1001 86380 86390 1
425691 99425691 1001 86380 86390 1
425693 99425693 1001 86380 86390 1
427038 99427038 1001 86380 86390 1
426872 99426872 1001 86380 86390 1
426406 99426406 1001 86380 86390 1
426440 99426440 1001 86380 86390 1
426587 99426587 1001 86380 86390 1
425981 99425981 1001 86380 86390 1
426129 99426129 1001 86380 86390 1
426106 99426106 1001 86380 86390 1
427263 99427263 1001 86380 86390 1
427318 99427318 1001 86380 86390 1
427281 99427281 1001 86380 86390 1
427135 99427135 1001 86380 86390 1
428573 99428573 1001 86380 86390 1
428478 99428478 1001 86380 86390 1
428380 99428380 1001 86380 86390 1
428512 99428512 1001 86380 86390 1
428049 99428049 1001 86380 86390 1
428014 99428014 1001 86380 86390 1
428228 99428228 1001 86380 86390 1
428276 99428276 1001 86380 86390 1
427654 99427654 1001 86380 86390 1
427644 99427644 1001 86380 86390 1
427800 99427800 1001 86380 86390 1
427774 99427774 1001 86380 86390 1
427552 99427552 1001 86380 86390 1
428817 99428817 1001 86380 86390 1
429082 99429082 1001 86380 86390 1
428776 99428776 1001 86380 86390 1
429015 99429015 1001 86380 86390 1
430306 99430306 1001 86380 86390 1
430097 99430097 1001 86380 86390 1
430079 99430079 1001 86380 86390 1
430082 99430082 1001 86380 86390 1
430107 99430107 1001 86380 86390 1
429664 99429664 1001 86380 86390 1
429682 99429682 1001 86380 86390 1
429212 99429212 1001 86380 86390 1
429260 99429260 1001 86380 86390 1
430436 99430436 1001 86380 86390 1
430594 99430594 1001 86380 86390 1
430389 99430389 1001 86380 86390 1
430731 99430731 1001 86380 86390 1
430483 99430483 1001 86380 86390 1
430523 99430523 1001 86380 86390 1
431383 99431383 1001 86380 86390 1
431465 99431465 1001 86380 86390 1
431537 99431537 1001 86380 86390 1
430844 99430844 1001 86380 86390 1
431029 99431029 1001 86380 86390 1
431073 99431073 1001 86380 86390 1
432374 99432374 1001 86380 86390 1
432271 99432271 1001 86380 86390 1
432438 99432438 1001 86380 86390 1
432199 99432199 1001 86380 86390 1
432115 99432115 1001 86380 86390 1
433356 99433356 1001 86380 86390 1
433609 99433609 1001 86380 86390 1
433240 99433240 1001 86380 86390 1
433216 99433216 1001 86380 86390 1
433235 99433235 1001 86380 86390 1
432703 99432703 1001 86380 86390 1
432762 99432762 1001 86380 86390 1
432739 99432739 1001 86380 86390 1
432518 99432518 1001 86380 86390 1
432874 99432874 1001 86380 86390 1
434051 99434051 1001 86380 86390 1
435277 99435277 1001 86380 86390 1
434895 99434895 1001 86380 86390 1
434622 99434622 1001 86380 86390 1
434630 99434630 1001 86380 86390 1
434613 99434613 1001 86380 86390 1
434139 99434139 1001 86380 86390 1
434429 99434429 1001 86380 86390 1
434186 99434186 1001 86380 86390 1
434572 99434572 1001 86380 86390 1
435795 99435795 1001 86380 86390 1
435632 99435632 1001 86380 86390 1
435878 99435878 1001 86380 86390 1
435561 99435561 1001 86380 86390 1
436990 99436990 1001 86380 86390 1
436788 99436788 1001 86380 86390 1
437062 99437062 1001 86380 86390 1
436847 99436847 1001 86380 86390 1
436646 99436646 1001 86380 86390 1
436532 99436532 1001 86380 86390 1
436743 99436743 1001 86380 86390 1
436196 99436196 1001 86380 86390 1
436300 99436300 1001 86380 86390 1
435939 99435939 1001 86380 86390 1
436112 99436112 1001 86380 86390 1
436228 99436228 1001 86380 86390 1
300004 99300004 1001 86380 86390 1
300070 99300070 1001 86380 86390 1
437349 99437349 1001 86380 86390 1
300088 99300088 1001 86380 86390 1
300001 99300001 1001 86380 86390 1
300617 99300617 1001 86380 86390 1
300702 99300702 1001 86380 86390 1
300329 99300329 1001 86380 86390 1
300442 99300442 1001 86380 86390 1
300507 99300507 1001 86380 86390 1
300392 99300392 1001 86380 86390 1
300211 99300211 1001 86380 86390 1
300186 99300186 1001 86380 86390 1
300135 99300135 1001 86380 86390 1
300792 99300792 1001 86380 86390 1
300931 99300931 1001 86380 86390 1
301408 99301408 1001 86380 86390 1
301449 99301449 1001 86380 86390 1
301398 99301398 1001 86380 86390 1
301477 99301477 1001 86380 86390 1
301248 99301248 1001 86380 86390 1
301305 99301305 1001 86380 86390 1
301242 99301242 1001 86380 86390 1
301230 99301230 1001 86380 86390 1
301167 99301167 1001 86380 86390 1
302195 99302195 1001 86380 86390 1
302365 99302365 1001 86380 86390 1
302249 99302249 1001 86380 86390 1
302033 99302033 1001 86380 86390 1
302159 99302159 1001 86380 86390 1
302095 99302095 1001 86380 86390 1
302136 99302136 1001 86380 86390 1
301871 99301871 1001 86380 86390 1
302398 99302398 1001 86380 86390 1
303186 99303186 1001 86380 86390 1
303190 99303190 1001 86380 86390 1
303100 99303100 1001 86380 86390 1
303197 99303197 1001 86380 86390 1
303166 99303166 1001 86380 86390 1
303024 99303024 1001 86380 86390 1
302833 99302833 1001 86380 86390 1
302932 99302932 1001 86380 86390 1
302960 99302960 1001 86380 86390 1
302667 99302667 1001 86380 86390 1
302784 99302784 1001 86380 86390 1
302681 99302681 1001 86380 86390 1
302604 99302604 1001 86380 86390 1
302710 99302710 1001 86380 86390 1
302698 99302698 1001 86380 86390 1
303324 99303324 1001 86380 86390 1
303212 99303212 1001 86380 86390 1
303933 99303933 1001 86380 86390 1
303935 99303935 1001 86380 86390 1
303975 99303975 1001 86380 86390 1
303914 99303914 1001 86380 86390 1
303753 99303753 1001 86380 86390 1
303664 99303664 1001 86380 86390 1
303809 99303809 1001 86380 86390 1
303707 99303707 1001 86380 86390 1
303669 99303669 1001 86380 86390 1
303611 99303611 1001 86380 86390 1
303509 99303509 1001 86380 86390 1
303488 99303488 1001 86380 86390 1
304186 99304186 1001 86380 86390 1
304045 99304045 1001 86380 86390 1
304116 99304116 1001 86380 86390 1
304172 99304172 1001 86380 86390 1
304774 99304774 1001 86380 86390 1
304802 99304802 1001 86380 86390 1
304817 99304817 1001 86380 86390 1
304805 99304805 1001 86380 86390 1
304563 99304563 1001 86380 86390 1
304619 99304619 1001 86380 86390 1
304568 99304568 1001 86380 86390 1
304544 99304544 1001 86380 86390 1
304609 99304609 1001 86380 86390 1
304573 99304573 1001 86380 86390 1
304441 99304441 1001 86380 86390 1
304960 99304960 1001 86380 86390 1
304896 99304896 1001 86380 86390 1
304860 99304860 1001 86380 86390 1
304893 99304893 1001 86380 86390 1
305316 99305316 1001 86380 86390 1
305181 99305181 1001 86380 86390 1
305121 99305121 1001 86380 86390 1
305240 99305240 1001 86380 86390 1
305255 99305255 1001 86380 86390 1
305193 99305193 1001 86380 86390 1
500016 99500016 1001 86380 86390 1
500159 99500159 1001 86380 86390 1
500018 99500018 1001 86380 86390 1
500756 99500756 1001 86380 86390 1
500810 99500810 1001 86380 86390 1
500481 99500481 1001 86380 86390 1
500600 99500600 1001 86380 86390 1
500594 99500594 1001 86380 86390 1
500201 99500201 1001 86380 86390 1
500193 99500193 1001 86380 86390 1
501011 99501011 1001 86380 86390 1
500900 99500900 1001 86380 86390 1
501434 99501434 1001 86380 86390 1
501363 99501363 1001 86380 86390 1
501274 99501274 1001 86380 86390 1
501045 99501045 1001 86380 86390 1
501020 99501020 1001 86380 86390 1
501089 99501089 1001 86380 86390 1
501208 99501208 1001 86380 86390 1
501043 99501043 1001 86380 86390 1
501031 99501031 1001 86380 86390 1
502437 99502437 1001 86380 86390 1
502453 99502453 1001 86380 86390 1
502346 99502346 1001 86380 86390 1
502424 99502424 1001 86380 86390 1
502084 99502084 1001 86380 86390 1
502242 99502242 1001 86380 86390 1
502140 99502140 1001 86380 86390 1
502193 99502193 1001 86380 86390 1
501935 99501935 1001 86380 86390 1
501979 99501979 1001 86380 86390 1
502262 99502262 1001 86380 86390 1
502584 99502584 1001 86380 86390 1
502520 99502520 1001 86380 86390 1
502587 99502587 1001 86380 86390 1
502668 99502668 1001 86380 86390 1
502604 99502604 1001 86380 86390 1
503178 99503178 1001 86380 86390 1
503220 99503220 1001 86380 86390 1
503133 99503133 1001 86380 86390 1
503146 99503146 1001 86380 86390 1
503185 99503185 1001 86380 86390 1
503186 99503186 1001 86380 86390 1
503022 99503022 1001 86380 86390 1
502946 99502946 1001 86380 86390 1
503028 99503028 1001 86380 86390 1
502990 99502990 1001 86380 86390 1
503033 99503033 1001 86380 86390 1
502802 99502802 1001 86380 86390 1
502830 99502830 1001 86380 86390 1
502857 99502857 1001 86380 86390 1
502754 99502754 1001 86380 86390 1
502822 99502822 1001 86380 86390 1
502875 99502875 1001 86380 86390 1
502798 99502798 1001 86380 86390 1
502681 99502681 1001 86380 86390 1
503342 99503342 1001 86380 86390 1
503330 99503330 1001 86380 86390 1
503981 99503981 1001 86380 86390 1
503998 99503998 1001 86380 86390 1
504013 99504013 1001 86380 86390 1
503707 99503707 1001 86380 86390 1
503740 99503740 1001 86380 86390 1
503716 99503716 1001 86380 86390 1
503502 99503502 1001 86380 86390 1
503509 99503509 1001 86380 86390 1
504274 99504274 1001 86380 86390 1
504854 99504854 1001 86380 86390 1
504848 99504848 1001 86380 86390 1
504876 99504876 1001 86380 86390 1
504776 99504776 1001 86380 86390 1
504666 99504666 1001 86380 86390 1
504682 99504682 1001 86380 86390 1
504524 99504524 1001 86380 86390 1
504369 99504369 1001 86380 86390 1
504423 99504423 1001 86380 86390 1
505034 99505034 1001 86380 86390 1
505066 99505066 1001 86380 86390 1
505107 99505107 1001 86380 86390 1
505672 99505672 1001 86380 86390 1
505650 99505650 1001 86380 86390 1
505540 99505540 1001 86380 86390 1
505430 99505430 1001 86380 86390 1
505535 99505535 1001 86380 86390 1
505272 99505272 1001 86380 86390 1
505275 99505275 1001 86380 86390 1
505936 99505936 1001 86380 86390 1
505949 99505949 1001 86380 86390 1
505939 99505939 1001 86380 86390 1
505919 99505919 1001 86380 86390 1
505790 99505790 1001 86380 86390 1
505933 99505933 1001 86380 86390 1
506444 99506444 1001 86380 86390 1
506412 99506412 1001 86380 86390 1
506329 99506329 1001 86380 86390 1
506215 99506215 1001 86380 86390 1
506246 99506246 1001 86380 86390 1
506388 99506388 1001 86380 86390 1
506124 99506124 1001 86380 86390 1
506024 99506024 1001 86380 86390 1
506767 99506767 1001 86380 86390 1
506639 99506639 1001 86380 86390 1
506717 99506717 1001 86380 86390 1
507249 99507249 1001 86380 86390 1
507293 99507293 1001 86380 86390 1
507154 99507154 1001 86380 86390 1
506919 99506919 1001 86380 86390 1
506960 99506960 1001 86380 86390 1
506809 99506809 1001 86380 86390 1
506902 99506902 1001 86380 86390 1
507471 99507471 1001 86380 86390 1
506802 99506802 1001 86380 86390 1
507590 99507590 1001 86380 86390 1
507476 99507476 1001 86380 86390 1
507581 99507581 1001 86380 86390 1
508134 99508134 1001 86380 86390 1
508117 99508117 1001 86380 86390 1
508207 99508207 1001 86380 86390 1
508240 99508240 1001 86380 86390 1
507888 99507888 1001 86380 86390 1
507927 99507927 1001 86380 86390 1
507956 99507956 1001 86380 86390 1
508042 99508042 1001 86380 86390 1
508388 99508388 1001 86380 86390 1
508402 99508402 1001 86380 86390 1
508339 99508339 1001 86380 86390 1
508392 99508392 1001 86380 86390 1
508948 99508948 1001 86380 86390 1
508987 99508987 1001 86380 86390 1
509017 99509017 1001 86380 86390 1
509005 99509005 1001 86380 86390 1
508955 99508955 1001 86380 86390 1
509068 99509068 1001 86380 86390 1
508834 99508834 1001 86380 86390 1
508813 99508813 1001 86380 86390 1
508789 99508789 1001 86380 86390 1
508605 99508605 1001 86380 86390 1
508567 99508567 1001 86380 86390 1
508634 99508634 1001 86380 86390 1
509266 99509266 1001 86380 86390 1
509217 99509217 1001 86380 86390 1
509118 99509118 1001 86380 86390 1
509084 99509084 1001 86380 86390 1
509639 99509639 1001 86380 86390 1
509417 99509417 1001 86380 86390 1
509432 99509432 1001 86380 86390 1
510095 99510095 1001 86380 86390 1
509981 99509981 1001 86380 86390 1
510047 99510047 1001 86380 86390 1
510651 99510651 1001 86380 86390 1
510642 99510642 1001 86380 86390 1
510593 99510593 1001 86380 86390 1
510595 99510595 1001 86380 86390 1
510494 99510494 1001 86380 86390 1
510365 99510365 1001 86380 86390 1
510339 99510339 1001 86380 86390 1
510119 99510119 1001 86380 86390 1
510147 99510147 1001 86380 86390 1
510222 99510222 1001 86380 86390 1
510856 99510856 1001 86380 86390 1
510728 99510728 1001 86380 86390 1
510808 99510808 1001 86380 86390 1
511419 99511419 1001 86380 86390 1
511310 99511310 1001 86380 86390 1
511336 99511336 1001 86380 86390 1
511156 99511156 1001 86380 86390 1
511157 99511157 1001 86380 86390 1
511241 99511241 1001 86380 86390 1
511128 99511128 1001 86380 86390 1
511067 99511067 1001 86380 86390 1
511070 99511070 1001 86380 86390 1
511071 99511071 1001 86380 86390 1
511047 99511047 1001 86380 86390 1
510944 99510944 1001 86380 86390 1
511751 99511751 1001 86380 86390 1
511635 99511635 1001 86380 86390 1
512283 99512283 1001 86380 86390 1
512247 99512247 1001 86380 86390 1
512274 99512274 1001 86380 86390 1
512112 99512112 1001 86380 86390 1
512022 99512022 1001 86380 86390 1
512155 99512155 1001 86380 86390 1
512117 99512117 1001 86380 86390 1
512027 99512027 1001 86380 86390 1
511977 99511977 1001 86380 86390 1
511925 99511925 1001 86380 86390 1
512482 99512482 1001 86380 86390 1
513170 99513170 1001 86380 86390 1
513005 99513005 1001 86380 86390 1
513100 99513100 1001 86380 86390 1
513199 99513199 1001 86380 86390 1
512899 99512899 1001 86380 86390 1
512938 99512938 1001 86380 86390 1
512813 99512813 1001 86380 86390 1
512830 99512830 1001 86380 86390 1
512766 99512766 1001 86380 86390 1
512779 99512779 1001 86380 86390 1
512616 99512616 1001 86380 86390 1
512629 99512629 1001 86380 86390 1
512646 99512646 1001 86380 86390 1
512763 99512763 1001 86380 86390 1
513267 99513267 1001 86380 86390 1
513335 99513335 1001 86380 86390 1
513801 99513801 1001 86380 86390 1
513633 99513633 1001 86380 86390 1
513803 99513803 1001 86380 86390 1
513635 99513635 1001 86380 86390 1
513753 99513753 1001 86380 86390 1
513641 99513641 1001 86380 86390 1
513414 99513414 1001 86380 86390 1
513574 99513574 1001 86380 86390 1
513445 99513445 1001 86380 86390 1
514165 99514165 1001 86380 86390 1
514677 99514677 1001 86380 86390 1
514794 99514794 1001 86380 86390 1
514743 99514743 1001 86380 86390 1
514744 99514744 1001 86380 86390 1
514798 99514798 1001 86380 86390 1
514701 99514701 1001 86380 86390 1
514851 99514851 1001 86380 86390 1
514587 99514587 1001 86380 86390 1
514613 99514613 1001 86380 86390 1
514578 99514578 1001 86380 86390 1
514263 99514263 1001 86380 86390 1
514437 99514437 1001 86380 86390 1
514401 99514401 1001 86380 86390 1
514963 99514963 1001 86380 86390 1
514914 99514914 1001 86380 86390 1
515571 99515571 1001 86380 86390 1
515552 99515552 1001 86380 86390 1
515674 99515674 1001 86380 86390 1
515349 99515349 1001 86380 86390 1
515298 99515298 1001 86380 86390 1
515394 99515394 1001 86380 86390 1
515446 99515446 1001 86380 86390 1
515358 99515358 1001 86380 86390 1
515449 99515449 1001 86380 86390 1
515077 99515077 1001 86380 86390 1
515111 99515111 1001 86380 86390 1
515139 99515139 1001 86380 86390 1
515075 99515075 1001 86380 86390 1
515772 99515772 1001 86380 86390 1
515868 99515868 1001 86380 86390 1
515871 99515871 1001 86380 86390 1
516509 99516509 1001 86380 86390 1
516478 99516478 1001 86380 86390 1
516283 99516283 1001 86380 86390 1
516299 99516299 1001 86380 86390 1
516212 99516212 1001 86380 86390 1
516007 99516007 1001 86380 86390 1
515935 99515935 1001 86380 86390 1
516065 99516065 1001 86380 86390 1
515950 99515950 1001 86380 86390 1
516671 99516671 1001 86380 86390 1
517154 99517154 1001 86380 86390 1
517283 99517283 1001 86380 86390 1
517105 99517105 1001 86380 86390 1
517002 99517002 1001 86380 86390 1
517106 99517106 1001 86380 86390 1
517047 99517047 1001 86380 86390 1
516946 99516946 1001 86380 86390 1
516838 99516838 1001 86380 86390 1
517462 99517462 1001 86380 86390 1
517530 99517530 1001 86380 86390 1
517391 99517391 1001 86380 86390 1
517524 99517524 1001 86380 86390 1
517382 99517382 1001 86380 86390 1
518150 99518150 1001 86380 86390 1
517814 99517814 1001 86380 86390 1
517880 99517880 1001 86380 86390 1
517871 99517871 1001 86380 86390 1
517783 99517783 1001 86380 86390 1
517569 99517569 1001 86380 86390 1
517712 99517712 1001 86380 86390 1
517649 99517649 1001 86380 86390 1
518199 99518199 1001 86380 86390 1
518305 99518305 1001 86380 86390 1
518275 99518275 1001 86380 86390 1
518842 99518842 1001 86380 86390 1
518976 99518976 1001 86380 86390 1
518923 99518923 1001 86380 86390 1
518732 99518732 1001 86380 86390 1
518686 99518686 1001 86380 86390 1
518497 99518497 1001 86380 86390 1
518564 99518564 1001 86380 86390 1
518386 99518386 1001 86380 86390 1
518544 99518544 1001 86380 86390 1
519132 99519132 1001 86380 86390 1
519163 99519163 1001 86380 86390 1
519165 99519165 1001 86380 86390 1
519729 99519729 1001 86380 86390 1
519416 99519416 1001 86380 86390 1
519469 99519469 1001 86380 86390 1
519509 99519509 1001 86380 86390 1
519561 99519561 1001 86380 86390 1
519590 99519590 1001 86380 86390 1
519219 99519219 1001 86380 86390 1
519303 99519303 1001 86380 86390 1
519382 99519382 1001 86380 86390 1
519876 99519876 1001 86380 86390 1
519973 99519973 1001 86380 86390 1
519819 99519819 1001 86380 86390 1
519834 99519834 1001 86380 86390 1
520451 99520451 1001 86380 86390 1
520556 99520556 1001 86380 86390 1
520497 99520497 1001 86380 86390 1
520383 99520383 1001 86380 86390 1
520371 99520371 1001 86380 86390 1
520308 99520308 1001 86380 86390 1
520338 99520338 1001 86380 86390 1
520377 99520377 1001 86380 86390 1
520391 99520391 1001 86380 86390 1
520177 99520177 1001 86380 86390 1
520140 99520140 1001 86380 86390 1
520193 99520193 1001 86380 86390 1
520195 99520195 1001 86380 86390 1
520096 99520096 1001 86380 86390 1
520780 99520780 1001 86380 86390 1
520782 99520782 1001 86380 86390 1
520808 99520808 1001 86380 86390 1
520705 99520705 1001 86380 86390 1
520772 99520772 1001 86380 86390 1
520811 99520811 1001 86380 86390 1
521299 99521299 1001 86380 86390 1
521403 99521403 1001 86380 86390 1
521280 99521280 1001 86380 86390 1
521096 99521096 1001 86380 86390 1
521115 99521115 1001 86380 86390 1
521031 99521031 1001 86380 86390 1
520850 99520850 1001 86380 86390 1
521020 99521020 1001 86380 86390 1
521047 99521047 1001 86380 86390 1
521505 99521505 1001 86380 86390 1
521559 99521559 1001 86380 86390 1
521470 99521470 1001 86380 86390 1
522125 99522125 1001 86380 86390 1
522127 99522127 1001 86380 86390 1
522231 99522231 1001 86380 86390 1
522197 99522197 1001 86380 86390 1
522214 99522214 1001 86380 86390 1
522215 99522215 1001 86380 86390 1
521697 99521697 1001 86380 86390 1
521725 99521725 1001 86380 86390 1
521837 99521837 1001 86380 86390 1
521695 99521695 1001 86380 86390 1
522334 99522334 1001 86380 86390 1
522996 99522996 1001 86380 86390 1
522947 99522947 1001 86380 86390 1
523108 99523108 1001 86380 86390 1
522758 99522758 1001 86380 86390 1
522839 99522839 1001 86380 86390 1
522763 99522763 1001 86380 86390 1
522856 99522856 1001 86380 86390 1
522806 99522806 1001 86380 86390 1
522552 99522552 1001 86380 86390 1
522609 99522609 1001 86380 86390 1
522675 99522675 1001 86380 86390 1
522523 99522523 1001 86380 86390 1
523250 99523250 1001 86380 86390 1
523265 99523265 1001 86380 86390 1
523307 99523307 1001 86380 86390 1
523192 99523192 1001 86380 86390 1
523758 99523758 1001 86380 86390 1
523638 99523638 1001 86380 86390 1
523692 99523692 1001 86380 86390 1
523694 99523694 1001 86380 86390 1
523607 99523607 1001 86380 86390 1
523365 99523365 1001 86380 86390 1
523354 99523354 1001 86380 86390 1
524120 99524120 1001 86380 86390 1
524680 99524680 1001 86380 86390 1
524578 99524578 1001 86380 86390 1
524740 99524740 1001 86380 86390 1
524687 99524687 1001 86380 86390 1
524491 99524491 1001 86380 86390 1
524416 99524416 1001 86380 86390 1
524419 99524419 1001 86380 86390 1
524538 99524538 1001 86380 86390 1
524163 99524163 1001 86380 86390 1
524889 99524889 1001 86380 86390 1
525508 99525508 1001 86380 86390 1
525515 99525515 1001 86380 86390 1
525453 99525453 1001 86380 86390 1
525218 99525218 1001 86380 86390 1
525247 99525247 1001 86380 86390 1
525002 99525002 1001 86380 86390 1
525057 99525057 1001 86380 86390 1
524983 99524983 1001 86380 86390 1
525789 99525789 1001 86380 86390 1
525647 99525647 1001 86380 86390 1
525656 99525656 1001 86380 86390 1
525748 99525748 1001 86380 86390 1
526238 99526238 1001 86380 86390 1
526278 99526278 1001 86380 86390 1
526130 99526130 1001 86380 86390 1
526058 99526058 1001 86380 86390 1
526202 99526202 1001 86380 86390 1
525921 99525921 1001 86380 86390 1
525819 99525819 1001 86380 86390 1
525888 99525888 1001 86380 86390 1
525980 99525980 1001 86380 86390 1
526007 99526007 1001 86380 86390 1
526462 99526462 1001 86380 86390 1
526548 99526548 1001 86380 86390 1
526561 99526561 1001 86380 86390 1
527218 99527218 1001 86380 86390 1
527086 99527086 1001 86380 86390 1
527224 99527224 1001 86380 86390 1
527203 99527203 1001 86380 86390 1
527165 99527165 1001 86380 86390 1
527191 99527191 1001 86380 86390 1
527195 99527195 1001 86380 86390 1
526918 99526918 1001 86380 86390 1
526931 99526931 1001 86380 86390 1
527022 99527022 1001 86380 86390 1
526894 99526894 1001 86380 86390 1
527016 99527016 1001 86380 86390 1
526826 99526826 1001 86380 86390 1
526713 99526713 1001 86380 86390 1
527377 99527377 1001 86380 86390 1
527381 99527381 1001 86380 86390 1
527932 99527932 1001 86380 86390 1
527844 99527844 1001 86380 86390 1
527832 99527832 1001 86380 86390 1
527860 99527860 1001 86380 86390 1
527864 99527864 1001 86380 86390 1
527826 99527826 1001 86380 86390 1
527672 99527672 1001 86380 86390 1
527472 99527472 1001 86380 86390 1
527539 99527539 1001 86380 86390 1
527504 99527504 1001 86380 86390 1
528197 99528197 1001 86380 86390 1
528278 99528278 1001 86380 86390 1
528709 99528709 1001 86380 86390 1
528828 99528828 1001 86380 86390 1
528878 99528878 1001 86380 86390 1
528832 99528832 1001 86380 86390 1
528785 99528785 1001 86380 86390 1
528517 99528517 1001 86380 86390 1
528570 99528570 1001 86380 86390 1
528324 99528324 1001 86380 86390 1
528948 99528948 1001 86380 86390 1
529704 99529704 1001 86380 86390 1
529657 99529657 1001 86380 86390 1
529607 99529607 1001 86380 86390 1
529569 99529569 1001 86380 86390 1
529422 99529422 1001 86380 86390 1
529390 99529390 1001 86380 86390 1
529249 99529249 1001 86380 86390 1
529152 99529152 1001 86380 86390 1
529126 99529126 1001 86380 86390 1
529828 99529828 1001 86380 86390 1
529754 99529754 1001 86380 86390 1
530285 99530285 1001 86380 86390 1
530185 99530185 1001 86380 86390 1
530149 99530149 1001 86380 86390 1
530114 99530114 1001 86380 86390 1
530657 99530657 1001 86380 86390 1
530620 99530620 1001 86380 86390 1
530750 99530750 1001 86380 86390 1
530570 99530570 1001 86380 86390 1
530739 99530739 1001 86380 86390 1
531245 99531245 1001 86380 86390 1
531065 99531065 1001 86380 86390 1
530772 99530772 1001 86380 86390 1
530916 99530916 1001 86380 86390 1
530765 99530765 1001 86380 86390 1
530858 99530858 1001 86380 86390 1
531507 99531507 1001 86380 86390 1
531456 99531456 1001 86380 86390 1
531421 99531421 1001 86380 86390 1
531564 99531564 1001 86380 86390 1
531528 99531528 1001 86380 86390 1
531541 99531541 1001 86380 86390 1
531554 99531554 1001 86380 86390 1
532105 99532105 1001 86380 86390 1
532057 99532057 1001 86380 86390 1
532034 99532034 1001 86380 86390 1
531884 99531884 1001 86380 86390 1
531966 99531966 1001 86380 86390 1
531974 99531974 1001 86380 86390 1
531728 99531728 1001 86380 86390 1
531783 99531783 1001 86380 86390 1
531772 99531772 1001 86380 86390 1
532310 99532310 1001 86380 86390 1
532323 99532323 1001 86380 86390 1
532222 99532222 1001 86380 86390 1
532896 99532896 1001 86380 86390 1
532542 99532542 1001 86380 86390 1
532594 99532594 1001 86380 86390 1
532414 99532414 1001 86380 86390 1
532519 99532519 1001 86380 86390 1
532442 99532442 1001 86380 86390 1
532475 99532475 1001 86380 86390 1
533106 99533106 1001 86380 86390 1
533838 99533838 1001 86380 86390 1
533750 99533750 1001 86380 86390 1
533592 99533592 1001 86380 86390 1
533607 99533607 1001 86380 86390 1
533544 99533544 1001 86380 86390 1
533600 99533600 1001 86380 86390 1
533360 99533360 1001 86380 86390 1
533376 99533376 1001 86380 86390 1
534039 99534039 1001 86380 86390 1
534015 99534015 1001 86380 86390 1
533905 99533905 1001 86380 86390 1
534494 99534494 1001 86380 86390 1
534317 99534317 1001 86380 86390 1
534347 99534347 1001 86380 86390 1
534185 99534185 1001 86380 86390 1
534825 99534825 1001 86380 86390 1
534813 99534813 1001 86380 86390 1
534777 99534777 1001 86380 86390 1
534871 99534871 1001 86380 86390 1
535483 99535483 1001 86380 86390 1
535438 99535438 1001 86380 86390 1
535310 99535310 1001 86380 86390 1
535400 99535400 1001 86380 86390 1
535490 99535490 1001 86380 86390 1
535111 99535111 1001 86380 86390 1
535210 99535210 1001 86380 86390 1
535276 99535276 1001 86380 86390 1
535122 99535122 1001 86380 86390 1
535213 99535213 1001 86380 86390 1
535011 99535011 1001 86380 86390 1
535014 99535014 1001 86380 86390 1
535537 99535537 1001 86380 86390 1
535541 99535541 1001 86380 86390 1
535518 99535518 1001 86380 86390 1
535636 99535636 1001 86380 86390 1
536275 99536275 1001 86380 86390 1
536160 99536160 1001 86380 86390 1
536313 99536313 1001 86380 86390 1
536201 99536201 1001 86380 86390 1
536027 99536027 1001 86380 86390 1
535939 99535939 1001 86380 86390 1
535992 99535992 1001 86380 86390 1
535927 99535927 1001 86380 86390 1
535931 99535931 1001 86380 86390 1
535962 99535962 1001 86380 86390 1
535744 99535744 1001 86380 86390 1
535873 99535873 1001 86380 86390 1
535720 99535720 1001 86380 86390 1
535879 99535879 1001 86380 86390 1
535802 99535802 1001 86380 86390 1
536442 99536442 1001 86380 86390 1
536407 99536407 1001 86380 86390 1
536982 99536982 1001 86380 86390 1
537042 99537042 1001 86380 86390 1
536912 99536912 1001 86380 86390 1
536903 99536903 1001 86380 86390 1
536956 99536956 1001 86380 86390 1
536661 99536661 1001 86380 86390 1
536573 99536573 1001 86380 86390 1
536552 99536552 1001 86380 86390 1
536631 99536631 1001 86380 86390 1
536567 99536567 1001 86380 86390 1
537226 99537226 1001 86380 86390 1
536542 99536542 1001 86380 86390 1
537332 99537332 1001 86380 86390 1
537917 99537917 1001 86380 86390 1
537814 99537814 1001 86380 86390 1
537973 99537973 1001 86380 86390 1
537870 99537870 1001 86380 86390 1
537759 99537759 1001 86380 86390 1
537639 99537639 1001 86380 86390 1
537769 99537769 1001 86380 86390 1
537997 99537997 1001 86380 86390 1
538043 99538043 1001 86380 86390 1
538132 99538132 1001 86380 86390 1
538661 99538661 1001 86380 86390 1
538732 99538732 1001 86380 86390 1
538596 99538596 1001 86380 86390 1
538603 99538603 1001 86380 86390 1
538462 99538462 1001 86380 86390 1
538411 99538411 1001 86380 86390 1
538424 99538424 1001 86380 86390 1
538555 99538555 1001 86380 86390 1
538315 99538315 1001 86380 86390 1
538880 99538880 1001 86380 86390 1
538912 99538912 1001 86380 86390 1
539546 99539546 1001 86380 86390 1
539294 99539294 1001 86380 86390 1
539284 99539284 1001 86380 86390 1
539419 99539419 1001 86380 86390 1
539265 99539265 1001 86380 86390 1
539356 99539356 1001 86380 86390 1
539138 99539138 1001 86380 86390 1
539036 99539036 1001 86380 86390 1
539226 99539226 1001 86380 86390 1
539694 99539694 1001 86380 86390 1
539747 99539747 1001 86380 86390 1
540301 99540301 1001 86380 86390 1
540369 99540369 1001 86380 86390 1
540445 99540445 1001 86380 86390 1
540457 99540457 1001 86380 86390 1
540311 99540311 1001 86380 86390 1
540107 99540107 1001 86380 86390 1
539965 99539965 1001 86380 86390 1
539894 99539894 1001 86380 86390 1
539895 99539895 1001 86380 86390 1
540607 99540607 1001 86380 86390 1
540608 99540608 1001 86380 86390 1
540534 99540534 1001 86380 86390 1
540586 99540586 1001 86380 86390 1
540471 99540471 1001 86380 86390 1
540551 99540551 1001 86380 86390 1
541130 99541130 1001 86380 86390 1
541277 99541277 1001 86380 86390 1
541053 99541053 1001 86380 86390 1
541056 99541056 1001 86380 86390 1
540767 99540767 1001 86380 86390 1
540706 99540706 1001 86380 86390 1
541448 99541448 1001 86380 86390 1
541335 99541335 1001 86380 86390 1
541965 99541965 1001 86380 86390 1
541948 99541948 1001 86380 86390 1
542113 99542113 1001 86380 86390 1
541710 99541710 1001 86380 86390 1
541847 99541847 1001 86380 86390 1
541770 99541770 1001 86380 86390 1
541506 99541506 1001 86380 86390 1
541507 99541507 1001 86380 86390 1
542277 99542277 1001 86380 86390 1
542178 99542178 1001 86380 86390 1
542573 99542573 1001 86380 86390 1
542537 99542537 1001 86380 86390 1
542566 99542566 1001 86380 86390 1
542695 99542695 1001 86380 86390 1
542658 99542658 1001 86380 86390 1
542327 99542327 1001 86380 86390 1
542393 99542393 1001 86380 86390 1
542382 99542382 1001 86380 86390 1
542475 99542475 1001 86380 86390 1
543099 99543099 1001 86380 86390 1
542325 99542325 1001 86380 86390 1
542533 99542533 1001 86380 86390 1
542999 99542999 1001 86380 86390 1
543012 99543012 1001 86380 86390 1
543032 99543032 1001 86380 86390 1
543045 99543045 1001 86380 86390 1
543605 99543605 1001 86380 86390 1
543663 99543663 1001 86380 86390 1
543504 99543504 1001 86380 86390 1
543471 99543471 1001 86380 86390 1
543459 99543459 1001 86380 86390 1
543260 99543260 1001 86380 86390 1
543299 99543299 1001 86380 86390 1
543159 99543159 1001 86380 86390 1
543929 99543929 1001 86380 86390 1
543813 99543813 1001 86380 86390 1
543788 99543788 1001 86380 86390 1
543854 99543854 1001 86380 86390 1
543959 99543959 1001 86380 86390 1
543972 99543972 1001 86380 86390 1
544498 99544498 1001 86380 86390 1
544476 99544476 1001 86380 86390 1
544506 99544506 1001 86380 86390 1
544240 99544240 1001 86380 86390 1
544255 99544255 1001 86380 86390 1
544269 99544269 1001 86380 86390 1
544095 99544095 1001 86380 86390 1
544147 99544147 1001 86380 86390 1
543993 99543993 1001 86380 86390 1
544699 99544699 1001 86380 86390 1
544653 99544653 1001 86380 86390 1
544697 99544697 1001 86380 86390 1
436751 1146 1001 30480 31137 1
417202 789 1001 61560 62277 1
531576 1113 1002 39051 50120 1
400021 99400021 1001 86380 86390 1
400083 99400083 1001 86380 86390 1
400263 99400263 1001 86380 86390 1
400654 99400654 1001 86380 86390 1
400786 99400786 1001 86380 86390 1
400870 99400870 1001 86380 86390 1
400915 99400915 1001 86380 86390 1
400988 99400988 1001 86380 86390 1
401066 99401066 1001 86380 86390 1
401556 99401556 1001 86380 86390 1
401511 99401511 1001 86380 86390 1
401626 99401626 1001 86380 86390 1
401744 99401744 1001 86380 86390 1
401971 99401971 1001 86380 86390 1
402114 99402114 1001 86380 86390 1
402190 99402190 1001 86380 86390 1
402284 99402284 1001 86380 86390 1
402321 99402321 1001 86380 86390 1
402472 99402472 1001 86380 86390 1
402685 99402685 1001 86380 86390 1
402709 99402709 1001 86380 86390 1
402956 99402956 1001 86380 86390 1
403303 99403303 1001 86380 86390 1
403211 99403211 1001 86380 86390 1
403559 99403559 1001 86380 86390 1
403727 99403727 1001 86380 86390 1
403762 99403762 1001 86380 86390 1
403907 99403907 1001 86380 86390 1
404214 99404214 1001 86380 86390 1
404203 99404203 1001 86380 86390 1
404508 99404508 1001 86380 86390 1
404640 99404640 1001 86380 86390 1
404900 99404900 1001 86380 86390 1
404861 99404861 1001 86380 86390 1
404988 99404988 1001 86380 86390 1
405331 99405331 1001 86380 86390 1
405461 99405461 1001 86380 86390 1
405525 99405525 1001 86380 86390 1
405558 99405558 1001 86380 86390 1
405823 99405823 1001 86380 86390 1
405785 99405785 1001 86380 86390 1
405978 99405978 1001 86380 86390 1
406135 99406135 1001 86380 86390 1
406381 99406381 1001 86380 86390 1
406331 99406331 1001 86380 86390 1
406363 99406363 1001 86380 86390 1
406450 99406450 1001 86380 86390 1
406633 99406633 1001 86380 86390 1
406909 99406909 1001 86380 86390 1
407123 99407123 1001 86380 86390 1
407107 99407107 1001 86380 86390 1
407114 99407114 1001 86380 86390 1
407226 99407226 1001 86380 86390 1
407341 99407341 1001 86380 86390 1
407391 99407391 1001 86380 86390 1
407504 99407504 1001 86380 86390 1
407728 99407728 1001 86380 86390 1
407731 99407731 1001 86380 86390 1
407698 99407698 1001 86380 86390 1
408090 99408090 1001 86380 86390 1
408141 99408141 1001 86380 86390 1
408172 99408172 1001 86380 86390 1
408370 99408370 1001 86380 86390 1
408472 99408472 1001 86380 86390 1
408539 99408539 1001 86380 86390 1
408584 99408584 1001 86380 86390 1
408596 99408596 1001 86380 86390 1
408879 99408879 1001 86380 86390 1
408882 99408882 1001 86380 86390 1
408945 99408945 1001 86380 86390 1
408971 99408971 1001 86380 86390 1
409138 99409138 1001 86380 86390 1
409249 99409249 1001 86380 86390 1
409219 99409219 1001 86380 86390 1
409366 99409366 1001 86380 86390 1
409438 99409438 1001 86380 86390 1
409828 99409828 1001 86380 86390 1
410014 99410014 1001 86380 86390 1
410117 99410117 1001 86380 86390 1
410258 99410258 1001 86380 86390 1
410310 99410310 1001 86380 86390 1
410420 99410420 1001 86380 86390 1
410452 99410452 1001 86380 86390 1
410408 99410408 1001 86380 86390 1
410480 99410480 1001 86380 86390 1
410519 99410519 1001 86380 86390 1
410552 99410552 1001 86380 86390 1
410714 99410714 1001 86380 86390 1
411204 99411204 1001 86380 86390 1
411287 99411287 1001 86380 86390 1
411395 99411395 1001 86380 86390 1
411580 99411580 1001 86380 86390 1
411591 99411591 1001 86380 86390 1
411423 99411423 1001 86380 86390 1
411664 99411664 1001 86380 86390 1
411954 99411954 1001 86380 86390 1
412018 99412018 1001 86380 86390 1
412210 99412210 1001 86380 86390 1
412262 99412262 1001 86380 86390 1
412450 99412450 1001 86380 86390 1
413627 99413627 1001 86380 86390 1
413340 99413340 1001 86380 86390 1
413307 99413307 1001 86380 86390 1
413308 99413308 1001 86380 86390 1
413263 99413263 1001 86380 86390 1
412940 99412940 1001 86380 86390 1
412601 99412601 1001 86380 86390 1
413954 99413954 1001 86380 86390 1
413941 99413941 1001 86380 86390 1
415057 99415057 1001 86380 86390 1
415191 99415191 1001 86380 86390 1
415058 99415058 1001 86380 86390 1
414930 99414930 1001 86380 86390 1
415129 99415129 1001 86380 86390 1
415306 99415306 1001 86380 86390 1
414617 99414617 1001 86380 86390 1
414828 99414828 1001 86380 86390 1
414748 99414748 1001 86380 86390 1
414205 99414205 1001 86380 86390 1
414168 99414168 1001 86380 86390 1
414410 99414410 1001 86380 86390 1
415533 99415533 1001 86380 86390 1
415472 99415472 1001 86380 86390 1
416992 99416992 1001 86380 86390 1
416160 99416160 1001 86380 86390 1
416524 99416524 1001 86380 86390 1
416442 99416442 1001 86380 86390 1
416559 99416559 1001 86380 86390 1
416150 99416150 1001 86380 86390 1
416309 99416309 1001 86380 86390 1
416491 99416491 1001 86380 86390 1
415987 99415987 1001 86380 86390 1
415896 99415896 1001 86380 86390 1
415742 99415742 1001 86380 86390 1
417024 99417024 1001 86380 86390 1
417094 99417094 1001 86380 86390 1
417314 99417314 1001 86380 86390 1
417263 99417263 1001 86380 86390 1
417364 99417364 1001 86380 86390 1
417366 99417366 1001 86380 86390 1
418731 99418731 1001 86380 86390 1
418717 99418717 1001 86380 86390 1
418468 99418468 1001 86380 86390 1
418668 99418668 1001 86380 86390 1
418419 99418419 1001 86380 86390 1
418145 99418145 1001 86380 86390 1
418155 99418155 1001 86380 86390 1
417619 99417619 1001 86380 86390 1
417978 99417978 1001 86380 86390 1
417630 99417630 1001 86380 86390 1
419054 99419054 1001 86380 86390 1
419037 99419037 1001 86380 86390 1
419174 99419174 1001 86380 86390 1
418838 99418838 1001 86380 86390 1
419206 99419206 1001 86380 86390 1
420387 99420387 1001 86380 86390 1
420210 99420210 1001 86380 86390 1
420074 99420074 1001 86380 86390 1
419822 99419822 1001 86380 86390 1
419886 99419886 1001 86380 86390 1
419986 99419986 1001 86380 86390 1
419888 99419888 1001 86380 86390 1
419893 99419893 1001 86380 86390 1
419976 99419976 1001 86380 86390 1
419295 99419295 1001 86380 86390 1
419454 99419454 1001 86380 86390 1
419610 99419610 1001 86380 86390 1
419458 99419458 1001 86380 86390 1
419211 99419211 1001 86380 86390 1
420677 99420677 1001 86380 86390 1
420775 99420775 1001 86380 86390 1
420574 99420574 1001 86380 86390 1
420480 99420480 1001 86380 86390 1
421694 99421694 1001 86380 86390 1
421912 99421912 1001 86380 86390 1
421454 99421454 1001 86380 86390 1
421357 99421357 1001 86380 86390 1
421145 99421145 1001 86380 86390 1
420839 99420839 1001 86380 86390 1
420999 99420999 1001 86380 86390 1
421129 99421129 1001 86380 86390 1
421135 99421135 1001 86380 86390 1
421228 99421228 1001 86380 86390 1
422402 99422402 1001 86380 86390 1
422405 99422405 1001 86380 86390 1
422436 99422436 1001 86380 86390 1
422459 99422459 1001 86380 86390 1
422511 99422511 1001 86380 86390 1
422473 99422473 1001 86380 86390 1
423646 99423646 1001 86380 86390 1
423131 99423131 1001 86380 86390 1
423066 99423066 1001 86380 86390 1
423293 99423293 1001 86380 86390 1
423283 99423283 1001 86380 86390 1
423186 99423186 1001 86380 86390 1
423019 99423019 1001 86380 86390 1
422752 99422752 1001 86380 86390 1
422636 99422636 1001 86380 86390 1
422595 99422595 1001 86380 86390 1
423794 99423794 1001 86380 86390 1
423918 99423918 1001 86380 86390 1
423949 99423949 1001 86380 86390 1
423898 99423898 1001 86380 86390 1
423902 99423902 1001 86380 86390 1
423766 99423766 1001 86380 86390 1
425302 99425302 1001 86380 86390 1
425091 99425091 1001 86380 86390 1
425287 99425287 1001 86380 86390 1
425046 99425046 1001 86380 86390 1
424596 99424596 1001 86380 86390 1
424923 99424923 1001 86380 86390 1
424161 99424161 1001 86380 86390 1
424381 99424381 1001 86380 86390 1
424542 99424542 1001 86380 86390 1
425695 99425695 1001 86380 86390 1
425480 99425480 1001 86380 86390 1
425721 99425721 1001 86380 86390 1
425518 99425518 1001 86380 86390 1
425792 99425792 1001 86380 86390 1
425736 99425736 1001 86380 86390 1
425823 99425823 1001 86380 86390 1
425427 99425427 1001 86380 86390 1
426943 99426943 1001 86380 86390 1
427036 99427036 1001 86380 86390 1
426966 99426966 1001 86380 86390 1
426345 99426345 1001 86380 86390 1
426150 99426150 1001 86380 86390 1
426186 99426186 1001 86380 86390 1
425940 99425940 1001 86380 86390 1
425959 99425959 1001 86380 86390 1
426263 99426263 1001 86380 86390 1
427394 99427394 1001 86380 86390 1
427172 99427172 1001 86380 86390 1
427517 99427517 1001 86380 86390 1
428607 99428607 1001 86380 86390 1
428575 99428575 1001 86380 86390 1
428353 99428353 1001 86380 86390 1
428486 99428486 1001 86380 86390 1
428717 99428717 1001 86380 86390 1
428732 99428732 1001 86380 86390 1
427961 99427961 1001 86380 86390 1
427684 99427684 1001 86380 86390 1
427761 99427761 1001 86380 86390 1
427568 99427568 1001 86380 86390 1
427762 99427762 1001 86380 86390 1
429128 99429128 1001 86380 86390 1
428797 99428797 1001 86380 86390 1
428754 99428754 1001 86380 86390 1
430014 99430014 1001 86380 86390 1
430130 99430130 1001 86380 86390 1
429829 99429829 1001 86380 86390 1
429591 99429591 1001 86380 86390 1
429665 99429665 1001 86380 86390 1
429740 99429740 1001 86380 86390 1
429674 99429674 1001 86380 86390 1
429321 99429321 1001 86380 86390 1
429560 99429560 1001 86380 86390 1
429460 99429460 1001 86380 86390 1
430683 99430683 1001 86380 86390 1
430443 99430443 1001 86380 86390 1
430805 99430805 1001 86380 86390 1
432050 99432050 1001 86380 86390 1
431684 99431684 1001 86380 86390 1
431783 99431783 1001 86380 86390 1
431480 99431480 1001 86380 86390 1
431360 99431360 1001 86380 86390 1
431336 99431336 1001 86380 86390 1
431536 99431536 1001 86380 86390 1
430974 99430974 1001 86380 86390 1
431164 99431164 1001 86380 86390 1
430969 99430969 1001 86380 86390 1
432183 99432183 1001 86380 86390 1
432272 99432272 1001 86380 86390 1
432470 99432470 1001 86380 86390 1
433470 99433470 1001 86380 86390 1
433404 99433404 1001 86380 86390 1
432932 99432932 1001 86380 86390 1
433304 99433304 1001 86380 86390 1
433015 99433015 1001 86380 86390 1
433266 99433266 1001 86380 86390 1
432707 99432707 1001 86380 86390 1
432889 99432889 1001 86380 86390 1
432592 99432592 1001 86380 86390 1
434019 99434019 1001 86380 86390 1
433793 99433793 1001 86380 86390 1
433906 99433906 1001 86380 86390 1
434130 99434130 1001 86380 86390 1
435285 99435285 1001 86380 86390 1
435346 99435346 1001 86380 86390 1
434736 99434736 1001 86380 86390 1
434919 99434919 1001 86380 86390 1
434620 99434620 1001 86380 86390 1
434690 99434690 1001 86380 86390 1
434905 99434905 1001 86380 86390 1
434734 99434734 1001 86380 86390 1
434283 99434283 1001 86380 86390 1
434469 99434469 1001 86380 86390 1
434148 99434148 1001 86380 86390 1
435709 99435709 1001 86380 86390 1
435867 99435867 1001 86380 86390 1
435601 99435601 1001 86380 86390 1
435877 99435877 1001 86380 86390 1
435585 99435585 1001 86380 86390 1
437005 99437005 1001 86380 86390 1
437006 99437006 1001 86380 86390 1
436769 99436769 1001 86380 86390 1
436772 99436772 1001 86380 86390 1
437059 99437059 1001 86380 86390 1
437134 99437134 1001 86380 86390 1
436344 99436344 1001 86380 86390 1
435982 99435982 1001 86380 86390 1
436217 99436217 1001 86380 86390 1
300057 99300057 1001 86380 86390 1
437282 99437282 1001 86380 86390 1
300079 99300079 1001 86380 86390 1
300656 99300656 1001 86380 86390 1
300593 99300593 1001 86380 86390 1
300530 99300530 1001 86380 86390 1
300428 99300428 1001 86380 86390 1
300269 99300269 1001 86380 86390 1
300115 99300115 1001 86380 86390 1
300119 99300119 1001 86380 86390 1
300805 99300805 1001 86380 86390 1
300741 99300741 1001 86380 86390 1
300788 99300788 1001 86380 86390 1
300815 99300815 1001 86380 86390 1
301400 99301400 1001 86380 86390 1
301439 99301439 1001 86380 86390 1
301407 99301407 1001 86380 86390 1
301459 99301459 1001 86380 86390 1
301196 99301196 1001 86380 86390 1
301211 99301211 1001 86380 86390 1
301066 99301066 1001 86380 86390 1
300989 99300989 1001 86380 86390 1
300938 99300938 1001 86380 86390 1
300967 99300967 1001 86380 86390 1
301607 99301607 1001 86380 86390 1
301597 99301597 1001 86380 86390 1
301637 99301637 1001 86380 86390 1
301678 99301678 1001 86380 86390 1
302256 99302256 1001 86380 86390 1
302246 99302246 1001 86380 86390 1
302368 99302368 1001 86380 86390 1
301971 99301971 1001 86380 86390 1
302026 99302026 1001 86380 86390 1
302097 99302097 1001 86380 86390 1
301773 99301773 1001 86380 86390 1
301946 99301946 1001 86380 86390 1
301962 99301962 1001 86380 86390 1
301925 99301925 1001 86380 86390 1
301861 99301861 1001 86380 86390 1
301874 99301874 1001 86380 86390 1
302533 99302533 1001 86380 86390 1
302501 99302501 1001 86380 86390 1
302463 99302463 1001 86380 86390 1
302494 99302494 1001 86380 86390 1
303204 99303204 1001 86380 86390 1
303089 99303089 1001 86380 86390 1
302607 99302607 1001 86380 86390 1
302663 99302663 1001 86380 86390 1
303387 99303387 1001 86380 86390 1
303259 99303259 1001 86380 86390 1
303248 99303248 1001 86380 86390 1
304030 99304030 1001 86380 86390 1
303906 99303906 1001 86380 86390 1
303884 99303884 1001 86380 86390 1
303937 99303937 1001 86380 86390 1
303963 99303963 1001 86380 86390 1
303964 99303964 1001 86380 86390 1
303954 99303954 1001 86380 86390 1
303659 99303659 1001 86380 86390 1
303724 99303724 1001 86380 86390 1
303700 99303700 1001 86380 86390 1
303677 99303677 1001 86380 86390 1
303744 99303744 1001 86380 86390 1
303644 99303644 1001 86380 86390 1
303710 99303710 1001 86380 86390 1
303607 99303607 1001 86380 86390 1
303597 99303597 1001 86380 86390 1
303459 99303459 1001 86380 86390 1
303511 99303511 1001 86380 86390 1
303602 99303602 1001 86380 86390 1
303473 99303473 1001 86380 86390 1
303474 99303474 1001 86380 86390 1
303527 99303527 1001 86380 86390 1
304190 99304190 1001 86380 86390 1
304034 99304034 1001 86380 86390 1
304130 99304130 1001 86380 86390 1
304744 99304744 1001 86380 86390 1
304796 99304796 1001 86380 86390 1
304671 99304671 1001 86380 86390 1
304617 99304617 1001 86380 86390 1
304515 99304515 1001 86380 86390 1
304454 99304454 1001 86380 86390 1
304332 99304332 1001 86380 86390 1
304358 99304358 1001 86380 86390 1
304244 99304244 1001 86380 86390 1
304391 99304391 1001 86380 86390 1
304302 99304302 1001 86380 86390 1
304393 99304393 1001 86380 86390 1
304987 99304987 1001 86380 86390 1
305034 99305034 1001 86380 86390 1
304971 99304971 1001 86380 86390 1
304946 99304946 1001 86380 86390 1
305050 99305050 1001 86380 86390 1
305519 99305519 1001 86380 86390 1
305613 99305613 1001 86380 86390 1
305579 99305579 1001 86380 86390 1
305580 99305580 1001 86380 86390 1
305542 99305542 1001 86380 86390 1
305352 99305352 1001 86380 86390 1
305220 99305220 1001 86380 86390 1
305223 99305223 1001 86380 86390 1
305188 99305188 1001 86380 86390 1
305150 99305150 1001 86380 86390 1
305204 99305204 1001 86380 86390 1
500103 99500103 1001 86380 86390 1
500001 99500001 1001 86380 86390 1
500119 99500119 1001 86380 86390 1
500737 99500737 1001 86380 86390 1
500740 99500740 1001 86380 86390 1
500786 99500786 1001 86380 86390 1
500650 99500650 1001 86380 86390 1
500651 99500651 1001 86380 86390 1
500807 99500807 1001 86380 86390 1
500433 99500433 1001 86380 86390 1
500421 99500421 1001 86380 86390 1
500426 99500426 1001 86380 86390 1
500338 99500338 1001 86380 86390 1
500306 99500306 1001 86380 86390 1
500360 99500360 1001 86380 86390 1
500930 99500930 1001 86380 86390 1
500869 99500869 1001 86380 86390 1
501485 99501485 1001 86380 86390 1
501460 99501460 1001 86380 86390 1
501486 99501486 1001 86380 86390 1
501553 99501553 1001 86380 86390 1
501534 99501534 1001 86380 86390 1
501796 99501796 1001 86380 86390 1
501811 99501811 1001 86380 86390 1
501674 99501674 1001 86380 86390 1
501726 99501726 1001 86380 86390 1
501842 99501842 1001 86380 86390 1
501648 99501648 1001 86380 86390 1
502406 99502406 1001 86380 86390 1
501881 99501881 1001 86380 86390 1
502644 99502644 1001 86380 86390 1
502469 99502469 1001 86380 86390 1
503254 99503254 1001 86380 86390 1
503230 99503230 1001 86380 86390 1
503093 99503093 1001 86380 86390 1
503251 99503251 1001 86380 86390 1
503285 99503285 1001 86380 86390 1
503048 99503048 1001 86380 86390 1
502987 99502987 1001 86380 86390 1
502942 99502942 1001 86380 86390 1
503020 99503020 1001 86380 86390 1
503085 99503085 1001 86380 86390 1
502747 99502747 1001 86380 86390 1
502748 99502748 1001 86380 86390 1
503317 99503317 1001 86380 86390 1
503384 99503384 1001 86380 86390 1
503976 99503976 1001 86380 86390 1
503990 99503990 1001 86380 86390 1
503963 99503963 1001 86380 86390 1
503877 99503877 1001 86380 86390 1
503866 99503866 1001 86380 86390 1
503906 99503906 1001 86380 86390 1
503743 99503743 1001 86380 86390 1
503641 99503641 1001 86380 86390 1
504167 99504167 1001 86380 86390 1
504283 99504283 1001 86380 86390 1
504168 99504168 1001 86380 86390 1
504145 99504145 1001 86380 86390 1
504290 99504290 1001 86380 86390 1
504187 99504187 1001 86380 86390 1
504893 99504893 1001 86380 86390 1
504767 99504767 1001 86380 86390 1
504897 99504897 1001 86380 86390 1
504923 99504923 1001 86380 86390 1
504802 99504802 1001 86380 86390 1
504626 99504626 1001 86380 86390 1
504665 99504665 1001 86380 86390 1
504563 99504563 1001 86380 86390 1
504577 99504577 1001 86380 86390 1
504669 99504669 1001 86380 86390 1
504737 99504737 1001 86380 86390 1
504454 99504454 1001 86380 86390 1
504493 99504493 1001 86380 86390 1
504445 99504445 1001 86380 86390 1
504485 99504485 1001 86380 86390 1
504489 99504489 1001 86380 86390 1
505019 99505019 1001 86380 86390 1
505099 99505099 1001 86380 86390 1
504996 99504996 1001 86380 86390 1
505113 99505113 1001 86380 86390 1
505104 99505104 1001 86380 86390 1
505118 99505118 1001 86380 86390 1
505616 99505616 1001 86380 86390 1
505657 99505657 1001 86380 86390 1
505581 99505581 1001 86380 86390 1
505582 99505582 1001 86380 86390 1
505673 99505673 1001 86380 86390 1
505728 99505728 1001 86380 86390 1
505526 99505526 1001 86380 86390 1
505371 99505371 1001 86380 86390 1
505437 99505437 1001 86380 86390 1
505407 99505407 1001 86380 86390 1
505395 99505395 1001 86380 86390 1
505214 99505214 1001 86380 86390 1
505322 99505322 1001 86380 86390 1
505168 99505168 1001 86380 86390 1
505265 99505265 1001 86380 86390 1
505566 99505566 1001 86380 86390 1
505868 99505868 1001 86380 86390 1
505961 99505961 1001 86380 86390 1
506442 99506442 1001 86380 86390 1
506469 99506469 1001 86380 86390 1
506495 99506495 1001 86380 86390 1
506461 99506461 1001 86380 86390 1
506436 99506436 1001 86380 86390 1
506199 99506199 1001 86380 86390 1
506265 99506265 1001 86380 86390 1
506359 99506359 1001 86380 86390 1
506107 99506107 1001 86380 86390 1
506125 99506125 1001 86380 86390 1
506052 99506052 1001 86380 86390 1
506610 99506610 1001 86380 86390 1
506704 99506704 1001 86380 86390 1
506783 99506783 1001 86380 86390 1
506798 99506798 1001 86380 86390 1
506774 99506774 1001 86380 86390 1
507392 99507392 1001 86380 86390 1
507236 99507236 1001 86380 86390 1
507227 99507227 1001 86380 86390 1
507100 99507100 1001 86380 86390 1
507103 99507103 1001 86380 86390 1
507144 99507144 1001 86380 86390 1
507203 99507203 1001 86380 86390 1
507469 99507469 1001 86380 86390 1
507482 99507482 1001 86380 86390 1
508159 99508159 1001 86380 86390 1
508077 99508077 1001 86380 86390 1
507928 99507928 1001 86380 86390 1
507698 99507698 1001 86380 86390 1
507689 99507689 1001 86380 86390 1
508427 99508427 1001 86380 86390 1
508440 99508440 1001 86380 86390 1
508275 99508275 1001 86380 86390 1
508950 99508950 1001 86380 86390 1
509047 99509047 1001 86380 86390 1
508998 99508998 1001 86380 86390 1
508742 99508742 1001 86380 86390 1
508734 99508734 1001 86380 86390 1
508866 99508866 1001 86380 86390 1
508460 99508460 1001 86380 86390 1
508515 99508515 1001 86380 86390 1
509111 99509111 1001 86380 86390 1
509230 99509230 1001 86380 86390 1
509154 99509154 1001 86380 86390 1
509143 99509143 1001 86380 86390 1
509144 99509144 1001 86380 86390 1
509132 99509132 1001 86380 86390 1
509211 99509211 1001 86380 86390 1
509869 99509869 1001 86380 86390 1
509555 99509555 1001 86380 86390 1
509495 99509495 1001 86380 86390 1
509677 99509677 1001 86380 86390 1
509496 99509496 1001 86380 86390 1
509488 99509488 1001 86380 86390 1
509308 99509308 1001 86380 86390 1
509340 99509340 1001 86380 86390 1
509343 99509343 1001 86380 86390 1
509914 99509914 1001 86380 86390 1
509983 99509983 1001 86380 86390 1
510011 99510011 1001 86380 86390 1
509973 99509973 1001 86380 86390 1
509922 99509922 1001 86380 86390 1
510652 99510652 1001 86380 86390 1
510533 99510533 1001 86380 86390 1
510377 99510377 1001 86380 86390 1
510201 99510201 1001 86380 86390 1
510893 99510893 1001 86380 86390 1
510890 99510890 1001 86380 86390 1
510904 99510904 1001 86380 86390 1
511439 99511439 1001 86380 86390 1
511470 99511470 1001 86380 86390 1
511422 99511422 1001 86380 86390 1
511500 99511500 1001 86380 86390 1
511219 99511219 1001 86380 86390 1
511144 99511144 1001 86380 86390 1
511317 99511317 1001 86380 86390 1
511175 99511175 1001 86380 86390 1
511256 99511256 1001 86380 86390 1
510998 99510998 1001 86380 86390 1
511051 99511051 1001 86380 86390 1
511104 99511104 1001 86380 86390 1
511068 99511068 1001 86380 86390 1
511030 99511030 1001 86380 86390 1
511095 99511095 1001 86380 86390 1
511567 99511567 1001 86380 86390 1
511685 99511685 1001 86380 86390 1
511676 99511676 1001 86380 86390 1
511612 99511612 1001 86380 86390 1
512157 99512157 1001 86380 86390 1
511864 99511864 1001 86380 86390 1
511886 99511886 1001 86380 86390 1
512391 99512391 1001 86380 86390 1
512574 99512574 1001 86380 86390 1
512556 99512556 1001 86380 86390 1
512400 99512400 1001 86380 86390 1
513184 99513184 1001 86380 86390 1
513141 99513141 1001 86380 86390 1
512948 99512948 1001 86380 86390 1
512819 99512819 1001 86380 86390 1
512821 99512821 1001 86380 86390 1
512850 99512850 1001 86380 86390 1
512943 99512943 1001 86380 86390 1
512666 99512666 1001 86380 86390 1
513248 99513248 1001 86380 86390 1
513264 99513264 1001 86380 86390 1
513305 99513305 1001 86380 86390 1
513370 99513370 1001 86380 86390 1
514026 99514026 1001 86380 86390 1
513967 99513967 1001 86380 86390 1
513818 99513818 1001 86380 86390 1
513598 99513598 1001 86380 86390 1
513482 99513482 1001 86380 86390 1
513433 99513433 1001 86380 86390 1
513563 99513563 1001 86380 86390 1
513602 99513602 1001 86380 86390 1
514041 99514041 1001 86380 86390 1
514211 99514211 1001 86380 86390 1
514090 99514090 1001 86380 86390 1
514691 99514691 1001 86380 86390 1
514825 99514825 1001 86380 86390 1
514809 99514809 1001 86380 86390 1
514763 99514763 1001 86380 86390 1
514484 99514484 1001 86380 86390 1
514510 99514510 1001 86380 86390 1
514592 99514592 1001 86380 86390 1
514554 99514554 1001 86380 86390 1
514557 99514557 1001 86380 86390 1
514238 99514238 1001 86380 86390 1
514279 99514279 1001 86380 86390 1
514373 99514373 1001 86380 86390 1
514973 99514973 1001 86380 86390 1
514913 99514913 1001 86380 86390 1
514943 99514943 1001 86380 86390 1
515600 99515600 1001 86380 86390 1
515523 99515523 1001 86380 86390 1
515614 99515614 1001 86380 86390 1
515500 99515500 1001 86380 86390 1
515418 99515418 1001 86380 86390 1
515106 99515106 1001 86380 86390 1
515165 99515165 1001 86380 86390 1
515751 99515751 1001 86380 86390 1
515883 99515883 1001 86380 86390 1
516507 99516507 1001 86380 86390 1
516358 99516358 1001 86380 86390 1
516412 99516412 1001 86380 86390 1
516501 99516501 1001 86380 86390 1
516506 99516506 1001 86380 86390 1
516229 99516229 1001 86380 86390 1
516115 99516115 1001 86380 86390 1
516248 99516248 1001 86380 86390 1
516210 99516210 1001 86380 86390 1
516263 99516263 1001 86380 86390 1
515979 99515979 1001 86380 86390 1
516044 99516044 1001 86380 86390 1
516034 99516034 1001 86380 86390 1
515924 99515924 1001 86380 86390 1
515963 99515963 1001 86380 86390 1
516546 99516546 1001 86380 86390 1
516650 99516650 1001 86380 86390 1
516703 99516703 1001 86380 86390 1
516613 99516613 1001 86380 86390 1
516583 99516583 1001 86380 86390 1
517168 99517168 1001 86380 86390 1
517202 99517202 1001 86380 86390 1
517269 99517269 1001 86380 86390 1
516969 99516969 1001 86380 86390 1
516935 99516935 1001 86380 86390 1
516911 99516911 1001 86380 86390 1
516765 99516765 1001 86380 86390 1
516924 99516924 1001 86380 86390 1
517494 99517494 1001 86380 86390 1
517508 99517508 1001 86380 86390 1
518034 99518034 1001 86380 86390 1
518002 99518002 1001 86380 86390 1
518123 99518123 1001 86380 86390 1
517908 99517908 1001 86380 86390 1
517821 99517821 1001 86380 86390 1
517929 99517929 1001 86380 86390 1
517839 99517839 1001 86380 86390 1
517674 99517674 1001 86380 86390 1
517557 99517557 1001 86380 86390 1
517728 99517728 1001 86380 86390 1
517653 99517653 1001 86380 86390 1
517680 99517680 1001 86380 86390 1
518228 99518228 1001 86380 86390 1
518164 99518164 1001 86380 86390 1
518359 99518359 1001 86380 86390 1
518929 99518929 1001 86380 86390 1
518670 99518670 1001 86380 86390 1
518725 99518725 1001 86380 86390 1
518596 99518596 1001 86380 86390 1
518690 99518690 1001 86380 86390 1
518567 99518567 1001 86380 86390 1
518413 99518413 1001 86380 86390 1
518558 99518558 1001 86380 86390 1
519145 99519145 1001 86380 86390 1
519056 99519056 1001 86380 86390 1
519149 99519149 1001 86380 86390 1
519662 99519662 1001 86380 86390 1
519677 99519677 1001 86380 86390 1
519684 99519684 1001 86380 86390 1
519749 99519749 1001 86380 86390 1
519414 99519414 1001 86380 86390 1
519572 99519572 1001 86380 86390 1
519445 99519445 1001 86380 86390 1
519409 99519409 1001 86380 86390 1
519593 99519593 1001 86380 86390 1
519234 99519234 1001 86380 86390 1
519353 99519353 1001 86380 86390 1
519356 99519356 1001 86380 86390 1
519280 99519280 1001 86380 86390 1
519256 99519256 1001 86380 86390 1
519854 99519854 1001 86380 86390 1
519975 99519975 1001 86380 86390 1
520469 99520469 1001 86380 86390 1
520534 99520534 1001 86380 86390 1
520588 99520588 1001 86380 86390 1
520263 99520263 1001 86380 86390 1
520101 99520101 1001 86380 86390 1
520130 99520130 1001 86380 86390 1
520199 99520199 1001 86380 86390 1
520689 99520689 1001 86380 86390 1
520753 99520753 1001 86380 86390 1
521287 99521287 1001 86380 86390 1
521398 99521398 1001 86380 86390 1
521092 99521092 1001 86380 86390 1
521107 99521107 1001 86380 86390 1
520996 99520996 1001 86380 86390 1
520909 99520909 1001 86380 86390 1
521595 99521595 1001 86380 86390 1
521484 99521484 1001 86380 86390 1
522194 99522194 1001 86380 86390 1
522145 99522145 1001 86380 86390 1
522199 99522199 1001 86380 86390 1
522136 99522136 1001 86380 86390 1
522149 99522149 1001 86380 86390 1
521909 99521909 1001 86380 86390 1
521988 99521988 1001 86380 86390 1
522067 99522067 1001 86380 86390 1
521979 99521979 1001 86380 86390 1
522019 99522019 1001 86380 86390 1
521698 99521698 1001 86380 86390 1
521816 99521816 1001 86380 86390 1
521728 99521728 1001 86380 86390 1
521741 99521741 1001 86380 86390 1
521833 99521833 1001 86380 86390 1
522328 99522328 1001 86380 86390 1
522419 99522419 1001 86380 86390 1
522342 99522342 1001 86380 86390 1
522481 99522481 1001 86380 86390 1
522366 99522366 1001 86380 86390 1
522953 99522953 1001 86380 86390 1
522995 99522995 1001 86380 86390 1
522864 99522864 1001 86380 86390 1
522709 99522709 1001 86380 86390 1
522857 99522857 1001 86380 86390 1
522589 99522589 1001 86380 86390 1
522618 99522618 1001 86380 86390 1
522504 99522504 1001 86380 86390 1
522649 99522649 1001 86380 86390 1
522520 99522520 1001 86380 86390 1
523167 99523167 1001 86380 86390 1
523174 99523174 1001 86380 86390 1
523872 99523872 1001 86380 86390 1
523834 99523834 1001 86380 86390 1
523873 99523873 1001 86380 86390 1
523674 99523674 1001 86380 86390 1
523703 99523703 1001 86380 86390 1
523711 99523711 1001 86380 86390 1
523595 99523595 1001 86380 86390 1
523647 99523647 1001 86380 86390 1
523466 99523466 1001 86380 86390 1
523479 99523479 1001 86380 86390 1
523398 99523398 1001 86380 86390 1
523516 99523516 1001 86380 86390 1
523964 99523964 1001 86380 86390 1
524721 99524721 1001 86380 86390 1
524738 99524738 1001 86380 86390 1
524745 99524745 1001 86380 86390 1
524570 99524570 1001 86380 86390 1
524651 99524651 1001 86380 86390 1
524729 99524729 1001 86380 86390 1
524448 99524448 1001 86380 86390 1
524363 99524363 1001 86380 86390 1
524365 99524365 1001 86380 86390 1
524393 99524393 1001 86380 86390 1
524524 99524524 1001 86380 86390 1
524292 99524292 1001 86380 86390 1
524184 99524184 1001 86380 86390 1
524314 99524314 1001 86380 86390 1
524836 99524836 1001 86380 86390 1
524968 99524968 1001 86380 86390 1
524894 99524894 1001 86380 86390 1
524793 99524793 1001 86380 86390 1
525533 99525533 1001 86380 86390 1
525509 99525509 1001 86380 86390 1
525433 99525433 1001 86380 86390 1
525476 99525476 1001 86380 86390 1
525227 99525227 1001 86380 86390 1
525286 99525286 1001 86380 86390 1
525299 99525299 1001 86380 86390 1
525120 99525120 1001 86380 86390 1
525097 99525097 1001 86380 86390 1
525059 99525059 1001 86380 86390 1
525138 99525138 1001 86380 86390 1
525662 99525662 1001 86380 86390 1
525746 99525746 1001 86380 86390 1
526334 99526334 1001 86380 86390 1
526384 99526384 1001 86380 86390 1
526101 99526101 1001 86380 86390 1
526207 99526207 1001 86380 86390 1
526052 99526052 1001 86380 86390 1
526030 99526030 1001 86380 86390 1
526121 99526121 1001 86380 86390 1
526188 99526188 1001 86380 86390 1
525831 99525831 1001 86380 86390 1
525850 99525850 1001 86380 86390 1
526463 99526463 1001 86380 86390 1
526504 99526504 1001 86380 86390 1
527149 99527149 1001 86380 86390 1
527114 99527114 1001 86380 86390 1
527052 99527052 1001 86380 86390 1
526839 99526839 1001 86380 86390 1
527014 99527014 1001 86380 86390 1
526860 99526860 1001 86380 86390 1
527003 99527003 1001 86380 86390 1
526926 99526926 1001 86380 86390 1
527355 99527355 1001 86380 86390 1
527251 99527251 1001 86380 86390 1
527422 99527422 1001 86380 86390 1
527435 99527435 1001 86380 86390 1
527397 99527397 1001 86380 86390 1
527385 99527385 1001 86380 86390 1
527872 99527872 1001 86380 86390 1
528029 99528029 1001 86380 86390 1
527967 99527967 1001 86380 86390 1
527727 99527727 1001 86380 86390 1
527680 99527680 1001 86380 86390 1
527683 99527683 1001 86380 86390 1
527532 99527532 1001 86380 86390 1
527460 99527460 1001 86380 86390 1
528220 99528220 1001 86380 86390 1
528831 99528831 1001 86380 86390 1
528807 99528807 1001 86380 86390 1
528836 99528836 1001 86380 86390 1
528837 99528837 1001 86380 86390 1
528498 99528498 1001 86380 86390 1
528386 99528386 1001 86380 86390 1
528453 99528453 1001 86380 86390 1
528396 99528396 1001 86380 86390 1
528914 99528914 1001 86380 86390 1
529044 99529044 1001 86380 86390 1
529012 99529012 1001 86380 86390 1
528908 99528908 1001 86380 86390 1
528987 99528987 1001 86380 86390 1
529393 99529393 1001 86380 86390 1
529396 99529396 1001 86380 86390 1
529385 99529385 1001 86380 86390 1
529388 99529388 1001 86380 86390 1
529350 99529350 1001 86380 86390 1
529314 99529314 1001 86380 86390 1
529303 99529303 1001 86380 86390 1
529110 99529110 1001 86380 86390 1
529202 99529202 1001 86380 86390 1
529282 99529282 1001 86380 86390 1
529309 99529309 1001 86380 86390 1
529751 99529751 1001 86380 86390 1
530427 99530427 1001 86380 86390 1
530432 99530432 1001 86380 86390 1
530515 99530515 1001 86380 86390 1
530304 99530304 1001 86380 86390 1
529949 99529949 1001 86380 86390 1
530738 99530738 1001 86380 86390 1
531238 99531238 1001 86380 86390 1
531380 99531380 1001 86380 86390 1
531263 99531263 1001 86380 86390 1
531074 99531074 1001 86380 86390 1
531170 99531170 1001 86380 86390 1
531080 99531080 1001 86380 86390 1
530888 99530888 1001 86380 86390 1
530914 99530914 1001 86380 86390 1
530919 99530919 1001 86380 86390 1
530934 99530934 1001 86380 86390 1
530870 99530870 1001 86380 86390 1
530845 99530845 1001 86380 86390 1
530834 99530834 1001 86380 86390 1
531442 99531442 1001 86380 86390 1
531457 99531457 1001 86380 86390 1
531581 99531581 1001 86380 86390 1
532174 99532174 1001 86380 86390 1
532016 99532016 1001 86380 86390 1
532095 99532095 1001 86380 86390 1
532199 99532199 1001 86380 86390 1
531938 99531938 1001 86380 86390 1
531877 99531877 1001 86380 86390 1
531715 99531715 1001 86380 86390 1
531602 99531602 1001 86380 86390 1
531760 99531760 1001 86380 86390 1
531658 99531658 1001 86380 86390 1
531739 99531739 1001 86380 86390 1
532411 99532411 1001 86380 86390 1
532387 99532387 1001 86380 86390 1
532236 99532236 1001 86380 86390 1
532226 99532226 1001 86380 86390 1
533019 99533019 1001 86380 86390 1
532702 99532702 1001 86380 86390 1
532584 99532584 1001 86380 86390 1
533228 99533228 1001 86380 86390 1
533034 99533034 1001 86380 86390 1
533221 99533221 1001 86380 86390 1
533144 99533144 1001 86380 86390 1
533770 99533770 1001 86380 86390 1
533753 99533753 1001 86380 86390 1
533767 99533767 1001 86380 86390 1
533642 99533642 1001 86380 86390 1
533481 99533481 1001 86380 86390 1
533636 99533636 1001 86380 86390 1
533303 99533303 1001 86380 86390 1
533283 99533283 1001 86380 86390 1
533351 99533351 1001 86380 86390 1
533365 99533365 1001 86380 86390 1
534003 99534003 1001 86380 86390 1
533967 99533967 1001 86380 86390 1
533876 99533876 1001 86380 86390 1
534604 99534604 1001 86380 86390 1
534643 99534643 1001 86380 86390 1
534673 99534673 1001 86380 86390 1
534541 99534541 1001 86380 86390 1
534445 99534445 1001 86380 86390 1
534156 99534156 1001 86380 86390 1
534187 99534187 1001 86380 86390 1
534175 99534175 1001 86380 86390 1
534139 99534139 1001 86380 86390 1
534839 99534839 1001 86380 86390 1
534819 99534819 1001 86380 86390 1
534807 99534807 1001 86380 86390 1
534690 99534690 1001 86380 86390 1
535491 99535491 1001 86380 86390 1
535338 99535338 1001 86380 86390 1
535234 99535234 1001 86380 86390 1
535170 99535170 1001 86380 86390 1
535172 99535172 1001 86380 86390 1
535091 99535091 1001 86380 86390 1
535083 99535083 1001 86380 86390 1
535687 99535687 1001 86380 86390 1
535597 99535597 1001 86380 86390 1
536292 99536292 1001 86380 86390 1
536192 99536192 1001 86380 86390 1
536080 99536080 1001 86380 86390 1
536056 99536056 1001 86380 86390 1
536069 99536069 1001 86380 86390 1
536058 99536058 1001 86380 86390 1
536022 99536022 1001 86380 86390 1
535887 99535887 1001 86380 86390 1
535901 99535901 1001 86380 86390 1
535799 99535799 1001 86380 86390 1
535722 99535722 1001 86380 86390 1
535735 99535735 1001 86380 86390 1
535894 99535894 1001 86380 86390 1
535765 99535765 1001 86380 86390 1
536428 99536428 1001 86380 86390 1
536404 99536404 1001 86380 86390 1
536475 99536475 1001 86380 86390 1
536983 99536983 1001 86380 86390 1
537128 99537128 1001 86380 86390 1
537088 99537088 1001 86380 86390 1
537064 99537064 1001 86380 86390 1
536991 99536991 1001 86380 86390 1
536893 99536893 1001 86380 86390 1
536919 99536919 1001 86380 86390 1
536771 99536771 1001 86380 86390 1
536595 99536595 1001 86380 86390 1
536726 99536726 1001 86380 86390 1
536664 99536664 1001 86380 86390 1
536626 99536626 1001 86380 86390 1
536640 99536640 1001 86380 86390 1
536744 99536744 1001 86380 86390 1
536616 99536616 1001 86380 86390 1
537786 99537786 1001 86380 86390 1
537942 99537942 1001 86380 86390 1
537962 99537962 1001 86380 86390 1
537907 99537907 1001 86380 86390 1
537817 99537817 1001 86380 86390 1
537883 99537883 1001 86380 86390 1
537980 99537980 1001 86380 86390 1
537654 99537654 1001 86380 86390 1
537644 99537644 1001 86380 86390 1
537748 99537748 1001 86380 86390 1
537636 99537636 1001 86380 86390 1
537489 99537489 1001 86380 86390 1
537431 99537431 1001 86380 86390 1
538030 99538030 1001 86380 86390 1
538032 99538032 1001 86380 86390 1
538165 99538165 1001 86380 86390 1
538120 99538120 1001 86380 86390 1
538147 99538147 1001 86380 86390 1
538177 99538177 1001 86380 86390 1
538648 99538648 1001 86380 86390 1
538784 99538784 1001 86380 86390 1
538643 99538643 1001 86380 86390 1
538564 99538564 1001 86380 86390 1
538208 99538208 1001 86380 86390 1
538262 99538262 1001 86380 86390 1
538380 99538380 1001 86380 86390 1
538290 99538290 1001 86380 86390 1
538356 99538356 1001 86380 86390 1
538345 99538345 1001 86380 86390 1
538217 99538217 1001 86380 86390 1
538943 99538943 1001 86380 86390 1
538873 99538873 1001 86380 86390 1
539542 99539542 1001 86380 86390 1
539504 99539504 1001 86380 86390 1
539586 99539586 1001 86380 86390 1
539636 99539636 1001 86380 86390 1
539307 99539307 1001 86380 86390 1
539266 99539266 1001 86380 86390 1
539182 99539182 1001 86380 86390 1
539131 99539131 1001 86380 86390 1
539045 99539045 1001 86380 86390 1
539819 99539819 1001 86380 86390 1
539704 99539704 1001 86380 86390 1
539741 99539741 1001 86380 86390 1
540396 99540396 1001 86380 86390 1
540184 99540184 1001 86380 86390 1
540120 99540120 1001 86380 86390 1
540172 99540172 1001 86380 86390 1
539872 99539872 1001 86380 86390 1
539871 99539871 1001 86380 86390 1
540580 99540580 1001 86380 86390 1
541220 99541220 1001 86380 86390 1
541092 99541092 1001 86380 86390 1
541169 99541169 1001 86380 86390 1
541093 99541093 1001 86380 86390 1
541145 99541145 1001 86380 86390 1
541134 99541134 1001 86380 86390 1
540932 99540932 1001 86380 86390 1
541040 99541040 1001 86380 86390 1
540914 99540914 1001 86380 86390 1
541005 99541005 1001 86380 86390 1
540751 99540751 1001 86380 86390 1
540715 99540715 1001 86380 86390 1
540832 99540832 1001 86380 86390 1
540676 99540676 1001 86380 86390 1
540798 99540798 1001 86380 86390 1
541394 99541394 1001 86380 86390 1
541341 99541341 1001 86380 86390 1
541931 99541931 1001 86380 86390 1
542095 99542095 1001 86380 86390 1
542101 99542101 1001 86380 86390 1
542067 99542067 1001 86380 86390 1
541893 99541893 1001 86380 86390 1
541834 99541834 1001 86380 86390 1
541524 99541524 1001 86380 86390 1
541629 99541629 1001 86380 86390 1
541695 99541695 1001 86380 86390 1
541532 99541532 1001 86380 86390 1
542170 99542170 1001 86380 86390 1
542299 99542299 1001 86380 86390 1
542202 99542202 1001 86380 86390 1
542204 99542204 1001 86380 86390 1
542863 99542863 1001 86380 86390 1
542866 99542866 1001 86380 86390 1
542480 99542480 1001 86380 86390 1
542459 99542459 1001 86380 86390 1
542427 99542427 1001 86380 86390 1
543090 99543090 1001 86380 86390 1
543671 99543671 1001 86380 86390 1
543715 99543715 1001 86380 86390 1
543589 99543589 1001 86380 86390 1
543501 99543501 1001 86380 86390 1
543553 99543553 1001 86380 86390 1
543559 99543559 1001 86380 86390 1
543446 99543446 1001 86380 86390 1
543358 99543358 1001 86380 86390 1
543203 99543203 1001 86380 86390 1
543259 99543259 1001 86380 86390 1
543221 99543221 1001 86380 86390 1
543156 99543156 1001 86380 86390 1
543951 99543951 1001 86380 86390 1
543883 99543883 1001 86380 86390 1
543973 99543973 1001 86380 86390 1
544472 99544472 1001 86380 86390 1
544550 99544550 1001 86380 86390 1
544403 99544403 1001 86380 86390 1
544354 99544354 1001 86380 86390 1
544356 99544356 1001 86380 86390 1
544306 99544306 1001 86380 86390 1
544047 99544047 1001 86380 86390 1
544151 99544151 1001 86380 86390 1
544053 99544053 1001 86380 86390 1
544718 99544718 1001 86380 86390 1
544720 99544720 1001 86380 86390 1
544721 99544721 1001 86380 86390 1
415568 559 1001 21840 33897 1
523158 1009 1002 27960 33993 1
539990 1030 1002 37500 46507 1
534302 753 1002 50656 53803 1
400195 99400195 1001 86380 86390 1
400573 99400573 1001 86380 86390 1
400734 99400734 1001 86380 86390 1
401003 99401003 1001 86380 86390 1
401261 99401261 1001 86380 86390 1
401354 99401354 1001 86380 86390 1
401552 99401552 1001 86380 86390 1
401534 99401534 1001 86380 86390 1
401970 99401970 1001 86380 86390 1
402285 99402285 1001 86380 86390 1
402471 99402471 1001 86380 86390 1
402380 99402380 1001 86380 86390 1
402570 99402570 1001 86380 86390 1
402592 99402592 1001 86380 86390 1
402765 99402765 1001 86380 86390 1
402744 99402744 1001 86380 86390 1
402782 99402782 1001 86380 86390 1
402853 99402853 1001 86380 86390 1
402891 99402891 1001 86380 86390 1
402811 99402811 1001 86380 86390 1
403079 99403079 1001 86380 86390 1
403057 99403057 1001 86380 86390 1
403033 99403033 1001 86380 86390 1
403640 99403640 1001 86380 86390 1
403996 99403996 1001 86380 86390 1
404104 99404104 1001 86380 86390 1
404087 99404087 1001 86380 86390 1
404265 99404265 1001 86380 86390 1
404537 99404537 1001 86380 86390 1
404697 99404697 1001 86380 86390 1
404692 99404692 1001 86380 86390 1
404992 99404992 1001 86380 86390 1
404961 99404961 1001 86380 86390 1
405200 99405200 1001 86380 86390 1
405183 99405183 1001 86380 86390 1
405830 99405830 1001 86380 86390 1
405773 99405773 1001 86380 86390 1
406005 99406005 1001 86380 86390 1
406187 99406187 1001 86380 86390 1
406330 99406330 1001 86380 86390 1
406404 99406404 1001 86380 86390 1
406553 99406553 1001 86380 86390 1
406746 99406746 1001 86380 86390 1
406866 99406866 1001 86380 86390 1
407015 99407015 1001 86380 86390 1
407121 99407121 1001 86380 86390 1
407394 99407394 1001 86380 86390 1
407515 99407515 1001 86380 86390 1
407669 99407669 1001 86380 86390 1
407678 99407678 1001 86380 86390 1
407804 99407804 1001 86380 86390 1
407921 99407921 1001 86380 86390 1
408102 99408102 1001 86380 86390 1
408299 99408299 1001 86380 86390 1
408521 99408521 1001 86380 86390 1
408498 99408498 1001 86380 86390 1
408678 99408678 1001 86380 86390 1
409185 99409185 1001 86380 86390 1
409116 99409116 1001 86380 86390 1
409257 99409257 1001 86380 86390 1
409447 99409447 1001 86380 86390 1
409469 99409469 1001 86380 86390 1
409435 99409435 1001 86380 86390 1
409460 99409460 1001 86380 86390 1
409664 99409664 1001 86380 86390 1
409831 99409831 1001 86380 86390 1
409955 99409955 1001 86380 86390 1
410072 99410072 1001 86380 86390 1
410134 99410134 1001 86380 86390 1
410327 99410327 1001 86380 86390 1
410460 99410460 1001 86380 86390 1
410455 99410455 1001 86380 86390 1
410764 99410764 1001 86380 86390 1
410884 99410884 1001 86380 86390 1
411007 99411007 1001 86380 86390 1
411574 99411574 1001 86380 86390 1
411636 99411636 1001 86380 86390 1
411670 99411670 1001 86380 86390 1
411913 99411913 1001 86380 86390 1
412042 99412042 1001 86380 86390 1
412115 99412115 1001 86380 86390 1
412459 99412459 1001 86380 86390 1
412436 99412436 1001 86380 86390 1
412288 99412288 1001 86380 86390 1
413621 99413621 1001 86380 86390 1
413636 99413636 1001 86380 86390 1
413652 99413652 1001 86380 86390 1
413303 99413303 1001 86380 86390 1
413326 99413326 1001 86380 86390 1
413488 99413488 1001 86380 86390 1
413116 99413116 1001 86380 86390 1
413245 99413245 1001 86380 86390 1
413167 99413167 1001 86380 86390 1
412862 99412862 1001 86380 86390 1
412688 99412688 1001 86380 86390 1
414065 99414065 1001 86380 86390 1
413994 99413994 1001 86380 86390 1
413743 99413743 1001 86380 86390 1
415277 99415277 1001 86380 86390 1
415047 99415047 1001 86380 86390 1
414989 99414989 1001 86380 86390 1
415055 99415055 1001 86380 86390 1
414824 99414824 1001 86380 86390 1
414545 99414545 1001 86380 86390 1
414905 99414905 1001 86380 86390 1
414886 99414886 1001 86380 86390 1
414396 99414396 1001 86380 86390 1
414271 99414271 1001 86380 86390 1
415480 99415480 1001 86380 86390 1
415455 99415455 1001 86380 86390 1
416592 99416592 1001 86380 86390 1
416900 99416900 1001 86380 86390 1
416986 99416986 1001 86380 86390 1
416397 99416397 1001 86380 86390 1
416289 99416289 1001 86380 86390 1
416203 99416203 1001 86380 86390 1
415728 99415728 1001 86380 86390 1
416072 99416072 1001 86380 86390 1
415732 99415732 1001 86380 86390 1
417079 99417079 1001 86380 86390 1
417243 99417243 1001 86380 86390 1
417298 99417298 1001 86380 86390 1
417157 99417157 1001 86380 86390 1
417521 99417521 1001 86380 86390 1
417424 99417424 1001 86380 86390 1
417503 99417503 1001 86380 86390 1
418622 99418622 1001 86380 86390 1
418535 99418535 1001 86380 86390 1
418716 99418716 1001 86380 86390 1
418581 99418581 1001 86380 86390 1
418767 99418767 1001 86380 86390 1
418392 99418392 1001 86380 86390 1
418257 99418257 1001 86380 86390 1
418188 99418188 1001 86380 86390 1
417916 99417916 1001 86380 86390 1
417711 99417711 1001 86380 86390 1
417635 99417635 1001 86380 86390 1
418008 99418008 1001 86380 86390 1
417730 99417730 1001 86380 86390 1
418026 99418026 1001 86380 86390 1
418952 99418952 1001 86380 86390 1
418883 99418883 1001 86380 86390 1
419006 99419006 1001 86380 86390 1
418807 99418807 1001 86380 86390 1
418971 99418971 1001 86380 86390 1
418837 99418837 1001 86380 86390 1
420268 99420268 1001 86380 86390 1
420421 99420421 1001 86380 86390 1
420089 99420089 1001 86380 86390 1
419746 99419746 1001 86380 86390 1
419667 99419667 1001 86380 86390 1
419786 99419786 1001 86380 86390 1
419677 99419677 1001 86380 86390 1
419418 99419418 1001 86380 86390 1
420464 99420464 1001 86380 86390 1
421865 99421865 1001 86380 86390 1
422077 99422077 1001 86380 86390 1
421455 99421455 1001 86380 86390 1
421611 99421611 1001 86380 86390 1
420964 99420964 1001 86380 86390 1
421212 99421212 1001 86380 86390 1
421225 99421225 1001 86380 86390 1
420980 99420980 1001 86380 86390 1
420939 99420939 1001 86380 86390 1
422168 99422168 1001 86380 86390 1
422178 99422178 1001 86380 86390 1
422466 99422466 1001 86380 86390 1
422395 99422395 1001 86380 86390 1
422157 99422157 1001 86380 86390 1
423505 99423505 1001 86380 86390 1
423661 99423661 1001 86380 86390 1
423617 99423617 1001 86380 86390 1
423471 99423471 1001 86380 86390 1
423481 99423481 1001 86380 86390 1
423306 99423306 1001 86380 86390 1
423030 99423030 1001 86380 86390 1
423159 99423159 1001 86380 86390 1
423053 99423053 1001 86380 86390 1
423022 99423022 1001 86380 86390 1
422747 99422747 1001 86380 86390 1
422702 99422702 1001 86380 86390 1
422688 99422688 1001 86380 86390 1
422709 99422709 1001 86380 86390 1
423876 99423876 1001 86380 86390 1
423932 99423932 1001 86380 86390 1
425050 99425050 1001 86380 86390 1
425279 99425279 1001 86380 86390 1
425039 99425039 1001 86380 86390 1
424648 99424648 1001 86380 86390 1
424771 99424771 1001 86380 86390 1
424187 99424187 1001 86380 86390 1
424287 99424287 1001 86380 86390 1
424454 99424454 1001 86380 86390 1
425744 99425744 1001 86380 86390 1
425388 99425388 1001 86380 86390 1
425616 99425616 1001 86380 86390 1
426907 99426907 1001 86380 86390 1
426784 99426784 1001 86380 86390 1
426662 99426662 1001 86380 86390 1
426351 99426351 1001 86380 86390 1
426300 99426300 1001 86380 86390 1
425915 99425915 1001 86380 86390 1
426167 99426167 1001 86380 86390 1
426239 99426239 1001 86380 86390 1
426241 99426241 1001 86380 86390 1
428429 99428429 1001 86380 86390 1
428554 99428554 1001 86380 86390 1
427947 99427947 1001 86380 86390 1
427975 99427975 1001 86380 86390 1
428144 99428144 1001 86380 86390 1
428246 99428246 1001 86380 86390 1
427906 99427906 1001 86380 86390 1
427597 99427597 1001 86380 86390 1
428968 99428968 1001 86380 86390 1
429090 99429090 1001 86380 86390 1
430276 99430276 1001 86380 86390 1
430320 99430320 1001 86380 86390 1
430005 99430005 1001 86380 86390 1
429903 99429903 1001 86380 86390 1
429791 99429791 1001 86380 86390 1
429943 99429943 1001 86380 86390 1
429751 99429751 1001 86380 86390 1
429390 99429390 1001 86380 86390 1
429293 99429293 1001 86380 86390 1
429178 99429178 1001 86380 86390 1
429274 99429274 1001 86380 86390 1
429488 99429488 1001 86380 86390 1
429542 99429542 1001 86380 86390 1
430633 99430633 1001 86380 86390 1
430455 99430455 1001 86380 86390 1
430627 99430627 1001 86380 86390 1
431718 99431718 1001 86380 86390 1
431925 99431925 1001 86380 86390 1
431470 99431470 1001 86380 86390 1
431605 99431605 1001 86380 86390 1
430849 99430849 1001 86380 86390 1
430881 99430881 1001 86380 86390 1
431144 99431144 1001 86380 86390 1
431258 99431258 1001 86380 86390 1
432207 99432207 1001 86380 86390 1
432158 99432158 1001 86380 86390 1
432215 99432215 1001 86380 86390 1
433619 99433619 1001 86380 86390 1
433471 99433471 1001 86380 86390 1
433387 99433387 1001 86380 86390 1
433167 99433167 1001 86380 86390 1
432963 99432963 1001 86380 86390 1
432653 99432653 1001 86380 86390 1
432612 99432612 1001 86380 86390 1
432541 99432541 1001 86380 86390 1
432576 99432576 1001 86380 86390 1
434100 99434100 1001 86380 86390 1
433868 99433868 1001 86380 86390 1
433771 99433771 1001 86380 86390 1
435154 99435154 1001 86380 86390 1
435342 99435342 1001 86380 86390 1
435136 99435136 1001 86380 86390 1
435260 99435260 1001 86380 86390 1
435397 99435397 1001 86380 86390 1
435146 99435146 1001 86380 86390 1
435273 99435273 1001 86380 86390 1
434820 99434820 1001 86380 86390 1
434764 99434764 1001 86380 86390 1
434931 99434931 1001 86380 86390 1
434856 99434856 1001 86380 86390 1
434798 99434798 1001 86380 86390 1
434809 99434809 1001 86380 86390 1
434813 99434813 1001 86380 86390 1
435811 99435811 1001 86380 86390 1
435592 99435592 1001 86380 86390 1
436832 99436832 1001 86380 86390 1
436864 99436864 1001 86380 86390 1
437136 99437136 1001 86380 86390 1
436684 99436684 1001 86380 86390 1
436730 99436730 1001 86380 86390 1
436548 99436548 1001 86380 86390 1
436428 99436428 1001 86380 86390 1
436604 99436604 1001 86380 86390 1
436509 99436509 1001 86380 86390 1
436580 99436580 1001 86380 86390 1
436487 99436487 1001 86380 86390 1
436324 99436324 1001 86380 86390 1
300097 99300097 1001 86380 86390 1
300050 99300050 1001 86380 86390 1
300588 99300588 1001 86380 86390 1
300681 99300681 1001 86380 86390 1
300708 99300708 1001 86380 86390 1
300710 99300710 1001 86380 86390 1
300571 99300571 1001 86380 86390 1
300481 99300481 1001 86380 86390 1
300148 99300148 1001 86380 86390 1
300270 99300270 1001 86380 86390 1
300248 99300248 1001 86380 86390 1
300844 99300844 1001 86380 86390 1
300783 99300783 1001 86380 86390 1
300888 99300888 1001 86380 86390 1
301403 99301403 1001 86380 86390 1
301396 99301396 1001 86380 86390 1
301541 99301541 1001 86380 86390 1
301386 99301386 1001 86380 86390 1
301184 99301184 1001 86380 86390 1
301243 99301243 1001 86380 86390 1
301056 99301056 1001 86380 86390 1
300959 99300959 1001 86380 86390 1
301695 99301695 1001 86380 86390 1
301711 99301711 1001 86380 86390 1
301676 99301676 1001 86380 86390 1
302257 99302257 1001 86380 86390 1
302210 99302210 1001 86380 86390 1
302223 99302223 1001 86380 86390 1
302150 99302150 1001 86380 86390 1
302068 99302068 1001 86380 86390 1
302070 99302070 1001 86380 86390 1
301799 99301799 1001 86380 86390 1
301765 99301765 1001 86380 86390 1
301793 99301793 1001 86380 86390 1
301951 99301951 1001 86380 86390 1
302574 99302574 1001 86380 86390 1
302564 99302564 1001 86380 86390 1
303152 99303152 1001 86380 86390 1
302853 99302853 1001 86380 86390 1
302804 99302804 1001 86380 86390 1
302896 99302896 1001 86380 86390 1
302757 99302757 1001 86380 86390 1
302616 99302616 1001 86380 86390 1
302634 99302634 1001 86380 86390 1
302609 99302609 1001 86380 86390 1
302728 99302728 1001 86380 86390 1
303846 99303846 1001 86380 86390 1
303839 99303839 1001 86380 86390 1
303811 99303811 1001 86380 86390 1
303760 99303760 1001 86380 86390 1
303722 99303722 1001 86380 86390 1
303775 99303775 1001 86380 86390 1
303439 99303439 1001 86380 86390 1
303557 99303557 1001 86380 86390 1
303566 99303566 1001 86380 86390 1
304175 99304175 1001 86380 86390 1
304039 99304039 1001 86380 86390 1
304820 99304820 1001 86380 86390 1
304520 99304520 1001 86380 86390 1
304559 99304559 1001 86380 86390 1
304482 99304482 1001 86380 86390 1
304471 99304471 1001 86380 86390 1
304250 99304250 1001 86380 86390 1
305012 99305012 1001 86380 86390 1
305064 99305064 1001 86380 86390 1
305058 99305058 1001 86380 86390 1
305684 99305684 1001 86380 86390 1
305653 99305653 1001 86380 86390 1
305494 99305494 1001 86380 86390 1
305658 99305658 1001 86380 86390 1
305535 99305535 1001 86380 86390 1
305663 99305663 1001 86380 86390 1
305359 99305359 1001 86380 86390 1
305412 99305412 1001 86380 86390 1
305335 99305335 1001 86380 86390 1
305234 99305234 1001 86380 86390 1
305239 99305239 1001 86380 86390 1
305241 99305241 1001 86380 86390 1
500076 99500076 1001 86380 86390 1
500026 99500026 1001 86380 86390 1
500005 99500005 1001 86380 86390 1
500188 99500188 1001 86380 86390 1
500649 99500649 1001 86380 86390 1
500615 99500615 1001 86380 86390 1
500402 99500402 1001 86380 86390 1
500468 99500468 1001 86380 86390 1
500507 99500507 1001 86380 86390 1
500434 99500434 1001 86380 86390 1
500564 99500564 1001 86380 86390 1
500606 99500606 1001 86380 86390 1
500363 99500363 1001 86380 86390 1
500353 99500353 1001 86380 86390 1
500214 99500214 1001 86380 86390 1
500849 99500849 1001 86380 86390 1
500888 99500888 1001 86380 86390 1
500878 99500878 1001 86380 86390 1
501001 99501001 1001 86380 86390 1
501576 99501576 1001 86380 86390 1
501595 99501595 1001 86380 86390 1
501505 99501505 1001 86380 86390 1
501443 99501443 1001 86380 86390 1
501390 99501390 1001 86380 86390 1
501152 99501152 1001 86380 86390 1
501117 99501117 1001 86380 86390 1
501199 99501199 1001 86380 86390 1
502325 99502325 1001 86380 86390 1
502418 99502418 1001 86380 86390 1
502419 99502419 1001 86380 86390 1
502355 99502355 1001 86380 86390 1
502386 99502386 1001 86380 86390 1
502362 99502362 1001 86380 86390 1
501848 99501848 1001 86380 86390 1
501945 99501945 1001 86380 86390 1
502607 99502607 1001 86380 86390 1
502573 99502573 1001 86380 86390 1
502575 99502575 1001 86380 86390 1
503202 99503202 1001 86380 86390 1
503203 99503203 1001 86380 86390 1
502918 99502918 1001 86380 86390 1
502921 99502921 1001 86380 86390 1
503038 99503038 1001 86380 86390 1
502814 99502814 1001 86380 86390 1
502685 99502685 1001 86380 86390 1
502843 99502843 1001 86380 86390 1
502729 99502729 1001 86380 86390 1
502770 99502770 1001 86380 86390 1
504054 99504054 1001 86380 86390 1
504004 99504004 1001 86380 86390 1
503888 99503888 1001 86380 86390 1
503550 99503550 1001 86380 86390 1
503683 99503683 1001 86380 86390 1
503583 99503583 1001 86380 86390 1
503703 99503703 1001 86380 86390 1
504313 99504313 1001 86380 86390 1
504314 99504314 1001 86380 86390 1
504121 99504121 1001 86380 86390 1
504912 99504912 1001 86380 86390 1
504792 99504792 1001 86380 86390 1
504820 99504820 1001 86380 86390 1
504782 99504782 1001 86380 86390 1
504860 99504860 1001 86380 86390 1
504568 99504568 1001 86380 86390 1
504581 99504581 1001 86380 86390 1
504390 99504390 1001 86380 86390 1
504339 99504339 1001 86380 86390 1
504359 99504359 1001 86380 86390 1
504478 99504478 1001 86380 86390 1
505006 99505006 1001 86380 86390 1
504960 99504960 1001 86380 86390 1
505014 99505014 1001 86380 86390 1
505146 99505146 1001 86380 86390 1
505004 99505004 1001 86380 86390 1
505030 99505030 1001 86380 86390 1
505754 99505754 1001 86380 86390 1
505689 99505689 1001 86380 86390 1
505487 99505487 1001 86380 86390 1
505399 99505399 1001 86380 86390 1
505392 99505392 1001 86380 86390 1
505536 99505536 1001 86380 86390 1
505512 99505512 1001 86380 86390 1
505551 99505551 1001 86380 86390 1
505160 99505160 1001 86380 86390 1
505342 99505342 1001 86380 86390 1
505861 99505861 1001 86380 86390 1
505953 99505953 1001 86380 86390 1
505778 99505778 1001 86380 86390 1
505843 99505843 1001 86380 86390 1
506508 99506508 1001 86380 86390 1
506410 99506410 1001 86380 86390 1
506402 99506402 1001 86380 86390 1
506557 99506557 1001 86380 86390 1
506210 99506210 1001 86380 86390 1
506238 99506238 1001 86380 86390 1
506369 99506369 1001 86380 86390 1
506370 99506370 1001 86380 86390 1
506373 99506373 1001 86380 86390 1
506325 99506325 1001 86380 86390 1
506157 99506157 1001 86380 86390 1
506016 99506016 1001 86380 86390 1
506030 99506030 1001 86380 86390 1
506686 99506686 1001 86380 86390 1
506675 99506675 1001 86380 86390 1
507403 99507403 1001 86380 86390 1
507328 99507328 1001 86380 86390 1
507316 99507316 1001 86380 86390 1
507278 99507278 1001 86380 86390 1
507074 99507074 1001 86380 86390 1
507024 99507024 1001 86380 86390 1
507027 99507027 1001 86380 86390 1
507122 99507122 1001 86380 86390 1
506817 99506817 1001 86380 86390 1
506963 99506963 1001 86380 86390 1
506835 99506835 1001 86380 86390 1
506993 99506993 1001 86380 86390 1
506825 99506825 1001 86380 86390 1
506994 99506994 1001 86380 86390 1
507566 99507566 1001 86380 86390 1
507483 99507483 1001 86380 86390 1
508120 99508120 1001 86380 86390 1
508211 99508211 1001 86380 86390 1
508151 99508151 1001 86380 86390 1
508246 99508246 1001 86380 86390 1
507929 99507929 1001 86380 86390 1
507937 99507937 1001 86380 86390 1
507899 99507899 1001 86380 86390 1
507825 99507825 1001 86380 86390 1
507722 99507722 1001 86380 86390 1
507828 99507828 1001 86380 86390 1
507651 99507651 1001 86380 86390 1
508336 99508336 1001 86380 86390 1
508375 99508375 1001 86380 86390 1
508433 99508433 1001 86380 86390 1
509032 99509032 1001 86380 86390 1
508666 99508666 1001 86380 86390 1
508835 99508835 1001 86380 86390 1
508773 99508773 1001 86380 86390 1
508698 99508698 1001 86380 86390 1
508611 99508611 1001 86380 86390 1
508560 99508560 1001 86380 86390 1
508651 99508651 1001 86380 86390 1
508476 99508476 1001 86380 86390 1
508465 99508465 1001 86380 86390 1
508492 99508492 1001 86380 86390 1
509183 99509183 1001 86380 86390 1
509109 99509109 1001 86380 86390 1
509752 99509752 1001 86380 86390 1
509754 99509754 1001 86380 86390 1
509719 99509719 1001 86380 86390 1
509696 99509696 1001 86380 86390 1
509647 99509647 1001 86380 86390 1
509649 99509649 1001 86380 86390 1
509562 99509562 1001 86380 86390 1
509642 99509642 1001 86380 86390 1
509565 99509565 1001 86380 86390 1
509451 99509451 1001 86380 86390 1
509484 99509484 1001 86380 86390 1
509485 99509485 1001 86380 86390 1
509382 99509382 1001 86380 86390 1
509370 99509370 1001 86380 86390 1
509473 99509473 1001 86380 86390 1
510067 99510067 1001 86380 86390 1
509980 99509980 1001 86380 86390 1
510059 99510059 1001 86380 86390 1
509916 99509916 1001 86380 86390 1
510035 99510035 1001 86380 86390 1
510559 99510559 1001 86380 86390 1
510663 99510663 1001 86380 86390 1
510626 99510626 1001 86380 86390 1
510628 99510628 1001 86380 86390 1
510508 99510508 1001 86380 86390 1
510501 99510501 1001 86380 86390 1
510375 99510375 1001 86380 86390 1
510221 99510221 1001 86380 86390 1
510196 99510196 1001 86380 86390 1
510912 99510912 1001 86380 86390 1
511464 99511464 1001 86380 86390 1
511504 99511504 1001 86380 86390 1
511523 99511523 1001 86380 86390 1
511546 99511546 1001 86380 86390 1
511281 99511281 1001 86380 86390 1
510991 99510991 1001 86380 86390 1
511085 99511085 1001 86380 86390 1
511733 99511733 1001 86380 86390 1
511663 99511663 1001 86380 86390 1
512178 99512178 1001 86380 86390 1
511992 99511992 1001 86380 86390 1
512100 99512100 1001 86380 86390 1
511971 99511971 1001 86380 86390 1
511801 99511801 1001 86380 86390 1
511950 99511950 1001 86380 86390 1
512418 99512418 1001 86380 86390 1
512383 99512383 1001 86380 86390 1
512528 99512528 1001 86380 86390 1
513013 99513013 1001 86380 86390 1
512860 99512860 1001 86380 86390 1
512780 99512780 1001 86380 86390 1
512586 99512586 1001 86380 86390 1
512788 99512788 1001 86380 86390 1
512711 99512711 1001 86380 86390 1
512648 99512648 1001 86380 86390 1
513279 99513279 1001 86380 86390 1
513865 99513865 1001 86380 86390 1
513854 99513854 1001 86380 86390 1
513972 99513972 1001 86380 86390 1
513900 99513900 1001 86380 86390 1
513709 99513709 1001 86380 86390 1
513661 99513661 1001 86380 86390 1
513822 99513822 1001 86380 86390 1
513785 99513785 1001 86380 86390 1
513592 99513592 1001 86380 86390 1
513606 99513606 1001 86380 86390 1
513538 99513538 1001 86380 86390 1
513577 99513577 1001 86380 86390 1
514163 99514163 1001 86380 86390 1
514063 99514063 1001 86380 86390 1
514170 99514170 1001 86380 86390 1
514771 99514771 1001 86380 86390 1
514674 99514674 1001 86380 86390 1
514726 99514726 1001 86380 86390 1
514752 99514752 1001 86380 86390 1
514753 99514753 1001 86380 86390 1
514497 99514497 1001 86380 86390 1
514512 99514512 1001 86380 86390 1
514621 99514621 1001 86380 86390 1
514571 99514571 1001 86380 86390 1
514455 99514455 1001 86380 86390 1
514306 99514306 1001 86380 86390 1
514361 99514361 1001 86380 86390 1
514388 99514388 1001 86380 86390 1
514248 99514248 1001 86380 86390 1
514893 99514893 1001 86380 86390 1
515010 99515010 1001 86380 86390 1
514998 99514998 1001 86380 86390 1
514896 99514896 1001 86380 86390 1
515028 99515028 1001 86380 86390 1
514966 99514966 1001 86380 86390 1
515504 99515504 1001 86380 86390 1
515508 99515508 1001 86380 86390 1
515603 99515603 1001 86380 86390 1
515329 99515329 1001 86380 86390 1
515447 99515447 1001 86380 86390 1
515383 99515383 1001 86380 86390 1
515262 99515262 1001 86380 86390 1
515161 99515161 1001 86380 86390 1
515097 99515097 1001 86380 86390 1
515152 99515152 1001 86380 86390 1
515746 99515746 1001 86380 86390 1
515819 99515819 1001 86380 86390 1
515845 99515845 1001 86380 86390 1
515861 99515861 1001 86380 86390 1
516493 99516493 1001 86380 86390 1
516194 99516194 1001 86380 86390 1
516172 99516172 1001 86380 86390 1
515930 99515930 1001 86380 86390 1
516614 99516614 1001 86380 86390 1
516589 99516589 1001 86380 86390 1
516708 99516708 1001 86380 86390 1
516696 99516696 1001 86380 86390 1
516516 99516516 1001 86380 86390 1
516532 99516532 1001 86380 86390 1
517285 99517285 1001 86380 86390 1
517143 99517143 1001 86380 86390 1
517335 99517335 1001 86380 86390 1
517303 99517303 1001 86380 86390 1
517189 99517189 1001 86380 86390 1
517328 99517328 1001 86380 86390 1
517258 99517258 1001 86380 86390 1
516951 99516951 1001 86380 86390 1
517060 99517060 1001 86380 86390 1
517087 99517087 1001 86380 86390 1
516836 99516836 1001 86380 86390 1
516826 99516826 1001 86380 86390 1
517481 99517481 1001 86380 86390 1
517980 99517980 1001 86380 86390 1
517824 99517824 1001 86380 86390 1
517682 99517682 1001 86380 86390 1
518302 99518302 1001 86380 86390 1
518341 99518341 1001 86380 86390 1
518213 99518213 1001 86380 86390 1
518272 99518272 1001 86380 86390 1
518182 99518182 1001 86380 86390 1
518836 99518836 1001 86380 86390 1
518962 99518962 1001 86380 86390 1
518879 99518879 1001 86380 86390 1
518921 99518921 1001 86380 86390 1
518981 99518981 1001 86380 86390 1
518614 99518614 1001 86380 86390 1
518654 99518654 1001 86380 86390 1
518681 99518681 1001 86380 86390 1
518775 99518775 1001 86380 86390 1
518699 99518699 1001 86380 86390 1
518780 99518780 1001 86380 86390 1
518404 99518404 1001 86380 86390 1
518443 99518443 1001 86380 86390 1
518482 99518482 1001 86380 86390 1
518547 99518547 1001 86380 86390 1
518522 99518522 1001 86380 86390 1
519091 99519091 1001 86380 86390 1
519045 99519045 1001 86380 86390 1
519035 99519035 1001 86380 86390 1
519704 99519704 1001 86380 86390 1
519706 99519706 1001 86380 86390 1
519802 99519802 1001 86380 86390 1
519711 99519711 1001 86380 86390 1
519606 99519606 1001 86380 86390 1
519233 99519233 1001 86380 86390 1
519324 99519324 1001 86380 86390 1
519225 99519225 1001 86380 86390 1
519318 99519318 1001 86380 86390 1
519293 99519293 1001 86380 86390 1
519308 99519308 1001 86380 86390 1
519850 99519850 1001 86380 86390 1
519891 99519891 1001 86380 86390 1
520015 99520015 1001 86380 86390 1
520610 99520610 1001 86380 86390 1
520544 99520544 1001 86380 86390 1
520586 99520586 1001 86380 86390 1
520410 99520410 1001 86380 86390 1
520242 99520242 1001 86380 86390 1
520244 99520244 1001 86380 86390 1
520324 99520324 1001 86380 86390 1
520234 99520234 1001 86380 86390 1
520124 99520124 1001 86380 86390 1
520784 99520784 1001 86380 86390 1
520841 99520841 1001 86380 86390 1
521289 99521289 1001 86380 86390 1
521459 99521459 1001 86380 86390 1
521464 99521464 1001 86380 86390 1
521154 99521154 1001 86380 86390 1
521259 99521259 1001 86380 86390 1
521143 99521143 1001 86380 86390 1
520886 99520886 1001 86380 86390 1
520977 99520977 1001 86380 86390 1
521044 99521044 1001 86380 86390 1
520877 99520877 1001 86380 86390 1
520943 99520943 1001 86380 86390 1
521588 99521588 1001 86380 86390 1
521642 99521642 1001 86380 86390 1
521579 99521579 1001 86380 86390 1
522247 99522247 1001 86380 86390 1
522274 99522274 1001 86380 86390 1
522147 99522147 1001 86380 86390 1
522202 99522202 1001 86380 86390 1
521906 99521906 1001 86380 86390 1
522051 99522051 1001 86380 86390 1
522077 99522077 1001 86380 86390 1
521966 99521966 1001 86380 86390 1
521716 99521716 1001 86380 86390 1
521797 99521797 1001 86380 86390 1
521875 99521875 1001 86380 86390 1
522466 99522466 1001 86380 86390 1
522404 99522404 1001 86380 86390 1
522969 99522969 1001 86380 86390 1
522945 99522945 1001 86380 86390 1
523027 99523027 1001 86380 86390 1
523067 99523067 1001 86380 86390 1
522889 99522889 1001 86380 86390 1
522903 99522903 1001 86380 86390 1
522894 99522894 1001 86380 86390 1
522718 99522718 1001 86380 86390 1
522653 99522653 1001 86380 86390 1
522582 99522582 1001 86380 86390 1
522701 99522701 1001 86380 86390 1
523212 99523212 1001 86380 86390 1
523304 99523304 1001 86380 86390 1
523242 99523242 1001 86380 86390 1
523165 99523165 1001 86380 86390 1
523766 99523766 1001 86380 86390 1
523784 99523784 1001 86380 86390 1
523597 99523597 1001 86380 86390 1
523534 99523534 1001 86380 86390 1
523668 99523668 1001 86380 86390 1
523329 99523329 1001 86380 86390 1
523358 99523358 1001 86380 86390 1
524032 99524032 1001 86380 86390 1
524060 99524060 1001 86380 86390 1
524050 99524050 1001 86380 86390 1
524038 99524038 1001 86380 86390 1
524103 99524103 1001 86380 86390 1
524039 99524039 1001 86380 86390 1
524040 99524040 1001 86380 86390 1
524144 99524144 1001 86380 86390 1
524698 99524698 1001 86380 86390 1
524731 99524731 1001 86380 86390 1
524384 99524384 1001 86380 86390 1
524451 99524451 1001 86380 86390 1
524428 99524428 1001 86380 86390 1
524480 99524480 1001 86380 86390 1
524403 99524403 1001 86380 86390 1
524377 99524377 1001 86380 86390 1
524244 99524244 1001 86380 86390 1
524183 99524183 1001 86380 86390 1
524213 99524213 1001 86380 86390 1
524858 99524858 1001 86380 86390 1
525456 99525456 1001 86380 86390 1
525445 99525445 1001 86380 86390 1
525587 99525587 1001 86380 86390 1
525212 99525212 1001 86380 86390 1
525215 99525215 1001 86380 86390 1
525385 99525385 1001 86380 86390 1
525284 99525284 1001 86380 86390 1
525194 99525194 1001 86380 86390 1
525260 99525260 1001 86380 86390 1
525110 99525110 1001 86380 86390 1
525165 99525165 1001 86380 86390 1
525659 99525659 1001 86380 86390 1
525699 99525699 1001 86380 86390 1
525393 99525393 1001 86380 86390 1
525741 99525741 1001 86380 86390 1
525683 99525683 1001 86380 86390 1
525761 99525761 1001 86380 86390 1
526420 99526420 1001 86380 86390 1
526295 99526295 1001 86380 86390 1
526316 99526316 1001 86380 86390 1
526304 99526304 1001 86380 86390 1
526318 99526318 1001 86380 86390 1
526084 99526084 1001 86380 86390 1
526097 99526097 1001 86380 86390 1
526215 99526215 1001 86380 86390 1
525908 99525908 1001 86380 86390 1
525950 99525950 1001 86380 86390 1
526542 99526542 1001 86380 86390 1
526478 99526478 1001 86380 86390 1
526573 99526573 1001 86380 86390 1
526586 99526586 1001 86380 86390 1
526431 99526431 1001 86380 86390 1
526471 99526471 1001 86380 86390 1
527074 99527074 1001 86380 86390 1
527153 99527153 1001 86380 86390 1
527154 99527154 1001 86380 86390 1
527231 99527231 1001 86380 86390 1
526942 99526942 1001 86380 86390 1
526870 99526870 1001 86380 86390 1
527026 99527026 1001 86380 86390 1
526781 99526781 1001 86380 86390 1
527389 99527389 1001 86380 86390 1
527261 99527261 1001 86380 86390 1
527398 99527398 1001 86380 86390 1
528066 99528066 1001 86380 86390 1
527984 99527984 1001 86380 86390 1
527920 99527920 1001 86380 86390 1
527792 99527792 1001 86380 86390 1
527797 99527797 1001 86380 86390 1
527575 99527575 1001 86380 86390 1
527553 99527553 1001 86380 86390 1
528113 99528113 1001 86380 86390 1
528179 99528179 1001 86380 86390 1
528249 99528249 1001 86380 86390 1
528279 99528279 1001 86380 86390 1
528766 99528766 1001 86380 86390 1
528888 99528888 1001 86380 86390 1
528797 99528797 1001 86380 86390 1
528897 99528897 1001 86380 86390 1
528579 99528579 1001 86380 86390 1
528644 99528644 1001 86380 86390 1
528593 99528593 1001 86380 86390 1
528582 99528582 1001 86380 86390 1
528685 99528685 1001 86380 86390 1
528687 99528687 1001 86380 86390 1
528689 99528689 1001 86380 86390 1
528690 99528690 1001 86380 86390 1
528525 99528525 1001 86380 86390 1
528526 99528526 1001 86380 86390 1
528416 99528416 1001 86380 86390 1
528461 99528461 1001 86380 86390 1
529096 99529096 1001 86380 86390 1
528997 99528997 1001 86380 86390 1
529690 99529690 1001 86380 86390 1
529624 99529624 1001 86380 86390 1
529444 99529444 1001 86380 86390 1
529458 99529458 1001 86380 86390 1
529413 99529413 1001 86380 86390 1
529469 99529469 1001 86380 86390 1
529264 99529264 1001 86380 86390 1
529752 99529752 1001 86380 86390 1
529898 99529898 1001 86380 86390 1
529809 99529809 1001 86380 86390 1
529852 99529852 1001 86380 86390 1
530518 99530518 1001 86380 86390 1
530440 99530440 1001 86380 86390 1
530456 99530456 1001 86380 86390 1
530457 99530457 1001 86380 86390 1
530424 99530424 1001 86380 86390 1
530233 99530233 1001 86380 86390 1
530301 99530301 1001 86380 86390 1
530229 99530229 1001 86380 86390 1
529972 99529972 1001 86380 86390 1
530113 99530113 1001 86380 86390 1
530564 99530564 1001 86380 86390 1
530582 99530582 1001 86380 86390 1
530595 99530595 1001 86380 86390 1
530596 99530596 1001 86380 86390 1
531187 99531187 1001 86380 86390 1
530994 99530994 1001 86380 86390 1
531162 99531162 1001 86380 86390 1
531142 99531142 1001 86380 86390 1
530990 99530990 1001 86380 86390 1
530889 99530889 1001 86380 86390 1
530947 99530947 1001 86380 86390 1
530807 99530807 1001 86380 86390 1
531549 99531549 1001 86380 86390 1
532070 99532070 1001 86380 86390 1
532109 99532109 1001 86380 86390 1
532086 99532086 1001 86380 86390 1
531848 99531848 1001 86380 86390 1
531797 99531797 1001 86380 86390 1
531695 99531695 1001 86380 86390 1
531604 99531604 1001 86380 86390 1
531763 99531763 1001 86380 86390 1
532270 99532270 1001 86380 86390 1
532263 99532263 1001 86380 86390 1
532909 99532909 1001 86380 86390 1
533009 99533009 1001 86380 86390 1
532991 99532991 1001 86380 86390 1
532851 99532851 1001 86380 86390 1
532715 99532715 1001 86380 86390 1
532641 99532641 1001 86380 86390 1
532668 99532668 1001 86380 86390 1
532772 99532772 1001 86380 86390 1
532747 99532747 1001 86380 86390 1
532528 99532528 1001 86380 86390 1
532585 99532585 1001 86380 86390 1
532488 99532488 1001 86380 86390 1
533187 99533187 1001 86380 86390 1
533141 99533141 1001 86380 86390 1
533658 99533658 1001 86380 86390 1
533564 99533564 1001 86380 86390 1
533502 99533502 1001 86380 86390 1
533433 99533433 1001 86380 86390 1
533384 99533384 1001 86380 86390 1
533322 99533322 1001 86380 86390 1
533348 99533348 1001 86380 86390 1
533401 99533401 1001 86380 86390 1
533947 99533947 1001 86380 86390 1
533963 99533963 1001 86380 86390 1
533866 99533866 1001 86380 86390 1
534498 99534498 1001 86380 86390 1
534310 99534310 1001 86380 86390 1
534286 99534286 1001 86380 86390 1
534327 99534327 1001 86380 86390 1
534354 99534354 1001 86380 86390 1
534458 99534458 1001 86380 86390 1
534460 99534460 1001 86380 86390 1
534474 99534474 1001 86380 86390 1
534194 99534194 1001 86380 86390 1
534195 99534195 1001 86380 86390 1
534095 99534095 1001 86380 86390 1
534254 99534254 1001 86380 86390 1
534086 99534086 1001 86380 86390 1
534721 99534721 1001 86380 86390 1
534876 99534876 1001 86380 86390 1
534775 99534775 1001 86380 86390 1
534728 99534728 1001 86380 86390 1
535473 99535473 1001 86380 86390 1
535486 99535486 1001 86380 86390 1
535266 99535266 1001 86380 86390 1
535154 99535154 1001 86380 86390 1
535261 99535261 1001 86380 86390 1
535045 99535045 1001 86380 86390 1
534919 99534919 1001 86380 86390 1
535000 99535000 1001 86380 86390 1
535653 99535653 1001 86380 86390 1
535566 99535566 1001 86380 86390 1
535634 99535634 1001 86380 86390 1
535711 99535711 1001 86380 86390 1
536158 99536158 1001 86380 86390 1
536296 99536296 1001 86380 86390 1
536096 99536096 1001 86380 86390 1
535945 99535945 1001 86380 86390 1
535958 99535958 1001 86380 86390 1
536476 99536476 1001 86380 86390 1
536346 99536346 1001 86380 86390 1
536466 99536466 1001 86380 86390 1
536996 99536996 1001 86380 86390 1
537043 99537043 1001 86380 86390 1
536896 99536896 1001 86380 86390 1
536711 99536711 1001 86380 86390 1
536583 99536583 1001 86380 86390 1
537187 99537187 1001 86380 86390 1
537344 99537344 1001 86380 86390 1
537243 99537243 1001 86380 86390 1
537774 99537774 1001 86380 86390 1
537778 99537778 1001 86380 86390 1
537703 99537703 1001 86380 86390 1
537484 99537484 1001 86380 86390 1
537375 99537375 1001 86380 86390 1
537457 99537457 1001 86380 86390 1
537445 99537445 1001 86380 86390 1
537574 99537574 1001 86380 86390 1
538076 99538076 1001 86380 86390 1
538014 99538014 1001 86380 86390 1
538082 99538082 1001 86380 86390 1
538071 99538071 1001 86380 86390 1
537993 99537993 1001 86380 86390 1
538166 99538166 1001 86380 86390 1
538179 99538179 1001 86380 86390 1
538744 99538744 1001 86380 86390 1
538734 99538734 1001 86380 86390 1
538696 99538696 1001 86380 86390 1
538806 99538806 1001 86380 86390 1
538508 99538508 1001 86380 86390 1
538446 99538446 1001 86380 86390 1
538511 99538511 1001 86380 86390 1
538234 99538234 1001 86380 86390 1
538240 99538240 1001 86380 86390 1
538993 99538993 1001 86380 86390 1
538879 99538879 1001 86380 86390 1
538818 99538818 1001 86380 86390 1
539438 99539438 1001 86380 86390 1
539489 99539489 1001 86380 86390 1
539444 99539444 1001 86380 86390 1
539631 99539631 1001 86380 86390 1
539601 99539601 1001 86380 86390 1
539233 99539233 1001 86380 86390 1
539390 99539390 1001 86380 86390 1
539236 99539236 1001 86380 86390 1
539237 99539237 1001 86380 86390 1
539060 99539060 1001 86380 86390 1
539112 99539112 1001 86380 86390 1
539078 99539078 1001 86380 86390 1
539210 99539210 1001 86380 86390 1
539845 99539845 1001 86380 86390 1
539733 99539733 1001 86380 86390 1
539724 99539724 1001 86380 86390 1
540304 99540304 1001 86380 86390 1
540370 99540370 1001 86380 86390 1
540057 99540057 1001 86380 86390 1
540125 99540125 1001 86380 86390 1
540164 99540164 1001 86380 86390 1
540116 99540116 1001 86380 86390 1
540065 99540065 1001 86380 86390 1
541183 99541183 1001 86380 86390 1
540985 99540985 1001 86380 86390 1
541000 99541000 1001 86380 86390 1
540925 99540925 1001 86380 86390 1
540868 99540868 1001 86380 86390 1
540707 99540707 1001 86380 86390 1
541342 99541342 1001 86380 86390 1
541295 99541295 1001 86380 86390 1
541361 99541361 1001 86380 86390 1
541326 99541326 1001 86380 86390 1
541482 99541482 1001 86380 86390 1
541927 99541927 1001 86380 86390 1
542082 99542082 1001 86380 86390 1
542096 99542096 1001 86380 86390 1
541999 99541999 1001 86380 86390 1
542000 99542000 1001 86380 86390 1
541925 99541925 1001 86380 86390 1
541926 99541926 1001 86380 86390 1
541745 99541745 1001 86380 86390 1
541773 99541773 1001 86380 86390 1
541709 99541709 1001 86380 86390 1
541801 99541801 1001 86380 86390 1
541817 99541817 1001 86380 86390 1
541579 99541579 1001 86380 86390 1
542287 99542287 1001 86380 86390 1
542212 99542212 1001 86380 86390 1
542230 99542230 1001 86380 86390 1
542791 99542791 1001 86380 86390 1
542845 99542845 1001 86380 86390 1
542897 99542897 1001 86380 86390 1
542875 99542875 1001 86380 86390 1
542800 99542800 1001 86380 86390 1
542937 99542937 1001 86380 86390 1
542597 99542597 1001 86380 86390 1
542610 99542610 1001 86380 86390 1
542692 99542692 1001 86380 86390 1
542710 99542710 1001 86380 86390 1
542672 99542672 1001 86380 86390 1
542660 99542660 1001 86380 86390 1
542635 99542635 1001 86380 86390 1
542399 99542399 1001 86380 86390 1
543020 99543020 1001 86380 86390 1
542962 99542962 1001 86380 86390 1
542952 99542952 1001 86380 86390 1
543148 99543148 1001 86380 86390 1
543620 99543620 1001 86380 86390 1
543763 99543763 1001 86380 86390 1
543642 99543642 1001 86380 86390 1
543373 99543373 1001 86380 86390 1
543467 99543467 1001 86380 86390 1
543456 99543456 1001 86380 86390 1
543370 99543370 1001 86380 86390 1
543339 99543339 1001 86380 86390 1
543816 99543816 1001 86380 86390 1
544430 99544430 1001 86380 86390 1
544431 99544431 1001 86380 86390 1
544419 99544419 1001 86380 86390 1
544344 99544344 1001 86380 86390 1
544339 99544339 1001 86380 86390 1
544158 99544158 1001 86380 86390 1
544180 99544180 1001 86380 86390 1
544040 99544040 1001 86380 86390 1
544663 99544663 1001 86380 86390 1
544619 99544619 1001 86380 86390 1
400873 829 1001 34800 35217 1
511905 985 1002 61475 62597 1
537249 1052 1002 40708 50944 1
400120 99400120 1001 86380 86390 1
400132 99400132 1001 86380 86390 1
400634 99400634 1001 86380 86390 1
400970 99400970 1001 86380 86390 1
401044 99401044 1001 86380 86390 1
401078 99401078 1001 86380 86390 1
401110 99401110 1001 86380 86390 1
401221 99401221 1001 86380 86390 1
401328 99401328 1001 86380 86390 1
401625 99401625 1001 86380 86390 1
401589 99401589 1001 86380 86390 1
401794 99401794 1001 86380 86390 1
401871 99401871 1001 86380 86390 1
402247 99402247 1001 86380 86390 1
402314 99402314 1001 86380 86390 1
402515 99402515 1001 86380 86390 1
402848 99402848 1001 86380 86390 1
402825 99402825 1001 86380 86390 1
402795 99402795 1001 86380 86390 1
403004 99403004 1001 86380 86390 1
403007 99403007 1001 86380 86390 1
403513 99403513 1001 86380 86390 1
403582 99403582 1001 86380 86390 1
403590 99403590 1001 86380 86390 1
403709 99403709 1001 86380 86390 1
403776 99403776 1001 86380 86390 1
404221 99404221 1001 86380 86390 1
404177 99404177 1001 86380 86390 1
404287 99404287 1001 86380 86390 1
404353 99404353 1001 86380 86390 1
404552 99404552 1001 86380 86390 1
404639 99404639 1001 86380 86390 1
405152 99405152 1001 86380 86390 1
405265 99405265 1001 86380 86390 1
405382 99405382 1001 86380 86390 1
405467 99405467 1001 86380 86390 1
405580 99405580 1001 86380 86390 1
405737 99405737 1001 86380 86390 1
405740 99405740 1001 86380 86390 1
405718 99405718 1001 86380 86390 1
405669 99405669 1001 86380 86390 1
405934 99405934 1001 86380 86390 1
405997 99405997 1001 86380 86390 1
406011 99406011 1001 86380 86390 1
406122 99406122 1001 86380 86390 1
406348 99406348 1001 86380 86390 1
406366 99406366 1001 86380 86390 1
406631 99406631 1001 86380 86390 1
406889 99406889 1001 86380 86390 1
406980 99406980 1001 86380 86390 1
407046 99407046 1001 86380 86390 1
407174 99407174 1001 86380 86390 1
407401 99407401 1001 86380 86390 1
407406 99407406 1001 86380 86390 1
407409 99407409 1001 86380 86390 1
407577 99407577 1001 86380 86390 1
407739 99407739 1001 86380 86390 1
407800 99407800 1001 86380 86390 1
407959 99407959 1001 86380 86390 1
408143 99408143 1001 86380 86390 1
408609 99408609 1001 86380 86390 1
408736 99408736 1001 86380 86390 1
408738 99408738 1001 86380 86390 1
408778 99408778 1001 86380 86390 1
408864 99408864 1001 86380 86390 1
408914 99408914 1001 86380 86390 1
409127 99409127 1001 86380 86390 1
409546 99409546 1001 86380 86390 1
409728 99409728 1001 86380 86390 1
409984 99409984 1001 86380 86390 1
410065 99410065 1001 86380 86390 1
410115 99410115 1001 86380 86390 1
410365 99410365 1001 86380 86390 1
410329 99410329 1001 86380 86390 1
410524 99410524 1001 86380 86390 1
410699 99410699 1001 86380 86390 1
410784 99410784 1001 86380 86390 1
410734 99410734 1001 86380 86390 1
410880 99410880 1001 86380 86390 1
410847 99410847 1001 86380 86390 1
410928 99410928 1001 86380 86390 1
411026 99411026 1001 86380 86390 1
411087 99411087 1001 86380 86390 1
411019 99411019 1001 86380 86390 1
411286 99411286 1001 86380 86390 1
411313 99411313 1001 86380 86390 1
411374 99411374 1001 86380 86390 1
411426 99411426 1001 86380 86390 1
411749 99411749 1001 86380 86390 1
411853 99411853 1001 86380 86390 1
411835 99411835 1001 86380 86390 1
411950 99411950 1001 86380 86390 1
411949 99411949 1001 86380 86390 1
412219 99412219 1001 86380 86390 1
413618 99413618 1001 86380 86390 1
413476 99413476 1001 86380 86390 1
413317 99413317 1001 86380 86390 1
412934 99412934 1001 86380 86390 1
412917 99412917 1001 86380 86390 1
412968 99412968 1001 86380 86390 1
413206 99413206 1001 86380 86390 1
413105 99413105 1001 86380 86390 1
413154 99413154 1001 86380 86390 1
412615 99412615 1001 86380 86390 1
412831 99412831 1001 86380 86390 1
412786 99412786 1001 86380 86390 1
412810 99412810 1001 86380 86390 1
413785 99413785 1001 86380 86390 1
413715 99413715 1001 86380 86390 1
414972 99414972 1001 86380 86390 1
415098 99415098 1001 86380 86390 1
415289 99415289 1001 86380 86390 1
414647 99414647 1001 86380 86390 1
414838 99414838 1001 86380 86390 1
414321 99414321 1001 86380 86390 1
414120 99414120 1001 86380 86390 1
414180 99414180 1001 86380 86390 1
414369 99414369 1001 86380 86390 1
414131 99414131 1001 86380 86390 1
414134 99414134 1001 86380 86390 1
414501 99414501 1001 86380 86390 1
415600 99415600 1001 86380 86390 1
415651 99415651 1001 86380 86390 1
415338 99415338 1001 86380 86390 1
415374 99415374 1001 86380 86390 1
415609 99415609 1001 86380 86390 1
416792 99416792 1001 86380 86390 1
416843 99416843 1001 86380 86390 1
416643 99416643 1001 86380 86390 1
416966 99416966 1001 86380 86390 1
416971 99416971 1001 86380 86390 1
416666 99416666 1001 86380 86390 1
416882 99416882 1001 86380 86390 1
416901 99416901 1001 86380 86390 1
416472 99416472 1001 86380 86390 1
416389 99416389 1001 86380 86390 1
416062 99416062 1001 86380 86390 1
415787 99415787 1001 86380 86390 1
415980 99415980 1001 86380 86390 1
415854 99415854 1001 86380 86390 1
417397 99417397 1001 86380 86390 1
417484 99417484 1001 86380 86390 1
418796 99418796 1001 86380 86390 1
418510 99418510 1001 86380 86390 1
418500 99418500 1001 86380 86390 1
418082 99418082 1001 86380 86390 1
418165 99418165 1001 86380 86390 1
418323 99418323 1001 86380 86390 1
419042 99419042 1001 86380 86390 1
418839 99418839 1001 86380 86390 1
420147 99420147 1001 86380 86390 1
420038 99420038 1001 86380 86390 1
419354 99419354 1001 86380 86390 1
419367 99419367 1001 86380 86390 1
419582 99419582 1001 86380 86390 1
420487 99420487 1001 86380 86390 1
420806 99420806 1001 86380 86390 1
420505 99420505 1001 86380 86390 1
420639 99420639 1001 86380 86390 1
422033 99422033 1001 86380 86390 1
421949 99421949 1001 86380 86390 1
422100 99422100 1001 86380 86390 1
422108 99422108 1001 86380 86390 1
422025 99422025 1001 86380 86390 1
421283 99421283 1001 86380 86390 1
421419 99421419 1001 86380 86390 1
421685 99421685 1001 86380 86390 1
421686 99421686 1001 86380 86390 1
422336 99422336 1001 86380 86390 1
422370 99422370 1001 86380 86390 1
422263 99422263 1001 86380 86390 1
422468 99422468 1001 86380 86390 1
422328 99422328 1001 86380 86390 1
422381 99422381 1001 86380 86390 1
423521 99423521 1001 86380 86390 1
423398 99423398 1001 86380 86390 1
423731 99423731 1001 86380 86390 1
423544 99423544 1001 86380 86390 1
423273 99423273 1001 86380 86390 1
423062 99423062 1001 86380 86390 1
422966 99422966 1001 86380 86390 1
423095 99423095 1001 86380 86390 1
422971 99422971 1001 86380 86390 1
422813 99422813 1001 86380 86390 1
422741 99422741 1001 86380 86390 1
423873 99423873 1001 86380 86390 1
424045 99424045 1001 86380 86390 1
425317 99425317 1001 86380 86390 1
425166 99425166 1001 86380 86390 1
424765 99424765 1001 86380 86390 1
424808 99424808 1001 86380 86390 1
424868 99424868 1001 86380 86390 1
424871 99424871 1001 86380 86390 1
424796 99424796 1001 86380 86390 1
424901 99424901 1001 86380 86390 1
424977 99424977 1001 86380 86390 1
424638 99424638 1001 86380 86390 1
425003 99425003 1001 86380 86390 1
424411 99424411 1001 86380 86390 1
424320 99424320 1001 86380 86390 1
424331 99424331 1001 86380 86390 1
424403 99424403 1001 86380 86390 1
424528 99424528 1001 86380 86390 1
425459 99425459 1001 86380 86390 1
425578 99425578 1001 86380 86390 1
426912 99426912 1001 86380 86390 1
427059 99427059 1001 86380 86390 1
426934 99426934 1001 86380 86390 1
426806 99426806 1001 86380 86390 1
427022 99427022 1001 86380 86390 1
426451 99426451 1001 86380 86390 1
426568 99426568 1001 86380 86390 1
426319 99426319 1001 86380 86390 1
425946 99425946 1001 86380 86390 1
425900 99425900 1001 86380 86390 1
427157 99427157 1001 86380 86390 1
427341 99427341 1001 86380 86390 1
428348 99428348 1001 86380 86390 1
428597 99428597 1001 86380 86390 1
428386 99428386 1001 86380 86390 1
428605 99428605 1001 86380 86390 1
428088 99428088 1001 86380 86390 1
428325 99428325 1001 86380 86390 1
428218 99428218 1001 86380 86390 1
427807 99427807 1001 86380 86390 1
427867 99427867 1001 86380 86390 1
428906 99428906 1001 86380 86390 1
429017 99429017 1001 86380 86390 1
428943 99428943 1001 86380 86390 1
428794 99428794 1001 86380 86390 1
428958 99428958 1001 86380 86390 1
430118 99430118 1001 86380 86390 1
429967 99429967 1001 86380 86390 1
430225 99430225 1001 86380 86390 1
430111 99430111 1001 86380 86390 1
430161 99430161 1001 86380 86390 1
430239 99430239 1001 86380 86390 1
430357 99430357 1001 86380 86390 1
429369 99429369 1001 86380 86390 1
429378 99429378 1001 86380 86390 1
430686 99430686 1001 86380 86390 1
430556 99430556 1001 86380 86390 1
430521 99430521 1001 86380 86390 1
431713 99431713 1001 86380 86390 1
431882 99431882 1001 86380 86390 1
431584 99431584 1001 86380 86390 1
431588 99431588 1001 86380 86390 1
431469 99431469 1001 86380 86390 1
430895 99430895 1001 86380 86390 1
431194 99431194 1001 86380 86390 1
432151 99432151 1001 86380 86390 1
432375 99432375 1001 86380 86390 1
432359 99432359 1001 86380 86390 1
432167 99432167 1001 86380 86390 1
433440 99433440 1001 86380 86390 1
433694 99433694 1001 86380 86390 1
433212 99433212 1001 86380 86390 1
432930 99432930 1001 86380 86390 1
432702 99432702 1001 86380 86390 1
432535 99432535 1001 86380 86390 1
434065 99434065 1001 86380 86390 1
433864 99433864 1001 86380 86390 1
433843 99433843 1001 86380 86390 1
433826 99433826 1001 86380 86390 1
435133 99435133 1001 86380 86390 1
435174 99435174 1001 86380 86390 1
434639 99434639 1001 86380 86390 1
434648 99434648 1001 86380 86390 1
434750 99434750 1001 86380 86390 1
434652 99434652 1001 86380 86390 1
434144 99434144 1001 86380 86390 1
434412 99434412 1001 86380 86390 1
434162 99434162 1001 86380 86390 1
434449 99434449 1001 86380 86390 1
435729 99435729 1001 86380 86390 1
435662 99435662 1001 86380 86390 1
435446 99435446 1001 86380 86390 1
435610 99435610 1001 86380 86390 1
436833 99436833 1001 86380 86390 1
436773 99436773 1001 86380 86390 1
437012 99437012 1001 86380 86390 1
437002 99437002 1001 86380 86390 1
436386 99436386 1001 86380 86390 1
436425 99436425 1001 86380 86390 1
436677 99436677 1001 86380 86390 1
436722 99436722 1001 86380 86390 1
436083 99436083 1001 86380 86390 1
436278 99436278 1001 86380 86390 1
437215 99437215 1001 86380 86390 1
437252 99437252 1001 86380 86390 1
300532 99300532 1001 86380 86390 1
300534 99300534 1001 86380 86390 1
300412 99300412 1001 86380 86390 1
300178 99300178 1001 86380 86390 1
300158 99300158 1001 86380 86390 1
300755 99300755 1001 86380 86390 1
300925 99300925 1001 86380 86390 1
301430 99301430 1001 86380 86390 1
301355 99301355 1001 86380 86390 1
301535 99301535 1001 86380 86390 1
301423 99301423 1001 86380 86390 1
301490 99301490 1001 86380 86390 1
301299 99301299 1001 86380 86390 1
301307 99301307 1001 86380 86390 1
301068 99301068 1001 86380 86390 1
301109 99301109 1001 86380 86390 1
300941 99300941 1001 86380 86390 1
301033 99301033 1001 86380 86390 1
301010 99301010 1001 86380 86390 1
301724 99301724 1001 86380 86390 1
301661 99301661 1001 86380 86390 1
301570 99301570 1001 86380 86390 1
301639 99301639 1001 86380 86390 1
301667 99301667 1001 86380 86390 1
302220 99302220 1001 86380 86390 1
302272 99302272 1001 86380 86390 1
302008 99302008 1001 86380 86390 1
301970 99301970 1001 86380 86390 1
302153 99302153 1001 86380 86390 1
302103 99302103 1001 86380 86390 1
301858 99301858 1001 86380 86390 1
301949 99301949 1001 86380 86390 1
302547 99302547 1001 86380 86390 1
303068 99303068 1001 86380 86390 1
303120 99303120 1001 86380 86390 1
303043 99303043 1001 86380 86390 1
303097 99303097 1001 86380 86390 1
303129 99303129 1001 86380 86390 1
302861 99302861 1001 86380 86390 1
302965 99302965 1001 86380 86390 1
302882 99302882 1001 86380 86390 1
303298 99303298 1001 86380 86390 1
303402 99303402 1001 86380 86390 1
303221 99303221 1001 86380 86390 1
303319 99303319 1001 86380 86390 1
303879 99303879 1001 86380 86390 1
304009 99304009 1001 86380 86390 1
303712 99303712 1001 86380 86390 1
303773 99303773 1001 86380 86390 1
303456 99303456 1001 86380 86390 1
303420 99303420 1001 86380 86390 1
304176 99304176 1001 86380 86390 1
304211 99304211 1001 86380 86390 1
304718 99304718 1001 86380 86390 1
304809 99304809 1001 86380 86390 1
304761 99304761 1001 86380 86390 1
304804 99304804 1001 86380 86390 1
304793 99304793 1001 86380 86390 1
304857 99304857 1001 86380 86390 1
304576 99304576 1001 86380 86390 1
304646 99304646 1001 86380 86390 1
304613 99304613 1001 86380 86390 1
304370 99304370 1001 86380 86390 1
304396 99304396 1001 86380 86390 1
304256 99304256 1001 86380 86390 1
304415 99304415 1001 86380 86390 1
304429 99304429 1001 86380 86390 1
304885 99304885 1001 86380 86390 1
304929 99304929 1001 86380 86390 1
304969 99304969 1001 86380 86390 1
304932 99304932 1001 86380 86390 1
305599 99305599 1001 86380 86390 1
305523 99305523 1001 86380 86390 1
305500 99305500 1001 86380 86390 1
305569 99305569 1001 86380 86390 1
305379 99305379 1001 86380 86390 1
305328 99305328 1001 86380 86390 1
305381 99305381 1001 86380 86390 1
305394 99305394 1001 86380 86390 1
305072 99305072 1001 86380 86390 1
500050 99500050 1001 86380 86390 1
500145 99500145 1001 86380 86390 1
500007 99500007 1001 86380 86390 1
500768 99500768 1001 86380 86390 1
500619 99500619 1001 86380 86390 1
500478 99500478 1001 86380 86390 1
500336 99500336 1001 86380 86390 1
500350 99500350 1001 86380 86390 1
500379 99500379 1001 86380 86390 1
500862 99500862 1001 86380 86390 1
500815 99500815 1001 86380 86390 1
501461 99501461 1001 86380 86390 1
501514 99501514 1001 86380 86390 1
501492 99501492 1001 86380 86390 1
501454 99501454 1001 86380 86390 1
501532 99501532 1001 86380 86390 1
501636 99501636 1001 86380 86390 1
501340 99501340 1001 86380 86390 1
501379 99501379 1001 86380 86390 1
501136 99501136 1001 86380 86390 1
501164 99501164 1001 86380 86390 1
501038 99501038 1001 86380 86390 1
501118 99501118 1001 86380 86390 1
501818 99501818 1001 86380 86390 1
501795 99501795 1001 86380 86390 1
501759 99501759 1001 86380 86390 1
501656 99501656 1001 86380 86390 1
501786 99501786 1001 86380 86390 1
501700 99501700 1001 86380 86390 1
502351 99502351 1001 86380 86390 1
502315 99502315 1001 86380 86390 1
502277 99502277 1001 86380 86390 1
502221 99502221 1001 86380 86390 1
502159 99502159 1001 86380 86390 1
502241 99502241 1001 86380 86390 1
502115 99502115 1001 86380 86390 1
501897 99501897 1001 86380 86390 1
501894 99501894 1001 86380 86390 1
502503 99502503 1001 86380 86390 1
503194 99503194 1001 86380 86390 1
503086 99503086 1001 86380 86390 1
502938 99502938 1001 86380 86390 1
503018 99503018 1001 86380 86390 1
503019 99503019 1001 86380 86390 1
502878 99502878 1001 86380 86390 1
502835 99502835 1001 86380 86390 1
502810 99502810 1001 86380 86390 1
502720 99502720 1001 86380 86390 1
502876 99502876 1001 86380 86390 1
503361 99503361 1001 86380 86390 1
504114 99504114 1001 86380 86390 1
503787 99503787 1001 86380 86390 1
503776 99503776 1001 86380 86390 1
503857 99503857 1001 86380 86390 1
503644 99503644 1001 86380 86390 1
503658 99503658 1001 86380 86390 1
503664 99503664 1001 86380 86390 1
503508 99503508 1001 86380 86390 1
504150 99504150 1001 86380 86390 1
504842 99504842 1001 86380 86390 1
504804 99504804 1001 86380 86390 1
504858 99504858 1001 86380 86390 1
504748 99504748 1001 86380 86390 1
504890 99504890 1001 86380 86390 1
504762 99504762 1001 86380 86390 1
504578 99504578 1001 86380 86390 1
504591 99504591 1001 86380 86390 1
504684 99504684 1001 86380 86390 1
504723 99504723 1001 86380 86390 1
504634 99504634 1001 86380 86390 1
504336 99504336 1001 86380 86390 1
504428 99504428 1001 86380 86390 1
504329 99504329 1001 86380 86390 1
504475 99504475 1001 86380 86390 1
504502 99504502 1001 86380 86390 1
504504 99504504 1001 86380 86390 1
505071 99505071 1001 86380 86390 1
505064 99505064 1001 86380 86390 1
505092 99505092 1001 86380 86390 1
505132 99505132 1001 86380 86390 1
505643 99505643 1001 86380 86390 1
505605 99505605 1001 86380 86390 1
505608 99505608 1001 86380 86390 1
505762 99505762 1001 86380 86390 1
505426 99505426 1001 86380 86390 1
505362 99505362 1001 86380 86390 1
505379 99505379 1001 86380 86390 1
505421 99505421 1001 86380 86390 1
505499 99505499 1001 86380 86390 1
505833 99505833 1001 86380 86390 1
505850 99505850 1001 86380 86390 1
506588 99506588 1001 86380 86390 1
506465 99506465 1001 86380 86390 1
506428 99506428 1001 86380 86390 1
506441 99506441 1001 86380 86390 1
506196 99506196 1001 86380 86390 1
506327 99506327 1001 86380 86390 1
506237 99506237 1001 86380 86390 1
506276 99506276 1001 86380 86390 1
506345 99506345 1001 86380 86390 1
506244 99506244 1001 86380 86390 1
506101 99506101 1001 86380 86390 1
505987 99505987 1001 86380 86390 1
506632 99506632 1001 86380 86390 1
506659 99506659 1001 86380 86390 1
506790 99506790 1001 86380 86390 1
506184 99506184 1001 86380 86390 1
506687 99506687 1001 86380 86390 1
506715 99506715 1001 86380 86390 1
506742 99506742 1001 86380 86390 1
506757 99506757 1001 86380 86390 1
506669 99506669 1001 86380 86390 1
506800 99506800 1001 86380 86390 1
507395 99507395 1001 86380 86390 1
507324 99507324 1001 86380 86390 1
507299 99507299 1001 86380 86390 1
507412 99507412 1001 86380 86390 1
507179 99507179 1001 86380 86390 1
507196 99507196 1001 86380 86390 1
507187 99507187 1001 86380 86390 1
506843 99506843 1001 86380 86390 1
506946 99506946 1001 86380 86390 1
506884 99506884 1001 86380 86390 1
506929 99506929 1001 86380 86390 1
507496 99507496 1001 86380 86390 1
507574 99507574 1001 86380 86390 1
508147 99508147 1001 86380 86390 1
508236 99508236 1001 86380 86390 1
507939 99507939 1001 86380 86390 1
508030 99508030 1001 86380 86390 1
507852 99507852 1001 86380 86390 1
507923 99507923 1001 86380 86390 1
507886 99507886 1001 86380 86390 1
507630 99507630 1001 86380 86390 1
507699 99507699 1001 86380 86390 1
507756 99507756 1001 86380 86390 1
508284 99508284 1001 86380 86390 1
508372 99508372 1001 86380 86390 1
509004 99509004 1001 86380 86390 1
508942 99508942 1001 86380 86390 1
509024 99509024 1001 86380 86390 1
508858 99508858 1001 86380 86390 1
508783 99508783 1001 86380 86390 1
508706 99508706 1001 86380 86390 1
508797 99508797 1001 86380 86390 1
508721 99508721 1001 86380 86390 1
508801 99508801 1001 86380 86390 1
508726 99508726 1001 86380 86390 1
508648 99508648 1001 86380 86390 1
508496 99508496 1001 86380 86390 1
508459 99508459 1001 86380 86390 1
508475 99508475 1001 86380 86390 1
508529 99508529 1001 86380 86390 1
509150 99509150 1001 86380 86390 1
509088 99509088 1001 86380 86390 1
509078 99509078 1001 86380 86390 1
509274 99509274 1001 86380 86390 1
509134 99509134 1001 86380 86390 1
509252 99509252 1001 86380 86390 1
509824 99509824 1001 86380 86390 1
509814 99509814 1001 86380 86390 1
509795 99509795 1001 86380 86390 1
509718 99509718 1001 86380 86390 1
509580 99509580 1001 86380 86390 1
509619 99509619 1001 86380 86390 1
509494 99509494 1001 86380 86390 1
509551 99509551 1001 86380 86390 1
509577 99509577 1001 86380 86390 1
509345 99509345 1001 86380 86390 1
509307 99509307 1001 86380 86390 1
509465 99509465 1001 86380 86390 1
509364 99509364 1001 86380 86390 1
509486 99509486 1001 86380 86390 1
509937 99509937 1001 86380 86390 1
510003 99510003 1001 86380 86390 1
510098 99510098 1001 86380 86390 1
510034 99510034 1001 86380 86390 1
510617 99510617 1001 86380 86390 1
510633 99510633 1001 86380 86390 1
510348 99510348 1001 86380 86390 1
510466 99510466 1001 86380 86390 1
510519 99510519 1001 86380 86390 1
510187 99510187 1001 86380 86390 1
510203 99510203 1001 86380 86390 1
510231 99510231 1001 86380 86390 1
510245 99510245 1001 86380 86390 1
510259 99510259 1001 86380 86390 1
510116 99510116 1001 86380 86390 1
510843 99510843 1001 86380 86390 1
510926 99510926 1001 86380 86390 1
510852 99510852 1001 86380 86390 1
511463 99511463 1001 86380 86390 1
511540 99511540 1001 86380 86390 1
511544 99511544 1001 86380 86390 1
511547 99511547 1001 86380 86390 1
511385 99511385 1001 86380 86390 1
510964 99510964 1001 86380 86390 1
511695 99511695 1001 86380 86390 1
511582 99511582 1001 86380 86390 1
511754 99511754 1001 86380 86390 1
512225 99512225 1001 86380 86390 1
512352 99512352 1001 86380 86390 1
512368 99512368 1001 86380 86390 1
512223 99512223 1001 86380 86390 1
512088 99512088 1001 86380 86390 1
512067 99512067 1001 86380 86390 1
512134 99512134 1001 86380 86390 1
511813 99511813 1001 86380 86390 1
511840 99511840 1001 86380 86390 1
511935 99511935 1001 86380 86390 1
511808 99511808 1001 86380 86390 1
511834 99511834 1001 86380 86390 1
511873 99511873 1001 86380 86390 1
512555 99512555 1001 86380 86390 1
513026 99513026 1001 86380 86390 1
513080 99513080 1001 86380 86390 1
513042 99513042 1001 86380 86390 1
513012 99513012 1001 86380 86390 1
512892 99512892 1001 86380 86390 1
512905 99512905 1001 86380 86390 1
512854 99512854 1001 86380 86390 1
512816 99512816 1001 86380 86390 1
512817 99512817 1001 86380 86390 1
512783 99512783 1001 86380 86390 1
512603 99512603 1001 86380 86390 1
513281 99513281 1001 86380 86390 1
513296 99513296 1001 86380 86390 1
513250 99513250 1001 86380 86390 1
513214 99513214 1001 86380 86390 1
513918 99513918 1001 86380 86390 1
514019 99514019 1001 86380 86390 1
513939 99513939 1001 86380 86390 1
513645 99513645 1001 86380 86390 1
513723 99513723 1001 86380 86390 1
513711 99513711 1001 86380 86390 1
513702 99513702 1001 86380 86390 1
513794 99513794 1001 86380 86390 1
513706 99513706 1001 86380 86390 1
513695 99513695 1001 86380 86390 1
513825 99513825 1001 86380 86390 1
513464 99513464 1001 86380 86390 1
513557 99513557 1001 86380 86390 1
513442 99513442 1001 86380 86390 1
514055 99514055 1001 86380 86390 1
514668 99514668 1001 86380 86390 1
514746 99514746 1001 86380 86390 1
514740 99514740 1001 86380 86390 1
514602 99514602 1001 86380 86390 1
514538 99514538 1001 86380 86390 1
514447 99514447 1001 86380 86390 1
514516 99514516 1001 86380 86390 1
514291 99514291 1001 86380 86390 1
514266 99514266 1001 86380 86390 1
514410 99514410 1001 86380 86390 1
514414 99514414 1001 86380 86390 1
514880 99514880 1001 86380 86390 1
515023 99515023 1001 86380 86390 1
514876 99514876 1001 86380 86390 1
515555 99515555 1001 86380 86390 1
515453 99515453 1001 86380 86390 1
515290 99515290 1001 86380 86390 1
515450 99515450 1001 86380 86390 1
515168 99515168 1001 86380 86390 1
515169 99515169 1001 86380 86390 1
515217 99515217 1001 86380 86390 1
515741 99515741 1001 86380 86390 1
516425 99516425 1001 86380 86390 1
516175 99516175 1001 86380 86390 1
516176 99516176 1001 86380 86390 1
516281 99516281 1001 86380 86390 1
516196 99516196 1001 86380 86390 1
516089 99516089 1001 86380 86390 1
515894 99515894 1001 86380 86390 1
516051 99516051 1001 86380 86390 1
515908 99515908 1001 86380 86390 1
516054 99516054 1001 86380 86390 1
515978 99515978 1001 86380 86390 1
515940 99515940 1001 86380 86390 1
516577 99516577 1001 86380 86390 1
516553 99516553 1001 86380 86390 1
516529 99516529 1001 86380 86390 1
516545 99516545 1001 86380 86390 1
517306 99517306 1001 86380 86390 1
517082 99517082 1001 86380 86390 1
517045 99517045 1001 86380 86390 1
516968 99516968 1001 86380 86390 1
516957 99516957 1001 86380 86390 1
516958 99516958 1001 86380 86390 1
516972 99516972 1001 86380 86390 1
516960 99516960 1001 86380 86390 1
516794 99516794 1001 86380 86390 1
516904 99516904 1001 86380 86390 1
516882 99516882 1001 86380 86390 1
516805 99516805 1001 86380 86390 1
517132 99517132 1001 86380 86390 1
517338 99517338 1001 86380 86390 1
517473 99517473 1001 86380 86390 1
517971 99517971 1001 86380 86390 1
518051 99518051 1001 86380 86390 1
518139 99518139 1001 86380 86390 1
518109 99518109 1001 86380 86390 1
517768 99517768 1001 86380 86390 1
517798 99517798 1001 86380 86390 1
517940 99517940 1001 86380 86390 1
517954 99517954 1001 86380 86390 1
517699 99517699 1001 86380 86390 1
517602 99517602 1001 86380 86390 1
517746 99517746 1001 86380 86390 1
517734 99517734 1001 86380 86390 1
517592 99517592 1001 86380 86390 1
518269 99518269 1001 86380 86390 1
518312 99518312 1001 86380 86390 1
518223 99518223 1001 86380 86390 1
518886 99518886 1001 86380 86390 1
518809 99518809 1001 86380 86390 1
518901 99518901 1001 86380 86390 1
518961 99518961 1001 86380 86390 1
518801 99518801 1001 86380 86390 1
518895 99518895 1001 86380 86390 1
518977 99518977 1001 86380 86390 1
518794 99518794 1001 86380 86390 1
518641 99518641 1001 86380 86390 1
518762 99518762 1001 86380 86390 1
518600 99518600 1001 86380 86390 1
518397 99518397 1001 86380 86390 1
518528 99518528 1001 86380 86390 1
518425 99518425 1001 86380 86390 1
519033 99519033 1001 86380 86390 1
519061 99519061 1001 86380 86390 1
519676 99519676 1001 86380 86390 1
519625 99519625 1001 86380 86390 1
519614 99519614 1001 86380 86390 1
519791 99519791 1001 86380 86390 1
519720 99519720 1001 86380 86390 1
519772 99519772 1001 86380 86390 1
519607 99519607 1001 86380 86390 1
519221 99519221 1001 86380 86390 1
519351 99519351 1001 86380 86390 1
519239 99519239 1001 86380 86390 1
519253 99519253 1001 86380 86390 1
519348 99519348 1001 86380 86390 1
519968 99519968 1001 86380 86390 1
520009 99520009 1001 86380 86390 1
519880 99519880 1001 86380 86390 1
519920 99519920 1001 86380 86390 1
519830 99519830 1001 86380 86390 1
519935 99519935 1001 86380 86390 1
519949 99519949 1001 86380 86390 1
520507 99520507 1001 86380 86390 1
520536 99520536 1001 86380 86390 1
520537 99520537 1001 86380 86390 1
520229 99520229 1001 86380 86390 1
520433 99520433 1001 86380 86390 1
520153 99520153 1001 86380 86390 1
520194 99520194 1001 86380 86390 1
520119 99520119 1001 86380 86390 1
520146 99520146 1001 86380 86390 1
520147 99520147 1001 86380 86390 1
520212 99520212 1001 86380 86390 1
520807 99520807 1001 86380 86390 1
520698 99520698 1001 86380 86390 1
520686 99520686 1001 86380 86390 1
521390 99521390 1001 86380 86390 1
521438 99521438 1001 86380 86390 1
521369 99521369 1001 86380 86390 1
521423 99521423 1001 86380 86390 1
521144 99521144 1001 86380 86390 1
521250 99521250 1001 86380 86390 1
521139 99521139 1001 86380 86390 1
521075 99521075 1001 86380 86390 1
521206 99521206 1001 86380 86390 1
520890 99520890 1001 86380 86390 1
521033 99521033 1001 86380 86390 1
520907 99520907 1001 86380 86390 1
520883 99520883 1001 86380 86390 1
521621 99521621 1001 86380 86390 1
522243 99522243 1001 86380 86390 1
522166 99522166 1001 86380 86390 1
522168 99522168 1001 86380 86390 1
522273 99522273 1001 86380 86390 1
521957 99521957 1001 86380 86390 1
522011 99522011 1001 86380 86390 1
521973 99521973 1001 86380 86390 1
522031 99522031 1001 86380 86390 1
522033 99522033 1001 86380 86390 1
521844 99521844 1001 86380 86390 1
521813 99521813 1001 86380 86390 1
522311 99522311 1001 86380 86390 1
522926 99522926 1001 86380 86390 1
522863 99522863 1001 86380 86390 1
522749 99522749 1001 86380 86390 1
522696 99522696 1001 86380 86390 1
522608 99522608 1001 86380 86390 1
522506 99522506 1001 86380 86390 1
523235 99523235 1001 86380 86390 1
523226 99523226 1001 86380 86390 1
523868 99523868 1001 86380 86390 1
523869 99523869 1001 86380 86390 1
523753 99523753 1001 86380 86390 1
523757 99523757 1001 86380 86390 1
523748 99523748 1001 86380 86390 1
523840 99523840 1001 86380 86390 1
523535 99523535 1001 86380 86390 1
523640 99523640 1001 86380 86390 1
523615 99523615 1001 86380 86390 1
523631 99523631 1001 86380 86390 1
523555 99523555 1001 86380 86390 1
523570 99523570 1001 86380 86390 1
523427 99523427 1001 86380 86390 1
523369 99523369 1001 86380 86390 1
523333 99523333 1001 86380 86390 1
524026 99524026 1001 86380 86390 1
524079 99524079 1001 86380 86390 1
524712 99524712 1001 86380 86390 1
524727 99524727 1001 86380 86390 1
524666 99524666 1001 86380 86390 1
524533 99524533 1001 86380 86390 1
524509 99524509 1001 86380 86390 1
524511 99524511 1001 86380 86390 1
524194 99524194 1001 86380 86390 1
524188 99524188 1001 86380 86390 1
524910 99524910 1001 86380 86390 1
524976 99524976 1001 86380 86390 1
524899 99524899 1001 86380 86390 1
524953 99524953 1001 86380 86390 1
524928 99524928 1001 86380 86390 1
524812 99524812 1001 86380 86390 1
524959 99524959 1001 86380 86390 1
524806 99524806 1001 86380 86390 1
525478 99525478 1001 86380 86390 1
525467 99525467 1001 86380 86390 1
525392 99525392 1001 86380 86390 1
525329 99525329 1001 86380 86390 1
525309 99525309 1001 86380 86390 1
525377 99525377 1001 86380 86390 1
525145 99525145 1001 86380 86390 1
525150 99525150 1001 86380 86390 1
525011 99525011 1001 86380 86390 1
525050 99525050 1001 86380 86390 1
525141 99525141 1001 86380 86390 1
525779 99525779 1001 86380 86390 1
525760 99525760 1001 86380 86390 1
526273 99526273 1001 86380 86390 1
526301 99526301 1001 86380 86390 1
526293 99526293 1001 86380 86390 1
526332 99526332 1001 86380 86390 1
526345 99526345 1001 86380 86390 1
526115 99526115 1001 86380 86390 1
526131 99526131 1001 86380 86390 1
526029 99526029 1001 86380 86390 1
526134 99526134 1001 86380 86390 1
526178 99526178 1001 86380 86390 1
525868 99525868 1001 86380 86390 1
525998 99525998 1001 86380 86390 1
525926 99525926 1001 86380 86390 1
525852 99525852 1001 86380 86390 1
525943 99525943 1001 86380 86390 1
526602 99526602 1001 86380 86390 1
526487 99526487 1001 86380 86390 1
526516 99526516 1001 86380 86390 1
526533 99526533 1001 86380 86390 1
526445 99526445 1001 86380 86390 1
527125 99527125 1001 86380 86390 1
527031 99527031 1001 86380 86390 1
527013 99527013 1001 86380 86390 1
526722 99526722 1001 86380 86390 1
526725 99526725 1001 86380 86390 1
526816 99526816 1001 86380 86390 1
526661 99526661 1001 86380 86390 1
526636 99526636 1001 86380 86390 1
527312 99527312 1001 86380 86390 1
528039 99528039 1001 86380 86390 1
528015 99528015 1001 86380 86390 1
528024 99528024 1001 86380 86390 1
527867 99527867 1001 86380 86390 1
527573 99527573 1001 86380 86390 1
527600 99527600 1001 86380 86390 1
528180 99528180 1001 86380 86390 1
528143 99528143 1001 86380 86390 1
528247 99528247 1001 86380 86390 1
528079 99528079 1001 86380 86390 1
528900 99528900 1001 86380 86390 1
528620 99528620 1001 86380 86390 1
528646 99528646 1001 86380 86390 1
528585 99528585 1001 86380 86390 1
528598 99528598 1001 86380 86390 1
528692 99528692 1001 86380 86390 1
528654 99528654 1001 86380 86390 1
528411 99528411 1001 86380 86390 1
528352 99528352 1001 86380 86390 1
528459 99528459 1001 86380 86390 1
528304 99528304 1001 86380 86390 1
528409 99528409 1001 86380 86390 1
529094 99529094 1001 86380 86390 1
528954 99528954 1001 86380 86390 1
528960 99528960 1001 86380 86390 1
529105 99529105 1001 86380 86390 1
529679 99529679 1001 86380 86390 1
529722 99529722 1001 86380 86390 1
529533 99529533 1001 86380 86390 1
529585 99529585 1001 86380 86390 1
529483 99529483 1001 86380 86390 1
529236 99529236 1001 86380 86390 1
529174 99529174 1001 86380 86390 1
529258 99529258 1001 86380 86390 1
529893 99529893 1001 86380 86390 1
529889 99529889 1001 86380 86390 1
529864 99529864 1001 86380 86390 1
530438 99530438 1001 86380 86390 1
530421 99530421 1001 86380 86390 1
530232 99530232 1001 86380 86390 1
530151 99530151 1001 86380 86390 1
530152 99530152 1001 86380 86390 1
530192 99530192 1001 86380 86390 1
529937 99529937 1001 86380 86390 1
529991 99529991 1001 86380 86390 1
529980 99529980 1001 86380 86390 1
530019 99530019 1001 86380 86390 1
530097 99530097 1001 86380 86390 1
530708 99530708 1001 86380 86390 1
530675 99530675 1001 86380 86390 1
530701 99530701 1001 86380 86390 1
531309 99531309 1001 86380 86390 1
531085 99531085 1001 86380 86390 1
530973 99530973 1001 86380 86390 1
530864 99530864 1001 86380 86390 1
530890 99530890 1001 86380 86390 1
530816 99530816 1001 86380 86390 1
530843 99530843 1001 86380 86390 1
531406 99531406 1001 86380 86390 1
532018 99532018 1001 86380 86390 1
532127 99532127 1001 86380 86390 1
532128 99532128 1001 86380 86390 1
531840 99531840 1001 86380 86390 1
531882 99531882 1001 86380 86390 1
531744 99531744 1001 86380 86390 1
531762 99531762 1001 86380 86390 1
531659 99531659 1001 86380 86390 1
531725 99531725 1001 86380 86390 1
531596 99531596 1001 86380 86390 1
532230 99532230 1001 86380 86390 1
532298 99532298 1001 86380 86390 1
532290 99532290 1001 86380 86390 1
532658 99532658 1001 86380 86390 1
532685 99532685 1001 86380 86390 1
532801 99532801 1001 86380 86390 1
532815 99532815 1001 86380 86390 1
532765 99532765 1001 86380 86390 1
532787 99532787 1001 86380 86390 1
532631 99532631 1001 86380 86390 1
532464 99532464 1001 86380 86390 1
532610 99532610 1001 86380 86390 1
532536 99532536 1001 86380 86390 1
533105 99533105 1001 86380 86390 1
533768 99533768 1001 86380 86390 1
533769 99533769 1001 86380 86390 1
533733 99533733 1001 86380 86390 1
533657 99533657 1001 86380 86390 1
533471 99533471 1001 86380 86390 1
533559 99533559 1001 86380 86390 1
533317 99533317 1001 86380 86390 1
533435 99533435 1001 86380 86390 1
534040 99534040 1001 86380 86390 1
534608 99534608 1001 86380 86390 1
534649 99534649 1001 86380 86390 1
534611 99534611 1001 86380 86390 1
534577 99534577 1001 86380 86390 1
534500 99534500 1001 86380 86390 1
534454 99534454 1001 86380 86390 1
534473 99534473 1001 86380 86390 1
534321 99534321 1001 86380 86390 1
534154 99534154 1001 86380 86390 1
534184 99534184 1001 86380 86390 1
534837 99534837 1001 86380 86390 1
534855 99534855 1001 86380 86390 1
534770 99534770 1001 86380 86390 1
535371 99535371 1001 86380 86390 1
535485 99535485 1001 86380 86390 1
535188 99535188 1001 86380 86390 1
535163 99535163 1001 86380 86390 1
535104 99535104 1001 86380 86390 1
534907 99534907 1001 86380 86390 1
535079 99535079 1001 86380 86390 1
535055 99535055 1001 86380 86390 1
535585 99535585 1001 86380 86390 1
535598 99535598 1001 86380 86390 1
535521 99535521 1001 86380 86390 1
536157 99536157 1001 86380 86390 1
536212 99536212 1001 86380 86390 1
536083 99536083 1001 86380 86390 1
535942 99535942 1001 86380 86390 1
535971 99535971 1001 86380 86390 1
535757 99535757 1001 86380 86390 1
535900 99535900 1001 86380 86390 1
535813 99535813 1001 86380 86390 1
535792 99535792 1001 86380 86390 1
536468 99536468 1001 86380 86390 1
536338 99536338 1001 86380 86390 1
536418 99536418 1001 86380 86390 1
536341 99536341 1001 86380 86390 1
537073 99537073 1001 86380 86390 1
537099 99537099 1001 86380 86390 1
536964 99536964 1001 86380 86390 1
537094 99537094 1001 86380 86390 1
537149 99537149 1001 86380 86390 1
536907 99536907 1001 86380 86390 1
536953 99536953 1001 86380 86390 1
536786 99536786 1001 86380 86390 1
536674 99536674 1001 86380 86390 1
536623 99536623 1001 86380 86390 1
536665 99536665 1001 86380 86390 1
536630 99536630 1001 86380 86390 1
537266 99537266 1001 86380 86390 1
537270 99537270 1001 86380 86390 1
537193 99537193 1001 86380 86390 1
537223 99537223 1001 86380 86390 1
537961 99537961 1001 86380 86390 1
537719 99537719 1001 86380 86390 1
537727 99537727 1001 86380 86390 1
537782 99537782 1001 86380 86390 1
537448 99537448 1001 86380 86390 1
537385 99537385 1001 86380 86390 1
537515 99537515 1001 86380 86390 1
538741 99538741 1001 86380 86390 1
538716 99538716 1001 86380 86390 1
538790 99538790 1001 86380 86390 1
538743 99538743 1001 86380 86390 1
538731 99538731 1001 86380 86390 1
538682 99538682 1001 86380 86390 1
538404 99538404 1001 86380 86390 1
538408 99538408 1001 86380 86390 1
538578 99538578 1001 86380 86390 1
538528 99538528 1001 86380 86390 1
538567 99538567 1001 86380 86390 1
538412 99538412 1001 86380 86390 1
538453 99538453 1001 86380 86390 1
538248 99538248 1001 86380 86390 1
538249 99538249 1001 86380 86390 1
538328 99538328 1001 86380 86390 1
538865 99538865 1001 86380 86390 1
539002 99539002 1001 86380 86390 1
538835 99538835 1001 86380 86390 1
539449 99539449 1001 86380 86390 1
539519 99539519 1001 86380 86390 1
539560 99539560 1001 86380 86390 1
539471 99539471 1001 86380 86390 1
539360 99539360 1001 86380 86390 1
539258 99539258 1001 86380 86390 1
539316 99539316 1001 86380 86390 1
539178 99539178 1001 86380 86390 1
539088 99539088 1001 86380 86390 1
539193 99539193 1001 86380 86390 1
539030 99539030 1001 86380 86390 1
539823 99539823 1001 86380 86390 1
539682 99539682 1001 86380 86390 1
539801 99539801 1001 86380 86390 1
539700 99539700 1001 86380 86390 1
539715 99539715 1001 86380 86390 1
540274 99540274 1001 86380 86390 1
540463 99540463 1001 86380 86390 1
540059 99540059 1001 86380 86390 1
540216 99540216 1001 86380 86390 1
540166 99540166 1001 86380 86390 1
540103 99540103 1001 86380 86390 1
539875 99539875 1001 86380 86390 1
539857 99539857 1001 86380 86390 1
540615 99540615 1001 86380 86390 1
541140 99541140 1001 86380 86390 1
541248 99541248 1001 86380 86390 1
540891 99540891 1001 86380 86390 1
540704 99540704 1001 86380 86390 1
540705 99540705 1001 86380 86390 1
540809 99540809 1001 86380 86390 1
540772 99540772 1001 86380 86390 1
540811 99540811 1001 86380 86390 1
541337 99541337 1001 86380 86390 1
541353 99541353 1001 86380 86390 1
541991 99541991 1001 86380 86390 1
541954 99541954 1001 86380 86390 1
541951 99541951 1001 86380 86390 1
541851 99541851 1001 86380 86390 1
541764 99541764 1001 86380 86390 1
541835 99541835 1001 86380 86390 1
541707 99541707 1001 86380 86390 1
542187 99542187 1001 86380 86390 1
542755 99542755 1001 86380 86390 1
542784 99542784 1001 86380 86390 1
542826 99542826 1001 86380 86390 1
542548 99542548 1001 86380 86390 1
542394 99542394 1001 86380 86390 1
542346 99542346 1001 86380 86390 1
542438 99542438 1001 86380 86390 1
543038 99543038 1001 86380 86390 1
542991 99542991 1001 86380 86390 1
543019 99543019 1001 86380 86390 1
543709 99543709 1001 86380 86390 1
543685 99543685 1001 86380 86390 1
543469 99543469 1001 86380 86390 1
543524 99543524 1001 86380 86390 1
543563 99543563 1001 86380 86390 1
543526 99543526 1001 86380 86390 1
543333 99543333 1001 86380 86390 1
543356 99543356 1001 86380 86390 1
543292 99543292 1001 86380 86390 1
543927 99543927 1001 86380 86390 1
543889 99543889 1001 86380 86390 1
543944 99543944 1001 86380 86390 1
544578 99544578 1001 86380 86390 1
544400 99544400 1001 86380 86390 1
544188 99544188 1001 86380 86390 1
544204 99544204 1001 86380 86390 1
544390 99544390 1001 86380 86390 1
544041 99544041 1001 86380 86390 1
544079 99544079 1001 86380 86390 1
544169 99544169 1001 86380 86390 1
544616 99544616 1001 86380 86390 1
517494 753 1002 38151 39990 1
540022 518 1002 30544 33740 1
400094 99400094 1001 86380 86390 1
400103 99400103 1001 86380 86390 1
400050 99400050 1001 86380 86390 1
400033 99400033 1001 86380 86390 1
400216 99400216 1001 86380 86390 1
400218 99400218 1001 86380 86390 1
400233 99400233 1001 86380 86390 1
400452 99400452 1001 86380 86390 1
400490 99400490 1001 86380 86390 1
400585 99400585 1001 86380 86390 1
401097 99401097 1001 86380 86390 1
401411 99401411 1001 86380 86390 1
401425 99401425 1001 86380 86390 1
401629 99401629 1001 86380 86390 1
401608 99401608 1001 86380 86390 1
401831 99401831 1001 86380 86390 1
401791 99401791 1001 86380 86390 1
401879 99401879 1001 86380 86390 1
401883 99401883 1001 86380 86390 1
401988 99401988 1001 86380 86390 1
402171 99402171 1001 86380 86390 1
402143 99402143 1001 86380 86390 1
402072 99402072 1001 86380 86390 1
402394 99402394 1001 86380 86390 1
402497 99402497 1001 86380 86390 1
402600 99402600 1001 86380 86390 1
402734 99402734 1001 86380 86390 1
402720 99402720 1001 86380 86390 1
402898 99402898 1001 86380 86390 1
403032 99403032 1001 86380 86390 1
403137 99403137 1001 86380 86390 1
403532 99403532 1001 86380 86390 1
403475 99403475 1001 86380 86390 1
404134 99404134 1001 86380 86390 1
404076 99404076 1001 86380 86390 1
404102 99404102 1001 86380 86390 1
404250 99404250 1001 86380 86390 1
404459 99404459 1001 86380 86390 1
404436 99404436 1001 86380 86390 1
404509 99404509 1001 86380 86390 1
404654 99404654 1001 86380 86390 1
404924 99404924 1001 86380 86390 1
405089 99405089 1001 86380 86390 1
405040 99405040 1001 86380 86390 1
405134 99405134 1001 86380 86390 1
405175 99405175 1001 86380 86390 1
405252 99405252 1001 86380 86390 1
405609 99405609 1001 86380 86390 1
405654 99405654 1001 86380 86390 1
405838 99405838 1001 86380 86390 1
405861 99405861 1001 86380 86390 1
405943 99405943 1001 86380 86390 1
406224 99406224 1001 86380 86390 1
406552 99406552 1001 86380 86390 1
406571 99406571 1001 86380 86390 1
406700 99406700 1001 86380 86390 1
406698 99406698 1001 86380 86390 1
406797 99406797 1001 86380 86390 1
406807 99406807 1001 86380 86390 1
406873 99406873 1001 86380 86390 1
406888 99406888 1001 86380 86390 1
407122 99407122 1001 86380 86390 1
407184 99407184 1001 86380 86390 1
407319 99407319 1001 86380 86390 1
407250 99407250 1001 86380 86390 1
407486 99407486 1001 86380 86390 1
407445 99407445 1001 86380 86390 1
407629 99407629 1001 86380 86390 1
407743 99407743 1001 86380 86390 1
407811 99407811 1001 86380 86390 1
408049 99408049 1001 86380 86390 1
408333 99408333 1001 86380 86390 1
408568 99408568 1001 86380 86390 1
408806 99408806 1001 86380 86390 1
409046 99409046 1001 86380 86390 1
409121 99409121 1001 86380 86390 1
409100 99409100 1001 86380 86390 1
409237 99409237 1001 86380 86390 1
409292 99409292 1001 86380 86390 1
409711 99409711 1001 86380 86390 1
410113 99410113 1001 86380 86390 1
410300 99410300 1001 86380 86390 1
410507 99410507 1001 86380 86390 1
410724 99410724 1001 86380 86390 1
410704 99410704 1001 86380 86390 1
410787 99410787 1001 86380 86390 1
410744 99410744 1001 86380 86390 1
411094 99411094 1001 86380 86390 1
411169 99411169 1001 86380 86390 1
411404 99411404 1001 86380 86390 1
411447 99411447 1001 86380 86390 1
411651 99411651 1001 86380 86390 1
411720 99411720 1001 86380 86390 1
411792 99411792 1001 86380 86390 1
411897 99411897 1001 86380 86390 1
411965 99411965 1001 86380 86390 1
412172 99412172 1001 86380 86390 1
412280 99412280 1001 86380 86390 1
413486 99413486 1001 86380 86390 1
413443 99413443 1001 86380 86390 1
412890 99412890 1001 86380 86390 1
412780 99412780 1001 86380 86390 1
412588 99412588 1001 86380 86390 1
415146 99415146 1001 86380 86390 1
415183 99415183 1001 86380 86390 1
414621 99414621 1001 86380 86390 1
414697 99414697 1001 86380 86390 1
414887 99414887 1001 86380 86390 1
414911 99414911 1001 86380 86390 1
414834 99414834 1001 86380 86390 1
414919 99414919 1001 86380 86390 1
414437 99414437 1001 86380 86390 1
415558 99415558 1001 86380 86390 1
415375 99415375 1001 86380 86390 1
415666 99415666 1001 86380 86390 1
416609 99416609 1001 86380 86390 1
416908 99416908 1001 86380 86390 1
416762 99416762 1001 86380 86390 1
416956 99416956 1001 86380 86390 1
416398 99416398 1001 86380 86390 1
416257 99416257 1001 86380 86390 1
416250 99416250 1001 86380 86390 1
415884 99415884 1001 86380 86390 1
415989 99415989 1001 86380 86390 1
415756 99415756 1001 86380 86390 1
416022 99416022 1001 86380 86390 1
415847 99415847 1001 86380 86390 1
417140 99417140 1001 86380 86390 1
417236 99417236 1001 86380 86390 1
417062 99417062 1001 86380 86390 1
417554 99417554 1001 86380 86390 1
418447 99418447 1001 86380 86390 1
418370 99418370 1001 86380 86390 1
418059 99418059 1001 86380 86390 1
418186 99418186 1001 86380 86390 1
417820 99417820 1001 86380 86390 1
417926 99417926 1001 86380 86390 1
417727 99417727 1001 86380 86390 1
418954 99418954 1001 86380 86390 1
418926 99418926 1001 86380 86390 1
420122 99420122 1001 86380 86390 1
420130 99420130 1001 86380 86390 1
420413 99420413 1001 86380 86390 1
419777 99419777 1001 86380 86390 1
420049 99420049 1001 86380 86390 1
419471 99419471 1001 86380 86390 1
420709 99420709 1001 86380 86390 1
421802 99421802 1001 86380 86390 1
422020 99422020 1001 86380 86390 1
422090 99422090 1001 86380 86390 1
421382 99421382 1001 86380 86390 1
421384 99421384 1001 86380 86390 1
421363 99421363 1001 86380 86390 1
421313 99421313 1001 86380 86390 1
420897 99420897 1001 86380 86390 1
421241 99421241 1001 86380 86390 1
421217 99421217 1001 86380 86390 1
421195 99421195 1001 86380 86390 1
420854 99420854 1001 86380 86390 1
422440 99422440 1001 86380 86390 1
422369 99422369 1001 86380 86390 1
423583 99423583 1001 86380 86390 1
423705 99423705 1001 86380 86390 1
423419 99423419 1001 86380 86390 1
423714 99423714 1001 86380 86390 1
423432 99423432 1001 86380 86390 1
423484 99423484 1001 86380 86390 1
422716 99422716 1001 86380 86390 1
424050 99424050 1001 86380 86390 1
423817 99423817 1001 86380 86390 1
424116 99424116 1001 86380 86390 1
425080 99425080 1001 86380 86390 1
425246 99425246 1001 86380 86390 1
425032 99425032 1001 86380 86390 1
425289 99425289 1001 86380 86390 1
425361 99425361 1001 86380 86390 1
425078 99425078 1001 86380 86390 1
425371 99425371 1001 86380 86390 1
425169 99425169 1001 86380 86390 1
424675 99424675 1001 86380 86390 1
424740 99424740 1001 86380 86390 1
424913 99424913 1001 86380 86390 1
424833 99424833 1001 86380 86390 1
424635 99424635 1001 86380 86390 1
424692 99424692 1001 86380 86390 1
424477 99424477 1001 86380 86390 1
425405 99425405 1001 86380 86390 1
425412 99425412 1001 86380 86390 1
426911 99426911 1001 86380 86390 1
426948 99426948 1001 86380 86390 1
426768 99426768 1001 86380 86390 1
426910 99426910 1001 86380 86390 1
426315 99426315 1001 86380 86390 1
426317 99426317 1001 86380 86390 1
426619 99426619 1001 86380 86390 1
426101 99426101 1001 86380 86390 1
426108 99426108 1001 86380 86390 1
427388 99427388 1001 86380 86390 1
427168 99427168 1001 86380 86390 1
427453 99427453 1001 86380 86390 1
428513 99428513 1001 86380 86390 1
427952 99427952 1001 86380 86390 1
428177 99428177 1001 86380 86390 1
428202 99428202 1001 86380 86390 1
427941 99427941 1001 86380 86390 1
427736 99427736 1001 86380 86390 1
427904 99427904 1001 86380 86390 1
427713 99427713 1001 86380 86390 1
427794 99427794 1001 86380 86390 1
427596 99427596 1001 86380 86390 1
427730 99427730 1001 86380 86390 1
428811 99428811 1001 86380 86390 1
428966 99428966 1001 86380 86390 1
429024 99429024 1001 86380 86390 1
428775 99428775 1001 86380 86390 1
430253 99430253 1001 86380 86390 1
430129 99430129 1001 86380 86390 1
429801 99429801 1001 86380 86390 1
429902 99429902 1001 86380 86390 1
429241 99429241 1001 86380 86390 1
429545 99429545 1001 86380 86390 1
429296 99429296 1001 86380 86390 1
429427 99429427 1001 86380 86390 1
430549 99430549 1001 86380 86390 1
430681 99430681 1001 86380 86390 1
430459 99430459 1001 86380 86390 1
430745 99430745 1001 86380 86390 1
430447 99430447 1001 86380 86390 1
430658 99430658 1001 86380 86390 1
431995 99431995 1001 86380 86390 1
431658 99431658 1001 86380 86390 1
431946 99431946 1001 86380 86390 1
431927 99431927 1001 86380 86390 1
431978 99431978 1001 86380 86390 1
431818 99431818 1001 86380 86390 1
431609 99431609 1001 86380 86390 1
431389 99431389 1001 86380 86390 1
431024 99431024 1001 86380 86390 1
430921 99430921 1001 86380 86390 1
431153 99431153 1001 86380 86390 1
431249 99431249 1001 86380 86390 1
432267 99432267 1001 86380 86390 1
432274 99432274 1001 86380 86390 1
432383 99432383 1001 86380 86390 1
432393 99432393 1001 86380 86390 1
433670 99433670 1001 86380 86390 1
433709 99433709 1001 86380 86390 1
433720 99433720 1001 86380 86390 1
432971 99432971 1001 86380 86390 1
432937 99432937 1001 86380 86390 1
433014 99433014 1001 86380 86390 1
433154 99433154 1001 86380 86390 1
433134 99433134 1001 86380 86390 1
432834 99432834 1001 86380 86390 1
434092 99434092 1001 86380 86390 1
433977 99433977 1001 86380 86390 1
433982 99433982 1001 86380 86390 1
433991 99433991 1001 86380 86390 1
434113 99434113 1001 86380 86390 1
435037 99435037 1001 86380 86390 1
435248 99435248 1001 86380 86390 1
435345 99435345 1001 86380 86390 1
435201 99435201 1001 86380 86390 1
435166 99435166 1001 86380 86390 1
435306 99435306 1001 86380 86390 1
435399 99435399 1001 86380 86390 1
435002 99435002 1001 86380 86390 1
434632 99434632 1001 86380 86390 1
434984 99434984 1001 86380 86390 1
434510 99434510 1001 86380 86390 1
434386 99434386 1001 86380 86390 1
434440 99434440 1001 86380 86390 1
434161 99434161 1001 86380 86390 1
435757 99435757 1001 86380 86390 1
435572 99435572 1001 86380 86390 1
435704 99435704 1001 86380 86390 1
435839 99435839 1001 86380 86390 1
436895 99436895 1001 86380 86390 1
436903 99436903 1001 86380 86390 1
437111 99437111 1001 86380 86390 1
436672 99436672 1001 86380 86390 1
436462 99436462 1001 86380 86390 1
436397 99436397 1001 86380 86390 1
436467 99436467 1001 86380 86390 1
436040 99436040 1001 86380 86390 1
436018 99436018 1001 86380 86390 1
436050 99436050 1001 86380 86390 1
300108 99300108 1001 86380 86390 1
437188 99437188 1001 86380 86390 1
300099 99300099 1001 86380 86390 1
300697 99300697 1001 86380 86390 1
300682 99300682 1001 86380 86390 1
300585 99300585 1001 86380 86390 1
300487 99300487 1001 86380 86390 1
300400 99300400 1001 86380 86390 1
300376 99300376 1001 86380 86390 1
300468 99300468 1001 86380 86390 1
300365 99300365 1001 86380 86390 1
300326 99300326 1001 86380 86390 1
300149 99300149 1001 86380 86390 1
300201 99300201 1001 86380 86390 1
300214 99300214 1001 86380 86390 1
300305 99300305 1001 86380 86390 1
300215 99300215 1001 86380 86390 1
300306 99300306 1001 86380 86390 1
300242 99300242 1001 86380 86390 1
300208 99300208 1001 86380 86390 1
300894 99300894 1001 86380 86390 1
300781 99300781 1001 86380 86390 1
300772 99300772 1001 86380 86390 1
300801 99300801 1001 86380 86390 1
301259 99301259 1001 86380 86390 1
301346 99301346 1001 86380 86390 1
301063 99301063 1001 86380 86390 1
301054 99301054 1001 86380 86390 1
300964 99300964 1001 86380 86390 1
301059 99301059 1001 86380 86390 1
301574 99301574 1001 86380 86390 1
302345 99302345 1001 86380 86390 1
302268 99302268 1001 86380 86390 1
302204 99302204 1001 86380 86390 1
302233 99302233 1001 86380 86390 1
302288 99302288 1001 86380 86390 1
302158 99302158 1001 86380 86390 1
301969 99301969 1001 86380 86390 1
302446 99302446 1001 86380 86390 1
302462 99302462 1001 86380 86390 1
302515 99302515 1001 86380 86390 1
302468 99302468 1001 86380 86390 1
303103 99303103 1001 86380 86390 1
302834 99302834 1001 86380 86390 1
302848 99302848 1001 86380 86390 1
302926 99302926 1001 86380 86390 1
302939 99302939 1001 86380 86390 1
302915 99302915 1001 86380 86390 1
302800 99302800 1001 86380 86390 1
302844 99302844 1001 86380 86390 1
302639 99302639 1001 86380 86390 1
302722 99302722 1001 86380 86390 1
302594 99302594 1001 86380 86390 1
302795 99302795 1001 86380 86390 1
303302 99303302 1001 86380 86390 1
303333 99303333 1001 86380 86390 1
303883 99303883 1001 86380 86390 1
304026 99304026 1001 86380 86390 1
303517 99303517 1001 86380 86390 1
303518 99303518 1001 86380 86390 1
303559 99303559 1001 86380 86390 1
303513 99303513 1001 86380 86390 1
304228 99304228 1001 86380 86390 1
304204 99304204 1001 86380 86390 1
304115 99304115 1001 86380 86390 1
304209 99304209 1001 86380 86390 1
304856 99304856 1001 86380 86390 1
304719 99304719 1001 86380 86390 1
304668 99304668 1001 86380 86390 1
304785 99304785 1001 86380 86390 1
304831 99304831 1001 86380 86390 1
304476 99304476 1001 86380 86390 1
304493 99304493 1001 86380 86390 1
304549 99304549 1001 86380 86390 1
304433 99304433 1001 86380 86390 1
304321 99304321 1001 86380 86390 1
304243 99304243 1001 86380 86390 1
304432 99304432 1001 86380 86390 1
304914 99304914 1001 86380 86390 1
305004 99305004 1001 86380 86390 1
304889 99304889 1001 86380 86390 1
305598 99305598 1001 86380 86390 1
305483 99305483 1001 86380 86390 1
305565 99305565 1001 86380 86390 1
305594 99305594 1001 86380 86390 1
305329 99305329 1001 86380 86390 1
305279 99305279 1001 86380 86390 1
305332 99305332 1001 86380 86390 1
305194 99305194 1001 86380 86390 1
305182 99305182 1001 86380 86390 1
305208 99305208 1001 86380 86390 1
305068 99305068 1001 86380 86390 1
305227 99305227 1001 86380 86390 1
305177 99305177 1001 86380 86390 1
500027 99500027 1001 86380 86390 1
500096 99500096 1001 86380 86390 1
500611 99500611 1001 86380 86390 1
500642 99500642 1001 86380 86390 1
500496 99500496 1001 86380 86390 1
500196 99500196 1001 86380 86390 1
500223 99500223 1001 86380 86390 1
500315 99500315 1001 86380 86390 1
500267 99500267 1001 86380 86390 1
500320 99500320 1001 86380 86390 1
500995 99500995 1001 86380 86390 1
500842 99500842 1001 86380 86390 1
500894 99500894 1001 86380 86390 1
500998 99500998 1001 86380 86390 1
500845 99500845 1001 86380 86390 1
500833 99500833 1001 86380 86390 1
500835 99500835 1001 86380 86390 1
501519 99501519 1001 86380 86390 1
501562 99501562 1001 86380 86390 1
501294 99501294 1001 86380 86390 1
501425 99501425 1001 86380 86390 1
501310 99501310 1001 86380 86390 1
501252 99501252 1001 86380 86390 1
501052 99501052 1001 86380 86390 1
501194 99501194 1001 86380 86390 1
501120 99501120 1001 86380 86390 1
502290 99502290 1001 86380 86390 1
502322 99502322 1001 86380 86390 1
502185 99502185 1001 86380 86390 1
502253 99502253 1001 86380 86390 1
502255 99502255 1001 86380 86390 1
502180 99502180 1001 86380 86390 1
502019 99502019 1001 86380 86390 1
502007 99502007 1001 86380 86390 1
502518 99502518 1001 86380 86390 1
502598 99502598 1001 86380 86390 1
502600 99502600 1001 86380 86390 1
502512 99502512 1001 86380 86390 1
502577 99502577 1001 86380 86390 1
502473 99502473 1001 86380 86390 1
503101 99503101 1001 86380 86390 1
503127 99503127 1001 86380 86390 1
503166 99503166 1001 86380 86390 1
502996 99502996 1001 86380 86390 1
503039 99503039 1001 86380 86390 1
502887 99502887 1001 86380 86390 1
503031 99503031 1001 86380 86390 1
502889 99502889 1001 86380 86390 1
502929 99502929 1001 86380 86390 1
503046 99503046 1001 86380 86390 1
502768 99502768 1001 86380 86390 1
502782 99502782 1001 86380 86390 1
503315 99503315 1001 86380 86390 1
503476 99503476 1001 86380 86390 1
503967 99503967 1001 86380 86390 1
504006 99504006 1001 86380 86390 1
503999 99503999 1001 86380 86390 1
503797 99503797 1001 86380 86390 1
503853 99503853 1001 86380 86390 1
503712 99503712 1001 86380 86390 1
503742 99503742 1001 86380 86390 1
503620 99503620 1001 86380 86390 1
503556 99503556 1001 86380 86390 1
503559 99503559 1001 86380 86390 1
503663 99503663 1001 86380 86390 1
503638 99503638 1001 86380 86390 1
504931 99504931 1001 86380 86390 1
504838 99504838 1001 86380 86390 1
504688 99504688 1001 86380 86390 1
504678 99504678 1001 86380 86390 1
504618 99504618 1001 86380 86390 1
504644 99504644 1001 86380 86390 1
504542 99504542 1001 86380 86390 1
504427 99504427 1001 86380 86390 1
504325 99504325 1001 86380 86390 1
504353 99504353 1001 86380 86390 1
505009 99505009 1001 86380 86390 1
505056 99505056 1001 86380 86390 1
505567 99505567 1001 86380 86390 1
505746 99505746 1001 86380 86390 1
505748 99505748 1001 86380 86390 1
505714 99505714 1001 86380 86390 1
505761 99505761 1001 86380 86390 1
505532 99505532 1001 86380 86390 1
505520 99505520 1001 86380 86390 1
505538 99505538 1001 86380 86390 1
505215 99505215 1001 86380 86390 1
505353 99505353 1001 86380 86390 1
505225 99505225 1001 86380 86390 1
505355 99505355 1001 86380 86390 1
506559 99506559 1001 86380 86390 1
506448 99506448 1001 86380 86390 1
506513 99506513 1001 86380 86390 1
506501 99506501 1001 86380 86390 1
506541 99506541 1001 86380 86390 1
506375 99506375 1001 86380 86390 1
505978 99505978 1001 86380 86390 1
506034 99506034 1001 86380 86390 1
506048 99506048 1001 86380 86390 1
506139 99506139 1001 86380 86390 1
506166 99506166 1001 86380 86390 1
506168 99506168 1001 86380 86390 1
506763 99506763 1001 86380 86390 1
506782 99506782 1001 86380 86390 1
506615 99506615 1001 86380 86390 1
506617 99506617 1001 86380 86390 1
506734 99506734 1001 86380 86390 1
507421 99507421 1001 86380 86390 1
507224 99507224 1001 86380 86390 1
507263 99507263 1001 86380 86390 1
507192 99507192 1001 86380 86390 1
507039 99507039 1001 86380 86390 1
507145 99507145 1001 86380 86390 1
507184 99507184 1001 86380 86390 1
507111 99507111 1001 86380 86390 1
506836 99506836 1001 86380 86390 1
506927 99506927 1001 86380 86390 1
507562 99507562 1001 86380 86390 1
507472 99507472 1001 86380 86390 1
507619 99507619 1001 86380 86390 1
507426 99507426 1001 86380 86390 1
507558 99507558 1001 86380 86390 1
508208 99508208 1001 86380 86390 1
508170 99508170 1001 86380 86390 1
508242 99508242 1001 86380 86390 1
507943 99507943 1001 86380 86390 1
507841 99507841 1001 86380 86390 1
507654 99507654 1001 86380 86390 1
507748 99507748 1001 86380 86390 1
507637 99507637 1001 86380 86390 1
507653 99507653 1001 86380 86390 1
508363 99508363 1001 86380 86390 1
508397 99508397 1001 86380 86390 1
508385 99508385 1001 86380 86390 1
508889 99508889 1001 86380 86390 1
508821 99508821 1001 86380 86390 1
508810 99508810 1001 86380 86390 1
508785 99508785 1001 86380 86390 1
508790 99508790 1001 86380 86390 1
508687 99508687 1001 86380 86390 1
508546 99508546 1001 86380 86390 1
508508 99508508 1001 86380 86390 1
508497 99508497 1001 86380 86390 1
508498 99508498 1001 86380 86390 1
508539 99508539 1001 86380 86390 1
508530 99508530 1001 86380 86390 1
509161 99509161 1001 86380 86390 1
509226 99509226 1001 86380 86390 1
509787 99509787 1001 86380 86390 1
509717 99509717 1001 86380 86390 1
509771 99509771 1001 86380 86390 1
509631 99509631 1001 86380 86390 1
509502 99509502 1001 86380 86390 1
509509 99509509 1001 86380 86390 1
509539 99509539 1001 86380 86390 1
509399 99509399 1001 86380 86390 1
509323 99509323 1001 86380 86390 1
509405 99509405 1001 86380 86390 1
509292 99509292 1001 86380 86390 1
510072 99510072 1001 86380 86390 1
510051 99510051 1001 86380 86390 1
510064 99510064 1001 86380 86390 1
510613 99510613 1001 86380 86390 1
510656 99510656 1001 86380 86390 1
510540 99510540 1001 86380 86390 1
510719 99510719 1001 86380 86390 1
510610 99510610 1001 86380 86390 1
510118 99510118 1001 86380 86390 1
510882 99510882 1001 86380 86390 1
510807 99510807 1001 86380 86390 1
510873 99510873 1001 86380 86390 1
511386 99511386 1001 86380 86390 1
511519 99511519 1001 86380 86390 1
511527 99511527 1001 86380 86390 1
511497 99511497 1001 86380 86390 1
511485 99511485 1001 86380 86390 1
511372 99511372 1001 86380 86390 1
511231 99511231 1001 86380 86390 1
511285 99511285 1001 86380 86390 1
511290 99511290 1001 86380 86390 1
510972 99510972 1001 86380 86390 1
510947 99510947 1001 86380 86390 1
511132 99511132 1001 86380 86390 1
511083 99511083 1001 86380 86390 1
511670 99511670 1001 86380 86390 1
511737 99511737 1001 86380 86390 1
512378 99512378 1001 86380 86390 1
512032 99512032 1001 86380 86390 1
512158 99512158 1001 86380 86390 1
511872 99511872 1001 86380 86390 1
512467 99512467 1001 86380 86390 1
512480 99512480 1001 86380 86390 1
512483 99512483 1001 86380 86390 1
512561 99512561 1001 86380 86390 1
513002 99513002 1001 86380 86390 1
513190 99513190 1001 86380 86390 1
513111 99513111 1001 86380 86390 1
513075 99513075 1001 86380 86390 1
512857 99512857 1001 86380 86390 1
512883 99512883 1001 86380 86390 1
513000 99513000 1001 86380 86390 1
512859 99512859 1001 86380 86390 1
512937 99512937 1001 86380 86390 1
512866 99512866 1001 86380 86390 1
512996 99512996 1001 86380 86390 1
512869 99512869 1001 86380 86390 1
513322 99513322 1001 86380 86390 1
513905 99513905 1001 86380 86390 1
513855 99513855 1001 86380 86390 1
513634 99513634 1001 86380 86390 1
514081 99514081 1001 86380 86390 1
514174 99514174 1001 86380 86390 1
514200 99514200 1001 86380 86390 1
514742 99514742 1001 86380 86390 1
514704 99514704 1001 86380 86390 1
514666 99514666 1001 86380 86390 1
514737 99514737 1001 86380 86390 1
514652 99514652 1001 86380 86390 1
514576 99514576 1001 86380 86390 1
514500 99514500 1001 86380 86390 1
514327 99514327 1001 86380 86390 1
514340 99514340 1001 86380 86390 1
514397 99514397 1001 86380 86390 1
514242 99514242 1001 86380 86390 1
514269 99514269 1001 86380 86390 1
515062 99515062 1001 86380 86390 1
515519 99515519 1001 86380 86390 1
515672 99515672 1001 86380 86390 1
515469 99515469 1001 86380 86390 1
515457 99515457 1001 86380 86390 1
515281 99515281 1001 86380 86390 1
515464 99515464 1001 86380 86390 1
515154 99515154 1001 86380 86390 1
515245 99515245 1001 86380 86390 1
515084 99515084 1001 86380 86390 1
515785 99515785 1001 86380 86390 1
516344 99516344 1001 86380 86390 1
516335 99516335 1001 86380 86390 1
516337 99516337 1001 86380 86390 1
516292 99516292 1001 86380 86390 1
516230 99516230 1001 86380 86390 1
516232 99516232 1001 86380 86390 1
515959 99515959 1001 86380 86390 1
515961 99515961 1001 86380 86390 1
516095 99516095 1001 86380 86390 1
516636 99516636 1001 86380 86390 1
516520 99516520 1001 86380 86390 1
516681 99516681 1001 86380 86390 1
517250 99517250 1001 86380 86390 1
516937 99516937 1001 86380 86390 1
517096 99517096 1001 86380 86390 1
517114 99517114 1001 86380 86390 1
516999 99516999 1001 86380 86390 1
516722 99516722 1001 86380 86390 1
517540 99517540 1001 86380 86390 1
517467 99517467 1001 86380 86390 1
517417 99517417 1001 86380 86390 1
517461 99517461 1001 86380 86390 1
518046 99518046 1001 86380 86390 1
518161 99518161 1001 86380 86390 1
517960 99517960 1001 86380 86390 1
518134 99518134 1001 86380 86390 1
518135 99518135 1001 86380 86390 1
518039 99518039 1001 86380 86390 1
518142 99518142 1001 86380 86390 1
518147 99518147 1001 86380 86390 1
518080 99518080 1001 86380 86390 1
518032 99518032 1001 86380 86390 1
517881 99517881 1001 86380 86390 1
517830 99517830 1001 86380 86390 1
517782 99517782 1001 86380 86390 1
517758 99517758 1001 86380 86390 1
517875 99517875 1001 86380 86390 1
517813 99517813 1001 86380 86390 1
517568 99517568 1001 86380 86390 1
517690 99517690 1001 86380 86390 1
517566 99517566 1001 86380 86390 1
518187 99518187 1001 86380 86390 1
518174 99518174 1001 86380 86390 1
518335 99518335 1001 86380 86390 1
518310 99518310 1001 86380 86390 1
518825 99518825 1001 86380 86390 1
518838 99518838 1001 86380 86390 1
518864 99518864 1001 86380 86390 1
518788 99518788 1001 86380 86390 1
518945 99518945 1001 86380 86390 1
518922 99518922 1001 86380 86390 1
518986 99518986 1001 86380 86390 1
518587 99518587 1001 86380 86390 1
518554 99518554 1001 86380 86390 1
518569 99518569 1001 86380 86390 1
519025 99519025 1001 86380 86390 1
519054 99519054 1001 86380 86390 1
518994 99518994 1001 86380 86390 1
519611 99519611 1001 86380 86390 1
519756 99519756 1001 86380 86390 1
519617 99519617 1001 86380 86390 1
519656 99519656 1001 86380 86390 1
519803 99519803 1001 86380 86390 1
519774 99519774 1001 86380 86390 1
519549 99519549 1001 86380 86390 1
519487 99519487 1001 86380 86390 1
519579 99519579 1001 86380 86390 1
519245 99519245 1001 86380 86390 1
519236 99519236 1001 86380 86390 1
519963 99519963 1001 86380 86390 1
520622 99520622 1001 86380 86390 1
520498 99520498 1001 86380 86390 1
520396 99520396 1001 86380 86390 1
520256 99520256 1001 86380 86390 1
520362 99520362 1001 86380 86390 1
520364 99520364 1001 86380 86390 1
520303 99520303 1001 86380 86390 1
520133 99520133 1001 86380 86390 1
520082 99520082 1001 86380 86390 1
520186 99520186 1001 86380 86390 1
520228 99520228 1001 86380 86390 1
520745 99520745 1001 86380 86390 1
520746 99520746 1001 86380 86390 1
521328 99521328 1001 86380 86390 1
521393 99521393 1001 86380 86390 1
521440 99521440 1001 86380 86390 1
521343 99521343 1001 86380 86390 1
521357 99521357 1001 86380 86390 1
521358 99521358 1001 86380 86390 1
521281 99521281 1001 86380 86390 1
521173 99521173 1001 86380 86390 1
521231 99521231 1001 86380 86390 1
521130 99521130 1001 86380 86390 1
520871 99520871 1001 86380 86390 1
521053 99521053 1001 86380 86390 1
520916 99520916 1001 86380 86390 1
521000 99521000 1001 86380 86390 1
521541 99521541 1001 86380 86390 1
521482 99521482 1001 86380 86390 1
521615 99521615 1001 86380 86390 1
521566 99521566 1001 86380 86390 1
522255 99522255 1001 86380 86390 1
522270 99522270 1001 86380 86390 1
522159 99522159 1001 86380 86390 1
522050 99522050 1001 86380 86390 1
522040 99522040 1001 86380 86390 1
521885 99521885 1001 86380 86390 1
521788 99521788 1001 86380 86390 1
522408 99522408 1001 86380 86390 1
523031 99523031 1001 86380 86390 1
522887 99522887 1001 86380 86390 1
522737 99522737 1001 86380 86390 1
522831 99522831 1001 86380 86390 1
522655 99522655 1001 86380 86390 1
522698 99522698 1001 86380 86390 1
523134 99523134 1001 86380 86390 1
523256 99523256 1001 86380 86390 1
523818 99523818 1001 86380 86390 1
523793 99523793 1001 86380 86390 1
523911 99523911 1001 86380 86390 1
523812 99523812 1001 86380 86390 1
523736 99523736 1001 86380 86390 1
523661 99523661 1001 86380 86390 1
523433 99523433 1001 86380 86390 1
523487 99523487 1001 86380 86390 1
524035 99524035 1001 86380 86390 1
523986 99523986 1001 86380 86390 1
524755 99524755 1001 86380 86390 1
524469 99524469 1001 86380 86390 1
524458 99524458 1001 86380 86390 1
524563 99524563 1001 86380 86390 1
524447 99524447 1001 86380 86390 1
524369 99524369 1001 86380 86390 1
524196 99524196 1001 86380 86390 1
524235 99524235 1001 86380 86390 1
524947 99524947 1001 86380 86390 1
525468 99525468 1001 86380 86390 1
525567 99525567 1001 86380 86390 1
525573 99525573 1001 86380 86390 1
525412 99525412 1001 86380 86390 1
525439 99525439 1001 86380 86390 1
525317 99525317 1001 86380 86390 1
525343 99525343 1001 86380 86390 1
525003 99525003 1001 86380 86390 1
525135 99525135 1001 86380 86390 1
524992 99524992 1001 86380 86390 1
525074 99525074 1001 86380 86390 1
525114 99525114 1001 86380 86390 1
525040 99525040 1001 86380 86390 1
525648 99525648 1001 86380 86390 1
525703 99525703 1001 86380 86390 1
525719 99525719 1001 86380 86390 1
525681 99525681 1001 86380 86390 1
526422 99526422 1001 86380 86390 1
526404 99526404 1001 86380 86390 1
526237 99526237 1001 86380 86390 1
526105 99526105 1001 86380 86390 1
525830 99525830 1001 86380 86390 1
525838 99525838 1001 86380 86390 1
526577 99526577 1001 86380 86390 1
526616 99526616 1001 86380 86390 1
526428 99526428 1001 86380 86390 1
526560 99526560 1001 86380 86390 1
526549 99526549 1001 86380 86390 1
527148 99527148 1001 86380 86390 1
527099 99527099 1001 86380 86390 1
527230 99527230 1001 86380 86390 1
527167 99527167 1001 86380 86390 1
527193 99527193 1001 86380 86390 1
527018 99527018 1001 86380 86390 1
527044 99527044 1001 86380 86390 1
526889 99526889 1001 86380 86390 1
526911 99526911 1001 86380 86390 1
526694 99526694 1001 86380 86390 1
526788 99526788 1001 86380 86390 1
526712 99526712 1001 86380 86390 1
526726 99526726 1001 86380 86390 1
526805 99526805 1001 86380 86390 1
528002 99528002 1001 86380 86390 1
527969 99527969 1001 86380 86390 1
527756 99527756 1001 86380 86390 1
527808 99527808 1001 86380 86390 1
527666 99527666 1001 86380 86390 1
527786 99527786 1001 86380 86390 1
527684 99527684 1001 86380 86390 1
527614 99527614 1001 86380 86390 1
528254 99528254 1001 86380 86390 1
528101 99528101 1001 86380 86390 1
528129 99528129 1001 86380 86390 1
528078 99528078 1001 86380 86390 1
528092 99528092 1001 86380 86390 1
528145 99528145 1001 86380 86390 1
528624 99528624 1001 86380 86390 1
528511 99528511 1001 86380 86390 1
528577 99528577 1001 86380 86390 1
528449 99528449 1001 86380 86390 1
528346 99528346 1001 86380 86390 1
528282 99528282 1001 86380 86390 1
528480 99528480 1001 86380 86390 1
528318 99528318 1001 86380 86390 1
528486 99528486 1001 86380 86390 1
529028 99529028 1001 86380 86390 1
529095 99529095 1001 86380 86390 1
529677 99529677 1001 86380 86390 1
529643 99529643 1001 86380 86390 1
529452 99529452 1001 86380 86390 1
529324 99529324 1001 86380 86390 1
529494 99529494 1001 86380 86390 1
529302 99529302 1001 86380 86390 1
529186 99529186 1001 86380 86390 1
529868 99529868 1001 86380 86390 1
529733 99529733 1001 86380 86390 1
529851 99529851 1001 86380 86390 1
530412 99530412 1001 86380 86390 1
530452 99530452 1001 86380 86390 1
530520 99530520 1001 86380 86390 1
530356 99530356 1001 86380 86390 1
530050 99530050 1001 86380 86390 1
530103 99530103 1001 86380 86390 1
529934 99529934 1001 86380 86390 1
529964 99529964 1001 86380 86390 1
530085 99530085 1001 86380 86390 1
530737 99530737 1001 86380 86390 1
530647 99530647 1001 86380 86390 1
530725 99530725 1001 86380 86390 1
530583 99530583 1001 86380 86390 1
530689 99530689 1001 86380 86390 1
530589 99530589 1001 86380 86390 1
530718 99530718 1001 86380 86390 1
531226 99531226 1001 86380 86390 1
531344 99531344 1001 86380 86390 1
531353 99531353 1001 86380 86390 1
531284 99531284 1001 86380 86390 1
531274 99531274 1001 86380 86390 1
531374 99531374 1001 86380 86390 1
531315 99531315 1001 86380 86390 1
531007 99531007 1001 86380 86390 1
531051 99531051 1001 86380 86390 1
531069 99531069 1001 86380 86390 1
530945 99530945 1001 86380 86390 1
530830 99530830 1001 86380 86390 1
530884 99530884 1001 86380 86390 1
531536 99531536 1001 86380 86390 1
531552 99531552 1001 86380 86390 1
531530 99531530 1001 86380 86390 1
531415 99531415 1001 86380 86390 1
532079 99532079 1001 86380 86390 1
532179 99532179 1001 86380 86390 1
532121 99532121 1001 86380 86390 1
532099 99532099 1001 86380 86390 1
531881 99531881 1001 86380 86390 1
531767 99531767 1001 86380 86390 1
531599 99531599 1001 86380 86390 1
531656 99531656 1001 86380 86390 1
531713 99531713 1001 86380 86390 1
532361 99532361 1001 86380 86390 1
532285 99532285 1001 86380 86390 1
532210 99532210 1001 86380 86390 1
532317 99532317 1001 86380 86390 1
532382 99532382 1001 86380 86390 1
532833 99532833 1001 86380 86390 1
532712 99532712 1001 86380 86390 1
532700 99532700 1001 86380 86390 1
532819 99532819 1001 86380 86390 1
532729 99532729 1001 86380 86390 1
532742 99532742 1001 86380 86390 1
532439 99532439 1001 86380 86390 1
532603 99532603 1001 86380 86390 1
532500 99532500 1001 86380 86390 1
533211 99533211 1001 86380 86390 1
533073 99533073 1001 86380 86390 1
533705 99533705 1001 86380 86390 1
533689 99533689 1001 86380 86390 1
533539 99533539 1001 86380 86390 1
533495 99533495 1001 86380 86390 1
533420 99533420 1001 86380 86390 1
533292 99533292 1001 86380 86390 1
533241 99533241 1001 86380 86390 1
533285 99533285 1001 86380 86390 1
533339 99533339 1001 86380 86390 1
534032 99534032 1001 86380 86390 1
533892 99533892 1001 86380 86390 1
534579 99534579 1001 86380 86390 1
534679 99534679 1001 86380 86390 1
534287 99534287 1001 86380 86390 1
534366 99534366 1001 86380 86390 1
534446 99534446 1001 86380 86390 1
534306 99534306 1001 86380 86390 1
534689 99534689 1001 86380 86390 1
534719 99534719 1001 86380 86390 1
534849 99534849 1001 86380 86390 1
535449 99535449 1001 86380 86390 1
535412 99535412 1001 86380 86390 1
535292 99535292 1001 86380 86390 1
535217 99535217 1001 86380 86390 1
535036 99535036 1001 86380 86390 1
534933 99534933 1001 86380 86390 1
535520 99535520 1001 86380 86390 1
535534 99535534 1001 86380 86390 1
535626 99535626 1001 86380 86390 1
535628 99535628 1001 86380 86390 1
535584 99535584 1001 86380 86390 1
536312 99536312 1001 86380 86390 1
536015 99536015 1001 86380 86390 1
536031 99536031 1001 86380 86390 1
536071 99536071 1001 86380 86390 1
536046 99536046 1001 86380 86390 1
536072 99536072 1001 86380 86390 1
536061 99536061 1001 86380 86390 1
535947 99535947 1001 86380 86390 1
535743 99535743 1001 86380 86390 1
535756 99535756 1001 86380 86390 1
535861 99535861 1001 86380 86390 1
535773 99535773 1001 86380 86390 1
535774 99535774 1001 86380 86390 1
535903 99535903 1001 86380 86390 1
535779 99535779 1001 86380 86390 1
536491 99536491 1001 86380 86390 1
537061 99537061 1001 86380 86390 1
537103 99537103 1001 86380 86390 1
536807 99536807 1001 86380 86390 1
536822 99536822 1001 86380 86390 1
536887 99536887 1001 86380 86390 1
536913 99536913 1001 86380 86390 1
536927 99536927 1001 86380 86390 1
536788 99536788 1001 86380 86390 1
536662 99536662 1001 86380 86390 1
536559 99536559 1001 86380 86390 1
536588 99536588 1001 86380 86390 1
536679 99536679 1001 86380 86390 1
536693 99536693 1001 86380 86390 1
536642 99536642 1001 86380 86390 1
537329 99537329 1001 86380 86390 1
537346 99537346 1001 86380 86390 1
537359 99537359 1001 86380 86390 1
537196 99537196 1001 86380 86390 1
537248 99537248 1001 86380 86390 1
537862 99537862 1001 86380 86390 1
537850 99537850 1001 86380 86390 1
537890 99537890 1001 86380 86390 1
537839 99537839 1001 86380 86390 1
537857 99537857 1001 86380 86390 1
537438 99537438 1001 86380 86390 1
537491 99537491 1001 86380 86390 1
537546 99537546 1001 86380 86390 1
537572 99537572 1001 86380 86390 1
537377 99537377 1001 86380 86390 1
537392 99537392 1001 86380 86390 1
538078 99538078 1001 86380 86390 1
538183 99538183 1001 86380 86390 1
538162 99538162 1001 86380 86390 1
538444 99538444 1001 86380 86390 1
538405 99538405 1001 86380 86390 1
538445 99538445 1001 86380 86390 1
538592 99538592 1001 86380 86390 1
538427 99538427 1001 86380 86390 1
538236 99538236 1001 86380 86390 1
538239 99538239 1001 86380 86390 1
538978 99538978 1001 86380 86390 1
539525 99539525 1001 86380 86390 1
539624 99539624 1001 86380 86390 1
539572 99539572 1001 86380 86390 1
539469 99539469 1001 86380 86390 1
539485 99539485 1001 86380 86390 1
539373 99539373 1001 86380 86390 1
539298 99539298 1001 86380 86390 1
539302 99539302 1001 86380 86390 1
539394 99539394 1001 86380 86390 1
539028 99539028 1001 86380 86390 1
539198 99539198 1001 86380 86390 1
539822 99539822 1001 86380 86390 1
539789 99539789 1001 86380 86390 1
540390 99540390 1001 86380 86390 1
540283 99540283 1001 86380 86390 1
540426 99540426 1001 86380 86390 1
540081 99540081 1001 86380 86390 1
540214 99540214 1001 86380 86390 1
540113 99540113 1001 86380 86390 1
540245 99540245 1001 86380 86390 1
539863 99539863 1001 86380 86390 1
539930 99539930 1001 86380 86390 1
539892 99539892 1001 86380 86390 1
539983 99539983 1001 86380 86390 1
539958 99539958 1001 86380 86390 1
540611 99540611 1001 86380 86390 1
540589 99540589 1001 86380 86390 1
540656 99540656 1001 86380 86390 1
541168 99541168 1001 86380 86390 1
541196 99541196 1001 86380 86390 1
541163 99541163 1001 86380 86390 1
540999 99540999 1001 86380 86390 1
540949 99540949 1001 86380 86390 1
540952 99540952 1001 86380 86390 1
541004 99541004 1001 86380 86390 1
540779 99540779 1001 86380 86390 1
540782 99540782 1001 86380 86390 1
540720 99540720 1001 86380 86390 1
540684 99540684 1001 86380 86390 1
541362 99541362 1001 86380 86390 1
541429 99541429 1001 86380 86390 1
541483 99541483 1001 86380 86390 1
542057 99542057 1001 86380 86390 1
541920 99541920 1001 86380 86390 1
541974 99541974 1001 86380 86390 1
542115 99542115 1001 86380 86390 1
541903 99541903 1001 86380 86390 1
541547 99541547 1001 86380 86390 1
541651 99541651 1001 86380 86390 1
542298 99542298 1001 86380 86390 1
542766 99542766 1001 86380 86390 1
542756 99542756 1001 86380 86390 1
542864 99542864 1001 86380 86390 1
542904 99542904 1001 86380 86390 1
542731 99542731 1001 86380 86390 1
542723 99542723 1001 86380 86390 1
542544 99542544 1001 86380 86390 1
542328 99542328 1001 86380 86390 1
542412 99542412 1001 86380 86390 1
542348 99542348 1001 86380 86390 1
542479 99542479 1001 86380 86390 1
542970 99542970 1001 86380 86390 1
543089 99543089 1001 86380 86390 1
543669 99543669 1001 86380 86390 1
543644 99543644 1001 86380 86390 1
543599 99543599 1001 86380 86390 1
543652 99543652 1001 86380 86390 1
543465 99543465 1001 86380 86390 1
543508 99543508 1001 86380 86390 1
543418 99543418 1001 86380 86390 1
543483 99543483 1001 86380 86390 1
543422 99543422 1001 86380 86390 1
543179 99543179 1001 86380 86390 1
543317 99543317 1001 86380 86390 1
543928 99543928 1001 86380 86390 1
543890 99543890 1001 86380 86390 1
543800 99543800 1001 86380 86390 1
543858 99543858 1001 86380 86390 1
544484 99544484 1001 86380 86390 1
544449 99544449 1001 86380 86390 1
544489 99544489 1001 86380 86390 1
544505 99544505 1001 86380 86390 1
544301 99544301 1001 86380 86390 1
544289 99544289 1001 86380 86390 1
544298 99544298 1001 86380 86390 1
544337 99544337 1001 86380 86390 1
544300 99544300 1001 86380 86390 1
544068 99544068 1001 86380 86390 1
544061 99544061 1001 86380 86390 1
544039 99544039 1001 86380 86390 1
544647 99544647 1001 86380 86390 1
544734 99544734 1001 86380 86390 1
544607 99544607 1001 86380 86390 1
500907 620 1002 35128 37738 1
520330 959 1001 43415 43715 1
523158 1009 1001 27650 27949 1
400018 99400018 1001 86380 86390 1
400000 99400000 1001 86380 86390 1
400204 99400204 1001 86380 86390 1
400179 99400179 1001 86380 86390 1
400322 99400322 1001 86380 86390 1
400376 99400376 1001 86380 86390 1
400414 99400414 1001 86380 86390 1
400486 99400486 1001 86380 86390 1
400771 99400771 1001 86380 86390 1
400724 99400724 1001 86380 86390 1
400980 99400980 1001 86380 86390 1
401207 99401207 1001 86380 86390 1
401263 99401263 1001 86380 86390 1
401323 99401323 1001 86380 86390 1
401506 99401506 1001 86380 86390 1
401532 99401532 1001 86380 86390 1
401562 99401562 1001 86380 86390 1
401597 99401597 1001 86380 86390 1
401876 99401876 1001 86380 86390 1
402088 99402088 1001 86380 86390 1
402142 99402142 1001 86380 86390 1
402372 99402372 1001 86380 86390 1
402364 99402364 1001 86380 86390 1
402410 99402410 1001 86380 86390 1
402571 99402571 1001 86380 86390 1
402574 99402574 1001 86380 86390 1
402627 99402627 1001 86380 86390 1
402640 99402640 1001 86380 86390 1
402676 99402676 1001 86380 86390 1
402699 99402699 1001 86380 86390 1
402829 99402829 1001 86380 86390 1
402932 99402932 1001 86380 86390 1
402944 99402944 1001 86380 86390 1
403077 99403077 1001 86380 86390 1
403150 99403150 1001 86380 86390 1
403300 99403300 1001 86380 86390 1
403501 99403501 1001 86380 86390 1
403467 99403467 1001 86380 86390 1
403555 99403555 1001 86380 86390 1
404066 99404066 1001 86380 86390 1
404357 99404357 1001 86380 86390 1
404295 99404295 1001 86380 86390 1
404396 99404396 1001 86380 86390 1
404385 99404385 1001 86380 86390 1
404412 99404412 1001 86380 86390 1
404505 99404505 1001 86380 86390 1
404688 99404688 1001 86380 86390 1
404667 99404667 1001 86380 86390 1
404750 99404750 1001 86380 86390 1
404964 99404964 1001 86380 86390 1
405066 99405066 1001 86380 86390 1
405309 99405309 1001 86380 86390 1
405402 99405402 1001 86380 86390 1
405391 99405391 1001 86380 86390 1
405401 99405401 1001 86380 86390 1
405484 99405484 1001 86380 86390 1
405657 99405657 1001 86380 86390 1
405587 99405587 1001 86380 86390 1
405638 99405638 1001 86380 86390 1
405706 99405706 1001 86380 86390 1
405821 99405821 1001 86380 86390 1
405928 99405928 1001 86380 86390 1
406231 99406231 1001 86380 86390 1
406321 99406321 1001 86380 86390 1
406905 99406905 1001 86380 86390 1
406878 99406878 1001 86380 86390 1
407051 99407051 1001 86380 86390 1
407151 99407151 1001 86380 86390 1
407185 99407185 1001 86380 86390 1
407213 99407213 1001 86380 86390 1
407604 99407604 1001 86380 86390 1
407753 99407753 1001 86380 86390 1
407869 99407869 1001 86380 86390 1
407937 99407937 1001 86380 86390 1
408009 99408009 1001 86380 86390 1
408125 99408125 1001 86380 86390 1
408306 99408306 1001 86380 86390 1
408375 99408375 1001 86380 86390 1
408446 99408446 1001 86380 86390 1
408551 99408551 1001 86380 86390 1
408783 99408783 1001 86380 86390 1
409233 99409233 1001 86380 86390 1
409271 99409271 1001 86380 86390 1
409516 99409516 1001 86380 86390 1
409525 99409525 1001 86380 86390 1
409554 99409554 1001 86380 86390 1
409683 99409683 1001 86380 86390 1
409685 99409685 1001 86380 86390 1
409829 99409829 1001 86380 86390 1
410006 99410006 1001 86380 86390 1
410017 99410017 1001 86380 86390 1
410147 99410147 1001 86380 86390 1
410293 99410293 1001 86380 86390 1
410280 99410280 1001 86380 86390 1
410393 99410393 1001 86380 86390 1
410450 99410450 1001 86380 86390 1
410541 99410541 1001 86380 86390 1
410523 99410523 1001 86380 86390 1
410655 99410655 1001 86380 86390 1
410732 99410732 1001 86380 86390 1
410998 99410998 1001 86380 86390 1
411284 99411284 1001 86380 86390 1
411267 99411267 1001 86380 86390 1
411373 99411373 1001 86380 86390 1
411823 99411823 1001 86380 86390 1
411999 99411999 1001 86380 86390 1
412192 99412192 1001 86380 86390 1
412389 99412389 1001 86380 86390 1
412332 99412332 1001 86380 86390 1
413561 99413561 1001 86380 86390 1
412909 99412909 1001 86380 86390 1
413251 99413251 1001 86380 86390 1
413152 99413152 1001 86380 86390 1
412510 99412510 1001 86380 86390 1
412702 99412702 1001 86380 86390 1
412538 99412538 1001 86380 86390 1
414010 99414010 1001 86380 86390 1
415076 99415076 1001 86380 86390 1
414843 99414843 1001 86380 86390 1
414741 99414741 1001 86380 86390 1
414721 99414721 1001 86380 86390 1
414753 99414753 1001 86380 86390 1
414561 99414561 1001 86380 86390 1
414137 99414137 1001 86380 86390 1
415686 99415686 1001 86380 86390 1
415585 99415585 1001 86380 86390 1
415561 99415561 1001 86380 86390 1
415470 99415470 1001 86380 86390 1
416782 99416782 1001 86380 86390 1
416913 99416913 1001 86380 86390 1
416849 99416849 1001 86380 86390 1
416975 99416975 1001 86380 86390 1
416212 99416212 1001 86380 86390 1
416231 99416231 1001 86380 86390 1
416107 99416107 1001 86380 86390 1
417354 99417354 1001 86380 86390 1
417220 99417220 1001 86380 86390 1
417317 99417317 1001 86380 86390 1
417343 99417343 1001 86380 86390 1
418556 99418556 1001 86380 86390 1
418128 99418128 1001 86380 86390 1
418117 99418117 1001 86380 86390 1
418064 99418064 1001 86380 86390 1
417911 99417911 1001 86380 86390 1
417986 99417986 1001 86380 86390 1
418844 99418844 1001 86380 86390 1
419002 99419002 1001 86380 86390 1
418853 99418853 1001 86380 86390 1
418831 99418831 1001 86380 86390 1
418919 99418919 1001 86380 86390 1
420263 99420263 1001 86380 86390 1
420350 99420350 1001 86380 86390 1
419803 99419803 1001 86380 86390 1
419903 99419903 1001 86380 86390 1
419381 99419381 1001 86380 86390 1
419327 99419327 1001 86380 86390 1
419623 99419623 1001 86380 86390 1
420500 99420500 1001 86380 86390 1
420684 99420684 1001 86380 86390 1
421885 99421885 1001 86380 86390 1
421299 99421299 1001 86380 86390 1
420987 99420987 1001 86380 86390 1
420953 99420953 1001 86380 86390 1
421200 99421200 1001 86380 86390 1
420982 99420982 1001 86380 86390 1
422217 99422217 1001 86380 86390 1
422181 99422181 1001 86380 86390 1
423577 99423577 1001 86380 86390 1
423448 99423448 1001 86380 86390 1
423564 99423564 1001 86380 86390 1
423723 99423723 1001 86380 86390 1
423571 99423571 1001 86380 86390 1
423740 99423740 1001 86380 86390 1
423009 99423009 1001 86380 86390 1
423098 99423098 1001 86380 86390 1
422979 99422979 1001 86380 86390 1
422883 99422883 1001 86380 86390 1
422690 99422690 1001 86380 86390 1
423985 99423985 1001 86380 86390 1
424089 99424089 1001 86380 86390 1
425152 99425152 1001 86380 86390 1
425065 99425065 1001 86380 86390 1
425118 99425118 1001 86380 86390 1
424764 99424764 1001 86380 86390 1
424943 99424943 1001 86380 86390 1
424998 99424998 1001 86380 86390 1
424396 99424396 1001 86380 86390 1
424310 99424310 1001 86380 86390 1
425813 99425813 1001 86380 86390 1
425728 99425728 1001 86380 86390 1
425600 99425600 1001 86380 86390 1
426274 99426274 1001 86380 86390 1
426168 99426168 1001 86380 86390 1
426206 99426206 1001 86380 86390 1
426208 99426208 1001 86380 86390 1
427200 99427200 1001 86380 86390 1
427379 99427379 1001 86380 86390 1
427475 99427475 1001 86380 86390 1
428569 99428569 1001 86380 86390 1
428609 99428609 1001 86380 86390 1
428687 99428687 1001 86380 86390 1
428696 99428696 1001 86380 86390 1
428656 99428656 1001 86380 86390 1
428715 99428715 1001 86380 86390 1
428010 99428010 1001 86380 86390 1
427680 99427680 1001 86380 86390 1
427683 99427683 1001 86380 86390 1
427538 99427538 1001 86380 86390 1
427830 99427830 1001 86380 86390 1
427692 99427692 1001 86380 86390 1
427866 99427866 1001 86380 86390 1
427715 99427715 1001 86380 86390 1
427547 99427547 1001 86380 86390 1
427815 99427815 1001 86380 86390 1
428827 99428827 1001 86380 86390 1
430337 99430337 1001 86380 86390 1
430114 99430114 1001 86380 86390 1
430093 99430093 1001 86380 86390 1
429776 99429776 1001 86380 86390 1
429693 99429693 1001 86380 86390 1
429795 99429795 1001 86380 86390 1
429827 99429827 1001 86380 86390 1
429630 99429630 1001 86380 86390 1
429393 99429393 1001 86380 86390 1
429411 99429411 1001 86380 86390 1
429471 99429471 1001 86380 86390 1
429328 99429328 1001 86380 86390 1
429453 99429453 1001 86380 86390 1
429282 99429282 1001 86380 86390 1
429363 99429363 1001 86380 86390 1
429494 99429494 1001 86380 86390 1
430529 99430529 1001 86380 86390 1
430749 99430749 1001 86380 86390 1
430390 99430390 1001 86380 86390 1
430700 99430700 1001 86380 86390 1
431820 99431820 1001 86380 86390 1
431996 99431996 1001 86380 86390 1
431696 99431696 1001 86380 86390 1
431287 99431287 1001 86380 86390 1
431366 99431366 1001 86380 86390 1
431419 99431419 1001 86380 86390 1
431240 99431240 1001 86380 86390 1
432224 99432224 1001 86380 86390 1
432160 99432160 1001 86380 86390 1
432287 99432287 1001 86380 86390 1
433525 99433525 1001 86380 86390 1
433706 99433706 1001 86380 86390 1
432944 99432944 1001 86380 86390 1
432991 99432991 1001 86380 86390 1
433192 99433192 1001 86380 86390 1
433028 99433028 1001 86380 86390 1
432918 99432918 1001 86380 86390 1
433132 99433132 1001 86380 86390 1
433186 99433186 1001 86380 86390 1
433188 99433188 1001 86380 86390 1
432898 99432898 1001 86380 86390 1
432734 99432734 1001 86380 86390 1
432744 99432744 1001 86380 86390 1
433779 99433779 1001 86380 86390 1
433999 99433999 1001 86380 86390 1
434040 99434040 1001 86380 86390 1
433746 99433746 1001 86380 86390 1
435183 99435183 1001 86380 86390 1
435318 99435318 1001 86380 86390 1
435303 99435303 1001 86380 86390 1
435326 99435326 1001 86380 86390 1
435356 99435356 1001 86380 86390 1
434423 99434423 1001 86380 86390 1
434568 99434568 1001 86380 86390 1
434544 99434544 1001 86380 86390 1
434242 99434242 1001 86380 86390 1
434300 99434300 1001 86380 86390 1
434221 99434221 1001 86380 86390 1
435680 99435680 1001 86380 86390 1
435462 99435462 1001 86380 86390 1
436872 99436872 1001 86380 86390 1
437054 99437054 1001 86380 86390 1
437009 99437009 1001 86380 86390 1
436940 99436940 1001 86380 86390 1
436794 99436794 1001 86380 86390 1
436469 99436469 1001 86380 86390 1
436213 99436213 1001 86380 86390 1
436245 99436245 1001 86380 86390 1
436304 99436304 1001 86380 86390 1
436210 99436210 1001 86380 86390 1
436065 99436065 1001 86380 86390 1
437320 99437320 1001 86380 86390 1
437173 99437173 1001 86380 86390 1
437277 99437277 1001 86380 86390 1
300106 99300106 1001 86380 86390 1
300574 99300574 1001 86380 86390 1
300632 99300632 1001 86380 86390 1
300542 99300542 1001 86380 86390 1
300718 99300718 1001 86380 86390 1
300368 99300368 1001 86380 86390 1
300447 99300447 1001 86380 86390 1
300466 99300466 1001 86380 86390 1
300495 99300495 1001 86380 86390 1
300276 99300276 1001 86380 86390 1
300244 99300244 1001 86380 86390 1
300206 99300206 1001 86380 86390 1
300146 99300146 1001 86380 86390 1
300829 99300829 1001 86380 86390 1
300869 99300869 1001 86380 86390 1
300863 99300863 1001 86380 86390 1
300813 99300813 1001 86380 86390 1
300906 99300906 1001 86380 86390 1
301390 99301390 1001 86380 86390 1
301434 99301434 1001 86380 86390 1
301274 99301274 1001 86380 86390 1
301228 99301228 1001 86380 86390 1
301283 99301283 1001 86380 86390 1
301102 99301102 1001 86380 86390 1
300953 99300953 1001 86380 86390 1
300995 99300995 1001 86380 86390 1
301694 99301694 1001 86380 86390 1
301579 99301579 1001 86380 86390 1
301635 99301635 1001 86380 86390 1
302356 99302356 1001 86380 86390 1
302298 99302298 1001 86380 86390 1
302169 99302169 1001 86380 86390 1
302028 99302028 1001 86380 86390 1
301992 99301992 1001 86380 86390 1
301906 99301906 1001 86380 86390 1
301842 99301842 1001 86380 86390 1
301911 99301911 1001 86380 86390 1
301796 99301796 1001 86380 86390 1
303169 99303169 1001 86380 86390 1
303174 99303174 1001 86380 86390 1
303145 99303145 1001 86380 86390 1
303094 99303094 1001 86380 86390 1
303006 99303006 1001 86380 86390 1
303163 99303163 1001 86380 86390 1
303048 99303048 1001 86380 86390 1
303023 99303023 1001 86380 86390 1
302854 99302854 1001 86380 86390 1
302638 99302638 1001 86380 86390 1
302783 99302783 1001 86380 86390 1
302773 99302773 1001 86380 86390 1
302610 99302610 1001 86380 86390 1
303270 99303270 1001 86380 86390 1
303336 99303336 1001 86380 86390 1
303238 99303238 1001 86380 86390 1
303833 99303833 1001 86380 86390 1
304028 99304028 1001 86380 86390 1
303904 99303904 1001 86380 86390 1
303673 99303673 1001 86380 86390 1
303675 99303675 1001 86380 86390 1
303640 99303640 1001 86380 86390 1
303554 99303554 1001 86380 86390 1
304162 99304162 1001 86380 86390 1
304216 99304216 1001 86380 86390 1
304158 99304158 1001 86380 86390 1
304146 99304146 1001 86380 86390 1
304749 99304749 1001 86380 86390 1
304687 99304687 1001 86380 86390 1
304743 99304743 1001 86380 86390 1
304539 99304539 1001 86380 86390 1
304570 99304570 1001 86380 86390 1
304558 99304558 1001 86380 86390 1
304292 99304292 1001 86380 86390 1
304306 99304306 1001 86380 86390 1
304371 99304371 1001 86380 86390 1
304322 99304322 1001 86380 86390 1
304325 99304325 1001 86380 86390 1
305028 99305028 1001 86380 86390 1
304977 99304977 1001 86380 86390 1
304863 99304863 1001 86380 86390 1
304890 99304890 1001 86380 86390 1
304878 99304878 1001 86380 86390 1
305635 99305635 1001 86380 86390 1
305685 99305685 1001 86380 86390 1
305636 99305636 1001 86380 86390 1
305585 99305585 1001 86380 86390 1
305659 99305659 1001 86380 86390 1
305581 99305581 1001 86380 86390 1
305430 99305430 1001 86380 86390 1
305119 99305119 1001 86380 86390 1
305153 99305153 1001 86380 86390 1
305089 99305089 1001 86380 86390 1
500172 99500172 1001 86380 86390 1
500138 99500138 1001 86380 86390 1
500612 99500612 1001 86380 86390 1
500745 99500745 1001 86380 86390 1
500583 99500583 1001 86380 86390 1
500424 99500424 1001 86380 86390 1
500464 99500464 1001 86380 86390 1
500245 99500245 1001 86380 86390 1
500233 99500233 1001 86380 86390 1
500300 99500300 1001 86380 86390 1
500294 99500294 1001 86380 86390 1
500953 99500953 1001 86380 86390 1
500916 99500916 1001 86380 86390 1
500885 99500885 1001 86380 86390 1
501469 99501469 1001 86380 86390 1
501398 99501398 1001 86380 86390 1
501431 99501431 1001 86380 86390 1
501026 99501026 1001 86380 86390 1
501225 99501225 1001 86380 86390 1
501715 99501715 1001 86380 86390 1
502313 99502313 1001 86380 86390 1
502339 99502339 1001 86380 86390 1
502348 99502348 1001 86380 86390 1
502172 99502172 1001 86380 86390 1
502175 99502175 1001 86380 86390 1
501910 99501910 1001 86380 86390 1
501925 99501925 1001 86380 86390 1
501860 99501860 1001 86380 86390 1
501867 99501867 1001 86380 86390 1
502024 99502024 1001 86380 86390 1
502561 99502561 1001 86380 86390 1
502497 99502497 1001 86380 86390 1
502654 99502654 1001 86380 86390 1
503241 99503241 1001 86380 86390 1
503255 99503255 1001 86380 86390 1
502962 99502962 1001 86380 86390 1
503082 99503082 1001 86380 86390 1
502813 99502813 1001 86380 86390 1
502673 99502673 1001 86380 86390 1
502732 99502732 1001 86380 86390 1
502771 99502771 1001 86380 86390 1
502864 99502864 1001 86380 86390 1
503984 99503984 1001 86380 86390 1
504104 99504104 1001 86380 86390 1
503849 99503849 1001 86380 86390 1
503812 99503812 1001 86380 86390 1
503908 99503908 1001 86380 86390 1
503872 99503872 1001 86380 86390 1
503834 99503834 1001 86380 86390 1
503873 99503873 1001 86380 86390 1
503695 99503695 1001 86380 86390 1
504185 99504185 1001 86380 86390 1
504226 99504226 1001 86380 86390 1
504266 99504266 1001 86380 86390 1
504254 99504254 1001 86380 86390 1
504922 99504922 1001 86380 86390 1
504891 99504891 1001 86380 86390 1
504617 99504617 1001 86380 86390 1
504672 99504672 1001 86380 86390 1
504482 99504482 1001 86380 86390 1
504495 99504495 1001 86380 86390 1
505088 99505088 1001 86380 86390 1
505131 99505131 1001 86380 86390 1
505109 99505109 1001 86380 86390 1
505591 99505591 1001 86380 86390 1
505577 99505577 1001 86380 86390 1
505514 99505514 1001 86380 86390 1
505442 99505442 1001 86380 86390 1
505152 99505152 1001 86380 86390 1
505340 99505340 1001 86380 86390 1
505341 99505341 1001 86380 86390 1
505304 99505304 1001 86380 86390 1
505890 99505890 1001 86380 86390 1
505907 99505907 1001 86380 86390 1
505895 99505895 1001 86380 86390 1
505922 99505922 1001 86380 86390 1
506431 99506431 1001 86380 86390 1
506421 99506421 1001 86380 86390 1
506582 99506582 1001 86380 86390 1
506453 99506453 1001 86380 86390 1
506228 99506228 1001 86380 86390 1
506335 99506335 1001 86380 86390 1
506387 99506387 1001 86380 86390 1
506389 99506389 1001 86380 86390 1
506151 99506151 1001 86380 86390 1
506638 99506638 1001 86380 86390 1
506796 99506796 1001 86380 86390 1
506683 99506683 1001 86380 86390 1
507389 99507389 1001 86380 86390 1
507257 99507257 1001 86380 86390 1
507310 99507310 1001 86380 86390 1
507032 99507032 1001 86380 86390 1
507046 99507046 1001 86380 86390 1
506931 99506931 1001 86380 86390 1
506909 99506909 1001 86380 86390 1
507503 99507503 1001 86380 86390 1
507478 99507478 1001 86380 86390 1
508174 99508174 1001 86380 86390 1
508063 99508063 1001 86380 86390 1
507940 99507940 1001 86380 86390 1
508005 99508005 1001 86380 86390 1
507988 99507988 1001 86380 86390 1
507692 99507692 1001 86380 86390 1
507631 99507631 1001 86380 86390 1
507628 99507628 1001 86380 86390 1
508045 99508045 1001 86380 86390 1
508444 99508444 1001 86380 86390 1
509025 99509025 1001 86380 86390 1
509014 99509014 1001 86380 86390 1
509046 99509046 1001 86380 86390 1
508994 99508994 1001 86380 86390 1
508728 99508728 1001 86380 86390 1
508678 99508678 1001 86380 86390 1
508711 99508711 1001 86380 86390 1
508803 99508803 1001 86380 86390 1
508548 99508548 1001 86380 86390 1
508490 99508490 1001 86380 86390 1
509268 99509268 1001 86380 86390 1
509160 99509160 1001 86380 86390 1
509788 99509788 1001 86380 86390 1
509792 99509792 1001 86380 86390 1
509885 99509885 1001 86380 86390 1
509707 99509707 1001 86380 86390 1
509758 99509758 1001 86380 86390 1
509461 99509461 1001 86380 86390 1
509429 99509429 1001 86380 86390 1
509468 99509468 1001 86380 86390 1
509420 99509420 1001 86380 86390 1
509330 99509330 1001 86380 86390 1
509926 99509926 1001 86380 86390 1
509928 99509928 1001 86380 86390 1
509956 99509956 1001 86380 86390 1
509904 99509904 1001 86380 86390 1
510074 99510074 1001 86380 86390 1
510726 99510726 1001 86380 86390 1
510537 99510537 1001 86380 86390 1
510529 99510529 1001 86380 86390 1
510333 99510333 1001 86380 86390 1
510148 99510148 1001 86380 86390 1
510295 99510295 1001 86380 86390 1
510299 99510299 1001 86380 86390 1
510806 99510806 1001 86380 86390 1
510768 99510768 1001 86380 86390 1
510902 99510902 1001 86380 86390 1
510864 99510864 1001 86380 86390 1
510839 99510839 1001 86380 86390 1
511495 99511495 1001 86380 86390 1
511531 99511531 1001 86380 86390 1
511509 99511509 1001 86380 86390 1
511448 99511448 1001 86380 86390 1
511359 99511359 1001 86380 86390 1
511113 99511113 1001 86380 86390 1
510974 99510974 1001 86380 86390 1
510975 99510975 1001 86380 86390 1
511137 99511137 1001 86380 86390 1
511643 99511643 1001 86380 86390 1
512222 99512222 1001 86380 86390 1
512031 99512031 1001 86380 86390 1
512007 99512007 1001 86380 86390 1
511975 99511975 1001 86380 86390 1
512015 99512015 1001 86380 86390 1
512170 99512170 1001 86380 86390 1
511867 99511867 1001 86380 86390 1
511820 99511820 1001 86380 86390 1
511938 99511938 1001 86380 86390 1
512506 99512506 1001 86380 86390 1
512496 99512496 1001 86380 86390 1
512499 99512499 1001 86380 86390 1
513104 99513104 1001 86380 86390 1
513030 99513030 1001 86380 86390 1
513101 99513101 1001 86380 86390 1
512881 99512881 1001 86380 86390 1
512958 99512958 1001 86380 86390 1
512971 99512971 1001 86380 86390 1
512638 99512638 1001 86380 86390 1
512782 99512782 1001 86380 86390 1
513337 99513337 1001 86380 86390 1
513299 99513299 1001 86380 86390 1
513341 99513341 1001 86380 86390 1
513839 99513839 1001 86380 86390 1
513691 99513691 1001 86380 86390 1
513489 99513489 1001 86380 86390 1
513452 99513452 1001 86380 86390 1
513520 99513520 1001 86380 86390 1
513523 99513523 1001 86380 86390 1
513617 99513617 1001 86380 86390 1
514223 99514223 1001 86380 86390 1
514039 99514039 1001 86380 86390 1
514208 99514208 1001 86380 86390 1
514801 99514801 1001 86380 86390 1
514699 99514699 1001 86380 86390 1
514299 99514299 1001 86380 86390 1
514894 99514894 1001 86380 86390 1
515507 99515507 1001 86380 86390 1
515483 99515483 1001 86380 86390 1
515590 99515590 1001 86380 86390 1
515616 99515616 1001 86380 86390 1
515604 99515604 1001 86380 86390 1
515456 99515456 1001 86380 86390 1
515353 99515353 1001 86380 86390 1
515471 99515471 1001 86380 86390 1
515409 99515409 1001 86380 86390 1
515156 99515156 1001 86380 86390 1
515183 99515183 1001 86380 86390 1
515209 99515209 1001 86380 86390 1
515229 99515229 1001 86380 86390 1
515776 99515776 1001 86380 86390 1
515685 99515685 1001 86380 86390 1
515884 99515884 1001 86380 86390 1
515820 99515820 1001 86380 86390 1
516259 99516259 1001 86380 86390 1
516161 99516161 1001 86380 86390 1
515966 99515966 1001 86380 86390 1
515942 99515942 1001 86380 86390 1
515893 99515893 1001 86380 86390 1
515934 99515934 1001 86380 86390 1
515973 99515973 1001 86380 86390 1
516015 99516015 1001 86380 86390 1
515964 99515964 1001 86380 86390 1
516081 99516081 1001 86380 86390 1
516610 99516610 1001 86380 86390 1
517041 99517041 1001 86380 86390 1
516955 99516955 1001 86380 86390 1
517113 99517113 1001 86380 86390 1
517052 99517052 1001 86380 86390 1
516840 99516840 1001 86380 86390 1
516815 99516815 1001 86380 86390 1
517451 99517451 1001 86380 86390 1
517388 99517388 1001 86380 86390 1
517468 99517468 1001 86380 86390 1
517509 99517509 1001 86380 86390 1
517409 99517409 1001 86380 86390 1
518074 99518074 1001 86380 86390 1
517751 99517751 1001 86380 86390 1
517639 99517639 1001 86380 86390 1
517718 99517718 1001 86380 86390 1
517745 99517745 1001 86380 86390 1
518216 99518216 1001 86380 86390 1
518217 99518217 1001 86380 86390 1
518180 99518180 1001 86380 86390 1
518352 99518352 1001 86380 86390 1
518947 99518947 1001 86380 86390 1
518697 99518697 1001 86380 86390 1
518726 99518726 1001 86380 86390 1
518677 99518677 1001 86380 86390 1
518424 99518424 1001 86380 86390 1
519095 99519095 1001 86380 86390 1
518993 99518993 1001 86380 86390 1
519086 99519086 1001 86380 86390 1
519113 99519113 1001 86380 86390 1
519751 99519751 1001 86380 86390 1
519694 99519694 1001 86380 86390 1
519459 99519459 1001 86380 86390 1
519388 99519388 1001 86380 86390 1
519338 99519338 1001 86380 86390 1
519209 99519209 1001 86380 86390 1
519263 99519263 1001 86380 86390 1
519984 99519984 1001 86380 86390 1
519860 99519860 1001 86380 86390 1
519938 99519938 1001 86380 86390 1
520016 99520016 1001 86380 86390 1
519926 99519926 1001 86380 86390 1
519888 99519888 1001 86380 86390 1
520473 99520473 1001 86380 86390 1
520450 99520450 1001 86380 86390 1
520580 99520580 1001 86380 86390 1
520482 99520482 1001 86380 86390 1
520522 99520522 1001 86380 86390 1
520344 99520344 1001 86380 86390 1
520302 99520302 1001 86380 86390 1
520355 99520355 1001 86380 86390 1
520115 99520115 1001 86380 86390 1
520219 99520219 1001 86380 86390 1
520182 99520182 1001 86380 86390 1
521364 99521364 1001 86380 86390 1
521367 99521367 1001 86380 86390 1
521186 99521186 1001 86380 86390 1
521087 99521087 1001 86380 86390 1
521180 99521180 1001 86380 86390 1
521155 99521155 1001 86380 86390 1
520938 99520938 1001 86380 86390 1
520918 99520918 1001 86380 86390 1
521491 99521491 1001 86380 86390 1
521545 99521545 1001 86380 86390 1
521641 99521641 1001 86380 86390 1
522217 99522217 1001 86380 86390 1
522128 99522128 1001 86380 86390 1
522146 99522146 1001 86380 86390 1
522096 99522096 1001 86380 86390 1
522200 99522200 1001 86380 86390 1
522124 99522124 1001 86380 86390 1
522013 99522013 1001 86380 86390 1
522006 99522006 1001 86380 86390 1
521712 99521712 1001 86380 86390 1
521765 99521765 1001 86380 86390 1
521871 99521871 1001 86380 86390 1
521825 99521825 1001 86380 86390 1
522406 99522406 1001 86380 86390 1
522359 99522359 1001 86380 86390 1
522325 99522325 1001 86380 86390 1
522429 99522429 1001 86380 86390 1
522936 99522936 1001 86380 86390 1
522745 99522745 1001 86380 86390 1
522823 99522823 1001 86380 86390 1
522746 99522746 1001 86380 86390 1
522851 99522851 1001 86380 86390 1
522879 99522879 1001 86380 86390 1
522750 99522750 1001 86380 86390 1
522847 99522847 1001 86380 86390 1
522553 99522553 1001 86380 86390 1
522638 99522638 1001 86380 86390 1
523194 99523194 1001 86380 86390 1
523135 99523135 1001 86380 86390 1
523943 99523943 1001 86380 86390 1
523742 99523742 1001 86380 86390 1
523886 99523886 1001 86380 86390 1
523890 99523890 1001 86380 86390 1
523481 99523481 1001 86380 86390 1
523385 99523385 1001 86380 86390 1
523477 99523477 1001 86380 86390 1
524045 99524045 1001 86380 86390 1
524077 99524077 1001 86380 86390 1
524143 99524143 1001 86380 86390 1
524068 99524068 1001 86380 86390 1
524635 99524635 1001 86380 86390 1
524506 99524506 1001 86380 86390 1
524379 99524379 1001 86380 86390 1
524312 99524312 1001 86380 86390 1
524343 99524343 1001 86380 86390 1
524771 99524771 1001 86380 86390 1
524839 99524839 1001 86380 86390 1
525522 99525522 1001 86380 86390 1
525580 99525580 1001 86380 86390 1
525238 99525238 1001 86380 86390 1
525252 99525252 1001 86380 86390 1
525306 99525306 1001 86380 86390 1
525332 99525332 1001 86380 86390 1
525338 99525338 1001 86380 86390 1
525132 99525132 1001 86380 86390 1
525095 99525095 1001 86380 86390 1
525163 99525163 1001 86380 86390 1
525613 99525613 1001 86380 86390 1
525747 99525747 1001 86380 86390 1
526271 99526271 1001 86380 86390 1
526392 99526392 1001 86380 86390 1
526259 99526259 1001 86380 86390 1
526329 99526329 1001 86380 86390 1
526075 99526075 1001 86380 86390 1
526078 99526078 1001 86380 86390 1
526059 99526059 1001 86380 86390 1
526139 99526139 1001 86380 86390 1
525909 99525909 1001 86380 86390 1
525994 99525994 1001 86380 86390 1
525840 99525840 1001 86380 86390 1
525996 99525996 1001 86380 86390 1
526527 99526527 1001 86380 86390 1
526530 99526530 1001 86380 86390 1
526534 99526534 1001 86380 86390 1
527166 99527166 1001 86380 86390 1
527183 99527183 1001 86380 86390 1
526941 99526941 1001 86380 86390 1
526865 99526865 1001 86380 86390 1
526930 99526930 1001 86380 86390 1
527039 99527039 1001 86380 86390 1
526670 99526670 1001 86380 86390 1
526728 99526728 1001 86380 86390 1
526718 99526718 1001 86380 86390 1
527285 99527285 1001 86380 86390 1
527273 99527273 1001 86380 86390 1
527445 99527445 1001 86380 86390 1
527446 99527446 1001 86380 86390 1
527357 99527357 1001 86380 86390 1
527905 99527905 1001 86380 86390 1
527714 99527714 1001 86380 86390 1
527789 99527789 1001 86380 86390 1
527459 99527459 1001 86380 86390 1
527501 99527501 1001 86380 86390 1
527635 99527635 1001 86380 86390 1
528107 99528107 1001 86380 86390 1
528211 99528211 1001 86380 86390 1
528733 99528733 1001 86380 86390 1
528567 99528567 1001 86380 86390 1
528635 99528635 1001 86380 86390 1
528637 99528637 1001 86380 86390 1
528676 99528676 1001 86380 86390 1
528613 99528613 1001 86380 86390 1
528652 99528652 1001 86380 86390 1
528537 99528537 1001 86380 86390 1
528499 99528499 1001 86380 86390 1
528410 99528410 1001 86380 86390 1
528414 99528414 1001 86380 86390 1
528441 99528441 1001 86380 86390 1
528314 99528314 1001 86380 86390 1
528356 99528356 1001 86380 86390 1
528930 99528930 1001 86380 86390 1
529641 99529641 1001 86380 86390 1
529701 99529701 1001 86380 86390 1
529669 99529669 1001 86380 86390 1
529567 99529567 1001 86380 86390 1
529532 99529532 1001 86380 86390 1
529420 99529420 1001 86380 86390 1
529369 99529369 1001 86380 86390 1
529159 99529159 1001 86380 86390 1
529230 99529230 1001 86380 86390 1
529805 99529805 1001 86380 86390 1
529850 99529850 1001 86380 86390 1
529891 99529891 1001 86380 86390 1
530426 99530426 1001 86380 86390 1
530478 99530478 1001 86380 86390 1
530401 99530401 1001 86380 86390 1
530340 99530340 1001 86380 86390 1
530254 99530254 1001 86380 86390 1
530281 99530281 1001 86380 86390 1
529951 99529951 1001 86380 86390 1
530110 99530110 1001 86380 86390 1
529995 99529995 1001 86380 86390 1
530733 99530733 1001 86380 86390 1
530638 99530638 1001 86380 86390 1
531376 99531376 1001 86380 86390 1
531266 99531266 1001 86380 86390 1
531323 99531323 1001 86380 86390 1
531336 99531336 1001 86380 86390 1
531259 99531259 1001 86380 86390 1
531019 99531019 1001 86380 86390 1
530980 99530980 1001 86380 86390 1
530997 99530997 1001 86380 86390 1
531166 99531166 1001 86380 86390 1
531076 99531076 1001 86380 86390 1
531053 99531053 1001 86380 86390 1
530928 99530928 1001 86380 86390 1
530908 99530908 1001 86380 86390 1
530806 99530806 1001 86380 86390 1
531545 99531545 1001 86380 86390 1
531585 99531585 1001 86380 86390 1
531512 99531512 1001 86380 86390 1
531503 99531503 1001 86380 86390 1
532170 99532170 1001 86380 86390 1
532159 99532159 1001 86380 86390 1
532161 99532161 1001 86380 86390 1
532060 99532060 1001 86380 86390 1
532087 99532087 1001 86380 86390 1
531976 99531976 1001 86380 86390 1
531990 99531990 1001 86380 86390 1
531919 99531919 1001 86380 86390 1
531895 99531895 1001 86380 86390 1
531922 99531922 1001 86380 86390 1
531637 99531637 1001 86380 86390 1
531753 99531753 1001 86380 86390 1
531703 99531703 1001 86380 86390 1
531667 99531667 1001 86380 86390 1
531736 99531736 1001 86380 86390 1
531621 99531621 1001 86380 86390 1
531688 99531688 1001 86380 86390 1
532308 99532308 1001 86380 86390 1
532390 99532390 1001 86380 86390 1
532279 99532279 1001 86380 86390 1
532215 99532215 1001 86380 86390 1
532853 99532853 1001 86380 86390 1
532829 99532829 1001 86380 86390 1
532978 99532978 1001 86380 86390 1
532711 99532711 1001 86380 86390 1
532650 99532650 1001 86380 86390 1
532793 99532793 1001 86380 86390 1
532798 99532798 1001 86380 86390 1
532489 99532489 1001 86380 86390 1
532522 99532522 1001 86380 86390 1
533075 99533075 1001 86380 86390 1
533041 99533041 1001 86380 86390 1
533742 99533742 1001 86380 86390 1
533620 99533620 1001 86380 86390 1
533254 99533254 1001 86380 86390 1
533281 99533281 1001 86380 86390 1
533441 99533441 1001 86380 86390 1
533353 99533353 1001 86380 86390 1
534027 99534027 1001 86380 86390 1
534044 99534044 1001 86380 86390 1
534504 99534504 1001 86380 86390 1
534589 99534589 1001 86380 86390 1
534615 99534615 1001 86380 86390 1
534324 99534324 1001 86380 86390 1
534428 99534428 1001 86380 86390 1
534300 99534300 1001 86380 86390 1
534361 99534361 1001 86380 86390 1
534227 99534227 1001 86380 86390 1
534138 99534138 1001 86380 86390 1
534165 99534165 1001 86380 86390 1
534830 99534830 1001 86380 86390 1
534742 99534742 1001 86380 86390 1
534756 99534756 1001 86380 86390 1
535331 99535331 1001 86380 86390 1
535320 99535320 1001 86380 86390 1
535454 99535454 1001 86380 86390 1
535377 99535377 1001 86380 86390 1
535406 99535406 1001 86380 86390 1
535071 99535071 1001 86380 86390 1
535046 99535046 1001 86380 86390 1
534901 99534901 1001 86380 86390 1
535639 99535639 1001 86380 86390 1
535578 99535578 1001 86380 86390 1
535622 99535622 1001 86380 86390 1
536196 99536196 1001 86380 86390 1
536213 99536213 1001 86380 86390 1
536316 99536316 1001 86380 86390 1
536232 99536232 1001 86380 86390 1
536053 99536053 1001 86380 86390 1
536118 99536118 1001 86380 86390 1
536126 99536126 1001 86380 86390 1
536127 99536127 1001 86380 86390 1
536051 99536051 1001 86380 86390 1
535961 99535961 1001 86380 86390 1
535746 99535746 1001 86380 86390 1
535789 99535789 1001 86380 86390 1
535791 99535791 1001 86380 86390 1
536445 99536445 1001 86380 86390 1
537035 99537035 1001 86380 86390 1
537056 99537056 1001 86380 86390 1
537018 99537018 1001 86380 86390 1
537031 99537031 1001 86380 86390 1
536803 99536803 1001 86380 86390 1
536804 99536804 1001 86380 86390 1
536908 99536908 1001 86380 86390 1
536834 99536834 1001 86380 86390 1
536826 99536826 1001 86380 86390 1
536774 99536774 1001 86380 86390 1
537250 99537250 1001 86380 86390 1
537289 99537289 1001 86380 86390 1
537186 99537186 1001 86380 86390 1
537281 99537281 1001 86380 86390 1
537952 99537952 1001 86380 86390 1
537823 99537823 1001 86380 86390 1
537842 99537842 1001 86380 86390 1
537984 99537984 1001 86380 86390 1
537833 99537833 1001 86380 86390 1
537898 99537898 1001 86380 86390 1
537985 99537985 1001 86380 86390 1
537580 99537580 1001 86380 86390 1
537563 99537563 1001 86380 86390 1
537542 99537542 1001 86380 86390 1
537508 99537508 1001 86380 86390 1
538171 99538171 1001 86380 86390 1
538795 99538795 1001 86380 86390 1
538442 99538442 1001 86380 86390 1
538579 99538579 1001 86380 86390 1
538452 99538452 1001 86380 86390 1
538582 99538582 1001 86380 86390 1
538313 99538313 1001 86380 86390 1
538368 99538368 1001 86380 86390 1
538373 99538373 1001 86380 86390 1
538881 99538881 1001 86380 86390 1
538939 99538939 1001 86380 86390 1
538888 99538888 1001 86380 86390 1
539571 99539571 1001 86380 86390 1
539468 99539468 1001 86380 86390 1
539524 99539524 1001 86380 86390 1
539334 99539334 1001 86380 86390 1
539378 99539378 1001 86380 86390 1
539366 99539366 1001 86380 86390 1
539406 99539406 1001 86380 86390 1
539086 99539086 1001 86380 86390 1
539177 99539177 1001 86380 86390 1
539167 99539167 1001 86380 86390 1
539224 99539224 1001 86380 86390 1
539070 99539070 1001 86380 86390 1
539786 99539786 1001 86380 86390 1
539698 99539698 1001 86380 86390 1
539661 99539661 1001 86380 86390 1
540318 99540318 1001 86380 86390 1
540333 99540333 1001 86380 86390 1
540359 99540359 1001 86380 86390 1
540411 99540411 1001 86380 86390 1
540135 99540135 1001 86380 86390 1
540226 99540226 1001 86380 86390 1
540230 99540230 1001 86380 86390 1
540248 99540248 1001 86380 86390 1
540015 99540015 1001 86380 86390 1
539975 99539975 1001 86380 86390 1
540624 99540624 1001 86380 86390 1
540511 99540511 1001 86380 86390 1
540603 99540603 1001 86380 86390 1
541179 99541179 1001 86380 86390 1
541103 99541103 1001 86380 86390 1
541210 99541210 1001 86380 86390 1
541096 99541096 1001 86380 86390 1
541136 99541136 1001 86380 86390 1
541049 99541049 1001 86380 86390 1
540935 99540935 1001 86380 86390 1
541067 99541067 1001 86380 86390 1
541045 99541045 1001 86380 86390 1
541073 99541073 1001 86380 86390 1
540957 99540957 1001 86380 86390 1
540880 99540880 1001 86380 86390 1
540717 99540717 1001 86380 86390 1
540872 99540872 1001 86380 86390 1
540823 99540823 1001 86380 86390 1
540734 99540734 1001 86380 86390 1
541472 99541472 1001 86380 86390 1
541437 99541437 1001 86380 86390 1
542069 99542069 1001 86380 86390 1
541827 99541827 1001 86380 86390 1
541829 99541829 1001 86380 86390 1
541857 99541857 1001 86380 86390 1
541754 99541754 1001 86380 86390 1
541793 99541793 1001 86380 86390 1
541715 99541715 1001 86380 86390 1
541660 99541660 1001 86380 86390 1
542211 99542211 1001 86380 86390 1
542214 99542214 1001 86380 86390 1
542833 99542833 1001 86380 86390 1
542815 99542815 1001 86380 86390 1
542740 99542740 1001 86380 86390 1
542705 99542705 1001 86380 86390 1
542680 99542680 1001 86380 86390 1
542391 99542391 1001 86380 86390 1
542484 99542484 1001 86380 86390 1
542978 99542978 1001 86380 86390 1
543582 99543582 1001 86380 86390 1
543660 99543660 1001 86380 86390 1
543751 99543751 1001 86380 86390 1
543527 99543527 1001 86380 86390 1
543557 99543557 1001 86380 86390 1
543495 99543495 1001 86380 86390 1
543164 99543164 1001 86380 86390 1
543338 99543338 1001 86380 86390 1
543326 99543326 1001 86380 86390 1
543354 99543354 1001 86380 86390 1
543796 99543796 1001 86380 86390 1
543958 99543958 1001 86380 86390 1
543907 99543907 1001 86380 86390 1
543805 99543805 1001 86380 86390 1
544515 99544515 1001 86380 86390 1
544581 99544581 1001 86380 86390 1
544478 99544478 1001 86380 86390 1
544442 99544442 1001 86380 86390 1
544341 99544341 1001 86380 86390 1
544214 99544214 1001 86380 86390 1
544388 99544388 1001 86380 86390 1
544019 99544019 1001 86380 86390 1
544124 99544124 1001 86380 86390 1
544688 99544688 1001 86380 86390 1
544730 99544730 1001 86380 86390 1
544719 99544719 1001 86380 86390 1
544722 99544722 1001 86380 86390 1
423239 221 1001 36480 36837 1
408998 238 1001 77700 78417 1
400052 99400052 1001 86380 86390 1
400178 99400178 1001 86380 86390 1
400531 99400531 1001 86380 86390 1
400626 99400626 1001 86380 86390 1
400923 99400923 1001 86380 86390 1
400888 99400888 1001 86380 86390 1
400986 99400986 1001 86380 86390 1
401268 99401268 1001 86380 86390 1
401224 99401224 1001 86380 86390 1
401548 99401548 1001 86380 86390 1
401773 99401773 1001 86380 86390 1
401937 99401937 1001 86380 86390 1
401888 99401888 1001 86380 86390 1
401856 99401856 1001 86380 86390 1
402012 99402012 1001 86380 86390 1
402015 99402015 1001 86380 86390 1
402280 99402280 1001 86380 86390 1
402456 99402456 1001 86380 86390 1
402626 99402626 1001 86380 86390 1
402635 99402635 1001 86380 86390 1
402872 99402872 1001 86380 86390 1
402862 99402862 1001 86380 86390 1
402958 99402958 1001 86380 86390 1
403185 99403185 1001 86380 86390 1
403107 99403107 1001 86380 86390 1
403175 99403175 1001 86380 86390 1
403319 99403319 1001 86380 86390 1
403503 99403503 1001 86380 86390 1
403514 99403514 1001 86380 86390 1
403600 99403600 1001 86380 86390 1
403679 99403679 1001 86380 86390 1
403703 99403703 1001 86380 86390 1
403850 99403850 1001 86380 86390 1
404246 99404246 1001 86380 86390 1
404526 99404526 1001 86380 86390 1
404999 99404999 1001 86380 86390 1
405077 99405077 1001 86380 86390 1
405082 99405082 1001 86380 86390 1
405307 99405307 1001 86380 86390 1
405482 99405482 1001 86380 86390 1
405428 99405428 1001 86380 86390 1
405510 99405510 1001 86380 86390 1
406014 99406014 1001 86380 86390 1
406128 99406128 1001 86380 86390 1
406266 99406266 1001 86380 86390 1
406302 99406302 1001 86380 86390 1
406386 99406386 1001 86380 86390 1
406722 99406722 1001 86380 86390 1
406841 99406841 1001 86380 86390 1
407033 99407033 1001 86380 86390 1
407640 99407640 1001 86380 86390 1
407740 99407740 1001 86380 86390 1
407772 99407772 1001 86380 86390 1
408378 99408378 1001 86380 86390 1
408492 99408492 1001 86380 86390 1
408559 99408559 1001 86380 86390 1
408711 99408711 1001 86380 86390 1
408883 99408883 1001 86380 86390 1
409060 99409060 1001 86380 86390 1
409098 99409098 1001 86380 86390 1
409445 99409445 1001 86380 86390 1
409738 99409738 1001 86380 86390 1
409740 99409740 1001 86380 86390 1
409840 99409840 1001 86380 86390 1
409974 99409974 1001 86380 86390 1
409904 99409904 1001 86380 86390 1
410018 99410018 1001 86380 86390 1
410180 99410180 1001 86380 86390 1
410241 99410241 1001 86380 86390 1
410439 99410439 1001 86380 86390 1
410464 99410464 1001 86380 86390 1
410640 99410640 1001 86380 86390 1
410741 99410741 1001 86380 86390 1
410830 99410830 1001 86380 86390 1
410832 99410832 1001 86380 86390 1
410975 99410975 1001 86380 86390 1
410926 99410926 1001 86380 86390 1
411098 99411098 1001 86380 86390 1
411236 99411236 1001 86380 86390 1
411371 99411371 1001 86380 86390 1
411379 99411379 1001 86380 86390 1
411353 99411353 1001 86380 86390 1
411456 99411456 1001 86380 86390 1
411854 99411854 1001 86380 86390 1
411840 99411840 1001 86380 86390 1
411931 99411931 1001 86380 86390 1
412150 99412150 1001 86380 86390 1
412269 99412269 1001 86380 86390 1
412276 99412276 1001 86380 86390 1
412316 99412316 1001 86380 86390 1
412371 99412371 1001 86380 86390 1
412378 99412378 1001 86380 86390 1
413515 99413515 1001 86380 86390 1
413638 99413638 1001 86380 86390 1
413527 99413527 1001 86380 86390 1
413503 99413503 1001 86380 86390 1
413461 99413461 1001 86380 86390 1
413668 99413668 1001 86380 86390 1
412980 99412980 1001 86380 86390 1
412981 99412981 1001 86380 86390 1
413071 99413071 1001 86380 86390 1
413225 99413225 1001 86380 86390 1
413133 99413133 1001 86380 86390 1
412563 99412563 1001 86380 86390 1
413990 99413990 1001 86380 86390 1
413854 99413854 1001 86380 86390 1
415268 99415268 1001 86380 86390 1
414986 99414986 1001 86380 86390 1
414757 99414757 1001 86380 86390 1
414740 99414740 1001 86380 86390 1
414645 99414645 1001 86380 86390 1
414889 99414889 1001 86380 86390 1
414297 99414297 1001 86380 86390 1
414367 99414367 1001 86380 86390 1
415547 99415547 1001 86380 86390 1
415500 99415500 1001 86380 86390 1
415646 99415646 1001 86380 86390 1
415449 99415449 1001 86380 86390 1
415341 99415341 1001 86380 86390 1
415399 99415399 1001 86380 86390 1
415496 99415496 1001 86380 86390 1
415636 99415636 1001 86380 86390 1
416799 99416799 1001 86380 86390 1
416962 99416962 1001 86380 86390 1
416348 99416348 1001 86380 86390 1
416501 99416501 1001 86380 86390 1
416154 99416154 1001 86380 86390 1
416181 99416181 1001 86380 86390 1
415778 99415778 1001 86380 86390 1
415774 99415774 1001 86380 86390 1
415930 99415930 1001 86380 86390 1
417391 99417391 1001 86380 86390 1
417274 99417274 1001 86380 86390 1
417474 99417474 1001 86380 86390 1
417525 99417525 1001 86380 86390 1
417552 99417552 1001 86380 86390 1
417415 99417415 1001 86380 86390 1
417495 99417495 1001 86380 86390 1
418532 99418532 1001 86380 86390 1
418459 99418459 1001 86380 86390 1
418751 99418751 1001 86380 86390 1
418452 99418452 1001 86380 86390 1
418087 99418087 1001 86380 86390 1
418119 99418119 1001 86380 86390 1
418427 99418427 1001 86380 86390 1
418246 99418246 1001 86380 86390 1
417801 99417801 1001 86380 86390 1
417863 99417863 1001 86380 86390 1
418928 99418928 1001 86380 86390 1
418034 99418034 1001 86380 86390 1
418916 99418916 1001 86380 86390 1
419009 99419009 1001 86380 86390 1
420378 99420378 1001 86380 86390 1
420154 99420154 1001 86380 86390 1
420417 99420417 1001 86380 86390 1
420296 99420296 1001 86380 86390 1
420269 99420269 1001 86380 86390 1
419787 99419787 1001 86380 86390 1
419715 99419715 1001 86380 86390 1
420030 99420030 1001 86380 86390 1
419242 99419242 1001 86380 86390 1
419243 99419243 1001 86380 86390 1
419287 99419287 1001 86380 86390 1
420620 99420620 1001 86380 86390 1
420719 99420719 1001 86380 86390 1
420503 99420503 1001 86380 86390 1
420526 99420526 1001 86380 86390 1
421704 99421704 1001 86380 86390 1
421446 99421446 1001 86380 86390 1
421012 99421012 1001 86380 86390 1
421092 99421092 1001 86380 86390 1
421168 99421168 1001 86380 86390 1
422201 99422201 1001 86380 86390 1
422226 99422226 1001 86380 86390 1
422319 99422319 1001 86380 86390 1
422499 99422499 1001 86380 86390 1
423567 99423567 1001 86380 86390 1
423136 99423136 1001 86380 86390 1
423119 99423119 1001 86380 86390 1
423285 99423285 1001 86380 86390 1
422858 99422858 1001 86380 86390 1
423965 99423965 1001 86380 86390 1
423888 99423888 1001 86380 86390 1
423835 99423835 1001 86380 86390 1
425023 99425023 1001 86380 86390 1
424825 99424825 1001 86380 86390 1
424982 99424982 1001 86380 86390 1
424967 99424967 1001 86380 86390 1
424829 99424829 1001 86380 86390 1
424940 99424940 1001 86380 86390 1
424652 99424652 1001 86380 86390 1
424945 99424945 1001 86380 86390 1
424292 99424292 1001 86380 86390 1
424373 99424373 1001 86380 86390 1
424540 99424540 1001 86380 86390 1
424304 99424304 1001 86380 86390 1
424380 99424380 1001 86380 86390 1
424238 99424238 1001 86380 86390 1
426670 99426670 1001 86380 86390 1
426119 99426119 1001 86380 86390 1
425991 99425991 1001 86380 86390 1
426235 99426235 1001 86380 86390 1
425834 99425834 1001 86380 86390 1
427438 99427438 1001 86380 86390 1
427452 99427452 1001 86380 86390 1
428445 99428445 1001 86380 86390 1
428547 99428547 1001 86380 86390 1
428697 99428697 1001 86380 86390 1
428487 99428487 1001 86380 86390 1
428390 99428390 1001 86380 86390 1
428163 99428163 1001 86380 86390 1
428118 99428118 1001 86380 86390 1
427672 99427672 1001 86380 86390 1
427673 99427673 1001 86380 86390 1
428836 99428836 1001 86380 86390 1
429036 99429036 1001 86380 86390 1
430195 99430195 1001 86380 86390 1
429632 99429632 1001 86380 86390 1
429654 99429654 1001 86380 86390 1
429919 99429919 1001 86380 86390 1
429348 99429348 1001 86380 86390 1
429264 99429264 1001 86380 86390 1
430434 99430434 1001 86380 86390 1
430709 99430709 1001 86380 86390 1
430654 99430654 1001 86380 86390 1
431738 99431738 1001 86380 86390 1
431651 99431651 1001 86380 86390 1
431928 99431928 1001 86380 86390 1
431503 99431503 1001 86380 86390 1
431415 99431415 1001 86380 86390 1
431342 99431342 1001 86380 86390 1
431576 99431576 1001 86380 86390 1
430897 99430897 1001 86380 86390 1
431155 99431155 1001 86380 86390 1
431099 99431099 1001 86380 86390 1
431088 99431088 1001 86380 86390 1
432455 99432455 1001 86380 86390 1
432295 99432295 1001 86380 86390 1
432356 99432356 1001 86380 86390 1
432141 99432141 1001 86380 86390 1
432396 99432396 1001 86380 86390 1
433410 99433410 1001 86380 86390 1
433574 99433574 1001 86380 86390 1
433017 99433017 1001 86380 86390 1
433071 99433071 1001 86380 86390 1
433252 99433252 1001 86380 86390 1
432831 99432831 1001 86380 86390 1
432836 99432836 1001 86380 86390 1
433811 99433811 1001 86380 86390 1
433860 99433860 1001 86380 86390 1
433812 99433812 1001 86380 86390 1
434001 99434001 1001 86380 86390 1
434119 99434119 1001 86380 86390 1
435111 99435111 1001 86380 86390 1
435025 99435025 1001 86380 86390 1
434614 99434614 1001 86380 86390 1
434656 99434656 1001 86380 86390 1
434406 99434406 1001 86380 86390 1
434182 99434182 1001 86380 86390 1
434395 99434395 1001 86380 86390 1
435636 99435636 1001 86380 86390 1
435501 99435501 1001 86380 86390 1
435744 99435744 1001 86380 86390 1
437047 99437047 1001 86380 86390 1
436905 99436905 1001 86380 86390 1
436967 99436967 1001 86380 86390 1
437017 99437017 1001 86380 86390 1
436494 99436494 1001 86380 86390 1
436506 99436506 1001 86380 86390 1
435938 99435938 1001 86380 86390 1
435949 99435949 1001 86380 86390 1
437274 99437274 1001 86380 86390 1
300100 99300100 1001 86380 86390 1
437253 99437253 1001 86380 86390 1
300105 99300105 1001 86380 86390 1
300558 99300558 1001 86380 86390 1
300395 99300395 1001 86380 86390 1
300460 99300460 1001 86380 86390 1
300436 99300436 1001 86380 86390 1
300321 99300321 1001 86380 86390 1
300403 99300403 1001 86380 86390 1
300508 99300508 1001 86380 86390 1
300509 99300509 1001 86380 86390 1
300113 99300113 1001 86380 86390 1
300843 99300843 1001 86380 86390 1
300872 99300872 1001 86380 86390 1
300795 99300795 1001 86380 86390 1
300873 99300873 1001 86380 86390 1
300891 99300891 1001 86380 86390 1
301452 99301452 1001 86380 86390 1
301416 99301416 1001 86380 86390 1
301379 99301379 1001 86380 86390 1
301496 99301496 1001 86380 86390 1
301246 99301246 1001 86380 86390 1
301156 99301156 1001 86380 86390 1
301300 99301300 1001 86380 86390 1
301229 99301229 1001 86380 86390 1
301295 99301295 1001 86380 86390 1
301245 99301245 1001 86380 86390 1
300986 99300986 1001 86380 86390 1
301028 99301028 1001 86380 86390 1
301055 99301055 1001 86380 86390 1
300970 99300970 1001 86380 86390 1
301075 99301075 1001 86380 86390 1
301580 99301580 1001 86380 86390 1
301751 99301751 1001 86380 86390 1
301622 99301622 1001 86380 86390 1
301557 99301557 1001 86380 86390 1
301754 99301754 1001 86380 86390 1
302239 99302239 1001 86380 86390 1
302266 99302266 1001 86380 86390 1
302300 99302300 1001 86380 86390 1
301918 99301918 1001 86380 86390 1
301870 99301870 1001 86380 86390 1
301845 99301845 1001 86380 86390 1
301902 99301902 1001 86380 86390 1
302498 99302498 1001 86380 86390 1
302390 99302390 1001 86380 86390 1
303158 99303158 1001 86380 86390 1
303183 99303183 1001 86380 86390 1
303063 99303063 1001 86380 86390 1
302874 99302874 1001 86380 86390 1
302889 99302889 1001 86380 86390 1
302801 99302801 1001 86380 86390 1
302958 99302958 1001 86380 86390 1
302897 99302897 1001 86380 86390 1
303297 99303297 1001 86380 86390 1
303261 99303261 1001 86380 86390 1
303328 99303328 1001 86380 86390 1
303406 99303406 1001 86380 86390 1
303905 99303905 1001 86380 86390 1
304011 99304011 1001 86380 86390 1
303949 99303949 1001 86380 86390 1
303743 99303743 1001 86380 86390 1
303683 99303683 1001 86380 86390 1
303825 99303825 1001 86380 86390 1
303762 99303762 1001 86380 86390 1
303581 99303581 1001 86380 86390 1
303587 99303587 1001 86380 86390 1
304061 99304061 1001 86380 86390 1
304128 99304128 1001 86380 86390 1
304694 99304694 1001 86380 86390 1
304773 99304773 1001 86380 86390 1
304700 99304700 1001 86380 86390 1
304677 99304677 1001 86380 86390 1
304505 99304505 1001 86380 86390 1
304389 99304389 1001 86380 86390 1
304275 99304275 1001 86380 86390 1
304353 99304353 1001 86380 86390 1
304925 99304925 1001 86380 86390 1
305007 99305007 1001 86380 86390 1
304919 99304919 1001 86380 86390 1
304972 99304972 1001 86380 86390 1
305558 99305558 1001 86380 86390 1
305654 99305654 1001 86380 86390 1
305481 99305481 1001 86380 86390 1
305274 99305274 1001 86380 86390 1
305356 99305356 1001 86380 86390 1
305278 99305278 1001 86380 86390 1
305116 99305116 1001 86380 86390 1
305192 99305192 1001 86380 86390 1
305065 99305065 1001 86380 86390 1
500182 99500182 1001 86380 86390 1
500004 99500004 1001 86380 86390 1
500084 99500084 1001 86380 86390 1
500623 99500623 1001 86380 86390 1
500680 99500680 1001 86380 86390 1
500709 99500709 1001 86380 86390 1
500273 99500273 1001 86380 86390 1
500378 99500378 1001 86380 86390 1
501008 99501008 1001 86380 86390 1
501004 99501004 1001 86380 86390 1
501526 99501526 1001 86380 86390 1
501475 99501475 1001 86380 86390 1
501497 99501497 1001 86380 86390 1
501433 99501433 1001 86380 86390 1
501059 99501059 1001 86380 86390 1
501088 99501088 1001 86380 86390 1
501205 99501205 1001 86380 86390 1
501054 99501054 1001 86380 86390 1
501055 99501055 1001 86380 86390 1
501677 99501677 1001 86380 86390 1
501755 99501755 1001 86380 86390 1
501773 99501773 1001 86380 86390 1
501763 99501763 1001 86380 86390 1
501751 99501751 1001 86380 86390 1
502432 99502432 1001 86380 86390 1
502305 99502305 1001 86380 86390 1
502307 99502307 1001 86380 86390 1
502401 99502401 1001 86380 86390 1
502184 99502184 1001 86380 86390 1
502121 99502121 1001 86380 86390 1
502216 99502216 1001 86380 86390 1
502182 99502182 1001 86380 86390 1
501932 99501932 1001 86380 86390 1
502605 99502605 1001 86380 86390 1
502657 99502657 1001 86380 86390 1
502494 99502494 1001 86380 86390 1
503266 99503266 1001 86380 86390 1
503144 99503144 1001 86380 86390 1
503250 99503250 1001 86380 86390 1
502974 99502974 1001 86380 86390 1
502977 99502977 1001 86380 86390 1
502853 99502853 1001 86380 86390 1
502728 99502728 1001 86380 86390 1
503439 99503439 1001 86380 86390 1
503492 99503492 1001 86380 86390 1
503931 99503931 1001 86380 86390 1
503971 99503971 1001 86380 86390 1
503959 99503959 1001 86380 86390 1
504011 99504011 1001 86380 86390 1
504064 99504064 1001 86380 86390 1
503720 99503720 1001 86380 86390 1
503725 99503725 1001 86380 86390 1
503778 99503778 1001 86380 86390 1
503501 99503501 1001 86380 86390 1
504277 99504277 1001 86380 86390 1
504714 99504714 1001 86380 86390 1
504641 99504641 1001 86380 86390 1
504695 99504695 1001 86380 86390 1
504660 99504660 1001 86380 86390 1
504337 99504337 1001 86380 86390 1
504523 99504523 1001 86380 86390 1
505075 99505075 1001 86380 86390 1
504986 99504986 1001 86380 86390 1
505005 99505005 1001 86380 86390 1
505719 99505719 1001 86380 86390 1
505630 99505630 1001 86380 86390 1
505599 99505599 1001 86380 86390 1
505730 99505730 1001 86380 86390 1
505404 99505404 1001 86380 86390 1
505393 99505393 1001 86380 86390 1
505267 99505267 1001 86380 86390 1
505324 99505324 1001 86380 86390 1
505327 99505327 1001 86380 86390 1
505910 99505910 1001 86380 86390 1
505963 99505963 1001 86380 86390 1
505809 99505809 1001 86380 86390 1
505864 99505864 1001 86380 86390 1
506581 99506581 1001 86380 86390 1
506586 99506586 1001 86380 86390 1
506146 99506146 1001 86380 86390 1
506160 99506160 1001 86380 86390 1
506025 99506025 1001 86380 86390 1
506155 99506155 1001 86380 86390 1
506698 99506698 1001 86380 86390 1
506724 99506724 1001 86380 86390 1
506733 99506733 1001 86380 86390 1
506604 99506604 1001 86380 86390 1
506695 99506695 1001 86380 86390 1
507362 99507362 1001 86380 86390 1
507234 99507234 1001 86380 86390 1
507273 99507273 1001 86380 86390 1
507011 99507011 1001 86380 86390 1
507065 99507065 1001 86380 86390 1
507022 99507022 1001 86380 86390 1
506882 99506882 1001 86380 86390 1
506873 99506873 1001 86380 86390 1
507627 99507627 1001 86380 86390 1
507462 99507462 1001 86380 86390 1
508152 99508152 1001 86380 86390 1
508091 99508091 1001 86380 86390 1
508019 99508019 1001 86380 86390 1
507864 99507864 1001 86380 86390 1
508010 99508010 1001 86380 86390 1
507961 99507961 1001 86380 86390 1
507976 99507976 1001 86380 86390 1
507964 99507964 1001 86380 86390 1
507693 99507693 1001 86380 86390 1
507714 99507714 1001 86380 86390 1
508278 99508278 1001 86380 86390 1
508370 99508370 1001 86380 86390 1
508306 99508306 1001 86380 86390 1
508345 99508345 1001 86380 86390 1
508295 99508295 1001 86380 86390 1
508399 99508399 1001 86380 86390 1
509045 99509045 1001 86380 86390 1
508930 99508930 1001 86380 86390 1
508956 99508956 1001 86380 86390 1
508830 99508830 1001 86380 86390 1
508676 99508676 1001 86380 86390 1
508686 99508686 1001 86380 86390 1
508662 99508662 1001 86380 86390 1
508628 99508628 1001 86380 86390 1
508582 99508582 1001 86380 86390 1
509203 99509203 1001 86380 86390 1
509107 99509107 1001 86380 86390 1
509735 99509735 1001 86380 86390 1
509706 99509706 1001 86380 86390 1
509490 99509490 1001 86380 86390 1
509422 99509422 1001 86380 86390 1
509436 99509436 1001 86380 86390 1
509425 99509425 1001 86380 86390 1
509284 99509284 1001 86380 86390 1
509440 99509440 1001 86380 86390 1
509338 99509338 1001 86380 86390 1
509286 99509286 1001 86380 86390 1
509344 99509344 1001 86380 86390 1
509305 99509305 1001 86380 86390 1
509990 99509990 1001 86380 86390 1
510099 99510099 1001 86380 86390 1
509985 99509985 1001 86380 86390 1
510548 99510548 1001 86380 86390 1
510551 99510551 1001 86380 86390 1
510528 99510528 1001 86380 86390 1
510713 99510713 1001 86380 86390 1
510431 99510431 1001 86380 86390 1
510407 99510407 1001 86380 86390 1
510881 99510881 1001 86380 86390 1
511479 99511479 1001 86380 86390 1
511429 99511429 1001 86380 86390 1
511494 99511494 1001 86380 86390 1
511391 99511391 1001 86380 86390 1
511257 99511257 1001 86380 86390 1
511309 99511309 1001 86380 86390 1
511196 99511196 1001 86380 86390 1
511253 99511253 1001 86380 86390 1
511111 99511111 1001 86380 86390 1
511671 99511671 1001 86380 86390 1
511687 99511687 1001 86380 86390 1
511727 99511727 1001 86380 86390 1
511742 99511742 1001 86380 86390 1
512176 99512176 1001 86380 86390 1
512320 99512320 1001 86380 86390 1
512217 99512217 1001 86380 86390 1
512230 99512230 1001 86380 86390 1
512183 99512183 1001 86380 86390 1
512136 99512136 1001 86380 86390 1
512102 99512102 1001 86380 86390 1
512064 99512064 1001 86380 86390 1
512147 99512147 1001 86380 86390 1
511786 99511786 1001 86380 86390 1
511865 99511865 1001 86380 86390 1
511856 99511856 1001 86380 86390 1
511937 99511937 1001 86380 86390 1
511782 99511782 1001 86380 86390 1
512558 99512558 1001 86380 86390 1
513006 99513006 1001 86380 86390 1
513046 99513046 1001 86380 86390 1
513076 99513076 1001 86380 86390 1
512994 99512994 1001 86380 86390 1
512972 99512972 1001 86380 86390 1
512804 99512804 1001 86380 86390 1
512705 99512705 1001 86380 86390 1
512693 99512693 1001 86380 86390 1
513224 99513224 1001 86380 86390 1
513380 99513380 1001 86380 86390 1
513998 99513998 1001 86380 86390 1
513930 99513930 1001 86380 86390 1
513984 99513984 1001 86380 86390 1
513923 99513923 1001 86380 86390 1
513951 99513951 1001 86380 86390 1
513670 99513670 1001 86380 86390 1
513735 99513735 1001 86380 86390 1
513752 99513752 1001 86380 86390 1
513805 99513805 1001 86380 86390 1
513678 99513678 1001 86380 86390 1
513513 99513513 1001 86380 86390 1
514126 99514126 1001 86380 86390 1
514675 99514675 1001 86380 86390 1
514600 99514600 1001 86380 86390 1
514642 99514642 1001 86380 86390 1
514526 99514526 1001 86380 86390 1
514419 99514419 1001 86380 86390 1
514331 99514331 1001 86380 86390 1
514337 99514337 1001 86380 86390 1
514939 99514939 1001 86380 86390 1
514952 99514952 1001 86380 86390 1
515520 99515520 1001 86380 86390 1
515486 99515486 1001 86380 86390 1
515401 99515401 1001 86380 86390 1
515326 99515326 1001 86380 86390 1
515442 99515442 1001 86380 86390 1
515317 99515317 1001 86380 86390 1
515292 99515292 1001 86380 86390 1
515422 99515422 1001 86380 86390 1
515179 99515179 1001 86380 86390 1
515134 99515134 1001 86380 86390 1
515109 99515109 1001 86380 86390 1
515174 99515174 1001 86380 86390 1
515226 99515226 1001 86380 86390 1
515110 99515110 1001 86380 86390 1
515749 99515749 1001 86380 86390 1
515737 99515737 1001 86380 86390 1
515802 99515802 1001 86380 86390 1
515705 99515705 1001 86380 86390 1
516396 99516396 1001 86380 86390 1
516384 99516384 1001 86380 86390 1
516405 99516405 1001 86380 86390 1
516254 99516254 1001 86380 86390 1
516138 99516138 1001 86380 86390 1
516193 99516193 1001 86380 86390 1
516220 99516220 1001 86380 86390 1
516078 99516078 1001 86380 86390 1
516028 99516028 1001 86380 86390 1
516649 99516649 1001 86380 86390 1
516560 99516560 1001 86380 86390 1
516630 99516630 1001 86380 86390 1
516582 99516582 1001 86380 86390 1
517235 99517235 1001 86380 86390 1
517227 99517227 1001 86380 86390 1
517153 99517153 1001 86380 86390 1
517244 99517244 1001 86380 86390 1
516993 99516993 1001 86380 86390 1
517046 99517046 1001 86380 86390 1
516849 99516849 1001 86380 86390 1
516737 99516737 1001 86380 86390 1
517518 99517518 1001 86380 86390 1
517369 99517369 1001 86380 86390 1
517357 99517357 1001 86380 86390 1
518111 99518111 1001 86380 86390 1
518104 99518104 1001 86380 86390 1
518016 99518016 1001 86380 86390 1
517993 99517993 1001 86380 86390 1
517860 99517860 1001 86380 86390 1
517756 99517756 1001 86380 86390 1
517648 99517648 1001 86380 86390 1
517739 99517739 1001 86380 86390 1
517558 99517558 1001 86380 86390 1
517546 99517546 1001 86380 86390 1
517624 99517624 1001 86380 86390 1
518273 99518273 1001 86380 86390 1
518822 99518822 1001 86380 86390 1
518882 99518882 1001 86380 86390 1
518897 99518897 1001 86380 86390 1
518859 99518859 1001 86380 86390 1
518655 99518655 1001 86380 86390 1
518721 99518721 1001 86380 86390 1
518761 99518761 1001 86380 86390 1
518688 99518688 1001 86380 86390 1
518459 99518459 1001 86380 86390 1
518436 99518436 1001 86380 86390 1
519068 99519068 1001 86380 86390 1
519813 99519813 1001 86380 86390 1
519623 99519623 1001 86380 86390 1
519636 99519636 1001 86380 86390 1
519691 99519691 1001 86380 86390 1
519616 99519616 1001 86380 86390 1
519732 99519732 1001 86380 86390 1
519583 99519583 1001 86380 86390 1
519429 99519429 1001 86380 86390 1
519456 99519456 1001 86380 86390 1
519525 99519525 1001 86380 86390 1
519580 99519580 1001 86380 86390 1
519381 99519381 1001 86380 86390 1
519370 99519370 1001 86380 86390 1
519201 99519201 1001 86380 86390 1
519345 99519345 1001 86380 86390 1
519893 99519893 1001 86380 86390 1
519817 99519817 1001 86380 86390 1
519909 99519909 1001 86380 86390 1
519912 99519912 1001 86380 86390 1
519849 99519849 1001 86380 86390 1
519836 99519836 1001 86380 86390 1
520615 99520615 1001 86380 86390 1
520627 99520627 1001 86380 86390 1
520521 99520521 1001 86380 86390 1
520241 99520241 1001 86380 86390 1
520405 99520405 1001 86380 86390 1
520381 99520381 1001 86380 86390 1
520214 99520214 1001 86380 86390 1
520032 99520032 1001 86380 86390 1
520065 99520065 1001 86380 86390 1
520704 99520704 1001 86380 86390 1
520836 99520836 1001 86380 86390 1
520736 99520736 1001 86380 86390 1
520658 99520658 1001 86380 86390 1
520659 99520659 1001 86380 86390 1
520765 99520765 1001 86380 86390 1
521340 99521340 1001 86380 86390 1
521444 99521444 1001 86380 86390 1
521348 99521348 1001 86380 86390 1
521297 99521297 1001 86380 86390 1
521172 99521172 1001 86380 86390 1
521147 99521147 1001 86380 86390 1
521176 99521176 1001 86380 86390 1
521182 99521182 1001 86380 86390 1
520991 99520991 1001 86380 86390 1
521599 99521599 1001 86380 86390 1
521628 99521628 1001 86380 86390 1
521950 99521950 1001 86380 86390 1
521815 99521815 1001 86380 86390 1
521841 99521841 1001 86380 86390 1
521731 99521731 1001 86380 86390 1
521823 99521823 1001 86380 86390 1
521760 99521760 1001 86380 86390 1
522943 99522943 1001 86380 86390 1
523107 99523107 1001 86380 86390 1
522975 99522975 1001 86380 86390 1
522811 99522811 1001 86380 86390 1
522817 99522817 1001 86380 86390 1
522818 99522818 1001 86380 86390 1
522511 99522511 1001 86380 86390 1
522577 99522577 1001 86380 86390 1
522684 99522684 1001 86380 86390 1
522546 99522546 1001 86380 86390 1
523230 99523230 1001 86380 86390 1
523851 99523851 1001 86380 86390 1
523827 99523827 1001 86380 86390 1
523893 99523893 1001 86380 86390 1
523700 99523700 1001 86380 86390 1
523610 99523610 1001 86380 86390 1
523624 99523624 1001 86380 86390 1
523602 99523602 1001 86380 86390 1
523725 99523725 1001 86380 86390 1
523372 99523372 1001 86380 86390 1
524019 99524019 1001 86380 86390 1
524582 99524582 1001 86380 86390 1
524628 99524628 1001 86380 86390 1
524359 99524359 1001 86380 86390 1
524361 99524361 1001 86380 86390 1
524455 99524455 1001 86380 86390 1
524520 99524520 1001 86380 86390 1
524347 99524347 1001 86380 86390 1
524173 99524173 1001 86380 86390 1
524201 99524201 1001 86380 86390 1
524897 99524897 1001 86380 86390 1
524872 99524872 1001 86380 86390 1
524798 99524798 1001 86380 86390 1
524881 99524881 1001 86380 86390 1
525482 99525482 1001 86380 86390 1
525483 99525483 1001 86380 86390 1
525524 99525524 1001 86380 86390 1
525539 99525539 1001 86380 86390 1
525424 99525424 1001 86380 86390 1
525403 99525403 1001 86380 86390 1
525380 99525380 1001 86380 86390 1
525199 99525199 1001 86380 86390 1
525292 99525292 1001 86380 86390 1
525308 99525308 1001 86380 86390 1
525205 99525205 1001 86380 86390 1
525259 99525259 1001 86380 86390 1
525209 99525209 1001 86380 86390 1
525005 99525005 1001 86380 86390 1
525113 99525113 1001 86380 86390 1
525599 99525599 1001 86380 86390 1
525627 99525627 1001 86380 86390 1
525615 99525615 1001 86380 86390 1
525604 99525604 1001 86380 86390 1
526282 99526282 1001 86380 86390 1
526326 99526326 1001 86380 86390 1
526411 99526411 1001 86380 86390 1
526150 99526150 1001 86380 86390 1
526163 99526163 1001 86380 86390 1
525842 99525842 1001 86380 86390 1
525846 99525846 1001 86380 86390 1
525873 99525873 1001 86380 86390 1
525977 99525977 1001 86380 86390 1
525902 99525902 1001 86380 86390 1
526588 99526588 1001 86380 86390 1
527109 99527109 1001 86380 86390 1
527174 99527174 1001 86380 86390 1
527182 99527182 1001 86380 86390 1
527066 99527066 1001 86380 86390 1
527158 99527158 1001 86380 86390 1
527210 99527210 1001 86380 86390 1
526849 99526849 1001 86380 86390 1
526867 99526867 1001 86380 86390 1
526753 99526753 1001 86380 86390 1
526743 99526743 1001 86380 86390 1
527348 99527348 1001 86380 86390 1
527914 99527914 1001 86380 86390 1
527904 99527904 1001 86380 86390 1
527767 99527767 1001 86380 86390 1
527716 99527716 1001 86380 86390 1
527598 99527598 1001 86380 86390 1
527562 99527562 1001 86380 86390 1
527498 99527498 1001 86380 86390 1
527603 99527603 1001 86380 86390 1
527591 99527591 1001 86380 86390 1
527464 99527464 1001 86380 86390 1
528125 99528125 1001 86380 86390 1
528235 99528235 1001 86380 86390 1
528264 99528264 1001 86380 86390 1
528802 99528802 1001 86380 86390 1
528844 99528844 1001 86380 86390 1
528551 99528551 1001 86380 86390 1
528335 99528335 1001 86380 86390 1
528299 99528299 1001 86380 86390 1
528341 99528341 1001 86380 86390 1
528289 99528289 1001 86380 86390 1
528473 99528473 1001 86380 86390 1
528977 99528977 1001 86380 86390 1
529018 99529018 1001 86380 86390 1
529026 99529026 1001 86380 86390 1
529091 99529091 1001 86380 86390 1
529561 99529561 1001 86380 86390 1
529680 99529680 1001 86380 86390 1
529581 99529581 1001 86380 86390 1
529635 99529635 1001 86380 86390 1
529719 99529719 1001 86380 86390 1
529485 99529485 1001 86380 86390 1
529513 99529513 1001 86380 86390 1
529480 99529480 1001 86380 86390 1
529214 99529214 1001 86380 86390 1
529114 99529114 1001 86380 86390 1
529127 99529127 1001 86380 86390 1
529130 99529130 1001 86380 86390 1
529873 99529873 1001 86380 86390 1
529876 99529876 1001 86380 86390 1
530460 99530460 1001 86380 86390 1
530436 99530436 1001 86380 86390 1
530462 99530462 1001 86380 86390 1
530219 99530219 1001 86380 86390 1
530194 99530194 1001 86380 86390 1
530129 99530129 1001 86380 86390 1
529936 99529936 1001 86380 86390 1
529953 99529953 1001 86380 86390 1
530139 99530139 1001 86380 86390 1
530603 99530603 1001 86380 86390 1
530631 99530631 1001 86380 86390 1
530666 99530666 1001 86380 86390 1
531355 99531355 1001 86380 86390 1
531298 99531298 1001 86380 86390 1
531287 99531287 1001 86380 86390 1
531236 99531236 1001 86380 86390 1
531100 99531100 1001 86380 86390 1
531050 99531050 1001 86380 86390 1
531141 99531141 1001 86380 86390 1
531054 99531054 1001 86380 86390 1
530785 99530785 1001 86380 86390 1
530887 99530887 1001 86380 86390 1
531381 99531381 1001 86380 86390 1
531435 99531435 1001 86380 86390 1
531515 99531515 1001 86380 86390 1
531414 99531414 1001 86380 86390 1
531583 99531583 1001 86380 86390 1
532029 99532029 1001 86380 86390 1
532110 99532110 1001 86380 86390 1
532138 99532138 1001 86380 86390 1
531885 99531885 1001 86380 86390 1
531940 99531940 1001 86380 86390 1
531866 99531866 1001 86380 86390 1
531735 99531735 1001 86380 86390 1
531789 99531789 1001 86380 86390 1
532332 99532332 1001 86380 86390 1
532931 99532931 1001 86380 86390 1
533024 99533024 1001 86380 86390 1
532697 99532697 1001 86380 86390 1
532764 99532764 1001 86380 86390 1
532516 99532516 1001 86380 86390 1
532571 99532571 1001 86380 86390 1
532417 99532417 1001 86380 86390 1
532591 99532591 1001 86380 86390 1
532553 99532553 1001 86380 86390 1
533236 99533236 1001 86380 86390 1
533084 99533084 1001 86380 86390 1
533153 99533153 1001 86380 86390 1
533167 99533167 1001 86380 86390 1
533670 99533670 1001 86380 86390 1
533766 99533766 1001 86380 86390 1
533485 99533485 1001 86380 86390 1
533578 99533578 1001 86380 86390 1
533621 99533621 1001 86380 86390 1
533966 99533966 1001 86380 86390 1
533941 99533941 1001 86380 86390 1
534275 99534275 1001 86380 86390 1
534245 99534245 1001 86380 86390 1
534214 99534214 1001 86380 86390 1
534164 99534164 1001 86380 86390 1
534272 99534272 1001 86380 86390 1
534723 99534723 1001 86380 86390 1
534879 99534879 1001 86380 86390 1
534881 99534881 1001 86380 86390 1
534847 99534847 1001 86380 86390 1
535370 99535370 1001 86380 86390 1
535361 99535361 1001 86380 86390 1
535415 99535415 1001 86380 86390 1
535102 99535102 1001 86380 86390 1
535273 99535273 1001 86380 86390 1
535108 99535108 1001 86380 86390 1
534982 99534982 1001 86380 86390 1
535023 99535023 1001 86380 86390 1
534973 99534973 1001 86380 86390 1
535025 99535025 1001 86380 86390 1
535090 99535090 1001 86380 86390 1
534924 99534924 1001 86380 86390 1
534990 99534990 1001 86380 86390 1
535679 99535679 1001 86380 86390 1
535564 99535564 1001 86380 86390 1
535590 99535590 1001 86380 86390 1
535645 99535645 1001 86380 86390 1
535675 99535675 1001 86380 86390 1
536267 99536267 1001 86380 86390 1
536000 99536000 1001 86380 86390 1
535948 99535948 1001 86380 86390 1
536130 99536130 1001 86380 86390 1
535728 99535728 1001 86380 86390 1
535747 99535747 1001 86380 86390 1
535840 99535840 1001 86380 86390 1
535829 99535829 1001 86380 86390 1
535855 99535855 1001 86380 86390 1
536372 99536372 1001 86380 86390 1
536426 99536426 1001 86380 86390 1
536482 99536482 1001 86380 86390 1
536371 99536371 1001 86380 86390 1
536384 99536384 1001 86380 86390 1
537101 99537101 1001 86380 86390 1
537133 99537133 1001 86380 86390 1
537076 99537076 1001 86380 86390 1
537051 99537051 1001 86380 86390 1
536819 99536819 1001 86380 86390 1
536782 99536782 1001 86380 86390 1
536769 99536769 1001 86380 86390 1
536877 99536877 1001 86380 86390 1
536942 99536942 1001 86380 86390 1
536891 99536891 1001 86380 86390 1
536697 99536697 1001 86380 86390 1
536699 99536699 1001 86380 86390 1
536713 99536713 1001 86380 86390 1
537358 99537358 1001 86380 86390 1
537287 99537287 1001 86380 86390 1
537864 99537864 1001 86380 86390 1
537879 99537879 1001 86380 86390 1
537790 99537790 1001 86380 86390 1
537909 99537909 1001 86380 86390 1
537635 99537635 1001 86380 86390 1
537663 99537663 1001 86380 86390 1
537485 99537485 1001 86380 86390 1
537488 99537488 1001 86380 86390 1
537399 99537399 1001 86380 86390 1
537464 99537464 1001 86380 86390 1
537374 99537374 1001 86380 86390 1
537403 99537403 1001 86380 86390 1
537494 99537494 1001 86380 86390 1
537379 99537379 1001 86380 86390 1
538050 99538050 1001 86380 86390 1
538080 99538080 1001 86380 86390 1
538751 99538751 1001 86380 86390 1
538796 99538796 1001 86380 86390 1
538417 99538417 1001 86380 86390 1
538483 99538483 1001 86380 86390 1
538550 99538550 1001 86380 86390 1
538602 99538602 1001 86380 86390 1
538473 99538473 1001 86380 86390 1
538501 99538501 1001 86380 86390 1
538605 99538605 1001 86380 86390 1
538556 99538556 1001 86380 86390 1
538209 99538209 1001 86380 86390 1
538253 99538253 1001 86380 86390 1
538941 99538941 1001 86380 86390 1
538905 99538905 1001 86380 86390 1
538882 99538882 1001 86380 86390 1
539612 99539612 1001 86380 86390 1
539454 99539454 1001 86380 86390 1
539272 99539272 1001 86380 86390 1
539337 99539337 1001 86380 86390 1
539339 99539339 1001 86380 86390 1
539404 99539404 1001 86380 86390 1
539278 99539278 1001 86380 86390 1
539205 99539205 1001 86380 86390 1
539144 99539144 1001 86380 86390 1
539158 99539158 1001 86380 86390 1
539225 99539225 1001 86380 86390 1
539437 99539437 1001 86380 86390 1
539810 99539810 1001 86380 86390 1
539760 99539760 1001 86380 86390 1
540357 99540357 1001 86380 86390 1
540448 99540448 1001 86380 86390 1
540084 99540084 1001 86380 86390 1
540162 99540162 1001 86380 86390 1
539924 99539924 1001 86380 86390 1
539982 99539982 1001 86380 86390 1
540012 99540012 1001 86380 86390 1
540493 99540493 1001 86380 86390 1
540669 99540669 1001 86380 86390 1
540976 99540976 1001 86380 86390 1
540951 99540951 1001 86380 86390 1
541029 99541029 1001 86380 86390 1
541032 99541032 1001 86380 86390 1
541007 99541007 1001 86380 86390 1
540917 99540917 1001 86380 86390 1
540828 99540828 1001 86380 86390 1
540741 99540741 1001 86380 86390 1
540807 99540807 1001 86380 86390 1
541383 99541383 1001 86380 86390 1
541416 99541416 1001 86380 86390 1
541444 99541444 1001 86380 86390 1
541367 99541367 1001 86380 86390 1
542070 99542070 1001 86380 86390 1
542006 99542006 1001 86380 86390 1
542019 99542019 1001 86380 86390 1
542033 99542033 1001 86380 86390 1
542051 99542051 1001 86380 86390 1
541810 99541810 1001 86380 86390 1
541733 99541733 1001 86380 86390 1
541812 99541812 1001 86380 86390 1
541723 99541723 1001 86380 86390 1
541713 99541713 1001 86380 86390 1
541804 99541804 1001 86380 86390 1
541856 99541856 1001 86380 86390 1
541642 99541642 1001 86380 86390 1
541634 99541634 1001 86380 86390 1
541609 99541609 1001 86380 86390 1
542158 99542158 1001 86380 86390 1
542289 99542289 1001 86380 86390 1
542768 99542768 1001 86380 86390 1
542834 99542834 1001 86380 86390 1
542921 99542921 1001 86380 86390 1
542923 99542923 1001 86380 86390 1
542751 99542751 1001 86380 86390 1
542880 99542880 1001 86380 86390 1
542939 99542939 1001 86380 86390 1
542633 99542633 1001 86380 86390 1
542407 99542407 1001 86380 86390 1
542527 99542527 1001 86380 86390 1
542439 99542439 1001 86380 86390 1
542440 99542440 1001 86380 86390 1
542988 99542988 1001 86380 86390 1
543001 99543001 1001 86380 86390 1
543066 99543066 1001 86380 86390 1
543054 99543054 1001 86380 86390 1
543057 99543057 1001 86380 86390 1
543657 99543657 1001 86380 86390 1
543762 99543762 1001 86380 86390 1
543705 99543705 1001 86380 86390 1
543578 99543578 1001 86380 86390 1
543477 99543477 1001 86380 86390 1
543442 99543442 1001 86380 86390 1
543216 99543216 1001 86380 86390 1
543281 99543281 1001 86380 86390 1
543325 99543325 1001 86380 86390 1
543174 99543174 1001 86380 86390 1
543162 99543162 1001 86380 86390 1
543344 99543344 1001 86380 86390 1
543833 99543833 1001 86380 86390 1
543923 99543923 1001 86380 86390 1
543936 99543936 1001 86380 86390 1
544523 99544523 1001 86380 86390 1
544267 99544267 1001 86380 86390 1
544045 99544045 1001 86380 86390 1
544113 99544113 1001 86380 86390 1
544712 99544712 1001 86380 86390 1
544675 99544675 1001 86380 86390 1
544691 99544691 1001 86380 86390 1
539998 896 1001 46783 47082 1
540030 657 1001 49599 49899 1
400124 99400124 1001 86380 86390 1
400234 99400234 1001 86380 86390 1
400243 99400243 1001 86380 86390 1
400347 99400347 1001 86380 86390 1
400453 99400453 1001 86380 86390 1
400464 99400464 1001 86380 86390 1
400534 99400534 1001 86380 86390 1
400594 99400594 1001 86380 86390 1
400550 99400550 1001 86380 86390 1
400677 99400677 1001 86380 86390 1
400630 99400630 1001 86380 86390 1
400725 99400725 1001 86380 86390 1
400863 99400863 1001 86380 86390 1
401150 99401150 1001 86380 86390 1
401179 99401179 1001 86380 86390 1
401246 99401246 1001 86380 86390 1
401195 99401195 1001 86380 86390 1
401469 99401469 1001 86380 86390 1
401723 99401723 1001 86380 86390 1
401740 99401740 1001 86380 86390 1
401900 99401900 1001 86380 86390 1
402167 99402167 1001 86380 86390 1
402244 99402244 1001 86380 86390 1
402292 99402292 1001 86380 86390 1
402413 99402413 1001 86380 86390 1
402501 99402501 1001 86380 86390 1
402824 99402824 1001 86380 86390 1
402826 99402826 1001 86380 86390 1
402964 99402964 1001 86380 86390 1
403288 99403288 1001 86380 86390 1
403269 99403269 1001 86380 86390 1
403465 99403465 1001 86380 86390 1
403920 99403920 1001 86380 86390 1
403943 99403943 1001 86380 86390 1
404003 99404003 1001 86380 86390 1
403962 99403962 1001 86380 86390 1
404302 99404302 1001 86380 86390 1
404367 99404367 1001 86380 86390 1
404456 99404456 1001 86380 86390 1
404504 99404504 1001 86380 86390 1
404668 99404668 1001 86380 86390 1
404701 99404701 1001 86380 86390 1
404778 99404778 1001 86380 86390 1
404786 99404786 1001 86380 86390 1
404877 99404877 1001 86380 86390 1
404879 99404879 1001 86380 86390 1
404793 99404793 1001 86380 86390 1
405446 99405446 1001 86380 86390 1
405826 99405826 1001 86380 86390 1
405828 99405828 1001 86380 86390 1
405832 99405832 1001 86380 86390 1
405967 99405967 1001 86380 86390 1
405974 99405974 1001 86380 86390 1
405940 99405940 1001 86380 86390 1
406012 99406012 1001 86380 86390 1
406226 99406226 1001 86380 86390 1
406255 99406255 1001 86380 86390 1
407022 99407022 1001 86380 86390 1
407023 99407023 1001 86380 86390 1
407094 99407094 1001 86380 86390 1
407323 99407323 1001 86380 86390 1
407302 99407302 1001 86380 86390 1
407712 99407712 1001 86380 86390 1
407849 99407849 1001 86380 86390 1
407798 99407798 1001 86380 86390 1
407947 99407947 1001 86380 86390 1
408477 99408477 1001 86380 86390 1
408471 99408471 1001 86380 86390 1
408622 99408622 1001 86380 86390 1
408632 99408632 1001 86380 86390 1
408699 99408699 1001 86380 86390 1
408861 99408861 1001 86380 86390 1
408979 99408979 1001 86380 86390 1
409259 99409259 1001 86380 86390 1
409361 99409361 1001 86380 86390 1
409586 99409586 1001 86380 86390 1
409638 99409638 1001 86380 86390 1
409640 99409640 1001 86380 86390 1
410012 99410012 1001 86380 86390 1
410156 99410156 1001 86380 86390 1
410228 99410228 1001 86380 86390 1
410459 99410459 1001 86380 86390 1
410544 99410544 1001 86380 86390 1
410644 99410644 1001 86380 86390 1
410736 99410736 1001 86380 86390 1
410854 99410854 1001 86380 86390 1
410935 99410935 1001 86380 86390 1
410937 99410937 1001 86380 86390 1
411074 99411074 1001 86380 86390 1
411419 99411419 1001 86380 86390 1
411380 99411380 1001 86380 86390 1
411566 99411566 1001 86380 86390 1
411742 99411742 1001 86380 86390 1
411779 99411779 1001 86380 86390 1
411893 99411893 1001 86380 86390 1
412429 99412429 1001 86380 86390 1
412470 99412470 1001 86380 86390 1
413695 99413695 1001 86380 86390 1
413523 99413523 1001 86380 86390 1
413390 99413390 1001 86380 86390 1
413161 99413161 1001 86380 86390 1
413063 99413063 1001 86380 86390 1
413072 99413072 1001 86380 86390 1
412756 99412756 1001 86380 86390 1
412624 99412624 1001 86380 86390 1
412679 99412679 1001 86380 86390 1
412683 99412683 1001 86380 86390 1
412687 99412687 1001 86380 86390 1
413921 99413921 1001 86380 86390 1
414095 99414095 1001 86380 86390 1
413926 99413926 1001 86380 86390 1
413703 99413703 1001 86380 86390 1
413745 99413745 1001 86380 86390 1
414027 99414027 1001 86380 86390 1
414937 99414937 1001 86380 86390 1
415300 99415300 1001 86380 86390 1
415184 99415184 1001 86380 86390 1
414587 99414587 1001 86380 86390 1
414846 99414846 1001 86380 86390 1
414571 99414571 1001 86380 86390 1
414788 99414788 1001 86380 86390 1
414332 99414332 1001 86380 86390 1
414151 99414151 1001 86380 86390 1
414175 99414175 1001 86380 86390 1
414375 99414375 1001 86380 86390 1
415408 99415408 1001 86380 86390 1
416692 99416692 1001 86380 86390 1
416236 99416236 1001 86380 86390 1
416425 99416425 1001 86380 86390 1
416341 99416341 1001 86380 86390 1
416396 99416396 1001 86380 86390 1
415810 99415810 1001 86380 86390 1
415938 99415938 1001 86380 86390 1
415922 99415922 1001 86380 86390 1
417361 99417361 1001 86380 86390 1
417470 99417470 1001 86380 86390 1
418502 99418502 1001 86380 86390 1
418491 99418491 1001 86380 86390 1
418721 99418721 1001 86380 86390 1
418615 99418615 1001 86380 86390 1
417634 99417634 1001 86380 86390 1
417973 99417973 1001 86380 86390 1
417836 99417836 1001 86380 86390 1
418822 99418822 1001 86380 86390 1
418936 99418936 1001 86380 86390 1
419191 99419191 1001 86380 86390 1
420330 99420330 1001 86380 86390 1
420081 99420081 1001 86380 86390 1
420409 99420409 1001 86380 86390 1
420347 99420347 1001 86380 86390 1
420117 99420117 1001 86380 86390 1
420213 99420213 1001 86380 86390 1
419847 99419847 1001 86380 86390 1
420011 99420011 1001 86380 86390 1
419322 99419322 1001 86380 86390 1
419406 99419406 1001 86380 86390 1
419472 99419472 1001 86380 86390 1
419526 99419526 1001 86380 86390 1
419554 99419554 1001 86380 86390 1
419222 99419222 1001 86380 86390 1
419400 99419400 1001 86380 86390 1
419373 99419373 1001 86380 86390 1
420724 99420724 1001 86380 86390 1
421892 99421892 1001 86380 86390 1
422111 99422111 1001 86380 86390 1
421456 99421456 1001 86380 86390 1
421600 99421600 1001 86380 86390 1
421422 99421422 1001 86380 86390 1
421102 99421102 1001 86380 86390 1
420846 99420846 1001 86380 86390 1
420837 99420837 1001 86380 86390 1
422390 99422390 1001 86380 86390 1
423750 99423750 1001 86380 86390 1
423689 99423689 1001 86380 86390 1
423450 99423450 1001 86380 86390 1
423452 99423452 1001 86380 86390 1
423135 99423135 1001 86380 86390 1
423176 99423176 1001 86380 86390 1
423161 99423161 1001 86380 86390 1
422980 99422980 1001 86380 86390 1
422573 99422573 1001 86380 86390 1
422699 99422699 1001 86380 86390 1
422543 99422543 1001 86380 86390 1
422719 99422719 1001 86380 86390 1
423796 99423796 1001 86380 86390 1
423923 99423923 1001 86380 86390 1
424055 99424055 1001 86380 86390 1
424058 99424058 1001 86380 86390 1
423840 99423840 1001 86380 86390 1
425047 99425047 1001 86380 86390 1
425180 99425180 1001 86380 86390 1
425040 99425040 1001 86380 86390 1
424915 99424915 1001 86380 86390 1
424317 99424317 1001 86380 86390 1
424448 99424448 1001 86380 86390 1
424385 99424385 1001 86380 86390 1
425580 99425580 1001 86380 86390 1
425610 99425610 1001 86380 86390 1
427014 99427014 1001 86380 86390 1
426751 99426751 1001 86380 86390 1
426752 99426752 1001 86380 86390 1
426881 99426881 1001 86380 86390 1
427069 99427069 1001 86380 86390 1
426776 99426776 1001 86380 86390 1
427113 99427113 1001 86380 86390 1
426629 99426629 1001 86380 86390 1
426652 99426652 1001 86380 86390 1
426498 99426498 1001 86380 86390 1
426218 99426218 1001 86380 86390 1
425914 99425914 1001 86380 86390 1
426159 99426159 1001 86380 86390 1
425950 99425950 1001 86380 86390 1
426085 99426085 1001 86380 86390 1
425937 99425937 1001 86380 86390 1
427391 99427391 1001 86380 86390 1
427294 99427294 1001 86380 86390 1
427182 99427182 1001 86380 86390 1
427219 99427219 1001 86380 86390 1
427280 99427280 1001 86380 86390 1
428562 99428562 1001 86380 86390 1
428664 99428664 1001 86380 86390 1
428184 99428184 1001 86380 86390 1
428244 99428244 1001 86380 86390 1
428309 99428309 1001 86380 86390 1
428226 99428226 1001 86380 86390 1
428337 99428337 1001 86380 86390 1
427946 99427946 1001 86380 86390 1
427757 99427757 1001 86380 86390 1
427584 99427584 1001 86380 86390 1
427763 99427763 1001 86380 86390 1
427769 99427769 1001 86380 86390 1
428761 99428761 1001 86380 86390 1
428960 99428960 1001 86380 86390 1
428992 99428992 1001 86380 86390 1
429127 99429127 1001 86380 86390 1
429043 99429043 1001 86380 86390 1
428885 99428885 1001 86380 86390 1
428981 99428981 1001 86380 86390 1
430069 99430069 1001 86380 86390 1
430260 99430260 1001 86380 86390 1
429908 99429908 1001 86380 86390 1
429792 99429792 1001 86380 86390 1
429946 99429946 1001 86380 86390 1
429923 99429923 1001 86380 86390 1
430796 99430796 1001 86380 86390 1
430626 99430626 1001 86380 86390 1
430569 99430569 1001 86380 86390 1
430787 99430787 1001 86380 86390 1
430756 99430756 1001 86380 86390 1
431862 99431862 1001 86380 86390 1
431625 99431625 1001 86380 86390 1
431075 99431075 1001 86380 86390 1
431054 99431054 1001 86380 86390 1
432485 99432485 1001 86380 86390 1
433364 99433364 1001 86380 86390 1
433334 99433334 1001 86380 86390 1
433631 99433631 1001 86380 86390 1
433092 99433092 1001 86380 86390 1
432608 99432608 1001 86380 86390 1
432634 99432634 1001 86380 86390 1
432839 99432839 1001 86380 86390 1
432547 99432547 1001 86380 86390 1
434090 99434090 1001 86380 86390 1
433943 99433943 1001 86380 86390 1
434026 99434026 1001 86380 86390 1
434324 99434324 1001 86380 86390 1
434235 99434235 1001 86380 86390 1
434330 99434330 1001 86380 86390 1
434187 99434187 1001 86380 86390 1
434460 99434460 1001 86380 86390 1
435712 99435712 1001 86380 86390 1
435582 99435582 1001 86380 86390 1
436980 99436980 1001 86380 86390 1
437106 99437106 1001 86380 86390 1
436971 99436971 1001 86380 86390 1
436574 99436574 1001 86380 86390 1
436649 99436649 1001 86380 86390 1
436215 99436215 1001 86380 86390 1
436098 99436098 1001 86380 86390 1
436024 99436024 1001 86380 86390 1
436090 99436090 1001 86380 86390 1
436287 99436287 1001 86380 86390 1
300085 99300085 1001 86380 86390 1
300034 99300034 1001 86380 86390 1
300628 99300628 1001 86380 86390 1
300570 99300570 1001 86380 86390 1
300334 99300334 1001 86380 86390 1
300503 99300503 1001 86380 86390 1
300339 99300339 1001 86380 86390 1
300307 99300307 1001 86380 86390 1
300181 99300181 1001 86380 86390 1
300886 99300886 1001 86380 86390 1
300823 99300823 1001 86380 86390 1
300919 99300919 1001 86380 86390 1
301387 99301387 1001 86380 86390 1
301455 99301455 1001 86380 86390 1
301443 99301443 1001 86380 86390 1
301395 99301395 1001 86380 86390 1
301234 99301234 1001 86380 86390 1
301291 99301291 1001 86380 86390 1
300974 99300974 1001 86380 86390 1
301000 99301000 1001 86380 86390 1
301013 99301013 1001 86380 86390 1
301655 99301655 1001 86380 86390 1
301623 99301623 1001 86380 86390 1
301753 99301753 1001 86380 86390 1
301677 99301677 1001 86380 86390 1
302346 99302346 1001 86380 86390 1
302354 99302354 1001 86380 86390 1
302296 99302296 1001 86380 86390 1
302359 99302359 1001 86380 86390 1
302221 99302221 1001 86380 86390 1
302325 99302325 1001 86380 86390 1
302376 99302376 1001 86380 86390 1
302213 99302213 1001 86380 86390 1
302342 99302342 1001 86380 86390 1
302139 99302139 1001 86380 86390 1
301843 99301843 1001 86380 86390 1
301882 99301882 1001 86380 86390 1
301896 99301896 1001 86380 86390 1
301876 99301876 1001 86380 86390 1
302405 99302405 1001 86380 86390 1
302437 99302437 1001 86380 86390 1
303104 99303104 1001 86380 86390 1
303206 99303206 1001 86380 86390 1
303028 99303028 1001 86380 86390 1
303004 99303004 1001 86380 86390 1
303179 99303179 1001 86380 86390 1
303086 99303086 1001 86380 86390 1
303051 99303051 1001 86380 86390 1
302864 99302864 1001 86380 86390 1
302916 99302916 1001 86380 86390 1
302969 99302969 1001 86380 86390 1
302906 99302906 1001 86380 86390 1
302742 99302742 1001 86380 86390 1
302704 99302704 1001 86380 86390 1
302642 99302642 1001 86380 86390 1
302645 99302645 1001 86380 86390 1
303321 99303321 1001 86380 86390 1
303350 99303350 1001 86380 86390 1
303345 99303345 1001 86380 86390 1
303229 99303229 1001 86380 86390 1
303996 99303996 1001 86380 86390 1
303649 99303649 1001 86380 86390 1
303638 99303638 1001 86380 86390 1
303731 99303731 1001 86380 86390 1
303732 99303732 1001 86380 86390 1
303787 99303787 1001 86380 86390 1
303452 99303452 1001 86380 86390 1
303453 99303453 1001 86380 86390 1
303571 99303571 1001 86380 86390 1
304230 99304230 1001 86380 86390 1
304140 99304140 1001 86380 86390 1
304103 99304103 1001 86380 86390 1
304223 99304223 1001 86380 86390 1
304720 99304720 1001 86380 86390 1
304847 99304847 1001 86380 86390 1
304606 99304606 1001 86380 86390 1
304599 99304599 1001 86380 86390 1
304360 99304360 1001 86380 86390 1
304323 99304323 1001 86380 86390 1
304354 99304354 1001 86380 86390 1
304934 99304934 1001 86380 86390 1
305614 99305614 1001 86380 86390 1
305627 99305627 1001 86380 86390 1
305287 99305287 1001 86380 86390 1
305458 99305458 1001 86380 86390 1
305398 99305398 1001 86380 86390 1
305130 99305130 1001 86380 86390 1
305105 99305105 1001 86380 86390 1
305260 99305260 1001 86380 86390 1
305249 99305249 1001 86380 86390 1
305070 99305070 1001 86380 86390 1
305110 99305110 1001 86380 86390 1
500085 99500085 1001 86380 86390 1
500125 99500125 1001 86380 86390 1
500687 99500687 1001 86380 86390 1
500694 99500694 1001 86380 86390 1
500775 99500775 1001 86380 86390 1
500441 99500441 1001 86380 86390 1
500598 99500598 1001 86380 86390 1
500475 99500475 1001 86380 86390 1
500401 99500401 1001 86380 86390 1
500269 99500269 1001 86380 86390 1
500914 99500914 1001 86380 86390 1
500825 99500825 1001 86380 86390 1
500854 99500854 1001 86380 86390 1
500873 99500873 1001 86380 86390 1
501639 99501639 1001 86380 86390 1
501582 99501582 1001 86380 86390 1
501507 99501507 1001 86380 86390 1
501397 99501397 1001 86380 86390 1
501403 99501403 1001 86380 86390 1
501304 99501304 1001 86380 86390 1
501137 99501137 1001 86380 86390 1
501177 99501177 1001 86380 86390 1
501076 99501076 1001 86380 86390 1
501132 99501132 1001 86380 86390 1
501186 99501186 1001 86380 86390 1
501819 99501819 1001 86380 86390 1
501650 99501650 1001 86380 86390 1
501678 99501678 1001 86380 86390 1
501782 99501782 1001 86380 86390 1
501821 99501821 1001 86380 86390 1
501705 99501705 1001 86380 86390 1
501672 99501672 1001 86380 86390 1
501815 99501815 1001 86380 86390 1
501764 99501764 1001 86380 86390 1
501661 99501661 1001 86380 86390 1
502353 99502353 1001 86380 86390 1
502435 99502435 1001 86380 86390 1
502373 99502373 1001 86380 86390 1
502214 99502214 1001 86380 86390 1
502167 99502167 1001 86380 86390 1
502052 99502052 1001 86380 86390 1
501962 99501962 1001 86380 86390 1
501940 99501940 1001 86380 86390 1
502601 99502601 1001 86380 86390 1
503231 99503231 1001 86380 86390 1
503158 99503158 1001 86380 86390 1
503107 99503107 1001 86380 86390 1
503097 99503097 1001 86380 86390 1
503075 99503075 1001 86380 86390 1
502948 99502948 1001 86380 86390 1
503068 99503068 1001 86380 86390 1
502943 99502943 1001 86380 86390 1
502680 99502680 1001 86380 86390 1
503304 99503304 1001 86380 86390 1
503345 99503345 1001 86380 86390 1
503440 99503440 1001 86380 86390 1
503943 99503943 1001 86380 86390 1
504116 99504116 1001 86380 86390 1
503800 99503800 1001 86380 86390 1
503815 99503815 1001 86380 86390 1
503855 99503855 1001 86380 86390 1
503895 99503895 1001 86380 86390 1
503741 99503741 1001 86380 86390 1
503754 99503754 1001 86380 86390 1
503701 99503701 1001 86380 86390 1
504260 99504260 1001 86380 86390 1
504171 99504171 1001 86380 86390 1
504120 99504120 1001 86380 86390 1
504276 99504276 1001 86380 86390 1
504280 99504280 1001 86380 86390 1
504204 99504204 1001 86380 86390 1
504919 99504919 1001 86380 86390 1
504942 99504942 1001 86380 86390 1
504564 99504564 1001 86380 86390 1
504646 99504646 1001 86380 86390 1
504608 99504608 1001 86380 86390 1
504505 99504505 1001 86380 86390 1
504426 99504426 1001 86380 86390 1
504946 99504946 1001 86380 86390 1
504973 99504973 1001 86380 86390 1
505090 99505090 1001 86380 86390 1
505027 99505027 1001 86380 86390 1
505040 99505040 1001 86380 86390 1
505018 99505018 1001 86380 86390 1
505044 99505044 1001 86380 86390 1
505596 99505596 1001 86380 86390 1
505700 99505700 1001 86380 86390 1
505612 99505612 1001 86380 86390 1
505651 99505651 1001 86380 86390 1
505476 99505476 1001 86380 86390 1
505495 99505495 1001 86380 86390 1
505201 99505201 1001 86380 86390 1
505204 99505204 1001 86380 86390 1
505296 99505296 1001 86380 86390 1
505808 99505808 1001 86380 86390 1
505950 99505950 1001 86380 86390 1
505886 99505886 1001 86380 86390 1
505952 99505952 1001 86380 86390 1
505849 99505849 1001 86380 86390 1
505798 99505798 1001 86380 86390 1
505970 99505970 1001 86380 86390 1
506468 99506468 1001 86380 86390 1
506423 99506423 1001 86380 86390 1
506401 99506401 1001 86380 86390 1
506532 99506532 1001 86380 86390 1
506262 99506262 1001 86380 86390 1
506216 99506216 1001 86380 86390 1
506309 99506309 1001 86380 86390 1
506149 99506149 1001 86380 86390 1
506012 99506012 1001 86380 86390 1
506130 99506130 1001 86380 86390 1
506671 99506671 1001 86380 86390 1
506726 99506726 1001 86380 86390 1
506702 99506702 1001 86380 86390 1
507333 99507333 1001 86380 86390 1
507344 99507344 1001 86380 86390 1
507037 99507037 1001 86380 86390 1
507064 99507064 1001 86380 86390 1
507104 99507104 1001 86380 86390 1
507195 99507195 1001 86380 86390 1
507198 99507198 1001 86380 86390 1
507018 99507018 1001 86380 86390 1
506911 99506911 1001 86380 86390 1
506834 99506834 1001 86380 86390 1
506977 99506977 1001 86380 86390 1
506990 99506990 1001 86380 86390 1
506822 99506822 1001 86380 86390 1
506953 99506953 1001 86380 86390 1
506823 99506823 1001 86380 86390 1
506928 99506928 1001 86380 86390 1
507449 99507449 1001 86380 86390 1
507540 99507540 1001 86380 86390 1
507531 99507531 1001 86380 86390 1
507428 99507428 1001 86380 86390 1
508107 99508107 1001 86380 86390 1
508070 99508070 1001 86380 86390 1
508215 99508215 1001 86380 86390 1
508053 99508053 1001 86380 86390 1
508006 99508006 1001 86380 86390 1
507968 99507968 1001 86380 86390 1
507945 99507945 1001 86380 86390 1
508037 99508037 1001 86380 86390 1
507870 99507870 1001 86380 86390 1
507922 99507922 1001 86380 86390 1
507745 99507745 1001 86380 86390 1
507734 99507734 1001 86380 86390 1
508429 99508429 1001 86380 86390 1
508331 99508331 1001 86380 86390 1
508346 99508346 1001 86380 86390 1
508973 99508973 1001 86380 86390 1
508856 99508856 1001 86380 86390 1
508805 99508805 1001 86380 86390 1
508770 99508770 1001 86380 86390 1
508775 99508775 1001 86380 86390 1
508699 99508699 1001 86380 86390 1
508534 99508534 1001 86380 86390 1
508470 99508470 1001 86380 86390 1
508656 99508656 1001 86380 86390 1
509116 99509116 1001 86380 86390 1
509123 99509123 1001 86380 86390 1
509901 99509901 1001 86380 86390 1
509736 99509736 1001 86380 86390 1
509779 99509779 1001 86380 86390 1
509670 99509670 1001 86380 86390 1
509685 99509685 1001 86380 86390 1
509535 99509535 1001 86380 86390 1
509536 99509536 1001 86380 86390 1
509640 99509640 1001 86380 86390 1
509616 99509616 1001 86380 86390 1
509315 99509315 1001 86380 86390 1
509303 99509303 1001 86380 86390 1
510046 99510046 1001 86380 86390 1
510566 99510566 1001 86380 86390 1
510620 99510620 1001 86380 86390 1
510583 99510583 1001 86380 86390 1
510674 99510674 1001 86380 86390 1
510342 99510342 1001 86380 86390 1
510485 99510485 1001 86380 86390 1
510395 99510395 1001 86380 86390 1
510423 99510423 1001 86380 86390 1
510400 99510400 1001 86380 86390 1
510173 99510173 1001 86380 86390 1
510278 99510278 1001 86380 86390 1
510176 99510176 1001 86380 86390 1
510849 99510849 1001 86380 86390 1
511550 99511550 1001 86380 86390 1
511390 99511390 1001 86380 86390 1
511529 99511529 1001 86380 86390 1
511357 99511357 1001 86380 86390 1
511545 99511545 1001 86380 86390 1
511284 99511284 1001 86380 86390 1
511207 99511207 1001 86380 86390 1
511287 99511287 1001 86380 86390 1
511263 99511263 1001 86380 86390 1
511332 99511332 1001 86380 86390 1
510958 99510958 1001 86380 86390 1
511139 99511139 1001 86380 86390 1
510962 99510962 1001 86380 86390 1
511135 99511135 1001 86380 86390 1
511719 99511719 1001 86380 86390 1
511702 99511702 1001 86380 86390 1
511601 99511601 1001 86380 86390 1
512264 99512264 1001 86380 86390 1
512228 99512228 1001 86380 86390 1
512208 99512208 1001 86380 86390 1
512163 99512163 1001 86380 86390 1
512125 99512125 1001 86380 86390 1
512063 99512063 1001 86380 86390 1
512076 99512076 1001 86380 86390 1
512093 99512093 1001 86380 86390 1
512069 99512069 1001 86380 86390 1
511875 99511875 1001 86380 86390 1
511918 99511918 1001 86380 86390 1
511919 99511919 1001 86380 86390 1
511845 99511845 1001 86380 86390 1
512583 99512583 1001 86380 86390 1
512468 99512468 1001 86380 86390 1
512407 99512407 1001 86380 86390 1
512420 99512420 1001 86380 86390 1
512446 99512446 1001 86380 86390 1
512435 99512435 1001 86380 86390 1
513143 99513143 1001 86380 86390 1
513003 99513003 1001 86380 86390 1
513133 99513133 1001 86380 86390 1
513160 99513160 1001 86380 86390 1
513148 99513148 1001 86380 86390 1
513021 99513021 1001 86380 86390 1
513138 99513138 1001 86380 86390 1
512976 99512976 1001 86380 86390 1
512984 99512984 1001 86380 86390 1
512690 99512690 1001 86380 86390 1
512756 99512756 1001 86380 86390 1
512631 99512631 1001 86380 86390 1
512644 99512644 1001 86380 86390 1
513388 99513388 1001 86380 86390 1
513402 99513402 1001 86380 86390 1
513286 99513286 1001 86380 86390 1
513274 99513274 1001 86380 86390 1
513391 99513391 1001 86380 86390 1
513864 99513864 1001 86380 86390 1
513892 99513892 1001 86380 86390 1
513874 99513874 1001 86380 86390 1
513439 99513439 1001 86380 86390 1
513569 99513569 1001 86380 86390 1
513416 99513416 1001 86380 86390 1
513611 99513611 1001 86380 86390 1
513612 99513612 1001 86380 86390 1
513484 99513484 1001 86380 86390 1
513498 99513498 1001 86380 86390 1
514107 99514107 1001 86380 86390 1
514097 99514097 1001 86380 86390 1
514217 99514217 1001 86380 86390 1
514101 99514101 1001 86380 86390 1
514748 99514748 1001 86380 86390 1
514724 99514724 1001 86380 86390 1
514588 99514588 1001 86380 86390 1
514458 99514458 1001 86380 86390 1
514589 99514589 1001 86380 86390 1
514629 99514629 1001 86380 86390 1
514607 99514607 1001 86380 86390 1
514465 99514465 1001 86380 86390 1
514342 99514342 1001 86380 86390 1
514358 99514358 1001 86380 86390 1
514384 99514384 1001 86380 86390 1
514245 99514245 1001 86380 86390 1
514959 99514959 1001 86380 86390 1
514942 99514942 1001 86380 86390 1
514982 99514982 1001 86380 86390 1
515568 99515568 1001 86380 86390 1
515559 99515559 1001 86380 86390 1
515619 99515619 1001 86380 86390 1
515273 99515273 1001 86380 86390 1
515431 99515431 1001 86380 86390 1
515261 99515261 1001 86380 86390 1
515107 99515107 1001 86380 86390 1
515263 99515263 1001 86380 86390 1
[truncated: 4,091,574 more chars]
