# Supplementary material for: Fast and near-optimal monitoring for healthcare acquired infection outbreaks
Source: PLoS Comput Biol. 2019 Sep 16;15(9):e1007284. doi: 10.1371/journal.pcbi.1007284 (PMC6762212; doi:10.1371/journal.pcbi.1007284)
Supplement: S2 Data — (ZIP) [file pcbi.1007284.s007.zip › MobilityLogs2/HAISE_Carilion_all_visits_day_144.txt]

#Person location Sublocation StartTime EndTime Type
432928 1141 1001 24360 24717 1
520305 947 1002 44076 45834 1
537219 487 1002 59759 70180 1
539989 1030 1002 30617 35850 1
400009 99400009 1001 86380 86390 1
400298 99400298 1001 86380 86390 1
400424 99400424 1001 86380 86390 1
400601 99400601 1001 86380 86390 1
400638 99400638 1001 86380 86390 1
400778 99400778 1001 86380 86390 1
400919 99400919 1001 86380 86390 1
400921 99400921 1001 86380 86390 1
401101 99401101 1001 86380 86390 1
401382 99401382 1001 86380 86390 1
401487 99401487 1001 86380 86390 1
402248 99402248 1001 86380 86390 1
402358 99402358 1001 86380 86390 1
402345 99402345 1001 86380 86390 1
402548 99402548 1001 86380 86390 1
402585 99402585 1001 86380 86390 1
402847 99402847 1001 86380 86390 1
403077 99403077 1001 86380 86390 1
403606 99403606 1001 86380 86390 1
403761 99403761 1001 86380 86390 1
403855 99403855 1001 86380 86390 1
404456 99404456 1001 86380 86390 1
404656 99404656 1001 86380 86390 1
404727 99404727 1001 86380 86390 1
405080 99405080 1001 86380 86390 1
405075 99405075 1001 86380 86390 1
405193 99405193 1001 86380 86390 1
405314 99405314 1001 86380 86390 1
405452 99405452 1001 86380 86390 1
405659 99405659 1001 86380 86390 1
405623 99405623 1001 86380 86390 1
405585 99405585 1001 86380 86390 1
405910 99405910 1001 86380 86390 1
406031 99406031 1001 86380 86390 1
405988 99405988 1001 86380 86390 1
406447 99406447 1001 86380 86390 1
406754 99406754 1001 86380 86390 1
406851 99406851 1001 86380 86390 1
407172 99407172 1001 86380 86390 1
407588 99407588 1001 86380 86390 1
407600 99407600 1001 86380 86390 1
407697 99407697 1001 86380 86390 1
407700 99407700 1001 86380 86390 1
407874 99407874 1001 86380 86390 1
407790 99407790 1001 86380 86390 1
408014 99408014 1001 86380 86390 1
408135 99408135 1001 86380 86390 1
408598 99408598 1001 86380 86390 1
408925 99408925 1001 86380 86390 1
409572 99409572 1001 86380 86390 1
410203 99410203 1001 86380 86390 1
410207 99410207 1001 86380 86390 1
410199 99410199 1001 86380 86390 1
410483 99410483 1001 86380 86390 1
410584 99410584 1001 86380 86390 1
410637 99410637 1001 86380 86390 1
410638 99410638 1001 86380 86390 1
410646 99410646 1001 86380 86390 1
410704 99410704 1001 86380 86390 1
410784 99410784 1001 86380 86390 1
410766 99410766 1001 86380 86390 1
410988 99410988 1001 86380 86390 1
410998 99410998 1001 86380 86390 1
411220 99411220 1001 86380 86390 1
411287 99411287 1001 86380 86390 1
411442 99411442 1001 86380 86390 1
411426 99411426 1001 86380 86390 1
411430 99411430 1001 86380 86390 1
411503 99411503 1001 86380 86390 1
411782 99411782 1001 86380 86390 1
411810 99411810 1001 86380 86390 1
412055 99412055 1001 86380 86390 1
412157 99412157 1001 86380 86390 1
412200 99412200 1001 86380 86390 1
412339 99412339 1001 86380 86390 1
413491 99413491 1001 86380 86390 1
413375 99413375 1001 86380 86390 1
413661 99413661 1001 86380 86390 1
413356 99413356 1001 86380 86390 1
413417 99413417 1001 86380 86390 1
413511 99413511 1001 86380 86390 1
412910 99412910 1001 86380 86390 1
413085 99413085 1001 86380 86390 1
413165 99413165 1001 86380 86390 1
412913 99412913 1001 86380 86390 1
413120 99413120 1001 86380 86390 1
412508 99412508 1001 86380 86390 1
412851 99412851 1001 86380 86390 1
413736 99413736 1001 86380 86390 1
413908 99413908 1001 86380 86390 1
413918 99413918 1001 86380 86390 1
413715 99413715 1001 86380 86390 1
415247 99415247 1001 86380 86390 1
414971 99414971 1001 86380 86390 1
414985 99414985 1001 86380 86390 1
415293 99415293 1001 86380 86390 1
415088 99415088 1001 86380 86390 1
415089 99415089 1001 86380 86390 1
414964 99414964 1001 86380 86390 1
414740 99414740 1001 86380 86390 1
414745 99414745 1001 86380 86390 1
414377 99414377 1001 86380 86390 1
415564 99415564 1001 86380 86390 1
416619 99416619 1001 86380 86390 1
416810 99416810 1001 86380 86390 1
416355 99416355 1001 86380 86390 1
416534 99416534 1001 86380 86390 1
415908 99415908 1001 86380 86390 1
416008 99416008 1001 86380 86390 1
415997 99415997 1001 86380 86390 1
415922 99415922 1001 86380 86390 1
416132 99416132 1001 86380 86390 1
415743 99415743 1001 86380 86390 1
417045 99417045 1001 86380 86390 1
417402 99417402 1001 86380 86390 1
417223 99417223 1001 86380 86390 1
417265 99417265 1001 86380 86390 1
417300 99417300 1001 86380 86390 1
418619 99418619 1001 86380 86390 1
418677 99418677 1001 86380 86390 1
418586 99418586 1001 86380 86390 1
418686 99418686 1001 86380 86390 1
418522 99418522 1001 86380 86390 1
418274 99418274 1001 86380 86390 1
418180 99418180 1001 86380 86390 1
418116 99418116 1001 86380 86390 1
418184 99418184 1001 86380 86390 1
417735 99417735 1001 86380 86390 1
417847 99417847 1001 86380 86390 1
417638 99417638 1001 86380 86390 1
419077 99419077 1001 86380 86390 1
419044 99419044 1001 86380 86390 1
419150 99419150 1001 86380 86390 1
419807 99419807 1001 86380 86390 1
419787 99419787 1001 86380 86390 1
419214 99419214 1001 86380 86390 1
419479 99419479 1001 86380 86390 1
420744 99420744 1001 86380 86390 1
420745 99420745 1001 86380 86390 1
420574 99420574 1001 86380 86390 1
421799 99421799 1001 86380 86390 1
421858 99421858 1001 86380 86390 1
421426 99421426 1001 86380 86390 1
421615 99421615 1001 86380 86390 1
421365 99421365 1001 86380 86390 1
421366 99421366 1001 86380 86390 1
421160 99421160 1001 86380 86390 1
421255 99421255 1001 86380 86390 1
422336 99422336 1001 86380 86390 1
422270 99422270 1001 86380 86390 1
423680 99423680 1001 86380 86390 1
423690 99423690 1001 86380 86390 1
423723 99423723 1001 86380 86390 1
423623 99423623 1001 86380 86390 1
423278 99423278 1001 86380 86390 1
422969 99422969 1001 86380 86390 1
423080 99423080 1001 86380 86390 1
423238 99423238 1001 86380 86390 1
423239 99423239 1001 86380 86390 1
422608 99422608 1001 86380 86390 1
422889 99422889 1001 86380 86390 1
422760 99422760 1001 86380 86390 1
422669 99422669 1001 86380 86390 1
422742 99422742 1001 86380 86390 1
424050 99424050 1001 86380 86390 1
423763 99423763 1001 86380 86390 1
423805 99423805 1001 86380 86390 1
425125 99425125 1001 86380 86390 1
425257 99425257 1001 86380 86390 1
425114 99425114 1001 86380 86390 1
425018 99425018 1001 86380 86390 1
424938 99424938 1001 86380 86390 1
424888 99424888 1001 86380 86390 1
424913 99424913 1001 86380 86390 1
424833 99424833 1001 86380 86390 1
424971 99424971 1001 86380 86390 1
424729 99424729 1001 86380 86390 1
424310 99424310 1001 86380 86390 1
425664 99425664 1001 86380 86390 1
425693 99425693 1001 86380 86390 1
425536 99425536 1001 86380 86390 1
426911 99426911 1001 86380 86390 1
427016 99427016 1001 86380 86390 1
426739 99426739 1001 86380 86390 1
426446 99426446 1001 86380 86390 1
426553 99426553 1001 86380 86390 1
426634 99426634 1001 86380 86390 1
426119 99426119 1001 86380 86390 1
427515 99427515 1001 86380 86390 1
427427 99427427 1001 86380 86390 1
427342 99427342 1001 86380 86390 1
428416 99428416 1001 86380 86390 1
427930 99427930 1001 86380 86390 1
427657 99427657 1001 86380 86390 1
427828 99427828 1001 86380 86390 1
427783 99427783 1001 86380 86390 1
427863 99427863 1001 86380 86390 1
427695 99427695 1001 86380 86390 1
427569 99427569 1001 86380 86390 1
429095 99429095 1001 86380 86390 1
429097 99429097 1001 86380 86390 1
429026 99429026 1001 86380 86390 1
428836 99428836 1001 86380 86390 1
430069 99430069 1001 86380 86390 1
430375 99430375 1001 86380 86390 1
430246 99430246 1001 86380 86390 1
430281 99430281 1001 86380 86390 1
430207 99430207 1001 86380 86390 1
430065 99430065 1001 86380 86390 1
429743 99429743 1001 86380 86390 1
429700 99429700 1001 86380 86390 1
429628 99429628 1001 86380 86390 1
429798 99429798 1001 86380 86390 1
429655 99429655 1001 86380 86390 1
429370 99429370 1001 86380 86390 1
429430 99429430 1001 86380 86390 1
430647 99430647 1001 86380 86390 1
430730 99430730 1001 86380 86390 1
431895 99431895 1001 86380 86390 1
431806 99431806 1001 86380 86390 1
431705 99431705 1001 86380 86390 1
432049 99432049 1001 86380 86390 1
431401 99431401 1001 86380 86390 1
431600 99431600 1001 86380 86390 1
431620 99431620 1001 86380 86390 1
431371 99431371 1001 86380 86390 1
431064 99431064 1001 86380 86390 1
430923 99430923 1001 86380 86390 1
431164 99431164 1001 86380 86390 1
431233 99431233 1001 86380 86390 1
431236 99431236 1001 86380 86390 1
432178 99432178 1001 86380 86390 1
432129 99432129 1001 86380 86390 1
433489 99433489 1001 86380 86390 1
433604 99433604 1001 86380 86390 1
433185 99433185 1001 86380 86390 1
432940 99432940 1001 86380 86390 1
433312 99433312 1001 86380 86390 1
432650 99432650 1001 86380 86390 1
433829 99433829 1001 86380 86390 1
433972 99433972 1001 86380 86390 1
435439 99435439 1001 86380 86390 1
435108 99435108 1001 86380 86390 1
435273 99435273 1001 86380 86390 1
435178 99435178 1001 86380 86390 1
434680 99434680 1001 86380 86390 1
434888 99434888 1001 86380 86390 1
434911 99434911 1001 86380 86390 1
434340 99434340 1001 86380 86390 1
435787 99435787 1001 86380 86390 1
435709 99435709 1001 86380 86390 1
435687 99435687 1001 86380 86390 1
435566 99435566 1001 86380 86390 1
437032 99437032 1001 86380 86390 1
437111 99437111 1001 86380 86390 1
436822 99436822 1001 86380 86390 1
436975 99436975 1001 86380 86390 1
437143 99437143 1001 86380 86390 1
436591 99436591 1001 86380 86390 1
436714 99436714 1001 86380 86390 1
436675 99436675 1001 86380 86390 1
435989 99435989 1001 86380 86390 1
436332 99436332 1001 86380 86390 1
435945 99435945 1001 86380 86390 1
436261 99436261 1001 86380 86390 1
435925 99435925 1001 86380 86390 1
437216 99437216 1001 86380 86390 1
300679 99300679 1001 86380 86390 1
300552 99300552 1001 86380 86390 1
300326 99300326 1001 86380 86390 1
300238 99300238 1001 86380 86390 1
300170 99300170 1001 86380 86390 1
300847 99300847 1001 86380 86390 1
300841 99300841 1001 86380 86390 1
301378 99301378 1001 86380 86390 1
301404 99301404 1001 86380 86390 1
301482 99301482 1001 86380 86390 1
301516 99301516 1001 86380 86390 1
301285 99301285 1001 86380 86390 1
301171 99301171 1001 86380 86390 1
301240 99301240 1001 86380 86390 1
301268 99301268 1001 86380 86390 1
301218 99301218 1001 86380 86390 1
301309 99301309 1001 86380 86390 1
301130 99301130 1001 86380 86390 1
300975 99300975 1001 86380 86390 1
301027 99301027 1001 86380 86390 1
300966 99300966 1001 86380 86390 1
301070 99301070 1001 86380 86390 1
301010 99301010 1001 86380 86390 1
301620 99301620 1001 86380 86390 1
301571 99301571 1001 86380 86390 1
301625 99301625 1001 86380 86390 1
302189 99302189 1001 86380 86390 1
302230 99302230 1001 86380 86390 1
302373 99302373 1001 86380 86390 1
302153 99302153 1001 86380 86390 1
302166 99302166 1001 86380 86390 1
302066 99302066 1001 86380 86390 1
301978 99301978 1001 86380 86390 1
302069 99302069 1001 86380 86390 1
301814 99301814 1001 86380 86390 1
301794 99301794 1001 86380 86390 1
301820 99301820 1001 86380 86390 1
301924 99301924 1001 86380 86390 1
301784 99301784 1001 86380 86390 1
302469 99302469 1001 86380 86390 1
302444 99302444 1001 86380 86390 1
302511 99302511 1001 86380 86390 1
302468 99302468 1001 86380 86390 1
303029 99303029 1001 86380 86390 1
303121 99303121 1001 86380 86390 1
303007 99303007 1001 86380 86390 1
303065 99303065 1001 86380 86390 1
302925 99302925 1001 86380 86390 1
302861 99302861 1001 86380 86390 1
302996 99302996 1001 86380 86390 1
303000 99303000 1001 86380 86390 1
302660 99302660 1001 86380 86390 1
303234 99303234 1001 86380 86390 1
303330 99303330 1001 86380 86390 1
303319 99303319 1001 86380 86390 1
303962 99303962 1001 86380 86390 1
303988 99303988 1001 86380 86390 1
304015 99304015 1001 86380 86390 1
303637 99303637 1001 86380 86390 1
303794 99303794 1001 86380 86390 1
303823 99303823 1001 86380 86390 1
303610 99303610 1001 86380 86390 1
304237 99304237 1001 86380 86390 1
304187 99304187 1001 86380 86390 1
304071 99304071 1001 86380 86390 1
304843 99304843 1001 86380 86390 1
304755 99304755 1001 86380 86390 1
304480 99304480 1001 86380 86390 1
304532 99304532 1001 86380 86390 1
304307 99304307 1001 86380 86390 1
304256 99304256 1001 86380 86390 1
304338 99304338 1001 86380 86390 1
304976 99304976 1001 86380 86390 1
304967 99304967 1001 86380 86390 1
305573 99305573 1001 86380 86390 1
305612 99305612 1001 86380 86390 1
305428 99305428 1001 86380 86390 1
305432 99305432 1001 86380 86390 1
305369 99305369 1001 86380 86390 1
305447 99305447 1001 86380 86390 1
305410 99305410 1001 86380 86390 1
305259 99305259 1001 86380 86390 1
305222 99305222 1001 86380 86390 1
305175 99305175 1001 86380 86390 1
500102 99500102 1001 86380 86390 1
500002 99500002 1001 86380 86390 1
500124 99500124 1001 86380 86390 1
305693 99305693 1001 86380 86390 1
500727 99500727 1001 86380 86390 1
500729 99500729 1001 86380 86390 1
500696 99500696 1001 86380 86390 1
500811 99500811 1001 86380 86390 1
500723 99500723 1001 86380 86390 1
500736 99500736 1001 86380 86390 1
500810 99500810 1001 86380 86390 1
500561 99500561 1001 86380 86390 1
500421 99500421 1001 86380 86390 1
500277 99500277 1001 86380 86390 1
500370 99500370 1001 86380 86390 1
500347 99500347 1001 86380 86390 1
500877 99500877 1001 86380 86390 1
500828 99500828 1001 86380 86390 1
500857 99500857 1001 86380 86390 1
501451 99501451 1001 86380 86390 1
501516 99501516 1001 86380 86390 1
501424 99501424 1001 86380 86390 1
501243 99501243 1001 86380 86390 1
501175 99501175 1001 86380 86390 1
501163 99501163 1001 86380 86390 1
501141 99501141 1001 86380 86390 1
501120 99501120 1001 86380 86390 1
501675 99501675 1001 86380 86390 1
501831 99501831 1001 86380 86390 1
501704 99501704 1001 86380 86390 1
501760 99501760 1001 86380 86390 1
502443 99502443 1001 86380 86390 1
502361 99502361 1001 86380 86390 1
501911 99501911 1001 86380 86390 1
502018 99502018 1001 86380 86390 1
502486 99502486 1001 86380 86390 1
503126 99503126 1001 86380 86390 1
503199 99503199 1001 86380 86390 1
503213 99503213 1001 86380 86390 1
502905 99502905 1001 86380 86390 1
502971 99502971 1001 86380 86390 1
502980 99502980 1001 86380 86390 1
502676 99502676 1001 86380 86390 1
502767 99502767 1001 86380 86390 1
502858 99502858 1001 86380 86390 1
502833 99502833 1001 86380 86390 1
502797 99502797 1001 86380 86390 1
502721 99502721 1001 86380 86390 1
503439 99503439 1001 86380 86390 1
503402 99503402 1001 86380 86390 1
504082 99504082 1001 86380 86390 1
503978 99503978 1001 86380 86390 1
503982 99503982 1001 86380 86390 1
504034 99504034 1001 86380 86390 1
503958 99503958 1001 86380 86390 1
503731 99503731 1001 86380 86390 1
503755 99503755 1001 86380 86390 1
503512 99503512 1001 86380 86390 1
503540 99503540 1001 86380 86390 1
503566 99503566 1001 86380 86390 1
503582 99503582 1001 86380 86390 1
503635 99503635 1001 86380 86390 1
503546 99503546 1001 86380 86390 1
504298 99504298 1001 86380 86390 1
504221 99504221 1001 86380 86390 1
504313 99504313 1001 86380 86390 1
504881 99504881 1001 86380 86390 1
504834 99504834 1001 86380 86390 1
504924 99504924 1001 86380 86390 1
504750 99504750 1001 86380 86390 1
504636 99504636 1001 86380 86390 1
504574 99504574 1001 86380 86390 1
504679 99504679 1001 86380 86390 1
504718 99504718 1001 86380 86390 1
504693 99504693 1001 86380 86390 1
504732 99504732 1001 86380 86390 1
504539 99504539 1001 86380 86390 1
504568 99504568 1001 86380 86390 1
504375 99504375 1001 86380 86390 1
504507 99504507 1001 86380 86390 1
504406 99504406 1001 86380 86390 1
504459 99504459 1001 86380 86390 1
505076 99505076 1001 86380 86390 1
505064 99505064 1001 86380 86390 1
505146 99505146 1001 86380 86390 1
505108 99505108 1001 86380 86390 1
505723 99505723 1001 86380 86390 1
505637 99505637 1001 86380 86390 1
505544 99505544 1001 86380 86390 1
505230 99505230 1001 86380 86390 1
505347 99505347 1001 86380 86390 1
505154 99505154 1001 86380 86390 1
505260 99505260 1001 86380 86390 1
505338 99505338 1001 86380 86390 1
505160 99505160 1001 86380 86390 1
505930 99505930 1001 86380 86390 1
506349 99506349 1001 86380 86390 1
506163 99506163 1001 86380 86390 1
506742 99506742 1001 86380 86390 1
506614 99506614 1001 86380 86390 1
506682 99506682 1001 86380 86390 1
507261 99507261 1001 86380 86390 1
507365 99507365 1001 86380 86390 1
507315 99507315 1001 86380 86390 1
507328 99507328 1001 86380 86390 1
507358 99507358 1001 86380 86390 1
507048 99507048 1001 86380 86390 1
507184 99507184 1001 86380 86390 1
506844 99506844 1001 86380 86390 1
506902 99506902 1001 86380 86390 1
506826 99506826 1001 86380 86390 1
506956 99506956 1001 86380 86390 1
507566 99507566 1001 86380 86390 1
507535 99507535 1001 86380 86390 1
508202 99508202 1001 86380 86390 1
508073 99508073 1001 86380 86390 1
508240 99508240 1001 86380 86390 1
508244 99508244 1001 86380 86390 1
507862 99507862 1001 86380 86390 1
507910 99507910 1001 86380 86390 1
508029 99508029 1001 86380 86390 1
507634 99507634 1001 86380 86390 1
507831 99507831 1001 86380 86390 1
507743 99507743 1001 86380 86390 1
508271 99508271 1001 86380 86390 1
508389 99508389 1001 86380 86390 1
508964 99508964 1001 86380 86390 1
508779 99508779 1001 86380 86390 1
508769 99508769 1001 86380 86390 1
508744 99508744 1001 86380 86390 1
508801 99508801 1001 86380 86390 1
508814 99508814 1001 86380 86390 1
508686 99508686 1001 86380 86390 1
508855 99508855 1001 86380 86390 1
508597 99508597 1001 86380 86390 1
508638 99508638 1001 86380 86390 1
508658 99508658 1001 86380 86390 1
509201 99509201 1001 86380 86390 1
509233 99509233 1001 86380 86390 1
509274 99509274 1001 86380 86390 1
509785 99509785 1001 86380 86390 1
509864 99509864 1001 86380 86390 1
509701 99509701 1001 86380 86390 1
509843 99509843 1001 86380 86390 1
509743 99509743 1001 86380 86390 1
509707 99509707 1001 86380 86390 1
509541 99509541 1001 86380 86390 1
509545 99509545 1001 86380 86390 1
509537 99509537 1001 86380 86390 1
509628 99509628 1001 86380 86390 1
509302 99509302 1001 86380 86390 1
509316 99509316 1001 86380 86390 1
509291 99509291 1001 86380 86390 1
510006 99510006 1001 86380 86390 1
509942 99509942 1001 86380 86390 1
509955 99509955 1001 86380 86390 1
509960 99509960 1001 86380 86390 1
510077 99510077 1001 86380 86390 1
510717 99510717 1001 86380 86390 1
510510 99510510 1001 86380 86390 1
510446 99510446 1001 86380 86390 1
510500 99510500 1001 86380 86390 1
510361 99510361 1001 86380 86390 1
510376 99510376 1001 86380 86390 1
510352 99510352 1001 86380 86390 1
510184 99510184 1001 86380 86390 1
510262 99510262 1001 86380 86390 1
510164 99510164 1001 86380 86390 1
510153 99510153 1001 86380 86390 1
510312 99510312 1001 86380 86390 1
510864 99510864 1001 86380 86390 1
510890 99510890 1001 86380 86390 1
511550 99511550 1001 86380 86390 1
511373 99511373 1001 86380 86390 1
511413 99511413 1001 86380 86390 1
511339 99511339 1001 86380 86390 1
511216 99511216 1001 86380 86390 1
511059 99511059 1001 86380 86390 1
510995 99510995 1001 86380 86390 1
511579 99511579 1001 86380 86390 1
511637 99511637 1001 86380 86390 1
512251 99512251 1001 86380 86390 1
512189 99512189 1001 86380 86390 1
512300 99512300 1001 86380 86390 1
511974 99511974 1001 86380 86390 1
512029 99512029 1001 86380 86390 1
512584 99512584 1001 86380 86390 1
512572 99512572 1001 86380 86390 1
512460 99512460 1001 86380 86390 1
512577 99512577 1001 86380 86390 1
512426 99512426 1001 86380 86390 1
513144 99513144 1001 86380 86390 1
513093 99513093 1001 86380 86390 1
513183 99513183 1001 86380 86390 1
513097 99513097 1001 86380 86390 1
512805 99512805 1001 86380 86390 1
512902 99512902 1001 86380 86390 1
512970 99512970 1001 86380 86390 1
512762 99512762 1001 86380 86390 1
512711 99512711 1001 86380 86390 1
513995 99513995 1001 86380 86390 1
513659 99513659 1001 86380 86390 1
513738 99513738 1001 86380 86390 1
513693 99513693 1001 86380 86390 1
513708 99513708 1001 86380 86390 1
513721 99513721 1001 86380 86390 1
513454 99513454 1001 86380 86390 1
514057 99514057 1001 86380 86390 1
514147 99514147 1001 86380 86390 1
514187 99514187 1001 86380 86390 1
514047 99514047 1001 86380 86390 1
514035 99514035 1001 86380 86390 1
514191 99514191 1001 86380 86390 1
514076 99514076 1001 86380 86390 1
514194 99514194 1001 86380 86390 1
514222 99514222 1001 86380 86390 1
514664 99514664 1001 86380 86390 1
514474 99514474 1001 86380 86390 1
514554 99514554 1001 86380 86390 1
515024 99515024 1001 86380 86390 1
514999 99514999 1001 86380 86390 1
514875 99514875 1001 86380 86390 1
515018 99515018 1001 86380 86390 1
515571 99515571 1001 86380 86390 1
515585 99515585 1001 86380 86390 1
515319 99515319 1001 86380 86390 1
515066 99515066 1001 86380 86390 1
515121 99515121 1001 86380 86390 1
515096 99515096 1001 86380 86390 1
515214 99515214 1001 86380 86390 1
515800 99515800 1001 86380 86390 1
516374 99516374 1001 86380 86390 1
516401 99516401 1001 86380 86390 1
516341 99516341 1001 86380 86390 1
516188 99516188 1001 86380 86390 1
516166 99516166 1001 86380 86390 1
516182 99516182 1001 86380 86390 1
516225 99516225 1001 86380 86390 1
516121 99516121 1001 86380 86390 1
516026 99516026 1001 86380 86390 1
516639 99516639 1001 86380 86390 1
516684 99516684 1001 86380 86390 1
517184 99517184 1001 86380 86390 1
517187 99517187 1001 86380 86390 1
517188 99517188 1001 86380 86390 1
517177 99517177 1001 86380 86390 1
517179 99517179 1001 86380 86390 1
517126 99517126 1001 86380 86390 1
516947 99516947 1001 86380 86390 1
516860 99516860 1001 86380 86390 1
516759 99516759 1001 86380 86390 1
516869 99516869 1001 86380 86390 1
517440 99517440 1001 86380 86390 1
517350 99517350 1001 86380 86390 1
517406 99517406 1001 86380 86390 1
517498 99517498 1001 86380 86390 1
518015 99518015 1001 86380 86390 1
518154 99518154 1001 86380 86390 1
517865 99517865 1001 86380 86390 1
517738 99517738 1001 86380 86390 1
517677 99517677 1001 86380 86390 1
518198 99518198 1001 86380 86390 1
518188 99518188 1001 86380 86390 1
518164 99518164 1001 86380 86390 1
518937 99518937 1001 86380 86390 1
518914 99518914 1001 86380 86390 1
518880 99518880 1001 86380 86390 1
518868 99518868 1001 86380 86390 1
518819 99518819 1001 86380 86390 1
518807 99518807 1001 86380 86390 1
518643 99518643 1001 86380 86390 1
518762 99518762 1001 86380 86390 1
518727 99518727 1001 86380 86390 1
518585 99518585 1001 86380 86390 1
518704 99518704 1001 86380 86390 1
518434 99518434 1001 86380 86390 1
518371 99518371 1001 86380 86390 1
518989 99518989 1001 86380 86390 1
519140 99519140 1001 86380 86390 1
519767 99519767 1001 86380 86390 1
519792 99519792 1001 86380 86390 1
519756 99519756 1001 86380 86390 1
519644 99519644 1001 86380 86390 1
519506 99519506 1001 86380 86390 1
519549 99519549 1001 86380 86390 1
519581 99519581 1001 86380 86390 1
519220 99519220 1001 86380 86390 1
519199 99519199 1001 86380 86390 1
519214 99519214 1001 86380 86390 1
519332 99519332 1001 86380 86390 1
519972 99519972 1001 86380 86390 1
519951 99519951 1001 86380 86390 1
519926 99519926 1001 86380 86390 1
520551 99520551 1001 86380 86390 1
520609 99520609 1001 86380 86390 1
520466 99520466 1001 86380 86390 1
520484 99520484 1001 86380 86390 1
520340 99520340 1001 86380 86390 1
520061 99520061 1001 86380 86390 1
520690 99520690 1001 86380 86390 1
521287 99521287 1001 86380 86390 1
521349 99521349 1001 86380 86390 1
521388 99521388 1001 86380 86390 1
521414 99521414 1001 86380 86390 1
521376 99521376 1001 86380 86390 1
521242 99521242 1001 86380 86390 1
520963 99520963 1001 86380 86390 1
520906 99520906 1001 86380 86390 1
520908 99520908 1001 86380 86390 1
520883 99520883 1001 86380 86390 1
521574 99521574 1001 86380 86390 1
521627 99521627 1001 86380 86390 1
521500 99521500 1001 86380 86390 1
521617 99521617 1001 86380 86390 1
521618 99521618 1001 86380 86390 1
522245 99522245 1001 86380 86390 1
522266 99522266 1001 86380 86390 1
522276 99522276 1001 86380 86390 1
522240 99522240 1001 86380 86390 1
521919 99521919 1001 86380 86390 1
521997 99521997 1001 86380 86390 1
522088 99522088 1001 86380 86390 1
521913 99521913 1001 86380 86390 1
521903 99521903 1001 86380 86390 1
521840 99521840 1001 86380 86390 1
521849 99521849 1001 86380 86390 1
521774 99521774 1001 86380 86390 1
522368 99522368 1001 86380 86390 1
522394 99522394 1001 86380 86390 1
522442 99522442 1001 86380 86390 1
523077 99523077 1001 86380 86390 1
523114 99523114 1001 86380 86390 1
522829 99522829 1001 86380 86390 1
522681 99522681 1001 86380 86390 1
522684 99522684 1001 86380 86390 1
522548 99522548 1001 86380 86390 1
523276 99523276 1001 86380 86390 1
523771 99523771 1001 86380 86390 1
523799 99523799 1001 86380 86390 1
523841 99523841 1001 86380 86390 1
523550 99523550 1001 86380 86390 1
523659 99523659 1001 86380 86390 1
523448 99523448 1001 86380 86390 1
524136 99524136 1001 86380 86390 1
523959 99523959 1001 86380 86390 1
524467 99524467 1001 86380 86390 1
524482 99524482 1001 86380 86390 1
524548 99524548 1001 86380 86390 1
524498 99524498 1001 86380 86390 1
524524 99524524 1001 86380 86390 1
524313 99524313 1001 86380 86390 1
524211 99524211 1001 86380 86390 1
524162 99524162 1001 86380 86390 1
524771 99524771 1001 86380 86390 1
524916 99524916 1001 86380 86390 1
525576 99525576 1001 86380 86390 1
525582 99525582 1001 86380 86390 1
525478 99525478 1001 86380 86390 1
525590 99525590 1001 86380 86390 1
525591 99525591 1001 86380 86390 1
525219 99525219 1001 86380 86390 1
525148 99525148 1001 86380 86390 1
525046 99525046 1001 86380 86390 1
525098 99525098 1001 86380 86390 1
525060 99525060 1001 86380 86390 1
525126 99525126 1001 86380 86390 1
525181 99525181 1001 86380 86390 1
525621 99525621 1001 86380 86390 1
525753 99525753 1001 86380 86390 1
525677 99525677 1001 86380 86390 1
525731 99525731 1001 86380 86390 1
526231 99526231 1001 86380 86390 1
526220 99526220 1001 86380 86390 1
526271 99526271 1001 86380 86390 1
526299 99526299 1001 86380 86390 1
526066 99526066 1001 86380 86390 1
526068 99526068 1001 86380 86390 1
526072 99526072 1001 86380 86390 1
525822 99525822 1001 86380 86390 1
525968 99525968 1001 86380 86390 1
526464 99526464 1001 86380 86390 1
526480 99526480 1001 86380 86390 1
526519 99526519 1001 86380 86390 1
526521 99526521 1001 86380 86390 1
527229 99527229 1001 86380 86390 1
527035 99527035 1001 86380 86390 1
526906 99526906 1001 86380 86390 1
527040 99527040 1001 86380 86390 1
526990 99526990 1001 86380 86390 1
526799 99526799 1001 86380 86390 1
526765 99526765 1001 86380 86390 1
526820 99526820 1001 86380 86390 1
527364 99527364 1001 86380 86390 1
527254 99527254 1001 86380 86390 1
527282 99527282 1001 86380 86390 1
528001 99528001 1001 86380 86390 1
528002 99528002 1001 86380 86390 1
527891 99527891 1001 86380 86390 1
527834 99527834 1001 86380 86390 1
527783 99527783 1001 86380 86390 1
527822 99527822 1001 86380 86390 1
527682 99527682 1001 86380 86390 1
527711 99527711 1001 86380 86390 1
527560 99527560 1001 86380 86390 1
527574 99527574 1001 86380 86390 1
527524 99527524 1001 86380 86390 1
527564 99527564 1001 86380 86390 1
527595 99527595 1001 86380 86390 1
528190 99528190 1001 86380 86390 1
528262 99528262 1001 86380 86390 1
528898 99528898 1001 86380 86390 1
528826 99528826 1001 86380 86390 1
528845 99528845 1001 86380 86390 1
528618 99528618 1001 86380 86390 1
528491 99528491 1001 86380 86390 1
528661 99528661 1001 86380 86390 1
528444 99528444 1001 86380 86390 1
528290 99528290 1001 86380 86390 1
528421 99528421 1001 86380 86390 1
529095 99529095 1001 86380 86390 1
528992 99528992 1001 86380 86390 1
529083 99529083 1001 86380 86390 1
528967 99528967 1001 86380 86390 1
529084 99529084 1001 86380 86390 1
528943 99528943 1001 86380 86390 1
529011 99529011 1001 86380 86390 1
528935 99528935 1001 86380 86390 1
529576 99529576 1001 86380 86390 1
529668 99529668 1001 86380 86390 1
529581 99529581 1001 86380 86390 1
529509 99529509 1001 86380 86390 1
529331 99529331 1001 86380 86390 1
529441 99529441 1001 86380 86390 1
529122 99529122 1001 86380 86390 1
529293 99529293 1001 86380 86390 1
529747 99529747 1001 86380 86390 1
530544 99530544 1001 86380 86390 1
530296 99530296 1001 86380 86390 1
530206 99530206 1001 86380 86390 1
530173 99530173 1001 86380 86390 1
530320 99530320 1001 86380 86390 1
530056 99530056 1001 86380 86390 1
530641 99530641 1001 86380 86390 1
530622 99530622 1001 86380 86390 1
530623 99530623 1001 86380 86390 1
530717 99530717 1001 86380 86390 1
530576 99530576 1001 86380 86390 1
531364 99531364 1001 86380 86390 1
531122 99531122 1001 86380 86390 1
531123 99531123 1001 86380 86390 1
531126 99531126 1001 86380 86390 1
530880 99530880 1001 86380 86390 1
530868 99530868 1001 86380 86390 1
530777 99530777 1001 86380 86390 1
530856 99530856 1001 86380 86390 1
530766 99530766 1001 86380 86390 1
530859 99530859 1001 86380 86390 1
530770 99530770 1001 86380 86390 1
531493 99531493 1001 86380 86390 1
532132 99532132 1001 86380 86390 1
532134 99532134 1001 86380 86390 1
532096 99532096 1001 86380 86390 1
532123 99532123 1001 86380 86390 1
531723 99531723 1001 86380 86390 1
532312 99532312 1001 86380 86390 1
532302 99532302 1001 86380 86390 1
532344 99532344 1001 86380 86390 1
533003 99533003 1001 86380 86390 1
532843 99532843 1001 86380 86390 1
532923 99532923 1001 86380 86390 1
532926 99532926 1001 86380 86390 1
532775 99532775 1001 86380 86390 1
532809 99532809 1001 86380 86390 1
532786 99532786 1001 86380 86390 1
532528 99532528 1001 86380 86390 1
532518 99532518 1001 86380 86390 1
532468 99532468 1001 86380 86390 1
532573 99532573 1001 86380 86390 1
532485 99532485 1001 86380 86390 1
532579 99532579 1001 86380 86390 1
533098 99533098 1001 86380 86390 1
533163 99533163 1001 86380 86390 1
533062 99533062 1001 86380 86390 1
533710 99533710 1001 86380 86390 1
533818 99533818 1001 86380 86390 1
533851 99533851 1001 86380 86390 1
533463 99533463 1001 86380 86390 1
533321 99533321 1001 86380 86390 1
533238 99533238 1001 86380 86390 1
533987 99533987 1001 86380 86390 1
533915 99533915 1001 86380 86390 1
533930 99533930 1001 86380 86390 1
534009 99534009 1001 86380 86390 1
534592 99534592 1001 86380 86390 1
534329 99534329 1001 86380 86390 1
534295 99534295 1001 86380 86390 1
534223 99534223 1001 86380 86390 1
534147 99534147 1001 86380 86390 1
534189 99534189 1001 86380 86390 1
534813 99534813 1001 86380 86390 1
534805 99534805 1001 86380 86390 1
534794 99534794 1001 86380 86390 1
535357 99535357 1001 86380 86390 1
535379 99535379 1001 86380 86390 1
535205 99535205 1001 86380 86390 1
535218 99535218 1001 86380 86390 1
535245 99535245 1001 86380 86390 1
534902 99534902 1001 86380 86390 1
535075 99535075 1001 86380 86390 1
535082 99535082 1001 86380 86390 1
535031 99535031 1001 86380 86390 1
535646 99535646 1001 86380 86390 1
535583 99535583 1001 86380 86390 1
536247 99536247 1001 86380 86390 1
536197 99536197 1001 86380 86390 1
536191 99536191 1001 86380 86390 1
536108 99536108 1001 86380 86390 1
535940 99535940 1001 86380 86390 1
536122 99536122 1001 86380 86390 1
536013 99536013 1001 86380 86390 1
535918 99535918 1001 86380 86390 1
535881 99535881 1001 86380 86390 1
536372 99536372 1001 86380 86390 1
535924 99535924 1001 86380 86390 1
536428 99536428 1001 86380 86390 1
536521 99536521 1001 86380 86390 1
536497 99536497 1001 86380 86390 1
536539 99536539 1001 86380 86390 1
537004 99537004 1001 86380 86390 1
537082 99537082 1001 86380 86390 1
537095 99537095 1001 86380 86390 1
536885 99536885 1001 86380 86390 1
536757 99536757 1001 86380 86390 1
536581 99536581 1001 86380 86390 1
537243 99537243 1001 86380 86390 1
537178 99537178 1001 86380 86390 1
537219 99537219 1001 86380 86390 1
537313 99537313 1001 86380 86390 1
537617 99537617 1001 86380 86390 1
537526 99537526 1001 86380 86390 1
537411 99537411 1001 86380 86390 1
537415 99537415 1001 86380 86390 1
537429 99537429 1001 86380 86390 1
537468 99537468 1001 86380 86390 1
537533 99537533 1001 86380 86390 1
537418 99537418 1001 86380 86390 1
538048 99538048 1001 86380 86390 1
538167 99538167 1001 86380 86390 1
538134 99538134 1001 86380 86390 1
538745 99538745 1001 86380 86390 1
538670 99538670 1001 86380 86390 1
538417 99538417 1001 86380 86390 1
538473 99538473 1001 86380 86390 1
538477 99538477 1001 86380 86390 1
538263 99538263 1001 86380 86390 1
538379 99538379 1001 86380 86390 1
538917 99538917 1001 86380 86390 1
538896 99538896 1001 86380 86390 1
538833 99538833 1001 86380 86390 1
538950 99538950 1001 86380 86390 1
539605 99539605 1001 86380 86390 1
539608 99539608 1001 86380 86390 1
539504 99539504 1001 86380 86390 1
539531 99539531 1001 86380 86390 1
539630 99539630 1001 86380 86390 1
539634 99539634 1001 86380 86390 1
539333 99539333 1001 86380 86390 1
539190 99539190 1001 86380 86390 1
539157 99539157 1001 86380 86390 1
539755 99539755 1001 86380 86390 1
539437 99539437 1001 86380 86390 1
539734 99539734 1001 86380 86390 1
539789 99539789 1001 86380 86390 1
539702 99539702 1001 86380 86390 1
540327 99540327 1001 86380 86390 1
540304 99540304 1001 86380 86390 1
540465 99540465 1001 86380 86390 1
540211 99540211 1001 86380 86390 1
540122 99540122 1001 86380 86390 1
540135 99540135 1001 86380 86390 1
540110 99540110 1001 86380 86390 1
539859 99539859 1001 86380 86390 1
539942 99539942 1001 86380 86390 1
540021 99540021 1001 86380 86390 1
539975 99539975 1001 86380 86390 1
540570 99540570 1001 86380 86390 1
540546 99540546 1001 86380 86390 1
540637 99540637 1001 86380 86390 1
540470 99540470 1001 86380 86390 1
540602 99540602 1001 86380 86390 1
540667 99540667 1001 86380 86390 1
541208 99541208 1001 86380 86390 1
541062 99541062 1001 86380 86390 1
541000 99541000 1001 86380 86390 1
540962 99540962 1001 86380 86390 1
540754 99540754 1001 86380 86390 1
540716 99540716 1001 86380 86390 1
540781 99540781 1001 86380 86390 1
540747 99540747 1001 86380 86390 1
541368 99541368 1001 86380 86390 1
541448 99541448 1001 86380 86390 1
541450 99541450 1001 86380 86390 1
541322 99541322 1001 86380 86390 1
541491 99541491 1001 86380 86390 1
541440 99541440 1001 86380 86390 1
542017 99542017 1001 86380 86390 1
542071 99542071 1001 86380 86390 1
542012 99542012 1001 86380 86390 1
541811 99541811 1001 86380 86390 1
541762 99541762 1001 86380 86390 1
541892 99541892 1001 86380 86390 1
541860 99541860 1001 86380 86390 1
541661 99541661 1001 86380 86390 1
541534 99541534 1001 86380 86390 1
541521 99541521 1001 86380 86390 1
541653 99541653 1001 86380 86390 1
542869 99542869 1001 86380 86390 1
542786 99542786 1001 86380 86390 1
542789 99542789 1001 86380 86390 1
542609 99542609 1001 86380 86390 1
542521 99542521 1001 86380 86390 1
542327 99542327 1001 86380 86390 1
542457 99542457 1001 86380 86390 1
543073 99543073 1001 86380 86390 1
543101 99543101 1001 86380 86390 1
543064 99543064 1001 86380 86390 1
543108 99543108 1001 86380 86390 1
543734 99543734 1001 86380 86390 1
543710 99543710 1001 86380 86390 1
543702 99543702 1001 86380 86390 1
543415 99543415 1001 86380 86390 1
543468 99543468 1001 86380 86390 1
543482 99543482 1001 86380 86390 1
543370 99543370 1001 86380 86390 1
543268 99543268 1001 86380 86390 1
543359 99543359 1001 86380 86390 1
543312 99543312 1001 86380 86390 1
543912 99543912 1001 86380 86390 1
543151 99543151 1001 86380 86390 1
543875 99543875 1001 86380 86390 1
543865 99543865 1001 86380 86390 1
543944 99543944 1001 86380 86390 1
543789 99543789 1001 86380 86390 1
543829 99543829 1001 86380 86390 1
543884 99543884 1001 86380 86390 1
544485 99544485 1001 86380 86390 1
544434 99544434 1001 86380 86390 1
544576 99544576 1001 86380 86390 1
544343 99544343 1001 86380 86390 1
544649 99544649 1001 86380 86390 1
544714 99544714 1001 86380 86390 1
544656 99544656 1001 86380 86390 1
426854 815 1001 45480 47217 1
542866 750 1001 38087 38386 1
400415 99400415 1001 86380 86390 1
400579 99400579 1001 86380 86390 1
400787 99400787 1001 86380 86390 1
400747 99400747 1001 86380 86390 1
401074 99401074 1001 86380 86390 1
401212 99401212 1001 86380 86390 1
401544 99401544 1001 86380 86390 1
401584 99401584 1001 86380 86390 1
401697 99401697 1001 86380 86390 1
401930 99401930 1001 86380 86390 1
402061 99402061 1001 86380 86390 1
402321 99402321 1001 86380 86390 1
402627 99402627 1001 86380 86390 1
402900 99402900 1001 86380 86390 1
403356 99403356 1001 86380 86390 1
403465 99403465 1001 86380 86390 1
403466 99403466 1001 86380 86390 1
403616 99403616 1001 86380 86390 1
403612 99403612 1001 86380 86390 1
403702 99403702 1001 86380 86390 1
403714 99403714 1001 86380 86390 1
404239 99404239 1001 86380 86390 1
404241 99404241 1001 86380 86390 1
404193 99404193 1001 86380 86390 1
404212 99404212 1001 86380 86390 1
404391 99404391 1001 86380 86390 1
404735 99404735 1001 86380 86390 1
404989 99404989 1001 86380 86390 1
405022 99405022 1001 86380 86390 1
405254 99405254 1001 86380 86390 1
405250 99405250 1001 86380 86390 1
405384 99405384 1001 86380 86390 1
405406 99405406 1001 86380 86390 1
405418 99405418 1001 86380 86390 1
405546 99405546 1001 86380 86390 1
405839 99405839 1001 86380 86390 1
406249 99406249 1001 86380 86390 1
406181 99406181 1001 86380 86390 1
406184 99406184 1001 86380 86390 1
406380 99406380 1001 86380 86390 1
406485 99406485 1001 86380 86390 1
406545 99406545 1001 86380 86390 1
406546 99406546 1001 86380 86390 1
407015 99407015 1001 86380 86390 1
407001 99407001 1001 86380 86390 1
407065 99407065 1001 86380 86390 1
407114 99407114 1001 86380 86390 1
407459 99407459 1001 86380 86390 1
407651 99407651 1001 86380 86390 1
407714 99407714 1001 86380 86390 1
407838 99407838 1001 86380 86390 1
407814 99407814 1001 86380 86390 1
407794 99407794 1001 86380 86390 1
407918 99407918 1001 86380 86390 1
408320 99408320 1001 86380 86390 1
408433 99408433 1001 86380 86390 1
408605 99408605 1001 86380 86390 1
408827 99408827 1001 86380 86390 1
408858 99408858 1001 86380 86390 1
408907 99408907 1001 86380 86390 1
409472 99409472 1001 86380 86390 1
409435 99409435 1001 86380 86390 1
409457 99409457 1001 86380 86390 1
409596 99409596 1001 86380 86390 1
409702 99409702 1001 86380 86390 1
409838 99409838 1001 86380 86390 1
409950 99409950 1001 86380 86390 1
410474 99410474 1001 86380 86390 1
410433 99410433 1001 86380 86390 1
410545 99410545 1001 86380 86390 1
410768 99410768 1001 86380 86390 1
410788 99410788 1001 86380 86390 1
410746 99410746 1001 86380 86390 1
410853 99410853 1001 86380 86390 1
410885 99410885 1001 86380 86390 1
411103 99411103 1001 86380 86390 1
411019 99411019 1001 86380 86390 1
411204 99411204 1001 86380 86390 1
411237 99411237 1001 86380 86390 1
411276 99411276 1001 86380 86390 1
411517 99411517 1001 86380 86390 1
412150 99412150 1001 86380 86390 1
412202 99412202 1001 86380 86390 1
412210 99412210 1001 86380 86390 1
412294 99412294 1001 86380 86390 1
412369 99412369 1001 86380 86390 1
412462 99412462 1001 86380 86390 1
412285 99412285 1001 86380 86390 1
413550 99413550 1001 86380 86390 1
413553 99413553 1001 86380 86390 1
413584 99413584 1001 86380 86390 1
413416 99413416 1001 86380 86390 1
413087 99413087 1001 86380 86390 1
413144 99413144 1001 86380 86390 1
413146 99413146 1001 86380 86390 1
412588 99412588 1001 86380 86390 1
412489 99412489 1001 86380 86390 1
412497 99412497 1001 86380 86390 1
414061 99414061 1001 86380 86390 1
413955 99413955 1001 86380 86390 1
415243 99415243 1001 86380 86390 1
415171 99415171 1001 86380 86390 1
415259 99415259 1001 86380 86390 1
414930 99414930 1001 86380 86390 1
415115 99415115 1001 86380 86390 1
414476 99414476 1001 86380 86390 1
414231 99414231 1001 86380 86390 1
414410 99414410 1001 86380 86390 1
414368 99414368 1001 86380 86390 1
414196 99414196 1001 86380 86390 1
415500 99415500 1001 86380 86390 1
415575 99415575 1001 86380 86390 1
415689 99415689 1001 86380 86390 1
416687 99416687 1001 86380 86390 1
416262 99416262 1001 86380 86390 1
416411 99416411 1001 86380 86390 1
416555 99416555 1001 86380 86390 1
416180 99416180 1001 86380 86390 1
415964 99415964 1001 86380 86390 1
415978 99415978 1001 86380 86390 1
415943 99415943 1001 86380 86390 1
415742 99415742 1001 86380 86390 1
417333 99417333 1001 86380 86390 1
417123 99417123 1001 86380 86390 1
417090 99417090 1001 86380 86390 1
417427 99417427 1001 86380 86390 1
418730 99418730 1001 86380 86390 1
418603 99418603 1001 86380 86390 1
418544 99418544 1001 86380 86390 1
418783 99418783 1001 86380 86390 1
418163 99418163 1001 86380 86390 1
418226 99418226 1001 86380 86390 1
418324 99418324 1001 86380 86390 1
418126 99418126 1001 86380 86390 1
418175 99418175 1001 86380 86390 1
417797 99417797 1001 86380 86390 1
417933 99417933 1001 86380 86390 1
419100 99419100 1001 86380 86390 1
419008 99419008 1001 86380 86390 1
420337 99420337 1001 86380 86390 1
420133 99420133 1001 86380 86390 1
420269 99420269 1001 86380 86390 1
420051 99420051 1001 86380 86390 1
419767 99419767 1001 86380 86390 1
419405 99419405 1001 86380 86390 1
419325 99419325 1001 86380 86390 1
419412 99419412 1001 86380 86390 1
420719 99420719 1001 86380 86390 1
420453 99420453 1001 86380 86390 1
420632 99420632 1001 86380 86390 1
420526 99420526 1001 86380 86390 1
421766 99421766 1001 86380 86390 1
421831 99421831 1001 86380 86390 1
421294 99421294 1001 86380 86390 1
421352 99421352 1001 86380 86390 1
421549 99421549 1001 86380 86390 1
421550 99421550 1001 86380 86390 1
421424 99421424 1001 86380 86390 1
421564 99421564 1001 86380 86390 1
420910 99420910 1001 86380 86390 1
420918 99420918 1001 86380 86390 1
422385 99422385 1001 86380 86390 1
422251 99422251 1001 86380 86390 1
422413 99422413 1001 86380 86390 1
422498 99422498 1001 86380 86390 1
423513 99423513 1001 86380 86390 1
423519 99423519 1001 86380 86390 1
423613 99423613 1001 86380 86390 1
423661 99423661 1001 86380 86390 1
423471 99423471 1001 86380 86390 1
423624 99423624 1001 86380 86390 1
423289 99423289 1001 86380 86390 1
423175 99423175 1001 86380 86390 1
422966 99422966 1001 86380 86390 1
423039 99423039 1001 86380 86390 1
422971 99422971 1001 86380 86390 1
423161 99423161 1001 86380 86390 1
423210 99423210 1001 86380 86390 1
423143 99423143 1001 86380 86390 1
422655 99422655 1001 86380 86390 1
422605 99422605 1001 86380 86390 1
422637 99422637 1001 86380 86390 1
422843 99422843 1001 86380 86390 1
422711 99422711 1001 86380 86390 1
422846 99422846 1001 86380 86390 1
422569 99422569 1001 86380 86390 1
424024 99424024 1001 86380 86390 1
425331 99425331 1001 86380 86390 1
425200 99425200 1001 86380 86390 1
425035 99425035 1001 86380 86390 1
425036 99425036 1001 86380 86390 1
425093 99425093 1001 86380 86390 1
425208 99425208 1001 86380 86390 1
425169 99425169 1001 86380 86390 1
424651 99424651 1001 86380 86390 1
424944 99424944 1001 86380 86390 1
424771 99424771 1001 86380 86390 1
424750 99424750 1001 86380 86390 1
424529 99424529 1001 86380 86390 1
425711 99425711 1001 86380 86390 1
425589 99425589 1001 86380 86390 1
425412 99425412 1001 86380 86390 1
425418 99425418 1001 86380 86390 1
426425 99426425 1001 86380 86390 1
426377 99426377 1001 86380 86390 1
426329 99426329 1001 86380 86390 1
426629 99426629 1001 86380 86390 1
426310 99426310 1001 86380 86390 1
426317 99426317 1001 86380 86390 1
426393 99426393 1001 86380 86390 1
426263 99426263 1001 86380 86390 1
425855 99425855 1001 86380 86390 1
427340 99427340 1001 86380 86390 1
427282 99427282 1001 86380 86390 1
427925 99427925 1001 86380 86390 1
427736 99427736 1001 86380 86390 1
427630 99427630 1001 86380 86390 1
427885 99427885 1001 86380 86390 1
427719 99427719 1001 86380 86390 1
427746 99427746 1001 86380 86390 1
428840 99428840 1001 86380 86390 1
428907 99428907 1001 86380 86390 1
429019 99429019 1001 86380 86390 1
429003 99429003 1001 86380 86390 1
428767 99428767 1001 86380 86390 1
429129 99429129 1001 86380 86390 1
428892 99428892 1001 86380 86390 1
428934 99428934 1001 86380 86390 1
428936 99428936 1001 86380 86390 1
430144 99430144 1001 86380 86390 1
430193 99430193 1001 86380 86390 1
430055 99430055 1001 86380 86390 1
430340 99430340 1001 86380 86390 1
430181 99430181 1001 86380 86390 1
429829 99429829 1001 86380 86390 1
429717 99429717 1001 86380 86390 1
429604 99429604 1001 86380 86390 1
429605 99429605 1001 86380 86390 1
429566 99429566 1001 86380 86390 1
429260 99429260 1001 86380 86390 1
430576 99430576 1001 86380 86390 1
430636 99430636 1001 86380 86390 1
430773 99430773 1001 86380 86390 1
430713 99430713 1001 86380 86390 1
431673 99431673 1001 86380 86390 1
431837 99431837 1001 86380 86390 1
431842 99431842 1001 86380 86390 1
432022 99432022 1001 86380 86390 1
432031 99432031 1001 86380 86390 1
431853 99431853 1001 86380 86390 1
431506 99431506 1001 86380 86390 1
431268 99431268 1001 86380 86390 1
431636 99431636 1001 86380 86390 1
431545 99431545 1001 86380 86390 1
431146 99431146 1001 86380 86390 1
431044 99431044 1001 86380 86390 1
431220 99431220 1001 86380 86390 1
432065 99432065 1001 86380 86390 1
433344 99433344 1001 86380 86390 1
433437 99433437 1001 86380 86390 1
433556 99433556 1001 86380 86390 1
433500 99433500 1001 86380 86390 1
433050 99433050 1001 86380 86390 1
433240 99433240 1001 86380 86390 1
433260 99433260 1001 86380 86390 1
433007 99433007 1001 86380 86390 1
433264 99433264 1001 86380 86390 1
433016 99433016 1001 86380 86390 1
432877 99432877 1001 86380 86390 1
432586 99432586 1001 86380 86390 1
432758 99432758 1001 86380 86390 1
432498 99432498 1001 86380 86390 1
432787 99432787 1001 86380 86390 1
433941 99433941 1001 86380 86390 1
433830 99433830 1001 86380 86390 1
434115 99434115 1001 86380 86390 1
434070 99434070 1001 86380 86390 1
434060 99434060 1001 86380 86390 1
434082 99434082 1001 86380 86390 1
435154 99435154 1001 86380 86390 1
435138 99435138 1001 86380 86390 1
435046 99435046 1001 86380 86390 1
435147 99435147 1001 86380 86390 1
435419 99435419 1001 86380 86390 1
435105 99435105 1001 86380 86390 1
434941 99434941 1001 86380 86390 1
434793 99434793 1001 86380 86390 1
434228 99434228 1001 86380 86390 1
434143 99434143 1001 86380 86390 1
434553 99434553 1001 86380 86390 1
434420 99434420 1001 86380 86390 1
435708 99435708 1001 86380 86390 1
435833 99435833 1001 86380 86390 1
435868 99435868 1001 86380 86390 1
435584 99435584 1001 86380 86390 1
435783 99435783 1001 86380 86390 1
436840 99436840 1001 86380 86390 1
436515 99436515 1001 86380 86390 1
436370 99436370 1001 86380 86390 1
436528 99436528 1001 86380 86390 1
436371 99436371 1001 86380 86390 1
436357 99436357 1001 86380 86390 1
436358 99436358 1001 86380 86390 1
436311 99436311 1001 86380 86390 1
436166 99436166 1001 86380 86390 1
435999 99435999 1001 86380 86390 1
436211 99436211 1001 86380 86390 1
435923 99435923 1001 86380 86390 1
436191 99436191 1001 86380 86390 1
437290 99437290 1001 86380 86390 1
437240 99437240 1001 86380 86390 1
437272 99437272 1001 86380 86390 1
300064 99300064 1001 86380 86390 1
300092 99300092 1001 86380 86390 1
437184 99437184 1001 86380 86390 1
300618 99300618 1001 86380 86390 1
300608 99300608 1001 86380 86390 1
300357 99300357 1001 86380 86390 1
300349 99300349 1001 86380 86390 1
300362 99300362 1001 86380 86390 1
300441 99300441 1001 86380 86390 1
300483 99300483 1001 86380 86390 1
300148 99300148 1001 86380 86390 1
300136 99300136 1001 86380 86390 1
300296 99300296 1001 86380 86390 1
300129 99300129 1001 86380 86390 1
300169 99300169 1001 86380 86390 1
300871 99300871 1001 86380 86390 1
300769 99300769 1001 86380 86390 1
300811 99300811 1001 86380 86390 1
301466 99301466 1001 86380 86390 1
301481 99301481 1001 86380 86390 1
301393 99301393 1001 86380 86390 1
301436 99301436 1001 86380 86390 1
301385 99301385 1001 86380 86390 1
301489 99301489 1001 86380 86390 1
301326 99301326 1001 86380 86390 1
301230 99301230 1001 86380 86390 1
300961 99300961 1001 86380 86390 1
301135 99301135 1001 86380 86390 1
300981 99300981 1001 86380 86390 1
300945 99300945 1001 86380 86390 1
301736 99301736 1001 86380 86390 1
301739 99301739 1001 86380 86390 1
301636 99301636 1001 86380 86390 1
302265 99302265 1001 86380 86390 1
302313 99302313 1001 86380 86390 1
302250 99302250 1001 86380 86390 1
302303 99302303 1001 86380 86390 1
301985 99301985 1001 86380 86390 1
302119 99302119 1001 86380 86390 1
302004 99302004 1001 86380 86390 1
301796 99301796 1001 86380 86390 1
302548 99302548 1001 86380 86390 1
302406 99302406 1001 86380 86390 1
302393 99302393 1001 86380 86390 1
302550 99302550 1001 86380 86390 1
302397 99302397 1001 86380 86390 1
302506 99302506 1001 86380 86390 1
303177 99303177 1001 86380 86390 1
303012 99303012 1001 86380 86390 1
303002 99303002 1001 86380 86390 1
302993 99302993 1001 86380 86390 1
302883 99302883 1001 86380 86390 1
302686 99302686 1001 86380 86390 1
303390 99303390 1001 86380 86390 1
303368 99303368 1001 86380 86390 1
303868 99303868 1001 86380 86390 1
304002 99304002 1001 86380 86390 1
304004 99304004 1001 86380 86390 1
303911 99303911 1001 86380 86390 1
303776 99303776 1001 86380 86390 1
303792 99303792 1001 86380 86390 1
303770 99303770 1001 86380 86390 1
303771 99303771 1001 86380 86390 1
303414 99303414 1001 86380 86390 1
303505 99303505 1001 86380 86390 1
303506 99303506 1001 86380 86390 1
303551 99303551 1001 86380 86390 1
303423 99303423 1001 86380 86390 1
304214 99304214 1001 86380 86390 1
304156 99304156 1001 86380 86390 1
304735 99304735 1001 86380 86390 1
304724 99304724 1001 86380 86390 1
304726 99304726 1001 86380 86390 1
304594 99304594 1001 86380 86390 1
304646 99304646 1001 86380 86390 1
304569 99304569 1001 86380 86390 1
304306 99304306 1001 86380 86390 1
304270 99304270 1001 86380 86390 1
304309 99304309 1001 86380 86390 1
304337 99304337 1001 86380 86390 1
304363 99304363 1001 86380 86390 1
304391 99304391 1001 86380 86390 1
305056 99305056 1001 86380 86390 1
304959 99304959 1001 86380 86390 1
305609 99305609 1001 86380 86390 1
305652 99305652 1001 86380 86390 1
305584 99305584 1001 86380 86390 1
305585 99305585 1001 86380 86390 1
305560 99305560 1001 86380 86390 1
305659 99305659 1001 86380 86390 1
305485 99305485 1001 86380 86390 1
305511 99305511 1001 86380 86390 1
305470 99305470 1001 86380 86390 1
305387 99305387 1001 86380 86390 1
305284 99305284 1001 86380 86390 1
305479 99305479 1001 86380 86390 1
305266 99305266 1001 86380 86390 1
305203 99305203 1001 86380 86390 1
305166 99305166 1001 86380 86390 1
500128 99500128 1001 86380 86390 1
500103 99500103 1001 86380 86390 1
500742 99500742 1001 86380 86390 1
500755 99500755 1001 86380 86390 1
500654 99500654 1001 86380 86390 1
500655 99500655 1001 86380 86390 1
500620 99500620 1001 86380 86390 1
500517 99500517 1001 86380 86390 1
500505 99500505 1001 86380 86390 1
500601 99500601 1001 86380 86390 1
500490 99500490 1001 86380 86390 1
500400 99500400 1001 86380 86390 1
500284 99500284 1001 86380 86390 1
500292 99500292 1001 86380 86390 1
500397 99500397 1001 86380 86390 1
500993 99500993 1001 86380 86390 1
500868 99500868 1001 86380 86390 1
500872 99500872 1001 86380 86390 1
500820 99500820 1001 86380 86390 1
501545 99501545 1001 86380 86390 1
501281 99501281 1001 86380 86390 1
501400 99501400 1001 86380 86390 1
501426 99501426 1001 86380 86390 1
501416 99501416 1001 86380 86390 1
501328 99501328 1001 86380 86390 1
501162 99501162 1001 86380 86390 1
501073 99501073 1001 86380 86390 1
501203 99501203 1001 86380 86390 1
501223 99501223 1001 86380 86390 1
501771 99501771 1001 86380 86390 1
501722 99501722 1001 86380 86390 1
501829 99501829 1001 86380 86390 1
502381 99502381 1001 86380 86390 1
502461 99502461 1001 86380 86390 1
502118 99502118 1001 86380 86390 1
502106 99502106 1001 86380 86390 1
502108 99502108 1001 86380 86390 1
502199 99502199 1001 86380 86390 1
502239 99502239 1001 86380 86390 1
502229 99502229 1001 86380 86390 1
501859 99501859 1001 86380 86390 1
501951 99501951 1001 86380 86390 1
501879 99501879 1001 86380 86390 1
502608 99502608 1001 86380 86390 1
503202 99503202 1001 86380 86390 1
503193 99503193 1001 86380 86390 1
503214 99503214 1001 86380 86390 1
503087 99503087 1001 86380 86390 1
502960 99502960 1001 86380 86390 1
502909 99502909 1001 86380 86390 1
502910 99502910 1001 86380 86390 1
503027 99503027 1001 86380 86390 1
503053 99503053 1001 86380 86390 1
502885 99502885 1001 86380 86390 1
502903 99502903 1001 86380 86390 1
502711 99502711 1001 86380 86390 1
502717 99502717 1001 86380 86390 1
502847 99502847 1001 86380 86390 1
502759 99502759 1001 86380 86390 1
502772 99502772 1001 86380 86390 1
502799 99502799 1001 86380 86390 1
503440 99503440 1001 86380 86390 1
504008 99504008 1001 86380 86390 1
504098 99504098 1001 86380 86390 1
503857 99503857 1001 86380 86390 1
503883 99503883 1001 86380 86390 1
503872 99503872 1001 86380 86390 1
503578 99503578 1001 86380 86390 1
503541 99503541 1001 86380 86390 1
503639 99503639 1001 86380 86390 1
504142 99504142 1001 86380 86390 1
504251 99504251 1001 86380 86390 1
504140 99504140 1001 86380 86390 1
504767 99504767 1001 86380 86390 1
504926 99504926 1001 86380 86390 1
504623 99504623 1001 86380 86390 1
504547 99504547 1001 86380 86390 1
504600 99504600 1001 86380 86390 1
504719 99504719 1001 86380 86390 1
504707 99504707 1001 86380 86390 1
504520 99504520 1001 86380 86390 1
504516 99504516 1001 86380 86390 1
505127 99505127 1001 86380 86390 1
505129 99505129 1001 86380 86390 1
505013 99505013 1001 86380 86390 1
505041 99505041 1001 86380 86390 1
505706 99505706 1001 86380 86390 1
505569 99505569 1001 86380 86390 1
505490 99505490 1001 86380 86390 1
505545 99505545 1001 86380 86390 1
505304 99505304 1001 86380 86390 1
505825 99505825 1001 86380 86390 1
505907 99505907 1001 86380 86390 1
506432 99506432 1001 86380 86390 1
506407 99506407 1001 86380 86390 1
506552 99506552 1001 86380 86390 1
506275 99506275 1001 86380 86390 1
506288 99506288 1001 86380 86390 1
506188 99506188 1001 86380 86390 1
506255 99506255 1001 86380 86390 1
506294 99506294 1001 86380 86390 1
506043 99506043 1001 86380 86390 1
506174 99506174 1001 86380 86390 1
506063 99506063 1001 86380 86390 1
506076 99506076 1001 86380 86390 1
506633 99506633 1001 86380 86390 1
506659 99506659 1001 86380 86390 1
506685 99506685 1001 86380 86390 1
506647 99506647 1001 86380 86390 1
506673 99506673 1001 86380 86390 1
506738 99506738 1001 86380 86390 1
506639 99506639 1001 86380 86390 1
506745 99506745 1001 86380 86390 1
506694 99506694 1001 86380 86390 1
506618 99506618 1001 86380 86390 1
507335 99507335 1001 86380 86390 1
507049 99507049 1001 86380 86390 1
507193 99507193 1001 86380 86390 1
507016 99507016 1001 86380 86390 1
507212 99507212 1001 86380 86390 1
506879 99506879 1001 86380 86390 1
506985 99506985 1001 86380 86390 1
506992 99506992 1001 86380 86390 1
507511 99507511 1001 86380 86390 1
507502 99507502 1001 86380 86390 1
507555 99507555 1001 86380 86390 1
507607 99507607 1001 86380 86390 1
507426 99507426 1001 86380 86390 1
507597 99507597 1001 86380 86390 1
507468 99507468 1001 86380 86390 1
507456 99507456 1001 86380 86390 1
508060 99508060 1001 86380 86390 1
508062 99508062 1001 86380 86390 1
508004 99508004 1001 86380 86390 1
507983 99507983 1001 86380 86390 1
508023 99508023 1001 86380 86390 1
507946 99507946 1001 86380 86390 1
507855 99507855 1001 86380 86390 1
507963 99507963 1001 86380 86390 1
507732 99507732 1001 86380 86390 1
507823 99507823 1001 86380 86390 1
507669 99507669 1001 86380 86390 1
507670 99507670 1001 86380 86390 1
507639 99507639 1001 86380 86390 1
508440 99508440 1001 86380 86390 1
508272 99508272 1001 86380 86390 1
508337 99508337 1001 86380 86390 1
508340 99508340 1001 86380 86390 1
508343 99508343 1001 86380 86390 1
508369 99508369 1001 86380 86390 1
508309 99508309 1001 86380 86390 1
508270 99508270 1001 86380 86390 1
509015 99509015 1001 86380 86390 1
509052 99509052 1001 86380 86390 1
509060 99509060 1001 86380 86390 1
508869 99508869 1001 86380 86390 1
508768 99508768 1001 86380 86390 1
508730 99508730 1001 86380 86390 1
508757 99508757 1001 86380 86390 1
508861 99508861 1001 86380 86390 1
508838 99508838 1001 86380 86390 1
509234 99509234 1001 86380 86390 1
509786 99509786 1001 86380 86390 1
509793 99509793 1001 86380 86390 1
509294 99509294 1001 86380 86390 1
509465 99509465 1001 86380 86390 1
510014 99510014 1001 86380 86390 1
510045 99510045 1001 86380 86390 1
509982 99509982 1001 86380 86390 1
510709 99510709 1001 86380 86390 1
510623 99510623 1001 86380 86390 1
510421 99510421 1001 86380 86390 1
510487 99510487 1001 86380 86390 1
510410 99510410 1001 86380 86390 1
510119 99510119 1001 86380 86390 1
510289 99510289 1001 86380 86390 1
510206 99510206 1001 86380 86390 1
510741 99510741 1001 86380 86390 1
510863 99510863 1001 86380 86390 1
511450 99511450 1001 86380 86390 1
511423 99511423 1001 86380 86390 1
511551 99511551 1001 86380 86390 1
511475 99511475 1001 86380 86390 1
511300 99511300 1001 86380 86390 1
511164 99511164 1001 86380 86390 1
511052 99511052 1001 86380 86390 1
510954 99510954 1001 86380 86390 1
511009 99511009 1001 86380 86390 1
511668 99511668 1001 86380 86390 1
511657 99511657 1001 86380 86390 1
511645 99511645 1001 86380 86390 1
511735 99511735 1001 86380 86390 1
512232 99512232 1001 86380 86390 1
512126 99512126 1001 86380 86390 1
512153 99512153 1001 86380 86390 1
512039 99512039 1001 86380 86390 1
511881 99511881 1001 86380 86390 1
511817 99511817 1001 86380 86390 1
511961 99511961 1001 86380 86390 1
511950 99511950 1001 86380 86390 1
512476 99512476 1001 86380 86390 1
512489 99512489 1001 86380 86390 1
513143 99513143 1001 86380 86390 1
513031 99513031 1001 86380 86390 1
512896 99512896 1001 86380 86390 1
512845 99512845 1001 86380 86390 1
512887 99512887 1001 86380 86390 1
512838 99512838 1001 86380 86390 1
512941 99512941 1001 86380 86390 1
512856 99512856 1001 86380 86390 1
512590 99512590 1001 86380 86390 1
512682 99512682 1001 86380 86390 1
513293 99513293 1001 86380 86390 1
513281 99513281 1001 86380 86390 1
513320 99513320 1001 86380 86390 1
513246 99513246 1001 86380 86390 1
513409 99513409 1001 86380 86390 1
513855 99513855 1001 86380 86390 1
513962 99513962 1001 86380 86390 1
513991 99513991 1001 86380 86390 1
513620 99513620 1001 86380 86390 1
513791 99513791 1001 86380 86390 1
513753 99513753 1001 86380 86390 1
513625 99513625 1001 86380 86390 1
513669 99513669 1001 86380 86390 1
513558 99513558 1001 86380 86390 1
513443 99513443 1001 86380 86390 1
513598 99513598 1001 86380 86390 1
513590 99513590 1001 86380 86390 1
514174 99514174 1001 86380 86390 1
514221 99514221 1001 86380 86390 1
514690 99514690 1001 86380 86390 1
514838 99514838 1001 86380 86390 1
514776 99514776 1001 86380 86390 1
514844 99514844 1001 86380 86390 1
514687 99514687 1001 86380 86390 1
514503 99514503 1001 86380 86390 1
514483 99514483 1001 86380 86390 1
514328 99514328 1001 86380 86390 1
514395 99514395 1001 86380 86390 1
515038 99515038 1001 86380 86390 1
515003 99515003 1001 86380 86390 1
515570 99515570 1001 86380 86390 1
515532 99515532 1001 86380 86390 1
515496 99515496 1001 86380 86390 1
515613 99515613 1001 86380 86390 1
515500 99515500 1001 86380 86390 1
515619 99515619 1001 86380 86390 1
515362 99515362 1001 86380 86390 1
515258 99515258 1001 86380 86390 1
515085 99515085 1001 86380 86390 1
515165 99515165 1001 86380 86390 1
515178 99515178 1001 86380 86390 1
515724 99515724 1001 86380 86390 1
516307 99516307 1001 86380 86390 1
516424 99516424 1001 86380 86390 1
516309 99516309 1001 86380 86390 1
516419 99516419 1001 86380 86390 1
516164 99516164 1001 86380 86390 1
516219 99516219 1001 86380 86390 1
515993 99515993 1001 86380 86390 1
516059 99516059 1001 86380 86390 1
515956 99515956 1001 86380 86390 1
515969 99515969 1001 86380 86390 1
516077 99516077 1001 86380 86390 1
516574 99516574 1001 86380 86390 1
516665 99516665 1001 86380 86390 1
516679 99516679 1001 86380 86390 1
516713 99516713 1001 86380 86390 1
517287 99517287 1001 86380 86390 1
517293 99517293 1001 86380 86390 1
517242 99517242 1001 86380 86390 1
517109 99517109 1001 86380 86390 1
516956 99516956 1001 86380 86390 1
516996 99516996 1001 86380 86390 1
516987 99516987 1001 86380 86390 1
516718 99516718 1001 86380 86390 1
516723 99516723 1001 86380 86390 1
517388 99517388 1001 86380 86390 1
517453 99517453 1001 86380 86390 1
517466 99517466 1001 86380 86390 1
517365 99517365 1001 86380 86390 1
517368 99517368 1001 86380 86390 1
518155 99518155 1001 86380 86390 1
518058 99518058 1001 86380 86390 1
517801 99517801 1001 86380 86390 1
517789 99517789 1001 86380 86390 1
517922 99517922 1001 86380 86390 1
517941 99517941 1001 86380 86390 1
517570 99517570 1001 86380 86390 1
517741 99517741 1001 86380 86390 1
518314 99518314 1001 86380 86390 1
518179 99518179 1001 86380 86390 1
518874 99518874 1001 86380 86390 1
518927 99518927 1001 86380 86390 1
518876 99518876 1001 86380 86390 1
518654 99518654 1001 86380 86390 1
518664 99518664 1001 86380 86390 1
518419 99518419 1001 86380 86390 1
518561 99518561 1001 86380 86390 1
518520 99518520 1001 86380 86390 1
518469 99518469 1001 86380 86390 1
519138 99519138 1001 86380 86390 1
519164 99519164 1001 86380 86390 1
519780 99519780 1001 86380 86390 1
519682 99519682 1001 86380 86390 1
519806 99519806 1001 86380 86390 1
519532 99519532 1001 86380 86390 1
519571 99519571 1001 86380 86390 1
519499 99519499 1001 86380 86390 1
519221 99519221 1001 86380 86390 1
519300 99519300 1001 86380 86390 1
519329 99519329 1001 86380 86390 1
519384 99519384 1001 86380 86390 1
519908 99519908 1001 86380 86390 1
519886 99519886 1001 86380 86390 1
520636 99520636 1001 86380 86390 1
520333 99520333 1001 86380 86390 1
520376 99520376 1001 86380 86390 1
520402 99520402 1001 86380 86390 1
520302 99520302 1001 86380 86390 1
520380 99520380 1001 86380 86390 1
520060 99520060 1001 86380 86390 1
520203 99520203 1001 86380 86390 1
520103 99520103 1001 86380 86390 1
521403 99521403 1001 86380 86390 1
521280 99521280 1001 86380 86390 1
521426 99521426 1001 86380 86390 1
521094 99521094 1001 86380 86390 1
521227 99521227 1001 86380 86390 1
520887 99520887 1001 86380 86390 1
520867 99520867 1001 86380 86390 1
521503 99521503 1001 86380 86390 1
521531 99521531 1001 86380 86390 1
521570 99521570 1001 86380 86390 1
521506 99521506 1001 86380 86390 1
521668 99521668 1001 86380 86390 1
521488 99521488 1001 86380 86390 1
521592 99521592 1001 86380 86390 1
522223 99522223 1001 86380 86390 1
522185 99522185 1001 86380 86390 1
521954 99521954 1001 86380 86390 1
521752 99521752 1001 86380 86390 1
521765 99521765 1001 86380 86390 1
521702 99521702 1001 86380 86390 1
521783 99521783 1001 86380 86390 1
522479 99522479 1001 86380 86390 1
522992 99522992 1001 86380 86390 1
523089 99523089 1001 86380 86390 1
522954 99522954 1001 86380 86390 1
523059 99523059 1001 86380 86390 1
522936 99522936 1001 86380 86390 1
522743 99522743 1001 86380 86390 1
522646 99522646 1001 86380 86390 1
522559 99522559 1001 86380 86390 1
522612 99522612 1001 86380 86390 1
523185 99523185 1001 86380 86390 1
523134 99523134 1001 86380 86390 1
523763 99523763 1001 86380 86390 1
523880 99523880 1001 86380 86390 1
523599 99523599 1001 86380 86390 1
523716 99523716 1001 86380 86390 1
523414 99523414 1001 86380 86390 1
523352 99523352 1001 86380 86390 1
523370 99523370 1001 86380 86390 1
523515 99523515 1001 86380 86390 1
523985 99523985 1001 86380 86390 1
524026 99524026 1001 86380 86390 1
524093 99524093 1001 86380 86390 1
524119 99524119 1001 86380 86390 1
524668 99524668 1001 86380 86390 1
524582 99524582 1001 86380 86390 1
524660 99524660 1001 86380 86390 1
524514 99524514 1001 86380 86390 1
524480 99524480 1001 86380 86390 1
524351 99524351 1001 86380 86390 1
524886 99524886 1001 86380 86390 1
525560 99525560 1001 86380 86390 1
525577 99525577 1001 86380 86390 1
525528 99525528 1001 86380 86390 1
525380 99525380 1001 86380 86390 1
525257 99525257 1001 86380 86390 1
525348 99525348 1001 86380 86390 1
525221 99525221 1001 86380 86390 1
525378 99525378 1001 86380 86390 1
525083 99525083 1001 86380 86390 1
525001 99525001 1001 86380 86390 1
525764 99525764 1001 86380 86390 1
525628 99525628 1001 86380 86390 1
525798 99525798 1001 86380 86390 1
525670 99525670 1001 86380 86390 1
526314 99526314 1001 86380 86390 1
526280 99526280 1001 86380 86390 1
526157 99526157 1001 86380 86390 1
525870 99525870 1001 86380 86390 1
525901 99525901 1001 86380 86390 1
526435 99526435 1001 86380 86390 1
526451 99526451 1001 86380 86390 1
526558 99526558 1001 86380 86390 1
526443 99526443 1001 86380 86390 1
526496 99526496 1001 86380 86390 1
527213 99527213 1001 86380 86390 1
527203 99527203 1001 86380 86390 1
527053 99527053 1001 86380 86390 1
526851 99526851 1001 86380 86390 1
526955 99526955 1001 86380 86390 1
526981 99526981 1001 86380 86390 1
527449 99527449 1001 86380 86390 1
527323 99527323 1001 86380 86390 1
527995 99527995 1001 86380 86390 1
527694 99527694 1001 86380 86390 1
527851 99527851 1001 86380 86390 1
527697 99527697 1001 86380 86390 1
527840 99527840 1001 86380 86390 1
527611 99527611 1001 86380 86390 1
527471 99527471 1001 86380 86390 1
527554 99527554 1001 86380 86390 1
527567 99527567 1001 86380 86390 1
527464 99527464 1001 86380 86390 1
528112 99528112 1001 86380 86390 1
528154 99528154 1001 86380 86390 1
528143 99528143 1001 86380 86390 1
528240 99528240 1001 86380 86390 1
528776 99528776 1001 86380 86390 1
528649 99528649 1001 86380 86390 1
528509 99528509 1001 86380 86390 1
528498 99528498 1001 86380 86390 1
528425 99528425 1001 86380 86390 1
528352 99528352 1001 86380 86390 1
528315 99528315 1001 86380 86390 1
528380 99528380 1001 86380 86390 1
528435 99528435 1001 86380 86390 1
528978 99528978 1001 86380 86390 1
529021 99529021 1001 86380 86390 1
528934 99528934 1001 86380 86390 1
529679 99529679 1001 86380 86390 1
529531 99529531 1001 86380 86390 1
529532 99529532 1001 86380 86390 1
529558 99529558 1001 86380 86390 1
529648 99529648 1001 86380 86390 1
529598 99529598 1001 86380 86390 1
529432 99529432 1001 86380 86390 1
529473 99529473 1001 86380 86390 1
529322 99529322 1001 86380 86390 1
529335 99529335 1001 86380 86390 1
529391 99529391 1001 86380 86390 1
529267 99529267 1001 86380 86390 1
529280 99529280 1001 86380 86390 1
529203 99529203 1001 86380 86390 1
529311 99529311 1001 86380 86390 1
529869 99529869 1001 86380 86390 1
529846 99529846 1001 86380 86390 1
530451 99530451 1001 86380 86390 1
530464 99530464 1001 86380 86390 1
530531 99530531 1001 86380 86390 1
530534 99530534 1001 86380 86390 1
530485 99530485 1001 86380 86390 1
530474 99530474 1001 86380 86390 1
530154 99530154 1001 86380 86390 1
530310 99530310 1001 86380 86390 1
530314 99530314 1001 86380 86390 1
530238 99530238 1001 86380 86390 1
530147 99530147 1001 86380 86390 1
530178 99530178 1001 86380 86390 1
530231 99530231 1001 86380 86390 1
530110 99530110 1001 86380 86390 1
530735 99530735 1001 86380 86390 1
530620 99530620 1001 86380 86390 1
530751 99530751 1001 86380 86390 1
530627 99530627 1001 86380 86390 1
531232 99531232 1001 86380 86390 1
531286 99531286 1001 86380 86390 1
531374 99531374 1001 86380 86390 1
531045 99531045 1001 86380 86390 1
531086 99531086 1001 86380 86390 1
531082 99531082 1001 86380 86390 1
530919 99530919 1001 86380 86390 1
531443 99531443 1001 86380 86390 1
531523 99531523 1001 86380 86390 1
531538 99531538 1001 86380 86390 1
531382 99531382 1001 86380 86390 1
531580 99531580 1001 86380 86390 1
531477 99531477 1001 86380 86390 1
531490 99531490 1001 86380 86390 1
532090 99532090 1001 86380 86390 1
531977 99531977 1001 86380 86390 1
531895 99531895 1001 86380 86390 1
531960 99531960 1001 86380 86390 1
531999 99531999 1001 86380 86390 1
531710 99531710 1001 86380 86390 1
531661 99531661 1001 86380 86390 1
532371 99532371 1001 86380 86390 1
532324 99532324 1001 86380 86390 1
532300 99532300 1001 86380 86390 1
532878 99532878 1001 86380 86390 1
532868 99532868 1001 86380 86390 1
532887 99532887 1001 86380 86390 1
532671 99532671 1001 86380 86390 1
532764 99532764 1001 86380 86390 1
532678 99532678 1001 86380 86390 1
532666 99532666 1001 86380 86390 1
532492 99532492 1001 86380 86390 1
532544 99532544 1001 86380 86390 1
532570 99532570 1001 86380 86390 1
532590 99532590 1001 86380 86390 1
533148 99533148 1001 86380 86390 1
533233 99533233 1001 86380 86390 1
533079 99533079 1001 86380 86390 1
533678 99533678 1001 86380 86390 1
533831 99533831 1001 86380 86390 1
533842 99533842 1001 86380 86390 1
533497 99533497 1001 86380 86390 1
533534 99533534 1001 86380 86390 1
533561 99533561 1001 86380 86390 1
533470 99533470 1001 86380 86390 1
533341 99533341 1001 86380 86390 1
533408 99533408 1001 86380 86390 1
533427 99533427 1001 86380 86390 1
533908 99533908 1001 86380 86390 1
533910 99533910 1001 86380 86390 1
533873 99533873 1001 86380 86390 1
533927 99533927 1001 86380 86390 1
534571 99534571 1001 86380 86390 1
534590 99534590 1001 86380 86390 1
534489 99534489 1001 86380 86390 1
534632 99534632 1001 86380 86390 1
534454 99534454 1001 86380 86390 1
534281 99534281 1001 86380 86390 1
534452 99534452 1001 86380 86390 1
534757 99534757 1001 86380 86390 1
535358 99535358 1001 86380 86390 1
535483 99535483 1001 86380 86390 1
535322 99535322 1001 86380 86390 1
535414 99535414 1001 86380 86390 1
535367 99535367 1001 86380 86390 1
535114 99535114 1001 86380 86390 1
535257 99535257 1001 86380 86390 1
535196 99535196 1001 86380 86390 1
535262 99535262 1001 86380 86390 1
535225 99535225 1001 86380 86390 1
535047 99535047 1001 86380 86390 1
535064 99535064 1001 86380 86390 1
535028 99535028 1001 86380 86390 1
535561 99535561 1001 86380 86390 1
535613 99535613 1001 86380 86390 1
535697 99535697 1001 86380 86390 1
535633 99535633 1001 86380 86390 1
536225 99536225 1001 86380 86390 1
536327 99536327 1001 86380 86390 1
535977 99535977 1001 86380 86390 1
536094 99536094 1001 86380 86390 1
535929 99535929 1001 86380 86390 1
535944 99535944 1001 86380 86390 1
535742 99535742 1001 86380 86390 1
535914 99535914 1001 86380 86390 1
535779 99535779 1001 86380 86390 1
536373 99536373 1001 86380 86390 1
536535 99536535 1001 86380 86390 1
536486 99536486 1001 86380 86390 1
536422 99536422 1001 86380 86390 1
537161 99537161 1001 86380 86390 1
537076 99537076 1001 86380 86390 1
537001 99537001 1001 86380 86390 1
537108 99537108 1001 86380 86390 1
536788 99536788 1001 86380 86390 1
536606 99536606 1001 86380 86390 1
536715 99536715 1001 86380 86390 1
536612 99536612 1001 86380 86390 1
536574 99536574 1001 86380 86390 1
537242 99537242 1001 86380 86390 1
537284 99537284 1001 86380 86390 1
537603 99537603 1001 86380 86390 1
537633 99537633 1001 86380 86390 1
537779 99537779 1001 86380 86390 1
537586 99537586 1001 86380 86390 1
537407 99537407 1001 86380 86390 1
537540 99537540 1001 86380 86390 1
537577 99537577 1001 86380 86390 1
538754 99538754 1001 86380 86390 1
538615 99538615 1001 86380 86390 1
538591 99538591 1001 86380 86390 1
538475 99538475 1001 86380 86390 1
538274 99538274 1001 86380 86390 1
538396 99538396 1001 86380 86390 1
539006 99539006 1001 86380 86390 1
538934 99538934 1001 86380 86390 1
538947 99538947 1001 86380 86390 1
539003 99539003 1001 86380 86390 1
538914 99538914 1001 86380 86390 1
539614 99539614 1001 86380 86390 1
539549 99539549 1001 86380 86390 1
539404 99539404 1001 86380 86390 1
539236 99539236 1001 86380 86390 1
539237 99539237 1001 86380 86390 1
539370 99539370 1001 86380 86390 1
539147 99539147 1001 86380 86390 1
539721 99539721 1001 86380 86390 1
539672 99539672 1001 86380 86390 1
539816 99539816 1001 86380 86390 1
540386 99540386 1001 86380 86390 1
540335 99540335 1001 86380 86390 1
540056 99540056 1001 86380 86390 1
540134 99540134 1001 86380 86390 1
540176 99540176 1001 86380 86390 1
540205 99540205 1001 86380 86390 1
539885 99539885 1001 86380 86390 1
539963 99539963 1001 86380 86390 1
540042 99540042 1001 86380 86390 1
539887 99539887 1001 86380 86390 1
539939 99539939 1001 86380 86390 1
539849 99539849 1001 86380 86390 1
539935 99539935 1001 86380 86390 1
540490 99540490 1001 86380 86390 1
540503 99540503 1001 86380 86390 1
540558 99540558 1001 86380 86390 1
540600 99540600 1001 86380 86390 1
540486 99540486 1001 86380 86390 1
540616 99540616 1001 86380 86390 1
540515 99540515 1001 86380 86390 1
541010 99541010 1001 86380 86390 1
540933 99540933 1001 86380 86390 1
540951 99540951 1001 86380 86390 1
540978 99540978 1001 86380 86390 1
540748 99540748 1001 86380 86390 1
541342 99541342 1001 86380 86390 1
541299 99541299 1001 86380 86390 1
541378 99541378 1001 86380 86390 1
542030 99542030 1001 86380 86390 1
542087 99542087 1001 86380 86390 1
541956 99541956 1001 86380 86390 1
541786 99541786 1001 86380 86390 1
541903 99541903 1001 86380 86390 1
541737 99541737 1001 86380 86390 1
541628 99541628 1001 86380 86390 1
541618 99541618 1001 86380 86390 1
541685 99541685 1001 86380 86390 1
541574 99541574 1001 86380 86390 1
542129 99542129 1001 86380 86390 1
542315 99542315 1001 86380 86390 1
542792 99542792 1001 86380 86390 1
542897 99542897 1001 86380 86390 1
542902 99542902 1001 86380 86390 1
542934 99542934 1001 86380 86390 1
542801 99542801 1001 86380 86390 1
542615 99542615 1001 86380 86390 1
542482 99542482 1001 86380 86390 1
542470 99542470 1001 86380 86390 1
542406 99542406 1001 86380 86390 1
542434 99542434 1001 86380 86390 1
542515 99542515 1001 86380 86390 1
543125 99543125 1001 86380 86390 1
542999 99542999 1001 86380 86390 1
543134 99543134 1001 86380 86390 1
543617 99543617 1001 86380 86390 1
543670 99543670 1001 86380 86390 1
543569 99543569 1001 86380 86390 1
543672 99543672 1001 86380 86390 1
543602 99543602 1001 86380 86390 1
543733 99543733 1001 86380 86390 1
543542 99543542 1001 86380 86390 1
543560 99543560 1001 86380 86390 1
543536 99543536 1001 86380 86390 1
543383 99543383 1001 86380 86390 1
543256 99543256 1001 86380 86390 1
543238 99543238 1001 86380 86390 1
543277 99543277 1001 86380 86390 1
543808 99543808 1001 86380 86390 1
543856 99543856 1001 86380 86390 1
544406 99544406 1001 86380 86390 1
544511 99544511 1001 86380 86390 1
544477 99544477 1001 86380 86390 1
544198 99544198 1001 86380 86390 1
544200 99544200 1001 86380 86390 1
544191 99544191 1001 86380 86390 1
544312 99544312 1001 86380 86390 1
544132 99544132 1001 86380 86390 1
543995 99543995 1001 86380 86390 1
544076 99544076 1001 86380 86390 1
543999 99543999 1001 86380 86390 1
544182 99544182 1001 86380 86390 1
544697 99544697 1001 86380 86390 1
511932 852 1001 27333 27632 1
523129 609 1001 60229 60528 1
400127 99400127 1001 86380 86390 1
400294 99400294 1001 86380 86390 1
400330 99400330 1001 86380 86390 1
400405 99400405 1001 86380 86390 1
400710 99400710 1001 86380 86390 1
400917 99400917 1001 86380 86390 1
400832 99400832 1001 86380 86390 1
401117 99401117 1001 86380 86390 1
401136 99401136 1001 86380 86390 1
401084 99401084 1001 86380 86390 1
401306 99401306 1001 86380 86390 1
401589 99401589 1001 86380 86390 1
401773 99401773 1001 86380 86390 1
401744 99401744 1001 86380 86390 1
401883 99401883 1001 86380 86390 1
401888 99401888 1001 86380 86390 1
401944 99401944 1001 86380 86390 1
402048 99402048 1001 86380 86390 1
402045 99402045 1001 86380 86390 1
402171 99402171 1001 86380 86390 1
402219 99402219 1001 86380 86390 1
402340 99402340 1001 86380 86390 1
402465 99402465 1001 86380 86390 1
402422 99402422 1001 86380 86390 1
402572 99402572 1001 86380 86390 1
402660 99402660 1001 86380 86390 1
402805 99402805 1001 86380 86390 1
402955 99402955 1001 86380 86390 1
402931 99402931 1001 86380 86390 1
402897 99402897 1001 86380 86390 1
403063 99403063 1001 86380 86390 1
403108 99403108 1001 86380 86390 1
403110 99403110 1001 86380 86390 1
403169 99403169 1001 86380 86390 1
403377 99403377 1001 86380 86390 1
403768 99403768 1001 86380 86390 1
403777 99403777 1001 86380 86390 1
403839 99403839 1001 86380 86390 1
403843 99403843 1001 86380 86390 1
404005 99404005 1001 86380 86390 1
404061 99404061 1001 86380 86390 1
404316 99404316 1001 86380 86390 1
404361 99404361 1001 86380 86390 1
404797 99404797 1001 86380 86390 1
405061 99405061 1001 86380 86390 1
405204 99405204 1001 86380 86390 1
405198 99405198 1001 86380 86390 1
405148 99405148 1001 86380 86390 1
405182 99405182 1001 86380 86390 1
405363 99405363 1001 86380 86390 1
405334 99405334 1001 86380 86390 1
405474 99405474 1001 86380 86390 1
405479 99405479 1001 86380 86390 1
405644 99405644 1001 86380 86390 1
405627 99405627 1001 86380 86390 1
405682 99405682 1001 86380 86390 1
405764 99405764 1001 86380 86390 1
405670 99405670 1001 86380 86390 1
405859 99405859 1001 86380 86390 1
405915 99405915 1001 86380 86390 1
406216 99406216 1001 86380 86390 1
406280 99406280 1001 86380 86390 1
406389 99406389 1001 86380 86390 1
406313 99406313 1001 86380 86390 1
406368 99406368 1001 86380 86390 1
406492 99406492 1001 86380 86390 1
406510 99406510 1001 86380 86390 1
406733 99406733 1001 86380 86390 1
406828 99406828 1001 86380 86390 1
406861 99406861 1001 86380 86390 1
406889 99406889 1001 86380 86390 1
407073 99407073 1001 86380 86390 1
407168 99407168 1001 86380 86390 1
407344 99407344 1001 86380 86390 1
407422 99407422 1001 86380 86390 1
407527 99407527 1001 86380 86390 1
407586 99407586 1001 86380 86390 1
407618 99407618 1001 86380 86390 1
407627 99407627 1001 86380 86390 1
407713 99407713 1001 86380 86390 1
407806 99407806 1001 86380 86390 1
407798 99407798 1001 86380 86390 1
408145 99408145 1001 86380 86390 1
408267 99408267 1001 86380 86390 1
408597 99408597 1001 86380 86390 1
408863 99408863 1001 86380 86390 1
408868 99408868 1001 86380 86390 1
409171 99409171 1001 86380 86390 1
409131 99409131 1001 86380 86390 1
409117 99409117 1001 86380 86390 1
409583 99409583 1001 86380 86390 1
409586 99409586 1001 86380 86390 1
409555 99409555 1001 86380 86390 1
409801 99409801 1001 86380 86390 1
409940 99409940 1001 86380 86390 1
410198 99410198 1001 86380 86390 1
410299 99410299 1001 86380 86390 1
410404 99410404 1001 86380 86390 1
410454 99410454 1001 86380 86390 1
410521 99410521 1001 86380 86390 1
410653 99410653 1001 86380 86390 1
410657 99410657 1001 86380 86390 1
410786 99410786 1001 86380 86390 1
410996 99410996 1001 86380 86390 1
411082 99411082 1001 86380 86390 1
411394 99411394 1001 86380 86390 1
411479 99411479 1001 86380 86390 1
411427 99411427 1001 86380 86390 1
411745 99411745 1001 86380 86390 1
412071 99412071 1001 86380 86390 1
412267 99412267 1001 86380 86390 1
412364 99412364 1001 86380 86390 1
412301 99412301 1001 86380 86390 1
412379 99412379 1001 86380 86390 1
412412 99412412 1001 86380 86390 1
413515 99413515 1001 86380 86390 1
413669 99413669 1001 86380 86390 1
413080 99413080 1001 86380 86390 1
412515 99412515 1001 86380 86390 1
412710 99412710 1001 86380 86390 1
412717 99412717 1001 86380 86390 1
412524 99412524 1001 86380 86390 1
413971 99413971 1001 86380 86390 1
413793 99413793 1001 86380 86390 1
413831 99413831 1001 86380 86390 1
415237 99415237 1001 86380 86390 1
415185 99415185 1001 86380 86390 1
415093 99415093 1001 86380 86390 1
414567 99414567 1001 86380 86390 1
414829 99414829 1001 86380 86390 1
414728 99414728 1001 86380 86390 1
414817 99414817 1001 86380 86390 1
414376 99414376 1001 86380 86390 1
414321 99414321 1001 86380 86390 1
415557 99415557 1001 86380 86390 1
415711 99415711 1001 86380 86390 1
415466 99415466 1001 86380 86390 1
415538 99415538 1001 86380 86390 1
415360 99415360 1001 86380 86390 1
415670 99415670 1001 86380 86390 1
416944 99416944 1001 86380 86390 1
416820 99416820 1001 86380 86390 1
416550 99416550 1001 86380 86390 1
416327 99416327 1001 86380 86390 1
416423 99416423 1001 86380 86390 1
415902 99415902 1001 86380 86390 1
415747 99415747 1001 86380 86390 1
415839 99415839 1001 86380 86390 1
415970 99415970 1001 86380 86390 1
415819 99415819 1001 86380 86390 1
417222 99417222 1001 86380 86390 1
417324 99417324 1001 86380 86390 1
417111 99417111 1001 86380 86390 1
417456 99417456 1001 86380 86390 1
418475 99418475 1001 86380 86390 1
418461 99418461 1001 86380 86390 1
418571 99418571 1001 86380 86390 1
418107 99418107 1001 86380 86390 1
417736 99417736 1001 86380 86390 1
417921 99417921 1001 86380 86390 1
417862 99417862 1001 86380 86390 1
418027 99418027 1001 86380 86390 1
419107 99419107 1001 86380 86390 1
418859 99418859 1001 86380 86390 1
418832 99418832 1001 86380 86390 1
418869 99418869 1001 86380 86390 1
419206 99419206 1001 86380 86390 1
420076 99420076 1001 86380 86390 1
420383 99420383 1001 86380 86390 1
420277 99420277 1001 86380 86390 1
420226 99420226 1001 86380 86390 1
419762 99419762 1001 86380 86390 1
420003 99420003 1001 86380 86390 1
419242 99419242 1001 86380 86390 1
420809 99420809 1001 86380 86390 1
420678 99420678 1001 86380 86390 1
420749 99420749 1001 86380 86390 1
422042 99422042 1001 86380 86390 1
421810 99421810 1001 86380 86390 1
421769 99421769 1001 86380 86390 1
421431 99421431 1001 86380 86390 1
421115 99421115 1001 86380 86390 1
422502 99422502 1001 86380 86390 1
422263 99422263 1001 86380 86390 1
422235 99422235 1001 86380 86390 1
422354 99422354 1001 86380 86390 1
423626 99423626 1001 86380 86390 1
423685 99423685 1001 86380 86390 1
423630 99423630 1001 86380 86390 1
423327 99423327 1001 86380 86390 1
423287 99423287 1001 86380 86390 1
423296 99423296 1001 86380 86390 1
422976 99422976 1001 86380 86390 1
423242 99423242 1001 86380 86390 1
422999 99422999 1001 86380 86390 1
422785 99422785 1001 86380 86390 1
422887 99422887 1001 86380 86390 1
423942 99423942 1001 86380 86390 1
423999 99423999 1001 86380 86390 1
423901 99423901 1001 86380 86390 1
423857 99423857 1001 86380 86390 1
423960 99423960 1001 86380 86390 1
425192 99425192 1001 86380 86390 1
425340 99425340 1001 86380 86390 1
425287 99425287 1001 86380 86390 1
425163 99425163 1001 86380 86390 1
425004 99425004 1001 86380 86390 1
424626 99424626 1001 86380 86390 1
424716 99424716 1001 86380 86390 1
424899 99424899 1001 86380 86390 1
424246 99424246 1001 86380 86390 1
424451 99424451 1001 86380 86390 1
424174 99424174 1001 86380 86390 1
425657 99425657 1001 86380 86390 1
425448 99425448 1001 86380 86390 1
425539 99425539 1001 86380 86390 1
425727 99425727 1001 86380 86390 1
425768 99425768 1001 86380 86390 1
426910 99426910 1001 86380 86390 1
426344 99426344 1001 86380 86390 1
426593 99426593 1001 86380 86390 1
426646 99426646 1001 86380 86390 1
426415 99426415 1001 86380 86390 1
426247 99426247 1001 86380 86390 1
425903 99425903 1001 86380 86390 1
427462 99427462 1001 86380 86390 1
427521 99427521 1001 86380 86390 1
427481 99427481 1001 86380 86390 1
428591 99428591 1001 86380 86390 1
428221 99428221 1001 86380 86390 1
428317 99428317 1001 86380 86390 1
428787 99428787 1001 86380 86390 1
428828 99428828 1001 86380 86390 1
428737 99428737 1001 86380 86390 1
428972 99428972 1001 86380 86390 1
428930 99428930 1001 86380 86390 1
429015 99429015 1001 86380 86390 1
430208 99430208 1001 86380 86390 1
430131 99430131 1001 86380 86390 1
429665 99429665 1001 86380 86390 1
429861 99429861 1001 86380 86390 1
429552 99429552 1001 86380 86390 1
430424 99430424 1001 86380 86390 1
430584 99430584 1001 86380 86390 1
431980 99431980 1001 86380 86390 1
431560 99431560 1001 86380 86390 1
431249 99431249 1001 86380 86390 1
431196 99431196 1001 86380 86390 1
432308 99432308 1001 86380 86390 1
432163 99432163 1001 86380 86390 1
432393 99432393 1001 86380 86390 1
432319 99432319 1001 86380 86390 1
433638 99433638 1001 86380 86390 1
433329 99433329 1001 86380 86390 1
433708 99433708 1001 86380 86390 1
433607 99433607 1001 86380 86390 1
433457 99433457 1001 86380 86390 1
432972 99432972 1001 86380 86390 1
433306 99433306 1001 86380 86390 1
432710 99432710 1001 86380 86390 1
433750 99433750 1001 86380 86390 1
434065 99434065 1001 86380 86390 1
433734 99433734 1001 86380 86390 1
433745 99433745 1001 86380 86390 1
434109 99434109 1001 86380 86390 1
435106 99435106 1001 86380 86390 1
435043 99435043 1001 86380 86390 1
434659 99434659 1001 86380 86390 1
434597 99434597 1001 86380 86390 1
434876 99434876 1001 86380 86390 1
434673 99434673 1001 86380 86390 1
434452 99434452 1001 86380 86390 1
434540 99434540 1001 86380 86390 1
434216 99434216 1001 86380 86390 1
435739 99435739 1001 86380 86390 1
437086 99437086 1001 86380 86390 1
437009 99437009 1001 86380 86390 1
436846 99436846 1001 86380 86390 1
436235 99436235 1001 86380 86390 1
436314 99436314 1001 86380 86390 1
436018 99436018 1001 86380 86390 1
436080 99436080 1001 86380 86390 1
436005 99436005 1001 86380 86390 1
300081 99300081 1001 86380 86390 1
300043 99300043 1001 86380 86390 1
437185 99437185 1001 86380 86390 1
300049 99300049 1001 86380 86390 1
437202 99437202 1001 86380 86390 1
300594 99300594 1001 86380 86390 1
300725 99300725 1001 86380 86390 1
300485 99300485 1001 86380 86390 1
300323 99300323 1001 86380 86390 1
300482 99300482 1001 86380 86390 1
300508 99300508 1001 86380 86390 1
300419 99300419 1001 86380 86390 1
300289 99300289 1001 86380 86390 1
300112 99300112 1001 86380 86390 1
300126 99300126 1001 86380 86390 1
300231 99300231 1001 86380 86390 1
300168 99300168 1001 86380 86390 1
300195 99300195 1001 86380 86390 1
300816 99300816 1001 86380 86390 1
300844 99300844 1001 86380 86390 1
300797 99300797 1001 86380 86390 1
300917 99300917 1001 86380 86390 1
301517 99301517 1001 86380 86390 1
301553 99301553 1001 86380 86390 1
301415 99301415 1001 86380 86390 1
301506 99301506 1001 86380 86390 1
301468 99301468 1001 86380 86390 1
301445 99301445 1001 86380 86390 1
301487 99301487 1001 86380 86390 1
301267 99301267 1001 86380 86390 1
301257 99301257 1001 86380 86390 1
301322 99301322 1001 86380 86390 1
301219 99301219 1001 86380 86390 1
301076 99301076 1001 86380 86390 1
301029 99301029 1001 86380 86390 1
301737 99301737 1001 86380 86390 1
301750 99301750 1001 86380 86390 1
301556 99301556 1001 86380 86390 1
301726 99301726 1001 86380 86390 1
301652 99301652 1001 86380 86390 1
301641 99301641 1001 86380 86390 1
301577 99301577 1001 86380 86390 1
302298 99302298 1001 86380 86390 1
302236 99302236 1001 86380 86390 1
301994 99301994 1001 86380 86390 1
302163 99302163 1001 86380 86390 1
301997 99301997 1001 86380 86390 1
301971 99301971 1001 86380 86390 1
302105 99302105 1001 86380 86390 1
302055 99302055 1001 86380 86390 1
302120 99302120 1001 86380 86390 1
302097 99302097 1001 86380 86390 1
301906 99301906 1001 86380 86390 1
301844 99301844 1001 86380 86390 1
301780 99301780 1001 86380 86390 1
301785 99301785 1001 86380 86390 1
302575 99302575 1001 86380 86390 1
302541 99302541 1001 86380 86390 1
302924 99302924 1001 86380 86390 1
302931 99302931 1001 86380 86390 1
302958 99302958 1001 86380 86390 1
302758 99302758 1001 86380 86390 1
302668 99302668 1001 86380 86390 1
302763 99302763 1001 86380 86390 1
303363 99303363 1001 86380 86390 1
303353 99303353 1001 86380 86390 1
303241 99303241 1001 86380 86390 1
303969 99303969 1001 86380 86390 1
303867 99303867 1001 86380 86390 1
303960 99303960 1001 86380 86390 1
303987 99303987 1001 86380 86390 1
304013 99304013 1001 86380 86390 1
303904 99303904 1001 86380 86390 1
303520 99303520 1001 86380 86390 1
303588 99303588 1001 86380 86390 1
304186 99304186 1001 86380 86390 1
304075 99304075 1001 86380 86390 1
304181 99304181 1001 86380 86390 1
304821 99304821 1001 86380 86390 1
304796 99304796 1001 86380 86390 1
304824 99304824 1001 86380 86390 1
304752 99304752 1001 86380 86390 1
304702 99304702 1001 86380 86390 1
304741 99304741 1001 86380 86390 1
304475 99304475 1001 86380 86390 1
304527 99304527 1001 86380 86390 1
304611 99304611 1001 86380 86390 1
304561 99304561 1001 86380 86390 1
304422 99304422 1001 86380 86390 1
304346 99304346 1001 86380 86390 1
304390 99304390 1001 86380 86390 1
304897 99304897 1001 86380 86390 1
304924 99304924 1001 86380 86390 1
304932 99304932 1001 86380 86390 1
304958 99304958 1001 86380 86390 1
305537 99305537 1001 86380 86390 1
305515 99305515 1001 86380 86390 1
305364 99305364 1001 86380 86390 1
305331 99305331 1001 86380 86390 1
305116 99305116 1001 86380 86390 1
305095 99305095 1001 86380 86390 1
305240 99305240 1001 86380 86390 1
305267 99305267 1001 86380 86390 1
305695 99305695 1001 86380 86390 1
500168 99500168 1001 86380 86390 1
500096 99500096 1001 86380 86390 1
500163 99500163 1001 86380 86390 1
500700 99500700 1001 86380 86390 1
500618 99500618 1001 86380 86390 1
500721 99500721 1001 86380 86390 1
500809 99500809 1001 86380 86390 1
500530 99500530 1001 86380 86390 1
500595 99500595 1001 86380 86390 1
500441 99500441 1001 86380 86390 1
500597 99500597 1001 86380 86390 1
500500 99500500 1001 86380 86390 1
500231 99500231 1001 86380 86390 1
500237 99500237 1001 86380 86390 1
500358 99500358 1001 86380 86390 1
500282 99500282 1001 86380 86390 1
501512 99501512 1001 86380 86390 1
501465 99501465 1001 86380 86390 1
501495 99501495 1001 86380 86390 1
501216 99501216 1001 86380 86390 1
501191 99501191 1001 86380 86390 1
501088 99501088 1001 86380 86390 1
501128 99501128 1001 86380 86390 1
501041 99501041 1001 86380 86390 1
501057 99501057 1001 86380 86390 1
501782 99501782 1001 86380 86390 1
501751 99501751 1001 86380 86390 1
502339 99502339 1001 86380 86390 1
502352 99502352 1001 86380 86390 1
502441 99502441 1001 86380 86390 1
502329 99502329 1001 86380 86390 1
502398 99502398 1001 86380 86390 1
502462 99502462 1001 86380 86390 1
502208 99502208 1001 86380 86390 1
502198 99502198 1001 86380 86390 1
502250 99502250 1001 86380 86390 1
502064 99502064 1001 86380 86390 1
501961 99501961 1001 86380 86390 1
501923 99501923 1001 86380 86390 1
501977 99501977 1001 86380 86390 1
501927 99501927 1001 86380 86390 1
502541 99502541 1001 86380 86390 1
502585 99502585 1001 86380 86390 1
502495 99502495 1001 86380 86390 1
502474 99502474 1001 86380 86390 1
502487 99502487 1001 86380 86390 1
503254 99503254 1001 86380 86390 1
503274 99503274 1001 86380 86390 1
503238 99503238 1001 86380 86390 1
503035 99503035 1001 86380 86390 1
503061 99503061 1001 86380 86390 1
503003 99503003 1001 86380 86390 1
502992 99502992 1001 86380 86390 1
502737 99502737 1001 86380 86390 1
502805 99502805 1001 86380 86390 1
502824 99502824 1001 86380 86390 1
503330 99503330 1001 86380 86390 1
503395 99503395 1001 86380 86390 1
503358 99503358 1001 86380 86390 1
503422 99503422 1001 86380 86390 1
503452 99503452 1001 86380 86390 1
503428 99503428 1001 86380 86390 1
504041 99504041 1001 86380 86390 1
504031 99504031 1001 86380 86390 1
504090 99504090 1001 86380 86390 1
503942 99503942 1001 86380 86390 1
504103 99504103 1001 86380 86390 1
504104 99504104 1001 86380 86390 1
504053 99504053 1001 86380 86390 1
503866 99503866 1001 86380 86390 1
503679 99503679 1001 86380 86390 1
503553 99503553 1001 86380 86390 1
503684 99503684 1001 86380 86390 1
504167 99504167 1001 86380 86390 1
504302 99504302 1001 86380 86390 1
504266 99504266 1001 86380 86390 1
504267 99504267 1001 86380 86390 1
504803 99504803 1001 86380 86390 1
504784 99504784 1001 86380 86390 1
504798 99504798 1001 86380 86390 1
504775 99504775 1001 86380 86390 1
504892 99504892 1001 86380 86390 1
504550 99504550 1001 86380 86390 1
504593 99504593 1001 86380 86390 1
504414 99504414 1001 86380 86390 1
504518 99504518 1001 86380 86390 1
504428 99504428 1001 86380 86390 1
504480 99504480 1001 86380 86390 1
504366 99504366 1001 86380 86390 1
504968 99504968 1001 86380 86390 1
505095 99505095 1001 86380 86390 1
505709 99505709 1001 86380 86390 1
505515 99505515 1001 86380 86390 1
505464 99505464 1001 86380 86390 1
505407 99505407 1001 86380 86390 1
505524 99505524 1001 86380 86390 1
505563 99505563 1001 86380 86390 1
505164 99505164 1001 86380 86390 1
505155 99505155 1001 86380 86390 1
505259 99505259 1001 86380 86390 1
505161 99505161 1001 86380 86390 1
505928 99505928 1001 86380 86390 1
506444 99506444 1001 86380 86390 1
506435 99506435 1001 86380 86390 1
506586 99506586 1001 86380 86390 1
506211 99506211 1001 86380 86390 1
506234 99506234 1001 86380 86390 1
506260 99506260 1001 86380 86390 1
506177 99506177 1001 86380 86390 1
506074 99506074 1001 86380 86390 1
506049 99506049 1001 86380 86390 1
506142 99506142 1001 86380 86390 1
506792 99506792 1001 86380 86390 1
506728 99506728 1001 86380 86390 1
506730 99506730 1001 86380 86390 1
506653 99506653 1001 86380 86390 1
506602 99506602 1001 86380 86390 1
507359 99507359 1001 86380 86390 1
507235 99507235 1001 86380 86390 1
507313 99507313 1001 86380 86390 1
507404 99507404 1001 86380 86390 1
507044 99507044 1001 86380 86390 1
507175 99507175 1001 86380 86390 1
506892 99506892 1001 86380 86390 1
506857 99506857 1001 86380 86390 1
506974 99506974 1001 86380 86390 1
506847 99506847 1001 86380 86390 1
507002 99507002 1001 86380 86390 1
507612 99507612 1001 86380 86390 1
508200 99508200 1001 86380 86390 1
508111 99508111 1001 86380 86390 1
508061 99508061 1001 86380 86390 1
508225 99508225 1001 86380 86390 1
507710 99507710 1001 86380 86390 1
507675 99507675 1001 86380 86390 1
508288 99508288 1001 86380 86390 1
508316 99508316 1001 86380 86390 1
508330 99508330 1001 86380 86390 1
508279 99508279 1001 86380 86390 1
508283 99508283 1001 86380 86390 1
509041 99509041 1001 86380 86390 1
509014 99509014 1001 86380 86390 1
508924 99508924 1001 86380 86390 1
508915 99508915 1001 86380 86390 1
509057 99509057 1001 86380 86390 1
508822 99508822 1001 86380 86390 1
508787 99508787 1001 86380 86390 1
508485 99508485 1001 86380 86390 1
508505 99508505 1001 86380 86390 1
509091 99509091 1001 86380 86390 1
509546 99509546 1001 86380 86390 1
509494 99509494 1001 86380 86390 1
509640 99509640 1001 86380 86390 1
509336 99509336 1001 86380 86390 1
510005 99510005 1001 86380 86390 1
509929 99509929 1001 86380 86390 1
509981 99509981 1001 86380 86390 1
509946 99509946 1001 86380 86390 1
510665 99510665 1001 86380 86390 1
510678 99510678 1001 86380 86390 1
510605 99510605 1001 86380 86390 1
510621 99510621 1001 86380 86390 1
510674 99510674 1001 86380 86390 1
510723 99510723 1001 86380 86390 1
510486 99510486 1001 86380 86390 1
510501 99510501 1001 86380 86390 1
510514 99510514 1001 86380 86390 1
510281 99510281 1001 86380 86390 1
510131 99510131 1001 86380 86390 1
510910 99510910 1001 86380 86390 1
510812 99510812 1001 86380 86390 1
511404 99511404 1001 86380 86390 1
511512 99511512 1001 86380 86390 1
511546 99511546 1001 86380 86390 1
511195 99511195 1001 86380 86390 1
511196 99511196 1001 86380 86390 1
511160 99511160 1001 86380 86390 1
511214 99511214 1001 86380 86390 1
511189 99511189 1001 86380 86390 1
511256 99511256 1001 86380 86390 1
511076 99511076 1001 86380 86390 1
510934 99510934 1001 86380 86390 1
511026 99511026 1001 86380 86390 1
510967 99510967 1001 86380 86390 1
511122 99511122 1001 86380 86390 1
511007 99511007 1001 86380 86390 1
511060 99511060 1001 86380 86390 1
511022 99511022 1001 86380 86390 1
511602 99511602 1001 86380 86390 1
511706 99511706 1001 86380 86390 1
511669 99511669 1001 86380 86390 1
511709 99511709 1001 86380 86390 1
511663 99511663 1001 86380 86390 1
512315 99512315 1001 86380 86390 1
512321 99512321 1001 86380 86390 1
512257 99512257 1001 86380 86390 1
512208 99512208 1001 86380 86390 1
512235 99512235 1001 86380 86390 1
512197 99512197 1001 86380 86390 1
512236 99512236 1001 86380 86390 1
512373 99512373 1001 86380 86390 1
512053 99512053 1001 86380 86390 1
512173 99512173 1001 86380 86390 1
511838 99511838 1001 86380 86390 1
511801 99511801 1001 86380 86390 1
512541 99512541 1001 86380 86390 1
513167 99513167 1001 86380 86390 1
512932 99512932 1001 86380 86390 1
512946 99512946 1001 86380 86390 1
512744 99512744 1001 86380 86390 1
512601 99512601 1001 86380 86390 1
512708 99512708 1001 86380 86390 1
512760 99512760 1001 86380 86390 1
513410 99513410 1001 86380 86390 1
513712 99513712 1001 86380 86390 1
513740 99513740 1001 86380 86390 1
513732 99513732 1001 86380 86390 1
513695 99513695 1001 86380 86390 1
513451 99513451 1001 86380 86390 1
513440 99513440 1001 86380 86390 1
513429 99513429 1001 86380 86390 1
513521 99513521 1001 86380 86390 1
513420 99513420 1001 86380 86390 1
513591 99513591 1001 86380 86390 1
514211 99514211 1001 86380 86390 1
514186 99514186 1001 86380 86390 1
514090 99514090 1001 86380 86390 1
514678 99514678 1001 86380 86390 1
514749 99514749 1001 86380 86390 1
514738 99514738 1001 86380 86390 1
514816 99514816 1001 86380 86390 1
514535 99514535 1001 86380 86390 1
514574 99514574 1001 86380 86390 1
514471 99514471 1001 86380 86390 1
514614 99514614 1001 86380 86390 1
514447 99514447 1001 86380 86390 1
514462 99514462 1001 86380 86390 1
514567 99514567 1001 86380 86390 1
514516 99514516 1001 86380 86390 1
514464 99514464 1001 86380 86390 1
514612 99514612 1001 86380 86390 1
514289 99514289 1001 86380 86390 1
514261 99514261 1001 86380 86390 1
514977 99514977 1001 86380 86390 1
514928 99514928 1001 86380 86390 1
514954 99514954 1001 86380 86390 1
515022 99515022 1001 86380 86390 1
515654 99515654 1001 86380 86390 1
515593 99515593 1001 86380 86390 1
515401 99515401 1001 86380 86390 1
515416 99515416 1001 86380 86390 1
515278 99515278 1001 86380 86390 1
515171 99515171 1001 86380 86390 1
515212 99515212 1001 86380 86390 1
515161 99515161 1001 86380 86390 1
515189 99515189 1001 86380 86390 1
515719 99515719 1001 86380 86390 1
515873 99515873 1001 86380 86390 1
516439 99516439 1001 86380 86390 1
516496 99516496 1001 86380 86390 1
516352 99516352 1001 86380 86390 1
516202 99516202 1001 86380 86390 1
516287 99516287 1001 86380 86390 1
516185 99516185 1001 86380 86390 1
516212 99516212 1001 86380 86390 1
516303 99516303 1001 86380 86390 1
516681 99516681 1001 86380 86390 1
516696 99516696 1001 86380 86390 1
516646 99516646 1001 86380 86390 1
517168 99517168 1001 86380 86390 1
517301 99517301 1001 86380 86390 1
517107 99517107 1001 86380 86390 1
517116 99517116 1001 86380 86390 1
516793 99516793 1001 86380 86390 1
516859 99516859 1001 86380 86390 1
516873 99516873 1001 86380 86390 1
516757 99516757 1001 86380 86390 1
516720 99516720 1001 86380 86390 1
516746 99516746 1001 86380 86390 1
516915 99516915 1001 86380 86390 1
516905 99516905 1001 86380 86390 1
516765 99516765 1001 86380 86390 1
517403 99517403 1001 86380 86390 1
517461 99517461 1001 86380 86390 1
518089 99518089 1001 86380 86390 1
518002 99518002 1001 86380 86390 1
518108 99518108 1001 86380 86390 1
518096 99518096 1001 86380 86390 1
517861 99517861 1001 86380 86390 1
517723 99517723 1001 86380 86390 1
517545 99517545 1001 86380 86390 1
517688 99517688 1001 86380 86390 1
517693 99517693 1001 86380 86390 1
517629 99517629 1001 86380 86390 1
518185 99518185 1001 86380 86390 1
518178 99518178 1001 86380 86390 1
518257 99518257 1001 86380 86390 1
518166 99518166 1001 86380 86390 1
518272 99518272 1001 86380 86390 1
518363 99518363 1001 86380 86390 1
518912 99518912 1001 86380 86390 1
518904 99518904 1001 86380 86390 1
518905 99518905 1001 86380 86390 1
518918 99518918 1001 86380 86390 1
518967 99518967 1001 86380 86390 1
518615 99518615 1001 86380 86390 1
518607 99518607 1001 86380 86390 1
518581 99518581 1001 86380 86390 1
518700 99518700 1001 86380 86390 1
518584 99518584 1001 86380 86390 1
518728 99518728 1001 86380 86390 1
518505 99518505 1001 86380 86390 1
518405 99518405 1001 86380 86390 1
519121 99519121 1001 86380 86390 1
519187 99519187 1001 86380 86390 1
519763 99519763 1001 86380 86390 1
519728 99519728 1001 86380 86390 1
519654 99519654 1001 86380 86390 1
519797 99519797 1001 86380 86390 1
519669 99519669 1001 86380 86390 1
519509 99519509 1001 86380 86390 1
519276 99519276 1001 86380 86390 1
519305 99519305 1001 86380 86390 1
519346 99519346 1001 86380 86390 1
519920 99519920 1001 86380 86390 1
520504 99520504 1001 86380 86390 1
520458 99520458 1001 86380 86390 1
520384 99520384 1001 86380 86390 1
520270 99520270 1001 86380 86390 1
520296 99520296 1001 86380 86390 1
520249 99520249 1001 86380 86390 1
520354 99520354 1001 86380 86390 1
520098 99520098 1001 86380 86390 1
520090 99520090 1001 86380 86390 1
520025 99520025 1001 86380 86390 1
520195 99520195 1001 86380 86390 1
520839 99520839 1001 86380 86390 1
520789 99520789 1001 86380 86390 1
520816 99520816 1001 86380 86390 1
520687 99520687 1001 86380 86390 1
521390 99521390 1001 86380 86390 1
521378 99521378 1001 86380 86390 1
521385 99521385 1001 86380 86390 1
521120 99521120 1001 86380 86390 1
521109 99521109 1001 86380 86390 1
521060 99521060 1001 86380 86390 1
521140 99521140 1001 86380 86390 1
520847 99520847 1001 86380 86390 1
521022 99521022 1001 86380 86390 1
521484 99521484 1001 86380 86390 1
521589 99521589 1001 86380 86390 1
522243 99522243 1001 86380 86390 1
522200 99522200 1001 86380 86390 1
522227 99522227 1001 86380 86390 1
522003 99522003 1001 86380 86390 1
522081 99522081 1001 86380 86390 1
521900 99521900 1001 86380 86390 1
522056 99522056 1001 86380 86390 1
522005 99522005 1001 86380 86390 1
522058 99522058 1001 86380 86390 1
521687 99521687 1001 86380 86390 1
521690 99521690 1001 86380 86390 1
521874 99521874 1001 86380 86390 1
521771 99521771 1001 86380 86390 1
522346 99522346 1001 86380 86390 1
522483 99522483 1001 86380 86390 1
522996 99522996 1001 86380 86390 1
523048 99523048 1001 86380 86390 1
522772 99522772 1001 86380 86390 1
522722 99522722 1001 86380 86390 1
522883 99522883 1001 86380 86390 1
522511 99522511 1001 86380 86390 1
522557 99522557 1001 86380 86390 1
522598 99522598 1001 86380 86390 1
523198 99523198 1001 86380 86390 1
523122 99523122 1001 86380 86390 1
523177 99523177 1001 86380 86390 1
523165 99523165 1001 86380 86390 1
523870 99523870 1001 86380 86390 1
523794 99523794 1001 86380 86390 1
523773 99523773 1001 86380 86390 1
523726 99523726 1001 86380 86390 1
523709 99523709 1001 86380 86390 1
523660 99523660 1001 86380 86390 1
523403 99523403 1001 86380 86390 1
523429 99523429 1001 86380 86390 1
523412 99523412 1001 86380 86390 1
524695 99524695 1001 86380 86390 1
524478 99524478 1001 86380 86390 1
524530 99524530 1001 86380 86390 1
524492 99524492 1001 86380 86390 1
524365 99524365 1001 86380 86390 1
524352 99524352 1001 86380 86390 1
524263 99524263 1001 86380 86390 1
524854 99524854 1001 86380 86390 1
524779 99524779 1001 86380 86390 1
525533 99525533 1001 86380 86390 1
525417 99525417 1001 86380 86390 1
525409 99525409 1001 86380 86390 1
525553 99525553 1001 86380 86390 1
525586 99525586 1001 86380 86390 1
525544 99525544 1001 86380 86390 1
525506 99525506 1001 86380 86390 1
525229 99525229 1001 86380 86390 1
525294 99525294 1001 86380 86390 1
525346 99525346 1001 86380 86390 1
525269 99525269 1001 86380 86390 1
525313 99525313 1001 86380 86390 1
524989 99524989 1001 86380 86390 1
525171 99525171 1001 86380 86390 1
525147 99525147 1001 86380 86390 1
525072 99525072 1001 86380 86390 1
525037 99525037 1001 86380 86390 1
525738 99525738 1001 86380 86390 1
526249 99526249 1001 86380 86390 1
526263 99526263 1001 86380 86390 1
526159 99526159 1001 86380 86390 1
526147 99526147 1001 86380 86390 1
525932 99525932 1001 86380 86390 1
525856 99525856 1001 86380 86390 1
525982 99525982 1001 86380 86390 1
526529 99526529 1001 86380 86390 1
526556 99526556 1001 86380 86390 1
527249 99527249 1001 86380 86390 1
527099 99527099 1001 86380 86390 1
527049 99527049 1001 86380 86390 1
527116 99527116 1001 86380 86390 1
527055 99527055 1001 86380 86390 1
527044 99527044 1001 86380 86390 1
526890 99526890 1001 86380 86390 1
526972 99526972 1001 86380 86390 1
526641 99526641 1001 86380 86390 1
526814 99526814 1001 86380 86390 1
527428 99527428 1001 86380 86390 1
527329 99527329 1001 86380 86390 1
527433 99527433 1001 86380 86390 1
527322 99527322 1001 86380 86390 1
528003 99528003 1001 86380 86390 1
527903 99527903 1001 86380 86390 1
528059 99528059 1001 86380 86390 1
527837 99527837 1001 86380 86390 1
527762 99527762 1001 86380 86390 1
527512 99527512 1001 86380 86390 1
527631 99527631 1001 86380 86390 1
527593 99527593 1001 86380 86390 1
528254 99528254 1001 86380 86390 1
528135 99528135 1001 86380 86390 1
528762 99528762 1001 86380 86390 1
528724 99528724 1001 86380 86390 1
528878 99528878 1001 86380 86390 1
528784 99528784 1001 86380 86390 1
528293 99528293 1001 86380 86390 1
528431 99528431 1001 86380 86390 1
528485 99528485 1001 86380 86390 1
529099 99529099 1001 86380 86390 1
528962 99528962 1001 86380 86390 1
529638 99529638 1001 86380 86390 1
529639 99529639 1001 86380 86390 1
529710 99529710 1001 86380 86390 1
529610 99529610 1001 86380 86390 1
529523 99529523 1001 86380 86390 1
529407 99529407 1001 86380 86390 1
529352 99529352 1001 86380 86390 1
529113 99529113 1001 86380 86390 1
529296 99529296 1001 86380 86390 1
529182 99529182 1001 86380 86390 1
529764 99529764 1001 86380 86390 1
529849 99529849 1001 86380 86390 1
529773 99529773 1001 86380 86390 1
530492 99530492 1001 86380 86390 1
530403 99530403 1001 86380 86390 1
530442 99530442 1001 86380 86390 1
530487 99530487 1001 86380 86390 1
530270 99530270 1001 86380 86390 1
530285 99530285 1001 86380 86390 1
530312 99530312 1001 86380 86390 1
530183 99530183 1001 86380 86390 1
530326 99530326 1001 86380 86390 1
530202 99530202 1001 86380 86390 1
530228 99530228 1001 86380 86390 1
529952 99529952 1001 86380 86390 1
530121 99530121 1001 86380 86390 1
530046 99530046 1001 86380 86390 1
530630 99530630 1001 86380 86390 1
530619 99530619 1001 86380 86390 1
530723 99530723 1001 86380 86390 1
530633 99530633 1001 86380 86390 1
531204 99531204 1001 86380 86390 1
531231 99531231 1001 86380 86390 1
531206 99531206 1001 86380 86390 1
531014 99531014 1001 86380 86390 1
531079 99531079 1001 86380 86390 1
531120 99531120 1001 86380 86390 1
530826 99530826 1001 86380 86390 1
530869 99530869 1001 86380 86390 1
530845 99530845 1001 86380 86390 1
531463 99531463 1001 86380 86390 1
531399 99531399 1001 86380 86390 1
531426 99531426 1001 86380 86390 1
532080 99532080 1001 86380 86390 1
532181 99532181 1001 86380 86390 1
532031 99532031 1001 86380 86390 1
532007 99532007 1001 86380 86390 1
532020 99532020 1001 86380 86390 1
531983 99531983 1001 86380 86390 1
531909 99531909 1001 86380 86390 1
531681 99531681 1001 86380 86390 1
531774 99531774 1001 86380 86390 1
531726 99531726 1001 86380 86390 1
532908 99532908 1001 86380 86390 1
532739 99532739 1001 86380 86390 1
532423 99532423 1001 86380 86390 1
533099 99533099 1001 86380 86390 1
533074 99533074 1001 86380 86390 1
533102 99533102 1001 86380 86390 1
533092 99533092 1001 86380 86390 1
533783 99533783 1001 86380 86390 1
533668 99533668 1001 86380 86390 1
533524 99533524 1001 86380 86390 1
533537 99533537 1001 86380 86390 1
533642 99533642 1001 86380 86390 1
533464 99533464 1001 86380 86390 1
533356 99533356 1001 86380 86390 1
533395 99533395 1001 86380 86390 1
533294 99533294 1001 86380 86390 1
533255 99533255 1001 86380 86390 1
533881 99533881 1001 86380 86390 1
533896 99533896 1001 86380 86390 1
533942 99533942 1001 86380 86390 1
534048 99534048 1001 86380 86390 1
534582 99534582 1001 86380 86390 1
534625 99534625 1001 86380 86390 1
534631 99534631 1001 86380 86390 1
534440 99534440 1001 86380 86390 1
534130 99534130 1001 86380 86390 1
534085 99534085 1001 86380 86390 1
534270 99534270 1001 86380 86390 1
534708 99534708 1001 86380 86390 1
535461 99535461 1001 86380 86390 1
535480 99535480 1001 86380 86390 1
535287 99535287 1001 86380 86390 1
534996 99534996 1001 86380 86390 1
535088 99535088 1001 86380 86390 1
534959 99534959 1001 86380 86390 1
534940 99534940 1001 86380 86390 1
535577 99535577 1001 86380 86390 1
535578 99535578 1001 86380 86390 1
535712 99535712 1001 86380 86390 1
536171 99536171 1001 86380 86390 1
536185 99536185 1001 86380 86390 1
536216 99536216 1001 86380 86390 1
536053 99536053 1001 86380 86390 1
535990 99535990 1001 86380 86390 1
535955 99535955 1001 86380 86390 1
536124 99536124 1001 86380 86390 1
536075 99536075 1001 86380 86390 1
535959 99535959 1001 86380 86390 1
536063 99536063 1001 86380 86390 1
536089 99536089 1001 86380 86390 1
535729 99535729 1001 86380 86390 1
535743 99535743 1001 86380 86390 1
535801 99535801 1001 86380 86390 1
536413 99536413 1001 86380 86390 1
535716 99535716 1001 86380 86390 1
536453 99536453 1001 86380 86390 1
536352 99536352 1001 86380 86390 1
537049 99537049 1001 86380 86390 1
537038 99537038 1001 86380 86390 1
536987 99536987 1001 86380 86390 1
537149 99537149 1001 86380 86390 1
537071 99537071 1001 86380 86390 1
537020 99537020 1001 86380 86390 1
536857 99536857 1001 86380 86390 1
536883 99536883 1001 86380 86390 1
536796 99536796 1001 86380 86390 1
536824 99536824 1001 86380 86390 1
536877 99536877 1001 86380 86390 1
536740 99536740 1001 86380 86390 1
536625 99536625 1001 86380 86390 1
537231 99537231 1001 86380 86390 1
537170 99537170 1001 86380 86390 1
537876 99537876 1001 86380 86390 1
537892 99537892 1001 86380 86390 1
537828 99537828 1001 86380 86390 1
537841 99537841 1001 86380 86390 1
537908 99537908 1001 86380 86390 1
537793 99537793 1001 86380 86390 1
537763 99537763 1001 86380 86390 1
537661 99537661 1001 86380 86390 1
537674 99537674 1001 86380 86390 1
537414 99537414 1001 86380 86390 1
538019 99538019 1001 86380 86390 1
538139 99538139 1001 86380 86390 1
538124 99538124 1001 86380 86390 1
538626 99538626 1001 86380 86390 1
538737 99538737 1001 86380 86390 1
538592 99538592 1001 86380 86390 1
538491 99538491 1001 86380 86390 1
538557 99538557 1001 86380 86390 1
538276 99538276 1001 86380 86390 1
538398 99538398 1001 86380 86390 1
538270 99538270 1001 86380 86390 1
538335 99538335 1001 86380 86390 1
538818 99538818 1001 86380 86390 1
538859 99538859 1001 86380 86390 1
539590 99539590 1001 86380 86390 1
539571 99539571 1001 86380 86390 1
539535 99539535 1001 86380 86390 1
539446 99539446 1001 86380 86390 1
539371 99539371 1001 86380 86390 1
539256 99539256 1001 86380 86390 1
539426 99539426 1001 86380 86390 1
539275 99539275 1001 86380 86390 1
539431 99539431 1001 86380 86390 1
539197 99539197 1001 86380 86390 1
539783 99539783 1001 86380 86390 1
539784 99539784 1001 86380 86390 1
539655 99539655 1001 86380 86390 1
539670 99539670 1001 86380 86390 1
539813 99539813 1001 86380 86390 1
539684 99539684 1001 86380 86390 1
540223 99540223 1001 86380 86390 1
540198 99540198 1001 86380 86390 1
540253 99540253 1001 86380 86390 1
540182 99540182 1001 86380 86390 1
540029 99540029 1001 86380 86390 1
539866 99539866 1001 86380 86390 1
540000 99540000 1001 86380 86390 1
540538 99540538 1001 86380 86390 1
540604 99540604 1001 86380 86390 1
541152 99541152 1001 86380 86390 1
541138 99541138 1001 86380 86390 1
540959 99540959 1001 86380 86390 1
540968 99540968 1001 86380 86390 1
541034 99541034 1001 86380 86390 1
540804 99540804 1001 86380 86390 1
540830 99540830 1001 86380 86390 1
540788 99540788 1001 86380 86390 1
541295 99541295 1001 86380 86390 1
541311 99541311 1001 86380 86390 1
542004 99542004 1001 86380 86390 1
542101 99542101 1001 86380 86390 1
542014 99542014 1001 86380 86390 1
542079 99542079 1001 86380 86390 1
541820 99541820 1001 86380 86390 1
541681 99541681 1001 86380 86390 1
541684 99541684 1001 86380 86390 1
541570 99541570 1001 86380 86390 1
542120 99542120 1001 86380 86390 1
542231 99542231 1001 86380 86390 1
542757 99542757 1001 86380 86390 1
542783 99542783 1001 86380 86390 1
542848 99542848 1001 86380 86390 1
542924 99542924 1001 86380 86390 1
542836 99542836 1001 86380 86390 1
542927 99542927 1001 86380 86390 1
542930 99542930 1001 86380 86390 1
542563 99542563 1001 86380 86390 1
542466 99542466 1001 86380 86390 1
542505 99542505 1001 86380 86390 1
543129 99543129 1001 86380 86390 1
543078 99543078 1001 86380 86390 1
543080 99543080 1001 86380 86390 1
543016 99543016 1001 86380 86390 1
542964 99542964 1001 86380 86390 1
543017 99543017 1001 86380 86390 1
543643 99543643 1001 86380 86390 1
543709 99543709 1001 86380 86390 1
543737 99543737 1001 86380 86390 1
543686 99543686 1001 86380 86390 1
543555 99543555 1001 86380 86390 1
543525 99543525 1001 86380 86390 1
543551 99543551 1001 86380 86390 1
543500 99543500 1001 86380 86390 1
543209 99543209 1001 86380 86390 1
543201 99543201 1001 86380 86390 1
543162 99543162 1001 86380 86390 1
543913 99543913 1001 86380 86390 1
543974 99543974 1001 86380 86390 1
544416 99544416 1001 86380 86390 1
544381 99544381 1001 86380 86390 1
544358 99544358 1001 86380 86390 1
544235 99544235 1001 86380 86390 1
544172 99544172 1001 86380 86390 1
544031 99544031 1001 86380 86390 1
544168 99544168 1001 86380 86390 1
544741 99544741 1001 86380 86390 1
544599 99544599 1001 86380 86390 1
544633 99544633 1001 86380 86390 1
514698 690 1002 66523 71821 1
400377 99400377 1001 86380 86390 1
400512 99400512 1001 86380 86390 1
400488 99400488 1001 86380 86390 1
400645 99400645 1001 86380 86390 1
400776 99400776 1001 86380 86390 1
401049 99401049 1001 86380 86390 1
401316 99401316 1001 86380 86390 1
401437 99401437 1001 86380 86390 1
401410 99401410 1001 86380 86390 1
401425 99401425 1001 86380 86390 1
401547 99401547 1001 86380 86390 1
401503 99401503 1001 86380 86390 1
401805 99401805 1001 86380 86390 1
401739 99401739 1001 86380 86390 1
402066 99402066 1001 86380 86390 1
402143 99402143 1001 86380 86390 1
402359 99402359 1001 86380 86390 1
402579 99402579 1001 86380 86390 1
402671 99402671 1001 86380 86390 1
402845 99402845 1001 86380 86390 1
402880 99402880 1001 86380 86390 1
403306 99403306 1001 86380 86390 1
403280 99403280 1001 86380 86390 1
403397 99403397 1001 86380 86390 1
403526 99403526 1001 86380 86390 1
403792 99403792 1001 86380 86390 1
403888 99403888 1001 86380 86390 1
404034 99404034 1001 86380 86390 1
403995 99403995 1001 86380 86390 1
404162 99404162 1001 86380 86390 1
404251 99404251 1001 86380 86390 1
404237 99404237 1001 86380 86390 1
404302 99404302 1001 86380 86390 1
404294 99404294 1001 86380 86390 1
404262 99404262 1001 86380 86390 1
404663 99404663 1001 86380 86390 1
405017 99405017 1001 86380 86390 1
405189 99405189 1001 86380 86390 1
405284 99405284 1001 86380 86390 1
405265 99405265 1001 86380 86390 1
405578 99405578 1001 86380 86390 1
406054 99406054 1001 86380 86390 1
406005 99406005 1001 86380 86390 1
406037 99406037 1001 86380 86390 1
406296 99406296 1001 86380 86390 1
406363 99406363 1001 86380 86390 1
406413 99406413 1001 86380 86390 1
406417 99406417 1001 86380 86390 1
406544 99406544 1001 86380 86390 1
406685 99406685 1001 86380 86390 1
406711 99406711 1001 86380 86390 1
406932 99406932 1001 86380 86390 1
407264 99407264 1001 86380 86390 1
407604 99407604 1001 86380 86390 1
408105 99408105 1001 86380 86390 1
408186 99408186 1001 86380 86390 1
408211 99408211 1001 86380 86390 1
408866 99408866 1001 86380 86390 1
408785 99408785 1001 86380 86390 1
408913 99408913 1001 86380 86390 1
408948 99408948 1001 86380 86390 1
409052 99409052 1001 86380 86390 1
409127 99409127 1001 86380 86390 1
409349 99409349 1001 86380 86390 1
409385 99409385 1001 86380 86390 1
409479 99409479 1001 86380 86390 1
409857 99409857 1001 86380 86390 1
410021 99410021 1001 86380 86390 1
410274 99410274 1001 86380 86390 1
410243 99410243 1001 86380 86390 1
410382 99410382 1001 86380 86390 1
410490 99410490 1001 86380 86390 1
410409 99410409 1001 86380 86390 1
410537 99410537 1001 86380 86390 1
410668 99410668 1001 86380 86390 1
410705 99410705 1001 86380 86390 1
411009 99411009 1001 86380 86390 1
411089 99411089 1001 86380 86390 1
411349 99411349 1001 86380 86390 1
411610 99411610 1001 86380 86390 1
411698 99411698 1001 86380 86390 1
411870 99411870 1001 86380 86390 1
411878 99411878 1001 86380 86390 1
412115 99412115 1001 86380 86390 1
412248 99412248 1001 86380 86390 1
412233 99412233 1001 86380 86390 1
412329 99412329 1001 86380 86390 1
412431 99412431 1001 86380 86390 1
412347 99412347 1001 86380 86390 1
412284 99412284 1001 86380 86390 1
413520 99413520 1001 86380 86390 1
413476 99413476 1001 86380 86390 1
413480 99413480 1001 86380 86390 1
413322 99413322 1001 86380 86390 1
413056 99413056 1001 86380 86390 1
412904 99412904 1001 86380 86390 1
412510 99412510 1001 86380 86390 1
412871 99412871 1001 86380 86390 1
412883 99412883 1001 86380 86390 1
413923 99413923 1001 86380 86390 1
413805 99413805 1001 86380 86390 1
413734 99413734 1001 86380 86390 1
414098 99414098 1001 86380 86390 1
413792 99413792 1001 86380 86390 1
414044 99414044 1001 86380 86390 1
413941 99413941 1001 86380 86390 1
415098 99415098 1001 86380 86390 1
415090 99415090 1001 86380 86390 1
414637 99414637 1001 86380 86390 1
414638 99414638 1001 86380 86390 1
414675 99414675 1001 86380 86390 1
414895 99414895 1001 86380 86390 1
414905 99414905 1001 86380 86390 1
414482 99414482 1001 86380 86390 1
414483 99414483 1001 86380 86390 1
414197 99414197 1001 86380 86390 1
415647 99415647 1001 86380 86390 1
415426 99415426 1001 86380 86390 1
415611 99415611 1001 86380 86390 1
415358 99415358 1001 86380 86390 1
415469 99415469 1001 86380 86390 1
417000 99417000 1001 86380 86390 1
416729 99416729 1001 86380 86390 1
416816 99416816 1001 86380 86390 1
416599 99416599 1001 86380 86390 1
416470 99416470 1001 86380 86390 1
416401 99416401 1001 86380 86390 1
416444 99416444 1001 86380 86390 1
416557 99416557 1001 86380 86390 1
416416 99416416 1001 86380 86390 1
415832 99415832 1001 86380 86390 1
415725 99415725 1001 86380 86390 1
415938 99415938 1001 86380 86390 1
415923 99415923 1001 86380 86390 1
417115 99417115 1001 86380 86390 1
417141 99417141 1001 86380 86390 1
417238 99417238 1001 86380 86390 1
417105 99417105 1001 86380 86390 1
417372 99417372 1001 86380 86390 1
418476 99418476 1001 86380 86390 1
418599 99418599 1001 86380 86390 1
418178 99418178 1001 86380 86390 1
418251 99418251 1001 86380 86390 1
418165 99418165 1001 86380 86390 1
418424 99418424 1001 86380 86390 1
418213 99418213 1001 86380 86390 1
418068 99418068 1001 86380 86390 1
417664 99417664 1001 86380 86390 1
417986 99417986 1001 86380 86390 1
417626 99417626 1001 86380 86390 1
419021 99419021 1001 86380 86390 1
419207 99419207 1001 86380 86390 1
419167 99419167 1001 86380 86390 1
419147 99419147 1001 86380 86390 1
418903 99418903 1001 86380 86390 1
420313 99420313 1001 86380 86390 1
420092 99420092 1001 86380 86390 1
419823 99419823 1001 86380 86390 1
419838 99419838 1001 86380 86390 1
419932 99419932 1001 86380 86390 1
419553 99419553 1001 86380 86390 1
419608 99419608 1001 86380 86390 1
419580 99419580 1001 86380 86390 1
420675 99420675 1001 86380 86390 1
420817 99420817 1001 86380 86390 1
420750 99420750 1001 86380 86390 1
420700 99420700 1001 86380 86390 1
422116 99422116 1001 86380 86390 1
421909 99421909 1001 86380 86390 1
421787 99421787 1001 86380 86390 1
421857 99421857 1001 86380 86390 1
421398 99421398 1001 86380 86390 1
421570 99421570 1001 86380 86390 1
421361 99421361 1001 86380 86390 1
420895 99420895 1001 86380 86390 1
421071 99421071 1001 86380 86390 1
420841 99420841 1001 86380 86390 1
421227 99421227 1001 86380 86390 1
422307 99422307 1001 86380 86390 1
422458 99422458 1001 86380 86390 1
422449 99422449 1001 86380 86390 1
423658 99423658 1001 86380 86390 1
423699 99423699 1001 86380 86390 1
423636 99423636 1001 86380 86390 1
423495 99423495 1001 86380 86390 1
423151 99423151 1001 86380 86390 1
423033 99423033 1001 86380 86390 1
423154 99423154 1001 86380 86390 1
423098 99423098 1001 86380 86390 1
422993 99422993 1001 86380 86390 1
422636 99422636 1001 86380 86390 1
422761 99422761 1001 86380 86390 1
422816 99422816 1001 86380 86390 1
422691 99422691 1001 86380 86390 1
422590 99422590 1001 86380 86390 1
424021 99424021 1001 86380 86390 1
423937 99423937 1001 86380 86390 1
424090 99424090 1001 86380 86390 1
425086 99425086 1001 86380 86390 1
425282 99425282 1001 86380 86390 1
425153 99425153 1001 86380 86390 1
425063 99425063 1001 86380 86390 1
425288 99425288 1001 86380 86390 1
425291 99425291 1001 86380 86390 1
425043 99425043 1001 86380 86390 1
425189 99425189 1001 86380 86390 1
425272 99425272 1001 86380 86390 1
424762 99424762 1001 86380 86390 1
424838 99424838 1001 86380 86390 1
424156 99424156 1001 86380 86390 1
424157 99424157 1001 86380 86390 1
424407 99424407 1001 86380 86390 1
424486 99424486 1001 86380 86390 1
425505 99425505 1001 86380 86390 1
425414 99425414 1001 86380 86390 1
425673 99425673 1001 86380 86390 1
425818 99425818 1001 86380 86390 1
425399 99425399 1001 86380 86390 1
425708 99425708 1001 86380 86390 1
426752 99426752 1001 86380 86390 1
427069 99427069 1001 86380 86390 1
426806 99426806 1001 86380 86390 1
426831 99426831 1001 86380 86390 1
426625 99426625 1001 86380 86390 1
426491 99426491 1001 86380 86390 1
426641 99426641 1001 86380 86390 1
425998 99425998 1001 86380 86390 1
427174 99427174 1001 86380 86390 1
427130 99427130 1001 86380 86390 1
428687 99428687 1001 86380 86390 1
428616 99428616 1001 86380 86390 1
428927 99428927 1001 86380 86390 1
428807 99428807 1001 86380 86390 1
428778 99428778 1001 86380 86390 1
430164 99430164 1001 86380 86390 1
429991 99429991 1001 86380 86390 1
430277 99430277 1001 86380 86390 1
430320 99430320 1001 86380 86390 1
430328 99430328 1001 86380 86390 1
430153 99430153 1001 86380 86390 1
430284 99430284 1001 86380 86390 1
429910 99429910 1001 86380 86390 1
429393 99429393 1001 86380 86390 1
429298 99429298 1001 86380 86390 1
429330 99429330 1001 86380 86390 1
429413 99429413 1001 86380 86390 1
429334 99429334 1001 86380 86390 1
429494 99429494 1001 86380 86390 1
430634 99430634 1001 86380 86390 1
431713 99431713 1001 86380 86390 1
431973 99431973 1001 86380 86390 1
431510 99431510 1001 86380 86390 1
431615 99431615 1001 86380 86390 1
432486 99432486 1001 86380 86390 1
432407 99432407 1001 86380 86390 1
432271 99432271 1001 86380 86390 1
432195 99432195 1001 86380 86390 1
433719 99433719 1001 86380 86390 1
433470 99433470 1001 86380 86390 1
433535 99433535 1001 86380 86390 1
433076 99433076 1001 86380 86390 1
433054 99433054 1001 86380 86390 1
433015 99433015 1001 86380 86390 1
434066 99434066 1001 86380 86390 1
434100 99434100 1001 86380 86390 1
433841 99433841 1001 86380 86390 1
435133 99435133 1001 86380 86390 1
435252 99435252 1001 86380 86390 1
435039 99435039 1001 86380 86390 1
435388 99435388 1001 86380 86390 1
435205 99435205 1001 86380 86390 1
435356 99435356 1001 86380 86390 1
434840 99434840 1001 86380 86390 1
434868 99434868 1001 86380 86390 1
434764 99434764 1001 86380 86390 1
434765 99434765 1001 86380 86390 1
434900 99434900 1001 86380 86390 1
434692 99434692 1001 86380 86390 1
434752 99434752 1001 86380 86390 1
434914 99434914 1001 86380 86390 1
434235 99434235 1001 86380 86390 1
435860 99435860 1001 86380 86390 1
435578 99435578 1001 86380 86390 1
435716 99435716 1001 86380 86390 1
435530 99435530 1001 86380 86390 1
437090 99437090 1001 86380 86390 1
436795 99436795 1001 86380 86390 1
436868 99436868 1001 86380 86390 1
437043 99437043 1001 86380 86390 1
436496 99436496 1001 86380 86390 1
436476 99436476 1001 86380 86390 1
436698 99436698 1001 86380 86390 1
436748 99436748 1001 86380 86390 1
435983 99435983 1001 86380 86390 1
436016 99436016 1001 86380 86390 1
435908 99435908 1001 86380 86390 1
435912 99435912 1001 86380 86390 1
435938 99435938 1001 86380 86390 1
437243 99437243 1001 86380 86390 1
300600 99300600 1001 86380 86390 1
300640 99300640 1001 86380 86390 1
300615 99300615 1001 86380 86390 1
300538 99300538 1001 86380 86390 1
300644 99300644 1001 86380 86390 1
300651 99300651 1001 86380 86390 1
300484 99300484 1001 86380 86390 1
300469 99300469 1001 86380 86390 1
300380 99300380 1001 86380 86390 1
301471 99301471 1001 86380 86390 1
301460 99301460 1001 86380 86390 1
301474 99301474 1001 86380 86390 1
301276 99301276 1001 86380 86390 1
301318 99301318 1001 86380 86390 1
301293 99301293 1001 86380 86390 1
301065 99301065 1001 86380 86390 1
301105 99301105 1001 86380 86390 1
301018 99301018 1001 86380 86390 1
301111 99301111 1001 86380 86390 1
300998 99300998 1001 86380 86390 1
301689 99301689 1001 86380 86390 1
301575 99301575 1001 86380 86390 1
302351 99302351 1001 86380 86390 1
302286 99302286 1001 86380 86390 1
302329 99302329 1001 86380 86390 1
302064 99302064 1001 86380 86390 1
302129 99302129 1001 86380 86390 1
301974 99301974 1001 86380 86390 1
302144 99302144 1001 86380 86390 1
302134 99302134 1001 86380 86390 1
301955 99301955 1001 86380 86390 1
301899 99301899 1001 86380 86390 1
301964 99301964 1001 86380 86390 1
301939 99301939 1001 86380 86390 1
301940 99301940 1001 86380 86390 1
302456 99302456 1001 86380 86390 1
302495 99302495 1001 86380 86390 1
302564 99302564 1001 86380 86390 1
302435 99302435 1001 86380 86390 1
302410 99302410 1001 86380 86390 1
303069 99303069 1001 86380 86390 1
303199 99303199 1001 86380 86390 1
302798 99302798 1001 86380 86390 1
302830 99302830 1001 86380 86390 1
302743 99302743 1001 86380 86390 1
302682 99302682 1001 86380 86390 1
302592 99302592 1001 86380 86390 1
302618 99302618 1001 86380 86390 1
302696 99302696 1001 86380 86390 1
302712 99302712 1001 86380 86390 1
302741 99302741 1001 86380 86390 1
303633 99303633 1001 86380 86390 1
303649 99303649 1001 86380 86390 1
303768 99303768 1001 86380 86390 1
303544 99303544 1001 86380 86390 1
303545 99303545 1001 86380 86390 1
303435 99303435 1001 86380 86390 1
304087 99304087 1001 86380 86390 1
304041 99304041 1001 86380 86390 1
304709 99304709 1001 86380 86390 1
304847 99304847 1001 86380 86390 1
304753 99304753 1001 86380 86390 1
304756 99304756 1001 86380 86390 1
304472 99304472 1001 86380 86390 1
304575 99304575 1001 86380 86390 1
304326 99304326 1001 86380 86390 1
304352 99304352 1001 86380 86390 1
304288 99304288 1001 86380 86390 1
304301 99304301 1001 86380 86390 1
304973 99304973 1001 86380 86390 1
305055 99305055 1001 86380 86390 1
304903 99304903 1001 86380 86390 1
304984 99304984 1001 86380 86390 1
304881 99304881 1001 86380 86390 1
305674 99305674 1001 86380 86390 1
305529 99305529 1001 86380 86390 1
305492 99305492 1001 86380 86390 1
305416 99305416 1001 86380 86390 1
305349 99305349 1001 86380 86390 1
305233 99305233 1001 86380 86390 1
305182 99305182 1001 86380 86390 1
305196 99305196 1001 86380 86390 1
305097 99305097 1001 86380 86390 1
305189 99305189 1001 86380 86390 1
305258 99305258 1001 86380 86390 1
500015 99500015 1001 86380 86390 1
500072 99500072 1001 86380 86390 1
500790 99500790 1001 86380 86390 1
500770 99500770 1001 86380 86390 1
500584 99500584 1001 86380 86390 1
500508 99500508 1001 86380 86390 1
500283 99500283 1001 86380 86390 1
500209 99500209 1001 86380 86390 1
500944 99500944 1001 86380 86390 1
500855 99500855 1001 86380 86390 1
500907 99500907 1001 86380 86390 1
500869 99500869 1001 86380 86390 1
500978 99500978 1001 86380 86390 1
501640 99501640 1001 86380 86390 1
501544 99501544 1001 86380 86390 1
501506 99501506 1001 86380 86390 1
501631 99501631 1001 86380 86390 1
501266 99501266 1001 86380 86390 1
501409 99501409 1001 86380 86390 1
501368 99501368 1001 86380 86390 1
501187 99501187 1001 86380 86390 1
501204 99501204 1001 86380 86390 1
501024 99501024 1001 86380 86390 1
501208 99501208 1001 86380 86390 1
501682 99501682 1001 86380 86390 1
501812 99501812 1001 86380 86390 1
501749 99501749 1001 86380 86390 1
502313 99502313 1001 86380 86390 1
502378 99502378 1001 86380 86390 1
502119 99502119 1001 86380 86390 1
502203 99502203 1001 86380 86390 1
502004 99502004 1001 86380 86390 1
502046 99502046 1001 86380 86390 1
501854 99501854 1001 86380 86390 1
502619 99502619 1001 86380 86390 1
502660 99502660 1001 86380 86390 1
502653 99502653 1001 86380 86390 1
502949 99502949 1001 86380 86390 1
502886 99502886 1001 86380 86390 1
502813 99502813 1001 86380 86390 1
502790 99502790 1001 86380 86390 1
502739 99502739 1001 86380 86390 1
502714 99502714 1001 86380 86390 1
502817 99502817 1001 86380 86390 1
502782 99502782 1001 86380 86390 1
502733 99502733 1001 86380 86390 1
503459 99503459 1001 86380 86390 1
503472 99503472 1001 86380 86390 1
504017 99504017 1001 86380 86390 1
503985 99503985 1001 86380 86390 1
504108 99504108 1001 86380 86390 1
503745 99503745 1001 86380 86390 1
503899 99503899 1001 86380 86390 1
503564 99503564 1001 86380 86390 1
503608 99503608 1001 86380 86390 1
503624 99503624 1001 86380 86390 1
504174 99504174 1001 86380 86390 1
504176 99504176 1001 86380 86390 1
504780 99504780 1001 86380 86390 1
504807 99504807 1001 86380 86390 1
504745 99504745 1001 86380 86390 1
504771 99504771 1001 86380 86390 1
504889 99504889 1001 86380 86390 1
504789 99504789 1001 86380 86390 1
504675 99504675 1001 86380 86390 1
504586 99504586 1001 86380 86390 1
504536 99504536 1001 86380 86390 1
504567 99504567 1001 86380 86390 1
504712 99504712 1001 86380 86390 1
504404 99504404 1001 86380 86390 1
505008 99505008 1001 86380 86390 1
505125 99505125 1001 86380 86390 1
505130 99505130 1001 86380 86390 1
505746 99505746 1001 86380 86390 1
505753 99505753 1001 86380 86390 1
505651 99505651 1001 86380 86390 1
505667 99505667 1001 86380 86390 1
505437 99505437 1001 86380 86390 1
505417 99505417 1001 86380 86390 1
505381 99505381 1001 86380 86390 1
505446 99505446 1001 86380 86390 1
505323 99505323 1001 86380 86390 1
505265 99505265 1001 86380 86390 1
505886 99505886 1001 86380 86390 1
505912 99505912 1001 86380 86390 1
505894 99505894 1001 86380 86390 1
506564 99506564 1001 86380 86390 1
506510 99506510 1001 86380 86390 1
506434 99506434 1001 86380 86390 1
506264 99506264 1001 86380 86390 1
506056 99506056 1001 86380 86390 1
505999 99505999 1001 86380 86390 1
506667 99506667 1001 86380 86390 1
506799 99506799 1001 86380 86390 1
507275 99507275 1001 86380 86390 1
507417 99507417 1001 86380 86390 1
507062 99507062 1001 86380 86390 1
507116 99507116 1001 86380 86390 1
507144 99507144 1001 86380 86390 1
507019 99507019 1001 86380 86390 1
506983 99506983 1001 86380 86390 1
506868 99506868 1001 86380 86390 1
506948 99506948 1001 86380 86390 1
507567 99507567 1001 86380 86390 1
507593 99507593 1001 86380 86390 1
507613 99507613 1001 86380 86390 1
508057 99508057 1001 86380 86390 1
508083 99508083 1001 86380 86390 1
508071 99508071 1001 86380 86390 1
508231 99508231 1001 86380 86390 1
508205 99508205 1001 86380 86390 1
508193 99508193 1001 86380 86390 1
507919 99507919 1001 86380 86390 1
507945 99507945 1001 86380 86390 1
507861 99507861 1001 86380 86390 1
507696 99507696 1001 86380 86390 1
507709 99507709 1001 86380 86390 1
508274 99508274 1001 86380 86390 1
508407 99508407 1001 86380 86390 1
508292 99508292 1001 86380 86390 1
508449 99508449 1001 86380 86390 1
508946 99508946 1001 86380 86390 1
508826 99508826 1001 86380 86390 1
508815 99508815 1001 86380 86390 1
508622 99508622 1001 86380 86390 1
508494 99508494 1001 86380 86390 1
508579 99508579 1001 86380 86390 1
508581 99508581 1001 86380 86390 1
509253 99509253 1001 86380 86390 1
509241 99509241 1001 86380 86390 1
509869 99509869 1001 86380 86390 1
509776 99509776 1001 86380 86390 1
509792 99509792 1001 86380 86390 1
509605 99509605 1001 86380 86390 1
509593 99509593 1001 86380 86390 1
509318 99509318 1001 86380 86390 1
509460 99509460 1001 86380 86390 1
509979 99509979 1001 86380 86390 1
510082 99510082 1001 86380 86390 1
509903 99509903 1001 86380 86390 1
509944 99509944 1001 86380 86390 1
510695 99510695 1001 86380 86390 1
510698 99510698 1001 86380 86390 1
510680 99510680 1001 86380 86390 1
510643 99510643 1001 86380 86390 1
510418 99510418 1001 86380 86390 1
510460 99510460 1001 86380 86390 1
510477 99510477 1001 86380 86390 1
510428 99510428 1001 86380 86390 1
510454 99510454 1001 86380 86390 1
510198 99510198 1001 86380 86390 1
510224 99510224 1001 86380 86390 1
510163 99510163 1001 86380 86390 1
510179 99510179 1001 86380 86390 1
510116 99510116 1001 86380 86390 1
510766 99510766 1001 86380 86390 1
510767 99510767 1001 86380 86390 1
510781 99510781 1001 86380 86390 1
510788 99510788 1001 86380 86390 1
511476 99511476 1001 86380 86390 1
511460 99511460 1001 86380 86390 1
511396 99511396 1001 86380 86390 1
511234 99511234 1001 86380 86390 1
511262 99511262 1001 86380 86390 1
511340 99511340 1001 86380 86390 1
511113 99511113 1001 86380 86390 1
511075 99511075 1001 86380 86390 1
511050 99511050 1001 86380 86390 1
510975 99510975 1001 86380 86390 1
511119 99511119 1001 86380 86390 1
510951 99510951 1001 86380 86390 1
510942 99510942 1001 86380 86390 1
511758 99511758 1001 86380 86390 1
511727 99511727 1001 86380 86390 1
511753 99511753 1001 86380 86390 1
511705 99511705 1001 86380 86390 1
512302 99512302 1001 86380 86390 1
512304 99512304 1001 86380 86390 1
512090 99512090 1001 86380 86390 1
511799 99511799 1001 86380 86390 1
511945 99511945 1001 86380 86390 1
511829 99511829 1001 86380 86390 1
512383 99512383 1001 86380 86390 1
513091 99513091 1001 86380 86390 1
513079 99513079 1001 86380 86390 1
513177 99513177 1001 86380 86390 1
513125 99513125 1001 86380 86390 1
512949 99512949 1001 86380 86390 1
512820 99512820 1001 86380 86390 1
512898 99512898 1001 86380 86390 1
512823 99512823 1001 86380 86390 1
512890 99512890 1001 86380 86390 1
512881 99512881 1001 86380 86390 1
512707 99512707 1001 86380 86390 1
512660 99512660 1001 86380 86390 1
513385 99513385 1001 86380 86390 1
513360 99513360 1001 86380 86390 1
513323 99513323 1001 86380 86390 1
513303 99513303 1001 86380 86390 1
513956 99513956 1001 86380 86390 1
513892 99513892 1001 86380 86390 1
513883 99513883 1001 86380 86390 1
513909 99513909 1001 86380 86390 1
513950 99513950 1001 86380 86390 1
513814 99513814 1001 86380 86390 1
513777 99513777 1001 86380 86390 1
513766 99513766 1001 86380 86390 1
513744 99513744 1001 86380 86390 1
513770 99513770 1001 86380 86390 1
513682 99513682 1001 86380 86390 1
513594 99513594 1001 86380 86390 1
513478 99513478 1001 86380 86390 1
513550 99513550 1001 86380 86390 1
514132 99514132 1001 86380 86390 1
514107 99514107 1001 86380 86390 1
514058 99514058 1001 86380 86390 1
514201 99514201 1001 86380 86390 1
514655 99514655 1001 86380 86390 1
514840 99514840 1001 86380 86390 1
514848 99514848 1001 86380 86390 1
514752 99514752 1001 86380 86390 1
514520 99514520 1001 86380 86390 1
514332 99514332 1001 86380 86390 1
514334 99514334 1001 86380 86390 1
514361 99514361 1001 86380 86390 1
515013 99515013 1001 86380 86390 1
514911 99514911 1001 86380 86390 1
515041 99515041 1001 86380 86390 1
515545 99515545 1001 86380 86390 1
515655 99515655 1001 86380 86390 1
515563 99515563 1001 86380 86390 1
515618 99515618 1001 86380 86390 1
515288 99515288 1001 86380 86390 1
515302 99515302 1001 86380 86390 1
515355 99515355 1001 86380 86390 1
515368 99515368 1001 86380 86390 1
515474 99515474 1001 86380 86390 1
515384 99515384 1001 86380 86390 1
515146 99515146 1001 86380 86390 1
515201 99515201 1001 86380 86390 1
515867 99515867 1001 86380 86390 1
515817 99515817 1001 86380 86390 1
515730 99515730 1001 86380 86390 1
516371 99516371 1001 86380 86390 1
516322 99516322 1001 86380 86390 1
516499 99516499 1001 86380 86390 1
516278 99516278 1001 86380 86390 1
516240 99516240 1001 86380 86390 1
516293 99516293 1001 86380 86390 1
516281 99516281 1001 86380 86390 1
516230 99516230 1001 86380 86390 1
516101 99516101 1001 86380 86390 1
516103 99516103 1001 86380 86390 1
516157 99516157 1001 86380 86390 1
516005 99516005 1001 86380 86390 1
516058 99516058 1001 86380 86390 1
515938 99515938 1001 86380 86390 1
515952 99515952 1001 86380 86390 1
516601 99516601 1001 86380 86390 1
516566 99516566 1001 86380 86390 1
517157 99517157 1001 86380 86390 1
517262 99517262 1001 86380 86390 1
517159 99517159 1001 86380 86390 1
517309 99517309 1001 86380 86390 1
517150 99517150 1001 86380 86390 1
517015 99517015 1001 86380 86390 1
517044 99517044 1001 86380 86390 1
517110 99517110 1001 86380 86390 1
516981 99516981 1001 86380 86390 1
516986 99516986 1001 86380 86390 1
517012 99517012 1001 86380 86390 1
516769 99516769 1001 86380 86390 1
516785 99516785 1001 86380 86390 1
516891 99516891 1001 86380 86390 1
516725 99516725 1001 86380 86390 1
516856 99516856 1001 86380 86390 1
517385 99517385 1001 86380 86390 1
517467 99517467 1001 86380 86390 1
517419 99517419 1001 86380 86390 1
517358 99517358 1001 86380 86390 1
517896 99517896 1001 86380 86390 1
517848 99517848 1001 86380 86390 1
517771 99517771 1001 86380 86390 1
517888 99517888 1001 86380 86390 1
517699 99517699 1001 86380 86390 1
517544 99517544 1001 86380 86390 1
517728 99517728 1001 86380 86390 1
517626 99517626 1001 86380 86390 1
518276 99518276 1001 86380 86390 1
518306 99518306 1001 86380 86390 1
518942 99518942 1001 86380 86390 1
518878 99518878 1001 86380 86390 1
518978 99518978 1001 86380 86390 1
518832 99518832 1001 86380 86390 1
518614 99518614 1001 86380 86390 1
518628 99518628 1001 86380 86390 1
518732 99518732 1001 86380 86390 1
518497 99518497 1001 86380 86390 1
519814 99519814 1001 86380 86390 1
519786 99519786 1001 86380 86390 1
519653 99519653 1001 86380 86390 1
519641 99519641 1001 86380 86390 1
519761 99519761 1001 86380 86390 1
519812 99519812 1001 86380 86390 1
519633 99519633 1001 86380 86390 1
519533 99519533 1001 86380 86390 1
519458 99519458 1001 86380 86390 1
519498 99519498 1001 86380 86390 1
519500 99519500 1001 86380 86390 1
519565 99519565 1001 86380 86390 1
519246 99519246 1001 86380 86390 1
519362 99519362 1001 86380 86390 1
519390 99519390 1001 86380 86390 1
519343 99519343 1001 86380 86390 1
519348 99519348 1001 86380 86390 1
519860 99519860 1001 86380 86390 1
520003 99520003 1001 86380 86390 1
520528 99520528 1001 86380 86390 1
520624 99520624 1001 86380 86390 1
520383 99520383 1001 86380 86390 1
520413 99520413 1001 86380 86390 1
520272 99520272 1001 86380 86390 1
520177 99520177 1001 86380 86390 1
520178 99520178 1001 86380 86390 1
520155 99520155 1001 86380 86390 1
520778 99520778 1001 86380 86390 1
521430 99521430 1001 86380 86390 1
521340 99521340 1001 86380 86390 1
521302 99521302 1001 86380 86390 1
521135 99521135 1001 86380 86390 1
521203 99521203 1001 86380 86390 1
520858 99520858 1001 86380 86390 1
520894 99520894 1001 86380 86390 1
521567 99521567 1001 86380 86390 1
521638 99521638 1001 86380 86390 1
521665 99521665 1001 86380 86390 1
522089 99522089 1001 86380 86390 1
522168 99522168 1001 86380 86390 1
522248 99522248 1001 86380 86390 1
522121 99522121 1001 86380 86390 1
522212 99522212 1001 86380 86390 1
521961 99521961 1001 86380 86390 1
521923 99521923 1001 86380 86390 1
521969 99521969 1001 86380 86390 1
521982 99521982 1001 86380 86390 1
521788 99521788 1001 86380 86390 1
521792 99521792 1001 86380 86390 1
521703 99521703 1001 86380 86390 1
521677 99521677 1001 86380 86390 1
521745 99521745 1001 86380 86390 1
521734 99521734 1001 86380 86390 1
522419 99522419 1001 86380 86390 1
522334 99522334 1001 86380 86390 1
522350 99522350 1001 86380 86390 1
522299 99522299 1001 86380 86390 1
522495 99522495 1001 86380 86390 1
522965 99522965 1001 86380 86390 1
523086 99523086 1001 86380 86390 1
523102 99523102 1001 86380 86390 1
523103 99523103 1001 86380 86390 1
523054 99523054 1001 86380 86390 1
522835 99522835 1001 86380 86390 1
522759 99522759 1001 86380 86390 1
522747 99522747 1001 86380 86390 1
522886 99522886 1001 86380 86390 1
522616 99522616 1001 86380 86390 1
522572 99522572 1001 86380 86390 1
522561 99522561 1001 86380 86390 1
522600 99522600 1001 86380 86390 1
523267 99523267 1001 86380 86390 1
523909 99523909 1001 86380 86390 1
523884 99523884 1001 86380 86390 1
523798 99523798 1001 86380 86390 1
523864 99523864 1001 86380 86390 1
523762 99523762 1001 86380 86390 1
523559 99523559 1001 86380 86390 1
523693 99523693 1001 86380 86390 1
523668 99523668 1001 86380 86390 1
523630 99523630 1001 86380 86390 1
523647 99523647 1001 86380 86390 1
523484 99523484 1001 86380 86390 1
523348 99523348 1001 86380 86390 1
523947 99523947 1001 86380 86390 1
524745 99524745 1001 86380 86390 1
524380 99524380 1001 86380 86390 1
524446 99524446 1001 86380 86390 1
524176 99524176 1001 86380 86390 1
524963 99524963 1001 86380 86390 1
524903 99524903 1001 86380 86390 1
524855 99524855 1001 86380 86390 1
525562 99525562 1001 86380 86390 1
525396 99525396 1001 86380 86390 1
525474 99525474 1001 86380 86390 1
525479 99525479 1001 86380 86390 1
525480 99525480 1001 86380 86390 1
525319 99525319 1001 86380 86390 1
525282 99525282 1001 86380 86390 1
525309 99525309 1001 86380 86390 1
525310 99525310 1001 86380 86390 1
525376 99525376 1001 86380 86390 1
525274 99525274 1001 86380 86390 1
525045 99525045 1001 86380 86390 1
525140 99525140 1001 86380 86390 1
525637 99525637 1001 86380 86390 1
525640 99525640 1001 86380 86390 1
526422 99526422 1001 86380 86390 1
526154 99526154 1001 86380 86390 1
526149 99526149 1001 86380 86390 1
526217 99526217 1001 86380 86390 1
525893 99525893 1001 86380 86390 1
526001 99526001 1001 86380 86390 1
526003 99526003 1001 86380 86390 1
526499 99526499 1001 86380 86390 1
526540 99526540 1001 86380 86390 1
526438 99526438 1001 86380 86390 1
526571 99526571 1001 86380 86390 1
526428 99526428 1001 86380 86390 1
527216 99527216 1001 86380 86390 1
527113 99527113 1001 86380 86390 1
527207 99527207 1001 86380 86390 1
527244 99527244 1001 86380 86390 1
527119 99527119 1001 86380 86390 1
526914 99526914 1001 86380 86390 1
526936 99526936 1001 86380 86390 1
526824 99526824 1001 86380 86390 1
526761 99526761 1001 86380 86390 1
526724 99526724 1001 86380 86390 1
527371 99527371 1001 86380 86390 1
527336 99527336 1001 86380 86390 1
527349 99527349 1001 86380 86390 1
527908 99527908 1001 86380 86390 1
528015 99528015 1001 86380 86390 1
527887 99527887 1001 86380 86390 1
528020 99528020 1001 86380 86390 1
527958 99527958 1001 86380 86390 1
527785 99527785 1001 86380 86390 1
527749 99527749 1001 86380 86390 1
527671 99527671 1001 86380 86390 1
527458 99527458 1001 86380 86390 1
527628 99527628 1001 86380 86390 1
528089 99528089 1001 86380 86390 1
528077 99528077 1001 86380 86390 1
528247 99528247 1001 86380 86390 1
528201 99528201 1001 86380 86390 1
528828 99528828 1001 86380 86390 1
528816 99528816 1001 86380 86390 1
528888 99528888 1001 86380 86390 1
528608 99528608 1001 86380 86390 1
528334 99528334 1001 86380 86390 1
528311 99528311 1001 86380 86390 1
528353 99528353 1001 86380 86390 1
528344 99528344 1001 86380 86390 1
528370 99528370 1001 86380 86390 1
529017 99529017 1001 86380 86390 1
529019 99529019 1001 86380 86390 1
529035 99529035 1001 86380 86390 1
529061 99529061 1001 86380 86390 1
529014 99529014 1001 86380 86390 1
529691 99529691 1001 86380 86390 1
529613 99529613 1001 86380 86390 1
529614 99529614 1001 86380 86390 1
529687 99529687 1001 86380 86390 1
529458 99529458 1001 86380 86390 1
529420 99529420 1001 86380 86390 1
529334 99529334 1001 86380 86390 1
529493 99529493 1001 86380 86390 1
529520 99529520 1001 86380 86390 1
529210 99529210 1001 86380 86390 1
529201 99529201 1001 86380 86390 1
529114 99529114 1001 86380 86390 1
529920 99529920 1001 86380 86390 1
529754 99529754 1001 86380 86390 1
529860 99529860 1001 86380 86390 1
529745 99529745 1001 86380 86390 1
529733 99529733 1001 86380 86390 1
529748 99529748 1001 86380 86390 1
529840 99529840 1001 86380 86390 1
530362 99530362 1001 86380 86390 1
530486 99530486 1001 86380 86390 1
529948 99529948 1001 86380 86390 1
530042 99530042 1001 86380 86390 1
529982 99529982 1001 86380 86390 1
529958 99529958 1001 86380 86390 1
530725 99530725 1001 86380 86390 1
530739 99530739 1001 86380 86390 1
530575 99530575 1001 86380 86390 1
531238 99531238 1001 86380 86390 1
531279 99531279 1001 86380 86390 1
531241 99531241 1001 86380 86390 1
531312 99531312 1001 86380 86390 1
531059 99531059 1001 86380 86390 1
531036 99531036 1001 86380 86390 1
531127 99531127 1001 86380 86390 1
531146 99531146 1001 86380 86390 1
531160 99531160 1001 86380 86390 1
530979 99530979 1001 86380 86390 1
530812 99530812 1001 86380 86390 1
530852 99530852 1001 86380 86390 1
530931 99530931 1001 86380 86390 1
530959 99530959 1001 86380 86390 1
532040 99532040 1001 86380 86390 1
532066 99532066 1001 86380 86390 1
532105 99532105 1001 86380 86390 1
532056 99532056 1001 86380 86390 1
532071 99532071 1001 86380 86390 1
532188 99532188 1001 86380 86390 1
532114 99532114 1001 86380 86390 1
532127 99532127 1001 86380 86390 1
531833 99531833 1001 86380 86390 1
531633 99531633 1001 86380 86390 1
531687 99531687 1001 86380 86390 1
531662 99531662 1001 86380 86390 1
532993 99532993 1001 86380 86390 1
532803 99532803 1001 86380 86390 1
532713 99532713 1001 86380 86390 1
532703 99532703 1001 86380 86390 1
532716 99532716 1001 86380 86390 1
532657 99532657 1001 86380 86390 1
532543 99532543 1001 86380 86390 1
533198 99533198 1001 86380 86390 1
533173 99533173 1001 86380 86390 1
533179 99533179 1001 86380 86390 1
533797 99533797 1001 86380 86390 1
533656 99533656 1001 86380 86390 1
533696 99533696 1001 86380 86390 1
533513 99533513 1001 86380 86390 1
533399 99533399 1001 86380 86390 1
534026 99534026 1001 86380 86390 1
533991 99533991 1001 86380 86390 1
534035 99534035 1001 86380 86390 1
533932 99533932 1001 86380 86390 1
534496 99534496 1001 86380 86390 1
534574 99534574 1001 86380 86390 1
534628 99534628 1001 86380 86390 1
534529 99534529 1001 86380 86390 1
534365 99534365 1001 86380 86390 1
534340 99534340 1001 86380 86390 1
534450 99534450 1001 86380 86390 1
534386 99534386 1001 86380 86390 1
534168 99534168 1001 86380 86390 1
534824 99534824 1001 86380 86390 1
534777 99534777 1001 86380 86390 1
534718 99534718 1001 86380 86390 1
534875 99534875 1001 86380 86390 1
535339 99535339 1001 86380 86390 1
535316 99535316 1001 86380 86390 1
535149 99535149 1001 86380 86390 1
535248 99535248 1001 86380 86390 1
534929 99534929 1001 86380 86390 1
534977 99534977 1001 86380 86390 1
534913 99534913 1001 86380 86390 1
535644 99535644 1001 86380 86390 1
535659 99535659 1001 86380 86390 1
536175 99536175 1001 86380 86390 1
536267 99536267 1001 86380 86390 1
536259 99536259 1001 86380 86390 1
536116 99536116 1001 86380 86390 1
535731 99535731 1001 86380 86390 1
535732 99535732 1001 86380 86390 1
535840 99535840 1001 86380 86390 1
535804 99535804 1001 86380 86390 1
535844 99535844 1001 86380 86390 1
536426 99536426 1001 86380 86390 1
536338 99536338 1001 86380 86390 1
536420 99536420 1001 86380 86390 1
536460 99536460 1001 86380 86390 1
536499 99536499 1001 86380 86390 1
537017 99537017 1001 86380 86390 1
537085 99537085 1001 86380 86390 1
536747 99536747 1001 86380 86390 1
537317 99537317 1001 86380 86390 1
537331 99537331 1001 86380 86390 1
537215 99537215 1001 86380 86390 1
537296 99537296 1001 86380 86390 1
537207 99537207 1001 86380 86390 1
537786 99537786 1001 86380 86390 1
537693 99537693 1001 86380 86390 1
537782 99537782 1001 86380 86390 1
537485 99537485 1001 86380 86390 1
537408 99537408 1001 86380 86390 1
537410 99537410 1001 86380 86390 1
537546 99537546 1001 86380 86390 1
537495 99537495 1001 86380 86390 1
538088 99538088 1001 86380 86390 1
538065 99538065 1001 86380 86390 1
538637 99538637 1001 86380 86390 1
538680 99538680 1001 86380 86390 1
538693 99538693 1001 86380 86390 1
538481 99538481 1001 86380 86390 1
538418 99538418 1001 86380 86390 1
538462 99538462 1001 86380 86390 1
538349 99538349 1001 86380 86390 1
538199 99538199 1001 86380 86390 1
538870 99538870 1001 86380 86390 1
538910 99538910 1001 86380 86390 1
538978 99538978 1001 86380 86390 1
539539 99539539 1001 86380 86390 1
539527 99539527 1001 86380 86390 1
539476 99539476 1001 86380 86390 1
539507 99539507 1001 86380 86390 1
539472 99539472 1001 86380 86390 1
539373 99539373 1001 86380 86390 1
539287 99539287 1001 86380 86390 1
539291 99539291 1001 86380 86390 1
539240 99539240 1001 86380 86390 1
539073 99539073 1001 86380 86390 1
539116 99539116 1001 86380 86390 1
539210 99539210 1001 86380 86390 1
539742 99539742 1001 86380 86390 1
539833 99539833 1001 86380 86390 1
539682 99539682 1001 86380 86390 1
539776 99539776 1001 86380 86390 1
539777 99539777 1001 86380 86390 1
539661 99539661 1001 86380 86390 1
540352 99540352 1001 86380 86390 1
540299 99540299 1001 86380 86390 1
540147 99540147 1001 86380 86390 1
540186 99540186 1001 86380 86390 1
540096 99540096 1001 86380 86390 1
540105 99540105 1001 86380 86390 1
539978 99539978 1001 86380 86390 1
540018 99540018 1001 86380 86390 1
539967 99539967 1001 86380 86390 1
540621 99540621 1001 86380 86390 1
540522 99540522 1001 86380 86390 1
540526 99540526 1001 86380 86390 1
540565 99540565 1001 86380 86390 1
541219 99541219 1001 86380 86390 1
541091 99541091 1001 86380 86390 1
540932 99540932 1001 86380 86390 1
540946 99540946 1001 86380 86390 1
541027 99541027 1001 86380 86390 1
540807 99540807 1001 86380 86390 1
540821 99540821 1001 86380 86390 1
540745 99540745 1001 86380 86390 1
540773 99540773 1001 86380 86390 1
541446 99541446 1001 86380 86390 1
541383 99541383 1001 86380 86390 1
541319 99541319 1001 86380 86390 1
541348 99541348 1001 86380 86390 1
541337 99541337 1001 86380 86390 1
541314 99541314 1001 86380 86390 1
542056 99542056 1001 86380 86390 1
541918 99541918 1001 86380 86390 1
541943 99541943 1001 86380 86390 1
542096 99542096 1001 86380 86390 1
541990 99541990 1001 86380 86390 1
541715 99541715 1001 86380 86390 1
541512 99541512 1001 86380 86390 1
541699 99541699 1001 86380 86390 1
541637 99541637 1001 86380 86390 1
542221 99542221 1001 86380 86390 1
542211 99542211 1001 86380 86390 1
542239 99542239 1001 86380 86390 1
542191 99542191 1001 86380 86390 1
542295 99542295 1001 86380 86390 1
542945 99542945 1001 86380 86390 1
542921 99542921 1001 86380 86390 1
542797 99542797 1001 86380 86390 1
542810 99542810 1001 86380 86390 1
542890 99542890 1001 86380 86390 1
542701 99542701 1001 86380 86390 1
542549 99542549 1001 86380 86390 1
542668 99542668 1001 86380 86390 1
542723 99542723 1001 86380 86390 1
542725 99542725 1001 86380 86390 1
542351 99542351 1001 86380 86390 1
542381 99542381 1001 86380 86390 1
542384 99542384 1001 86380 86390 1
542463 99542463 1001 86380 86390 1
542504 99542504 1001 86380 86390 1
543047 99543047 1001 86380 86390 1
542533 99542533 1001 86380 86390 1
542997 99542997 1001 86380 86390 1
542949 99542949 1001 86380 86390 1
543105 99543105 1001 86380 86390 1
542989 99542989 1001 86380 86390 1
543005 99543005 1001 86380 86390 1
543057 99543057 1001 86380 86390 1
543032 99543032 1001 86380 86390 1
543687 99543687 1001 86380 86390 1
543713 99543713 1001 86380 86390 1
543728 99543728 1001 86380 86390 1
543577 99543577 1001 86380 86390 1
543387 99543387 1001 86380 86390 1
543439 99543439 1001 86380 86390 1
543440 99543440 1001 86380 86390 1
543455 99543455 1001 86380 86390 1
543405 99543405 1001 86380 86390 1
543485 99543485 1001 86380 86390 1
543524 99543524 1001 86380 86390 1
543299 99543299 1001 86380 86390 1
543262 99543262 1001 86380 86390 1
543213 99543213 1001 86380 86390 1
543227 99543227 1001 86380 86390 1
543886 99543886 1001 86380 86390 1
543826 99543826 1001 86380 86390 1
543957 99543957 1001 86380 86390 1
543945 99543945 1001 86380 86390 1
543972 99543972 1001 86380 86390 1
543844 99543844 1001 86380 86390 1
544282 99544282 1001 86380 86390 1
544138 99544138 1001 86380 86390 1
543977 99543977 1001 86380 86390 1
407040 554 1001 84720 85317 1
537219 487 1001 59449 59749 1
537246 1053 1002 41634 42912 1
400073 99400073 1001 86380 86390 1
400287 99400287 1001 86380 86390 1
400332 99400332 1001 86380 86390 1
400357 99400357 1001 86380 86390 1
400370 99400370 1001 86380 86390 1
400459 99400459 1001 86380 86390 1
400323 99400323 1001 86380 86390 1
400676 99400676 1001 86380 86390 1
400810 99400810 1001 86380 86390 1
401156 99401156 1001 86380 86390 1
401230 99401230 1001 86380 86390 1
401307 99401307 1001 86380 86390 1
401415 99401415 1001 86380 86390 1
401449 99401449 1001 86380 86390 1
401890 99401890 1001 86380 86390 1
402123 99402123 1001 86380 86390 1
402587 99402587 1001 86380 86390 1
402659 99402659 1001 86380 86390 1
402642 99402642 1001 86380 86390 1
402678 99402678 1001 86380 86390 1
402879 99402879 1001 86380 86390 1
402933 99402933 1001 86380 86390 1
402915 99402915 1001 86380 86390 1
403084 99403084 1001 86380 86390 1
403201 99403201 1001 86380 86390 1
403116 99403116 1001 86380 86390 1
403119 99403119 1001 86380 86390 1
403179 99403179 1001 86380 86390 1
403239 99403239 1001 86380 86390 1
403395 99403395 1001 86380 86390 1
403675 99403675 1001 86380 86390 1
403841 99403841 1001 86380 86390 1
403908 99403908 1001 86380 86390 1
403981 99403981 1001 86380 86390 1
403984 99403984 1001 86380 86390 1
404134 99404134 1001 86380 86390 1
404222 99404222 1001 86380 86390 1
404265 99404265 1001 86380 86390 1
404575 99404575 1001 86380 86390 1
404697 99404697 1001 86380 86390 1
404835 99404835 1001 86380 86390 1
404868 99404868 1001 86380 86390 1
404887 99404887 1001 86380 86390 1
404923 99404923 1001 86380 86390 1
405289 99405289 1001 86380 86390 1
405423 99405423 1001 86380 86390 1
405448 99405448 1001 86380 86390 1
405515 99405515 1001 86380 86390 1
405679 99405679 1001 86380 86390 1
405968 99405968 1001 86380 86390 1
405999 99405999 1001 86380 86390 1
406148 99406148 1001 86380 86390 1
406132 99406132 1001 86380 86390 1
406322 99406322 1001 86380 86390 1
406302 99406302 1001 86380 86390 1
406395 99406395 1001 86380 86390 1
406680 99406680 1001 86380 86390 1
406712 99406712 1001 86380 86390 1
406698 99406698 1001 86380 86390 1
406793 99406793 1001 86380 86390 1
406796 99406796 1001 86380 86390 1
406762 99406762 1001 86380 86390 1
407130 99407130 1001 86380 86390 1
407401 99407401 1001 86380 86390 1
407641 99407641 1001 86380 86390 1
407896 99407896 1001 86380 86390 1
408026 99408026 1001 86380 86390 1
408092 99408092 1001 86380 86390 1
408159 99408159 1001 86380 86390 1
408224 99408224 1001 86380 86390 1
408529 99408529 1001 86380 86390 1
408865 99408865 1001 86380 86390 1
408851 99408851 1001 86380 86390 1
408966 99408966 1001 86380 86390 1
408960 99408960 1001 86380 86390 1
409060 99409060 1001 86380 86390 1
409023 99409023 1001 86380 86390 1
409353 99409353 1001 86380 86390 1
409563 99409563 1001 86380 86390 1
409614 99409614 1001 86380 86390 1
409689 99409689 1001 86380 86390 1
409699 99409699 1001 86380 86390 1
409730 99409730 1001 86380 86390 1
410158 99410158 1001 86380 86390 1
410166 99410166 1001 86380 86390 1
410303 99410303 1001 86380 86390 1
410438 99410438 1001 86380 86390 1
410878 99410878 1001 86380 86390 1
411004 99411004 1001 86380 86390 1
411261 99411261 1001 86380 86390 1
411244 99411244 1001 86380 86390 1
411543 99411543 1001 86380 86390 1
411697 99411697 1001 86380 86390 1
411793 99411793 1001 86380 86390 1
411760 99411760 1001 86380 86390 1
411866 99411866 1001 86380 86390 1
411942 99411942 1001 86380 86390 1
412172 99412172 1001 86380 86390 1
412194 99412194 1001 86380 86390 1
412425 99412425 1001 86380 86390 1
412371 99412371 1001 86380 86390 1
412402 99412402 1001 86380 86390 1
413698 99413698 1001 86380 86390 1
413407 99413407 1001 86380 86390 1
413440 99413440 1001 86380 86390 1
413239 99413239 1001 86380 86390 1
412892 99412892 1001 86380 86390 1
413224 99413224 1001 86380 86390 1
412583 99412583 1001 86380 86390 1
412848 99412848 1001 86380 86390 1
412875 99412875 1001 86380 86390 1
414034 99414034 1001 86380 86390 1
414089 99414089 1001 86380 86390 1
413874 99413874 1001 86380 86390 1
413778 99413778 1001 86380 86390 1
413962 99413962 1001 86380 86390 1
415257 99415257 1001 86380 86390 1
415020 99415020 1001 86380 86390 1
415212 99415212 1001 86380 86390 1
414744 99414744 1001 86380 86390 1
414575 99414575 1001 86380 86390 1
414808 99414808 1001 86380 86390 1
414853 99414853 1001 86380 86390 1
414809 99414809 1001 86380 86390 1
414792 99414792 1001 86380 86390 1
414127 99414127 1001 86380 86390 1
414421 99414421 1001 86380 86390 1
415478 99415478 1001 86380 86390 1
415323 99415323 1001 86380 86390 1
415609 99415609 1001 86380 86390 1
415405 99415405 1001 86380 86390 1
415539 99415539 1001 86380 86390 1
415440 99415440 1001 86380 86390 1
416753 99416753 1001 86380 86390 1
416839 99416839 1001 86380 86390 1
416679 99416679 1001 86380 86390 1
416689 99416689 1001 86380 86390 1
416669 99416669 1001 86380 86390 1
416521 99416521 1001 86380 86390 1
416554 99416554 1001 86380 86390 1
416425 99416425 1001 86380 86390 1
416572 99416572 1001 86380 86390 1
416152 99416152 1001 86380 86390 1
415860 99415860 1001 86380 86390 1
416137 99416137 1001 86380 86390 1
416015 99416015 1001 86380 86390 1
415732 99415732 1001 86380 86390 1
416582 99416582 1001 86380 86390 1
417035 99417035 1001 86380 86390 1
417351 99417351 1001 86380 86390 1
417572 99417572 1001 86380 86390 1
417472 99417472 1001 86380 86390 1
417484 99417484 1001 86380 86390 1
417593 99417593 1001 86380 86390 1
418673 99418673 1001 86380 86390 1
418483 99418483 1001 86380 86390 1
418611 99418611 1001 86380 86390 1
418572 99418572 1001 86380 86390 1
418432 99418432 1001 86380 86390 1
418078 99418078 1001 86380 86390 1
418350 99418350 1001 86380 86390 1
418149 99418149 1001 86380 86390 1
417677 99417677 1001 86380 86390 1
417652 99417652 1001 86380 86390 1
419055 99419055 1001 86380 86390 1
418957 99418957 1001 86380 86390 1
418966 99418966 1001 86380 86390 1
418992 99418992 1001 86380 86390 1
418870 99418870 1001 86380 86390 1
420148 99420148 1001 86380 86390 1
420221 99420221 1001 86380 86390 1
420372 99420372 1001 86380 86390 1
420116 99420116 1001 86380 86390 1
419847 99419847 1001 86380 86390 1
419852 99419852 1001 86380 86390 1
419984 99419984 1001 86380 86390 1
419522 99419522 1001 86380 86390 1
419420 99419420 1001 86380 86390 1
420661 99420661 1001 86380 86390 1
420702 99420702 1001 86380 86390 1
420827 99420827 1001 86380 86390 1
420610 99420610 1001 86380 86390 1
422053 99422053 1001 86380 86390 1
421803 99421803 1001 86380 86390 1
421695 99421695 1001 86380 86390 1
421537 99421537 1001 86380 86390 1
421128 99421128 1001 86380 86390 1
421249 99421249 1001 86380 86390 1
422247 99422247 1001 86380 86390 1
422408 99422408 1001 86380 86390 1
422446 99422446 1001 86380 86390 1
422497 99422497 1001 86380 86390 1
423317 99423317 1001 86380 86390 1
423427 99423427 1001 86380 86390 1
423457 99423457 1001 86380 86390 1
423540 99423540 1001 86380 86390 1
423600 99423600 1001 86380 86390 1
423139 99423139 1001 86380 86390 1
422910 99422910 1001 86380 86390 1
424036 99424036 1001 86380 86390 1
424038 99424038 1001 86380 86390 1
423961 99423961 1001 86380 86390 1
425248 99425248 1001 86380 86390 1
425300 99425300 1001 86380 86390 1
424612 99424612 1001 86380 86390 1
424785 99424785 1001 86380 86390 1
424593 99424593 1001 86380 86390 1
424500 99424500 1001 86380 86390 1
424401 99424401 1001 86380 86390 1
425446 99425446 1001 86380 86390 1
425644 99425644 1001 86380 86390 1
425545 99425545 1001 86380 86390 1
426129 99426129 1001 86380 86390 1
426174 99426174 1001 86380 86390 1
427204 99427204 1001 86380 86390 1
427206 99427206 1001 86380 86390 1
427210 99427210 1001 86380 86390 1
427495 99427495 1001 86380 86390 1
428543 99428543 1001 86380 86390 1
428712 99428712 1001 86380 86390 1
428216 99428216 1001 86380 86390 1
427924 99427924 1001 86380 86390 1
428132 99428132 1001 86380 86390 1
427940 99427940 1001 86380 86390 1
428083 99428083 1001 86380 86390 1
430201 99430201 1001 86380 86390 1
430349 99430349 1001 86380 86390 1
429734 99429734 1001 86380 86390 1
429780 99429780 1001 86380 86390 1
429809 99429809 1001 86380 86390 1
429641 99429641 1001 86380 86390 1
429854 99429854 1001 86380 86390 1
429522 99429522 1001 86380 86390 1
429202 99429202 1001 86380 86390 1
429503 99429503 1001 86380 86390 1
429460 99429460 1001 86380 86390 1
429313 99429313 1001 86380 86390 1
430741 99430741 1001 86380 86390 1
430470 99430470 1001 86380 86390 1
430390 99430390 1001 86380 86390 1
431975 99431975 1001 86380 86390 1
431755 99431755 1001 86380 86390 1
431978 99431978 1001 86380 86390 1
431358 99431358 1001 86380 86390 1
431394 99431394 1001 86380 86390 1
431009 99431009 1001 86380 86390 1
430873 99430873 1001 86380 86390 1
430875 99430875 1001 86380 86390 1
430906 99430906 1001 86380 86390 1
433586 99433586 1001 86380 86390 1
433537 99433537 1001 86380 86390 1
433692 99433692 1001 86380 86390 1
433501 99433501 1001 86380 86390 1
433627 99433627 1001 86380 86390 1
433574 99433574 1001 86380 86390 1
433028 99433028 1001 86380 86390 1
433167 99433167 1001 86380 86390 1
432876 99432876 1001 86380 86390 1
432494 99432494 1001 86380 86390 1
432707 99432707 1001 86380 86390 1
432781 99432781 1001 86380 86390 1
432694 99432694 1001 86380 86390 1
433910 99433910 1001 86380 86390 1
435036 99435036 1001 86380 86390 1
435132 99435132 1001 86380 86390 1
435339 99435339 1001 86380 86390 1
435003 99435003 1001 86380 86390 1
435056 99435056 1001 86380 86390 1
434747 99434747 1001 86380 86390 1
434632 99434632 1001 86380 86390 1
434934 99434934 1001 86380 86390 1
434199 99434199 1001 86380 86390 1
434230 99434230 1001 86380 86390 1
434186 99434186 1001 86380 86390 1
434280 99434280 1001 86380 86390 1
435862 99435862 1001 86380 86390 1
435734 99435734 1001 86380 86390 1
435720 99435720 1001 86380 86390 1
435743 99435743 1001 86380 86390 1
435506 99435506 1001 86380 86390 1
435886 99435886 1001 86380 86390 1
435696 99435696 1001 86380 86390 1
436871 99436871 1001 86380 86390 1
436843 99436843 1001 86380 86390 1
436548 99436548 1001 86380 86390 1
436669 99436669 1001 86380 86390 1
436344 99436344 1001 86380 86390 1
436404 99436404 1001 86380 86390 1
435952 99435952 1001 86380 86390 1
436098 99436098 1001 86380 86390 1
436246 99436246 1001 86380 86390 1
436056 99436056 1001 86380 86390 1
435921 99435921 1001 86380 86390 1
435947 99435947 1001 86380 86390 1
436287 99436287 1001 86380 86390 1
300073 99300073 1001 86380 86390 1
437303 99437303 1001 86380 86390 1
437228 99437228 1001 86380 86390 1
300105 99300105 1001 86380 86390 1
300536 99300536 1001 86380 86390 1
300565 99300565 1001 86380 86390 1
300708 99300708 1001 86380 86390 1
300715 99300715 1001 86380 86390 1
300547 99300547 1001 86380 86390 1
300426 99300426 1001 86380 86390 1
300111 99300111 1001 86380 86390 1
300241 99300241 1001 86380 86390 1
300181 99300181 1001 86380 86390 1
300768 99300768 1001 86380 86390 1
300863 99300863 1001 86380 86390 1
301554 99301554 1001 86380 86390 1
301454 99301454 1001 86380 86390 1
301390 99301390 1001 86380 86390 1
301391 99301391 1001 86380 86390 1
301484 99301484 1001 86380 86390 1
301534 99301534 1001 86380 86390 1
301317 99301317 1001 86380 86390 1
301148 99301148 1001 86380 86390 1
301266 99301266 1001 86380 86390 1
301215 99301215 1001 86380 86390 1
301216 99301216 1001 86380 86390 1
301063 99301063 1001 86380 86390 1
300963 99300963 1001 86380 86390 1
301097 99301097 1001 86380 86390 1
301746 99301746 1001 86380 86390 1
301566 99301566 1001 86380 86390 1
301593 99301593 1001 86380 86390 1
301751 99301751 1001 86380 86390 1
302241 99302241 1001 86380 86390 1
302269 99302269 1001 86380 86390 1
302354 99302354 1001 86380 86390 1
302325 99302325 1001 86380 86390 1
302176 99302176 1001 86380 86390 1
302043 99302043 1001 86380 86390 1
302044 99302044 1001 86380 86390 1
302070 99302070 1001 86380 86390 1
301791 99301791 1001 86380 86390 1
301935 99301935 1001 86380 86390 1
301884 99301884 1001 86380 86390 1
301770 99301770 1001 86380 86390 1
302417 99302417 1001 86380 86390 1
302420 99302420 1001 86380 86390 1
302563 99302563 1001 86380 86390 1
302582 99302582 1001 86380 86390 1
303053 99303053 1001 86380 86390 1
303034 99303034 1001 86380 86390 1
302941 99302941 1001 86380 86390 1
302854 99302854 1001 86380 86390 1
302769 99302769 1001 86380 86390 1
302685 99302685 1001 86380 86390 1
302661 99302661 1001 86380 86390 1
302701 99302701 1001 86380 86390 1
303399 99303399 1001 86380 86390 1
303222 99303222 1001 86380 86390 1
303381 99303381 1001 86380 86390 1
303356 99303356 1001 86380 86390 1
303370 99303370 1001 86380 86390 1
303982 99303982 1001 86380 86390 1
303985 99303985 1001 86380 86390 1
303845 99303845 1001 86380 86390 1
303755 99303755 1001 86380 86390 1
303813 99303813 1001 86380 86390 1
303658 99303658 1001 86380 86390 1
303556 99303556 1001 86380 86390 1
303496 99303496 1001 86380 86390 1
303539 99303539 1001 86380 86390 1
303605 99303605 1001 86380 86390 1
303619 99303619 1001 86380 86390 1
304121 99304121 1001 86380 86390 1
304135 99304135 1001 86380 86390 1
304130 99304130 1001 86380 86390 1
304810 99304810 1001 86380 86390 1
304763 99304763 1001 86380 86390 1
304803 99304803 1001 86380 86390 1
304805 99304805 1001 86380 86390 1
304690 99304690 1001 86380 86390 1
304515 99304515 1001 86380 86390 1
304647 99304647 1001 86380 86390 1
304624 99304624 1001 86380 86390 1
304547 99304547 1001 86380 86390 1
304305 99304305 1001 86380 86390 1
304384 99304384 1001 86380 86390 1
304322 99304322 1001 86380 86390 1
304387 99304387 1001 86380 86390 1
304297 99304297 1001 86380 86390 1
304379 99304379 1001 86380 86390 1
304954 99304954 1001 86380 86390 1
305060 99305060 1001 86380 86390 1
305062 99305062 1001 86380 86390 1
305570 99305570 1001 86380 86390 1
305611 99305611 1001 86380 86390 1
305676 99305676 1001 86380 86390 1
305621 99305621 1001 86380 86390 1
305325 99305325 1001 86380 86390 1
305155 99305155 1001 86380 86390 1
305145 99305145 1001 86380 86390 1
305178 99305178 1001 86380 86390 1
305141 99305141 1001 86380 86390 1
500075 99500075 1001 86380 86390 1
500133 99500133 1001 86380 86390 1
500098 99500098 1001 86380 86390 1
500679 99500679 1001 86380 86390 1
500669 99500669 1001 86380 86390 1
500557 99500557 1001 86380 86390 1
500571 99500571 1001 86380 86390 1
500483 99500483 1001 86380 86390 1
500554 99500554 1001 86380 86390 1
500413 99500413 1001 86380 86390 1
500225 99500225 1001 86380 86390 1
500824 99500824 1001 86380 86390 1
500893 99500893 1001 86380 86390 1
501593 99501593 1001 86380 86390 1
501504 99501504 1001 86380 86390 1
501621 99501621 1001 86380 86390 1
501587 99501587 1001 86380 86390 1
501783 99501783 1001 86380 86390 1
501835 99501835 1001 86380 86390 1
501784 99501784 1001 86380 86390 1
501773 99501773 1001 86380 86390 1
502406 99502406 1001 86380 86390 1
502414 99502414 1001 86380 86390 1
502076 99502076 1001 86380 86390 1
501941 99501941 1001 86380 86390 1
501945 99501945 1001 86380 86390 1
502479 99502479 1001 86380 86390 1
502661 99502661 1001 86380 86390 1
502649 99502649 1001 86380 86390 1
503101 99503101 1001 86380 86390 1
503107 99503107 1001 86380 86390 1
503283 99503283 1001 86380 86390 1
503026 99503026 1001 86380 86390 1
502777 99502777 1001 86380 86390 1
502803 99502803 1001 86380 86390 1
502728 99502728 1001 86380 86390 1
503456 99503456 1001 86380 86390 1
504011 99504011 1001 86380 86390 1
503773 99503773 1001 86380 86390 1
503800 99503800 1001 86380 86390 1
503832 99503832 1001 86380 86390 1
503524 99503524 1001 86380 86390 1
504297 99504297 1001 86380 86390 1
504220 99504220 1001 86380 86390 1
504287 99504287 1001 86380 86390 1
504212 99504212 1001 86380 86390 1
504214 99504214 1001 86380 86390 1
504295 99504295 1001 86380 86390 1
504823 99504823 1001 86380 86390 1
504852 99504852 1001 86380 86390 1
504667 99504667 1001 86380 86390 1
504566 99504566 1001 86380 86390 1
504618 99504618 1001 86380 86390 1
504657 99504657 1001 86380 86390 1
504569 99504569 1001 86380 86390 1
504411 99504411 1001 86380 86390 1
505071 99505071 1001 86380 86390 1
505034 99505034 1001 86380 86390 1
505035 99505035 1001 86380 86390 1
505065 99505065 1001 86380 86390 1
505014 99505014 1001 86380 86390 1
504964 99504964 1001 86380 86390 1
505734 99505734 1001 86380 86390 1
505682 99505682 1001 86380 86390 1
505635 99505635 1001 86380 86390 1
505438 99505438 1001 86380 86390 1
505522 99505522 1001 86380 86390 1
505447 99505447 1001 86380 86390 1
505551 99505551 1001 86380 86390 1
505188 99505188 1001 86380 86390 1
505162 99505162 1001 86380 86390 1
505210 99505210 1001 86380 86390 1
505158 99505158 1001 86380 86390 1
505929 99505929 1001 86380 86390 1
505828 99505828 1001 86380 86390 1
506547 99506547 1001 86380 86390 1
506499 99506499 1001 86380 86390 1
506451 99506451 1001 86380 86390 1
506428 99506428 1001 86380 86390 1
506314 99506314 1001 86380 86390 1
506357 99506357 1001 86380 86390 1
506335 99506335 1001 86380 86390 1
506159 99506159 1001 86380 86390 1
506660 99506660 1001 86380 86390 1
505976 99505976 1001 86380 86390 1
507218 99507218 1001 86380 86390 1
507142 99507142 1001 86380 86390 1
507190 99507190 1001 86380 86390 1
506906 99506906 1001 86380 86390 1
506910 99506910 1001 86380 86390 1
506863 99506863 1001 86380 86390 1
506954 99506954 1001 86380 86390 1
507538 99507538 1001 86380 86390 1
507453 99507453 1001 86380 86390 1
507611 99507611 1001 86380 86390 1
508164 99508164 1001 86380 86390 1
508104 99508104 1001 86380 86390 1
508210 99508210 1001 86380 86390 1
507705 99507705 1001 86380 86390 1
507640 99507640 1001 86380 86390 1
508310 99508310 1001 86380 86390 1
508260 99508260 1001 86380 86390 1
508416 99508416 1001 86380 86390 1
509066 99509066 1001 86380 86390 1
508806 99508806 1001 86380 86390 1
508807 99508807 1001 86380 86390 1
508666 99508666 1001 86380 86390 1
508669 99508669 1001 86380 86390 1
508735 99508735 1001 86380 86390 1
508839 99508839 1001 86380 86390 1
508554 99508554 1001 86380 86390 1
508490 99508490 1001 86380 86390 1
509157 99509157 1001 86380 86390 1
509080 99509080 1001 86380 86390 1
509824 99509824 1001 86380 86390 1
509863 99509863 1001 86380 86390 1
509827 99509827 1001 86380 86390 1
509700 99509700 1001 86380 86390 1
509712 99509712 1001 86380 86390 1
509875 99509875 1001 86380 86390 1
509883 99509883 1001 86380 86390 1
509767 99509767 1001 86380 86390 1
509622 99509622 1001 86380 86390 1
509461 99509461 1001 86380 86390 1
509412 99509412 1001 86380 86390 1
509420 99509420 1001 86380 86390 1
510564 99510564 1001 86380 86390 1
510604 99510604 1001 86380 86390 1
510555 99510555 1001 86380 86390 1
510584 99510584 1001 86380 86390 1
510462 99510462 1001 86380 86390 1
510516 99510516 1001 86380 86390 1
510178 99510178 1001 86380 86390 1
510232 99510232 1001 86380 86390 1
510195 99510195 1001 86380 86390 1
510892 99510892 1001 86380 86390 1
510846 99510846 1001 86380 86390 1
510862 99510862 1001 86380 86390 1
511465 99511465 1001 86380 86390 1
511364 99511364 1001 86380 86390 1
511407 99511407 1001 86380 86390 1
511446 99511446 1001 86380 86390 1
511542 99511542 1001 86380 86390 1
511462 99511462 1001 86380 86390 1
511322 99511322 1001 86380 86390 1
511348 99511348 1001 86380 86390 1
511249 99511249 1001 86380 86390 1
511318 99511318 1001 86380 86390 1
511126 99511126 1001 86380 86390 1
511024 99511024 1001 86380 86390 1
511091 99511091 1001 86380 86390 1
511003 99511003 1001 86380 86390 1
511109 99511109 1001 86380 86390 1
511034 99511034 1001 86380 86390 1
511086 99511086 1001 86380 86390 1
511557 99511557 1001 86380 86390 1
512224 99512224 1001 86380 86390 1
512066 99512066 1001 86380 86390 1
512003 99512003 1001 86380 86390 1
512082 99512082 1001 86380 86390 1
511791 99511791 1001 86380 86390 1
511934 99511934 1001 86380 86390 1
511935 99511935 1001 86380 86390 1
511949 99511949 1001 86380 86390 1
512444 99512444 1001 86380 86390 1
512393 99512393 1001 86380 86390 1
512526 99512526 1001 86380 86390 1
512502 99512502 1001 86380 86390 1
513182 99513182 1001 86380 86390 1
513111 99513111 1001 86380 86390 1
513150 99513150 1001 86380 86390 1
513196 99513196 1001 86380 86390 1
513139 99513139 1001 86380 86390 1
513088 99513088 1001 86380 86390 1
512888 99512888 1001 86380 86390 1
512850 99512850 1001 86380 86390 1
512667 99512667 1001 86380 86390 1
512618 99512618 1001 86380 86390 1
513347 99513347 1001 86380 86390 1
513300 99513300 1001 86380 86390 1
513912 99513912 1001 86380 86390 1
513980 99513980 1001 86380 86390 1
513736 99513736 1001 86380 86390 1
513776 99513776 1001 86380 86390 1
513662 99513662 1001 86380 86390 1
513650 99513650 1001 86380 86390 1
513651 99513651 1001 86380 86390 1
513503 99513503 1001 86380 86390 1
513427 99513427 1001 86380 86390 1
513510 99513510 1001 86380 86390 1
514133 99514133 1001 86380 86390 1
514083 99514083 1001 86380 86390 1
514227 99514227 1001 86380 86390 1
514099 99514099 1001 86380 86390 1
514138 99514138 1001 86380 86390 1
514113 99514113 1001 86380 86390 1
514167 99514167 1001 86380 86390 1
514830 99514830 1001 86380 86390 1
514775 99514775 1001 86380 86390 1
514818 99514818 1001 86380 86390 1
514506 99514506 1001 86380 86390 1
514558 99514558 1001 86380 86390 1
514598 99514598 1001 86380 86390 1
514444 99514444 1001 86380 86390 1
514278 99514278 1001 86380 86390 1
514400 99514400 1001 86380 86390 1
514402 99514402 1001 86380 86390 1
514287 99514287 1001 86380 86390 1
514970 99514970 1001 86380 86390 1
515048 99515048 1001 86380 86390 1
515481 99515481 1001 86380 86390 1
515637 99515637 1001 86380 86390 1
515657 99515657 1001 86380 86390 1
515446 99515446 1001 86380 86390 1
515423 99515423 1001 86380 86390 1
515153 99515153 1001 86380 86390 1
515093 99515093 1001 86380 86390 1
515184 99515184 1001 86380 86390 1
515135 99515135 1001 86380 86390 1
515747 99515747 1001 86380 86390 1
515838 99515838 1001 86380 86390 1
515820 99515820 1001 86380 86390 1
515690 99515690 1001 86380 86390 1
516397 99516397 1001 86380 86390 1
516360 99516360 1001 86380 86390 1
516494 99516494 1001 86380 86390 1
516252 99516252 1001 86380 86390 1
516127 99516127 1001 86380 86390 1
516258 99516258 1001 86380 86390 1
516277 99516277 1001 86380 86390 1
515968 99515968 1001 86380 86390 1
516627 99516627 1001 86380 86390 1
516596 99516596 1001 86380 86390 1
517288 99517288 1001 86380 86390 1
517149 99517149 1001 86380 86390 1
517041 99517041 1001 86380 86390 1
516978 99516978 1001 86380 86390 1
517086 99517086 1001 86380 86390 1
517064 99517064 1001 86380 86390 1
517078 99517078 1001 86380 86390 1
516781 99516781 1001 86380 86390 1
516887 99516887 1001 86380 86390 1
516773 99516773 1001 86380 86390 1
516749 99516749 1001 86380 86390 1
516879 99516879 1001 86380 86390 1
517390 99517390 1001 86380 86390 1
517471 99517471 1001 86380 86390 1
518047 99518047 1001 86380 86390 1
518146 99518146 1001 86380 86390 1
517936 99517936 1001 86380 86390 1
517748 99517748 1001 86380 86390 1
517558 99517558 1001 86380 86390 1
517704 99517704 1001 86380 86390 1
518202 99518202 1001 86380 86390 1
518247 99518247 1001 86380 86390 1
518873 99518873 1001 86380 86390 1
518797 99518797 1001 86380 86390 1
518841 99518841 1001 86380 86390 1
518981 99518981 1001 86380 86390 1
518697 99518697 1001 86380 86390 1
518580 99518580 1001 86380 86390 1
518395 99518395 1001 86380 86390 1
518439 99518439 1001 86380 86390 1
518547 99518547 1001 86380 86390 1
519116 99519116 1001 86380 86390 1
519105 99519105 1001 86380 86390 1
519114 99519114 1001 86380 86390 1
519766 99519766 1001 86380 86390 1
519613 99519613 1001 86380 86390 1
519521 99519521 1001 86380 86390 1
519401 99519401 1001 86380 86390 1
519209 99519209 1001 86380 86390 1
519371 99519371 1001 86380 86390 1
520008 99520008 1001 86380 86390 1
519854 99519854 1001 86380 86390 1
519998 99519998 1001 86380 86390 1
520555 99520555 1001 86380 86390 1
520519 99520519 1001 86380 86390 1
520370 99520370 1001 86380 86390 1
520371 99520371 1001 86380 86390 1
520427 99520427 1001 86380 86390 1
520286 99520286 1001 86380 86390 1
520369 99520369 1001 86380 86390 1
520033 99520033 1001 86380 86390 1
520047 99520047 1001 86380 86390 1
520169 99520169 1001 86380 86390 1
520668 99520668 1001 86380 86390 1
520684 99520684 1001 86380 86390 1
521419 99521419 1001 86380 86390 1
521453 99521453 1001 86380 86390 1
521428 99521428 1001 86380 86390 1
521200 99521200 1001 86380 86390 1
521059 99521059 1001 86380 86390 1
521102 99521102 1001 86380 86390 1
521078 99521078 1001 86380 86390 1
521182 99521182 1001 86380 86390 1
521606 99521606 1001 86380 86390 1
521477 99521477 1001 86380 86390 1
521523 99521523 1001 86380 86390 1
522263 99522263 1001 86380 86390 1
522116 99522116 1001 86380 86390 1
522220 99522220 1001 86380 86390 1
522068 99522068 1001 86380 86390 1
521720 99521720 1001 86380 86390 1
521760 99521760 1001 86380 86390 1
521761 99521761 1001 86380 86390 1
522450 99522450 1001 86380 86390 1
522362 99522362 1001 86380 86390 1
522377 99522377 1001 86380 86390 1
522340 99522340 1001 86380 86390 1
523119 99523119 1001 86380 86390 1
522852 99522852 1001 86380 86390 1
522596 99522596 1001 86380 86390 1
522508 99522508 1001 86380 86390 1
522574 99522574 1001 86380 86390 1
522509 99522509 1001 86380 86390 1
523129 99523129 1001 86380 86390 1
523204 99523204 1001 86380 86390 1
523919 99523919 1001 86380 86390 1
523889 99523889 1001 86380 86390 1
523775 99523775 1001 86380 86390 1
523788 99523788 1001 86380 86390 1
523867 99523867 1001 86380 86390 1
523585 99523585 1001 86380 86390 1
523658 99523658 1001 86380 86390 1
523377 99523377 1001 86380 86390 1
523455 99523455 1001 86380 86390 1
523326 99523326 1001 86380 86390 1
523361 99523361 1001 86380 86390 1
524114 99524114 1001 86380 86390 1
523960 99523960 1001 86380 86390 1
524130 99524130 1001 86380 86390 1
524018 99524018 1001 86380 86390 1
524684 99524684 1001 86380 86390 1
524597 99524597 1001 86380 86390 1
524366 99524366 1001 86380 86390 1
524471 99524471 1001 86380 86390 1
524248 99524248 1001 86380 86390 1
524813 99524813 1001 86380 86390 1
524802 99524802 1001 86380 86390 1
525585 99525585 1001 86380 86390 1
525317 99525317 1001 86380 86390 1
525272 99525272 1001 86380 86390 1
525087 99525087 1001 86380 86390 1
525788 99525788 1001 86380 86390 1
525725 99525725 1001 86380 86390 1
525681 99525681 1001 86380 86390 1
525708 99525708 1001 86380 86390 1
526390 99526390 1001 86380 86390 1
526311 99526311 1001 86380 86390 1
526352 99526352 1001 86380 86390 1
526302 99526302 1001 86380 86390 1
526368 99526368 1001 86380 86390 1
526144 99526144 1001 86380 86390 1
526171 99526171 1001 86380 86390 1
526213 99526213 1001 86380 86390 1
525852 99525852 1001 86380 86390 1
525996 99525996 1001 86380 86390 1
526517 99526517 1001 86380 86390 1
526534 99526534 1001 86380 86390 1
526523 99526523 1001 86380 86390 1
527161 99527161 1001 86380 86390 1
527112 99527112 1001 86380 86390 1
526880 99526880 1001 86380 86390 1
526988 99526988 1001 86380 86390 1
526978 99526978 1001 86380 86390 1
526810 99526810 1001 86380 86390 1
526682 99526682 1001 86380 86390 1
526790 99526790 1001 86380 86390 1
526728 99526728 1001 86380 86390 1
527384 99527384 1001 86380 86390 1
527400 99527400 1001 86380 86390 1
528072 99528072 1001 86380 86390 1
527872 99527872 1001 86380 86390 1
527884 99527884 1001 86380 86390 1
527885 99527885 1001 86380 86390 1
528019 99528019 1001 86380 86390 1
527748 99527748 1001 86380 86390 1
527802 99527802 1001 86380 86390 1
527842 99527842 1001 86380 86390 1
527548 99527548 1001 86380 86390 1
527626 99527626 1001 86380 86390 1
527487 99527487 1001 86380 86390 1
527474 99527474 1001 86380 86390 1
527503 99527503 1001 86380 86390 1
528189 99528189 1001 86380 86390 1
528085 99528085 1001 86380 86390 1
528178 99528178 1001 86380 86390 1
528166 99528166 1001 86380 86390 1
528174 99528174 1001 86380 86390 1
528711 99528711 1001 86380 86390 1
528791 99528791 1001 86380 86390 1
528830 99528830 1001 86380 86390 1
528755 99528755 1001 86380 86390 1
528705 99528705 1001 86380 86390 1
528568 99528568 1001 86380 86390 1
528546 99528546 1001 86380 86390 1
528374 99528374 1001 86380 86390 1
528289 99528289 1001 86380 86390 1
529042 99529042 1001 86380 86390 1
528949 99528949 1001 86380 86390 1
529527 99529527 1001 86380 86390 1
529544 99529544 1001 86380 86390 1
529675 99529675 1001 86380 86390 1
529457 99529457 1001 86380 86390 1
529466 99529466 1001 86380 86390 1
529120 99529120 1001 86380 86390 1
529138 99529138 1001 86380 86390 1
529299 99529299 1001 86380 86390 1
529750 99529750 1001 86380 86390 1
529893 99529893 1001 86380 86390 1
529752 99529752 1001 86380 86390 1
529778 99529778 1001 86380 86390 1
529729 99529729 1001 86380 86390 1
529918 99529918 1001 86380 86390 1
530351 99530351 1001 86380 86390 1
530410 99530410 1001 86380 86390 1
530500 99530500 1001 86380 86390 1
530547 99530547 1001 86380 86390 1
530257 99530257 1001 86380 86390 1
530313 99530313 1001 86380 86390 1
530316 99530316 1001 86380 86390 1
530077 99530077 1001 86380 86390 1
530060 99530060 1001 86380 86390 1
530009 99530009 1001 86380 86390 1
530706 99530706 1001 86380 86390 1
530592 99530592 1001 86380 86390 1
530728 99530728 1001 86380 86390 1
530704 99530704 1001 86380 86390 1
531178 99531178 1001 86380 86390 1
531193 99531193 1001 86380 86390 1
530985 99530985 1001 86380 86390 1
531143 99531143 1001 86380 86390 1
531093 99531093 1001 86380 86390 1
530992 99530992 1001 86380 86390 1
530903 99530903 1001 86380 86390 1
530878 99530878 1001 86380 86390 1
530866 99530866 1001 86380 86390 1
530961 99530961 1001 86380 86390 1
530858 99530858 1001 86380 86390 1
530849 99530849 1001 86380 86390 1
531482 99531482 1001 86380 86390 1
531535 99531535 1001 86380 86390 1
531504 99531504 1001 86380 86390 1
532149 99532149 1001 86380 86390 1
532190 99532190 1001 86380 86390 1
531911 99531911 1001 86380 86390 1
531891 99531891 1001 86380 86390 1
531956 99531956 1001 86380 86390 1
531947 99531947 1001 86380 86390 1
531689 99531689 1001 86380 86390 1
531608 99531608 1001 86380 86390 1
532396 99532396 1001 86380 86390 1
532962 99532962 1001 86380 86390 1
532963 99532963 1001 86380 86390 1
532693 99532693 1001 86380 86390 1
532656 99532656 1001 86380 86390 1
532580 99532580 1001 86380 86390 1
532529 99532529 1001 86380 86390 1
532479 99532479 1001 86380 86390 1
532458 99532458 1001 86380 86390 1
532488 99532488 1001 86380 86390 1
533057 99533057 1001 86380 86390 1
533213 99533213 1001 86380 86390 1
533037 99533037 1001 86380 86390 1
533064 99533064 1001 86380 86390 1
533858 99533858 1001 86380 86390 1
533751 99533751 1001 86380 86390 1
533790 99533790 1001 86380 86390 1
533526 99533526 1001 86380 86390 1
533619 99533619 1001 86380 86390 1
533451 99533451 1001 86380 86390 1
533596 99533596 1001 86380 86390 1
533453 99533453 1001 86380 86390 1
533330 99533330 1001 86380 86390 1
533388 99533388 1001 86380 86390 1
533428 99533428 1001 86380 86390 1
533326 99533326 1001 86380 86390 1
533869 99533869 1001 86380 86390 1
533983 99533983 1001 86380 86390 1
534494 99534494 1001 86380 86390 1
534573 99534573 1001 86380 86390 1
534498 99534498 1001 86380 86390 1
534511 99534511 1001 86380 86390 1
534500 99534500 1001 86380 86390 1
534672 99534672 1001 86380 86390 1
534415 99534415 1001 86380 86390 1
534444 99534444 1001 86380 86390 1
534132 99534132 1001 86380 86390 1
534231 99534231 1001 86380 86390 1
534844 99534844 1001 86380 86390 1
534780 99534780 1001 86380 86390 1
535482 99535482 1001 86380 86390 1
535439 99535439 1001 86380 86390 1
535491 99535491 1001 86380 86390 1
535353 99535353 1001 86380 86390 1
535294 99535294 1001 86380 86390 1
535105 99535105 1001 86380 86390 1
535249 99535249 1001 86380 86390 1
535108 99535108 1001 86380 86390 1
535251 99535251 1001 86380 86390 1
535000 99535000 1001 86380 86390 1
535651 99535651 1001 86380 86390 1
534890 99534890 1001 86380 86390 1
535679 99535679 1001 86380 86390 1
535643 99535643 1001 86380 86390 1
535669 99535669 1001 86380 86390 1
535515 99535515 1001 86380 86390 1
536183 99536183 1001 86380 86390 1
536268 99536268 1001 86380 86390 1
536003 99536003 1001 86380 86390 1
536107 99536107 1001 86380 86390 1
535965 99535965 1001 86380 86390 1
536102 99536102 1001 86380 86390 1
536064 99536064 1001 86380 86390 1
535923 99535923 1001 86380 86390 1
535899 99535899 1001 86380 86390 1
536518 99536518 1001 86380 86390 1
536519 99536519 1001 86380 86390 1
536442 99536442 1001 86380 86390 1
537150 99537150 1001 86380 86390 1
537070 99537070 1001 86380 86390 1
537059 99537059 1001 86380 86390 1
537111 99537111 1001 86380 86390 1
536870 99536870 1001 86380 86390 1
536911 99536911 1001 86380 86390 1
536953 99536953 1001 86380 86390 1
536915 99536915 1001 86380 86390 1
536731 99536731 1001 86380 86390 1
536566 99536566 1001 86380 86390 1
537269 99537269 1001 86380 86390 1
537221 99537221 1001 86380 86390 1
537808 99537808 1001 86380 86390 1
537961 99537961 1001 86380 86390 1
537890 99537890 1001 86380 86390 1
537980 99537980 1001 86380 86390 1
537771 99537771 1001 86380 86390 1
537713 99537713 1001 86380 86390 1
537703 99537703 1001 86380 86390 1
537458 99537458 1001 86380 86390 1
537460 99537460 1001 86380 86390 1
537555 99537555 1001 86380 86390 1
537413 99537413 1001 86380 86390 1
537417 99537417 1001 86380 86390 1
537456 99537456 1001 86380 86390 1
537380 99537380 1001 86380 86390 1
538024 99538024 1001 86380 86390 1
538002 99538002 1001 86380 86390 1
538084 99538084 1001 86380 86390 1
538163 99538163 1001 86380 86390 1
538753 99538753 1001 86380 86390 1
538788 99538788 1001 86380 86390 1
538798 99538798 1001 86380 86390 1
538746 99538746 1001 86380 86390 1
538422 99538422 1001 86380 86390 1
538529 99538529 1001 86380 86390 1
538311 99538311 1001 86380 86390 1
538209 99538209 1001 86380 86390 1
538197 99538197 1001 86380 86390 1
538278 99538278 1001 86380 86390 1
539436 99539436 1001 86380 86390 1
539230 99539230 1001 86380 86390 1
539339 99539339 1001 86380 86390 1
539392 99539392 1001 86380 86390 1
539034 99539034 1001 86380 86390 1
539203 99539203 1001 86380 86390 1
539179 99539179 1001 86380 86390 1
539162 99539162 1001 86380 86390 1
539781 99539781 1001 86380 86390 1
539796 99539796 1001 86380 86390 1
539812 99539812 1001 86380 86390 1
540365 99540365 1001 86380 86390 1
540315 99540315 1001 86380 86390 1
540319 99540319 1001 86380 86390 1
540397 99540397 1001 86380 86390 1
540402 99540402 1001 86380 86390 1
540236 99540236 1001 86380 86390 1
540249 99540249 1001 86380 86390 1
540057 99540057 1001 86380 86390 1
540231 99540231 1001 86380 86390 1
540167 99540167 1001 86380 86390 1
539890 99539890 1001 86380 86390 1
539868 99539868 1001 86380 86390 1
540037 99540037 1001 86380 86390 1
539947 99539947 1001 86380 86390 1
540583 99540583 1001 86380 86390 1
540520 99540520 1001 86380 86390 1
540534 99540534 1001 86380 86390 1
540552 99540552 1001 86380 86390 1
541257 99541257 1001 86380 86390 1
541273 99541273 1001 86380 86390 1
541158 99541158 1001 86380 86390 1
540919 99540919 1001 86380 86390 1
540967 99540967 1001 86380 86390 1
541074 99541074 1001 86380 86390 1
540677 99540677 1001 86380 86390 1
540782 99540782 1001 86380 86390 1
540770 99540770 1001 86380 86390 1
540785 99540785 1001 86380 86390 1
540736 99540736 1001 86380 86390 1
541308 99541308 1001 86380 86390 1
541387 99541387 1001 86380 86390 1
541400 99541400 1001 86380 86390 1
541439 99541439 1001 86380 86390 1
542116 99542116 1001 86380 86390 1
541942 99541942 1001 86380 86390 1
542089 99542089 1001 86380 86390 1
542034 99542034 1001 86380 86390 1
542061 99542061 1001 86380 86390 1
541837 99541837 1001 86380 86390 1
541840 99541840 1001 86380 86390 1
541750 99541750 1001 86380 86390 1
541751 99541751 1001 86380 86390 1
541861 99541861 1001 86380 86390 1
541641 99541641 1001 86380 86390 1
541667 99541667 1001 86380 86390 1
541632 99541632 1001 86380 86390 1
541609 99541609 1001 86380 86390 1
541585 99541585 1001 86380 86390 1
541599 99541599 1001 86380 86390 1
542194 99542194 1001 86380 86390 1
541499 99541499 1001 86380 86390 1
542158 99542158 1001 86380 86390 1
542242 99542242 1001 86380 86390 1
542766 99542766 1001 86380 86390 1
542900 99542900 1001 86380 86390 1
542600 99542600 1001 86380 86390 1
542720 99542720 1001 86380 86390 1
542568 99542568 1001 86380 86390 1
542485 99542485 1001 86380 86390 1
542498 99542498 1001 86380 86390 1
542397 99542397 1001 86380 86390 1
542994 99542994 1001 86380 86390 1
543088 99543088 1001 86380 86390 1
543054 99543054 1001 86380 86390 1
543604 99543604 1001 86380 86390 1
543656 99543656 1001 86380 86390 1
543631 99543631 1001 86380 86390 1
543749 99543749 1001 86380 86390 1
543667 99543667 1001 86380 86390 1
543567 99543567 1001 86380 86390 1
543416 99543416 1001 86380 86390 1
543533 99543533 1001 86380 86390 1
543511 99543511 1001 86380 86390 1
543334 99543334 1001 86380 86390 1
543340 99543340 1001 86380 86390 1
543353 99543353 1001 86380 86390 1
543927 99543927 1001 86380 86390 1
543850 99543850 1001 86380 86390 1
543863 99543863 1001 86380 86390 1
543928 99543928 1001 86380 86390 1
543905 99543905 1001 86380 86390 1
543883 99543883 1001 86380 86390 1
544475 99544475 1001 86380 86390 1
544577 99544577 1001 86380 86390 1
544557 99544557 1001 86380 86390 1
544442 99544442 1001 86380 86390 1
544368 99544368 1001 86380 86390 1
544199 99544199 1001 86380 86390 1
544319 99544319 1001 86380 86390 1
544093 99544093 1001 86380 86390 1
544043 99544043 1001 86380 86390 1
544045 99544045 1001 86380 86390 1
544127 99544127 1001 86380 86390 1
544724 99544724 1001 86380 86390 1
544687 99544687 1001 86380 86390 1
544624 99544624 1001 86380 86390 1
544663 99544663 1001 86380 86390 1
544728 99544728 1001 86380 86390 1
544625 99544625 1001 86380 86390 1
544667 99544667 1001 86380 86390 1
410651 639 1001 70140 75357 1
511904 985 1002 57522 61320 1
531574 1109 1001 67131 67430 1
400236 99400236 1001 86380 86390 1
400278 99400278 1001 86380 86390 1
400709 99400709 1001 86380 86390 1
400661 99400661 1001 86380 86390 1
400753 99400753 1001 86380 86390 1
400845 99400845 1001 86380 86390 1
400974 99400974 1001 86380 86390 1
401037 99401037 1001 86380 86390 1
401200 99401200 1001 86380 86390 1
401302 99401302 1001 86380 86390 1
401365 99401365 1001 86380 86390 1
401585 99401585 1001 86380 86390 1
401795 99401795 1001 86380 86390 1
402015 99402015 1001 86380 86390 1
402112 99402112 1001 86380 86390 1
402155 99402155 1001 86380 86390 1
402274 99402274 1001 86380 86390 1
402289 99402289 1001 86380 86390 1
402290 99402290 1001 86380 86390 1
402308 99402308 1001 86380 86390 1
402441 99402441 1001 86380 86390 1
402464 99402464 1001 86380 86390 1
402538 99402538 1001 86380 86390 1
402674 99402674 1001 86380 86390 1
402709 99402709 1001 86380 86390 1
402918 99402918 1001 86380 86390 1
403030 99403030 1001 86380 86390 1
403044 99403044 1001 86380 86390 1
403178 99403178 1001 86380 86390 1
403221 99403221 1001 86380 86390 1
403223 99403223 1001 86380 86390 1
403438 99403438 1001 86380 86390 1
403456 99403456 1001 86380 86390 1
403493 99403493 1001 86380 86390 1
403622 99403622 1001 86380 86390 1
403822 99403822 1001 86380 86390 1
403916 99403916 1001 86380 86390 1
404292 99404292 1001 86380 86390 1
404320 99404320 1001 86380 86390 1
404648 99404648 1001 86380 86390 1
404751 99404751 1001 86380 86390 1
404761 99404761 1001 86380 86390 1
404856 99404856 1001 86380 86390 1
405156 99405156 1001 86380 86390 1
405183 99405183 1001 86380 86390 1
405246 99405246 1001 86380 86390 1
405475 99405475 1001 86380 86390 1
405761 99405761 1001 86380 86390 1
405828 99405828 1001 86380 86390 1
405975 99405975 1001 86380 86390 1
405899 99405899 1001 86380 86390 1
406032 99406032 1001 86380 86390 1
406070 99406070 1001 86380 86390 1
406091 99406091 1001 86380 86390 1
406087 99406087 1001 86380 86390 1
406220 99406220 1001 86380 86390 1
406579 99406579 1001 86380 86390 1
406660 99406660 1001 86380 86390 1
406715 99406715 1001 86380 86390 1
406633 99406633 1001 86380 86390 1
407100 99407100 1001 86380 86390 1
407033 99407033 1001 86380 86390 1
407261 99407261 1001 86380 86390 1
407385 99407385 1001 86380 86390 1
407792 99407792 1001 86380 86390 1
407972 99407972 1001 86380 86390 1
408231 99408231 1001 86380 86390 1
408627 99408627 1001 86380 86390 1
408701 99408701 1001 86380 86390 1
408857 99408857 1001 86380 86390 1
409074 99409074 1001 86380 86390 1
409056 99409056 1001 86380 86390 1
409339 99409339 1001 86380 86390 1
409322 99409322 1001 86380 86390 1
409468 99409468 1001 86380 86390 1
409546 99409546 1001 86380 86390 1
409954 99409954 1001 86380 86390 1
409962 99409962 1001 86380 86390 1
410054 99410054 1001 86380 86390 1
410059 99410059 1001 86380 86390 1
410154 99410154 1001 86380 86390 1
410277 99410277 1001 86380 86390 1
410421 99410421 1001 86380 86390 1
410640 99410640 1001 86380 86390 1
410627 99410627 1001 86380 86390 1
410945 99410945 1001 86380 86390 1
411085 99411085 1001 86380 86390 1
411216 99411216 1001 86380 86390 1
411338 99411338 1001 86380 86390 1
411656 99411656 1001 86380 86390 1
411955 99411955 1001 86380 86390 1
412070 99412070 1001 86380 86390 1
412106 99412106 1001 86380 86390 1
412276 99412276 1001 86380 86390 1
412217 99412217 1001 86380 86390 1
412480 99412480 1001 86380 86390 1
412459 99412459 1001 86380 86390 1
413457 99413457 1001 86380 86390 1
412931 99412931 1001 86380 86390 1
413084 99413084 1001 86380 86390 1
413263 99413263 1001 86380 86390 1
412802 99412802 1001 86380 86390 1
412786 99412786 1001 86380 86390 1
412633 99412633 1001 86380 86390 1
414022 99414022 1001 86380 86390 1
413859 99413859 1001 86380 86390 1
415095 99415095 1001 86380 86390 1
415191 99415191 1001 86380 86390 1
415262 99415262 1001 86380 86390 1
415263 99415263 1001 86380 86390 1
415299 99415299 1001 86380 86390 1
414746 99414746 1001 86380 86390 1
414807 99414807 1001 86380 86390 1
414582 99414582 1001 86380 86390 1
414561 99414561 1001 86380 86390 1
414138 99414138 1001 86380 86390 1
414205 99414205 1001 86380 86390 1
414142 99414142 1001 86380 86390 1
414311 99414311 1001 86380 86390 1
416930 99416930 1001 86380 86390 1
416612 99416612 1001 86380 86390 1
416676 99416676 1001 86380 86390 1
416913 99416913 1001 86380 86390 1
416142 99416142 1001 86380 86390 1
416325 99416325 1001 86380 86390 1
416326 99416326 1001 86380 86390 1
416507 99416507 1001 86380 86390 1
416546 99416546 1001 86380 86390 1
417243 99417243 1001 86380 86390 1
417244 99417244 1001 86380 86390 1
417321 99417321 1001 86380 86390 1
417325 99417325 1001 86380 86390 1
417193 99417193 1001 86380 86390 1
417400 99417400 1001 86380 86390 1
417530 99417530 1001 86380 86390 1
417455 99417455 1001 86380 86390 1
417510 99417510 1001 86380 86390 1
418577 99418577 1001 86380 86390 1
418706 99418706 1001 86380 86390 1
418419 99418419 1001 86380 86390 1
417869 99417869 1001 86380 86390 1
417966 99417966 1001 86380 86390 1
417878 99417878 1001 86380 86390 1
419161 99419161 1001 86380 86390 1
418890 99418890 1001 86380 86390 1
418829 99418829 1001 86380 86390 1
420355 99420355 1001 86380 86390 1
420197 99420197 1001 86380 86390 1
420425 99420425 1001 86380 86390 1
419942 99419942 1001 86380 86390 1
420049 99420049 1001 86380 86390 1
419874 99419874 1001 86380 86390 1
419937 99419937 1001 86380 86390 1
419252 99419252 1001 86380 86390 1
420682 99420682 1001 86380 86390 1
421920 99421920 1001 86380 86390 1
421726 99421726 1001 86380 86390 1
421880 99421880 1001 86380 86390 1
421478 99421478 1001 86380 86390 1
421275 99421275 1001 86380 86390 1
421458 99421458 1001 86380 86390 1
421325 99421325 1001 86380 86390 1
421560 99421560 1001 86380 86390 1
421200 99421200 1001 86380 86390 1
422517 99422517 1001 86380 86390 1
422299 99422299 1001 86380 86390 1
423625 99423625 1001 86380 86390 1
423216 99423216 1001 86380 86390 1
423246 99423246 1001 86380 86390 1
423188 99423188 1001 86380 86390 1
422778 99422778 1001 86380 86390 1
422886 99422886 1001 86380 86390 1
422662 99422662 1001 86380 86390 1
423988 99423988 1001 86380 86390 1
423847 99423847 1001 86380 86390 1
423924 99423924 1001 86380 86390 1
424132 99424132 1001 86380 86390 1
423817 99423817 1001 86380 86390 1
425255 99425255 1001 86380 86390 1
425327 99425327 1001 86380 86390 1
425092 99425092 1001 86380 86390 1
424871 99424871 1001 86380 86390 1
424292 99424292 1001 86380 86390 1
424530 99424530 1001 86380 86390 1
425677 99425677 1001 86380 86390 1
425823 99425823 1001 86380 86390 1
426954 99426954 1001 86380 86390 1
426853 99426853 1001 86380 86390 1
426810 99426810 1001 86380 86390 1
426488 99426488 1001 86380 86390 1
426675 99426675 1001 86380 86390 1
426467 99426467 1001 86380 86390 1
426219 99426219 1001 86380 86390 1
425876 99425876 1001 86380 86390 1
425834 99425834 1001 86380 86390 1
427321 99427321 1001 86380 86390 1
428401 99428401 1001 86380 86390 1
428501 99428501 1001 86380 86390 1
428592 99428592 1001 86380 86390 1
428435 99428435 1001 86380 86390 1
428436 99428436 1001 86380 86390 1
428159 99428159 1001 86380 86390 1
428096 99428096 1001 86380 86390 1
427988 99427988 1001 86380 86390 1
427993 99427993 1001 86380 86390 1
428271 99428271 1001 86380 86390 1
428226 99428226 1001 86380 86390 1
427907 99427907 1001 86380 86390 1
429102 99429102 1001 86380 86390 1
430070 99430070 1001 86380 86390 1
429994 99429994 1001 86380 86390 1
430107 99430107 1001 86380 86390 1
429660 99429660 1001 86380 86390 1
429866 99429866 1001 86380 86390 1
429849 99429849 1001 86380 86390 1
429630 99429630 1001 86380 86390 1
429222 99429222 1001 86380 86390 1
429366 99429366 1001 86380 86390 1
429345 99429345 1001 86380 86390 1
429178 99429178 1001 86380 86390 1
429254 99429254 1001 86380 86390 1
429507 99429507 1001 86380 86390 1
429263 99429263 1001 86380 86390 1
430770 99430770 1001 86380 86390 1
430516 99430516 1001 86380 86390 1
430389 99430389 1001 86380 86390 1
430654 99430654 1001 86380 86390 1
431987 99431987 1001 86380 86390 1
431750 99431750 1001 86380 86390 1
431723 99431723 1001 86380 86390 1
431928 99431928 1001 86380 86390 1
431904 99431904 1001 86380 86390 1
431612 99431612 1001 86380 86390 1
431362 99431362 1001 86380 86390 1
431469 99431469 1001 86380 86390 1
431470 99431470 1001 86380 86390 1
430977 99430977 1001 86380 86390 1
431095 99431095 1001 86380 86390 1
430829 99430829 1001 86380 86390 1
431248 99431248 1001 86380 86390 1
430856 99430856 1001 86380 86390 1
432120 99432120 1001 86380 86390 1
432067 99432067 1001 86380 86390 1
433412 99433412 1001 86380 86390 1
433525 99433525 1001 86380 86390 1
433648 99433648 1001 86380 86390 1
433277 99433277 1001 86380 86390 1
432957 99432957 1001 86380 86390 1
432625 99432625 1001 86380 86390 1
432831 99432831 1001 86380 86390 1
432715 99432715 1001 86380 86390 1
434037 99434037 1001 86380 86390 1
433953 99433953 1001 86380 86390 1
433982 99433982 1001 86380 86390 1
433767 99433767 1001 86380 86390 1
433823 99433823 1001 86380 86390 1
433933 99433933 1001 86380 86390 1
435427 99435427 1001 86380 86390 1
435158 99435158 1001 86380 86390 1
435229 99435229 1001 86380 86390 1
435165 99435165 1001 86380 86390 1
435101 99435101 1001 86380 86390 1
434629 99434629 1001 86380 86390 1
434905 99434905 1001 86380 86390 1
434932 99434932 1001 86380 86390 1
434612 99434612 1001 86380 86390 1
434287 99434287 1001 86380 86390 1
434440 99434440 1001 86380 86390 1
434485 99434485 1001 86380 86390 1
434526 99434526 1001 86380 86390 1
434528 99434528 1001 86380 86390 1
434281 99434281 1001 86380 86390 1
435877 99435877 1001 86380 86390 1
435878 99435878 1001 86380 86390 1
435592 99435592 1001 86380 86390 1
437054 99437054 1001 86380 86390 1
437055 99437055 1001 86380 86390 1
437057 99437057 1001 86380 86390 1
436818 99436818 1001 86380 86390 1
436757 99436757 1001 86380 86390 1
436078 99436078 1001 86380 86390 1
435915 99435915 1001 86380 86390 1
436208 99436208 1001 86380 86390 1
436189 99436189 1001 86380 86390 1
437359 99437359 1001 86380 86390 1
300089 99300089 1001 86380 86390 1
300561 99300561 1001 86380 86390 1
300540 99300540 1001 86380 86390 1
300570 99300570 1001 86380 86390 1
300583 99300583 1001 86380 86390 1
300545 99300545 1001 86380 86390 1
300412 99300412 1001 86380 86390 1
300150 99300150 1001 86380 86390 1
300204 99300204 1001 86380 86390 1
300747 99300747 1001 86380 86390 1
300737 99300737 1001 86380 86390 1
301528 99301528 1001 86380 86390 1
301537 99301537 1001 86380 86390 1
301473 99301473 1001 86380 86390 1
301286 99301286 1001 86380 86390 1
301201 99301201 1001 86380 86390 1
301205 99301205 1001 86380 86390 1
300977 99300977 1001 86380 86390 1
301084 99301084 1001 86380 86390 1
301643 99301643 1001 86380 86390 1
301760 99301760 1001 86380 86390 1
301714 99301714 1001 86380 86390 1
301667 99301667 1001 86380 86390 1
302254 99302254 1001 86380 86390 1
302381 99302381 1001 86380 86390 1
302361 99302361 1001 86380 86390 1
302194 99302194 1001 86380 86390 1
302368 99302368 1001 86380 86390 1
302197 99302197 1001 86380 86390 1
302104 99302104 1001 86380 86390 1
302031 99302031 1001 86380 86390 1
301846 99301846 1001 86380 86390 1
302439 99302439 1001 86380 86390 1
303133 99303133 1001 86380 86390 1
303045 99303045 1001 86380 86390 1
303189 99303189 1001 86380 86390 1
303168 99303168 1001 86380 86390 1
302899 99302899 1001 86380 86390 1
302889 99302889 1001 86380 86390 1
302915 99302915 1001 86380 86390 1
302942 99302942 1001 86380 86390 1
302805 99302805 1001 86380 86390 1
302806 99302806 1001 86380 86390 1
302587 99302587 1001 86380 86390 1
303268 99303268 1001 86380 86390 1
303998 99303998 1001 86380 86390 1
303912 99303912 1001 86380 86390 1
303850 99303850 1001 86380 86390 1
304028 99304028 1001 86380 86390 1
303667 99303667 1001 86380 86390 1
303503 99303503 1001 86380 86390 1
303455 99303455 1001 86380 86390 1
303456 99303456 1001 86380 86390 1
303485 99303485 1001 86380 86390 1
303550 99303550 1001 86380 86390 1
304123 99304123 1001 86380 86390 1
304074 99304074 1001 86380 86390 1
304092 99304092 1001 86380 86390 1
304195 99304195 1001 86380 86390 1
304040 99304040 1001 86380 86390 1
304131 99304131 1001 86380 86390 1
304171 99304171 1001 86380 86390 1
304822 99304822 1001 86380 86390 1
304733 99304733 1001 86380 86390 1
304782 99304782 1001 86380 86390 1
304487 99304487 1001 86380 86390 1
304543 99304543 1001 86380 86390 1
304456 99304456 1001 86380 86390 1
304343 99304343 1001 86380 86390 1
304374 99304374 1001 86380 86390 1
304298 99304298 1001 86380 86390 1
305064 99305064 1001 86380 86390 1
304910 99304910 1001 86380 86390 1
305685 99305685 1001 86380 86390 1
305637 99305637 1001 86380 86390 1
305617 99305617 1001 86380 86390 1
305677 99305677 1001 86380 86390 1
305351 99305351 1001 86380 86390 1
305430 99305430 1001 86380 86390 1
305274 99305274 1001 86380 86390 1
305370 99305370 1001 86380 86390 1
305321 99305321 1001 86380 86390 1
305412 99305412 1001 86380 86390 1
305375 99305375 1001 86380 86390 1
305246 99305246 1001 86380 86390 1
305250 99305250 1001 86380 86390 1
305201 99305201 1001 86380 86390 1
500040 99500040 1001 86380 86390 1
500053 99500053 1001 86380 86390 1
500041 99500041 1001 86380 86390 1
500173 99500173 1001 86380 86390 1
500135 99500135 1001 86380 86390 1
500176 99500176 1001 86380 86390 1
500750 99500750 1001 86380 86390 1
500814 99500814 1001 86380 86390 1
500739 99500739 1001 86380 86390 1
500786 99500786 1001 86380 86390 1
500585 99500585 1001 86380 86390 1
500593 99500593 1001 86380 86390 1
500246 99500246 1001 86380 86390 1
500327 99500327 1001 86380 86390 1
500940 99500940 1001 86380 86390 1
500968 99500968 1001 86380 86390 1
501000 99501000 1001 86380 86390 1
501001 99501001 1001 86380 86390 1
500938 99500938 1001 86380 86390 1
501590 99501590 1001 86380 86390 1
501450 99501450 1001 86380 86390 1
501543 99501543 1001 86380 86390 1
501619 99501619 1001 86380 86390 1
501622 99501622 1001 86380 86390 1
501483 99501483 1001 86380 86390 1
501601 99501601 1001 86380 86390 1
501229 99501229 1001 86380 86390 1
501337 99501337 1001 86380 86390 1
501234 99501234 1001 86380 86390 1
501247 99501247 1001 86380 86390 1
501314 99501314 1001 86380 86390 1
501237 99501237 1001 86380 86390 1
501226 99501226 1001 86380 86390 1
501149 99501149 1001 86380 86390 1
501182 99501182 1001 86380 86390 1
501108 99501108 1001 86380 86390 1
501185 99501185 1001 86380 86390 1
501770 99501770 1001 86380 86390 1
501661 99501661 1001 86380 86390 1
502421 99502421 1001 86380 86390 1
502293 99502293 1001 86380 86390 1
502319 99502319 1001 86380 86390 1
502095 99502095 1001 86380 86390 1
502213 99502213 1001 86380 86390 1
502071 99502071 1001 86380 86390 1
502028 99502028 1001 86380 86390 1
501944 99501944 1001 86380 86390 1
502476 99502476 1001 86380 86390 1
502629 99502629 1001 86380 86390 1
502565 99502565 1001 86380 86390 1
503290 99503290 1001 86380 86390 1
503129 99503129 1001 86380 86390 1
503208 99503208 1001 86380 86390 1
503047 99503047 1001 86380 86390 1
502974 99502974 1001 86380 86390 1
503013 99503013 1001 86380 86390 1
502976 99502976 1001 86380 86390 1
502953 99502953 1001 86380 86390 1
503082 99503082 1001 86380 86390 1
502686 99502686 1001 86380 86390 1
502690 99502690 1001 86380 86390 1
502809 99502809 1001 86380 86390 1
502875 99502875 1001 86380 86390 1
503334 99503334 1001 86380 86390 1
503464 99503464 1001 86380 86390 1
503312 99503312 1001 86380 86390 1
503314 99503314 1001 86380 86390 1
503939 99503939 1001 86380 86390 1
504073 99504073 1001 86380 86390 1
504101 99504101 1001 86380 86390 1
504001 99504001 1001 86380 86390 1
503760 99503760 1001 86380 86390 1
503825 99503825 1001 86380 86390 1
503898 99503898 1001 86380 86390 1
503808 99503808 1001 86380 86390 1
503562 99503562 1001 86380 86390 1
503614 99503614 1001 86380 86390 1
504262 99504262 1001 86380 86390 1
504229 99504229 1001 86380 86390 1
504863 99504863 1001 86380 86390 1
504802 99504802 1001 86380 86390 1
504714 99504714 1001 86380 86390 1
504337 99504337 1001 86380 86390 1
504325 99504325 1001 86380 86390 1
504489 99504489 1001 86380 86390 1
505111 99505111 1001 86380 86390 1
505026 99505026 1001 86380 86390 1
505616 99505616 1001 86380 86390 1
505742 99505742 1001 86380 86390 1
505573 99505573 1001 86380 86390 1
505678 99505678 1001 86380 86390 1
505503 99505503 1001 86380 86390 1
505388 99505388 1001 86380 86390 1
505506 99505506 1001 86380 86390 1
505558 99505558 1001 86380 86390 1
505324 99505324 1001 86380 86390 1
505352 99505352 1001 86380 86390 1
505328 99505328 1001 86380 86390 1
505212 99505212 1001 86380 86390 1
505834 99505834 1001 86380 86390 1
505913 99505913 1001 86380 86390 1
505779 99505779 1001 86380 86390 1
506593 99506593 1001 86380 86390 1
506551 99506551 1001 86380 86390 1
506263 99506263 1001 86380 86390 1
506276 99506276 1001 86380 86390 1
506380 99506380 1001 86380 86390 1
506265 99506265 1001 86380 86390 1
506042 99506042 1001 86380 86390 1
506099 99506099 1001 86380 86390 1
506689 99506689 1001 86380 86390 1
506638 99506638 1001 86380 86390 1
506652 99506652 1001 86380 86390 1
506746 99506746 1001 86380 86390 1
506708 99506708 1001 86380 86390 1
507282 99507282 1001 86380 86390 1
507376 99507376 1001 86380 86390 1
507330 99507330 1001 86380 86390 1
507266 99507266 1001 86380 86390 1
507176 99507176 1001 86380 86390 1
507138 99507138 1001 86380 86390 1
506807 99506807 1001 86380 86390 1
507008 99507008 1001 86380 86390 1
507552 99507552 1001 86380 86390 1
507478 99507478 1001 86380 86390 1
507504 99507504 1001 86380 86390 1
507492 99507492 1001 86380 86390 1
507467 99507467 1001 86380 86390 1
508149 99508149 1001 86380 86390 1
508098 99508098 1001 86380 86390 1
508088 99508088 1001 86380 86390 1
508197 99508197 1001 86380 86390 1
508006 99508006 1001 86380 86390 1
507971 99507971 1001 86380 86390 1
507975 99507975 1001 86380 86390 1
508014 99508014 1001 86380 86390 1
507911 99507911 1001 86380 86390 1
507938 99507938 1001 86380 86390 1
507784 99507784 1001 86380 86390 1
507707 99507707 1001 86380 86390 1
507801 99507801 1001 86380 86390 1
507725 99507725 1001 86380 86390 1
507688 99507688 1001 86380 86390 1
507678 99507678 1001 86380 86390 1
508299 99508299 1001 86380 86390 1
508313 99508313 1001 86380 86390 1
508365 99508365 1001 86380 86390 1
508367 99508367 1001 86380 86390 1
508423 99508423 1001 86380 86390 1
508254 99508254 1001 86380 86390 1
508452 99508452 1001 86380 86390 1
509020 99509020 1001 86380 86390 1
508970 99508970 1001 86380 86390 1
508983 99508983 1001 86380 86390 1
508996 99508996 1001 86380 86390 1
508804 99508804 1001 86380 86390 1
508692 99508692 1001 86380 86390 1
508718 99508718 1001 86380 86390 1
508849 99508849 1001 86380 86390 1
508759 99508759 1001 86380 86390 1
508609 99508609 1001 86380 86390 1
508569 99508569 1001 86380 86390 1
508465 99508465 1001 86380 86390 1
509246 99509246 1001 86380 86390 1
509182 99509182 1001 86380 86390 1
509093 99509093 1001 86380 86390 1
509158 99509158 1001 86380 86390 1
509171 99509171 1001 86380 86390 1
509840 99509840 1001 86380 86390 1
509853 99509853 1001 86380 86390 1
509847 99509847 1001 86380 86390 1
509757 99509757 1001 86380 86390 1
509555 99509555 1001 86380 86390 1
509518 99509518 1001 86380 86390 1
509559 99509559 1001 86380 86390 1
509525 99509525 1001 86380 86390 1
509385 99509385 1001 86380 86390 1
509426 99509426 1001 86380 86390 1
510067 99510067 1001 86380 86390 1
510003 99510003 1001 86380 86390 1
509912 99509912 1001 86380 86390 1
510044 99510044 1001 86380 86390 1
510062 99510062 1001 86380 86390 1
510651 99510651 1001 86380 86390 1
510549 99510549 1001 86380 86390 1
510619 99510619 1001 86380 86390 1
510356 99510356 1001 86380 86390 1
510425 99510425 1001 86380 86390 1
510149 99510149 1001 86380 86390 1
510266 99510266 1001 86380 86390 1
510208 99510208 1001 86380 86390 1
510866 99510866 1001 86380 86390 1
511434 99511434 1001 86380 86390 1
511264 99511264 1001 86380 86390 1
511317 99511317 1001 86380 86390 1
511038 99511038 1001 86380 86390 1
510937 99510937 1001 86380 86390 1
511106 99511106 1001 86380 86390 1
510991 99510991 1001 86380 86390 1
511008 99511008 1001 86380 86390 1
511638 99511638 1001 86380 86390 1
512177 99512177 1001 86380 86390 1
512269 99512269 1001 86380 86390 1
512309 99512309 1001 86380 86390 1
512196 99512196 1001 86380 86390 1
512370 99512370 1001 86380 86390 1
512276 99512276 1001 86380 86390 1
511987 99511987 1001 86380 86390 1
512016 99512016 1001 86380 86390 1
512093 99512093 1001 86380 86390 1
512171 99512171 1001 86380 86390 1
511798 99511798 1001 86380 86390 1
511856 99511856 1001 86380 86390 1
511947 99511947 1001 86380 86390 1
511833 99511833 1001 86380 86390 1
511937 99511937 1001 86380 86390 1
512536 99512536 1001 86380 86390 1
512527 99512527 1001 86380 86390 1
512412 99512412 1001 86380 86390 1
512528 99512528 1001 86380 86390 1
513066 99513066 1001 86380 86390 1
513160 99513160 1001 86380 86390 1
513096 99513096 1001 86380 86390 1
513085 99513085 1001 86380 86390 1
513165 99513165 1001 86380 86390 1
512794 99512794 1001 86380 86390 1
512989 99512989 1001 86380 86390 1
512938 99512938 1001 86380 86390 1
512998 99512998 1001 86380 86390 1
512741 99512741 1001 86380 86390 1
512768 99512768 1001 86380 86390 1
512790 99512790 1001 86380 86390 1
513358 99513358 1001 86380 86390 1
513243 99513243 1001 86380 86390 1
513359 99513359 1001 86380 86390 1
513264 99513264 1001 86380 86390 1
513406 99513406 1001 86380 86390 1
513304 99513304 1001 86380 86390 1
513877 99513877 1001 86380 86390 1
513868 99513868 1001 86380 86390 1
513978 99513978 1001 86380 86390 1
513722 99513722 1001 86380 86390 1
513655 99513655 1001 86380 86390 1
513492 99513492 1001 86380 86390 1
513596 99513596 1001 86380 86390 1
514041 99514041 1001 86380 86390 1
514121 99514121 1001 86380 86390 1
514212 99514212 1001 86380 86390 1
514137 99514137 1001 86380 86390 1
514788 99514788 1001 86380 86390 1
514701 99514701 1001 86380 86390 1
514487 99514487 1001 86380 86390 1
514647 99514647 1001 86380 86390 1
514266 99514266 1001 86380 86390 1
514307 99514307 1001 86380 86390 1
514333 99514333 1001 86380 86390 1
514411 99514411 1001 86380 86390 1
514375 99514375 1001 86380 86390 1
514247 99514247 1001 86380 86390 1
514969 99514969 1001 86380 86390 1
515517 99515517 1001 86380 86390 1
515662 99515662 1001 86380 86390 1
515388 99515388 1001 86380 86390 1
515364 99515364 1001 86380 86390 1
515429 99515429 1001 86380 86390 1
515379 99515379 1001 86380 86390 1
515141 99515141 1001 86380 86390 1
515091 99515091 1001 86380 86390 1
515246 99515246 1001 86380 86390 1
515094 99515094 1001 86380 86390 1
515120 99515120 1001 86380 86390 1
515239 99515239 1001 86380 86390 1
515796 99515796 1001 86380 86390 1
516481 99516481 1001 86380 86390 1
516359 99516359 1001 86380 86390 1
516506 99516506 1001 86380 86390 1
516234 99516234 1001 86380 86390 1
516020 99516020 1001 86380 86390 1
515920 99515920 1001 86380 86390 1
516667 99516667 1001 86380 86390 1
516632 99516632 1001 86380 86390 1
516672 99516672 1001 86380 86390 1
517002 99517002 1001 86380 86390 1
517030 99517030 1001 86380 86390 1
517072 99517072 1001 86380 86390 1
517039 99517039 1001 86380 86390 1
516846 99516846 1001 86380 86390 1
516784 99516784 1001 86380 86390 1
516849 99516849 1001 86380 86390 1
516801 99516801 1001 86380 86390 1
517436 99517436 1001 86380 86390 1
517541 99517541 1001 86380 86390 1
517439 99517439 1001 86380 86390 1
517504 99517504 1001 86380 86390 1
517441 99517441 1001 86380 86390 1
517482 99517482 1001 86380 86390 1
517460 99517460 1001 86380 86390 1
517435 99517435 1001 86380 86390 1
517526 99517526 1001 86380 86390 1
517539 99517539 1001 86380 86390 1
518092 99518092 1001 86380 86390 1
518160 99518160 1001 86380 86390 1
517994 99517994 1001 86380 86390 1
517764 99517764 1001 86380 86390 1
517756 99517756 1001 86380 86390 1
517850 99517850 1001 86380 86390 1
517633 99517633 1001 86380 86390 1
517713 99517713 1001 86380 86390 1
517644 99517644 1001 86380 86390 1
518224 99518224 1001 86380 86390 1
518251 99518251 1001 86380 86390 1
517750 99517750 1001 86380 86390 1
518293 99518293 1001 86380 86390 1
518268 99518268 1001 86380 86390 1
518338 99518338 1001 86380 86390 1
518919 99518919 1001 86380 86390 1
518806 99518806 1001 86380 86390 1
518783 99518783 1001 86380 86390 1
518706 99518706 1001 86380 86390 1
518707 99518707 1001 86380 86390 1
518658 99518658 1001 86380 86390 1
518598 99518598 1001 86380 86390 1
518400 99518400 1001 86380 86390 1
519102 99519102 1001 86380 86390 1
519813 99519813 1001 86380 86390 1
519636 99519636 1001 86380 86390 1
519650 99519650 1001 86380 86390 1
519716 99519716 1001 86380 86390 1
519614 99519614 1001 86380 86390 1
519672 99519672 1001 86380 86390 1
519453 99519453 1001 86380 86390 1
519235 99519235 1001 86380 86390 1
519328 99519328 1001 86380 86390 1
519342 99519342 1001 86380 86390 1
519291 99519291 1001 86380 86390 1
519969 99519969 1001 86380 86390 1
519866 99519866 1001 86380 86390 1
520009 99520009 1001 86380 86390 1
520518 99520518 1001 86380 86390 1
520621 99520621 1001 86380 86390 1
520523 99520523 1001 86380 86390 1
520240 99520240 1001 86380 86390 1
520259 99520259 1001 86380 86390 1
520311 99520311 1001 86380 86390 1
520214 99520214 1001 86380 86390 1
520046 99520046 1001 86380 86390 1
520138 99520138 1001 86380 86390 1
520037 99520037 1001 86380 86390 1
520219 99520219 1001 86380 86390 1
520067 99520067 1001 86380 86390 1
520716 99520716 1001 86380 86390 1
520832 99520832 1001 86380 86390 1
520820 99520820 1001 86380 86390 1
520669 99520669 1001 86380 86390 1
520696 99520696 1001 86380 86390 1
520726 99520726 1001 86380 86390 1
521352 99521352 1001 86380 86390 1
521329 99521329 1001 86380 86390 1
521306 99521306 1001 86380 86390 1
521294 99521294 1001 86380 86390 1
521359 99521359 1001 86380 86390 1
521308 99521308 1001 86380 86390 1
521123 99521123 1001 86380 86390 1
521137 99521137 1001 86380 86390 1
521061 99521061 1001 86380 86390 1
521191 99521191 1001 86380 86390 1
521040 99521040 1001 86380 86390 1
520995 99520995 1001 86380 86390 1
521037 99521037 1001 86380 86390 1
521580 99521580 1001 86380 86390 1
521625 99521625 1001 86380 86390 1
521510 99521510 1001 86380 86390 1
521576 99521576 1001 86380 86390 1
522256 99522256 1001 86380 86390 1
522130 99522130 1001 86380 86390 1
522162 99522162 1001 86380 86390 1
522009 99522009 1001 86380 86390 1
521952 99521952 1001 86380 86390 1
522032 99522032 1001 86380 86390 1
521758 99521758 1001 86380 86390 1
522294 99522294 1001 86380 86390 1
522347 99522347 1001 86380 86390 1
522296 99522296 1001 86380 86390 1
523031 99523031 1001 86380 86390 1
522929 99522929 1001 86380 86390 1
523063 99523063 1001 86380 86390 1
523108 99523108 1001 86380 86390 1
522854 99522854 1001 86380 86390 1
522712 99522712 1001 86380 86390 1
522898 99522898 1001 86380 86390 1
522504 99522504 1001 86380 86390 1
523260 99523260 1001 86380 86390 1
523227 99523227 1001 86380 86390 1
523216 99523216 1001 86380 86390 1
523571 99523571 1001 86380 86390 1
523467 99523467 1001 86380 86390 1
524047 99524047 1001 86380 86390 1
524099 99524099 1001 86380 86390 1
524735 99524735 1001 86380 86390 1
524659 99524659 1001 86380 86390 1
524573 99524573 1001 86380 86390 1
524666 99524666 1001 86380 86390 1
524589 99524589 1001 86380 86390 1
524641 99524641 1001 86380 86390 1
524359 99524359 1001 86380 86390 1
524464 99524464 1001 86380 86390 1
524543 99524543 1001 86380 86390 1
524402 99524402 1001 86380 86390 1
524416 99524416 1001 86380 86390 1
524481 99524481 1001 86380 86390 1
524559 99524559 1001 86380 86390 1
524192 99524192 1001 86380 86390 1
524181 99524181 1001 86380 86390 1
525573 99525573 1001 86380 86390 1
525575 99525575 1001 86380 86390 1
525465 99525465 1001 86380 86390 1
525593 99525593 1001 86380 86390 1
525331 99525331 1001 86380 86390 1
525344 99525344 1001 86380 86390 1
525339 99525339 1001 86380 86390 1
525174 99525174 1001 86380 86390 1
525163 99525163 1001 86380 86390 1
525116 99525116 1001 86380 86390 1
525182 99525182 1001 86380 86390 1
525728 99525728 1001 86380 86390 1
525682 99525682 1001 86380 86390 1
525786 99525786 1001 86380 86390 1
526245 99526245 1001 86380 86390 1
526306 99526306 1001 86380 86390 1
526242 99526242 1001 86380 86390 1
526128 99526128 1001 86380 86390 1
526024 99526024 1001 86380 86390 1
526181 99526181 1001 86380 86390 1
526053 99526053 1001 86380 86390 1
526014 99526014 1001 86380 86390 1
526093 99526093 1001 86380 86390 1
526018 99526018 1001 86380 86390 1
526086 99526086 1001 86380 86390 1
525846 99525846 1001 86380 86390 1
526537 99526537 1001 86380 86390 1
526591 99526591 1001 86380 86390 1
526528 99526528 1001 86380 86390 1
526440 99526440 1001 86380 86390 1
526548 99526548 1001 86380 86390 1
526575 99526575 1001 86380 86390 1
527135 99527135 1001 86380 86390 1
527058 99527058 1001 86380 86390 1
527227 99527227 1001 86380 86390 1
527234 99527234 1001 86380 86390 1
527118 99527118 1001 86380 86390 1
526957 99526957 1001 86380 86390 1
526985 99526985 1001 86380 86390 1
526938 99526938 1001 86380 86390 1
526787 99526787 1001 86380 86390 1
526763 99526763 1001 86380 86390 1
526649 99526649 1001 86380 86390 1
526637 99526637 1001 86380 86390 1
526756 99526756 1001 86380 86390 1
527454 99527454 1001 86380 86390 1
527369 99527369 1001 86380 86390 1
527307 99527307 1001 86380 86390 1
527412 99527412 1001 86380 86390 1
527388 99527388 1001 86380 86390 1
527401 99527401 1001 86380 86390 1
528040 99528040 1001 86380 86390 1
527897 99527897 1001 86380 86390 1
527951 99527951 1001 86380 86390 1
528049 99528049 1001 86380 86390 1
527943 99527943 1001 86380 86390 1
528036 99528036 1001 86380 86390 1
527870 99527870 1001 86380 86390 1
527756 99527756 1001 86380 86390 1
527746 99527746 1001 86380 86390 1
527646 99527646 1001 86380 86390 1
528167 99528167 1001 86380 86390 1
528261 99528261 1001 86380 86390 1
528147 99528147 1001 86380 86390 1
528701 99528701 1001 86380 86390 1
528713 99528713 1001 86380 86390 1
528843 99528843 1001 86380 86390 1
528583 99528583 1001 86380 86390 1
528496 99528496 1001 86380 86390 1
528678 99528678 1001 86380 86390 1
528397 99528397 1001 86380 86390 1
529059 99529059 1001 86380 86390 1
528946 99528946 1001 86380 86390 1
529626 99529626 1001 86380 86390 1
529525 99529525 1001 86380 86390 1
529615 99529615 1001 86380 86390 1
529708 99529708 1001 86380 86390 1
529594 99529594 1001 86380 86390 1
529582 99529582 1001 86380 86390 1
529421 99529421 1001 86380 86390 1
529344 99529344 1001 86380 86390 1
529486 99529486 1001 86380 86390 1
529409 99529409 1001 86380 86390 1
529353 99529353 1001 86380 86390 1
529171 99529171 1001 86380 86390 1
529170 99529170 1001 86380 86390 1
529196 99529196 1001 86380 86390 1
529751 99529751 1001 86380 86390 1
529894 99529894 1001 86380 86390 1
529804 99529804 1001 86380 86390 1
529769 99529769 1001 86380 86390 1
529839 99529839 1001 86380 86390 1
529736 99529736 1001 86380 86390 1
530495 99530495 1001 86380 86390 1
530437 99530437 1001 86380 86390 1
530261 99530261 1001 86380 86390 1
530289 99530289 1001 86380 86390 1
530161 99530161 1001 86380 86390 1
530177 99530177 1001 86380 86390 1
529991 99529991 1001 86380 86390 1
530606 99530606 1001 86380 86390 1
530663 99530663 1001 86380 86390 1
530588 99530588 1001 86380 86390 1
531255 99531255 1001 86380 86390 1
531323 99531323 1001 86380 86390 1
531210 99531210 1001 86380 86390 1
531032 99531032 1001 86380 86390 1
530986 99530986 1001 86380 86390 1
531104 99531104 1001 86380 86390 1
531067 99531067 1001 86380 86390 1
530990 99530990 1001 86380 86390 1
530813 99530813 1001 86380 86390 1
530761 99530761 1001 86380 86390 1
530795 99530795 1001 86380 86390 1
530783 99530783 1001 86380 86390 1
531558 99531558 1001 86380 86390 1
531471 99531471 1001 86380 86390 1
531464 99531464 1001 86380 86390 1
531427 99531427 1001 86380 86390 1
531415 99531415 1001 86380 86390 1
532067 99532067 1001 86380 86390 1
532072 99532072 1001 86380 86390 1
531897 99531897 1001 86380 86390 1
531958 99531958 1001 86380 86390 1
531744 99531744 1001 86380 86390 1
531693 99531693 1001 86380 86390 1
532350 99532350 1001 86380 86390 1
533017 99533017 1001 86380 86390 1
532711 99532711 1001 86380 86390 1
532757 99532757 1001 86380 86390 1
532758 99532758 1001 86380 86390 1
532628 99532628 1001 86380 86390 1
532452 99532452 1001 86380 86390 1
532583 99532583 1001 86380 86390 1
532509 99532509 1001 86380 86390 1
532552 99532552 1001 86380 86390 1
532565 99532565 1001 86380 86390 1
533123 99533123 1001 86380 86390 1
533190 99533190 1001 86380 86390 1
533721 99533721 1001 86380 86390 1
533458 99533458 1001 86380 86390 1
533577 99533577 1001 86380 86390 1
533514 99533514 1001 86380 86390 1
533519 99533519 1001 86380 86390 1
533468 99533468 1001 86380 86390 1
533383 99533383 1001 86380 86390 1
533338 99533338 1001 86380 86390 1
533377 99533377 1001 86380 86390 1
533443 99533443 1001 86380 86390 1
533889 99533889 1001 86380 86390 1
533969 99533969 1001 86380 86390 1
534524 99534524 1001 86380 86390 1
534567 99534567 1001 86380 86390 1
534468 99534468 1001 86380 86390 1
534303 99534303 1001 86380 86390 1
534246 99534246 1001 86380 86390 1
534838 99534838 1001 86380 86390 1
534827 99534827 1001 86380 86390 1
534867 99534867 1001 86380 86390 1
534778 99534778 1001 86380 86390 1
534791 99534791 1001 86380 86390 1
534755 99534755 1001 86380 86390 1
534808 99534808 1001 86380 86390 1
535454 99535454 1001 86380 86390 1
535492 99535492 1001 86380 86390 1
535352 99535352 1001 86380 86390 1
535504 99535504 1001 86380 86390 1
535295 99535295 1001 86380 86390 1
535179 99535179 1001 86380 86390 1
535033 99535033 1001 86380 86390 1
534891 99534891 1001 86380 86390 1
535008 99535008 1001 86380 86390 1
535021 99535021 1001 86380 86390 1
535010 99535010 1001 86380 86390 1
535029 99535029 1001 86380 86390 1
534939 99534939 1001 86380 86390 1
534952 99534952 1001 86380 86390 1
535677 99535677 1001 86380 86390 1
535523 99535523 1001 86380 86390 1
535538 99535538 1001 86380 86390 1
535629 99535629 1001 86380 86390 1
536260 99536260 1001 86380 86390 1
536173 99536173 1001 86380 86390 1
536277 99536277 1001 86380 86390 1
536200 99536200 1001 86380 86390 1
536149 99536149 1001 86380 86390 1
536117 99536117 1001 86380 86390 1
535815 99535815 1001 86380 86390 1
535725 99535725 1001 86380 86390 1
535739 99535739 1001 86380 86390 1
536425 99536425 1001 86380 86390 1
536362 99536362 1001 86380 86390 1
536404 99536404 1001 86380 86390 1
536462 99536462 1001 86380 86390 1
537035 99537035 1001 86380 86390 1
537138 99537138 1001 86380 86390 1
536975 99536975 1001 86380 86390 1
537110 99537110 1001 86380 86390 1
536835 99536835 1001 86380 86390 1
536874 99536874 1001 86380 86390 1
536876 99536876 1001 86380 86390 1
536787 99536787 1001 86380 86390 1
536672 99536672 1001 86380 86390 1
536711 99536711 1001 86380 86390 1
536572 99536572 1001 86380 86390 1
536663 99536663 1001 86380 86390 1
536559 99536559 1001 86380 86390 1
536719 99536719 1001 86380 86390 1
536733 99536733 1001 86380 86390 1
537246 99537246 1001 86380 86390 1
537197 99537197 1001 86380 86390 1
537878 99537878 1001 86380 86390 1
537944 99537944 1001 86380 86390 1
537833 99537833 1001 86380 86390 1
537664 99537664 1001 86380 86390 1
537781 99537781 1001 86380 86390 1
537691 99537691 1001 86380 86390 1
537385 99537385 1001 86380 86390 1
537451 99537451 1001 86380 86390 1
537375 99537375 1001 86380 86390 1
537430 99537430 1001 86380 86390 1
537561 99537561 1001 86380 86390 1
538086 99538086 1001 86380 86390 1
538100 99538100 1001 86380 86390 1
538147 99538147 1001 86380 86390 1
538138 99538138 1001 86380 86390 1
538632 99538632 1001 86380 86390 1
538710 99538710 1001 86380 86390 1
538534 99538534 1001 86380 86390 1
538444 99538444 1001 86380 86390 1
538575 99538575 1001 86380 86390 1
538289 99538289 1001 86380 86390 1
538226 99538226 1001 86380 86390 1
538343 99538343 1001 86380 86390 1
538372 99538372 1001 86380 86390 1
538817 99538817 1001 86380 86390 1
539475 99539475 1001 86380 86390 1
539347 99539347 1001 86380 86390 1
539329 99539329 1001 86380 86390 1
539105 99539105 1001 86380 86390 1
539121 99539121 1001 86380 86390 1
539665 99539665 1001 86380 86390 1
539681 99539681 1001 86380 86390 1
539787 99539787 1001 86380 86390 1
539725 99539725 1001 86380 86390 1
540421 99540421 1001 86380 86390 1
540285 99540285 1001 86380 86390 1
540338 99540338 1001 86380 86390 1
540097 99540097 1001 86380 86390 1
540215 99540215 1001 86380 86390 1
540204 99540204 1001 86380 86390 1
540038 99540038 1001 86380 86390 1
540576 99540576 1001 86380 86390 1
541105 99541105 1001 86380 86390 1
541210 99541210 1001 86380 86390 1
541198 99541198 1001 86380 86390 1
541254 99541254 1001 86380 86390 1
540925 99540925 1001 86380 86390 1
540871 99540871 1001 86380 86390 1
540879 99540879 1001 86380 86390 1
541462 99541462 1001 86380 86390 1
541490 99541490 1001 86380 86390 1
541363 99541363 1001 86380 86390 1
541442 99541442 1001 86380 86390 1
541431 99541431 1001 86380 86390 1
542081 99542081 1001 86380 86390 1
542009 99542009 1001 86380 86390 1
541962 99541962 1001 86380 86390 1
541877 99541877 1001 86380 86390 1
541813 99541813 1001 86380 86390 1
541778 99541778 1001 86380 86390 1
541511 99541511 1001 86380 86390 1
541670 99541670 1001 86380 86390 1
542287 99542287 1001 86380 86390 1
542184 99542184 1001 86380 86390 1
542278 99542278 1001 86380 86390 1
542319 99542319 1001 86380 86390 1
542138 99542138 1001 86380 86390 1
542218 99542218 1001 86380 86390 1
542283 99542283 1001 86380 86390 1
542910 99542910 1001 86380 86390 1
542793 99542793 1001 86380 86390 1
542819 99542819 1001 86380 86390 1
542748 99542748 1001 86380 86390 1
542727 99542727 1001 86380 86390 1
542665 99542665 1001 86380 86390 1
542732 99542732 1001 86380 86390 1
542707 99542707 1001 86380 86390 1
542328 99542328 1001 86380 86390 1
542527 99542527 1001 86380 86390 1
542465 99542465 1001 86380 86390 1
542996 99542996 1001 86380 86390 1
542959 99542959 1001 86380 86390 1
543669 99543669 1001 86380 86390 1
543659 99543659 1001 86380 86390 1
543688 99543688 1001 86380 86390 1
543689 99543689 1001 86380 86390 1
543531 99543531 1001 86380 86390 1
543522 99543522 1001 86380 86390 1
543168 99543168 1001 86380 86390 1
543186 99543186 1001 86380 86390 1
543834 99543834 1001 86380 86390 1
543926 99543926 1001 86380 86390 1
543802 99543802 1001 86380 86390 1
544431 99544431 1001 86380 86390 1
544598 99544598 1001 86380 86390 1
544420 99544420 1001 86380 86390 1
544513 99544513 1001 86380 86390 1
544514 99544514 1001 86380 86390 1
544581 99544581 1001 86380 86390 1
544544 99544544 1001 86380 86390 1
544095 99544095 1001 86380 86390 1
544013 99544013 1001 86380 86390 1
544026 99544026 1001 86380 86390 1
544000 99544000 1001 86380 86390 1
544014 99544014 1001 86380 86390 1
544131 99544131 1001 86380 86390 1
432938 563 1001 21780 22917 1
400123 99400123 1001 86380 86390 1
400225 99400225 1001 86380 86390 1
400414 99400414 1001 86380 86390 1
400349 99400349 1001 86380 86390 1
400495 99400495 1001 86380 86390 1
400602 99400602 1001 86380 86390 1
400562 99400562 1001 86380 86390 1
400642 99400642 1001 86380 86390 1
400791 99400791 1001 86380 86390 1
400801 99400801 1001 86380 86390 1
400743 99400743 1001 86380 86390 1
400808 99400808 1001 86380 86390 1
400911 99400911 1001 86380 86390 1
401077 99401077 1001 86380 86390 1
401312 99401312 1001 86380 86390 1
401464 99401464 1001 86380 86390 1
401510 99401510 1001 86380 86390 1
401769 99401769 1001 86380 86390 1
402167 99402167 1001 86380 86390 1
402498 99402498 1001 86380 86390 1
402657 99402657 1001 86380 86390 1
402772 99402772 1001 86380 86390 1
402760 99402760 1001 86380 86390 1
402819 99402819 1001 86380 86390 1
402886 99402886 1001 86380 86390 1
402811 99402811 1001 86380 86390 1
402941 99402941 1001 86380 86390 1
403000 99403000 1001 86380 86390 1
403195 99403195 1001 86380 86390 1
403599 99403599 1001 86380 86390 1
404052 99404052 1001 86380 86390 1
404143 99404143 1001 86380 86390 1
404778 99404778 1001 86380 86390 1
405288 99405288 1001 86380 86390 1
405269 99405269 1001 86380 86390 1
405364 99405364 1001 86380 86390 1
405412 99405412 1001 86380 86390 1
405656 99405656 1001 86380 86390 1
405864 99405864 1001 86380 86390 1
405826 99405826 1001 86380 86390 1
405793 99405793 1001 86380 86390 1
405891 99405891 1001 86380 86390 1
406050 99406050 1001 86380 86390 1
406212 99406212 1001 86380 86390 1
406354 99406354 1001 86380 86390 1
406360 99406360 1001 86380 86390 1
406969 99406969 1001 86380 86390 1
407301 99407301 1001 86380 86390 1
407444 99407444 1001 86380 86390 1
407869 99407869 1001 86380 86390 1
408409 99408409 1001 86380 86390 1
408742 99408742 1001 86380 86390 1
408651 99408651 1001 86380 86390 1
408783 99408783 1001 86380 86390 1
408965 99408965 1001 86380 86390 1
409116 99409116 1001 86380 86390 1
409489 99409489 1001 86380 86390 1
409588 99409588 1001 86380 86390 1
409877 99409877 1001 86380 86390 1
409792 99409792 1001 86380 86390 1
409811 99409811 1001 86380 86390 1
409990 99409990 1001 86380 86390 1
409947 99409947 1001 86380 86390 1
410099 99410099 1001 86380 86390 1
410072 99410072 1001 86380 86390 1
409994 99409994 1001 86380 86390 1
410465 99410465 1001 86380 86390 1
410554 99410554 1001 86380 86390 1
410709 99410709 1001 86380 86390 1
410621 99410621 1001 86380 86390 1
410835 99410835 1001 86380 86390 1
410845 99410845 1001 86380 86390 1
410922 99410922 1001 86380 86390 1
411125 99411125 1001 86380 86390 1
411291 99411291 1001 86380 86390 1
411398 99411398 1001 86380 86390 1
411379 99411379 1001 86380 86390 1
411436 99411436 1001 86380 86390 1
411615 99411615 1001 86380 86390 1
411591 99411591 1001 86380 86390 1
411623 99411623 1001 86380 86390 1
411738 99411738 1001 86380 86390 1
411729 99411729 1001 86380 86390 1
411790 99411790 1001 86380 86390 1
411909 99411909 1001 86380 86390 1
412135 99412135 1001 86380 86390 1
412266 99412266 1001 86380 86390 1
413569 99413569 1001 86380 86390 1
413652 99413652 1001 86380 86390 1
413306 99413306 1001 86380 86390 1
413413 99413413 1001 86380 86390 1
412934 99412934 1001 86380 86390 1
412981 99412981 1001 86380 86390 1
412891 99412891 1001 86380 86390 1
412918 99412918 1001 86380 86390 1
412729 99412729 1001 86380 86390 1
412873 99412873 1001 86380 86390 1
412490 99412490 1001 86380 86390 1
412516 99412516 1001 86380 86390 1
413808 99413808 1001 86380 86390 1
413993 99413993 1001 86380 86390 1
413708 99413708 1001 86380 86390 1
414028 99414028 1001 86380 86390 1
415004 99415004 1001 86380 86390 1
415227 99415227 1001 86380 86390 1
415008 99415008 1001 86380 86390 1
415273 99415273 1001 86380 86390 1
415184 99415184 1001 86380 86390 1
415161 99415161 1001 86380 86390 1
415138 99415138 1001 86380 86390 1
414655 99414655 1001 86380 86390 1
414570 99414570 1001 86380 86390 1
414645 99414645 1001 86380 86390 1
414667 99414667 1001 86380 86390 1
414722 99414722 1001 86380 86390 1
414523 99414523 1001 86380 86390 1
414526 99414526 1001 86380 86390 1
414272 99414272 1001 86380 86390 1
414251 99414251 1001 86380 86390 1
414189 99414189 1001 86380 86390 1
414174 99414174 1001 86380 86390 1
415390 99415390 1001 86380 86390 1
415619 99415619 1001 86380 86390 1
416806 99416806 1001 86380 86390 1
416694 99416694 1001 86380 86390 1
416309 99416309 1001 86380 86390 1
415763 99415763 1001 86380 86390 1
415941 99415941 1001 86380 86390 1
416004 99416004 1001 86380 86390 1
416051 99416051 1001 86380 86390 1
416135 99416135 1001 86380 86390 1
417276 99417276 1001 86380 86390 1
417231 99417231 1001 86380 86390 1
418651 99418651 1001 86380 86390 1
418487 99418487 1001 86380 86390 1
418646 99418646 1001 86380 86390 1
418308 99418308 1001 86380 86390 1
418381 99418381 1001 86380 86390 1
418263 99418263 1001 86380 86390 1
417744 99417744 1001 86380 86390 1
417689 99417689 1001 86380 86390 1
417656 99417656 1001 86380 86390 1
418952 99418952 1001 86380 86390 1
419112 99419112 1001 86380 86390 1
420178 99420178 1001 86380 86390 1
420230 99420230 1001 86380 86390 1
420373 99420373 1001 86380 86390 1
419803 99419803 1001 86380 86390 1
419929 99419929 1001 86380 86390 1
420030 99420030 1001 86380 86390 1
419316 99419316 1001 86380 86390 1
419540 99419540 1001 86380 86390 1
419367 99419367 1001 86380 86390 1
419259 99419259 1001 86380 86390 1
421782 99421782 1001 86380 86390 1
421393 99421393 1001 86380 86390 1
421598 99421598 1001 86380 86390 1
421520 99421520 1001 86380 86390 1
421291 99421291 1001 86380 86390 1
421391 99421391 1001 86380 86390 1
420988 99420988 1001 86380 86390 1
420994 99420994 1001 86380 86390 1
420845 99420845 1001 86380 86390 1
421250 99421250 1001 86380 86390 1
422384 99422384 1001 86380 86390 1
422121 99422121 1001 86380 86390 1
422203 99422203 1001 86380 86390 1
423422 99423422 1001 86380 86390 1
422990 99422990 1001 86380 86390 1
423235 99423235 1001 86380 86390 1
423285 99423285 1001 86380 86390 1
422905 99422905 1001 86380 86390 1
422807 99422807 1001 86380 86390 1
422732 99422732 1001 86380 86390 1
422615 99422615 1001 86380 86390 1
422643 99422643 1001 86380 86390 1
422648 99422648 1001 86380 86390 1
422693 99422693 1001 86380 86390 1
422547 99422547 1001 86380 86390 1
423828 99423828 1001 86380 86390 1
423951 99423951 1001 86380 86390 1
425108 99425108 1001 86380 86390 1
425294 99425294 1001 86380 86390 1
424979 99424979 1001 86380 86390 1
424764 99424764 1001 86380 86390 1
424611 99424611 1001 86380 86390 1
424495 99424495 1001 86380 86390 1
424269 99424269 1001 86380 86390 1
424439 99424439 1001 86380 86390 1
424501 99424501 1001 86380 86390 1
424588 99424588 1001 86380 86390 1
425741 99425741 1001 86380 86390 1
426952 99426952 1001 86380 86390 1
427059 99427059 1001 86380 86390 1
426738 99426738 1001 86380 86390 1
426397 99426397 1001 86380 86390 1
426388 99426388 1001 86380 86390 1
426152 99426152 1001 86380 86390 1
425959 99425959 1001 86380 86390 1
426055 99426055 1001 86380 86390 1
425878 99425878 1001 86380 86390 1
427167 99427167 1001 86380 86390 1
427239 99427239 1001 86380 86390 1
426697 99426697 1001 86380 86390 1
427519 99427519 1001 86380 86390 1
427366 99427366 1001 86380 86390 1
428441 99428441 1001 86380 86390 1
428349 99428349 1001 86380 86390 1
428523 99428523 1001 86380 86390 1
428195 99428195 1001 86380 86390 1
428328 99428328 1001 86380 86390 1
427802 99427802 1001 86380 86390 1
427884 99427884 1001 86380 86390 1
427571 99427571 1001 86380 86390 1
428986 99428986 1001 86380 86390 1
430163 99430163 1001 86380 86390 1
430268 99430268 1001 86380 86390 1
430245 99430245 1001 86380 86390 1
430148 99430148 1001 86380 86390 1
430327 99430327 1001 86380 86390 1
430331 99430331 1001 86380 86390 1
430197 99430197 1001 86380 86390 1
429726 99429726 1001 86380 86390 1
429297 99429297 1001 86380 86390 1
429280 99429280 1001 86380 86390 1
429536 99429536 1001 86380 86390 1
429340 99429340 1001 86380 86390 1
429387 99429387 1001 86380 86390 1
430438 99430438 1001 86380 86390 1
430700 99430700 1001 86380 86390 1
430701 99430701 1001 86380 86390 1
430758 99430758 1001 86380 86390 1
431675 99431675 1001 86380 86390 1
432045 99432045 1001 86380 86390 1
431373 99431373 1001 86380 86390 1
431601 99431601 1001 86380 86390 1
430892 99430892 1001 86380 86390 1
430985 99430985 1001 86380 86390 1
431074 99431074 1001 86380 86390 1
431054 99431054 1001 86380 86390 1
431057 99431057 1001 86380 86390 1
433522 99433522 1001 86380 86390 1
433330 99433330 1001 86380 86390 1
433629 99433629 1001 86380 86390 1
432944 99432944 1001 86380 86390 1
433299 99433299 1001 86380 86390 1
433083 99433083 1001 86380 86390 1
433045 99433045 1001 86380 86390 1
432880 99432880 1001 86380 86390 1
432562 99432562 1001 86380 86390 1
432763 99432763 1001 86380 86390 1
432843 99432843 1001 86380 86390 1
434044 99434044 1001 86380 86390 1
433793 99433793 1001 86380 86390 1
434057 99434057 1001 86380 86390 1
433995 99433995 1001 86380 86390 1
435085 99435085 1001 86380 86390 1
435098 99435098 1001 86380 86390 1
434865 99434865 1001 86380 86390 1
434614 99434614 1001 86380 86390 1
435483 99435483 1001 86380 86390 1
435830 99435830 1001 86380 86390 1
435683 99435683 1001 86380 86390 1
435490 99435490 1001 86380 86390 1
435565 99435565 1001 86380 86390 1
436821 99436821 1001 86380 86390 1
436752 99436752 1001 86380 86390 1
435926 99435926 1001 86380 86390 1
435988 99435988 1001 86380 86390 1
435966 99435966 1001 86380 86390 1
300094 99300094 1001 86380 86390 1
300005 99300005 1001 86380 86390 1
437282 99437282 1001 86380 86390 1
300639 99300639 1001 86380 86390 1
300539 99300539 1001 86380 86390 1
300445 99300445 1001 86380 86390 1
300356 99300356 1001 86380 86390 1
300519 99300519 1001 86380 86390 1
300188 99300188 1001 86380 86390 1
300243 99300243 1001 86380 86390 1
300877 99300877 1001 86380 86390 1
301478 99301478 1001 86380 86390 1
301530 99301530 1001 86380 86390 1
301421 99301421 1001 86380 86390 1
301370 99301370 1001 86380 86390 1
301361 99301361 1001 86380 86390 1
301490 99301490 1001 86380 86390 1
301314 99301314 1001 86380 86390 1
301254 99301254 1001 86380 86390 1
301088 99301088 1001 86380 86390 1
301695 99301695 1001 86380 86390 1
301618 99301618 1001 86380 86390 1
301672 99301672 1001 86380 86390 1
301674 99301674 1001 86380 86390 1
301688 99301688 1001 86380 86390 1
301691 99301691 1001 86380 86390 1
302219 99302219 1001 86380 86390 1
301970 99301970 1001 86380 86390 1
302155 99302155 1001 86380 86390 1
301852 99301852 1001 86380 86390 1
301777 99301777 1001 86380 86390 1
301909 99301909 1001 86380 86390 1
301811 99301811 1001 86380 86390 1
302586 99302586 1001 86380 86390 1
302574 99302574 1001 86380 86390 1
302489 99302489 1001 86380 86390 1
302581 99302581 1001 86380 86390 1
303028 99303028 1001 86380 86390 1
303083 99303083 1001 86380 86390 1
303183 99303183 1001 86380 86390 1
303038 99303038 1001 86380 86390 1
302880 99302880 1001 86380 86390 1
302832 99302832 1001 86380 86390 1
302665 99302665 1001 86380 86390 1
302693 99302693 1001 86380 86390 1
302657 99302657 1001 86380 86390 1
302750 99302750 1001 86380 86390 1
302610 99302610 1001 86380 86390 1
303308 99303308 1001 86380 86390 1
303385 99303385 1001 86380 86390 1
303270 99303270 1001 86380 86390 1
303335 99303335 1001 86380 86390 1
303286 99303286 1001 86380 86390 1
303402 99303402 1001 86380 86390 1
303210 99303210 1001 86380 86390 1
303266 99303266 1001 86380 86390 1
303305 99303305 1001 86380 86390 1
303974 99303974 1001 86380 86390 1
304017 99304017 1001 86380 86390 1
303902 99303902 1001 86380 86390 1
303967 99303967 1001 86380 86390 1
304029 99304029 1001 86380 86390 1
303635 99303635 1001 86380 86390 1
303739 99303739 1001 86380 86390 1
303817 99303817 1001 86380 86390 1
303707 99303707 1001 86380 86390 1
303629 99303629 1001 86380 86390 1
303721 99303721 1001 86380 86390 1
303734 99303734 1001 86380 86390 1
303683 99303683 1001 86380 86390 1
303499 99303499 1001 86380 86390 1
303450 99303450 1001 86380 86390 1
304082 99304082 1001 86380 86390 1
304043 99304043 1001 86380 86390 1
304138 99304138 1001 86380 86390 1
304151 99304151 1001 86380 86390 1
304217 99304217 1001 86380 86390 1
304179 99304179 1001 86380 86390 1
304094 99304094 1001 86380 86390 1
304859 99304859 1001 86380 86390 1
304687 99304687 1001 86380 86390 1
304846 99304846 1001 86380 86390 1
304576 99304576 1001 86380 86390 1
304477 99304477 1001 86380 86390 1
304262 99304262 1001 86380 86390 1
304239 99304239 1001 86380 86390 1
304867 99304867 1001 86380 86390 1
305037 99305037 1001 86380 86390 1
305536 99305536 1001 86380 86390 1
305666 99305666 1001 86380 86390 1
305680 99305680 1001 86380 86390 1
305407 99305407 1001 86380 86390 1
305450 99305450 1001 86380 86390 1
305079 99305079 1001 86380 86390 1
305186 99305186 1001 86380 86390 1
500089 99500089 1001 86380 86390 1
500090 99500090 1001 86380 86390 1
500129 99500129 1001 86380 86390 1
500169 99500169 1001 86380 86390 1
500165 99500165 1001 86380 86390 1
500757 99500757 1001 86380 86390 1
500482 99500482 1001 86380 86390 1
500534 99500534 1001 86380 86390 1
500408 99500408 1001 86380 86390 1
500528 99500528 1001 86380 86390 1
500555 99500555 1001 86380 86390 1
500257 99500257 1001 86380 86390 1
500838 99500838 1001 86380 86390 1
500943 99500943 1001 86380 86390 1
501514 99501514 1001 86380 86390 1
501567 99501567 1001 86380 86390 1
501440 99501440 1001 86380 86390 1
501517 99501517 1001 86380 86390 1
501358 99501358 1001 86380 86390 1
501282 99501282 1001 86380 86390 1
501389 99501389 1001 86380 86390 1
501248 99501248 1001 86380 86390 1
501393 99501393 1001 86380 86390 1
501166 99501166 1001 86380 86390 1
501199 99501199 1001 86380 86390 1
501680 99501680 1001 86380 86390 1
501706 99501706 1001 86380 86390 1
501643 99501643 1001 86380 86390 1
501841 99501841 1001 86380 86390 1
501687 99501687 1001 86380 86390 1
501726 99501726 1001 86380 86390 1
502416 99502416 1001 86380 86390 1
502300 99502300 1001 86380 86390 1
502432 99502432 1001 86380 86390 1
502392 99502392 1001 86380 86390 1
502331 99502331 1001 86380 86390 1
502423 99502423 1001 86380 86390 1
502249 99502249 1001 86380 86390 1
502224 99502224 1001 86380 86390 1
501989 99501989 1001 86380 86390 1
501881 99501881 1001 86380 86390 1
501972 99501972 1001 86380 86390 1
502658 99502658 1001 86380 86390 1
502516 99502516 1001 86380 86390 1
502594 99502594 1001 86380 86390 1
502517 99502517 1001 86380 86390 1
502584 99502584 1001 86380 86390 1
503112 99503112 1001 86380 86390 1
503115 99503115 1001 86380 86390 1
503181 99503181 1001 86380 86390 1
503092 99503092 1001 86380 86390 1
503184 99503184 1001 86380 86390 1
503210 99503210 1001 86380 86390 1
503188 99503188 1001 86380 86390 1
502911 99502911 1001 86380 86390 1
502928 99502928 1001 86380 86390 1
503072 99503072 1001 86380 86390 1
502775 99502775 1001 86380 86390 1
503434 99503434 1001 86380 86390 1
503399 99503399 1001 86380 86390 1
503387 99503387 1001 86380 86390 1
503469 99503469 1001 86380 86390 1
503997 99503997 1001 86380 86390 1
503973 99503973 1001 86380 86390 1
503961 99503961 1001 86380 86390 1
503770 99503770 1001 86380 86390 1
503913 99503913 1001 86380 86390 1
503828 99503828 1001 86380 86390 1
503777 99503777 1001 86380 86390 1
503842 99503842 1001 86380 86390 1
503856 99503856 1001 86380 86390 1
503565 99503565 1001 86380 86390 1
503568 99503568 1001 86380 86390 1
503574 99503574 1001 86380 86390 1
504128 99504128 1001 86380 86390 1
504119 99504119 1001 86380 86390 1
504303 99504303 1001 86380 86390 1
504316 99504316 1001 86380 86390 1
504218 99504218 1001 86380 86390 1
504855 99504855 1001 86380 86390 1
504871 99504871 1001 86380 86390 1
504932 99504932 1001 86380 86390 1
504761 99504761 1001 86380 86390 1
504624 99504624 1001 86380 86390 1
504647 99504647 1001 86380 86390 1
504519 99504519 1001 86380 86390 1
504380 99504380 1001 86380 86390 1
504502 99504502 1001 86380 86390 1
505090 99505090 1001 86380 86390 1
505581 99505581 1001 86380 86390 1
505609 99505609 1001 86380 86390 1
505762 99505762 1001 86380 86390 1
505553 99505553 1001 86380 86390 1
505452 99505452 1001 86380 86390 1
505517 99505517 1001 86380 86390 1
505379 99505379 1001 86380 86390 1
505357 99505357 1001 86380 86390 1
505184 99505184 1001 86380 86390 1
505249 99505249 1001 86380 86390 1
505956 99505956 1001 86380 86390 1
506416 99506416 1001 86380 86390 1
506481 99506481 1001 86380 86390 1
506496 99506496 1001 86380 86390 1
506293 99506293 1001 86380 86390 1
506388 99506388 1001 86380 86390 1
505990 99505990 1001 86380 86390 1
506071 99506071 1001 86380 86390 1
506103 99506103 1001 86380 86390 1
506610 99506610 1001 86380 86390 1
506755 99506755 1001 86380 86390 1
506768 99506768 1001 86380 86390 1
506679 99506679 1001 86380 86390 1
506630 99506630 1001 86380 86390 1
507419 99507419 1001 86380 86390 1
507296 99507296 1001 86380 86390 1
507245 99507245 1001 86380 86390 1
507233 99507233 1001 86380 86390 1
507274 99507274 1001 86380 86390 1
507278 99507278 1001 86380 86390 1
507420 99507420 1001 86380 86390 1
507056 99507056 1001 86380 86390 1
507174 99507174 1001 86380 86390 1
506929 99506929 1001 86380 86390 1
507435 99507435 1001 86380 86390 1
507621 99507621 1001 86380 86390 1
507622 99507622 1001 86380 86390 1
507875 99507875 1001 86380 86390 1
507851 99507851 1001 86380 86390 1
508002 99508002 1001 86380 86390 1
507731 99507731 1001 86380 86390 1
507646 99507646 1001 86380 86390 1
507662 99507662 1001 86380 86390 1
507649 99507649 1001 86380 86390 1
508404 99508404 1001 86380 86390 1
508262 99508262 1001 86380 86390 1
508380 99508380 1001 86380 86390 1
508263 99508263 1001 86380 86390 1
508435 99508435 1001 86380 86390 1
508346 99508346 1001 86380 86390 1
508923 99508923 1001 86380 86390 1
509048 99509048 1001 86380 86390 1
509030 99509030 1001 86380 86390 1
509031 99509031 1001 86380 86390 1
508929 99508929 1001 86380 86390 1
509023 99509023 1001 86380 86390 1
508817 99508817 1001 86380 86390 1
508845 99508845 1001 86380 86390 1
508777 99508777 1001 86380 86390 1
508803 99508803 1001 86380 86390 1
508498 99508498 1001 86380 86390 1
508615 99508615 1001 86380 86390 1
508460 99508460 1001 86380 86390 1
509800 99509800 1001 86380 86390 1
509833 99509833 1001 86380 86390 1
509562 99509562 1001 86380 86390 1
509627 99509627 1001 86380 86390 1
509432 99509432 1001 86380 86390 1
509408 99509408 1001 86380 86390 1
509976 99509976 1001 86380 86390 1
510093 99510093 1001 86380 86390 1
510096 99510096 1001 86380 86390 1
509993 99509993 1001 86380 86390 1
510637 99510637 1001 86380 86390 1
510634 99510634 1001 86380 86390 1
510647 99510647 1001 86380 86390 1
510545 99510545 1001 86380 86390 1
510363 99510363 1001 86380 86390 1
510441 99510441 1001 86380 86390 1
510364 99510364 1001 86380 86390 1
510210 99510210 1001 86380 86390 1
510172 99510172 1001 86380 86390 1
510270 99510270 1001 86380 86390 1
510260 99510260 1001 86380 86390 1
510746 99510746 1001 86380 86390 1
510827 99510827 1001 86380 86390 1
511416 99511416 1001 86380 86390 1
511354 99511354 1001 86380 86390 1
511392 99511392 1001 86380 86390 1
511457 99511457 1001 86380 86390 1
511197 99511197 1001 86380 86390 1
511275 99511275 1001 86380 86390 1
511200 99511200 1001 86380 86390 1
511293 99511293 1001 86380 86390 1
511178 99511178 1001 86380 86390 1
511295 99511295 1001 86380 86390 1
510958 99510958 1001 86380 86390 1
511066 99511066 1001 86380 86390 1
510957 99510957 1001 86380 86390 1
511615 99511615 1001 86380 86390 1
511593 99511593 1001 86380 86390 1
512280 99512280 1001 86380 86390 1
512352 99512352 1001 86380 86390 1
512268 99512268 1001 86380 86390 1
512263 99512263 1001 86380 86390 1
512032 99512032 1001 86380 86390 1
512125 99512125 1001 86380 86390 1
512138 99512138 1001 86380 86390 1
511996 99511996 1001 86380 86390 1
512048 99512048 1001 86380 86390 1
512152 99512152 1001 86380 86390 1
512025 99512025 1001 86380 86390 1
512092 99512092 1001 86380 86390 1
511764 99511764 1001 86380 86390 1
511792 99511792 1001 86380 86390 1
512499 99512499 1001 86380 86390 1
513172 99513172 1001 86380 86390 1
513106 99513106 1001 86380 86390 1
513121 99513121 1001 86380 86390 1
513006 99513006 1001 86380 86390 1
513138 99513138 1001 86380 86390 1
512862 99512862 1001 86380 86390 1
512650 99512650 1001 86380 86390 1
512651 99512651 1001 86380 86390 1
513312 99513312 1001 86380 86390 1
513338 99513338 1001 86380 86390 1
513960 99513960 1001 86380 86390 1
513923 99513923 1001 86380 86390 1
513790 99513790 1001 86380 86390 1
513816 99513816 1001 86380 86390 1
513694 99513694 1001 86380 86390 1
513463 99513463 1001 86380 86390 1
513452 99513452 1001 86380 86390 1
513419 99513419 1001 86380 86390 1
513563 99513563 1001 86380 86390 1
514135 99514135 1001 86380 86390 1
514140 99514140 1001 86380 86390 1
514234 99514234 1001 86380 86390 1
514683 99514683 1001 86380 86390 1
514659 99514659 1001 86380 86390 1
514688 99514688 1001 86380 86390 1
514728 99514728 1001 86380 86390 1
514315 99514315 1001 86380 86390 1
514354 99514354 1001 86380 86390 1
514380 99514380 1001 86380 86390 1
514329 99514329 1001 86380 86390 1
514294 99514294 1001 86380 86390 1
514246 99514246 1001 86380 86390 1
514998 99514998 1001 86380 86390 1
514871 99514871 1001 86380 86390 1
514860 99514860 1001 86380 86390 1
514862 99514862 1001 86380 86390 1
515046 99515046 1001 86380 86390 1
515544 99515544 1001 86380 86390 1
515498 99515498 1001 86380 86390 1
515488 99515488 1001 86380 86390 1
515514 99515514 1001 86380 86390 1
515644 99515644 1001 86380 86390 1
515426 99515426 1001 86380 86390 1
515445 99515445 1001 86380 86390 1
515335 99515335 1001 86380 86390 1
515193 99515193 1001 86380 86390 1
515105 99515105 1001 86380 86390 1
515799 99515799 1001 86380 86390 1
515812 99515812 1001 86380 86390 1
515853 99515853 1001 86380 86390 1
515737 99515737 1001 86380 86390 1
515790 99515790 1001 86380 86390 1
515883 99515883 1001 86380 86390 1
515770 99515770 1001 86380 86390 1
516492 99516492 1001 86380 86390 1
516493 99516493 1001 86380 86390 1
516501 99516501 1001 86380 86390 1
516505 99516505 1001 86380 86390 1
516123 99516123 1001 86380 86390 1
516136 99516136 1001 86380 86390 1
516111 99516111 1001 86380 86390 1
516139 99516139 1001 86380 86390 1
516269 99516269 1001 86380 86390 1
515999 99515999 1001 86380 86390 1
516054 99516054 1001 86380 86390 1
516572 99516572 1001 86380 86390 1
516098 99516098 1001 86380 86390 1
516551 99516551 1001 86380 86390 1
516512 99516512 1001 86380 86390 1
517272 99517272 1001 86380 86390 1
517169 99517169 1001 86380 86390 1
517212 99517212 1001 86380 86390 1
517267 99517267 1001 86380 86390 1
516963 99516963 1001 86380 86390 1
517068 99517068 1001 86380 86390 1
516903 99516903 1001 86380 86390 1
516815 99516815 1001 86380 86390 1
516906 99516906 1001 86380 86390 1
517517 99517517 1001 86380 86390 1
517430 99517430 1001 86380 86390 1
517535 99517535 1001 86380 86390 1
518131 99518131 1001 86380 86390 1
517806 99517806 1001 86380 86390 1
517859 99517859 1001 86380 86390 1
517787 99517787 1001 86380 86390 1
517690 99517690 1001 86380 86390 1
518847 99518847 1001 86380 86390 1
518812 99518812 1001 86380 86390 1
518802 99518802 1001 86380 86390 1
518974 99518974 1001 86380 86390 1
518757 99518757 1001 86380 86390 1
518655 99518655 1001 86380 86390 1
518751 99518751 1001 86380 86390 1
518687 99518687 1001 86380 86390 1
518459 99518459 1001 86380 86390 1
518464 99518464 1001 86380 86390 1
518568 99518568 1001 86380 86390 1
518467 99518467 1001 86380 86390 1
519067 99519067 1001 86380 86390 1
519018 99519018 1001 86380 86390 1
519703 99519703 1001 86380 86390 1
519628 99519628 1001 86380 86390 1
519631 99519631 1001 86380 86390 1
519545 99519545 1001 86380 86390 1
519561 99519561 1001 86380 86390 1
519563 99519563 1001 86380 86390 1
519501 99519501 1001 86380 86390 1
519259 99519259 1001 86380 86390 1
519267 99519267 1001 86380 86390 1
519963 99519963 1001 86380 86390 1
519989 99519989 1001 86380 86390 1
519939 99519939 1001 86380 86390 1
520500 99520500 1001 86380 86390 1
520526 99520526 1001 86380 86390 1
520595 99520595 1001 86380 86390 1
520245 99520245 1001 86380 86390 1
520337 99520337 1001 86380 86390 1
520110 99520110 1001 86380 86390 1
520035 99520035 1001 86380 86390 1
520141 99520141 1001 86380 86390 1
520156 99520156 1001 86380 86390 1
520135 99520135 1001 86380 86390 1
520031 99520031 1001 86380 86390 1
520729 99520729 1001 86380 86390 1
520704 99520704 1001 86380 86390 1
520683 99520683 1001 86380 86390 1
520762 99520762 1001 86380 86390 1
520788 99520788 1001 86380 86390 1
521364 99521364 1001 86380 86390 1
521370 99521370 1001 86380 86390 1
521372 99521372 1001 86380 86390 1
521170 99521170 1001 86380 86390 1
521057 99521057 1001 86380 86390 1
521208 99521208 1001 86380 86390 1
520873 99520873 1001 86380 86390 1
520964 99520964 1001 86380 86390 1
520992 99520992 1001 86380 86390 1
521048 99521048 1001 86380 86390 1
521013 99521013 1001 86380 86390 1
521648 99521648 1001 86380 86390 1
521482 99521482 1001 86380 86390 1
521626 99521626 1001 86380 86390 1
521605 99521605 1001 86380 86390 1
522216 99522216 1001 86380 86390 1
522229 99522229 1001 86380 86390 1
522262 99522262 1001 86380 86390 1
522146 99522146 1001 86380 86390 1
522161 99522161 1001 86380 86390 1
522064 99522064 1001 86380 86390 1
521750 99521750 1001 86380 86390 1
521731 99521731 1001 86380 86390 1
522355 99522355 1001 86380 86390 1
522476 99522476 1001 86380 86390 1
522373 99522373 1001 86380 86390 1
522452 99522452 1001 86380 86390 1
523016 99523016 1001 86380 86390 1
523004 99523004 1001 86380 86390 1
523087 99523087 1001 86380 86390 1
523090 99523090 1001 86380 86390 1
523046 99523046 1001 86380 86390 1
522832 99522832 1001 86380 86390 1
523225 99523225 1001 86380 86390 1
523251 99523251 1001 86380 86390 1
523304 99523304 1001 86380 86390 1
523141 99523141 1001 86380 86390 1
523897 99523897 1001 86380 86390 1
523610 99523610 1001 86380 86390 1
523534 99523534 1001 86380 86390 1
523632 99523632 1001 86380 86390 1
523698 99523698 1001 86380 86390 1
523724 99523724 1001 86380 86390 1
523514 99523514 1001 86380 86390 1
524039 99524039 1001 86380 86390 1
524082 99524082 1001 86380 86390 1
524643 99524643 1001 86380 86390 1
524656 99524656 1001 86380 86390 1
524708 99524708 1001 86380 86390 1
524674 99524674 1001 86380 86390 1
524649 99524649 1001 86380 86390 1
524465 99524465 1001 86380 86390 1
524404 99524404 1001 86380 86390 1
524472 99524472 1001 86380 86390 1
524202 99524202 1001 86380 86390 1
524208 99524208 1001 86380 86390 1
524846 99524846 1001 86380 86390 1
524785 99524785 1001 86380 86390 1
525394 99525394 1001 86380 86390 1
525510 99525510 1001 86380 86390 1
525523 99525523 1001 86380 86390 1
525566 99525566 1001 86380 86390 1
525486 99525486 1001 86380 86390 1
525400 99525400 1001 86380 86390 1
525284 99525284 1001 86380 86390 1
525312 99525312 1001 86380 86390 1
525364 99525364 1001 86380 86390 1
525150 99525150 1001 86380 86390 1
525049 99525049 1001 86380 86390 1
525166 99525166 1001 86380 86390 1
525687 99525687 1001 86380 86390 1
525662 99525662 1001 86380 86390 1
525767 99525767 1001 86380 86390 1
525629 99525629 1001 86380 86390 1
525630 99525630 1001 86380 86390 1
526304 99526304 1001 86380 86390 1
526307 99526307 1001 86380 86390 1
526103 99526103 1001 86380 86390 1
526118 99526118 1001 86380 86390 1
526189 99526189 1001 86380 86390 1
526061 99526061 1001 86380 86390 1
525891 99525891 1001 86380 86390 1
525892 99525892 1001 86380 86390 1
526513 99526513 1001 86380 86390 1
526565 99526565 1001 86380 86390 1
526491 99526491 1001 86380 86390 1
527198 99527198 1001 86380 86390 1
527109 99527109 1001 86380 86390 1
527202 99527202 1001 86380 86390 1
527225 99527225 1001 86380 86390 1
527088 99527088 1001 86380 86390 1
527104 99527104 1001 86380 86390 1
527209 99527209 1001 86380 86390 1
526889 99526889 1001 86380 86390 1
526980 99526980 1001 86380 86390 1
526893 99526893 1001 86380 86390 1
526856 99526856 1001 86380 86390 1
527002 99527002 1001 86380 86390 1
526847 99526847 1001 86380 86390 1
526706 99526706 1001 86380 86390 1
526785 99526785 1001 86380 86390 1
526802 99526802 1001 86380 86390 1
526725 99526725 1001 86380 86390 1
526691 99526691 1001 86380 86390 1
526809 99526809 1001 86380 86390 1
527337 99527337 1001 86380 86390 1
527308 99527308 1001 86380 86390 1
528038 99528038 1001 86380 86390 1
528042 99528042 1001 86380 86390 1
527924 99527924 1001 86380 86390 1
527925 99527925 1001 86380 86390 1
528063 99528063 1001 86380 86390 1
527857 99527857 1001 86380 86390 1
527731 99527731 1001 86380 86390 1
527814 99527814 1001 86380 86390 1
527763 99527763 1001 86380 86390 1
527482 99527482 1001 86380 86390 1
527479 99527479 1001 86380 86390 1
528215 99528215 1001 86380 86390 1
528153 99528153 1001 86380 86390 1
528184 99528184 1001 86380 86390 1
528223 99528223 1001 86380 86390 1
528238 99528238 1001 86380 86390 1
528251 99528251 1001 86380 86390 1
528777 99528777 1001 86380 86390 1
528832 99528832 1001 86380 86390 1
528621 99528621 1001 86380 86390 1
528534 99528534 1001 86380 86390 1
528387 99528387 1001 86380 86390 1
529016 99529016 1001 86380 86390 1
529058 99529058 1001 86380 86390 1
528959 99528959 1001 86380 86390 1
529090 99529090 1001 86380 86390 1
529104 99529104 1001 86380 86390 1
529514 99529514 1001 86380 86390 1
529373 99529373 1001 86380 86390 1
529451 99529451 1001 86380 86390 1
529314 99529314 1001 86380 86390 1
529289 99529289 1001 86380 86390 1
529147 99529147 1001 86380 86390 1
529215 99529215 1001 86380 86390 1
529283 99529283 1001 86380 86390 1
529157 99529157 1001 86380 86390 1
529855 99529855 1001 86380 86390 1
529922 99529922 1001 86380 86390 1
529809 99529809 1001 86380 86390 1
529813 99529813 1001 86380 86390 1
529931 99529931 1001 86380 86390 1
530361 99530361 1001 86380 86390 1
530554 99530554 1001 86380 86390 1
530416 99530416 1001 86380 86390 1
530542 99530542 1001 86380 86390 1
530513 99530513 1001 86380 86390 1
530348 99530348 1001 86380 86390 1
530155 99530155 1001 86380 86390 1
530252 99530252 1001 86380 86390 1
530280 99530280 1001 86380 86390 1
529997 99529997 1001 86380 86390 1
530075 99530075 1001 86380 86390 1
530063 99530063 1001 86380 86390 1
530091 99530091 1001 86380 86390 1
529971 99529971 1001 86380 86390 1
530693 99530693 1001 86380 86390 1
530582 99530582 1001 86380 86390 1
530686 99530686 1001 86380 86390 1
530738 99530738 1001 86380 86390 1
531265 99531265 1001 86380 86390 1
531188 99531188 1001 86380 86390 1
531294 99531294 1001 86380 86390 1
531322 99531322 1001 86380 86390 1
531248 99531248 1001 86380 86390 1
531236 99531236 1001 86380 86390 1
531314 99531314 1001 86380 86390 1
531186 99531186 1001 86380 86390 1
531162 99531162 1001 86380 86390 1
531175 99531175 1001 86380 86390 1
531047 99531047 1001 86380 86390 1
531013 99531013 1001 86380 86390 1
530837 99530837 1001 86380 86390 1
530917 99530917 1001 86380 86390 1
530840 99530840 1001 86380 86390 1
531418 99531418 1001 86380 86390 1
531393 99531393 1001 86380 86390 1
531575 99531575 1001 86380 86390 1
531555 99531555 1001 86380 86390 1
531544 99531544 1001 86380 86390 1
532187 99532187 1001 86380 86390 1
532059 99532059 1001 86380 86390 1
532204 99532204 1001 86380 86390 1
531871 99531871 1001 86380 86390 1
531811 99531811 1001 86380 86390 1
531854 99531854 1001 86380 86390 1
531831 99531831 1001 86380 86390 1
532294 99532294 1001 86380 86390 1
532382 99532382 1001 86380 86390 1
532409 99532409 1001 86380 86390 1
532880 99532880 1001 86380 86390 1
532920 99532920 1001 86380 86390 1
532988 99532988 1001 86380 86390 1
532673 99532673 1001 86380 86390 1
532608 99532608 1001 86380 86390 1
532609 99532609 1001 86380 86390 1
532432 99532432 1001 86380 86390 1
532540 99532540 1001 86380 86390 1
533069 99533069 1001 86380 86390 1
533228 99533228 1001 86380 86390 1
533575 99533575 1001 86380 86390 1
533592 99533592 1001 86380 86390 1
533609 99533609 1001 86380 86390 1
533545 99533545 1001 86380 86390 1
533308 99533308 1001 86380 86390 1
533429 99533429 1001 86380 86390 1
534038 99534038 1001 86380 86390 1
533922 99533922 1001 86380 86390 1
533905 99533905 1001 86380 86390 1
534561 99534561 1001 86380 86390 1
534627 99534627 1001 86380 86390 1
534491 99534491 1001 86380 86390 1
534274 99534274 1001 86380 86390 1
534435 99534435 1001 86380 86390 1
534148 99534148 1001 86380 86390 1
534227 99534227 1001 86380 86390 1
534728 99534728 1001 86380 86390 1
534884 99534884 1001 86380 86390 1
535371 99535371 1001 86380 86390 1
535333 99535333 1001 86380 86390 1
535413 99535413 1001 86380 86390 1
535164 99535164 1001 86380 86390 1
535255 99535255 1001 86380 86390 1
535193 99535193 1001 86380 86390 1
535132 99535132 1001 86380 86390 1
535071 99535071 1001 86380 86390 1
534986 99534986 1001 86380 86390 1
534987 99534987 1001 86380 86390 1
535546 99535546 1001 86380 86390 1
535576 99535576 1001 86380 86390 1
535531 99535531 1001 86380 86390 1
535674 99535674 1001 86380 86390 1
535649 99535649 1001 86380 86390 1
536289 99536289 1001 86380 86390 1
536021 99536021 1001 86380 86390 1
535996 99535996 1001 86380 86390 1
536023 99536023 1001 86380 86390 1
535973 99535973 1001 86380 86390 1
536038 99536038 1001 86380 86390 1
535819 99535819 1001 86380 86390 1
535836 99535836 1001 86380 86390 1
535829 99535829 1001 86380 86390 1
535894 99535894 1001 86380 86390 1
536375 99536375 1001 86380 86390 1
536445 99536445 1001 86380 86390 1
536409 99536409 1001 86380 86390 1
536540 99536540 1001 86380 86390 1
536974 99536974 1001 86380 86390 1
537046 99537046 1001 86380 86390 1
536847 99536847 1001 86380 86390 1
537186 99537186 1001 86380 86390 1
537332 99537332 1001 86380 86390 1
537190 99537190 1001 86380 86390 1
537177 99537177 1001 86380 86390 1
537321 99537321 1001 86380 86390 1
537309 99537309 1001 86380 86390 1
537271 99537271 1001 86380 86390 1
537195 99537195 1001 86380 86390 1
537821 99537821 1001 86380 86390 1
537925 99537925 1001 86380 86390 1
537986 99537986 1001 86380 86390 1
537969 99537969 1001 86380 86390 1
537753 99537753 1001 86380 86390 1
537446 99537446 1001 86380 86390 1
537459 99537459 1001 86380 86390 1
537409 99537409 1001 86380 86390 1
537398 99537398 1001 86380 86390 1
537489 99537489 1001 86380 86390 1
537571 99537571 1001 86380 86390 1
538074 99538074 1001 86380 86390 1
538016 99538016 1001 86380 86390 1
538092 99538092 1001 86380 86390 1
538185 99538185 1001 86380 86390 1
538174 99538174 1001 86380 86390 1
538187 99538187 1001 86380 86390 1
538675 99538675 1001 86380 86390 1
538469 99538469 1001 86380 86390 1
538353 99538353 1001 86380 86390 1
538256 99538256 1001 86380 86390 1
538819 99538819 1001 86380 86390 1
538911 99538911 1001 86380 86390 1
538837 99538837 1001 86380 86390 1
539514 99539514 1001 86380 86390 1
539465 99539465 1001 86380 86390 1
539482 99539482 1001 86380 86390 1
539324 99539324 1001 86380 86390 1
539228 99539228 1001 86380 86390 1
539743 99539743 1001 86380 86390 1
540326 99540326 1001 86380 86390 1
540406 99540406 1001 86380 86390 1
540305 99540305 1001 86380 86390 1
540423 99540423 1001 86380 86390 1
540426 99540426 1001 86380 86390 1
540349 99540349 1001 86380 86390 1
540324 99540324 1001 86380 86390 1
540071 99540071 1001 86380 86390 1
540064 99540064 1001 86380 86390 1
540209 99540209 1001 86380 86390 1
540004 99540004 1001 86380 86390 1
539944 99539944 1001 86380 86390 1
540581 99540581 1001 86380 86390 1
540571 99540571 1001 86380 86390 1
540561 99540561 1001 86380 86390 1
540591 99540591 1001 86380 86390 1
541255 99541255 1001 86380 86390 1
541207 99541207 1001 86380 86390 1
541156 99541156 1001 86380 86390 1
541203 99541203 1001 86380 86390 1
541036 99541036 1001 86380 86390 1
540895 99540895 1001 86380 86390 1
540685 99540685 1001 86380 86390 1
540880 99540880 1001 86380 86390 1
540790 99540790 1001 86380 86390 1
540809 99540809 1001 86380 86390 1
540823 99540823 1001 86380 86390 1
540811 99540811 1001 86380 86390 1
541435 99541435 1001 86380 86390 1
541352 99541352 1001 86380 86390 1
541457 99541457 1001 86380 86390 1
541419 99541419 1001 86380 86390 1
541315 99541315 1001 86380 86390 1
541928 99541928 1001 86380 86390 1
541981 99541981 1001 86380 86390 1
542097 99542097 1001 86380 86390 1
541983 99541983 1001 86380 86390 1
542039 99542039 1001 86380 86390 1
542015 99542015 1001 86380 86390 1
541758 99541758 1001 86380 86390 1
541708 99541708 1001 86380 86390 1
541897 99541897 1001 86380 86390 1
541911 99541911 1001 86380 86390 1
541912 99541912 1001 86380 86390 1
541657 99541657 1001 86380 86390 1
542182 99542182 1001 86380 86390 1
542289 99542289 1001 86380 86390 1
542176 99542176 1001 86380 86390 1
542753 99542753 1001 86380 86390 1
542742 99542742 1001 86380 86390 1
542756 99542756 1001 86380 86390 1
542862 99542862 1001 86380 86390 1
542812 99542812 1001 86380 86390 1
542802 99542802 1001 86380 86390 1
542662 99542662 1001 86380 86390 1
542454 99542454 1001 86380 86390 1
542339 99542339 1001 86380 86390 1
542486 99542486 1001 86380 86390 1
542477 99542477 1001 86380 86390 1
542971 99542971 1001 86380 86390 1
542979 99542979 1001 86380 86390 1
543611 99543611 1001 86380 86390 1
543663 99543663 1001 86380 86390 1
543574 99543574 1001 86380 86390 1
543758 99543758 1001 86380 86390 1
543717 99543717 1001 86380 86390 1
543578 99543578 1001 86380 86390 1
543428 99543428 1001 86380 86390 1
543326 99543326 1001 86380 86390 1
543301 99543301 1001 86380 86390 1
543175 99543175 1001 86380 86390 1
543331 99543331 1001 86380 86390 1
543344 99543344 1001 86380 86390 1
543952 99543952 1001 86380 86390 1
543852 99543852 1001 86380 86390 1
543801 99543801 1001 86380 86390 1
543880 99543880 1001 86380 86390 1
544473 99544473 1001 86380 86390 1
544440 99544440 1001 86380 86390 1
544588 99544588 1001 86380 86390 1
544480 99544480 1001 86380 86390 1
544387 99544387 1001 86380 86390 1
544363 99544363 1001 86380 86390 1
544390 99544390 1001 86380 86390 1
544016 99544016 1001 86380 86390 1
544111 99544111 1001 86380 86390 1
544021 99544021 1001 86380 86390 1
544139 99544139 1001 86380 86390 1
544727 99544727 1001 86380 86390 1
544639 99544639 1001 86380 86390 1
544719 99544719 1001 86380 86390 1
400493 1107 1001 36060 36477 1
425226 485 1001 51720 53337 1
506453 1028 1002 31258 34959 1
512041 697 1001 38134 38434 1
537238 968 1002 27587 37559 1
542852 596 1001 71622 71921 1
400050 99400050 1001 86380 86390 1
400399 99400399 1001 86380 86390 1
400629 99400629 1001 86380 86390 1
400667 99400667 1001 86380 86390 1
400704 99400704 1001 86380 86390 1
400749 99400749 1001 86380 86390 1
401003 99401003 1001 86380 86390 1
400946 99400946 1001 86380 86390 1
401145 99401145 1001 86380 86390 1
401150 99401150 1001 86380 86390 1
401073 99401073 1001 86380 86390 1
401110 99401110 1001 86380 86390 1
401325 99401325 1001 86380 86390 1
401776 99401776 1001 86380 86390 1
401777 99401777 1001 86380 86390 1
401856 99401856 1001 86380 86390 1
402092 99402092 1001 86380 86390 1
402257 99402257 1001 86380 86390 1
402270 99402270 1001 86380 86390 1
402251 99402251 1001 86380 86390 1
402524 99402524 1001 86380 86390 1
402559 99402559 1001 86380 86390 1
402679 99402679 1001 86380 86390 1
402722 99402722 1001 86380 86390 1
402763 99402763 1001 86380 86390 1
402906 99402906 1001 86380 86390 1
403445 99403445 1001 86380 86390 1
403396 99403396 1001 86380 86390 1
403457 99403457 1001 86380 86390 1
403595 99403595 1001 86380 86390 1
403762 99403762 1001 86380 86390 1
403812 99403812 1001 86380 86390 1
403826 99403826 1001 86380 86390 1
403838 99403838 1001 86380 86390 1
403906 99403906 1001 86380 86390 1
404066 99404066 1001 86380 86390 1
404181 99404181 1001 86380 86390 1
404396 99404396 1001 86380 86390 1
404495 99404495 1001 86380 86390 1
404488 99404488 1001 86380 86390 1
405086 99405086 1001 86380 86390 1
405171 99405171 1001 86380 86390 1
405277 99405277 1001 86380 86390 1
405268 99405268 1001 86380 86390 1
405242 99405242 1001 86380 86390 1
405433 99405433 1001 86380 86390 1
405693 99405693 1001 86380 86390 1
405869 99405869 1001 86380 86390 1
405902 99405902 1001 86380 86390 1
406064 99406064 1001 86380 86390 1
406140 99406140 1001 86380 86390 1
406092 99406092 1001 86380 86390 1
406270 99406270 1001 86380 86390 1
406248 99406248 1001 86380 86390 1
406193 99406193 1001 86380 86390 1
406261 99406261 1001 86380 86390 1
406326 99406326 1001 86380 86390 1
406488 99406488 1001 86380 86390 1
406398 99406398 1001 86380 86390 1
406689 99406689 1001 86380 86390 1
406807 99406807 1001 86380 86390 1
407012 99407012 1001 86380 86390 1
407050 99407050 1001 86380 86390 1
407208 99407208 1001 86380 86390 1
407504 99407504 1001 86380 86390 1
407705 99407705 1001 86380 86390 1
407745 99407745 1001 86380 86390 1
407756 99407756 1001 86380 86390 1
407718 99407718 1001 86380 86390 1
407835 99407835 1001 86380 86390 1
407848 99407848 1001 86380 86390 1
407959 99407959 1001 86380 86390 1
407981 99407981 1001 86380 86390 1
407964 99407964 1001 86380 86390 1
408171 99408171 1001 86380 86390 1
408754 99408754 1001 86380 86390 1
409331 99409331 1001 86380 86390 1
409366 99409366 1001 86380 86390 1
409422 99409422 1001 86380 86390 1
409448 99409448 1001 86380 86390 1
409469 99409469 1001 86380 86390 1
409538 99409538 1001 86380 86390 1
409548 99409548 1001 86380 86390 1
409577 99409577 1001 86380 86390 1
409634 99409634 1001 86380 86390 1
409911 99409911 1001 86380 86390 1
410014 99410014 1001 86380 86390 1
410065 99410065 1001 86380 86390 1
410265 99410265 1001 86380 86390 1
410348 99410348 1001 86380 86390 1
410305 99410305 1001 86380 86390 1
410439 99410439 1001 86380 86390 1
410473 99410473 1001 86380 86390 1
410557 99410557 1001 86380 86390 1
410676 99410676 1001 86380 86390 1
411027 99411027 1001 86380 86390 1
411064 99411064 1001 86380 86390 1
411158 99411158 1001 86380 86390 1
411198 99411198 1001 86380 86390 1
411420 99411420 1001 86380 86390 1
411484 99411484 1001 86380 86390 1
411546 99411546 1001 86380 86390 1
411705 99411705 1001 86380 86390 1
411794 99411794 1001 86380 86390 1
411867 99411867 1001 86380 86390 1
412161 99412161 1001 86380 86390 1
412251 99412251 1001 86380 86390 1
412230 99412230 1001 86380 86390 1
412203 99412203 1001 86380 86390 1
412396 99412396 1001 86380 86390 1
412474 99412474 1001 86380 86390 1
413493 99413493 1001 86380 86390 1
413401 99413401 1001 86380 86390 1
413405 99413405 1001 86380 86390 1
413656 99413656 1001 86380 86390 1
412889 99412889 1001 86380 86390 1
413094 99413094 1001 86380 86390 1
412970 99412970 1001 86380 86390 1
412930 99412930 1001 86380 86390 1
412674 99412674 1001 86380 86390 1
412782 99412782 1001 86380 86390 1
412638 99412638 1001 86380 86390 1
412887 99412887 1001 86380 86390 1
413749 99413749 1001 86380 86390 1
414983 99414983 1001 86380 86390 1
414805 99414805 1001 86380 86390 1
414892 99414892 1001 86380 86390 1
414404 99414404 1001 86380 86390 1
414452 99414452 1001 86380 86390 1
414233 99414233 1001 86380 86390 1
415335 99415335 1001 86380 86390 1
415515 99415515 1001 86380 86390 1
416885 99416885 1001 86380 86390 1
416975 99416975 1001 86380 86390 1
416501 99416501 1001 86380 86390 1
416562 99416562 1001 86380 86390 1
416357 99416357 1001 86380 86390 1
415788 99415788 1001 86380 86390 1
415727 99415727 1001 86380 86390 1
415767 99415767 1001 86380 86390 1
416108 99416108 1001 86380 86390 1
417226 99417226 1001 86380 86390 1
417274 99417274 1001 86380 86390 1
417441 99417441 1001 86380 86390 1
418652 99418652 1001 86380 86390 1
418720 99418720 1001 86380 86390 1
418179 99418179 1001 86380 86390 1
418169 99418169 1001 86380 86390 1
418189 99418189 1001 86380 86390 1
417639 99417639 1001 86380 86390 1
417931 99417931 1001 86380 86390 1
418906 99418906 1001 86380 86390 1
419037 99419037 1001 86380 86390 1
420079 99420079 1001 86380 86390 1
420345 99420345 1001 86380 86390 1
420352 99420352 1001 86380 86390 1
419777 99419777 1001 86380 86390 1
420021 99420021 1001 86380 86390 1
419213 99419213 1001 86380 86390 1
419496 99419496 1001 86380 86390 1
419327 99419327 1001 86380 86390 1
419365 99419365 1001 86380 86390 1
419508 99419508 1001 86380 86390 1
419227 99419227 1001 86380 86390 1
420649 99420649 1001 86380 86390 1
420816 99420816 1001 86380 86390 1
420591 99420591 1001 86380 86390 1
420698 99420698 1001 86380 86390 1
420452 99420452 1001 86380 86390 1
420663 99420663 1001 86380 86390 1
421892 99421892 1001 86380 86390 1
422075 99422075 1001 86380 86390 1
421886 99421886 1001 86380 86390 1
421432 99421432 1001 86380 86390 1
421283 99421283 1001 86380 86390 1
421040 99421040 1001 86380 86390 1
421240 99421240 1001 86380 86390 1
421230 99421230 1001 86380 86390 1
422196 99422196 1001 86380 86390 1
422460 99422460 1001 86380 86390 1
422376 99422376 1001 86380 86390 1
423460 99423460 1001 86380 86390 1
423062 99423062 1001 86380 86390 1
422994 99422994 1001 86380 86390 1
423261 99423261 1001 86380 86390 1
422775 99422775 1001 86380 86390 1
422577 99422577 1001 86380 86390 1
422610 99422610 1001 86380 86390 1
424007 99424007 1001 86380 86390 1
425376 99425376 1001 86380 86390 1
425134 99425134 1001 86380 86390 1
425185 99425185 1001 86380 86390 1
425352 99425352 1001 86380 86390 1
424637 99424637 1001 86380 86390 1
424851 99424851 1001 86380 86390 1
424492 99424492 1001 86380 86390 1
424373 99424373 1001 86380 86390 1
424252 99424252 1001 86380 86390 1
424254 99424254 1001 86380 86390 1
424450 99424450 1001 86380 86390 1
424363 99424363 1001 86380 86390 1
425742 99425742 1001 86380 86390 1
425474 99425474 1001 86380 86390 1
425744 99425744 1001 86380 86390 1
425518 99425518 1001 86380 86390 1
425791 99425791 1001 86380 86390 1
427015 99427015 1001 86380 86390 1
426598 99426598 1001 86380 86390 1
426335 99426335 1001 86380 86390 1
426611 99426611 1001 86380 86390 1
425942 99425942 1001 86380 86390 1
425851 99425851 1001 86380 86390 1
425905 99425905 1001 86380 86390 1
427394 99427394 1001 86380 86390 1
427420 99427420 1001 86380 86390 1
427304 99427304 1001 86380 86390 1
428366 99428366 1001 86380 86390 1
428414 99428414 1001 86380 86390 1
428420 99428420 1001 86380 86390 1
428489 99428489 1001 86380 86390 1
428179 99428179 1001 86380 86390 1
427816 99427816 1001 86380 86390 1
427647 99427647 1001 86380 86390 1
427774 99427774 1001 86380 86390 1
428906 99428906 1001 86380 86390 1
429017 99429017 1001 86380 86390 1
430241 99430241 1001 86380 86390 1
430371 99430371 1001 86380 86390 1
429591 99429591 1001 86380 86390 1
429571 99429571 1001 86380 86390 1
429890 99429890 1001 86380 86390 1
429751 99429751 1001 86380 86390 1
429752 99429752 1001 86380 86390 1
429532 99429532 1001 86380 86390 1
429453 99429453 1001 86380 86390 1
429289 99429289 1001 86380 86390 1
429220 99429220 1001 86380 86390 1
430658 99430658 1001 86380 86390 1
431742 99431742 1001 86380 86390 1
431942 99431942 1001 86380 86390 1
431699 99431699 1001 86380 86390 1
430833 99430833 1001 86380 86390 1
431015 99431015 1001 86380 86390 1
430934 99430934 1001 86380 86390 1
430887 99430887 1001 86380 86390 1
432374 99432374 1001 86380 86390 1
432462 99432462 1001 86380 86390 1
432097 99432097 1001 86380 86390 1
432476 99432476 1001 86380 86390 1
432164 99432164 1001 86380 86390 1
433678 99433678 1001 86380 86390 1
433018 99433018 1001 86380 86390 1
432996 99432996 1001 86380 86390 1
432963 99432963 1001 86380 86390 1
432607 99432607 1001 86380 86390 1
432558 99432558 1001 86380 86390 1
432702 99432702 1001 86380 86390 1
432822 99432822 1001 86380 86390 1
433960 99433960 1001 86380 86390 1
433778 99433778 1001 86380 86390 1
435318 99435318 1001 86380 86390 1
435176 99435176 1001 86380 86390 1
434919 99434919 1001 86380 86390 1
434719 99434719 1001 86380 86390 1
434954 99434954 1001 86380 86390 1
434774 99434774 1001 86380 86390 1
434656 99434656 1001 86380 86390 1
434437 99434437 1001 86380 86390 1
435792 99435792 1001 86380 86390 1
435866 99435866 1001 86380 86390 1
434593 99434593 1001 86380 86390 1
435489 99435489 1001 86380 86390 1
435811 99435811 1001 86380 86390 1
435564 99435564 1001 86380 86390 1
435822 99435822 1001 86380 86390 1
436893 99436893 1001 86380 86390 1
437003 99437003 1001 86380 86390 1
436863 99436863 1001 86380 86390 1
436494 99436494 1001 86380 86390 1
436434 99436434 1001 86380 86390 1
436487 99436487 1001 86380 86390 1
436168 99436168 1001 86380 86390 1
436046 99436046 1001 86380 86390 1
435937 99435937 1001 86380 86390 1
436148 99436148 1001 86380 86390 1
436328 99436328 1001 86380 86390 1
437191 99437191 1001 86380 86390 1
437349 99437349 1001 86380 86390 1
437181 99437181 1001 86380 86390 1
300655 99300655 1001 86380 86390 1
300533 99300533 1001 86380 86390 1
300374 99300374 1001 86380 86390 1
300428 99300428 1001 86380 86390 1
300352 99300352 1001 86380 86390 1
300495 99300495 1001 86380 86390 1
300199 99300199 1001 86380 86390 1
300162 99300162 1001 86380 86390 1
300140 99300140 1001 86380 86390 1
300182 99300182 1001 86380 86390 1
300172 99300172 1001 86380 86390 1
300778 99300778 1001 86380 86390 1
300833 99300833 1001 86380 86390 1
300872 99300872 1001 86380 86390 1
300849 99300849 1001 86380 86390 1
300772 99300772 1001 86380 86390 1
300916 99300916 1001 86380 86390 1
300827 99300827 1001 86380 86390 1
301505 99301505 1001 86380 86390 1
301523 99301523 1001 86380 86390 1
301509 99301509 1001 86380 86390 1
301358 99301358 1001 86380 86390 1
301359 99301359 1001 86380 86390 1
301410 99301410 1001 86380 86390 1
301449 99301449 1001 86380 86390 1
301360 99301360 1001 86380 86390 1
301398 99301398 1001 86380 86390 1
301196 99301196 1001 86380 86390 1
301235 99301235 1001 86380 86390 1
301339 99301339 1001 86380 86390 1
301212 99301212 1001 86380 86390 1
301189 99301189 1001 86380 86390 1
301321 99301321 1001 86380 86390 1
301153 99301153 1001 86380 86390 1
301041 99301041 1001 86380 86390 1
301008 99301008 1001 86380 86390 1
300971 99300971 1001 86380 86390 1
301605 99301605 1001 86380 86390 1
302228 99302228 1001 86380 86390 1
302267 99302267 1001 86380 86390 1
302246 99302246 1001 86380 86390 1
302285 99302285 1001 86380 86390 1
302364 99302364 1001 86380 86390 1
302012 99302012 1001 86380 86390 1
302015 99302015 1001 86380 86390 1
302145 99302145 1001 86380 86390 1
302096 99302096 1001 86380 86390 1
301786 99301786 1001 86380 86390 1
301789 99301789 1001 86380 86390 1
301945 99301945 1001 86380 86390 1
301894 99301894 1001 86380 86390 1
301950 99301950 1001 86380 86390 1
301925 99301925 1001 86380 86390 1
302556 99302556 1001 86380 86390 1
303118 99303118 1001 86380 86390 1
303089 99303089 1001 86380 86390 1
303013 99303013 1001 86380 86390 1
303090 99303090 1001 86380 86390 1
302911 99302911 1001 86380 86390 1
302856 99302856 1001 86380 86390 1
302934 99302934 1001 86380 86390 1
303219 99303219 1001 86380 86390 1
303837 99303837 1001 86380 86390 1
303789 99303789 1001 86380 86390 1
303723 99303723 1001 86380 86390 1
303426 99303426 1001 86380 86390 1
303517 99303517 1001 86380 86390 1
303615 99303615 1001 86380 86390 1
303474 99303474 1001 86380 86390 1
303476 99303476 1001 86380 86390 1
304068 99304068 1001 86380 86390 1
304856 99304856 1001 86380 86390 1
304785 99304785 1001 86380 86390 1
304813 99304813 1001 86380 86390 1
304815 99304815 1001 86380 86390 1
304715 99304715 1001 86380 86390 1
304460 99304460 1001 86380 86390 1
304463 99304463 1001 86380 86390 1
304465 99304465 1001 86380 86390 1
304303 99304303 1001 86380 86390 1
304356 99304356 1001 86380 86390 1
304427 99304427 1001 86380 86390 1
304430 99304430 1001 86380 86390 1
304431 99304431 1001 86380 86390 1
304367 99304367 1001 86380 86390 1
304419 99304419 1001 86380 86390 1
305027 99305027 1001 86380 86390 1
305032 99305032 1001 86380 86390 1
304904 99304904 1001 86380 86390 1
304879 99304879 1001 86380 86390 1
305048 99305048 1001 86380 86390 1
305640 99305640 1001 86380 86390 1
305642 99305642 1001 86380 86390 1
305530 99305530 1001 86380 86390 1
305311 99305311 1001 86380 86390 1
305346 99305346 1001 86380 86390 1
305208 99305208 1001 86380 86390 1
305211 99305211 1001 86380 86390 1
305115 99305115 1001 86380 86390 1
500027 99500027 1001 86380 86390 1
500030 99500030 1001 86380 86390 1
500123 99500123 1001 86380 86390 1
500033 99500033 1001 86380 86390 1
500635 99500635 1001 86380 86390 1
500637 99500637 1001 86380 86390 1
500626 99500626 1001 86380 86390 1
500617 99500617 1001 86380 86390 1
500631 99500631 1001 86380 86390 1
500572 99500572 1001 86380 86390 1
500575 99500575 1001 86380 86390 1
500594 99500594 1001 86380 86390 1
500349 99500349 1001 86380 86390 1
500392 99500392 1001 86380 86390 1
500354 99500354 1001 86380 86390 1
501006 99501006 1001 86380 86390 1
500825 99500825 1001 86380 86390 1
500401 99500401 1001 86380 86390 1
500960 99500960 1001 86380 86390 1
500909 99500909 1001 86380 86390 1
500991 99500991 1001 86380 86390 1
501457 99501457 1001 86380 86390 1
501633 99501633 1001 86380 86390 1
501363 99501363 1001 86380 86390 1
501351 99501351 1001 86380 86390 1
501300 99501300 1001 86380 86390 1
501304 99501304 1001 86380 86390 1
501189 99501189 1001 86380 86390 1
501178 99501178 1001 86380 86390 1
501206 99501206 1001 86380 86390 1
501184 99501184 1001 86380 86390 1
501147 99501147 1001 86380 86390 1
501666 99501666 1001 86380 86390 1
501645 99501645 1001 86380 86390 1
502338 99502338 1001 86380 86390 1
502315 99502315 1001 86380 86390 1
502265 99502265 1001 86380 86390 1
502333 99502333 1001 86380 86390 1
502347 99502347 1001 86380 86390 1
502388 99502388 1001 86380 86390 1
502134 99502134 1001 86380 86390 1
502140 99502140 1001 86380 86390 1
501860 99501860 1001 86380 86390 1
501980 99501980 1001 86380 86390 1
502045 99502045 1001 86380 86390 1
501986 99501986 1001 86380 86390 1
502631 99502631 1001 86380 86390 1
502611 99502611 1001 86380 86390 1
502500 99502500 1001 86380 86390 1
502501 99502501 1001 86380 86390 1
503256 99503256 1001 86380 86390 1
503143 99503143 1001 86380 86390 1
503120 99503120 1001 86380 86390 1
503172 99503172 1001 86380 86390 1
503280 99503280 1001 86380 86390 1
502957 99502957 1001 86380 86390 1
503086 99503086 1001 86380 86390 1
503014 99503014 1001 86380 86390 1
502753 99502753 1001 86380 86390 1
502876 99502876 1001 86380 86390 1
503382 99503382 1001 86380 86390 1
503335 99503335 1001 86380 86390 1
503361 99503361 1001 86380 86390 1
504004 99504004 1001 86380 86390 1
503960 99503960 1001 86380 86390 1
503719 99503719 1001 86380 86390 1
503906 99503906 1001 86380 86390 1
503532 99503532 1001 86380 86390 1
504209 99504209 1001 86380 86390 1
504242 99504242 1001 86380 86390 1
504217 99504217 1001 86380 86390 1
504898 99504898 1001 86380 86390 1
504810 99504810 1001 86380 86390 1
504938 99504938 1001 86380 86390 1
504703 99504703 1001 86380 86390 1
504614 99504614 1001 86380 86390 1
504629 99504629 1001 86380 86390 1
504473 99504473 1001 86380 86390 1
504387 99504387 1001 86380 86390 1
505036 99505036 1001 86380 86390 1
505078 99505078 1001 86380 86390 1
505079 99505079 1001 86380 86390 1
505707 99505707 1001 86380 86390 1
505617 99505617 1001 86380 86390 1
505722 99505722 1001 86380 86390 1
505580 99505580 1001 86380 86390 1
505583 99505583 1001 86380 86390 1
505576 99505576 1001 86380 86390 1
505368 99505368 1001 86380 86390 1
505319 99505319 1001 86380 86390 1
505208 99505208 1001 86380 86390 1
505780 99505780 1001 86380 86390 1
505874 99505874 1001 86380 86390 1
505862 99505862 1001 86380 86390 1
505957 99505957 1001 86380 86390 1
505802 99505802 1001 86380 86390 1
505867 99505867 1001 86380 86390 1
505881 99505881 1001 86380 86390 1
506521 99506521 1001 86380 86390 1
506470 99506470 1001 86380 86390 1
506458 99506458 1001 86380 86390 1
506408 99506408 1001 86380 86390 1
506474 99506474 1001 86380 86390 1
506516 99506516 1001 86380 86390 1
506354 99506354 1001 86380 86390 1
506333 99506333 1001 86380 86390 1
506361 99506361 1001 86380 86390 1
506059 99506059 1001 86380 86390 1
506008 99506008 1001 86380 86390 1
506021 99506021 1001 86380 86390 1
506753 99506753 1001 86380 86390 1
506754 99506754 1001 86380 86390 1
506655 99506655 1001 86380 86390 1
506707 99506707 1001 86380 86390 1
507249 99507249 1001 86380 86390 1
507225 99507225 1001 86380 86390 1
507134 99507134 1001 86380 86390 1
507214 99507214 1001 86380 86390 1
507216 99507216 1001 86380 86390 1
506999 99506999 1001 86380 86390 1
506964 99506964 1001 86380 86390 1
506903 99506903 1001 86380 86390 1
507454 99507454 1001 86380 86390 1
508084 99508084 1001 86380 86390 1
508181 99508181 1001 86380 86390 1
507866 99507866 1001 86380 86390 1
507879 99507879 1001 86380 86390 1
507958 99507958 1001 86380 86390 1
507948 99507948 1001 86380 86390 1
508278 99508278 1001 86380 86390 1
508373 99508373 1001 86380 86390 1
509055 99509055 1001 86380 86390 1
508954 99508954 1001 86380 86390 1
508958 99508958 1001 86380 86390 1
508689 99508689 1001 86380 86390 1
508748 99508748 1001 86380 86390 1
508545 99508545 1001 86380 86390 1
508623 99508623 1001 86380 86390 1
508653 99508653 1001 86380 86390 1
508660 99508660 1001 86380 86390 1
509242 99509242 1001 86380 86390 1
509140 99509140 1001 86380 86390 1
509079 99509079 1001 86380 86390 1
509146 99509146 1001 86380 86390 1
509812 99509812 1001 86380 86390 1
509598 99509598 1001 86380 86390 1
509626 99509626 1001 86380 86390 1
509459 99509459 1001 86380 86390 1
509290 99509290 1001 86380 86390 1
509330 99509330 1001 86380 86390 1
509369 99509369 1001 86380 86390 1
510087 99510087 1001 86380 86390 1
509906 99509906 1001 86380 86390 1
509935 99509935 1001 86380 86390 1
509910 99509910 1001 86380 86390 1
510612 99510612 1001 86380 86390 1
510654 99510654 1001 86380 86390 1
510526 99510526 1001 86380 86390 1
510317 99510317 1001 86380 86390 1
510506 99510506 1001 86380 86390 1
510482 99510482 1001 86380 86390 1
510287 99510287 1001 86380 86390 1
510121 99510121 1001 86380 86390 1
510177 99510177 1001 86380 86390 1
510269 99510269 1001 86380 86390 1
510284 99510284 1001 86380 86390 1
510855 99510855 1001 86380 86390 1
510868 99510868 1001 86380 86390 1
511425 99511425 1001 86380 86390 1
511484 99511484 1001 86380 86390 1
511474 99511474 1001 86380 86390 1
511514 99511514 1001 86380 86390 1
511271 99511271 1001 86380 86390 1
511272 99511272 1001 86380 86390 1
511182 99511182 1001 86380 86390 1
511012 99511012 1001 86380 86390 1
511108 99511108 1001 86380 86390 1
510992 99510992 1001 86380 86390 1
511070 99511070 1001 86380 86390 1
511349 99511349 1001 86380 86390 1
511677 99511677 1001 86380 86390 1
511756 99511756 1001 86380 86390 1
512294 99512294 1001 86380 86390 1
512361 99512361 1001 86380 86390 1
512262 99512262 1001 86380 86390 1
512150 99512150 1001 86380 86390 1
512088 99512088 1001 86380 86390 1
512154 99512154 1001 86380 86390 1
512079 99512079 1001 86380 86390 1
512043 99512043 1001 86380 86390 1
511942 99511942 1001 86380 86390 1
511865 99511865 1001 86380 86390 1
511775 99511775 1001 86380 86390 1
511884 99511884 1001 86380 86390 1
512473 99512473 1001 86380 86390 1
513022 99513022 1001 86380 86390 1
512963 99512963 1001 86380 86390 1
512706 99512706 1001 86380 86390 1
513345 99513345 1001 86380 86390 1
513375 99513375 1001 86380 86390 1
513236 99513236 1001 86380 86390 1
513277 99513277 1001 86380 86390 1
513396 99513396 1001 86380 86390 1
513879 99513879 1001 86380 86390 1
513859 99513859 1001 86380 86390 1
514017 99514017 1001 86380 86390 1
513914 99513914 1001 86380 86390 1
513671 99513671 1001 86380 86390 1
513727 99513727 1001 86380 86390 1
513692 99513692 1001 86380 86390 1
513681 99513681 1001 86380 86390 1
513462 99513462 1001 86380 86390 1
513605 99513605 1001 86380 86390 1
513571 99513571 1001 86380 86390 1
513417 99513417 1001 86380 86390 1
513573 99513573 1001 86380 86390 1
513431 99513431 1001 86380 86390 1
514093 99514093 1001 86380 86390 1
514837 99514837 1001 86380 86390 1
514501 99514501 1001 86380 86390 1
514463 99514463 1001 86380 86390 1
514570 99514570 1001 86380 86390 1
514571 99514571 1001 86380 86390 1
514507 99514507 1001 86380 86390 1
514288 99514288 1001 86380 86390 1
514409 99514409 1001 86380 86390 1
514359 99514359 1001 86380 86390 1
514322 99514322 1001 86380 86390 1
514364 99514364 1001 86380 86390 1
514906 99514906 1001 86380 86390 1
515000 99515000 1001 86380 86390 1
514953 99514953 1001 86380 86390 1
514967 99514967 1001 86380 86390 1
515633 99515633 1001 86380 86390 1
515522 99515522 1001 86380 86390 1
515511 99515511 1001 86380 86390 1
515512 99515512 1001 86380 86390 1
515630 99515630 1001 86380 86390 1
515293 99515293 1001 86380 86390 1
515283 99515283 1001 86380 86390 1
515218 99515218 1001 86380 86390 1
515251 99515251 1001 86380 86390 1
515148 99515148 1001 86380 86390 1
515112 99515112 1001 86380 86390 1
515785 99515785 1001 86380 86390 1
515761 99515761 1001 86380 86390 1
515698 99515698 1001 86380 86390 1
515793 99515793 1001 86380 86390 1
515871 99515871 1001 86380 86390 1
515860 99515860 1001 86380 86390 1
516410 99516410 1001 86380 86390 1
516386 99516386 1001 86380 86390 1
516338 99516338 1001 86380 86390 1
516390 99516390 1001 86380 86390 1
516416 99516416 1001 86380 86390 1
516378 99516378 1001 86380 86390 1
516417 99516417 1001 86380 86390 1
516457 99516457 1001 86380 86390 1
516162 99516162 1001 86380 86390 1
516254 99516254 1001 86380 86390 1
516280 99516280 1001 86380 86390 1
516167 99516167 1001 86380 86390 1
516156 99516156 1001 86380 86390 1
516250 99516250 1001 86380 86390 1
516160 99516160 1001 86380 86390 1
515980 99515980 1001 86380 86390 1
515942 99515942 1001 86380 86390 1
516090 99516090 1001 86380 86390 1
516628 99516628 1001 86380 86390 1
517197 99517197 1001 86380 86390 1
517199 99517199 1001 86380 86390 1
517180 99517180 1001 86380 86390 1
516949 99516949 1001 86380 86390 1
516984 99516984 1001 86380 86390 1
516884 99516884 1001 86380 86390 1
516914 99516914 1001 86380 86390 1
516868 99516868 1001 86380 86390 1
516920 99516920 1001 86380 86390 1
516882 99516882 1001 86380 86390 1
517374 99517374 1001 86380 86390 1
517349 99517349 1001 86380 86390 1
517531 99517531 1001 86380 86390 1
517391 99517391 1001 86380 86390 1
517511 99517511 1001 86380 86390 1
517525 99517525 1001 86380 86390 1
517995 99517995 1001 86380 86390 1
518024 99518024 1001 86380 86390 1
518135 99518135 1001 86380 86390 1
518026 99518026 1001 86380 86390 1
518069 99518069 1001 86380 86390 1
517907 99517907 1001 86380 86390 1
517947 99517947 1001 86380 86390 1
517887 99517887 1001 86380 86390 1
517837 99517837 1001 86380 86390 1
517652 99517652 1001 86380 86390 1
517640 99517640 1001 86380 86390 1
517692 99517692 1001 86380 86390 1
517604 99517604 1001 86380 86390 1
518328 99518328 1001 86380 86390 1
518317 99518317 1001 86380 86390 1
517958 99517958 1001 86380 86390 1
518191 99518191 1001 86380 86390 1
518361 99518361 1001 86380 86390 1
518854 99518854 1001 86380 86390 1
518920 99518920 1001 86380 86390 1
518895 99518895 1001 86380 86390 1
518793 99518793 1001 86380 86390 1
518795 99518795 1001 86380 86390 1
518776 99518776 1001 86380 86390 1
518738 99518738 1001 86380 86390 1
518752 99518752 1001 86380 86390 1
518372 99518372 1001 86380 86390 1
518465 99518465 1001 86380 86390 1
518534 99518534 1001 86380 86390 1
519156 99519156 1001 86380 86390 1
519125 99519125 1001 86380 86390 1
519634 99519634 1001 86380 86390 1
519665 99519665 1001 86380 86390 1
519668 99519668 1001 86380 86390 1
519671 99519671 1001 86380 86390 1
519454 99519454 1001 86380 86390 1
519406 99519406 1001 86380 86390 1
519575 99519575 1001 86380 86390 1
519435 99519435 1001 86380 86390 1
519422 99519422 1001 86380 86390 1
519272 99519272 1001 86380 86390 1
519356 99519356 1001 86380 86390 1
519281 99519281 1001 86380 86390 1
519373 99519373 1001 86380 86390 1
519877 99519877 1001 86380 86390 1
519825 99519825 1001 86380 86390 1
519873 99519873 1001 86380 86390 1
519901 99519901 1001 86380 86390 1
520590 99520590 1001 86380 86390 1
520611 99520611 1001 86380 86390 1
520544 99520544 1001 86380 86390 1
520511 99520511 1001 86380 86390 1
520359 99520359 1001 86380 86390 1
520352 99520352 1001 86380 86390 1
520304 99520304 1001 86380 86390 1
520084 99520084 1001 86380 86390 1
520201 99520201 1001 86380 86390 1
520189 99520189 1001 86380 86390 1
520115 99520115 1001 86380 86390 1
520142 99520142 1001 86380 86390 1
520211 99520211 1001 86380 86390 1
520187 99520187 1001 86380 86390 1
520673 99520673 1001 86380 86390 1
520700 99520700 1001 86380 86390 1
520818 99520818 1001 86380 86390 1
521264 99521264 1001 86380 86390 1
521289 99521289 1001 86380 86390 1
521442 99521442 1001 86380 86390 1
521344 99521344 1001 86380 86390 1
521347 99521347 1001 86380 86390 1
521283 99521283 1001 86380 86390 1
521111 99521111 1001 86380 86390 1
521064 99521064 1001 86380 86390 1
520980 99520980 1001 86380 86390 1
520918 99520918 1001 86380 86390 1
521505 99521505 1001 86380 86390 1
521533 99521533 1001 86380 86390 1
522139 99522139 1001 86380 86390 1
522257 99522257 1001 86380 86390 1
522115 99522115 1001 86380 86390 1
522268 99522268 1001 86380 86390 1
522202 99522202 1001 86380 86390 1
521922 99521922 1001 86380 86390 1
522025 99522025 1001 86380 86390 1
522054 99522054 1001 86380 86390 1
522019 99522019 1001 86380 86390 1
521830 99521830 1001 86380 86390 1
521754 99521754 1001 86380 86390 1
521707 99521707 1001 86380 86390 1
522361 99522361 1001 86380 86390 1
522441 99522441 1001 86380 86390 1
523096 99523096 1001 86380 86390 1
522732 99522732 1001 86380 86390 1
522749 99522749 1001 86380 86390 1
522840 99522840 1001 86380 86390 1
522726 99522726 1001 86380 86390 1
522818 99522818 1001 86380 86390 1
522909 99522909 1001 86380 86390 1
522592 99522592 1001 86380 86390 1
522702 99522702 1001 86380 86390 1
522522 99522522 1001 86380 86390 1
522523 99522523 1001 86380 86390 1
523324 99523324 1001 86380 86390 1
523183 99523183 1001 86380 86390 1
523172 99523172 1001 86380 86390 1
523186 99523186 1001 86380 86390 1
523264 99523264 1001 86380 86390 1
523188 99523188 1001 86380 86390 1
523255 99523255 1001 86380 86390 1
523927 99523927 1001 86380 86390 1
523891 99523891 1001 86380 86390 1
523941 99523941 1001 86380 86390 1
523565 99523565 1001 86380 86390 1
523591 99523591 1001 86380 86390 1
523566 99523566 1001 86380 86390 1
523711 99523711 1001 86380 86390 1
523661 99523661 1001 86380 86390 1
523365 99523365 1001 86380 86390 1
523368 99523368 1001 86380 86390 1
524034 99524034 1001 86380 86390 1
524035 99524035 1001 86380 86390 1
524113 99524113 1001 86380 86390 1
523958 99523958 1001 86380 86390 1
524013 99524013 1001 86380 86390 1
524094 99524094 1001 86380 86390 1
524733 99524733 1001 86380 86390 1
524722 99524722 1001 86380 86390 1
524621 99524621 1001 86380 86390 1
524609 99524609 1001 86380 86390 1
524474 99524474 1001 86380 86390 1
524361 99524361 1001 86380 86390 1
524544 99524544 1001 86380 86390 1
524332 99524332 1001 86380 86390 1
524791 99524791 1001 86380 86390 1
525422 99525422 1001 86380 86390 1
525552 99525552 1001 86380 86390 1
525492 99525492 1001 86380 86390 1
525356 99525356 1001 86380 86390 1
525384 99525384 1001 86380 86390 1
525205 99525205 1001 86380 86390 1
525375 99525375 1001 86380 86390 1
525145 99525145 1001 86380 86390 1
525005 99525005 1001 86380 86390 1
524997 99524997 1001 86380 86390 1
525038 99525038 1001 86380 86390 1
525769 99525769 1001 86380 86390 1
525654 99525654 1001 86380 86390 1
525615 99525615 1001 86380 86390 1
526393 99526393 1001 86380 86390 1
526383 99526383 1001 86380 86390 1
526169 99526169 1001 86380 86390 1
526172 99526172 1001 86380 86390 1
525816 99525816 1001 86380 86390 1
525820 99525820 1001 86380 86390 1
525913 99525913 1001 86380 86390 1
525863 99525863 1001 86380 86390 1
526473 99526473 1001 86380 86390 1
526501 99526501 1001 86380 86390 1
526476 99526476 1001 86380 86390 1
526568 99526568 1001 86380 86390 1
526595 99526595 1001 86380 86390 1
527083 99527083 1001 86380 86390 1
527188 99527188 1001 86380 86390 1
527236 99527236 1001 86380 86390 1
527006 99527006 1001 86380 86390 1
526841 99526841 1001 86380 86390 1
526973 99526973 1001 86380 86390 1
526786 99526786 1001 86380 86390 1
526701 99526701 1001 86380 86390 1
526794 99526794 1001 86380 86390 1
527285 99527285 1001 86380 86390 1
527274 99527274 1001 86380 86390 1
527443 99527443 1001 86380 86390 1
527418 99527418 1001 86380 86390 1
528074 99528074 1001 86380 86390 1
528044 99528044 1001 86380 86390 1
528021 99528021 1001 86380 86390 1
527998 99527998 1001 86380 86390 1
527737 99527737 1001 86380 86390 1
527750 99527750 1001 86380 86390 1
527636 99527636 1001 86380 86390 1
527559 99527559 1001 86380 86390 1
527604 99527604 1001 86380 86390 1
527582 99527582 1001 86380 86390 1
528124 99528124 1001 86380 86390 1
528104 99528104 1001 86380 86390 1
528130 99528130 1001 86380 86390 1
528183 99528183 1001 86380 86390 1
528882 99528882 1001 86380 86390 1
528837 99528837 1001 86380 86390 1
528527 99528527 1001 86380 86390 1
528566 99528566 1001 86380 86390 1
528570 99528570 1001 86380 86390 1
528624 99528624 1001 86380 86390 1
528665 99528665 1001 86380 86390 1
528668 99528668 1001 86380 86390 1
528475 99528475 1001 86380 86390 1
528295 99528295 1001 86380 86390 1
528460 99528460 1001 86380 86390 1
528919 99528919 1001 86380 86390 1
529038 99529038 1001 86380 86390 1
529077 99529077 1001 86380 86390 1
529669 99529669 1001 86380 86390 1
529619 99529619 1001 86380 86390 1
529649 99529649 1001 86380 86390 1
529319 99529319 1001 86380 86390 1
529402 99529402 1001 86380 86390 1
529428 99529428 1001 86380 86390 1
529237 99529237 1001 86380 86390 1
529285 99529285 1001 86380 86390 1
529757 99529757 1001 86380 86390 1
530452 99530452 1001 86380 86390 1
530441 99530441 1001 86380 86390 1
530471 99530471 1001 86380 86390 1
530473 99530473 1001 86380 86390 1
530475 99530475 1001 86380 86390 1
530144 99530144 1001 86380 86390 1
530214 99530214 1001 86380 86390 1
530267 99530267 1001 86380 86390 1
530334 99530334 1001 86380 86390 1
530079 99530079 1001 86380 86390 1
530645 99530645 1001 86380 86390 1
530634 99530634 1001 86380 86390 1
530701 99530701 1001 86380 86390 1
531214 99531214 1001 86380 86390 1
531355 99531355 1001 86380 86390 1
531276 99531276 1001 86380 86390 1
531001 99531001 1001 86380 86390 1
531043 99531043 1001 86380 86390 1
530785 99530785 1001 86380 86390 1
530901 99530901 1001 86380 86390 1
530799 99530799 1001 86380 86390 1
530908 99530908 1001 86380 86390 1
530947 99530947 1001 86380 86390 1
530806 99530806 1001 86380 86390 1
530797 99530797 1001 86380 86390 1
531433 99531433 1001 86380 86390 1
531423 99531423 1001 86380 86390 1
532085 99532085 1001 86380 86390 1
532047 99532047 1001 86380 86390 1
532099 99532099 1001 86380 86390 1
532010 99532010 1001 86380 86390 1
532196 99532196 1001 86380 86390 1
532000 99532000 1001 86380 86390 1
531880 99531880 1001 86380 86390 1
531816 99531816 1001 86380 86390 1
531882 99531882 1001 86380 86390 1
531642 99531642 1001 86380 86390 1
531733 99531733 1001 86380 86390 1
532233 99532233 1001 86380 86390 1
532375 99532375 1001 86380 86390 1
532318 99532318 1001 86380 86390 1
532903 99532903 1001 86380 86390 1
532933 99532933 1001 86380 86390 1
532858 99532858 1001 86380 86390 1
532990 99532990 1001 86380 86390 1
532788 99532788 1001 86380 86390 1
532765 99532765 1001 86380 86390 1
532714 99532714 1001 86380 86390 1
532690 99532690 1001 86380 86390 1
532704 99532704 1001 86380 86390 1
532679 99532679 1001 86380 86390 1
532799 99532799 1001 86380 86390 1
532503 99532503 1001 86380 86390 1
532568 99532568 1001 86380 86390 1
532416 99532416 1001 86380 86390 1
532601 99532601 1001 86380 86390 1
532614 99532614 1001 86380 86390 1
533090 99533090 1001 86380 86390 1
533181 99533181 1001 86380 86390 1
533066 99533066 1001 86380 86390 1
533781 99533781 1001 86380 86390 1
533697 99533697 1001 86380 86390 1
533449 99533449 1001 86380 86390 1
533626 99533626 1001 86380 86390 1
533394 99533394 1001 86380 86390 1
533370 99533370 1001 86380 86390 1
533372 99533372 1001 86380 86390 1
533392 99533392 1001 86380 86390 1
533909 99533909 1001 86380 86390 1
534000 99534000 1001 86380 86390 1
533950 99533950 1001 86380 86390 1
533906 99533906 1001 86380 86390 1
534502 99534502 1001 86380 86390 1
534516 99534516 1001 86380 86390 1
534323 99534323 1001 86380 86390 1
534291 99534291 1001 86380 86390 1
534319 99534319 1001 86380 86390 1
534437 99534437 1001 86380 86390 1
534348 99534348 1001 86380 86390 1
534413 99534413 1001 86380 86390 1
534439 99534439 1001 86380 86390 1
534106 99534106 1001 86380 86390 1
534120 99534120 1001 86380 86390 1
534159 99534159 1001 86380 86390 1
534097 99534097 1001 86380 86390 1
534165 99534165 1001 86380 86390 1
534178 99534178 1001 86380 86390 1
534127 99534127 1001 86380 86390 1
534166 99534166 1001 86380 86390 1
534852 99534852 1001 86380 86390 1
534693 99534693 1001 86380 86390 1
535396 99535396 1001 86380 86390 1
535346 99535346 1001 86380 86390 1
535401 99535401 1001 86380 86390 1
535312 99535312 1001 86380 86390 1
535496 99535496 1001 86380 86390 1
535499 99535499 1001 86380 86390 1
535433 99535433 1001 86380 86390 1
535125 99535125 1001 86380 86390 1
535269 99535269 1001 86380 86390 1
535233 99535233 1001 86380 86390 1
535259 99535259 1001 86380 86390 1
535147 99535147 1001 86380 86390 1
535303 99535303 1001 86380 86390 1
534942 99534942 1001 86380 86390 1
534955 99534955 1001 86380 86390 1
534968 99534968 1001 86380 86390 1
535052 99535052 1001 86380 86390 1
534900 99534900 1001 86380 86390 1
535585 99535585 1001 86380 86390 1
535614 99535614 1001 86380 86390 1
535589 99535589 1001 86380 86390 1
535602 99535602 1001 86380 86390 1
535670 99535670 1001 86380 86390 1
535632 99535632 1001 86380 86390 1
535529 99535529 1001 86380 86390 1
535517 99535517 1001 86380 86390 1
536249 99536249 1001 86380 86390 1
536213 99536213 1001 86380 86390 1
536331 99536331 1001 86380 86390 1
535978 99535978 1001 86380 86390 1
536032 99536032 1001 86380 86390 1
535997 99535997 1001 86380 86390 1
536062 99536062 1001 86380 86390 1
535948 99535948 1001 86380 86390 1
535783 99535783 1001 86380 86390 1
535887 99535887 1001 86380 86390 1
535723 99535723 1001 86380 86390 1
535736 99535736 1001 86380 86390 1
535892 99535892 1001 86380 86390 1
535740 99535740 1001 86380 86390 1
536529 99536529 1001 86380 86390 1
536382 99536382 1001 86380 86390 1
536384 99536384 1001 86380 86390 1
537050 99537050 1001 86380 86390 1
536964 99536964 1001 86380 86390 1
536818 99536818 1001 86380 86390 1
536784 99536784 1001 86380 86390 1
536849 99536849 1001 86380 86390 1
536875 99536875 1001 86380 86390 1
536723 99536723 1001 86380 86390 1
537316 99537316 1001 86380 86390 1
537255 99537255 1001 86380 86390 1
537854 99537854 1001 86380 86390 1
537880 99537880 1001 86380 86390 1
537806 99537806 1001 86380 86390 1
537730 99537730 1001 86380 86390 1
537525 99537525 1001 86380 86390 1
537462 99537462 1001 86380 86390 1
537552 99537552 1001 86380 86390 1
537404 99537404 1001 86380 86390 1
538815 99538815 1001 86380 86390 1
538720 99538720 1001 86380 86390 1
538671 99538671 1001 86380 86390 1
538523 99538523 1001 86380 86390 1
538549 99538549 1001 86380 86390 1
538487 99538487 1001 86380 86390 1
538504 99538504 1001 86380 86390 1
538238 99538238 1001 86380 86390 1
538266 99538266 1001 86380 86390 1
538218 99538218 1001 86380 86390 1
538944 99538944 1001 86380 86390 1
539016 99539016 1001 86380 86390 1
539640 99539640 1001 86380 86390 1
539467 99539467 1001 86380 86390 1
539623 99539623 1001 86380 86390 1
539495 99539495 1001 86380 86390 1
539281 99539281 1001 86380 86390 1
539351 99539351 1001 86380 86390 1
539249 99539249 1001 86380 86390 1
539252 99539252 1001 86380 86390 1
539123 99539123 1001 86380 86390 1
539793 99539793 1001 86380 86390 1
539819 99539819 1001 86380 86390 1
539835 99539835 1001 86380 86390 1
539683 99539683 1001 86380 86390 1
539673 99539673 1001 86380 86390 1
539790 99539790 1001 86380 86390 1
539726 99539726 1001 86380 86390 1
539752 99539752 1001 86380 86390 1
539765 99539765 1001 86380 86390 1
540381 99540381 1001 86380 86390 1
540407 99540407 1001 86380 86390 1
540322 99540322 1001 86380 86390 1
540172 99540172 1001 86380 86390 1
540252 99540252 1001 86380 86390 1
540194 99540194 1001 86380 86390 1
539902 99539902 1001 86380 86390 1
540007 99540007 1001 86380 86390 1
539907 99539907 1001 86380 86390 1
540634 99540634 1001 86380 86390 1
540469 99540469 1001 86380 86390 1
540577 99540577 1001 86380 86390 1
541229 99541229 1001 86380 86390 1
541179 99541179 1001 86380 86390 1
541245 99541245 1001 86380 86390 1
541049 99541049 1001 86380 86390 1
540921 99540921 1001 86380 86390 1
541038 99541038 1001 86380 86390 1
541070 99541070 1001 86380 86390 1
540856 99540856 1001 86380 86390 1
540860 99540860 1001 86380 86390 1
540822 99540822 1001 86380 86390 1
541300 99541300 1001 86380 86390 1
541404 99541404 1001 86380 86390 1
541935 99541935 1001 86380 86390 1
541841 99541841 1001 86380 86390 1
541537 99541537 1001 86380 86390 1
541517 99541517 1001 86380 86390 1
541535 99541535 1001 86380 86390 1
541915 99541915 1001 86380 86390 1
542148 99542148 1001 86380 86390 1
542245 99542245 1001 86380 86390 1
542899 99542899 1001 86380 86390 1
542747 99542747 1001 86380 86390 1
542889 99542889 1001 86380 86390 1
542637 99542637 1001 86380 86390 1
542653 99542653 1001 86380 86390 1
542368 99542368 1001 86380 86390 1
542474 99542474 1001 86380 86390 1
542358 99542358 1001 86380 86390 1
542372 99542372 1001 86380 86390 1
542476 99542476 1001 86380 86390 1
542361 99542361 1001 86380 86390 1
542518 99542518 1001 86380 86390 1
543036 99543036 1001 86380 86390 1
543102 99543102 1001 86380 86390 1
543093 99543093 1001 86380 86390 1
543043 99543043 1001 86380 86390 1
543763 99543763 1001 86380 86390 1
543767 99543767 1001 86380 86390 1
543490 99543490 1001 86380 86390 1
543418 99543418 1001 86380 86390 1
543203 99543203 1001 86380 86390 1
543286 99543286 1001 86380 86390 1
543318 99543318 1001 86380 86390 1
543963 99543963 1001 86380 86390 1
543784 99543784 1001 86380 86390 1
543890 99543890 1001 86380 86390 1
544456 99544456 1001 86380 86390 1
544395 99544395 1001 86380 86390 1
544595 99544595 1001 86380 86390 1
544352 99544352 1001 86380 86390 1
544391 99544391 1001 86380 86390 1
544185 99544185 1001 86380 86390 1
544057 99544057 1001 86380 86390 1
544151 99544151 1001 86380 86390 1
544178 99544178 1001 86380 86390 1
544027 99544027 1001 86380 86390 1
544647 99544647 1001 86380 86390 1
544608 99544608 1001 86380 86390 1
544703 99544703 1001 86380 86390 1
544652 99544652 1001 86380 86390 1
424157 1143 1001 37260 37617 1
540021 1034 1001 33663 33962 1
400000 99400000 1001 86380 86390 1
400119 99400119 1001 86380 86390 1
400109 99400109 1001 86380 86390 1
400182 99400182 1001 86380 86390 1
400300 99400300 1001 86380 86390 1
400371 99400371 1001 86380 86390 1
400635 99400635 1001 86380 86390 1
400664 99400664 1001 86380 86390 1
400848 99400848 1001 86380 86390 1
401184 99401184 1001 86380 86390 1
401308 99401308 1001 86380 86390 1
401445 99401445 1001 86380 86390 1
401448 99401448 1001 86380 86390 1
401620 99401620 1001 86380 86390 1
401785 99401785 1001 86380 86390 1
401742 99401742 1001 86380 86390 1
401906 99401906 1001 86380 86390 1
401859 99401859 1001 86380 86390 1
402047 99402047 1001 86380 86390 1
402191 99402191 1001 86380 86390 1
402233 99402233 1001 86380 86390 1
402687 99402687 1001 86380 86390 1
402782 99402782 1001 86380 86390 1
402798 99402798 1001 86380 86390 1
403344 99403344 1001 86380 86390 1
403512 99403512 1001 86380 86390 1
403546 99403546 1001 86380 86390 1
403607 99403607 1001 86380 86390 1
403701 99403701 1001 86380 86390 1
403684 99403684 1001 86380 86390 1
403786 99403786 1001 86380 86390 1
404043 99404043 1001 86380 86390 1
404047 99404047 1001 86380 86390 1
404103 99404103 1001 86380 86390 1
404276 99404276 1001 86380 86390 1
404411 99404411 1001 86380 86390 1
404526 99404526 1001 86380 86390 1
404536 99404536 1001 86380 86390 1
404678 99404678 1001 86380 86390 1
404669 99404669 1001 86380 86390 1
404855 99404855 1001 86380 86390 1
405072 99405072 1001 86380 86390 1
405195 99405195 1001 86380 86390 1
405280 99405280 1001 86380 86390 1
405359 99405359 1001 86380 86390 1
405544 99405544 1001 86380 86390 1
406172 99406172 1001 86380 86390 1
406154 99406154 1001 86380 86390 1
406319 99406319 1001 86380 86390 1
406312 99406312 1001 86380 86390 1
407019 99407019 1001 86380 86390 1
407324 99407324 1001 86380 86390 1
407411 99407411 1001 86380 86390 1
407443 99407443 1001 86380 86390 1
407626 99407626 1001 86380 86390 1
408017 99408017 1001 86380 86390 1
408061 99408061 1001 86380 86390 1
408006 99408006 1001 86380 86390 1
408316 99408316 1001 86380 86390 1
408677 99408677 1001 86380 86390 1
408736 99408736 1001 86380 86390 1
408971 99408971 1001 86380 86390 1
409062 99409062 1001 86380 86390 1
409043 99409043 1001 86380 86390 1
409185 99409185 1001 86380 86390 1
409169 99409169 1001 86380 86390 1
409233 99409233 1001 86380 86390 1
409480 99409480 1001 86380 86390 1
409491 99409491 1001 86380 86390 1
409434 99409434 1001 86380 86390 1
409631 99409631 1001 86380 86390 1
409675 99409675 1001 86380 86390 1
409817 99409817 1001 86380 86390 1
409913 99409913 1001 86380 86390 1
409904 99409904 1001 86380 86390 1
410108 99410108 1001 86380 86390 1
410180 99410180 1001 86380 86390 1
410468 99410468 1001 86380 86390 1
410427 99410427 1001 86380 86390 1
410615 99410615 1001 86380 86390 1
410955 99410955 1001 86380 86390 1
411062 99411062 1001 86380 86390 1
411133 99411133 1001 86380 86390 1
411118 99411118 1001 86380 86390 1
411431 99411431 1001 86380 86390 1
411510 99411510 1001 86380 86390 1
411616 99411616 1001 86380 86390 1
411686 99411686 1001 86380 86390 1
411804 99411804 1001 86380 86390 1
411865 99411865 1001 86380 86390 1
412221 99412221 1001 86380 86390 1
412279 99412279 1001 86380 86390 1
412310 99412310 1001 86380 86390 1
413551 99413551 1001 86380 86390 1
413419 99413419 1001 86380 86390 1
412932 99412932 1001 86380 86390 1
412984 99412984 1001 86380 86390 1
413234 99413234 1001 86380 86390 1
413212 99413212 1001 86380 86390 1
413970 99413970 1001 86380 86390 1
413839 99413839 1001 86380 86390 1
415142 99415142 1001 86380 86390 1
415106 99415106 1001 86380 86390 1
415295 99415295 1001 86380 86390 1
414736 99414736 1001 86380 86390 1
414657 99414657 1001 86380 86390 1
414894 99414894 1001 86380 86390 1
414621 99414621 1001 86380 86390 1
414850 99414850 1001 86380 86390 1
414903 99414903 1001 86380 86390 1
414834 99414834 1001 86380 86390 1
414125 99414125 1001 86380 86390 1
414247 99414247 1001 86380 86390 1
415628 99415628 1001 86380 86390 1
415595 99415595 1001 86380 86390 1
416162 99416162 1001 86380 86390 1
416351 99416351 1001 86380 86390 1
416166 99416166 1001 86380 86390 1
416510 99416510 1001 86380 86390 1
416277 99416277 1001 86380 86390 1
416181 99416181 1001 86380 86390 1
415820 99415820 1001 86380 86390 1
415824 99415824 1001 86380 86390 1
417046 99417046 1001 86380 86390 1
417317 99417317 1001 86380 86390 1
417450 99417450 1001 86380 86390 1
418775 99418775 1001 86380 86390 1
418588 99418588 1001 86380 86390 1
418077 99418077 1001 86380 86390 1
418218 99418218 1001 86380 86390 1
418341 99418341 1001 86380 86390 1
418378 99418378 1001 86380 86390 1
418143 99418143 1001 86380 86390 1
418064 99418064 1001 86380 86390 1
418093 99418093 1001 86380 86390 1
418122 99418122 1001 86380 86390 1
418100 99418100 1001 86380 86390 1
418386 99418386 1001 86380 86390 1
417826 99417826 1001 86380 86390 1
417827 99417827 1001 86380 86390 1
417935 99417935 1001 86380 86390 1
418987 99418987 1001 86380 86390 1
418828 99418828 1001 86380 86390 1
419201 99419201 1001 86380 86390 1
420122 99420122 1001 86380 86390 1
420288 99420288 1001 86380 86390 1
419703 99419703 1001 86380 86390 1
419347 99419347 1001 86380 86390 1
419465 99419465 1001 86380 86390 1
420775 99420775 1001 86380 86390 1
420601 99420601 1001 86380 86390 1
420798 99420798 1001 86380 86390 1
420536 99420536 1001 86380 86390 1
421841 99421841 1001 86380 86390 1
421878 99421878 1001 86380 86390 1
421830 99421830 1001 86380 86390 1
421317 99421317 1001 86380 86390 1
421277 99421277 1001 86380 86390 1
421661 99421661 1001 86380 86390 1
421314 99421314 1001 86380 86390 1
421118 99421118 1001 86380 86390 1
420953 99420953 1001 86380 86390 1
421005 99421005 1001 86380 86390 1
422206 99422206 1001 86380 86390 1
422207 99422207 1001 86380 86390 1
422232 99422232 1001 86380 86390 1
422322 99422322 1001 86380 86390 1
423464 99423464 1001 86380 86390 1
423638 99423638 1001 86380 86390 1
423178 99423178 1001 86380 86390 1
423163 99423163 1001 86380 86390 1
423085 99423085 1001 86380 86390 1
422853 99422853 1001 86380 86390 1
422735 99422735 1001 86380 86390 1
422592 99422592 1001 86380 86390 1
424042 99424042 1001 86380 86390 1
424130 99424130 1001 86380 86390 1
423840 99423840 1001 86380 86390 1
425326 99425326 1001 86380 86390 1
425039 99425039 1001 86380 86390 1
424763 99424763 1001 86380 86390 1
424690 99424690 1001 86380 86390 1
424698 99424698 1001 86380 86390 1
424754 99424754 1001 86380 86390 1
424343 99424343 1001 86380 86390 1
424203 99424203 1001 86380 86390 1
425436 99425436 1001 86380 86390 1
425532 99425532 1001 86380 86390 1
425778 99425778 1001 86380 86390 1
425802 99425802 1001 86380 86390 1
425537 99425537 1001 86380 86390 1
425517 99425517 1001 86380 86390 1
427117 99427117 1001 86380 86390 1
426928 99426928 1001 86380 86390 1
427057 99427057 1001 86380 86390 1
426904 99426904 1001 86380 86390 1
426361 99426361 1001 86380 86390 1
425993 99425993 1001 86380 86390 1
427436 99427436 1001 86380 86390 1
427263 99427263 1001 86380 86390 1
427450 99427450 1001 86380 86390 1
428377 99428377 1001 86380 86390 1
428629 99428629 1001 86380 86390 1
427972 99427972 1001 86380 86390 1
428142 99428142 1001 86380 86390 1
428295 99428295 1001 86380 86390 1
427985 99427985 1001 86380 86390 1
428252 99428252 1001 86380 86390 1
428055 99428055 1001 86380 86390 1
428181 99428181 1001 86380 86390 1
428974 99428974 1001 86380 86390 1
428754 99428754 1001 86380 86390 1
429119 99429119 1001 86380 86390 1
429012 99429012 1001 86380 86390 1
428779 99428779 1001 86380 86390 1
429754 99429754 1001 86380 86390 1
429928 99429928 1001 86380 86390 1
429911 99429911 1001 86380 86390 1
429241 99429241 1001 86380 86390 1
429496 99429496 1001 86380 86390 1
429210 99429210 1001 86380 86390 1
429278 99429278 1001 86380 86390 1
429184 99429184 1001 86380 86390 1
429427 99429427 1001 86380 86390 1
429561 99429561 1001 86380 86390 1
430607 99430607 1001 86380 86390 1
430397 99430397 1001 86380 86390 1
430775 99430775 1001 86380 86390 1
430688 99430688 1001 86380 86390 1
430466 99430466 1001 86380 86390 1
431654 99431654 1001 86380 86390 1
431684 99431684 1001 86380 86390 1
431847 99431847 1001 86380 86390 1
431577 99431577 1001 86380 86390 1
431155 99431155 1001 86380 86390 1
431188 99431188 1001 86380 86390 1
432197 99432197 1001 86380 86390 1
433643 99433643 1001 86380 86390 1
433071 99433071 1001 86380 86390 1
433060 99433060 1001 86380 86390 1
433089 99433089 1001 86380 86390 1
432708 99432708 1001 86380 86390 1
432515 99432515 1001 86380 86390 1
432603 99432603 1001 86380 86390 1
432767 99432767 1001 86380 86390 1
432646 99432646 1001 86380 86390 1
433860 99433860 1001 86380 86390 1
434026 99434026 1001 86380 86390 1
434014 99434014 1001 86380 86390 1
435054 99435054 1001 86380 86390 1
435009 99435009 1001 86380 86390 1
435233 99435233 1001 86380 86390 1
435050 99435050 1001 86380 86390 1
434651 99434651 1001 86380 86390 1
434835 99434835 1001 86380 86390 1
434989 99434989 1001 86380 86390 1
434169 99434169 1001 86380 86390 1
434470 99434470 1001 86380 86390 1
435603 99435603 1001 86380 86390 1
435665 99435665 1001 86380 86390 1
435673 99435673 1001 86380 86390 1
435724 99435724 1001 86380 86390 1
436835 99436835 1001 86380 86390 1
436996 99436996 1001 86380 86390 1
436461 99436461 1001 86380 86390 1
436574 99436574 1001 86380 86390 1
436651 99436651 1001 86380 86390 1
436213 99436213 1001 86380 86390 1
435928 99435928 1001 86380 86390 1
436240 99436240 1001 86380 86390 1
436329 99436329 1001 86380 86390 1
436188 99436188 1001 86380 86390 1
300070 99300070 1001 86380 86390 1
300085 99300085 1001 86380 86390 1
300100 99300100 1001 86380 86390 1
437336 99437336 1001 86380 86390 1
300581 99300581 1001 86380 86390 1
300633 99300633 1001 86380 86390 1
300211 99300211 1001 86380 86390 1
300253 99300253 1001 86380 86390 1
300245 99300245 1001 86380 86390 1
300898 99300898 1001 86380 86390 1
300809 99300809 1001 86380 86390 1
300837 99300837 1001 86380 86390 1
301432 99301432 1001 86380 86390 1
301329 99301329 1001 86380 86390 1
300986 99300986 1001 86380 86390 1
300969 99300969 1001 86380 86390 1
300995 99300995 1001 86380 86390 1
301086 99301086 1001 86380 86390 1
301567 99301567 1001 86380 86390 1
302244 99302244 1001 86380 86390 1
302207 99302207 1001 86380 86390 1
302234 99302234 1001 86380 86390 1
302289 99302289 1001 86380 86390 1
302073 99302073 1001 86380 86390 1
301983 99301983 1001 86380 86390 1
302024 99302024 1001 86380 86390 1
302003 99302003 1001 86380 86390 1
301928 99301928 1001 86380 86390 1
301807 99301807 1001 86380 86390 1
301937 99301937 1001 86380 86390 1
302549 99302549 1001 86380 86390 1
302491 99302491 1001 86380 86390 1
303131 99303131 1001 86380 86390 1
303158 99303158 1001 86380 86390 1
303081 99303081 1001 86380 86390 1
303122 99303122 1001 86380 86390 1
303124 99303124 1001 86380 86390 1
303010 99303010 1001 86380 86390 1
303103 99303103 1001 86380 86390 1
302990 99302990 1001 86380 86390 1
302840 99302840 1001 86380 86390 1
302921 99302921 1001 86380 86390 1
302780 99302780 1001 86380 86390 1
302628 99302628 1001 86380 86390 1
302764 99302764 1001 86380 86390 1
303391 99303391 1001 86380 86390 1
303289 99303289 1001 86380 86390 1
303983 99303983 1001 86380 86390 1
303971 99303971 1001 86380 86390 1
303948 99303948 1001 86380 86390 1
303900 99303900 1001 86380 86390 1
304023 99304023 1001 86380 86390 1
303994 99303994 1001 86380 86390 1
303682 99303682 1001 86380 86390 1
303657 99303657 1001 86380 86390 1
303444 99303444 1001 86380 86390 1
303601 99303601 1001 86380 86390 1
303602 99303602 1001 86380 86390 1
304058 99304058 1001 86380 86390 1
304053 99304053 1001 86380 86390 1
304744 99304744 1001 86380 86390 1
304693 99304693 1001 86380 86390 1
304737 99304737 1001 86380 86390 1
304485 99304485 1001 86380 86390 1
304654 99304654 1001 86380 86390 1
304525 99304525 1001 86380 86390 1
304554 99304554 1001 86380 86390 1
304467 99304467 1001 86380 86390 1
304612 99304612 1001 86380 86390 1
304244 99304244 1001 86380 86390 1
304310 99304310 1001 86380 86390 1
304948 99304948 1001 86380 86390 1
304898 99304898 1001 86380 86390 1
304989 99304989 1001 86380 86390 1
304977 99304977 1001 86380 86390 1
305007 99305007 1001 86380 86390 1
305059 99305059 1001 86380 86390 1
305598 99305598 1001 86380 86390 1
305590 99305590 1001 86380 86390 1
305489 99305489 1001 86380 86390 1
305593 99305593 1001 86380 86390 1
305404 99305404 1001 86380 86390 1
305353 99305353 1001 86380 86390 1
305310 99305310 1001 86380 86390 1
305401 99305401 1001 86380 86390 1
305169 99305169 1001 86380 86390 1
305147 99305147 1001 86380 86390 1
305148 99305148 1001 86380 86390 1
305245 99305245 1001 86380 86390 1
305271 99305271 1001 86380 86390 1
500084 99500084 1001 86380 86390 1
500162 99500162 1001 86380 86390 1
500175 99500175 1001 86380 86390 1
500613 99500613 1001 86380 86390 1
500467 99500467 1001 86380 86390 1
500405 99500405 1001 86380 86390 1
500458 99500458 1001 86380 86390 1
500324 99500324 1001 86380 86390 1
500287 99500287 1001 86380 86390 1
500243 99500243 1001 86380 86390 1
500321 99500321 1001 86380 86390 1
500844 99500844 1001 86380 86390 1
500934 99500934 1001 86380 86390 1
501499 99501499 1001 86380 86390 1
501500 99501500 1001 86380 86390 1
501617 99501617 1001 86380 86390 1
501478 99501478 1001 86380 86390 1
501521 99501521 1001 86380 86390 1
501396 99501396 1001 86380 86390 1
501360 99501360 1001 86380 86390 1
501692 99501692 1001 86380 86390 1
501707 99501707 1001 86380 86390 1
501733 99501733 1001 86380 86390 1
501695 99501695 1001 86380 86390 1
501712 99501712 1001 86380 86390 1
502275 99502275 1001 86380 86390 1
502380 99502380 1001 86380 86390 1
502344 99502344 1001 86380 86390 1
502308 99502308 1001 86380 86390 1
502386 99502386 1001 86380 86390 1
502335 99502335 1001 86380 86390 1
502457 99502457 1001 86380 86390 1
502200 99502200 1001 86380 86390 1
502062 99502062 1001 86380 86390 1
502259 99502259 1001 86380 86390 1
502007 99502007 1001 86380 86390 1
501943 99501943 1001 86380 86390 1
502518 99502518 1001 86380 86390 1
502551 99502551 1001 86380 86390 1
503176 99503176 1001 86380 86390 1
503127 99503127 1001 86380 86390 1
503245 99503245 1001 86380 86390 1
503194 99503194 1001 86380 86390 1
503110 99503110 1001 86380 86390 1
503009 99503009 1001 86380 86390 1
502997 99502997 1001 86380 86390 1
502929 99502929 1001 86380 86390 1
502752 99502752 1001 86380 86390 1
502860 99502860 1001 86380 86390 1
503445 99503445 1001 86380 86390 1
503476 99503476 1001 86380 86390 1
503401 99503401 1001 86380 86390 1
504007 99504007 1001 86380 86390 1
503919 99503919 1001 86380 86390 1
504065 99504065 1001 86380 86390 1
503739 99503739 1001 86380 86390 1
503792 99503792 1001 86380 86390 1
503539 99503539 1001 86380 86390 1
503606 99503606 1001 86380 86390 1
503517 99503517 1001 86380 86390 1
503625 99503625 1001 86380 86390 1
503664 99503664 1001 86380 86390 1
504196 99504196 1001 86380 86390 1
504131 99504131 1001 86380 86390 1
504150 99504150 1001 86380 86390 1
504254 99504254 1001 86380 86390 1
504126 99504126 1001 86380 86390 1
504869 99504869 1001 86380 86390 1
504833 99504833 1001 86380 86390 1
504864 99504864 1001 86380 86390 1
504665 99504665 1001 86380 86390 1
504603 99504603 1001 86380 86390 1
504401 99504401 1001 86380 86390 1
504342 99504342 1001 86380 86390 1
505117 99505117 1001 86380 86390 1
505055 99505055 1001 86380 86390 1
505004 99505004 1001 86380 86390 1
505732 99505732 1001 86380 86390 1
505630 99505630 1001 86380 86390 1
505658 99505658 1001 86380 86390 1
505684 99505684 1001 86380 86390 1
505600 99505600 1001 86380 86390 1
505371 99505371 1001 86380 86390 1
505555 99505555 1001 86380 86390 1
505414 99505414 1001 86380 86390 1
505165 99505165 1001 86380 86390 1
505166 99505166 1001 86380 86390 1
505232 99505232 1001 86380 86390 1
505838 99505838 1001 86380 86390 1
505890 99505890 1001 86380 86390 1
505893 99505893 1001 86380 86390 1
506482 99506482 1001 86380 86390 1
506525 99506525 1001 86380 86390 1
506461 99506461 1001 86380 86390 1
506553 99506553 1001 86380 86390 1
506450 99506450 1001 86380 86390 1
506545 99506545 1001 86380 86390 1
506274 99506274 1001 86380 86390 1
506199 99506199 1001 86380 86390 1
506282 99506282 1001 86380 86390 1
506171 99506171 1001 86380 86390 1
506123 99506123 1001 86380 86390 1
505993 99505993 1001 86380 86390 1
506022 99506022 1001 86380 86390 1
506038 99506038 1001 86380 86390 1
506671 99506671 1001 86380 86390 1
506661 99506661 1001 86380 86390 1
506675 99506675 1001 86380 86390 1
506598 99506598 1001 86380 86390 1
507322 99507322 1001 86380 86390 1
507405 99507405 1001 86380 86390 1
507252 99507252 1001 86380 86390 1
507368 99507368 1001 86380 86390 1
507051 99507051 1001 86380 86390 1
506870 99506870 1001 86380 86390 1
506897 99506897 1001 86380 86390 1
506837 99506837 1001 86380 86390 1
507546 99507546 1001 86380 86390 1
507626 99507626 1001 86380 86390 1
508229 99508229 1001 86380 86390 1
508101 99508101 1001 86380 86390 1
508180 99508180 1001 86380 86390 1
508020 99508020 1001 86380 86390 1
507839 99507839 1001 86380 86390 1
508008 99508008 1001 86380 86390 1
507871 99507871 1001 86380 86390 1
507845 99507845 1001 86380 86390 1
507746 99507746 1001 86380 86390 1
507736 99507736 1001 86380 86390 1
507663 99507663 1001 86380 86390 1
507806 99507806 1001 86380 86390 1
508960 99508960 1001 86380 86390 1
508961 99508961 1001 86380 86390 1
509005 99509005 1001 86380 86390 1
508877 99508877 1001 86380 86390 1
508918 99508918 1001 86380 86390 1
509008 99509008 1001 86380 86390 1
508684 99508684 1001 86380 86390 1
508711 99508711 1001 86380 86390 1
508724 99508724 1001 86380 86390 1
508613 99508613 1001 86380 86390 1
508639 99508639 1001 86380 86390 1
508640 99508640 1001 86380 86390 1
508630 99508630 1001 86380 86390 1
508491 99508491 1001 86380 86390 1
509077 99509077 1001 86380 86390 1
509145 99509145 1001 86380 86390 1
509225 99509225 1001 86380 86390 1
509277 99509277 1001 86380 86390 1
509735 99509735 1001 86380 86390 1
509779 99509779 1001 86380 86390 1
509755 99509755 1001 86380 86390 1
509517 99509517 1001 86380 86390 1
509599 99509599 1001 86380 86390 1
509377 99509377 1001 86380 86390 1
509963 99509963 1001 86380 86390 1
510095 99510095 1001 86380 86390 1
510034 99510034 1001 86380 86390 1
509919 99509919 1001 86380 86390 1
510547 99510547 1001 86380 86390 1
510577 99510577 1001 86380 86390 1
510644 99510644 1001 86380 86390 1
510633 99510633 1001 86380 86390 1
510465 99510465 1001 86380 86390 1
510391 99510391 1001 86380 86390 1
510181 99510181 1001 86380 86390 1
510129 99510129 1001 86380 86390 1
510730 99510730 1001 86380 86390 1
510796 99510796 1001 86380 86390 1
511464 99511464 1001 86380 86390 1
511530 99511530 1001 86380 86390 1
511405 99511405 1001 86380 86390 1
511367 99511367 1001 86380 86390 1
511537 99511537 1001 86380 86390 1
511172 99511172 1001 86380 86390 1
511201 99511201 1001 86380 86390 1
511099 99511099 1001 86380 86390 1
511100 99511100 1001 86380 86390 1
511649 99511649 1001 86380 86390 1
511716 99511716 1001 86380 86390 1
512290 99512290 1001 86380 86390 1
512292 99512292 1001 86380 86390 1
512360 99512360 1001 86380 86390 1
512100 99512100 1001 86380 86390 1
512127 99512127 1001 86380 86390 1
511851 99511851 1001 86380 86390 1
511780 99511780 1001 86380 86390 1
511898 99511898 1001 86380 86390 1
512540 99512540 1001 86380 86390 1
512567 99512567 1001 86380 86390 1
512386 99512386 1001 86380 86390 1
512503 99512503 1001 86380 86390 1
512544 99512544 1001 86380 86390 1
513064 99513064 1001 86380 86390 1
513116 99513116 1001 86380 86390 1
513063 99513063 1001 86380 86390 1
512957 99512957 1001 86380 86390 1
512727 99512727 1001 86380 86390 1
512611 99512611 1001 86380 86390 1
512625 99512625 1001 86380 86390 1
512751 99512751 1001 86380 86390 1
513250 99513250 1001 86380 86390 1
513291 99513291 1001 86380 86390 1
513929 99513929 1001 86380 86390 1
513866 99513866 1001 86380 86390 1
514016 99514016 1001 86380 86390 1
513810 99513810 1001 86380 86390 1
513488 99513488 1001 86380 86390 1
513448 99513448 1001 86380 86390 1
514224 99514224 1001 86380 86390 1
514161 99514161 1001 86380 86390 1
514228 99514228 1001 86380 86390 1
514782 99514782 1001 86380 86390 1
514734 99514734 1001 86380 86390 1
514658 99514658 1001 86380 86390 1
514723 99514723 1001 86380 86390 1
514727 99514727 1001 86380 86390 1
514497 99514497 1001 86380 86390 1
514480 99514480 1001 86380 86390 1
514610 99514610 1001 86380 86390 1
514314 99514314 1001 86380 86390 1
514410 99514410 1001 86380 86390 1
514423 99514423 1001 86380 86390 1
514365 99514365 1001 86380 86390 1
514445 99514445 1001 86380 86390 1
514979 99514979 1001 86380 86390 1
514891 99514891 1001 86380 86390 1
514930 99514930 1001 86380 86390 1
515504 99515504 1001 86380 86390 1
515684 99515684 1001 86380 86390 1
515485 99515485 1001 86380 86390 1
515629 99515629 1001 86380 86390 1
515357 99515357 1001 86380 86390 1
515332 99515332 1001 86380 86390 1
515322 99515322 1001 86380 86390 1
515215 99515215 1001 86380 86390 1
515241 99515241 1001 86380 86390 1
515740 99515740 1001 86380 86390 1
516317 99516317 1001 86380 86390 1
516332 99516332 1001 86380 86390 1
516346 99516346 1001 86380 86390 1
516115 99516115 1001 86380 86390 1
516104 99516104 1001 86380 86390 1
516006 99516006 1001 86380 86390 1
515971 99515971 1001 86380 86390 1
516062 99516062 1001 86380 86390 1
515976 99515976 1001 86380 86390 1
516588 99516588 1001 86380 86390 1
516605 99516605 1001 86380 86390 1
516541 99516541 1001 86380 86390 1
517133 99517133 1001 86380 86390 1
517175 99517175 1001 86380 86390 1
516966 99516966 1001 86380 86390 1
517020 99517020 1001 86380 86390 1
516768 99516768 1001 86380 86390 1
516744 99516744 1001 86380 86390 1
516809 99516809 1001 86380 86390 1
516840 99516840 1001 86380 86390 1
516790 99516790 1001 86380 86390 1
517529 99517529 1001 86380 86390 1
517416 99517416 1001 86380 86390 1
518073 99518073 1001 86380 86390 1
518112 99518112 1001 86380 86390 1
518127 99518127 1001 86380 86390 1
518115 99518115 1001 86380 86390 1
517964 99517964 1001 86380 86390 1
518145 99518145 1001 86380 86390 1
518031 99518031 1001 86380 86390 1
517790 99517790 1001 86380 86390 1
517949 99517949 1001 86380 86390 1
517847 99517847 1001 86380 86390 1
517799 99517799 1001 86380 86390 1
517648 99517648 1001 86380 86390 1
518252 99518252 1001 86380 86390 1
518307 99518307 1001 86380 86390 1
518309 99518309 1001 86380 86390 1
518840 99518840 1001 86380 86390 1
518971 99518971 1001 86380 86390 1
518791 99518791 1001 86380 86390 1
518947 99518947 1001 86380 86390 1
518744 99518744 1001 86380 86390 1
518745 99518745 1001 86380 86390 1
518604 99518604 1001 86380 86390 1
518583 99518583 1001 86380 86390 1
518637 99518637 1001 86380 86390 1
518599 99518599 1001 86380 86390 1
518411 99518411 1001 86380 86390 1
518378 99518378 1001 86380 86390 1
519193 99519193 1001 86380 86390 1
519049 99519049 1001 86380 86390 1
519687 99519687 1001 86380 86390 1
519809 99519809 1001 86380 86390 1
519544 99519544 1001 86380 86390 1
519574 99519574 1001 86380 86390 1
519512 99519512 1001 86380 86390 1
519438 99519438 1001 86380 86390 1
519286 99519286 1001 86380 86390 1
519326 99519326 1001 86380 86390 1
519213 99519213 1001 86380 86390 1
519344 99519344 1001 86380 86390 1
519398 99519398 1001 86380 86390 1
519965 99519965 1001 86380 86390 1
519927 99519927 1001 86380 86390 1
520506 99520506 1001 86380 86390 1
520585 99520585 1001 86380 86390 1
520404 99520404 1001 86380 86390 1
520317 99520317 1001 86380 86390 1
520034 99520034 1001 86380 86390 1
520051 99520051 1001 86380 86390 1
520193 99520193 1001 86380 86390 1
520815 99520815 1001 86380 86390 1
521286 99521286 1001 86380 86390 1
521438 99521438 1001 86380 86390 1
521408 99521408 1001 86380 86390 1
521185 99521185 1001 86380 86390 1
521138 99521138 1001 86380 86390 1
521241 99521241 1001 86380 86390 1
521117 99521117 1001 86380 86390 1
520956 99520956 1001 86380 86390 1
520869 99520869 1001 86380 86390 1
520999 99520999 1001 86380 86390 1
521621 99521621 1001 86380 86390 1
522291 99522291 1001 86380 86390 1
522199 99522199 1001 86380 86390 1
522226 99522226 1001 86380 86390 1
522083 99522083 1001 86380 86390 1
521810 99521810 1001 86380 86390 1
521878 99521878 1001 86380 86390 1
522316 99522316 1001 86380 86390 1
522311 99522311 1001 86380 86390 1
522353 99522353 1001 86380 86390 1
522952 99522952 1001 86380 86390 1
522908 99522908 1001 86380 86390 1
522714 99522714 1001 86380 86390 1
522756 99522756 1001 86380 86390 1
522576 99522576 1001 86380 86390 1
522605 99522605 1001 86380 86390 1
522517 99522517 1001 86380 86390 1
522660 99522660 1001 86380 86390 1
522622 99522622 1001 86380 86390 1
523187 99523187 1001 86380 86390 1
523149 99523149 1001 86380 86390 1
523254 99523254 1001 86380 86390 1
523320 99523320 1001 86380 86390 1
523154 99523154 1001 86380 86390 1
523898 99523898 1001 86380 86390 1
523535 99523535 1001 86380 86390 1
523537 99523537 1001 86380 86390 1
523432 99523432 1001 86380 86390 1
523407 99523407 1001 86380 86390 1
523347 99523347 1001 86380 86390 1
524060 99524060 1001 86380 86390 1
524683 99524683 1001 86380 86390 1
524743 99524743 1001 86380 86390 1
524711 99524711 1001 86380 86390 1
524712 99524712 1001 86380 86390 1
524397 99524397 1001 86380 86390 1
524424 99524424 1001 86380 86390 1
524470 99524470 1001 86380 86390 1
524421 99524421 1001 86380 86390 1
524564 99524564 1001 86380 86390 1
524280 99524280 1001 86380 86390 1
524203 99524203 1001 86380 86390 1
524191 99524191 1001 86380 86390 1
524843 99524843 1001 86380 86390 1
524818 99524818 1001 86380 86390 1
524845 99524845 1001 86380 86390 1
525580 99525580 1001 86380 86390 1
525504 99525504 1001 86380 86390 1
525414 99525414 1001 86380 86390 1
525226 99525226 1001 86380 86390 1
525255 99525255 1001 86380 86390 1
525324 99525324 1001 86380 86390 1
525261 99525261 1001 86380 86390 1
525173 99525173 1001 86380 86390 1
525084 99525084 1001 86380 86390 1
525022 99525022 1001 86380 86390 1
525152 99525152 1001 86380 86390 1
525781 99525781 1001 86380 86390 1
525614 99525614 1001 86380 86390 1
526282 99526282 1001 86380 86390 1
526399 99526399 1001 86380 86390 1
526264 99526264 1001 86380 86390 1
526207 99526207 1001 86380 86390 1
526026 99526026 1001 86380 86390 1
526107 99526107 1001 86380 86390 1
526044 99526044 1001 86380 86390 1
525882 99525882 1001 86380 86390 1
525921 99525921 1001 86380 86390 1
525962 99525962 1001 86380 86390 1
526553 99526553 1001 86380 86390 1
526424 99526424 1001 86380 86390 1
526492 99526492 1001 86380 86390 1
527217 99527217 1001 86380 86390 1
527047 99527047 1001 86380 86390 1
527086 99527086 1001 86380 86390 1
527197 99527197 1001 86380 86390 1
526941 99526941 1001 86380 86390 1
526905 99526905 1001 86380 86390 1
526951 99526951 1001 86380 86390 1
526913 99526913 1001 86380 86390 1
526672 99526672 1001 86380 86390 1
526648 99526648 1001 86380 86390 1
526805 99526805 1001 86380 86390 1
526729 99526729 1001 86380 86390 1
527288 99527288 1001 86380 86390 1
527394 99527394 1001 86380 86390 1
528012 99528012 1001 86380 86390 1
527923 99527923 1001 86380 86390 1
527898 99527898 1001 86380 86390 1
527978 99527978 1001 86380 86390 1
527992 99527992 1001 86380 86390 1
527993 99527993 1001 86380 86390 1
527955 99527955 1001 86380 86390 1
527546 99527546 1001 86380 86390 1
527641 99527641 1001 86380 86390 1
527501 99527501 1001 86380 86390 1
528280 99528280 1001 86380 86390 1
528121 99528121 1001 86380 86390 1
528869 99528869 1001 86380 86390 1
528749 99528749 1001 86380 86390 1
528814 99528814 1001 86380 86390 1
528827 99528827 1001 86380 86390 1
528831 99528831 1001 86380 86390 1
528759 99528759 1001 86380 86390 1
528645 99528645 1001 86380 86390 1
528494 99528494 1001 86380 86390 1
528574 99528574 1001 86380 86390 1
528604 99528604 1001 86380 86390 1
528451 99528451 1001 86380 86390 1
528482 99528482 1001 86380 86390 1
528432 99528432 1001 86380 86390 1
529562 99529562 1001 86380 86390 1
529540 99529540 1001 86380 86390 1
529533 99529533 1001 86380 86390 1
529410 99529410 1001 86380 86390 1
529437 99529437 1001 86380 86390 1
529506 99529506 1001 86380 86390 1
529134 99529134 1001 86380 86390 1
529895 99529895 1001 86380 86390 1
529786 99529786 1001 86380 86390 1
529787 99529787 1001 86380 86390 1
530494 99530494 1001 86380 86390 1
530538 99530538 1001 86380 86390 1
530461 99530461 1001 86380 86390 1
530309 99530309 1001 86380 86390 1
530226 99530226 1001 86380 86390 1
530269 99530269 1001 86380 86390 1
530076 99530076 1001 86380 86390 1
530607 99530607 1001 86380 86390 1
530653 99530653 1001 86380 86390 1
531201 99531201 1001 86380 86390 1
531350 99531350 1001 86380 86390 1
531245 99531245 1001 86380 86390 1
531208 99531208 1001 86380 86390 1
531274 99531274 1001 86380 86390 1
531263 99531263 1001 86380 86390 1
531019 99531019 1001 86380 86390 1
531025 99531025 1001 86380 86390 1
531171 99531171 1001 86380 86390 1
531096 99531096 1001 86380 86390 1
531109 99531109 1001 86380 86390 1
530941 99530941 1001 86380 86390 1
530789 99530789 1001 86380 86390 1
530776 99530776 1001 86380 86390 1
530896 99530896 1001 86380 86390 1
530939 99530939 1001 86380 86390 1
531440 99531440 1001 86380 86390 1
532152 99532152 1001 86380 86390 1
532012 99532012 1001 86380 86390 1
531796 99531796 1001 86380 86390 1
531916 99531916 1001 86380 86390 1
531665 99531665 1001 86380 86390 1
531691 99531691 1001 86380 86390 1
531761 99531761 1001 86380 86390 1
531647 99531647 1001 86380 86390 1
532262 99532262 1001 86380 86390 1
532972 99532972 1001 86380 86390 1
532951 99532951 1001 86380 86390 1
532850 99532850 1001 86380 86390 1
532754 99532754 1001 86380 86390 1
532626 99532626 1001 86380 86390 1
532735 99532735 1001 86380 86390 1
532442 99532442 1001 86380 86390 1
532599 99532599 1001 86380 86390 1
533120 99533120 1001 86380 86390 1
533130 99533130 1001 86380 86390 1
533796 99533796 1001 86380 86390 1
533682 99533682 1001 86380 86390 1
533839 99533839 1001 86380 86390 1
533844 99533844 1001 86380 86390 1
533716 99533716 1001 86380 86390 1
533605 99533605 1001 86380 86390 1
533517 99533517 1001 86380 86390 1
533279 99533279 1001 86380 86390 1
533410 99533410 1001 86380 86390 1
533313 99533313 1001 86380 86390 1
533391 99533391 1001 86380 86390 1
534024 99534024 1001 86380 86390 1
533872 99533872 1001 86380 86390 1
534004 99534004 1001 86380 86390 1
534505 99534505 1001 86380 86390 1
534285 99534285 1001 86380 86390 1
534455 99534455 1001 86380 86390 1
534392 99534392 1001 86380 86390 1
534405 99534405 1001 86380 86390 1
534419 99534419 1001 86380 86390 1
534296 99534296 1001 86380 86390 1
534361 99534361 1001 86380 86390 1
534103 99534103 1001 86380 86390 1
534248 99534248 1001 86380 86390 1
534080 99534080 1001 86380 86390 1
534251 99534251 1001 86380 86390 1
534826 99534826 1001 86380 86390 1
535474 99535474 1001 86380 86390 1
535510 99535510 1001 86380 86390 1
535472 99535472 1001 86380 86390 1
535254 99535254 1001 86380 86390 1
535102 99535102 1001 86380 86390 1
535222 99535222 1001 86380 86390 1
535236 99535236 1001 86380 86390 1
535135 99535135 1001 86380 86390 1
534941 99534941 1001 86380 86390 1
535084 99535084 1001 86380 86390 1
535072 99535072 1001 86380 86390 1
534907 99534907 1001 86380 86390 1
535666 99535666 1001 86380 86390 1
535692 99535692 1001 86380 86390 1
535579 99535579 1001 86380 86390 1
535683 99535683 1001 86380 86390 1
535571 99535571 1001 86380 86390 1
536273 99536273 1001 86380 86390 1
536251 99536251 1001 86380 86390 1
536293 99536293 1001 86380 86390 1
536027 99536027 1001 86380 86390 1
535964 99535964 1001 86380 86390 1
536083 99536083 1001 86380 86390 1
536099 99536099 1001 86380 86390 1
535945 99535945 1001 86380 86390 1
535793 99535793 1001 86380 86390 1
536361 99536361 1001 86380 86390 1
536388 99536388 1001 86380 86390 1
536376 99536376 1001 86380 86390 1
536443 99536443 1001 86380 86390 1
537163 99537163 1001 86380 86390 1
537133 99537133 1001 86380 86390 1
537094 99537094 1001 86380 86390 1
536907 99536907 1001 86380 86390 1
536791 99536791 1001 86380 86390 1
536806 99536806 1001 86380 86390 1
536942 99536942 1001 86380 86390 1
536750 99536750 1001 86380 86390 1
536635 99536635 1001 86380 86390 1
536735 99536735 1001 86380 86390 1
537214 99537214 1001 86380 86390 1
537853 99537853 1001 86380 86390 1
537855 99537855 1001 86380 86390 1
537846 99537846 1001 86380 86390 1
537591 99537591 1001 86380 86390 1
537568 99537568 1001 86380 86390 1
537993 99537993 1001 86380 86390 1
538740 99538740 1001 86380 86390 1
538783 99538783 1001 86380 86390 1
538755 99538755 1001 86380 86390 1
538721 99538721 1001 86380 86390 1
538415 99538415 1001 86380 86390 1
538558 99538558 1001 86380 86390 1
538496 99538496 1001 86380 86390 1
538419 99538419 1001 86380 86390 1
538459 99538459 1001 86380 86390 1
538516 99538516 1001 86380 86390 1
538376 99538376 1001 86380 86390 1
538397 99538397 1001 86380 86390 1
538985 99538985 1001 86380 86390 1
538976 99538976 1001 86380 86390 1
539594 99539594 1001 86380 86390 1
539453 99539453 1001 86380 86390 1
539557 99539557 1001 86380 86390 1
539470 99539470 1001 86380 86390 1
539633 99539633 1001 86380 86390 1
539390 99539390 1001 86380 86390 1
539303 99539303 1001 86380 86390 1
539144 99539144 1001 86380 86390 1
539021 99539021 1001 86380 86390 1
540467 99540467 1001 86380 86390 1
540344 99540344 1001 86380 86390 1
540363 99540363 1001 86380 86390 1
540224 99540224 1001 86380 86390 1
540089 99540089 1001 86380 86390 1
539894 99539894 1001 86380 86390 1
540545 99540545 1001 86380 86390 1
540631 99540631 1001 86380 86390 1
541234 99541234 1001 86380 86390 1
541224 99541224 1001 86380 86390 1
541125 99541125 1001 86380 86390 1
541012 99541012 1001 86380 86390 1
541052 99541052 1001 86380 86390 1
540981 99540981 1001 86380 86390 1
540792 99540792 1001 86380 86390 1
540742 99540742 1001 86380 86390 1
540847 99540847 1001 86380 86390 1
541397 99541397 1001 86380 86390 1
541298 99541298 1001 86380 86390 1
541351 99541351 1001 86380 86390 1
541302 99541302 1001 86380 86390 1
542065 99542065 1001 86380 86390 1
541875 99541875 1001 86380 86390 1
541790 99541790 1001 86380 86390 1
541816 99541816 1001 86380 86390 1
541713 99541713 1001 86380 86390 1
541625 99541625 1001 86380 86390 1
542122 99542122 1001 86380 86390 1
542167 99542167 1001 86380 86390 1
542896 99542896 1001 86380 86390 1
542835 99542835 1001 86380 86390 1
542863 99542863 1001 86380 86390 1
542935 99542935 1001 86380 86390 1
542677 99542677 1001 86380 86390 1
542718 99542718 1001 86380 86390 1
542631 99542631 1001 86380 86390 1
542709 99542709 1001 86380 86390 1
542402 99542402 1001 86380 86390 1
542352 99542352 1001 86380 86390 1
542330 99542330 1001 86380 86390 1
542357 99542357 1001 86380 86390 1
542348 99542348 1001 86380 86390 1
542968 99542968 1001 86380 86390 1
542957 99542957 1001 86380 86390 1
543121 99543121 1001 86380 86390 1
542993 99542993 1001 86380 86390 1
543627 99543627 1001 86380 86390 1
543641 99543641 1001 86380 86390 1
543668 99543668 1001 86380 86390 1
543768 99543768 1001 86380 86390 1
543403 99543403 1001 86380 86390 1
543512 99543512 1001 86380 86390 1
543152 99543152 1001 86380 86390 1
543309 99543309 1001 86380 86390 1
543284 99543284 1001 86380 86390 1
543285 99543285 1001 86380 86390 1
543311 99543311 1001 86380 86390 1
543223 99543223 1001 86380 86390 1
543290 99543290 1001 86380 86390 1
543239 99543239 1001 86380 86390 1
543976 99543976 1001 86380 86390 1
543847 99543847 1001 86380 86390 1
543918 99543918 1001 86380 86390 1
543907 99543907 1001 86380 86390 1
543959 99543959 1001 86380 86390 1
543960 99543960 1001 86380 86390 1
543845 99543845 1001 86380 86390 1
544522 99544522 1001 86380 86390 1
544450 99544450 1001 86380 86390 1
544579 99544579 1001 86380 86390 1
544412 99544412 1001 86380 86390 1
544518 99544518 1001 86380 86390 1
544520 99544520 1001 86380 86390 1
544276 99544276 1001 86380 86390 1
544308 99544308 1001 86380 86390 1
544220 99544220 1001 86380 86390 1
544184 99544184 1001 86380 86390 1
544030 99544030 1001 86380 86390 1
544167 99544167 1001 86380 86390 1
544637 99544637 1001 86380 86390 1
544657 99544657 1001 86380 86390 1
525982 958 1002 59270 61133 1
400001 99400001 1001 86380 86390 1
400439 99400439 1001 86380 86390 1
400506 99400506 1001 86380 86390 1
400677 99400677 1001 86380 86390 1
400639 99400639 1001 86380 86390 1
400673 99400673 1001 86380 86390 1
400700 99400700 1001 86380 86390 1
400988 99400988 1001 86380 86390 1
401154 99401154 1001 86380 86390 1
401255 99401255 1001 86380 86390 1
401274 99401274 1001 86380 86390 1
401440 99401440 1001 86380 86390 1
401525 99401525 1001 86380 86390 1
401764 99401764 1001 86380 86390 1
401770 99401770 1001 86380 86390 1
401902 99401902 1001 86380 86390 1
401836 99401836 1001 86380 86390 1
401978 99401978 1001 86380 86390 1
402247 99402247 1001 86380 86390 1
402210 99402210 1001 86380 86390 1
402472 99402472 1001 86380 86390 1
402389 99402389 1001 86380 86390 1
402613 99402613 1001 86380 86390 1
402956 99402956 1001 86380 86390 1
403053 99403053 1001 86380 86390 1
403028 99403028 1001 86380 86390 1
403392 99403392 1001 86380 86390 1
403479 99403479 1001 86380 86390 1
403530 99403530 1001 86380 86390 1
403590 99403590 1001 86380 86390 1
403787 99403787 1001 86380 86390 1
404165 99404165 1001 86380 86390 1
404379 99404379 1001 86380 86390 1
404394 99404394 1001 86380 86390 1
404459 99404459 1001 86380 86390 1
404578 99404578 1001 86380 86390 1
404731 99404731 1001 86380 86390 1
404753 99404753 1001 86380 86390 1
404877 99404877 1001 86380 86390 1
404951 99404951 1001 86380 86390 1
404975 99404975 1001 86380 86390 1
405026 99405026 1001 86380 86390 1
405210 99405210 1001 86380 86390 1
405279 99405279 1001 86380 86390 1
405487 99405487 1001 86380 86390 1
405599 99405599 1001 86380 86390 1
405705 99405705 1001 86380 86390 1
405740 99405740 1001 86380 86390 1
406253 99406253 1001 86380 86390 1
406578 99406578 1001 86380 86390 1
406706 99406706 1001 86380 86390 1
406718 99406718 1001 86380 86390 1
406738 99406738 1001 86380 86390 1
406907 99406907 1001 86380 86390 1
407095 99407095 1001 86380 86390 1
407078 99407078 1001 86380 86390 1
407237 99407237 1001 86380 86390 1
407384 99407384 1001 86380 86390 1
407536 99407536 1001 86380 86390 1
407682 99407682 1001 86380 86390 1
407797 99407797 1001 86380 86390 1
407957 99407957 1001 86380 86390 1
408097 99408097 1001 86380 86390 1
408326 99408326 1001 86380 86390 1
408406 99408406 1001 86380 86390 1
408494 99408494 1001 86380 86390 1
408702 99408702 1001 86380 86390 1
408681 99408681 1001 86380 86390 1
408768 99408768 1001 86380 86390 1
409441 99409441 1001 86380 86390 1
409430 99409430 1001 86380 86390 1
409565 99409565 1001 86380 86390 1
409571 99409571 1001 86380 86390 1
409757 99409757 1001 86380 86390 1
409738 99409738 1001 86380 86390 1
409847 99409847 1001 86380 86390 1
410174 99410174 1001 86380 86390 1
410331 99410331 1001 86380 86390 1
410487 99410487 1001 86380 86390 1
410493 99410493 1001 86380 86390 1
410556 99410556 1001 86380 86390 1
411021 99411021 1001 86380 86390 1
411173 99411173 1001 86380 86390 1
411310 99411310 1001 86380 86390 1
411454 99411454 1001 86380 86390 1
411537 99411537 1001 86380 86390 1
411753 99411753 1001 86380 86390 1
411843 99411843 1001 86380 86390 1
412093 99412093 1001 86380 86390 1
412455 99412455 1001 86380 86390 1
412380 99412380 1001 86380 86390 1
413497 99413497 1001 86380 86390 1
413546 99413546 1001 86380 86390 1
413568 99413568 1001 86380 86390 1
413638 99413638 1001 86380 86390 1
413646 99413646 1001 86380 86390 1
413386 99413386 1001 86380 86390 1
412943 99412943 1001 86380 86390 1
413133 99413133 1001 86380 86390 1
412748 99412748 1001 86380 86390 1
412775 99412775 1001 86380 86390 1
412721 99412721 1001 86380 86390 1
412780 99412780 1001 86380 86390 1
412757 99412757 1001 86380 86390 1
412652 99412652 1001 86380 86390 1
412703 99412703 1001 86380 86390 1
413776 99413776 1001 86380 86390 1
415311 99415311 1001 86380 86390 1
415192 99415192 1001 86380 86390 1
415228 99415228 1001 86380 86390 1
415296 99415296 1001 86380 86390 1
414910 99414910 1001 86380 86390 1
414296 99414296 1001 86380 86390 1
414122 99414122 1001 86380 86390 1
414501 99414501 1001 86380 86390 1
415699 99415699 1001 86380 86390 1
415430 99415430 1001 86380 86390 1
415464 99415464 1001 86380 86390 1
415408 99415408 1001 86380 86390 1
415472 99415472 1001 86380 86390 1
416587 99416587 1001 86380 86390 1
416986 99416986 1001 86380 86390 1
416195 99416195 1001 86380 86390 1
416559 99416559 1001 86380 86390 1
416172 99416172 1001 86380 86390 1
416244 99416244 1001 86380 86390 1
415889 99415889 1001 86380 86390 1
415842 99415842 1001 86380 86390 1
416102 99416102 1001 86380 86390 1
417203 99417203 1001 86380 86390 1
417027 99417027 1001 86380 86390 1
417250 99417250 1001 86380 86390 1
417133 99417133 1001 86380 86390 1
417533 99417533 1001 86380 86390 1
417420 99417420 1001 86380 86390 1
418612 99418612 1001 86380 86390 1
418784 99418784 1001 86380 86390 1
418594 99418594 1001 86380 86390 1
418252 99418252 1001 86380 86390 1
418182 99418182 1001 86380 86390 1
418145 99418145 1001 86380 86390 1
418119 99418119 1001 86380 86390 1
418186 99418186 1001 86380 86390 1
418259 99418259 1001 86380 86390 1
417690 99417690 1001 86380 86390 1
417973 99417973 1001 86380 86390 1
417805 99417805 1001 86380 86390 1
417625 99417625 1001 86380 86390 1
417912 99417912 1001 86380 86390 1
419002 99419002 1001 86380 86390 1
418985 99418985 1001 86380 86390 1
418433 99418433 1001 86380 86390 1
418865 99418865 1001 86380 86390 1
420093 99420093 1001 86380 86390 1
420367 99420367 1001 86380 86390 1
420368 99420368 1001 86380 86390 1
419783 99419783 1001 86380 86390 1
419973 99419973 1001 86380 86390 1
419410 99419410 1001 86380 86390 1
419306 99419306 1001 86380 86390 1
419502 99419502 1001 86380 86390 1
419368 99419368 1001 86380 86390 1
419312 99419312 1001 86380 86390 1
419289 99419289 1001 86380 86390 1
420510 99420510 1001 86380 86390 1
420751 99420751 1001 86380 86390 1
420782 99420782 1001 86380 86390 1
420684 99420684 1001 86380 86390 1
421838 99421838 1001 86380 86390 1
421700 99421700 1001 86380 86390 1
421856 99421856 1001 86380 86390 1
422104 99422104 1001 86380 86390 1
421567 99421567 1001 86380 86390 1
421416 99421416 1001 86380 86390 1
421521 99421521 1001 86380 86390 1
420859 99420859 1001 86380 86390 1
420958 99420958 1001 86380 86390 1
422358 99422358 1001 86380 86390 1
422479 99422479 1001 86380 86390 1
422437 99422437 1001 86380 86390 1
422466 99422466 1001 86380 86390 1
422430 99422430 1001 86380 86390 1
423508 99423508 1001 86380 86390 1
423450 99423450 1001 86380 86390 1
423618 99423618 1001 86380 86390 1
423329 99423329 1001 86380 86390 1
423431 99423431 1001 86380 86390 1
422954 99422954 1001 86380 86390 1
423142 99423142 1001 86380 86390 1
422668 99422668 1001 86380 86390 1
422674 99422674 1001 86380 86390 1
423842 99423842 1001 86380 86390 1
423796 99423796 1001 86380 86390 1
425024 99425024 1001 86380 86390 1
425122 99425122 1001 86380 86390 1
425214 99425214 1001 86380 86390 1
424641 99424641 1001 86380 86390 1
424623 99424623 1001 86380 86390 1
424652 99424652 1001 86380 86390 1
424816 99424816 1001 86380 86390 1
424446 99424446 1001 86380 86390 1
424558 99424558 1001 86380 86390 1
424182 99424182 1001 86380 86390 1
425631 99425631 1001 86380 86390 1
425797 99425797 1001 86380 86390 1
425555 99425555 1001 86380 86390 1
425470 99425470 1001 86380 86390 1
426865 99426865 1001 86380 86390 1
427048 99427048 1001 86380 86390 1
426993 99426993 1001 86380 86390 1
426353 99426353 1001 86380 86390 1
426490 99426490 1001 86380 86390 1
425923 99425923 1001 86380 86390 1
426058 99426058 1001 86380 86390 1
427418 99427418 1001 86380 86390 1
427505 99427505 1001 86380 86390 1
427410 99427410 1001 86380 86390 1
428500 99428500 1001 86380 86390 1
428679 99428679 1001 86380 86390 1
428702 99428702 1001 86380 86390 1
428605 99428605 1001 86380 86390 1
428188 99428188 1001 86380 86390 1
427958 99427958 1001 86380 86390 1
428085 99428085 1001 86380 86390 1
428276 99428276 1001 86380 86390 1
427602 99427602 1001 86380 86390 1
427781 99427781 1001 86380 86390 1
428827 99428827 1001 86380 86390 1
429156 99429156 1001 86380 86390 1
428849 99428849 1001 86380 86390 1
429028 99429028 1001 86380 86390 1
429964 99429964 1001 86380 86390 1
429828 99429828 1001 86380 86390 1
429474 99429474 1001 86380 86390 1
429180 99429180 1001 86380 86390 1
430574 99430574 1001 86380 86390 1
430681 99430681 1001 86380 86390 1
430551 99430551 1001 86380 86390 1
430798 99430798 1001 86380 86390 1
430404 99430404 1001 86380 86390 1
430443 99430443 1001 86380 86390 1
430387 99430387 1001 86380 86390 1
430453 99430453 1001 86380 86390 1
431795 99431795 1001 86380 86390 1
431784 99431784 1001 86380 86390 1
431687 99431687 1001 86380 86390 1
431532 99431532 1001 86380 86390 1
431311 99431311 1001 86380 86390 1
431509 99431509 1001 86380 86390 1
431550 99431550 1001 86380 86390 1
431171 99431171 1001 86380 86390 1
431070 99431070 1001 86380 86390 1
430987 99430987 1001 86380 86390 1
431144 99431144 1001 86380 86390 1
432201 99432201 1001 86380 86390 1
432252 99432252 1001 86380 86390 1
432169 99432169 1001 86380 86390 1
433347 99433347 1001 86380 86390 1
433675 99433675 1001 86380 86390 1
433691 99433691 1001 86380 86390 1
433538 99433538 1001 86380 86390 1
433649 99433649 1001 86380 86390 1
433251 99433251 1001 86380 86390 1
432954 99432954 1001 86380 86390 1
432552 99432552 1001 86380 86390 1
432649 99432649 1001 86380 86390 1
432684 99432684 1001 86380 86390 1
432686 99432686 1001 86380 86390 1
434125 99434125 1001 86380 86390 1
433908 99433908 1001 86380 86390 1
435230 99435230 1001 86380 86390 1
435357 99435357 1001 86380 86390 1
434706 99434706 1001 86380 86390 1
434689 99434689 1001 86380 86390 1
434663 99434663 1001 86380 86390 1
434796 99434796 1001 86380 86390 1
434839 99434839 1001 86380 86390 1
434371 99434371 1001 86380 86390 1
434401 99434401 1001 86380 86390 1
434215 99434215 1001 86380 86390 1
434356 99434356 1001 86380 86390 1
434366 99434366 1001 86380 86390 1
434197 99434197 1001 86380 86390 1
435767 99435767 1001 86380 86390 1
435771 99435771 1001 86380 86390 1
435870 99435870 1001 86380 86390 1
435879 99435879 1001 86380 86390 1
437077 99437077 1001 86380 86390 1
436917 99436917 1001 86380 86390 1
436847 99436847 1001 86380 86390 1
436566 99436566 1001 86380 86390 1
436367 99436367 1001 86380 86390 1
436613 99436613 1001 86380 86390 1
435902 99435902 1001 86380 86390 1
435936 99435936 1001 86380 86390 1
435964 99435964 1001 86380 86390 1
436158 99436158 1001 86380 86390 1
436262 99436262 1001 86380 86390 1
300029 99300029 1001 86380 86390 1
300038 99300038 1001 86380 86390 1
300579 99300579 1001 86380 86390 1
300710 99300710 1001 86380 86390 1
300648 99300648 1001 86380 86390 1
300661 99300661 1001 86380 86390 1
300512 99300512 1001 86380 86390 1
300452 99300452 1001 86380 86390 1
300340 99300340 1001 86380 86390 1
300242 99300242 1001 86380 86390 1
300310 99300310 1001 86380 86390 1
300883 99300883 1001 86380 86390 1
300820 99300820 1001 86380 86390 1
300834 99300834 1001 86380 86390 1
300773 99300773 1001 86380 86390 1
301401 99301401 1001 86380 86390 1
301155 99301155 1001 86380 86390 1
301146 99301146 1001 86380 86390 1
301305 99301305 1001 86380 86390 1
301120 99301120 1001 86380 86390 1
300983 99300983 1001 86380 86390 1
301631 99301631 1001 86380 86390 1
301709 99301709 1001 86380 86390 1
301651 99301651 1001 86380 86390 1
301616 99301616 1001 86380 86390 1
302252 99302252 1001 86380 86390 1
302358 99302358 1001 86380 86390 1
302284 99302284 1001 86380 86390 1
302208 99302208 1001 86380 86390 1
302072 99302072 1001 86380 86390 1
301989 99301989 1001 86380 86390 1
301853 99301853 1001 86380 86390 1
301880 99301880 1001 86380 86390 1
301895 99301895 1001 86380 86390 1
301936 99301936 1001 86380 86390 1
301835 99301835 1001 86380 86390 1
301874 99301874 1001 86380 86390 1
301836 99301836 1001 86380 86390 1
302482 99302482 1001 86380 86390 1
302395 99302395 1001 86380 86390 1
302488 99302488 1001 86380 86390 1
302554 99302554 1001 86380 86390 1
303032 99303032 1001 86380 86390 1
303072 99303072 1001 86380 86390 1
303114 99303114 1001 86380 86390 1
302989 99302989 1001 86380 86390 1
302966 99302966 1001 86380 86390 1
302906 99302906 1001 86380 86390 1
302974 99302974 1001 86380 86390 1
302936 99302936 1001 86380 86390 1
303749 99303749 1001 86380 86390 1
303483 99303483 1001 86380 86390 1
303600 99303600 1001 86380 86390 1
303460 99303460 1001 86380 86390 1
304226 99304226 1001 86380 86390 1
304136 99304136 1001 86380 86390 1
304034 99304034 1001 86380 86390 1
304216 99304216 1001 86380 86390 1
304102 99304102 1001 86380 86390 1
304207 99304207 1001 86380 86390 1
304681 99304681 1001 86380 86390 1
304787 99304787 1001 86380 86390 1
304712 99304712 1001 86380 86390 1
304508 99304508 1001 86380 86390 1
304599 99304599 1001 86380 86390 1
304264 99304264 1001 86380 86390 1
304260 99304260 1001 86380 86390 1
304327 99304327 1001 86380 86390 1
305038 99305038 1001 86380 86390 1
304885 99304885 1001 86380 86390 1
304943 99304943 1001 86380 86390 1
305518 99305518 1001 86380 86390 1
305628 99305628 1001 86380 86390 1
305643 99305643 1001 86380 86390 1
305645 99305645 1001 86380 86390 1
305337 99305337 1001 86380 86390 1
305303 99305303 1001 86380 86390 1
305149 99305149 1001 86380 86390 1
500114 99500114 1001 86380 86390 1
500012 99500012 1001 86380 86390 1
500077 99500077 1001 86380 86390 1
500145 99500145 1001 86380 86390 1
500146 99500146 1001 86380 86390 1
500121 99500121 1001 86380 86390 1
500059 99500059 1001 86380 86390 1
500685 99500685 1001 86380 86390 1
500792 99500792 1001 86380 86390 1
500429 99500429 1001 86380 86390 1
500410 99500410 1001 86380 86390 1
500529 99500529 1001 86380 86390 1
500233 99500233 1001 86380 86390 1
500311 99500311 1001 86380 86390 1
500342 99500342 1001 86380 86390 1
500330 99500330 1001 86380 86390 1
500266 99500266 1001 86380 86390 1
500969 99500969 1001 86380 86390 1
501585 99501585 1001 86380 86390 1
501308 99501308 1001 86380 86390 1
501288 99501288 1001 86380 86390 1
501392 99501392 1001 86380 86390 1
501406 99501406 1001 86380 86390 1
501132 99501132 1001 86380 86390 1
501028 99501028 1001 86380 86390 1
501805 99501805 1001 86380 86390 1
501732 99501732 1001 86380 86390 1
501789 99501789 1001 86380 86390 1
501752 99501752 1001 86380 86390 1
502341 99502341 1001 86380 86390 1
502399 99502399 1001 86380 86390 1
502144 99502144 1001 86380 86390 1
502073 99502073 1001 86380 86390 1
501948 99501948 1001 86380 86390 1
502027 99502027 1001 86380 86390 1
502025 99502025 1001 86380 86390 1
502054 99502054 1001 86380 86390 1
502638 99502638 1001 86380 86390 1
502511 99502511 1001 86380 86390 1
502473 99502473 1001 86380 86390 1
502513 99502513 1001 86380 86390 1
503218 99503218 1001 86380 86390 1
503173 99503173 1001 86380 86390 1
503135 99503135 1001 86380 86390 1
502897 99502897 1001 86380 86390 1
503018 99503018 1001 86380 86390 1
503084 99503084 1001 86380 86390 1
502840 99502840 1001 86380 86390 1
502804 99502804 1001 86380 86390 1
502692 99502692 1001 86380 86390 1
503360 99503360 1001 86380 86390 1
503451 99503451 1001 86380 86390 1
503309 99503309 1001 86380 86390 1
503362 99503362 1001 86380 86390 1
503378 99503378 1001 86380 86390 1
504045 99504045 1001 86380 86390 1
503956 99503956 1001 86380 86390 1
504066 99504066 1001 86380 86390 1
503818 99503818 1001 86380 86390 1
503527 99503527 1001 86380 86390 1
503657 99503657 1001 86380 86390 1
503683 99503683 1001 86380 86390 1
504309 99504309 1001 86380 86390 1
504261 99504261 1001 86380 86390 1
504290 99504290 1001 86380 86390 1
504304 99504304 1001 86380 86390 1
504321 99504321 1001 86380 86390 1
504835 99504835 1001 86380 86390 1
504776 99504776 1001 86380 86390 1
504648 99504648 1001 86380 86390 1
504706 99504706 1001 86380 86390 1
504542 99504542 1001 86380 86390 1
504555 99504555 1001 86380 86390 1
504362 99504362 1001 86380 86390 1
504441 99504441 1001 86380 86390 1
504493 99504493 1001 86380 86390 1
504344 99504344 1001 86380 86390 1
505110 99505110 1001 86380 86390 1
505009 99505009 1001 86380 86390 1
505091 99505091 1001 86380 86390 1
505093 99505093 1001 86380 86390 1
504990 99504990 1001 86380 86390 1
505082 99505082 1001 86380 86390 1
505615 99505615 1001 86380 86390 1
505641 99505641 1001 86380 86390 1
505565 99505565 1001 86380 86390 1
505523 99505523 1001 86380 86390 1
505794 99505794 1001 86380 86390 1
505921 99505921 1001 86380 86390 1
506404 99506404 1001 86380 86390 1
506460 99506460 1001 86380 86390 1
506503 99506503 1001 86380 86390 1
506245 99506245 1001 86380 86390 1
505994 99505994 1001 86380 86390 1
506180 99506180 1001 86380 86390 1
506143 99506143 1001 86380 86390 1
506182 99506182 1001 86380 86390 1
506793 99506793 1001 86380 86390 1
507338 99507338 1001 86380 86390 1
507326 99507326 1001 86380 86390 1
507406 99507406 1001 86380 86390 1
507418 99507418 1001 86380 86390 1
507196 99507196 1001 86380 86390 1
507029 99507029 1001 86380 86390 1
507021 99507021 1001 86380 86390 1
506853 99506853 1001 86380 86390 1
506932 99506932 1001 86380 86390 1
506855 99506855 1001 86380 86390 1
506831 99506831 1001 86380 86390 1
506818 99506818 1001 86380 86390 1
506982 99506982 1001 86380 86390 1
507449 99507449 1001 86380 86390 1
507423 99507423 1001 86380 86390 1
507450 99507450 1001 86380 86390 1
507476 99507476 1001 86380 86390 1
508125 99508125 1001 86380 86390 1
508114 99508114 1001 86380 86390 1
508044 99508044 1001 86380 86390 1
507877 99507877 1001 86380 86390 1
507865 99507865 1001 86380 86390 1
508001 99508001 1001 86380 86390 1
507814 99507814 1001 86380 86390 1
507750 99507750 1001 86380 86390 1
508364 99508364 1001 86380 86390 1
508314 99508314 1001 86380 86390 1
508353 99508353 1001 86380 86390 1
508276 99508276 1001 86380 86390 1
508315 99508315 1001 86380 86390 1
508264 99508264 1001 86380 86390 1
508305 99508305 1001 86380 86390 1
508932 99508932 1001 86380 86390 1
508818 99508818 1001 86380 86390 1
508857 99508857 1001 86380 86390 1
508811 99508811 1001 86380 86390 1
509103 99509103 1001 86380 86390 1
509078 99509078 1001 86380 86390 1
509134 99509134 1001 86380 86390 1
509762 99509762 1001 86380 86390 1
509870 99509870 1001 86380 86390 1
509777 99509777 1001 86380 86390 1
509894 99509894 1001 86380 86390 1
509732 99509732 1001 86380 86390 1
509810 99509810 1001 86380 86390 1
509579 99509579 1001 86380 86390 1
509658 99509658 1001 86380 86390 1
509661 99509661 1001 86380 86390 1
509664 99509664 1001 86380 86390 1
509495 99509495 1001 86380 86390 1
509681 99509681 1001 86380 86390 1
509438 99509438 1001 86380 86390 1
509427 99509427 1001 86380 86390 1
509337 99509337 1001 86380 86390 1
509415 99509415 1001 86380 86390 1
509285 99509285 1001 86380 86390 1
509367 99509367 1001 86380 86390 1
509969 99509969 1001 86380 86390 1
510021 99510021 1001 86380 86390 1
509985 99509985 1001 86380 86390 1
510625 99510625 1001 86380 86390 1
510639 99510639 1001 86380 86390 1
510537 99510537 1001 86380 86390 1
510706 99510706 1001 86380 86390 1
510554 99510554 1001 86380 86390 1
510715 99510715 1001 86380 86390 1
510329 99510329 1001 86380 86390 1
510424 99510424 1001 86380 86390 1
510489 99510489 1001 86380 86390 1
510203 99510203 1001 86380 86390 1
510817 99510817 1001 86380 86390 1
510897 99510897 1001 86380 86390 1
510874 99510874 1001 86380 86390 1
511526 99511526 1001 86380 86390 1
511454 99511454 1001 86380 86390 1
511390 99511390 1001 86380 86390 1
511448 99511448 1001 86380 86390 1
511261 99511261 1001 86380 86390 1
511274 99511274 1001 86380 86390 1
511291 99511291 1001 86380 86390 1
511176 99511176 1001 86380 86390 1
510963 99510963 1001 86380 86390 1
511055 99511055 1001 86380 86390 1
511084 99511084 1001 86380 86390 1
511595 99511595 1001 86380 86390 1
511686 99511686 1001 86380 86390 1
512351 99512351 1001 86380 86390 1
512223 99512223 1001 86380 86390 1
512060 99512060 1001 86380 86390 1
512140 99512140 1001 86380 86390 1
512129 99512129 1001 86380 86390 1
512040 99512040 1001 86380 86390 1
512118 99512118 1001 86380 86390 1
511931 99511931 1001 86380 86390 1
511820 99511820 1001 86380 86390 1
512406 99512406 1001 86380 86390 1
512398 99512398 1001 86380 86390 1
512464 99512464 1001 86380 86390 1
513007 99513007 1001 86380 86390 1
513024 99513024 1001 86380 86390 1
512990 99512990 1001 86380 86390 1
512689 99512689 1001 86380 86390 1
512678 99512678 1001 86380 86390 1
513228 99513228 1001 86380 86390 1
513308 99513308 1001 86380 86390 1
513378 99513378 1001 86380 86390 1
513369 99513369 1001 86380 86390 1
513318 99513318 1001 86380 86390 1
513370 99513370 1001 86380 86390 1
513840 99513840 1001 86380 86390 1
513834 99513834 1001 86380 86390 1
514024 99514024 1001 86380 86390 1
513711 99513711 1001 86380 86390 1
513763 99513763 1001 86380 86390 1
513675 99513675 1001 86380 86390 1
513825 99513825 1001 86380 86390 1
513569 99513569 1001 86380 86390 1
513587 99513587 1001 86380 86390 1
514162 99514162 1001 86380 86390 1
514153 99514153 1001 86380 86390 1
514209 99514209 1001 86380 86390 1
514742 99514742 1001 86380 86390 1
514708 99514708 1001 86380 86390 1
514712 99514712 1001 86380 86390 1
514600 99514600 1001 86380 86390 1
514562 99514562 1001 86380 86390 1
514358 99514358 1001 86380 86390 1
514385 99514385 1001 86380 86390 1
514273 99514273 1001 86380 86390 1
514339 99514339 1001 86380 86390 1
515049 99515049 1001 86380 86390 1
515028 99515028 1001 86380 86390 1
515032 99515032 1001 86380 86390 1
515636 99515636 1001 86380 86390 1
515599 99515599 1001 86380 86390 1
515554 99515554 1001 86380 86390 1
515469 99515469 1001 86380 86390 1
515419 99515419 1001 86380 86390 1
515145 99515145 1001 86380 86390 1
515160 99515160 1001 86380 86390 1
515084 99515084 1001 86380 86390 1
515797 99515797 1001 86380 86390 1
515851 99515851 1001 86380 86390 1
515775 99515775 1001 86380 86390 1
515776 99515776 1001 86380 86390 1
515803 99515803 1001 86380 86390 1
515833 99515833 1001 86380 86390 1
515756 99515756 1001 86380 86390 1
515692 99515692 1001 86380 86390 1
516479 99516479 1001 86380 86390 1
516413 99516413 1001 86380 86390 1
516503 99516503 1001 86380 86390 1
516270 99516270 1001 86380 86390 1
516116 99516116 1001 86380 86390 1
515915 99515915 1001 86380 86390 1
515982 99515982 1001 86380 86390 1
515913 99515913 1001 86380 86390 1
516691 99516691 1001 86380 86390 1
516692 99516692 1001 86380 86390 1
516537 99516537 1001 86380 86390 1
516706 99516706 1001 86380 86390 1
516552 99516552 1001 86380 86390 1
516567 99516567 1001 86380 86390 1
516607 99516607 1001 86380 86390 1
517135 99517135 1001 86380 86390 1
517151 99517151 1001 86380 86390 1
517040 99517040 1001 86380 86390 1
517083 99517083 1001 86380 86390 1
517124 99517124 1001 86380 86390 1
517100 99517100 1001 86380 86390 1
516934 99516934 1001 86380 86390 1
516794 99516794 1001 86380 86390 1
516839 99516839 1001 86380 86390 1
516908 99516908 1001 86380 86390 1
517413 99517413 1001 86380 86390 1
517469 99517469 1001 86380 86390 1
517513 99517513 1001 86380 86390 1
518086 99518086 1001 86380 86390 1
517988 99517988 1001 86380 86390 1
518150 99518150 1001 86380 86390 1
518095 99518095 1001 86380 86390 1
517992 99517992 1001 86380 86390 1
517779 99517779 1001 86380 86390 1
517898 99517898 1001 86380 86390 1
517951 99517951 1001 86380 86390 1
517757 99517757 1001 86380 86390 1
517849 99517849 1001 86380 86390 1
517952 99517952 1001 86380 86390 1
517825 99517825 1001 86380 86390 1
517903 99517903 1001 86380 86390 1
517624 99517624 1001 86380 86390 1
517746 99517746 1001 86380 86390 1
518267 99518267 1001 86380 86390 1
518319 99518319 1001 86380 86390 1
518271 99518271 1001 86380 86390 1
518234 99518234 1001 86380 86390 1
518351 99518351 1001 86380 86390 1
518184 99518184 1001 86380 86390 1
518958 99518958 1001 86380 86390 1
518629 99518629 1001 86380 86390 1
518565 99518565 1001 86380 86390 1
518412 99518412 1001 86380 86390 1
518441 99518441 1001 86380 86390 1
519043 99519043 1001 86380 86390 1
519190 99519190 1001 86380 86390 1
519009 99519009 1001 86380 86390 1
519101 99519101 1001 86380 86390 1
519725 99519725 1001 86380 86390 1
519442 99519442 1001 86380 86390 1
519431 99519431 1001 86380 86390 1
519513 99519513 1001 86380 86390 1
519608 99519608 1001 86380 86390 1
519284 99519284 1001 86380 86390 1
519279 99519279 1001 86380 86390 1
519396 99519396 1001 86380 86390 1
519320 99519320 1001 86380 86390 1
519902 99519902 1001 86380 86390 1
519827 99519827 1001 86380 86390 1
519858 99519858 1001 86380 86390 1
520639 99520639 1001 86380 86390 1
520461 99520461 1001 86380 86390 1
520603 99520603 1001 86380 86390 1
520530 99520530 1001 86380 86390 1
520468 99520468 1001 86380 86390 1
520629 99520629 1001 86380 86390 1
520445 99520445 1001 86380 86390 1
520415 99520415 1001 86380 86390 1
520338 99520338 1001 86380 86390 1
520248 99520248 1001 86380 86390 1
520237 99520237 1001 86380 86390 1
520433 99520433 1001 86380 86390 1
520175 99520175 1001 86380 86390 1
520163 99520163 1001 86380 86390 1
520143 99520143 1001 86380 86390 1
520082 99520082 1001 86380 86390 1
520057 99520057 1001 86380 86390 1
520200 99520200 1001 86380 86390 1
520718 99520718 1001 86380 86390 1
520653 99520653 1001 86380 86390 1
520706 99520706 1001 86380 86390 1
520698 99520698 1001 86380 86390 1
521319 99521319 1001 86380 86390 1
521240 99521240 1001 86380 86390 1
520988 99520988 1001 86380 86390 1
520912 99520912 1001 86380 86390 1
520865 99520865 1001 86380 86390 1
520933 99520933 1001 86380 86390 1
521520 99521520 1001 86380 86390 1
521549 99521549 1001 86380 86390 1
522181 99522181 1001 86380 86390 1
522182 99522182 1001 86380 86390 1
522183 99522183 1001 86380 86390 1
521910 99521910 1001 86380 86390 1
521993 99521993 1001 86380 86390 1
521917 99521917 1001 86380 86390 1
521700 99521700 1001 86380 86390 1
521728 99521728 1001 86380 86390 1
521782 99521782 1001 86380 86390 1
521679 99521679 1001 86380 86390 1
521862 99521862 1001 86380 86390 1
522459 99522459 1001 86380 86390 1
522351 99522351 1001 86380 86390 1
523092 99523092 1001 86380 86390 1
523099 99523099 1001 86380 86390 1
523049 99523049 1001 86380 86390 1
522889 99522889 1001 86380 86390 1
522775 99522775 1001 86380 86390 1
522853 99522853 1001 86380 86390 1
522906 99522906 1001 86380 86390 1
522579 99522579 1001 86380 86390 1
523284 99523284 1001 86380 86390 1
523166 99523166 1001 86380 86390 1
523917 99523917 1001 86380 86390 1
523820 99523820 1001 86380 86390 1
523756 99523756 1001 86380 86390 1
523866 99523866 1001 86380 86390 1
523675 99523675 1001 86380 86390 1
523560 99523560 1001 86380 86390 1
523604 99523604 1001 86380 86390 1
523593 99523593 1001 86380 86390 1
523447 99523447 1001 86380 86390 1
523357 99523357 1001 86380 86390 1
523344 99523344 1001 86380 86390 1
523529 99523529 1001 86380 86390 1
523517 99523517 1001 86380 86390 1
524020 99524020 1001 86380 86390 1
524072 99524072 1001 86380 86390 1
523980 99523980 1001 86380 86390 1
523993 99523993 1001 86380 86390 1
524611 99524611 1001 86380 86390 1
524637 99524637 1001 86380 86390 1
524718 99524718 1001 86380 86390 1
524399 99524399 1001 86380 86390 1
524469 99524469 1001 86380 86390 1
524508 99524508 1001 86380 86390 1
524319 99524319 1001 86380 86390 1
524165 99524165 1001 86380 86390 1
524341 99524341 1001 86380 86390 1
524225 99524225 1001 86380 86390 1
524317 99524317 1001 86380 86390 1
524174 99524174 1001 86380 86390 1
524800 99524800 1001 86380 86390 1
524944 99524944 1001 86380 86390 1
525534 99525534 1001 86380 86390 1
525436 99525436 1001 86380 86390 1
525476 99525476 1001 86380 86390 1
525275 99525275 1001 86380 86390 1
525200 99525200 1001 86380 86390 1
525266 99525266 1001 86380 86390 1
525361 99525361 1001 86380 86390 1
525246 99525246 1001 86380 86390 1
525351 99525351 1001 86380 86390 1
525135 99525135 1001 86380 86390 1
525058 99525058 1001 86380 86390 1
525065 99525065 1001 86380 86390 1
524988 99524988 1001 86380 86390 1
525646 99525646 1001 86380 86390 1
525688 99525688 1001 86380 86390 1
525625 99525625 1001 86380 86390 1
526287 99526287 1001 86380 86390 1
525908 99525908 1001 86380 86390 1
525896 99525896 1001 86380 86390 1
525858 99525858 1001 86380 86390 1
525910 99525910 1001 86380 86390 1
525975 99525975 1001 86380 86390 1
525904 99525904 1001 86380 86390 1
526628 99526628 1001 86380 86390 1
526603 99526603 1001 86380 86390 1
526541 99526541 1001 86380 86390 1
526554 99526554 1001 86380 86390 1
526593 99526593 1001 86380 86390 1
527148 99527148 1001 86380 86390 1
527174 99527174 1001 86380 86390 1
527027 99527027 1001 86380 86390 1
526886 99526886 1001 86380 86390 1
526964 99526964 1001 86380 86390 1
526939 99526939 1001 86380 86390 1
526758 99526758 1001 86380 86390 1
527303 99527303 1001 86380 86390 1
527268 99527268 1001 86380 86390 1
527975 99527975 1001 86380 86390 1
527980 99527980 1001 86380 86390 1
527708 99527708 1001 86380 86390 1
527764 99527764 1001 86380 86390 1
527535 99527535 1001 86380 86390 1
527619 99527619 1001 86380 86390 1
527529 99527529 1001 86380 86390 1
527608 99527608 1001 86380 86390 1
527634 99527634 1001 86380 86390 1
527661 99527661 1001 86380 86390 1
528209 99528209 1001 86380 86390 1
528188 99528188 1001 86380 86390 1
528765 99528765 1001 86380 86390 1
528862 99528862 1001 86380 86390 1
528581 99528581 1001 86380 86390 1
528514 99528514 1001 86380 86390 1
528467 99528467 1001 86380 86390 1
528313 99528313 1001 86380 86390 1
528468 99528468 1001 86380 86390 1
528457 99528457 1001 86380 86390 1
528316 99528316 1001 86380 86390 1
528459 99528459 1001 86380 86390 1
528434 99528434 1001 86380 86390 1
529067 99529067 1001 86380 86390 1
528939 99528939 1001 86380 86390 1
529034 99529034 1001 86380 86390 1
528931 99528931 1001 86380 86390 1
528973 99528973 1001 86380 86390 1
529105 99529105 1001 86380 86390 1
529567 99529567 1001 86380 86390 1
529374 99529374 1001 86380 86390 1
529276 99529276 1001 86380 86390 1
529188 99529188 1001 86380 86390 1
529235 99529235 1001 86380 86390 1
529789 99529789 1001 86380 86390 1
529768 99529768 1001 86380 86390 1
529887 99529887 1001 86380 86390 1
529824 99529824 1001 86380 86390 1
529737 99529737 1001 86380 86390 1
530438 99530438 1001 86380 86390 1
530503 99530503 1001 86380 86390 1
530376 99530376 1001 86380 86390 1
530443 99530443 1001 86380 86390 1
530444 99530444 1001 86380 86390 1
530463 99530463 1001 86380 86390 1
530335 99530335 1001 86380 86390 1
530171 99530171 1001 86380 86390 1
530205 99530205 1001 86380 86390 1
530244 99530244 1001 86380 86390 1
529979 99529979 1001 86380 86390 1
530095 99530095 1001 86380 86390 1
530574 99530574 1001 86380 86390 1
531209 99531209 1001 86380 86390 1
531110 99531110 1001 86380 86390 1
531114 99531114 1001 86380 86390 1
531168 99531168 1001 86380 86390 1
531068 99531068 1001 86380 86390 1
531081 99531081 1001 86380 86390 1
531134 99531134 1001 86380 86390 1
530966 99530966 1001 86380 86390 1
530930 99530930 1001 86380 86390 1
530814 99530814 1001 86380 86390 1
530762 99530762 1001 86380 86390 1
530775 99530775 1001 86380 86390 1
530892 99530892 1001 86380 86390 1
530918 99530918 1001 86380 86390 1
530805 99530805 1001 86380 86390 1
531381 99531381 1001 86380 86390 1
531413 99531413 1001 86380 86390 1
531583 99531583 1001 86380 86390 1
532195 99532195 1001 86380 86390 1
532037 99532037 1001 86380 86390 1
531832 99531832 1001 86380 86390 1
531987 99531987 1001 86380 86390 1
531861 99531861 1001 86380 86390 1
531856 99531856 1001 86380 86390 1
531883 99531883 1001 86380 86390 1
531678 99531678 1001 86380 86390 1
531743 99531743 1001 86380 86390 1
531628 99531628 1001 86380 86390 1
531669 99531669 1001 86380 86390 1
531734 99531734 1001 86380 86390 1
531683 99531683 1001 86380 86390 1
531595 99531595 1001 86380 86390 1
532360 99532360 1001 86380 86390 1
532327 99532327 1001 86380 86390 1
532916 99532916 1001 86380 86390 1
532891 99532891 1001 86380 86390 1
532971 99532971 1001 86380 86390 1
532921 99532921 1001 86380 86390 1
532860 99532860 1001 86380 86390 1
532964 99532964 1001 86380 86390 1
532738 99532738 1001 86380 86390 1
532820 99532820 1001 86380 86390 1
532681 99532681 1001 86380 86390 1
532453 99532453 1001 86380 86390 1
532495 99532495 1001 86380 86390 1
532521 99532521 1001 86380 86390 1
532522 99532522 1001 86380 86390 1
532447 99532447 1001 86380 86390 1
532486 99532486 1001 86380 86390 1
533133 99533133 1001 86380 86390 1
533082 99533082 1001 86380 86390 1
533810 99533810 1001 86380 86390 1
533803 99533803 1001 86380 86390 1
533847 99533847 1001 86380 86390 1
533539 99533539 1001 86380 86390 1
533475 99533475 1001 86380 86390 1
533583 99533583 1001 86380 86390 1
533635 99533635 1001 86380 86390 1
533457 99533457 1001 86380 86390 1
533283 99533283 1001 86380 86390 1
533921 99533921 1001 86380 86390 1
534028 99534028 1001 86380 86390 1
534624 99534624 1001 86380 86390 1
534626 99534626 1001 86380 86390 1
534554 99534554 1001 86380 86390 1
534327 99534327 1001 86380 86390 1
534302 99534302 1001 86380 86390 1
534160 99534160 1001 86380 86390 1
534255 99534255 1001 86380 86390 1
534152 99534152 1001 86380 86390 1
534243 99534243 1001 86380 86390 1
534773 99534773 1001 86380 86390 1
534735 99534735 1001 86380 86390 1
534711 99534711 1001 86380 86390 1
535462 99535462 1001 86380 86390 1
535376 99535376 1001 86380 86390 1
535468 99535468 1001 86380 86390 1
535315 99535315 1001 86380 86390 1
535130 99535130 1001 86380 86390 1
535208 99535208 1001 86380 86390 1
535274 99535274 1001 86380 86390 1
535263 99535263 1001 86380 86390 1
535109 99535109 1001 86380 86390 1
535045 99535045 1001 86380 86390 1
534989 99534989 1001 86380 86390 1
535044 99535044 1001 86380 86390 1
535676 99535676 1001 86380 86390 1
535612 99535612 1001 86380 86390 1
535640 99535640 1001 86380 86390 1
535526 99535526 1001 86380 86390 1
535610 99535610 1001 86380 86390 1
536252 99536252 1001 86380 86390 1
536265 99536265 1001 86380 86390 1
536176 99536176 1001 86380 86390 1
536189 99536189 1001 86380 86390 1
535939 99535939 1001 86380 86390 1
535970 99535970 1001 86380 86390 1
535809 99535809 1001 86380 86390 1
535868 99535868 1001 86380 86390 1
536464 99536464 1001 86380 86390 1
536414 99536414 1001 86380 86390 1
536339 99536339 1001 86380 86390 1
536474 99536474 1001 86380 86390 1
537025 99537025 1001 86380 86390 1
537136 99537136 1001 86380 86390 1
537042 99537042 1001 86380 86390 1
536978 99536978 1001 86380 86390 1
537018 99537018 1001 86380 86390 1
536840 99536840 1001 86380 86390 1
536918 99536918 1001 86380 86390 1
536767 99536767 1001 86380 86390 1
536822 99536822 1001 86380 86390 1
536951 99536951 1001 86380 86390 1
536786 99536786 1001 86380 86390 1
536903 99536903 1001 86380 86390 1
536553 99536553 1001 86380 86390 1
537239 99537239 1001 86380 86390 1
537305 99537305 1001 86380 86390 1
537275 99537275 1001 86380 86390 1
537963 99537963 1001 86380 86390 1
537905 99537905 1001 86380 86390 1
537856 99537856 1001 86380 86390 1
537844 99537844 1001 86380 86390 1
537706 99537706 1001 86380 86390 1
537749 99537749 1001 86380 86390 1
537598 99537598 1001 86380 86390 1
537563 99537563 1001 86380 86390 1
537448 99537448 1001 86380 86390 1
538046 99538046 1001 86380 86390 1
538154 99538154 1001 86380 86390 1
538136 99538136 1001 86380 86390 1
538698 99538698 1001 86380 86390 1
538454 99538454 1001 86380 86390 1
538406 99538406 1001 86380 86390 1
538536 99538536 1001 86380 86390 1
538485 99538485 1001 86380 86390 1
538576 99538576 1001 86380 86390 1
538476 99538476 1001 86380 86390 1
538375 99538375 1001 86380 86390 1
538224 99538224 1001 86380 86390 1
538240 99538240 1001 86380 86390 1
538217 99538217 1001 86380 86390 1
538855 99538855 1001 86380 86390 1
538913 99538913 1001 86380 86390 1
539245 99539245 1001 86380 86390 1
539298 99539298 1001 86380 86390 1
539418 99539418 1001 86380 86390 1
539238 99539238 1001 86380 86390 1
539801 99539801 1001 86380 86390 1
539827 99539827 1001 86380 86390 1
539766 99539766 1001 86380 86390 1
540429 99540429 1001 86380 86390 1
540464 99540464 1001 86380 86390 1
540277 99540277 1001 86380 86390 1
540279 99540279 1001 86380 86390 1
540241 99540241 1001 86380 86390 1
540141 99540141 1001 86380 86390 1
539860 99539860 1001 86380 86390 1
539920 99539920 1001 86380 86390 1
539959 99539959 1001 86380 86390 1
540542 99540542 1001 86380 86390 1
540569 99540569 1001 86380 86390 1
540609 99540609 1001 86380 86390 1
540650 99540650 1001 86380 86390 1
540510 99540510 1001 86380 86390 1
540653 99540653 1001 86380 86390 1
541127 99541127 1001 86380 86390 1
541269 99541269 1001 86380 86390 1
541209 99541209 1001 86380 86390 1
541275 99541275 1001 86380 86390 1
540949 99540949 1001 86380 86390 1
540966 99540966 1001 86380 86390 1
541059 99541059 1001 86380 86390 1
540904 99540904 1001 86380 86390 1
541381 99541381 1001 86380 86390 1
541434 99541434 1001 86380 86390 1
541486 99541486 1001 86380 86390 1
541426 99541426 1001 86380 86390 1
541365 99541365 1001 86380 86390 1
541927 99541927 1001 86380 86390 1
541954 99541954 1001 86380 86390 1
541823 99541823 1001 86380 86390 1
541827 99541827 1001 86380 86390 1
541884 99541884 1001 86380 86390 1
541645 99541645 1001 86380 86390 1
541595 99541595 1001 86380 86390 1
541505 99541505 1001 86380 86390 1
542286 99542286 1001 86380 86390 1
542200 99542200 1001 86380 86390 1
542152 99542152 1001 86380 86390 1
542153 99542153 1001 86380 86390 1
542925 99542925 1001 86380 86390 1
542938 99542938 1001 86380 86390 1
542702 99542702 1001 86380 86390 1
542480 99542480 1001 86380 86390 1
542380 99542380 1001 86380 86390 1
542435 99542435 1001 86380 86390 1
542513 99542513 1001 86380 86390 1
543072 99543072 1001 86380 86390 1
542982 99542982 1001 86380 86390 1
543011 99543011 1001 86380 86390 1
543104 99543104 1001 86380 86390 1
543594 99543594 1001 86380 86390 1
543730 99543730 1001 86380 86390 1
543529 99543529 1001 86380 86390 1
543413 99543413 1001 86380 86390 1
543556 99543556 1001 86380 86390 1
543469 99543469 1001 86380 86390 1
543368 99543368 1001 86380 86390 1
543474 99543474 1001 86380 86390 1
543177 99543177 1001 86380 86390 1
543297 99543297 1001 86380 86390 1
543324 99543324 1001 86380 86390 1
543195 99543195 1001 86380 86390 1
543261 99543261 1001 86380 86390 1
543325 99543325 1001 86380 86390 1
543266 99543266 1001 86380 86390 1
543975 99543975 1001 86380 86390 1
544571 99544571 1001 86380 86390 1
544474 99544474 1001 86380 86390 1
544574 99544574 1001 86380 86390 1
544465 99544465 1001 86380 86390 1
544590 99544590 1001 86380 86390 1
544531 99544531 1001 86380 86390 1
544288 99544288 1001 86380 86390 1
544225 99544225 1001 86380 86390 1
544279 99544279 1001 86380 86390 1
544383 99544383 1001 86380 86390 1
544171 99544171 1001 86380 86390 1
544083 99544083 1001 86380 86390 1
544124 99544124 1001 86380 86390 1
544086 99544086 1001 86380 86390 1
544009 99544009 1001 86380 86390 1
544666 99544666 1001 86380 86390 1
400028 99400028 1001 86380 86390 1
400053 99400053 1001 86380 86390 1
400196 99400196 1001 86380 86390 1
400173 99400173 1001 86380 86390 1
400263 99400263 1001 86380 86390 1
400251 99400251 1001 86380 86390 1
400493 99400493 1001 86380 86390 1
400501 99400501 1001 86380 86390 1
400582 99400582 1001 86380 86390 1
400666 99400666 1001 86380 86390 1
400695 99400695 1001 86380 86390 1
400864 99400864 1001 86380 86390 1
401700 99401700 1001 86380 86390 1
401677 99401677 1001 86380 86390 1
401650 99401650 1001 86380 86390 1
401782 99401782 1001 86380 86390 1
401840 99401840 1001 86380 86390 1
401946 99401946 1001 86380 86390 1
401928 99401928 1001 86380 86390 1
402139 99402139 1001 86380 86390 1
402095 99402095 1001 86380 86390 1
402235 99402235 1001 86380 86390 1
402583 99402583 1001 86380 86390 1
402653 99402653 1001 86380 86390 1
402731 99402731 1001 86380 86390 1
403170 99403170 1001 86380 86390 1
403150 99403150 1001 86380 86390 1
403384 99403384 1001 86380 86390 1
403385 99403385 1001 86380 86390 1
403624 99403624 1001 86380 86390 1
403738 99403738 1001 86380 86390 1
403771 99403771 1001 86380 86390 1
403869 99403869 1001 86380 86390 1
404174 99404174 1001 86380 86390 1
404176 99404176 1001 86380 86390 1
404357 99404357 1001 86380 86390 1
404429 99404429 1001 86380 86390 1
404527 99404527 1001 86380 86390 1
404557 99404557 1001 86380 86390 1
404665 99404665 1001 86380 86390 1
404739 99404739 1001 86380 86390 1
404695 99404695 1001 86380 86390 1
404903 99404903 1001 86380 86390 1
405157 99405157 1001 86380 86390 1
405259 99405259 1001 86380 86390 1
405462 99405462 1001 86380 86390 1
405445 99405445 1001 86380 86390 1
405498 99405498 1001 86380 86390 1
405651 99405651 1001 86380 86390 1
405931 99405931 1001 86380 86390 1
405934 99405934 1001 86380 86390 1
406055 99406055 1001 86380 86390 1
406469 99406469 1001 86380 86390 1
406620 99406620 1001 86380 86390 1
407200 99407200 1001 86380 86390 1
407197 99407197 1001 86380 86390 1
407360 99407360 1001 86380 86390 1
407391 99407391 1001 86380 86390 1
407439 99407439 1001 86380 86390 1
407548 99407548 1001 86380 86390 1
407558 99407558 1001 86380 86390 1
407669 99407669 1001 86380 86390 1
407738 99407738 1001 86380 86390 1
407963 99407963 1001 86380 86390 1
408125 99408125 1001 86380 86390 1
408100 99408100 1001 86380 86390 1
408138 99408138 1001 86380 86390 1
408296 99408296 1001 86380 86390 1
408340 99408340 1001 86380 86390 1
408446 99408446 1001 86380 86390 1
408420 99408420 1001 86380 86390 1
408747 99408747 1001 86380 86390 1
408804 99408804 1001 86380 86390 1
408949 99408949 1001 86380 86390 1
408959 99408959 1001 86380 86390 1
409009 99409009 1001 86380 86390 1
409161 99409161 1001 86380 86390 1
409198 99409198 1001 86380 86390 1
409494 99409494 1001 86380 86390 1
409520 99409520 1001 86380 86390 1
409890 99409890 1001 86380 86390 1
409834 99409834 1001 86380 86390 1
409840 99409840 1001 86380 86390 1
409958 99409958 1001 86380 86390 1
409898 99409898 1001 86380 86390 1
410058 99410058 1001 86380 86390 1
410106 99410106 1001 86380 86390 1
410127 99410127 1001 86380 86390 1
410283 99410283 1001 86380 86390 1
410445 99410445 1001 86380 86390 1
410524 99410524 1001 86380 86390 1
410787 99410787 1001 86380 86390 1
410799 99410799 1001 86380 86390 1
411091 99411091 1001 86380 86390 1
411152 99411152 1001 86380 86390 1
411271 99411271 1001 86380 86390 1
411346 99411346 1001 86380 86390 1
411476 99411476 1001 86380 86390 1
411750 99411750 1001 86380 86390 1
411713 99411713 1001 86380 86390 1
411805 99411805 1001 86380 86390 1
411972 99411972 1001 86380 86390 1
412079 99412079 1001 86380 86390 1
412140 99412140 1001 86380 86390 1
412166 99412166 1001 86380 86390 1
412446 99412446 1001 86380 86390 1
412291 99412291 1001 86380 86390 1
413293 99413293 1001 86380 86390 1
413581 99413581 1001 86380 86390 1
413329 99413329 1001 86380 86390 1
413136 99413136 1001 86380 86390 1
412979 99412979 1001 86380 86390 1
412801 99412801 1001 86380 86390 1
412659 99412659 1001 86380 86390 1
413957 99413957 1001 86380 86390 1
415061 99415061 1001 86380 86390 1
415177 99415177 1001 86380 86390 1
415018 99415018 1001 86380 86390 1
414625 99414625 1001 86380 86390 1
414201 99414201 1001 86380 86390 1
415656 99415656 1001 86380 86390 1
415566 99415566 1001 86380 86390 1
416769 99416769 1001 86380 86390 1
416666 99416666 1001 86380 86390 1
416750 99416750 1001 86380 86390 1
416408 99416408 1001 86380 86390 1
416508 99416508 1001 86380 86390 1
416150 99416150 1001 86380 86390 1
415933 99415933 1001 86380 86390 1
417094 99417094 1001 86380 86390 1
417028 99417028 1001 86380 86390 1
417030 99417030 1001 86380 86390 1
417387 99417387 1001 86380 86390 1
417086 99417086 1001 86380 86390 1
417516 99417516 1001 86380 86390 1
418674 99418674 1001 86380 86390 1
418439 99418439 1001 86380 86390 1
418636 99418636 1001 86380 86390 1
418569 99418569 1001 86380 86390 1
418210 99418210 1001 86380 86390 1
418246 99418246 1001 86380 86390 1
417939 99417939 1001 86380 86390 1
418005 99418005 1001 86380 86390 1
417873 99417873 1001 86380 86390 1
417723 99417723 1001 86380 86390 1
417779 99417779 1001 86380 86390 1
418034 99418034 1001 86380 86390 1
419040 99419040 1001 86380 86390 1
420070 99420070 1001 86380 86390 1
419939 99419939 1001 86380 86390 1
419642 99419642 1001 86380 86390 1
419976 99419976 1001 86380 86390 1
419900 99419900 1001 86380 86390 1
419406 99419406 1001 86380 86390 1
419425 99419425 1001 86380 86390 1
419269 99419269 1001 86380 86390 1
419436 99419436 1001 86380 86390 1
419559 99419559 1001 86380 86390 1
420797 99420797 1001 86380 86390 1
420730 99420730 1001 86380 86390 1
422073 99422073 1001 86380 86390 1
422102 99422102 1001 86380 86390 1
421623 99421623 1001 86380 86390 1
421629 99421629 1001 86380 86390 1
421683 99421683 1001 86380 86390 1
421213 99421213 1001 86380 86390 1
421084 99421084 1001 86380 86390 1
421138 99421138 1001 86380 86390 1
422217 99422217 1001 86380 86390 1
422222 99422222 1001 86380 86390 1
422394 99422394 1001 86380 86390 1
422522 99422522 1001 86380 86390 1
423703 99423703 1001 86380 86390 1
423642 99423642 1001 86380 86390 1
423424 99423424 1001 86380 86390 1
423499 99423499 1001 86380 86390 1
423669 99423669 1001 86380 86390 1
423273 99423273 1001 86380 86390 1
422595 99422595 1001 86380 86390 1
422622 99422622 1001 86380 86390 1
423820 99423820 1001 86380 86390 1
424054 99424054 1001 86380 86390 1
423767 99423767 1001 86380 86390 1
425276 99425276 1001 86380 86390 1
425338 99425338 1001 86380 86390 1
425111 99425111 1001 86380 86390 1
425320 99425320 1001 86380 86390 1
424614 99424614 1001 86380 86390 1
424710 99424710 1001 86380 86390 1
424982 99424982 1001 86380 86390 1
424681 99424681 1001 86380 86390 1
424949 99424949 1001 86380 86390 1
424332 99424332 1001 86380 86390 1
424283 99424283 1001 86380 86390 1
424408 99424408 1001 86380 86390 1
425584 99425584 1001 86380 86390 1
426894 99426894 1001 86380 86390 1
426705 99426705 1001 86380 86390 1
426758 99426758 1001 86380 86390 1
426692 99426692 1001 86380 86390 1
426484 99426484 1001 86380 86390 1
426655 99426655 1001 86380 86390 1
425944 99425944 1001 86380 86390 1
426132 99426132 1001 86380 86390 1
426146 99426146 1001 86380 86390 1
427289 99427289 1001 86380 86390 1
427476 99427476 1001 86380 86390 1
428419 99428419 1001 86380 86390 1
428513 99428513 1001 86380 86390 1
428156 99428156 1001 86380 86390 1
428092 99428092 1001 86380 86390 1
428050 99428050 1001 86380 86390 1
428102 99428102 1001 86380 86390 1
428079 99428079 1001 86380 86390 1
428177 99428177 1001 86380 86390 1
428109 99428109 1001 86380 86390 1
427629 99427629 1001 86380 86390 1
427581 99427581 1001 86380 86390 1
427906 99427906 1001 86380 86390 1
427919 99427919 1001 86380 86390 1
428918 99428918 1001 86380 86390 1
429134 99429134 1001 86380 86390 1
429140 99429140 1001 86380 86390 1
428957 99428957 1001 86380 86390 1
430150 99430150 1001 86380 86390 1
430283 99430283 1001 86380 86390 1
430360 99430360 1001 86380 86390 1
429619 99429619 1001 86380 86390 1
429917 99429917 1001 86380 86390 1
429681 99429681 1001 86380 86390 1
429269 99429269 1001 86380 86390 1
429274 99429274 1001 86380 86390 1
429472 99429472 1001 86380 86390 1
430548 99430548 1001 86380 86390 1
430545 99430545 1001 86380 86390 1
431964 99431964 1001 86380 86390 1
431714 99431714 1001 86380 86390 1
432002 99432002 1001 86380 86390 1
431970 99431970 1001 86380 86390 1
431756 99431756 1001 86380 86390 1
431955 99431955 1001 86380 86390 1
431764 99431764 1001 86380 86390 1
431478 99431478 1001 86380 86390 1
431443 99431443 1001 86380 86390 1
431426 99431426 1001 86380 86390 1
431090 99431090 1001 86380 86390 1
430843 99430843 1001 86380 86390 1
432241 99432241 1001 86380 86390 1
432228 99432228 1001 86380 86390 1
433670 99433670 1001 86380 86390 1
432977 99432977 1001 86380 86390 1
432835 99432835 1001 86380 86390 1
432743 99432743 1001 86380 86390 1
433943 99433943 1001 86380 86390 1
433968 99433968 1001 86380 86390 1
433755 99433755 1001 86380 86390 1
433977 99433977 1001 86380 86390 1
434059 99434059 1001 86380 86390 1
435157 99435157 1001 86380 86390 1
434708 99434708 1001 86380 86390 1
434643 99434643 1001 86380 86390 1
434945 99434945 1001 86380 86390 1
434851 99434851 1001 86380 86390 1
434174 99434174 1001 86380 86390 1
434497 99434497 1001 86380 86390 1
435747 99435747 1001 86380 86390 1
435509 99435509 1001 86380 86390 1
436792 99436792 1001 86380 86390 1
436845 99436845 1001 86380 86390 1
436851 99436851 1001 86380 86390 1
436464 99436464 1001 86380 86390 1
436483 99436483 1001 86380 86390 1
436194 99436194 1001 86380 86390 1
436174 99436174 1001 86380 86390 1
436274 99436274 1001 86380 86390 1
436050 99436050 1001 86380 86390 1
436277 99436277 1001 86380 86390 1
437350 99437350 1001 86380 86390 1
300551 99300551 1001 86380 86390 1
300532 99300532 1001 86380 86390 1
300649 99300649 1001 86380 86390 1
300572 99300572 1001 86380 86390 1
300514 99300514 1001 86380 86390 1
300325 99300325 1001 86380 86390 1
300430 99300430 1001 86380 86390 1
300161 99300161 1001 86380 86390 1
300229 99300229 1001 86380 86390 1
300268 99300268 1001 86380 86390 1
300179 99300179 1001 86380 86390 1
300220 99300220 1001 86380 86390 1
300209 99300209 1001 86380 86390 1
300159 99300159 1001 86380 86390 1
300900 99300900 1001 86380 86390 1
300838 99300838 1001 86380 86390 1
300813 99300813 1001 86380 86390 1
301409 99301409 1001 86380 86390 1
301386 99301386 1001 86380 86390 1
301223 99301223 1001 86380 86390 1
301198 99301198 1001 86380 86390 1
301250 99301250 1001 86380 86390 1
301164 99301164 1001 86380 86390 1
301294 99301294 1001 86380 86390 1
301192 99301192 1001 86380 86390 1
301270 99301270 1001 86380 86390 1
301232 99301232 1001 86380 86390 1
301271 99301271 1001 86380 86390 1
301091 99301091 1001 86380 86390 1
301023 99301023 1001 86380 86390 1
301683 99301683 1001 86380 86390 1
301705 99301705 1001 86380 86390 1
301706 99301706 1001 86380 86390 1
302292 99302292 1001 86380 86390 1
302179 99302179 1001 86380 86390 1
302310 99302310 1001 86380 86390 1
302273 99302273 1001 86380 86390 1
302011 99302011 1001 86380 86390 1
302079 99302079 1001 86380 86390 1
301882 99301882 1001 86380 86390 1
301849 99301849 1001 86380 86390 1
301837 99301837 1001 86380 86390 1
302418 99302418 1001 86380 86390 1
302522 99302522 1001 86380 86390 1
302424 99302424 1001 86380 86390 1
302517 99302517 1001 86380 86390 1
303055 99303055 1001 86380 86390 1
303044 99303044 1001 86380 86390 1
303097 99303097 1001 86380 86390 1
303098 99303098 1001 86380 86390 1
302850 99302850 1001 86380 86390 1
302916 99302916 1001 86380 86390 1
302969 99302969 1001 86380 86390 1
302893 99302893 1001 86380 86390 1
302987 99302987 1001 86380 86390 1
302670 99302670 1001 86380 86390 1
303297 99303297 1001 86380 86390 1
303336 99303336 1001 86380 86390 1
303389 99303389 1001 86380 86390 1
303869 99303869 1001 86380 86390 1
304014 99304014 1001 86380 86390 1
303860 99303860 1001 86380 86390 1
303899 99303899 1001 86380 86390 1
303953 99303953 1001 86380 86390 1
303647 99303647 1001 86380 86390 1
303712 99303712 1001 86380 86390 1
303708 99303708 1001 86380 86390 1
303518 99303518 1001 86380 86390 1
303432 99303432 1001 86380 86390 1
303487 99303487 1001 86380 86390 1
304100 99304100 1001 86380 86390 1
304808 99304808 1001 86380 86390 1
304680 99304680 1001 86380 86390 1
304792 99304792 1001 86380 86390 1
304563 99304563 1001 86380 86390 1
304616 99304616 1001 86380 86390 1
304566 99304566 1001 86380 86390 1
304451 99304451 1001 86380 86390 1
304345 99304345 1001 86380 86390 1
304333 99304333 1001 86380 86390 1
304401 99304401 1001 86380 86390 1
304312 99304312 1001 86380 86390 1
305028 99305028 1001 86380 86390 1
305016 99305016 1001 86380 86390 1
304876 99304876 1001 86380 86390 1
304864 99304864 1001 86380 86390 1
305024 99305024 1001 86380 86390 1
305546 99305546 1001 86380 86390 1
305513 99305513 1001 86380 86390 1
305632 99305632 1001 86380 86390 1
305517 99305517 1001 86380 86390 1
305168 99305168 1001 86380 86390 1
305251 99305251 1001 86380 86390 1
500127 99500127 1001 86380 86390 1
500185 99500185 1001 86380 86390 1
500019 99500019 1001 86380 86390 1
500125 99500125 1001 86380 86390 1
500139 99500139 1001 86380 86390 1
500794 99500794 1001 86380 86390 1
500718 99500718 1001 86380 86390 1
500668 99500668 1001 86380 86390 1
500773 99500773 1001 86380 86390 1
500491 99500491 1001 86380 86390 1
500525 99500525 1001 86380 86390 1
500223 99500223 1001 86380 86390 1
500892 99500892 1001 86380 86390 1
500841 99500841 1001 86380 86390 1
500988 99500988 1001 86380 86390 1
501472 99501472 1001 86380 86390 1
501577 99501577 1001 86380 86390 1
501618 99501618 1001 86380 86390 1
501637 99501637 1001 86380 86390 1
501267 99501267 1001 86380 86390 1
501242 99501242 1001 86380 86390 1
501365 99501365 1001 86380 86390 1
501023 99501023 1001 86380 86390 1
501218 99501218 1001 86380 86390 1
501129 99501129 1001 86380 86390 1
501172 99501172 1001 86380 86390 1
501653 99501653 1001 86380 86390 1
501785 99501785 1001 86380 86390 1
501843 99501843 1001 86380 86390 1
502431 99502431 1001 86380 86390 1
502302 99502302 1001 86380 86390 1
502454 99502454 1001 86380 86390 1
502242 99502242 1001 86380 86390 1
501964 99501964 1001 86380 86390 1
502044 99502044 1001 86380 86390 1
502503 99502503 1001 86380 86390 1
502488 99502488 1001 86380 86390 1
503262 99503262 1001 86380 86390 1
503219 99503219 1001 86380 86390 1
502983 99502983 1001 86380 86390 1
503006 99503006 1001 86380 86390 1
502749 99502749 1001 86380 86390 1
502853 99502853 1001 86380 86390 1
502768 99502768 1001 86380 86390 1
502864 99502864 1001 86380 86390 1
503419 99503419 1001 86380 86390 1
504032 99504032 1001 86380 86390 1
504009 99504009 1001 86380 86390 1
503783 99503783 1001 86380 86390 1
503710 99503710 1001 86380 86390 1
503892 99503892 1001 86380 86390 1
503591 99503591 1001 86380 86390 1
503645 99503645 1001 86380 86390 1
503686 99503686 1001 86380 86390 1
503584 99503584 1001 86380 86390 1
503636 99503636 1001 86380 86390 1
504200 99504200 1001 86380 86390 1
504239 99504239 1001 86380 86390 1
504151 99504151 1001 86380 86390 1
504244 99504244 1001 86380 86390 1
504845 99504845 1001 86380 86390 1
504797 99504797 1001 86380 86390 1
504877 99504877 1001 86380 86390 1
504878 99504878 1001 86380 86390 1
504891 99504891 1001 86380 86390 1
504563 99504563 1001 86380 86390 1
504721 99504721 1001 86380 86390 1
504685 99504685 1001 86380 86390 1
504338 99504338 1001 86380 86390 1
504416 99504416 1001 86380 86390 1
504442 99504442 1001 86380 86390 1
504471 99504471 1001 86380 86390 1
504398 99504398 1001 86380 86390 1
504324 99504324 1001 86380 86390 1
505104 99505104 1001 86380 86390 1
505040 99505040 1001 86380 86390 1
505674 99505674 1001 86380 86390 1
505687 99505687 1001 86380 86390 1
505761 99505761 1001 86380 86390 1
505422 99505422 1001 86380 86390 1
505516 99505516 1001 86380 86390 1
505175 99505175 1001 86380 86390 1
505225 99505225 1001 86380 86390 1
505239 99505239 1001 86380 86390 1
505935 99505935 1001 86380 86390 1
506507 99506507 1001 86380 86390 1
506500 99506500 1001 86380 86390 1
506413 99506413 1001 86380 86390 1
506557 99506557 1001 86380 86390 1
506387 99506387 1001 86380 86390 1
506133 99506133 1001 86380 86390 1
506085 99506085 1001 86380 86390 1
506073 99506073 1001 86380 86390 1
506048 99506048 1001 86380 86390 1
506104 99506104 1001 86380 86390 1
506608 99506608 1001 86380 86390 1
506700 99506700 1001 86380 86390 1
506600 99506600 1001 86380 86390 1
506642 99506642 1001 86380 86390 1
507346 99507346 1001 86380 86390 1
507230 99507230 1001 86380 86390 1
507347 99507347 1001 86380 86390 1
507408 99507408 1001 86380 86390 1
507331 99507331 1001 86380 86390 1
507075 99507075 1001 86380 86390 1
506841 99506841 1001 86380 86390 1
506972 99506972 1001 86380 86390 1
507003 99507003 1001 86380 86390 1
506851 99506851 1001 86380 86390 1
507497 99507497 1001 86380 86390 1
507549 99507549 1001 86380 86390 1
507556 99507556 1001 86380 86390 1
507623 99507623 1001 86380 86390 1
507508 99507508 1001 86380 86390 1
508188 99508188 1001 86380 86390 1
508137 99508137 1001 86380 86390 1
508234 99508234 1001 86380 86390 1
508065 99508065 1001 86380 86390 1
508169 99508169 1001 86380 86390 1
508032 99508032 1001 86380 86390 1
508034 99508034 1001 86380 86390 1
507883 99507883 1001 86380 86390 1
507857 99507857 1001 86380 86390 1
507885 99507885 1001 86380 86390 1
507925 99507925 1001 86380 86390 1
507765 99507765 1001 86380 86390 1
507701 99507701 1001 86380 86390 1
507651 99507651 1001 86380 86390 1
507691 99507691 1001 86380 86390 1
507782 99507782 1001 86380 86390 1
508442 99508442 1001 86380 86390 1
508447 99508447 1001 86380 86390 1
508280 99508280 1001 86380 86390 1
509038 99509038 1001 86380 86390 1
509051 99509051 1001 86380 86390 1
509054 99509054 1001 86380 86390 1
508903 99508903 1001 86380 86390 1
509070 99509070 1001 86380 86390 1
508717 99508717 1001 86380 86390 1
508797 99508797 1001 86380 86390 1
508683 99508683 1001 86380 86390 1
508763 99508763 1001 86380 86390 1
508765 99508765 1001 86380 86390 1
508506 99508506 1001 86380 86390 1
508611 99508611 1001 86380 86390 1
508473 99508473 1001 86380 86390 1
508659 99508659 1001 86380 86390 1
509279 99509279 1001 86380 86390 1
509232 99509232 1001 86380 86390 1
509092 99509092 1001 86380 86390 1
509110 99509110 1001 86380 86390 1
509746 99509746 1001 86380 86390 1
509789 99509789 1001 86380 86390 1
509751 99509751 1001 86380 86390 1
509727 99509727 1001 86380 86390 1
509818 99509818 1001 86380 86390 1
509769 99509769 1001 86380 86390 1
509621 99509621 1001 86380 86390 1
509638 99509638 1001 86380 86390 1
509436 99509436 1001 86380 86390 1
509373 99509373 1001 86380 86390 1
509349 99509349 1001 86380 86390 1
509390 99509390 1001 86380 86390 1
509418 99509418 1001 86380 86390 1
509406 99509406 1001 86380 86390 1
510053 99510053 1001 86380 86390 1
509997 99509997 1001 86380 86390 1
510075 99510075 1001 86380 86390 1
510663 99510663 1001 86380 86390 1
510556 99510556 1001 86380 86390 1
510381 99510381 1001 86380 86390 1
510369 99510369 1001 86380 86390 1
510321 99510321 1001 86380 86390 1
510237 99510237 1001 86380 86390 1
510293 99510293 1001 86380 86390 1
510294 99510294 1001 86380 86390 1
510752 99510752 1001 86380 86390 1
510783 99510783 1001 86380 86390 1
511388 99511388 1001 86380 86390 1
511466 99511466 1001 86380 86390 1
511273 99511273 1001 86380 86390 1
511292 99511292 1001 86380 86390 1
511065 99511065 1001 86380 86390 1
510965 99510965 1001 86380 86390 1
511682 99511682 1001 86380 86390 1
512330 99512330 1001 86380 86390 1
512267 99512267 1001 86380 86390 1
512296 99512296 1001 86380 86390 1
512036 99512036 1001 86380 86390 1
512142 99512142 1001 86380 86390 1
511915 99511915 1001 86380 86390 1
511910 99511910 1001 86380 86390 1
511951 99511951 1001 86380 86390 1
512546 99512546 1001 86380 86390 1
512521 99512521 1001 86380 86390 1
512422 99512422 1001 86380 86390 1
512513 99512513 1001 86380 86390 1
512553 99512553 1001 86380 86390 1
513204 99513204 1001 86380 86390 1
513131 99513131 1001 86380 86390 1
513030 99513030 1001 86380 86390 1
513164 99513164 1001 86380 86390 1
512925 99512925 1001 86380 86390 1
512875 99512875 1001 86380 86390 1
512804 99512804 1001 86380 86390 1
512973 99512973 1001 86380 86390 1
512676 99512676 1001 86380 86390 1
512770 99512770 1001 86380 86390 1
512658 99512658 1001 86380 86390 1
512608 99512608 1001 86380 86390 1
512596 99512596 1001 86380 86390 1
513254 99513254 1001 86380 86390 1
513215 99513215 1001 86380 86390 1
513231 99513231 1001 86380 86390 1
513348 99513348 1001 86380 86390 1
513218 99513218 1001 86380 86390 1
513852 99513852 1001 86380 86390 1
513943 99513943 1001 86380 86390 1
513854 99513854 1001 86380 86390 1
513881 99513881 1001 86380 86390 1
513873 99513873 1001 86380 86390 1
513848 99513848 1001 86380 86390 1
514027 99514027 1001 86380 86390 1
513761 99513761 1001 86380 86390 1
513758 99513758 1001 86380 86390 1
513518 99513518 1001 86380 86390 1
513583 99513583 1001 86380 86390 1
513415 99513415 1001 86380 86390 1
513507 99513507 1001 86380 86390 1
514096 99514096 1001 86380 86390 1
514188 99514188 1001 86380 86390 1
514217 99514217 1001 86380 86390 1
514089 99514089 1001 86380 86390 1
514796 99514796 1001 86380 86390 1
514700 99514700 1001 86380 86390 1
514790 99514790 1001 86380 86390 1
514792 99514792 1001 86380 86390 1
514597 99514597 1001 86380 86390 1
514467 99514467 1001 86380 86390 1
514269 99514269 1001 86380 86390 1
514256 99514256 1001 86380 86390 1
514443 99514443 1001 86380 86390 1
515016 99515016 1001 86380 86390 1
514865 99514865 1001 86380 86390 1
515555 99515555 1001 86380 86390 1
515546 99515546 1001 86380 86390 1
515495 99515495 1001 86380 86390 1
515632 99515632 1001 86380 86390 1
515272 99515272 1001 86380 86390 1
515343 99515343 1001 86380 86390 1
515358 99515358 1001 86380 86390 1
515398 99515398 1001 86380 86390 1
515334 99515334 1001 86380 86390 1
515347 99515347 1001 86380 86390 1
515206 99515206 1001 86380 86390 1
515079 99515079 1001 86380 86390 1
515240 99515240 1001 86380 86390 1
[truncated: 4,068,344 more chars]
