# Supplementary material for: Fast and near-optimal monitoring for healthcare acquired infection outbreaks
Source: PLoS Comput Biol. 2019 Sep 16;15(9):e1007284. doi: 10.1371/journal.pcbi.1007284 (PMC6762212; doi:10.1371/journal.pcbi.1007284)
Supplement: S2 Data — (ZIP) [file pcbi.1007284.s007.zip › MobilityLogs2/HAISE_Carilion_all_visits_day_145.txt]

#Person location Sublocation StartTime EndTime Type
426482 383 1001 31200 31557 1
405430 521 1001 54900 58677 1
525901 856 1002 61455 70783 1
525951 1121 1002 26286 36726 1
400009 99400009 1001 86380 86390 1
400182 99400182 1001 86380 86390 1
400317 99400317 1001 86380 86390 1
400271 99400271 1001 86380 86390 1
400254 99400254 1001 86380 86390 1
400295 99400295 1001 86380 86390 1
400398 99400398 1001 86380 86390 1
400617 99400617 1001 86380 86390 1
400677 99400677 1001 86380 86390 1
400694 99400694 1001 86380 86390 1
400775 99400775 1001 86380 86390 1
400988 99400988 1001 86380 86390 1
401126 99401126 1001 86380 86390 1
400939 99400939 1001 86380 86390 1
401206 99401206 1001 86380 86390 1
401195 99401195 1001 86380 86390 1
401296 99401296 1001 86380 86390 1
401415 99401415 1001 86380 86390 1
401512 99401512 1001 86380 86390 1
401739 99401739 1001 86380 86390 1
401900 99401900 1001 86380 86390 1
401958 99401958 1001 86380 86390 1
402133 99402133 1001 86380 86390 1
402128 99402128 1001 86380 86390 1
402218 99402218 1001 86380 86390 1
402448 99402448 1001 86380 86390 1
402475 99402475 1001 86380 86390 1
402572 99402572 1001 86380 86390 1
402579 99402579 1001 86380 86390 1
402523 99402523 1001 86380 86390 1
402587 99402587 1001 86380 86390 1
402662 99402662 1001 86380 86390 1
402759 99402759 1001 86380 86390 1
403060 99403060 1001 86380 86390 1
403036 99403036 1001 86380 86390 1
403330 99403330 1001 86380 86390 1
403462 99403462 1001 86380 86390 1
403518 99403518 1001 86380 86390 1
403624 99403624 1001 86380 86390 1
403538 99403538 1001 86380 86390 1
403612 99403612 1001 86380 86390 1
403644 99403644 1001 86380 86390 1
403684 99403684 1001 86380 86390 1
403710 99403710 1001 86380 86390 1
403918 99403918 1001 86380 86390 1
404244 99404244 1001 86380 86390 1
404296 99404296 1001 86380 86390 1
404275 99404275 1001 86380 86390 1
404378 99404378 1001 86380 86390 1
404572 99404572 1001 86380 86390 1
404666 99404666 1001 86380 86390 1
404948 99404948 1001 86380 86390 1
405055 99405055 1001 86380 86390 1
405235 99405235 1001 86380 86390 1
405334 99405334 1001 86380 86390 1
405507 99405507 1001 86380 86390 1
405535 99405535 1001 86380 86390 1
405417 99405417 1001 86380 86390 1
405546 99405546 1001 86380 86390 1
405616 99405616 1001 86380 86390 1
405861 99405861 1001 86380 86390 1
405831 99405831 1001 86380 86390 1
405855 99405855 1001 86380 86390 1
406029 99406029 1001 86380 86390 1
406182 99406182 1001 86380 86390 1
406458 99406458 1001 86380 86390 1
406473 99406473 1001 86380 86390 1
406475 99406475 1001 86380 86390 1
406575 99406575 1001 86380 86390 1
406693 99406693 1001 86380 86390 1
406847 99406847 1001 86380 86390 1
406995 99406995 1001 86380 86390 1
407816 99407816 1001 86380 86390 1
407921 99407921 1001 86380 86390 1
408032 99408032 1001 86380 86390 1
408167 99408167 1001 86380 86390 1
408224 99408224 1001 86380 86390 1
408400 99408400 1001 86380 86390 1
408602 99408602 1001 86380 86390 1
408712 99408712 1001 86380 86390 1
408744 99408744 1001 86380 86390 1
408863 99408863 1001 86380 86390 1
408987 99408987 1001 86380 86390 1
409378 99409378 1001 86380 86390 1
409324 99409324 1001 86380 86390 1
409709 99409709 1001 86380 86390 1
409738 99409738 1001 86380 86390 1
410001 99410001 1001 86380 86390 1
410071 99410071 1001 86380 86390 1
410058 99410058 1001 86380 86390 1
410205 99410205 1001 86380 86390 1
410420 99410420 1001 86380 86390 1
410668 99410668 1001 86380 86390 1
410682 99410682 1001 86380 86390 1
410935 99410935 1001 86380 86390 1
411187 99411187 1001 86380 86390 1
411220 99411220 1001 86380 86390 1
411198 99411198 1001 86380 86390 1
411288 99411288 1001 86380 86390 1
411644 99411644 1001 86380 86390 1
411741 99411741 1001 86380 86390 1
411672 99411672 1001 86380 86390 1
411732 99411732 1001 86380 86390 1
411773 99411773 1001 86380 86390 1
411893 99411893 1001 86380 86390 1
412196 99412196 1001 86380 86390 1
413400 99413400 1001 86380 86390 1
413553 99413553 1001 86380 86390 1
413685 99413685 1001 86380 86390 1
412915 99412915 1001 86380 86390 1
412998 99412998 1001 86380 86390 1
412639 99412639 1001 86380 86390 1
412802 99412802 1001 86380 86390 1
412519 99412519 1001 86380 86390 1
414117 99414117 1001 86380 86390 1
414061 99414061 1001 86380 86390 1
415121 99415121 1001 86380 86390 1
415289 99415289 1001 86380 86390 1
415205 99415205 1001 86380 86390 1
415212 99415212 1001 86380 86390 1
415240 99415240 1001 86380 86390 1
415055 99415055 1001 86380 86390 1
414866 99414866 1001 86380 86390 1
414161 99414161 1001 86380 86390 1
414371 99414371 1001 86380 86390 1
415700 99415700 1001 86380 86390 1
415681 99415681 1001 86380 86390 1
415516 99415516 1001 86380 86390 1
415643 99415643 1001 86380 86390 1
416815 99416815 1001 86380 86390 1
416842 99416842 1001 86380 86390 1
416711 99416711 1001 86380 86390 1
416780 99416780 1001 86380 86390 1
416185 99416185 1001 86380 86390 1
416250 99416250 1001 86380 86390 1
415823 99415823 1001 86380 86390 1
417219 99417219 1001 86380 86390 1
417314 99417314 1001 86380 86390 1
417185 99417185 1001 86380 86390 1
417090 99417090 1001 86380 86390 1
418646 99418646 1001 86380 86390 1
418177 99418177 1001 86380 86390 1
418162 99418162 1001 86380 86390 1
418039 99418039 1001 86380 86390 1
418060 99418060 1001 86380 86390 1
418143 99418143 1001 86380 86390 1
418424 99418424 1001 86380 86390 1
418404 99418404 1001 86380 86390 1
418126 99418126 1001 86380 86390 1
418246 99418246 1001 86380 86390 1
418032 99418032 1001 86380 86390 1
417664 99417664 1001 86380 86390 1
417624 99417624 1001 86380 86390 1
417732 99417732 1001 86380 86390 1
418843 99418843 1001 86380 86390 1
418975 99418975 1001 86380 86390 1
419019 99419019 1001 86380 86390 1
420096 99420096 1001 86380 86390 1
420212 99420212 1001 86380 86390 1
420051 99420051 1001 86380 86390 1
419425 99419425 1001 86380 86390 1
419471 99419471 1001 86380 86390 1
419500 99419500 1001 86380 86390 1
419501 99419501 1001 86380 86390 1
419393 99419393 1001 86380 86390 1
419556 99419556 1001 86380 86390 1
420463 99420463 1001 86380 86390 1
420625 99420625 1001 86380 86390 1
420456 99420456 1001 86380 86390 1
422106 99422106 1001 86380 86390 1
421589 99421589 1001 86380 86390 1
421298 99421298 1001 86380 86390 1
421314 99421314 1001 86380 86390 1
421019 99421019 1001 86380 86390 1
421048 99421048 1001 86380 86390 1
421084 99421084 1001 86380 86390 1
421110 99421110 1001 86380 86390 1
422160 99422160 1001 86380 86390 1
422504 99422504 1001 86380 86390 1
422121 99422121 1001 86380 86390 1
422152 99422152 1001 86380 86390 1
423596 99423596 1001 86380 86390 1
422990 99422990 1001 86380 86390 1
423242 99423242 1001 86380 86390 1
423302 99423302 1001 86380 86390 1
422608 99422608 1001 86380 86390 1
423949 99423949 1001 86380 86390 1
423877 99423877 1001 86380 86390 1
425030 99425030 1001 86380 86390 1
424907 99424907 1001 86380 86390 1
424935 99424935 1001 86380 86390 1
424690 99424690 1001 86380 86390 1
425800 99425800 1001 86380 86390 1
425587 99425587 1001 86380 86390 1
426943 99426943 1001 86380 86390 1
427062 99427062 1001 86380 86390 1
427022 99427022 1001 86380 86390 1
426646 99426646 1001 86380 86390 1
425954 99425954 1001 86380 86390 1
427484 99427484 1001 86380 86390 1
427208 99427208 1001 86380 86390 1
427216 99427216 1001 86380 86390 1
427189 99427189 1001 86380 86390 1
427309 99427309 1001 86380 86390 1
427341 99427341 1001 86380 86390 1
427136 99427136 1001 86380 86390 1
428671 99428671 1001 86380 86390 1
428349 99428349 1001 86380 86390 1
428505 99428505 1001 86380 86390 1
428556 99428556 1001 86380 86390 1
427970 99427970 1001 86380 86390 1
428193 99428193 1001 86380 86390 1
428202 99428202 1001 86380 86390 1
428025 99428025 1001 86380 86390 1
427874 99427874 1001 86380 86390 1
427594 99427594 1001 86380 86390 1
428943 99428943 1001 86380 86390 1
429156 99429156 1001 86380 86390 1
429026 99429026 1001 86380 86390 1
429084 99429084 1001 86380 86390 1
428957 99428957 1001 86380 86390 1
430029 99430029 1001 86380 86390 1
429736 99429736 1001 86380 86390 1
429574 99429574 1001 86380 86390 1
429890 99429890 1001 86380 86390 1
429923 99429923 1001 86380 86390 1
429446 99429446 1001 86380 86390 1
429357 99429357 1001 86380 86390 1
430688 99430688 1001 86380 86390 1
430570 99430570 1001 86380 86390 1
430813 99430813 1001 86380 86390 1
431754 99431754 1001 86380 86390 1
432027 99432027 1001 86380 86390 1
431664 99431664 1001 86380 86390 1
431322 99431322 1001 86380 86390 1
431281 99431281 1001 86380 86390 1
430827 99430827 1001 86380 86390 1
430949 99430949 1001 86380 86390 1
431068 99431068 1001 86380 86390 1
430956 99430956 1001 86380 86390 1
431097 99431097 1001 86380 86390 1
431236 99431236 1001 86380 86390 1
432224 99432224 1001 86380 86390 1
432434 99432434 1001 86380 86390 1
432326 99432326 1001 86380 86390 1
432420 99432420 1001 86380 86390 1
432452 99432452 1001 86380 86390 1
433466 99433466 1001 86380 86390 1
433533 99433533 1001 86380 86390 1
433418 99433418 1001 86380 86390 1
432846 99432846 1001 86380 86390 1
432558 99432558 1001 86380 86390 1
433916 99433916 1001 86380 86390 1
433900 99433900 1001 86380 86390 1
435248 99435248 1001 86380 86390 1
435354 99435354 1001 86380 86390 1
435102 99435102 1001 86380 86390 1
435176 99435176 1001 86380 86390 1
435274 99435274 1001 86380 86390 1
435360 99435360 1001 86380 86390 1
435002 99435002 1001 86380 86390 1
434820 99434820 1001 86380 86390 1
434646 99434646 1001 86380 86390 1
434719 99434719 1001 86380 86390 1
434932 99434932 1001 86380 86390 1
434510 99434510 1001 86380 86390 1
434232 99434232 1001 86380 86390 1
434270 99434270 1001 86380 86390 1
434186 99434186 1001 86380 86390 1
437077 99437077 1001 86380 86390 1
436952 99436952 1001 86380 86390 1
436806 99436806 1001 86380 86390 1
436859 99436859 1001 86380 86390 1
436865 99436865 1001 86380 86390 1
436573 99436573 1001 86380 86390 1
436480 99436480 1001 86380 86390 1
436463 99436463 1001 86380 86390 1
436359 99436359 1001 86380 86390 1
436095 99436095 1001 86380 86390 1
436074 99436074 1001 86380 86390 1
436140 99436140 1001 86380 86390 1
436191 99436191 1001 86380 86390 1
437179 99437179 1001 86380 86390 1
300027 99300027 1001 86380 86390 1
437183 99437183 1001 86380 86390 1
300527 99300527 1001 86380 86390 1
300649 99300649 1001 86380 86390 1
300352 99300352 1001 86380 86390 1
300417 99300417 1001 86380 86390 1
300470 99300470 1001 86380 86390 1
300148 99300148 1001 86380 86390 1
300201 99300201 1001 86380 86390 1
300281 99300281 1001 86380 86390 1
300139 99300139 1001 86380 86390 1
300168 99300168 1001 86380 86390 1
300934 99300934 1001 86380 86390 1
300824 99300824 1001 86380 86390 1
300813 99300813 1001 86380 86390 1
301518 99301518 1001 86380 86390 1
301376 99301376 1001 86380 86390 1
301446 99301446 1001 86380 86390 1
301536 99301536 1001 86380 86390 1
301490 99301490 1001 86380 86390 1
301213 99301213 1001 86380 86390 1
301318 99301318 1001 86380 86390 1
301107 99301107 1001 86380 86390 1
301109 99301109 1001 86380 86390 1
301560 99301560 1001 86380 86390 1
302297 99302297 1001 86380 86390 1
302363 99302363 1001 86380 86390 1
302013 99302013 1001 86380 86390 1
302080 99302080 1001 86380 86390 1
301992 99301992 1001 86380 86390 1
301941 99301941 1001 86380 86390 1
301877 99301877 1001 86380 86390 1
301869 99301869 1001 86380 86390 1
301858 99301858 1001 86380 86390 1
302418 99302418 1001 86380 86390 1
302485 99302485 1001 86380 86390 1
302543 99302543 1001 86380 86390 1
302455 99302455 1001 86380 86390 1
302390 99302390 1001 86380 86390 1
303156 99303156 1001 86380 86390 1
303040 99303040 1001 86380 86390 1
303066 99303066 1001 86380 86390 1
303062 99303062 1001 86380 86390 1
302938 99302938 1001 86380 86390 1
302997 99302997 1001 86380 86390 1
302921 99302921 1001 86380 86390 1
302922 99302922 1001 86380 86390 1
302665 99302665 1001 86380 86390 1
302616 99302616 1001 86380 86390 1
302790 99302790 1001 86380 86390 1
303255 99303255 1001 86380 86390 1
303857 99303857 1001 86380 86390 1
303987 99303987 1001 86380 86390 1
303677 99303677 1001 86380 86390 1
303641 99303641 1001 86380 86390 1
303720 99303720 1001 86380 86390 1
303801 99303801 1001 86380 86390 1
303557 99303557 1001 86380 86390 1
303610 99303610 1001 86380 86390 1
304200 99304200 1001 86380 86390 1
304214 99304214 1001 86380 86390 1
304140 99304140 1001 86380 86390 1
304079 99304079 1001 86380 86390 1
304157 99304157 1001 86380 86390 1
304810 99304810 1001 86380 86390 1
304686 99304686 1001 86380 86390 1
304700 99304700 1001 86380 86390 1
304460 99304460 1001 86380 86390 1
304449 99304449 1001 86380 86390 1
304594 99304594 1001 86380 86390 1
304608 99304608 1001 86380 86390 1
304520 99304520 1001 86380 86390 1
304457 99304457 1001 86380 86390 1
304422 99304422 1001 86380 86390 1
304348 99304348 1001 86380 86390 1
304387 99304387 1001 86380 86390 1
304389 99304389 1001 86380 86390 1
304300 99304300 1001 86380 86390 1
304328 99304328 1001 86380 86390 1
304898 99304898 1001 86380 86390 1
304995 99304995 1001 86380 86390 1
305010 99305010 1001 86380 86390 1
305583 99305583 1001 86380 86390 1
305495 99305495 1001 86380 86390 1
305631 99305631 1001 86380 86390 1
305376 99305376 1001 86380 86390 1
305429 99305429 1001 86380 86390 1
305405 99305405 1001 86380 86390 1
305333 99305333 1001 86380 86390 1
305143 99305143 1001 86380 86390 1
305175 99305175 1001 86380 86390 1
500168 99500168 1001 86380 86390 1
500028 99500028 1001 86380 86390 1
500054 99500054 1001 86380 86390 1
500107 99500107 1001 86380 86390 1
500172 99500172 1001 86380 86390 1
500061 99500061 1001 86380 86390 1
500785 99500785 1001 86380 86390 1
500794 99500794 1001 86380 86390 1
500642 99500642 1001 86380 86390 1
500720 99500720 1001 86380 86390 1
500618 99500618 1001 86380 86390 1
500430 99500430 1001 86380 86390 1
500496 99500496 1001 86380 86390 1
500525 99500525 1001 86380 86390 1
500474 99500474 1001 86380 86390 1
500463 99500463 1001 86380 86390 1
500568 99500568 1001 86380 86390 1
500283 99500283 1001 86380 86390 1
500258 99500258 1001 86380 86390 1
500284 99500284 1001 86380 86390 1
500394 99500394 1001 86380 86390 1
500395 99500395 1001 86380 86390 1
500870 99500870 1001 86380 86390 1
500937 99500937 1001 86380 86390 1
501537 99501537 1001 86380 86390 1
501569 99501569 1001 86380 86390 1
501622 99501622 1001 86380 86390 1
501623 99501623 1001 86380 86390 1
501445 99501445 1001 86380 86390 1
501257 99501257 1001 86380 86390 1
501414 99501414 1001 86380 86390 1
501351 99501351 1001 86380 86390 1
501174 99501174 1001 86380 86390 1
501071 99501071 1001 86380 86390 1
501149 99501149 1001 86380 86390 1
501219 99501219 1001 86380 86390 1
501820 99501820 1001 86380 86390 1
501762 99501762 1001 86380 86390 1
501775 99501775 1001 86380 86390 1
502328 99502328 1001 86380 86390 1
502441 99502441 1001 86380 86390 1
502292 99502292 1001 86380 86390 1
502421 99502421 1001 86380 86390 1
502086 99502086 1001 86380 86390 1
502048 99502048 1001 86380 86390 1
502557 99502557 1001 86380 86390 1
502587 99502587 1001 86380 86390 1
503215 99503215 1001 86380 86390 1
503235 99503235 1001 86380 86390 1
502931 99502931 1001 86380 86390 1
502962 99502962 1001 86380 86390 1
502889 99502889 1001 86380 86390 1
502831 99502831 1001 86380 86390 1
503457 99503457 1001 86380 86390 1
504070 99504070 1001 86380 86390 1
504007 99504007 1001 86380 86390 1
504106 99504106 1001 86380 86390 1
504110 99504110 1001 86380 86390 1
503874 99503874 1001 86380 86390 1
503812 99503812 1001 86380 86390 1
503774 99503774 1001 86380 86390 1
503806 99503806 1001 86380 86390 1
503523 99503523 1001 86380 86390 1
503536 99503536 1001 86380 86390 1
503528 99503528 1001 86380 86390 1
504232 99504232 1001 86380 86390 1
504130 99504130 1001 86380 86390 1
504300 99504300 1001 86380 86390 1
504275 99504275 1001 86380 86390 1
504191 99504191 1001 86380 86390 1
504882 99504882 1001 86380 86390 1
504922 99504922 1001 86380 86390 1
504758 99504758 1001 86380 86390 1
504558 99504558 1001 86380 86390 1
504585 99504585 1001 86380 86390 1
504534 99504534 1001 86380 86390 1
504549 99504549 1001 86380 86390 1
504680 99504680 1001 86380 86390 1
504428 99504428 1001 86380 86390 1
504390 99504390 1001 86380 86390 1
504457 99504457 1001 86380 86390 1
505060 99505060 1001 86380 86390 1
505126 99505126 1001 86380 86390 1
505001 99505001 1001 86380 86390 1
505119 99505119 1001 86380 86390 1
505120 99505120 1001 86380 86390 1
505043 99505043 1001 86380 86390 1
505732 99505732 1001 86380 86390 1
505633 99505633 1001 86380 86390 1
505716 99505716 1001 86380 86390 1
505332 99505332 1001 86380 86390 1
505261 99505261 1001 86380 86390 1
505275 99505275 1001 86380 86390 1
505834 99505834 1001 86380 86390 1
505875 99505875 1001 86380 86390 1
505801 99505801 1001 86380 86390 1
505933 99505933 1001 86380 86390 1
505804 99505804 1001 86380 86390 1
506416 99506416 1001 86380 86390 1
506521 99506521 1001 86380 86390 1
506457 99506457 1001 86380 86390 1
506496 99506496 1001 86380 86390 1
506453 99506453 1001 86380 86390 1
506252 99506252 1001 86380 86390 1
506330 99506330 1001 86380 86390 1
506081 99506081 1001 86380 86390 1
506094 99506094 1001 86380 86390 1
506147 99506147 1001 86380 86390 1
506019 99506019 1001 86380 86390 1
506149 99506149 1001 86380 86390 1
506117 99506117 1001 86380 86390 1
506726 99506726 1001 86380 86390 1
506683 99506683 1001 86380 86390 1
507390 99507390 1001 86380 86390 1
507409 99507409 1001 86380 86390 1
507113 99507113 1001 86380 86390 1
507178 99507178 1001 86380 86390 1
506853 99506853 1001 86380 86390 1
506898 99506898 1001 86380 86390 1
506863 99506863 1001 86380 86390 1
506941 99506941 1001 86380 86390 1
507445 99507445 1001 86380 86390 1
507612 99507612 1001 86380 86390 1
508058 99508058 1001 86380 86390 1
508071 99508071 1001 86380 86390 1
508059 99508059 1001 86380 86390 1
508113 99508113 1001 86380 86390 1
508193 99508193 1001 86380 86390 1
508093 99508093 1001 86380 86390 1
507939 99507939 1001 86380 86390 1
507845 99507845 1001 86380 86390 1
507679 99507679 1001 86380 86390 1
507732 99507732 1001 86380 86390 1
507810 99507810 1001 86380 86390 1
507709 99507709 1001 86380 86390 1
507763 99507763 1001 86380 86390 1
507713 99507713 1001 86380 86390 1
508355 99508355 1001 86380 86390 1
508383 99508383 1001 86380 86390 1
508335 99508335 1001 86380 86390 1
508895 99508895 1001 86380 86390 1
509017 99509017 1001 86380 86390 1
509035 99509035 1001 86380 86390 1
508971 99508971 1001 86380 86390 1
508869 99508869 1001 86380 86390 1
508792 99508792 1001 86380 86390 1
508860 99508860 1001 86380 86390 1
508788 99508788 1001 86380 86390 1
508685 99508685 1001 86380 86390 1
508738 99508738 1001 86380 86390 1
508530 99508530 1001 86380 86390 1
509128 99509128 1001 86380 86390 1
509224 99509224 1001 86380 86390 1
509096 99509096 1001 86380 86390 1
509899 99509899 1001 86380 86390 1
509730 99509730 1001 86380 86390 1
509808 99509808 1001 86380 86390 1
509514 99509514 1001 86380 86390 1
509661 99509661 1001 86380 86390 1
509525 99509525 1001 86380 86390 1
509694 99509694 1001 86380 86390 1
509344 99509344 1001 86380 86390 1
509952 99509952 1001 86380 86390 1
510018 99510018 1001 86380 86390 1
510083 99510083 1001 86380 86390 1
510074 99510074 1001 86380 86390 1
510638 99510638 1001 86380 86390 1
510535 99510535 1001 86380 86390 1
510542 99510542 1001 86380 86390 1
510581 99510581 1001 86380 86390 1
510376 99510376 1001 86380 86390 1
510389 99510389 1001 86380 86390 1
510262 99510262 1001 86380 86390 1
510185 99510185 1001 86380 86390 1
510783 99510783 1001 86380 86390 1
510891 99510891 1001 86380 86390 1
511494 99511494 1001 86380 86390 1
511472 99511472 1001 86380 86390 1
511358 99511358 1001 86380 86390 1
511206 99511206 1001 86380 86390 1
511324 99511324 1001 86380 86390 1
511174 99511174 1001 86380 86390 1
511191 99511191 1001 86380 86390 1
511321 99511321 1001 86380 86390 1
510974 99510974 1001 86380 86390 1
511098 99511098 1001 86380 86390 1
511349 99511349 1001 86380 86390 1
511556 99511556 1001 86380 86390 1
512213 99512213 1001 86380 86390 1
512379 99512379 1001 86380 86390 1
512057 99512057 1001 86380 86390 1
512163 99512163 1001 86380 86390 1
512112 99512112 1001 86380 86390 1
512169 99512169 1001 86380 86390 1
512014 99512014 1001 86380 86390 1
512053 99512053 1001 86380 86390 1
512171 99512171 1001 86380 86390 1
512068 99512068 1001 86380 86390 1
511955 99511955 1001 86380 86390 1
511839 99511839 1001 86380 86390 1
511932 99511932 1001 86380 86390 1
512532 99512532 1001 86380 86390 1
512468 99512468 1001 86380 86390 1
512498 99512498 1001 86380 86390 1
512557 99512557 1001 86380 86390 1
513040 99513040 1001 86380 86390 1
513120 99513120 1001 86380 86390 1
513059 99513059 1001 86380 86390 1
513034 99513034 1001 86380 86390 1
512988 99512988 1001 86380 86390 1
512823 99512823 1001 86380 86390 1
512888 99512888 1001 86380 86390 1
512979 99512979 1001 86380 86390 1
512798 99512798 1001 86380 86390 1
512829 99512829 1001 86380 86390 1
512945 99512945 1001 86380 86390 1
512804 99512804 1001 86380 86390 1
512791 99512791 1001 86380 86390 1
513358 99513358 1001 86380 86390 1
513346 99513346 1001 86380 86390 1
513308 99513308 1001 86380 86390 1
513298 99513298 1001 86380 86390 1
513325 99513325 1001 86380 86390 1
513338 99513338 1001 86380 86390 1
513277 99513277 1001 86380 86390 1
513852 99513852 1001 86380 86390 1
513930 99513930 1001 86380 86390 1
513844 99513844 1001 86380 86390 1
513986 99513986 1001 86380 86390 1
513898 99513898 1001 86380 86390 1
514027 99514027 1001 86380 86390 1
513815 99513815 1001 86380 86390 1
513701 99513701 1001 86380 86390 1
513806 99513806 1001 86380 86390 1
513729 99513729 1001 86380 86390 1
513464 99513464 1001 86380 86390 1
513453 99513453 1001 86380 86390 1
513602 99513602 1001 86380 86390 1
514171 99514171 1001 86380 86390 1
514223 99514223 1001 86380 86390 1
514127 99514127 1001 86380 86390 1
514129 99514129 1001 86380 86390 1
514143 99514143 1001 86380 86390 1
514773 99514773 1001 86380 86390 1
514697 99514697 1001 86380 86390 1
514652 99514652 1001 86380 86390 1
514588 99514588 1001 86380 86390 1
514448 99514448 1001 86380 86390 1
514477 99514477 1001 86380 86390 1
514637 99514637 1001 86380 86390 1
514332 99514332 1001 86380 86390 1
514428 99514428 1001 86380 86390 1
514352 99514352 1001 86380 86390 1
515018 99515018 1001 86380 86390 1
515034 99515034 1001 86380 86390 1
515620 99515620 1001 86380 86390 1
515377 99515377 1001 86380 86390 1
515370 99515370 1001 86380 86390 1
515461 99515461 1001 86380 86390 1
515154 99515154 1001 86380 86390 1
515076 99515076 1001 86380 86390 1
515110 99515110 1001 86380 86390 1
515227 99515227 1001 86380 86390 1
516498 99516498 1001 86380 86390 1
516229 99516229 1001 86380 86390 1
516234 99516234 1001 86380 86390 1
516133 99516133 1001 86380 86390 1
516277 99516277 1001 86380 86390 1
515992 99515992 1001 86380 86390 1
516022 99516022 1001 86380 86390 1
515960 99515960 1001 86380 86390 1
516715 99516715 1001 86380 86390 1
516574 99516574 1001 86380 86390 1
516605 99516605 1001 86380 86390 1
516568 99516568 1001 86380 86390 1
516673 99516673 1001 86380 86390 1
517294 99517294 1001 86380 86390 1
517257 99517257 1001 86380 86390 1
517031 99517031 1001 86380 86390 1
517097 99517097 1001 86380 86390 1
516944 99516944 1001 86380 86390 1
517065 99517065 1001 86380 86390 1
516886 99516886 1001 86380 86390 1
516776 99516776 1001 86380 86390 1
516842 99516842 1001 86380 86390 1
516739 99516739 1001 86380 86390 1
517413 99517413 1001 86380 86390 1
517459 99517459 1001 86380 86390 1
518059 99518059 1001 86380 86390 1
518125 99518125 1001 86380 86390 1
517970 99517970 1001 86380 86390 1
518009 99518009 1001 86380 86390 1
518080 99518080 1001 86380 86390 1
517920 99517920 1001 86380 86390 1
517809 99517809 1001 86380 86390 1
517760 99517760 1001 86380 86390 1
517723 99517723 1001 86380 86390 1
517586 99517586 1001 86380 86390 1
517743 99517743 1001 86380 86390 1
518201 99518201 1001 86380 86390 1
518217 99518217 1001 86380 86390 1
518192 99518192 1001 86380 86390 1
518180 99518180 1001 86380 86390 1
518748 99518748 1001 86380 86390 1
518579 99518579 1001 86380 86390 1
518715 99518715 1001 86380 86390 1
518626 99518626 1001 86380 86390 1
518369 99518369 1001 86380 86390 1
518461 99518461 1001 86380 86390 1
518462 99518462 1001 86380 86390 1
518411 99518411 1001 86380 86390 1
518558 99518558 1001 86380 86390 1
518442 99518442 1001 86380 86390 1
518547 99518547 1001 86380 86390 1
519193 99519193 1001 86380 86390 1
519149 99519149 1001 86380 86390 1
519804 99519804 1001 86380 86390 1
519695 99519695 1001 86380 86390 1
519621 99519621 1001 86380 86390 1
519570 99519570 1001 86380 86390 1
519550 99519550 1001 86380 86390 1
519273 99519273 1001 86380 86390 1
519380 99519380 1001 86380 86390 1
519256 99519256 1001 86380 86390 1
519282 99519282 1001 86380 86390 1
519244 99519244 1001 86380 86390 1
519889 99519889 1001 86380 86390 1
519964 99519964 1001 86380 86390 1
520639 99520639 1001 86380 86390 1
520581 99520581 1001 86380 86390 1
520618 99520618 1001 86380 86390 1
520596 99520596 1001 86380 86390 1
520442 99520442 1001 86380 86390 1
520630 99520630 1001 86380 86390 1
520548 99520548 1001 86380 86390 1
520485 99520485 1001 86380 86390 1
520267 99520267 1001 86380 86390 1
520347 99520347 1001 86380 86390 1
520236 99520236 1001 86380 86390 1
520277 99520277 1001 86380 86390 1
520434 99520434 1001 86380 86390 1
520136 99520136 1001 86380 86390 1
520767 99520767 1001 86380 86390 1
520798 99520798 1001 86380 86390 1
520685 99520685 1001 86380 86390 1
520843 99520843 1001 86380 86390 1
521466 99521466 1001 86380 86390 1
521406 99521406 1001 86380 86390 1
521443 99521443 1001 86380 86390 1
521454 99521454 1001 86380 86390 1
521458 99521458 1001 86380 86390 1
521183 99521183 1001 86380 86390 1
521186 99521186 1001 86380 86390 1
521139 99521139 1001 86380 86390 1
521140 99521140 1001 86380 86390 1
521027 99521027 1001 86380 86390 1
520977 99520977 1001 86380 86390 1
520969 99520969 1001 86380 86390 1
521637 99521637 1001 86380 86390 1
521587 99521587 1001 86380 86390 1
521536 99521536 1001 86380 86390 1
521511 99521511 1001 86380 86390 1
522129 99522129 1001 86380 86390 1
522135 99522135 1001 86380 86390 1
521925 99521925 1001 86380 86390 1
522069 99522069 1001 86380 86390 1
522058 99522058 1001 86380 86390 1
521677 99521677 1001 86380 86390 1
521795 99521795 1001 86380 86390 1
521862 99521862 1001 86380 86390 1
521826 99521826 1001 86380 86390 1
522398 99522398 1001 86380 86390 1
522347 99522347 1001 86380 86390 1
522954 99522954 1001 86380 86390 1
523049 99523049 1001 86380 86390 1
522949 99522949 1001 86380 86390 1
522903 99522903 1001 86380 86390 1
522907 99522907 1001 86380 86390 1
522503 99522503 1001 86380 86390 1
522636 99522636 1001 86380 86390 1
522676 99522676 1001 86380 86390 1
523167 99523167 1001 86380 86390 1
523180 99523180 1001 86380 86390 1
523284 99523284 1001 86380 86390 1
523160 99523160 1001 86380 86390 1
523201 99523201 1001 86380 86390 1
523163 99523163 1001 86380 86390 1
523255 99523255 1001 86380 86390 1
523742 99523742 1001 86380 86390 1
523923 99523923 1001 86380 86390 1
523813 99523813 1001 86380 86390 1
523657 99523657 1001 86380 86390 1
523438 99523438 1001 86380 86390 1
523504 99523504 1001 86380 86390 1
524139 99524139 1001 86380 86390 1
523947 99523947 1001 86380 86390 1
524052 99524052 1001 86380 86390 1
524029 99524029 1001 86380 86390 1
524094 99524094 1001 86380 86390 1
524685 99524685 1001 86380 86390 1
524638 99524638 1001 86380 86390 1
524615 99524615 1001 86380 86390 1
524539 99524539 1001 86380 86390 1
524516 99524516 1001 86380 86390 1
524413 99524413 1001 86380 86390 1
524374 99524374 1001 86380 86390 1
524430 99524430 1001 86380 86390 1
524256 99524256 1001 86380 86390 1
524155 99524155 1001 86380 86390 1
524813 99524813 1001 86380 86390 1
524931 99524931 1001 86380 86390 1
525572 99525572 1001 86380 86390 1
525416 99525416 1001 86380 86390 1
525210 99525210 1001 86380 86390 1
525212 99525212 1001 86380 86390 1
525305 99525305 1001 86380 86390 1
525281 99525281 1001 86380 86390 1
525335 99525335 1001 86380 86390 1
525220 99525220 1001 86380 86390 1
525119 99525119 1001 86380 86390 1
525020 99525020 1001 86380 86390 1
525113 99525113 1001 86380 86390 1
524983 99524983 1001 86380 86390 1
525036 99525036 1001 86380 86390 1
525802 99525802 1001 86380 86390 1
525765 99525765 1001 86380 86390 1
525667 99525667 1001 86380 86390 1
525683 99525683 1001 86380 86390 1
526092 99526092 1001 86380 86390 1
526107 99526107 1001 86380 86390 1
526188 99526188 1001 86380 86390 1
526033 99526033 1001 86380 86390 1
525854 99525854 1001 86380 86390 1
525832 99525832 1001 86380 86390 1
525911 99525911 1001 86380 86390 1
525900 99525900 1001 86380 86390 1
526011 99526011 1001 86380 86390 1
526549 99526549 1001 86380 86390 1
527047 99527047 1001 86380 86390 1
527025 99527025 1001 86380 86390 1
526652 99526652 1001 86380 86390 1
526809 99526809 1001 86380 86390 1
526835 99526835 1001 86380 86390 1
527259 99527259 1001 86380 86390 1
527354 99527354 1001 86380 86390 1
527427 99527427 1001 86380 86390 1
527947 99527947 1001 86380 86390 1
527951 99527951 1001 86380 86390 1
528057 99528057 1001 86380 86390 1
527916 99527916 1001 86380 86390 1
527795 99527795 1001 86380 86390 1
527506 99527506 1001 86380 86390 1
527589 99527589 1001 86380 86390 1
527607 99527607 1001 86380 86390 1
527660 99527660 1001 86380 86390 1
528098 99528098 1001 86380 86390 1
528137 99528137 1001 86380 86390 1
528125 99528125 1001 86380 86390 1
528160 99528160 1001 86380 86390 1
528799 99528799 1001 86380 86390 1
528844 99528844 1001 86380 86390 1
528728 99528728 1001 86380 86390 1
528782 99528782 1001 86380 86390 1
528757 99528757 1001 86380 86390 1
528634 99528634 1001 86380 86390 1
528609 99528609 1001 86380 86390 1
528372 99528372 1001 86380 86390 1
528438 99528438 1001 86380 86390 1
528454 99528454 1001 86380 86390 1
528285 99528285 1001 86380 86390 1
528394 99528394 1001 86380 86390 1
528486 99528486 1001 86380 86390 1
528976 99528976 1001 86380 86390 1
529089 99529089 1001 86380 86390 1
529694 99529694 1001 86380 86390 1
529369 99529369 1001 86380 86390 1
529441 99529441 1001 86380 86390 1
529133 99529133 1001 86380 86390 1
529270 99529270 1001 86380 86390 1
529222 99529222 1001 86380 86390 1
529894 99529894 1001 86380 86390 1
529830 99529830 1001 86380 86390 1
529766 99529766 1001 86380 86390 1
529768 99529768 1001 86380 86390 1
529809 99529809 1001 86380 86390 1
530495 99530495 1001 86380 86390 1
530458 99530458 1001 86380 86390 1
530549 99530549 1001 86380 86390 1
530337 99530337 1001 86380 86390 1
530142 99530142 1001 86380 86390 1
530146 99530146 1001 86380 86390 1
530304 99530304 1001 86380 86390 1
530321 99530321 1001 86380 86390 1
530077 99530077 1001 86380 86390 1
529994 99529994 1001 86380 86390 1
529944 99529944 1001 86380 86390 1
530642 99530642 1001 86380 86390 1
530740 99530740 1001 86380 86390 1
530676 99530676 1001 86380 86390 1
530690 99530690 1001 86380 86390 1
531225 99531225 1001 86380 86390 1
531366 99531366 1001 86380 86390 1
531313 99531313 1001 86380 86390 1
531275 99531275 1001 86380 86390 1
531237 99531237 1001 86380 86390 1
531037 99531037 1001 86380 86390 1
531172 99531172 1001 86380 86390 1
530904 99530904 1001 86380 86390 1
530919 99530919 1001 86380 86390 1
530791 99530791 1001 86380 86390 1
531391 99531391 1001 86380 86390 1
531392 99531392 1001 86380 86390 1
531513 99531513 1001 86380 86390 1
532064 99532064 1001 86380 86390 1
532079 99532079 1001 86380 86390 1
532043 99532043 1001 86380 86390 1
532111 99532111 1001 86380 86390 1
531980 99531980 1001 86380 86390 1
531740 99531740 1001 86380 86390 1
531754 99531754 1001 86380 86390 1
531780 99531780 1001 86380 86390 1
532366 99532366 1001 86380 86390 1
532263 99532263 1001 86380 86390 1
532279 99532279 1001 86380 86390 1
532897 99532897 1001 86380 86390 1
532664 99532664 1001 86380 86390 1
532756 99532756 1001 86380 86390 1
532418 99532418 1001 86380 86390 1
533185 99533185 1001 86380 86390 1
533161 99533161 1001 86380 86390 1
533049 99533049 1001 86380 86390 1
533778 99533778 1001 86380 86390 1
533551 99533551 1001 86380 86390 1
533507 99533507 1001 86380 86390 1
533316 99533316 1001 86380 86390 1
533406 99533406 1001 86380 86390 1
533356 99533356 1001 86380 86390 1
533376 99533376 1001 86380 86390 1
533415 99533415 1001 86380 86390 1
533301 99533301 1001 86380 86390 1
534024 99534024 1001 86380 86390 1
534535 99534535 1001 86380 86390 1
534604 99534604 1001 86380 86390 1
534489 99534489 1001 86380 86390 1
534679 99534679 1001 86380 86390 1
534456 99534456 1001 86380 86390 1
534372 99534372 1001 86380 86390 1
534155 99534155 1001 86380 86390 1
534156 99534156 1001 86380 86390 1
534221 99534221 1001 86380 86390 1
534234 99534234 1001 86380 86390 1
534158 99534158 1001 86380 86390 1
534124 99534124 1001 86380 86390 1
534872 99534872 1001 86380 86390 1
535444 99535444 1001 86380 86390 1
535102 99535102 1001 86380 86390 1
535260 99535260 1001 86380 86390 1
535147 99535147 1001 86380 86390 1
534936 99534936 1001 86380 86390 1
535573 99535573 1001 86380 86390 1
535691 99535691 1001 86380 86390 1
535671 99535671 1001 86380 86390 1
535583 99535583 1001 86380 86390 1
535648 99535648 1001 86380 86390 1
536300 99536300 1001 86380 86390 1
536187 99536187 1001 86380 86390 1
536122 99536122 1001 86380 86390 1
535968 99535968 1001 86380 86390 1
535930 99535930 1001 86380 86390 1
536114 99536114 1001 86380 86390 1
535718 99535718 1001 86380 86390 1
535863 99535863 1001 86380 86390 1
535765 99535765 1001 86380 86390 1
535727 99535727 1001 86380 86390 1
536412 99536412 1001 86380 86390 1
536425 99536425 1001 86380 86390 1
536536 99536536 1001 86380 86390 1
537021 99537021 1001 86380 86390 1
537086 99537086 1001 86380 86390 1
537048 99537048 1001 86380 86390 1
537163 99537163 1001 86380 86390 1
537082 99537082 1001 86380 86390 1
536928 99536928 1001 86380 86390 1
536773 99536773 1001 86380 86390 1
536581 99536581 1001 86380 86390 1
536550 99536550 1001 86380 86390 1
536628 99536628 1001 86380 86390 1
536735 99536735 1001 86380 86390 1
537356 99537356 1001 86380 86390 1
537207 99537207 1001 86380 86390 1
537938 99537938 1001 86380 86390 1
537941 99537941 1001 86380 86390 1
537841 99537841 1001 86380 86390 1
537867 99537867 1001 86380 86390 1
537843 99537843 1001 86380 86390 1
537766 99537766 1001 86380 86390 1
537500 99537500 1001 86380 86390 1
538077 99538077 1001 86380 86390 1
538135 99538135 1001 86380 86390 1
538679 99538679 1001 86380 86390 1
538654 99538654 1001 86380 86390 1
538406 99538406 1001 86380 86390 1
538423 99538423 1001 86380 86390 1
538557 99538557 1001 86380 86390 1
538241 99538241 1001 86380 86390 1
538269 99538269 1001 86380 86390 1
538257 99538257 1001 86380 86390 1
538903 99538903 1001 86380 86390 1
538850 99538850 1001 86380 86390 1
539539 99539539 1001 86380 86390 1
539483 99539483 1001 86380 86390 1
539536 99539536 1001 86380 86390 1
539399 99539399 1001 86380 86390 1
539137 99539137 1001 86380 86390 1
539116 99539116 1001 86380 86390 1
539081 99539081 1001 86380 86390 1
539212 99539212 1001 86380 86390 1
539225 99539225 1001 86380 86390 1
539690 99539690 1001 86380 86390 1
539755 99539755 1001 86380 86390 1
539731 99539731 1001 86380 86390 1
540304 99540304 1001 86380 86390 1
540082 99540082 1001 86380 86390 1
540131 99540131 1001 86380 86390 1
539889 99539889 1001 86380 86390 1
539954 99539954 1001 86380 86390 1
540033 99540033 1001 86380 86390 1
539971 99539971 1001 86380 86390 1
541163 99541163 1001 86380 86390 1
541010 99541010 1001 86380 86390 1
541067 99541067 1001 86380 86390 1
541018 99541018 1001 86380 86390 1
540710 99540710 1001 86380 86390 1
541420 99541420 1001 86380 86390 1
541452 99541452 1001 86380 86390 1
541341 99541341 1001 86380 86390 1
542084 99542084 1001 86380 86390 1
541928 99541928 1001 86380 86390 1
541988 99541988 1001 86380 86390 1
542027 99542027 1001 86380 86390 1
541723 99541723 1001 86380 86390 1
541818 99541818 1001 86380 86390 1
541848 99541848 1001 86380 86390 1
541672 99541672 1001 86380 86390 1
541648 99541648 1001 86380 86390 1
542157 99542157 1001 86380 86390 1
542164 99542164 1001 86380 86390 1
542771 99542771 1001 86380 86390 1
542826 99542826 1001 86380 86390 1
542640 99542640 1001 86380 86390 1
542604 99542604 1001 86380 86390 1
542429 99542429 1001 86380 86390 1
542392 99542392 1001 86380 86390 1
542435 99542435 1001 86380 86390 1
542371 99542371 1001 86380 86390 1
542529 99542529 1001 86380 86390 1
543138 99543138 1001 86380 86390 1
543101 99543101 1001 86380 86390 1
543053 99543053 1001 86380 86390 1
543772 99543772 1001 86380 86390 1
543594 99543594 1001 86380 86390 1
543650 99543650 1001 86380 86390 1
543528 99543528 1001 86380 86390 1
543466 99543466 1001 86380 86390 1
543454 99543454 1001 86380 86390 1
543406 99543406 1001 86380 86390 1
543192 99543192 1001 86380 86390 1
543232 99543232 1001 86380 86390 1
543808 99543808 1001 86380 86390 1
543930 99543930 1001 86380 86390 1
543969 99543969 1001 86380 86390 1
544460 99544460 1001 86380 86390 1
544411 99544411 1001 86380 86390 1
544477 99544477 1001 86380 86390 1
544289 99544289 1001 86380 86390 1
544303 99544303 1001 86380 86390 1
544242 99544242 1001 86380 86390 1
544352 99544352 1001 86380 86390 1
544067 99544067 1001 86380 86390 1
544007 99544007 1001 86380 86390 1
543987 99543987 1001 86380 86390 1
544734 99544734 1001 86380 86390 1
418409 632 1001 1620 6597 1
525943 1105 1002 66666 70781 1
540002 597 1002 56380 58534 1
400037 99400037 1001 86380 86390 1
400196 99400196 1001 86380 86390 1
400389 99400389 1001 86380 86390 1
400506 99400506 1001 86380 86390 1
400626 99400626 1001 86380 86390 1
400562 99400562 1001 86380 86390 1
400717 99400717 1001 86380 86390 1
401015 99401015 1001 86380 86390 1
401044 99401044 1001 86380 86390 1
401246 99401246 1001 86380 86390 1
401221 99401221 1001 86380 86390 1
401431 99401431 1001 86380 86390 1
401620 99401620 1001 86380 86390 1
401962 99401962 1001 86380 86390 1
402134 99402134 1001 86380 86390 1
402072 99402072 1001 86380 86390 1
402233 99402233 1001 86380 86390 1
402255 99402255 1001 86380 86390 1
402319 99402319 1001 86380 86390 1
402573 99402573 1001 86380 86390 1
402880 99402880 1001 86380 86390 1
403012 99403012 1001 86380 86390 1
403178 99403178 1001 86380 86390 1
403479 99403479 1001 86380 86390 1
403562 99403562 1001 86380 86390 1
403537 99403537 1001 86380 86390 1
403676 99403676 1001 86380 86390 1
404198 99404198 1001 86380 86390 1
404227 99404227 1001 86380 86390 1
404330 99404330 1001 86380 86390 1
404361 99404361 1001 86380 86390 1
405144 99405144 1001 86380 86390 1
405297 99405297 1001 86380 86390 1
405696 99405696 1001 86380 86390 1
405725 99405725 1001 86380 86390 1
406631 99406631 1001 86380 86390 1
406932 99406932 1001 86380 86390 1
407091 99407091 1001 86380 86390 1
407226 99407226 1001 86380 86390 1
407327 99407327 1001 86380 86390 1
407382 99407382 1001 86380 86390 1
407547 99407547 1001 86380 86390 1
407605 99407605 1001 86380 86390 1
407731 99407731 1001 86380 86390 1
407679 99407679 1001 86380 86390 1
408000 99408000 1001 86380 86390 1
408069 99408069 1001 86380 86390 1
408079 99408079 1001 86380 86390 1
408145 99408145 1001 86380 86390 1
408299 99408299 1001 86380 86390 1
408357 99408357 1001 86380 86390 1
408310 99408310 1001 86380 86390 1
408726 99408726 1001 86380 86390 1
408934 99408934 1001 86380 86390 1
409153 99409153 1001 86380 86390 1
409368 99409368 1001 86380 86390 1
409684 99409684 1001 86380 86390 1
409647 99409647 1001 86380 86390 1
409598 99409598 1001 86380 86390 1
409740 99409740 1001 86380 86390 1
409916 99409916 1001 86380 86390 1
409919 99409919 1001 86380 86390 1
410099 99410099 1001 86380 86390 1
410254 99410254 1001 86380 86390 1
410322 99410322 1001 86380 86390 1
410407 99410407 1001 86380 86390 1
410359 99410359 1001 86380 86390 1
410623 99410623 1001 86380 86390 1
410851 99410851 1001 86380 86390 1
410852 99410852 1001 86380 86390 1
411261 99411261 1001 86380 86390 1
411443 99411443 1001 86380 86390 1
411445 99411445 1001 86380 86390 1
411715 99411715 1001 86380 86390 1
411688 99411688 1001 86380 86390 1
411796 99411796 1001 86380 86390 1
412041 99412041 1001 86380 86390 1
412044 99412044 1001 86380 86390 1
412069 99412069 1001 86380 86390 1
412000 99412000 1001 86380 86390 1
412193 99412193 1001 86380 86390 1
412254 99412254 1001 86380 86390 1
412188 99412188 1001 86380 86390 1
412326 99412326 1001 86380 86390 1
412285 99412285 1001 86380 86390 1
413385 99413385 1001 86380 86390 1
413434 99413434 1001 86380 86390 1
413579 99413579 1001 86380 86390 1
413447 99413447 1001 86380 86390 1
413020 99413020 1001 86380 86390 1
413072 99413072 1001 86380 86390 1
412944 99412944 1001 86380 86390 1
412780 99412780 1001 86380 86390 1
412857 99412857 1001 86380 86390 1
412547 99412547 1001 86380 86390 1
413953 99413953 1001 86380 86390 1
413918 99413918 1001 86380 86390 1
415217 99415217 1001 86380 86390 1
414587 99414587 1001 86380 86390 1
414751 99414751 1001 86380 86390 1
414562 99414562 1001 86380 86390 1
414362 99414362 1001 86380 86390 1
414298 99414298 1001 86380 86390 1
414186 99414186 1001 86380 86390 1
414282 99414282 1001 86380 86390 1
414151 99414151 1001 86380 86390 1
414287 99414287 1001 86380 86390 1
414316 99414316 1001 86380 86390 1
415607 99415607 1001 86380 86390 1
415636 99415636 1001 86380 86390 1
416861 99416861 1001 86380 86390 1
416639 99416639 1001 86380 86390 1
416590 99416590 1001 86380 86390 1
416771 99416771 1001 86380 86390 1
416231 99416231 1001 86380 86390 1
416438 99416438 1001 86380 86390 1
416192 99416192 1001 86380 86390 1
415777 99415777 1001 86380 86390 1
415889 99415889 1001 86380 86390 1
416050 99416050 1001 86380 86390 1
417093 99417093 1001 86380 86390 1
417027 99417027 1001 86380 86390 1
417243 99417243 1001 86380 86390 1
417424 99417424 1001 86380 86390 1
417586 99417586 1001 86380 86390 1
418468 99418468 1001 86380 86390 1
418116 99418116 1001 86380 86390 1
418122 99418122 1001 86380 86390 1
418298 99418298 1001 86380 86390 1
418332 99418332 1001 86380 86390 1
417931 99417931 1001 86380 86390 1
417961 99417961 1001 86380 86390 1
418936 99418936 1001 86380 86390 1
419007 99419007 1001 86380 86390 1
419125 99419125 1001 86380 86390 1
420263 99420263 1001 86380 86390 1
420290 99420290 1001 86380 86390 1
420042 99420042 1001 86380 86390 1
419981 99419981 1001 86380 86390 1
419322 99419322 1001 86380 86390 1
419296 99419296 1001 86380 86390 1
419477 99419477 1001 86380 86390 1
419510 99419510 1001 86380 86390 1
420768 99420768 1001 86380 86390 1
420562 99420562 1001 86380 86390 1
420823 99420823 1001 86380 86390 1
420758 99420758 1001 86380 86390 1
421689 99421689 1001 86380 86390 1
422024 99422024 1001 86380 86390 1
421863 99421863 1001 86380 86390 1
421368 99421368 1001 86380 86390 1
421613 99421613 1001 86380 86390 1
421442 99421442 1001 86380 86390 1
421449 99421449 1001 86380 86390 1
420900 99420900 1001 86380 86390 1
420937 99420937 1001 86380 86390 1
422405 99422405 1001 86380 86390 1
422408 99422408 1001 86380 86390 1
422461 99422461 1001 86380 86390 1
423630 99423630 1001 86380 86390 1
423697 99423697 1001 86380 86390 1
423389 99423389 1001 86380 86390 1
423617 99423617 1001 86380 86390 1
423618 99423618 1001 86380 86390 1
423719 99423719 1001 86380 86390 1
422697 99422697 1001 86380 86390 1
422876 99422876 1001 86380 86390 1
424012 99424012 1001 86380 86390 1
423898 99423898 1001 86380 86390 1
423883 99423883 1001 86380 86390 1
423937 99423937 1001 86380 86390 1
425134 99425134 1001 86380 86390 1
425160 99425160 1001 86380 86390 1
425237 99425237 1001 86380 86390 1
424880 99424880 1001 86380 86390 1
424979 99424979 1001 86380 86390 1
424803 99424803 1001 86380 86390 1
424727 99424727 1001 86380 86390 1
424271 99424271 1001 86380 86390 1
424511 99424511 1001 86380 86390 1
424332 99424332 1001 86380 86390 1
424541 99424541 1001 86380 86390 1
424407 99424407 1001 86380 86390 1
424408 99424408 1001 86380 86390 1
425629 99425629 1001 86380 86390 1
427004 99427004 1001 86380 86390 1
426673 99426673 1001 86380 86390 1
426490 99426490 1001 86380 86390 1
426583 99426583 1001 86380 86390 1
426335 99426335 1001 86380 86390 1
426639 99426639 1001 86380 86390 1
426539 99426539 1001 86380 86390 1
426368 99426368 1001 86380 86390 1
426592 99426592 1001 86380 86390 1
426239 99426239 1001 86380 86390 1
427274 99427274 1001 86380 86390 1
427505 99427505 1001 86380 86390 1
427231 99427231 1001 86380 86390 1
428354 99428354 1001 86380 86390 1
428624 99428624 1001 86380 86390 1
428417 99428417 1001 86380 86390 1
428094 99428094 1001 86380 86390 1
428144 99428144 1001 86380 86390 1
427932 99427932 1001 86380 86390 1
427850 99427850 1001 86380 86390 1
427561 99427561 1001 86380 86390 1
427673 99427673 1001 86380 86390 1
427551 99427551 1001 86380 86390 1
429103 99429103 1001 86380 86390 1
429136 99429136 1001 86380 86390 1
429172 99429172 1001 86380 86390 1
430094 99430094 1001 86380 86390 1
429891 99429891 1001 86380 86390 1
429410 99429410 1001 86380 86390 1
429378 99429378 1001 86380 86390 1
430683 99430683 1001 86380 86390 1
430639 99430639 1001 86380 86390 1
429961 99429961 1001 86380 86390 1
430554 99430554 1001 86380 86390 1
431798 99431798 1001 86380 86390 1
431778 99431778 1001 86380 86390 1
432033 99432033 1001 86380 86390 1
431669 99431669 1001 86380 86390 1
431401 99431401 1001 86380 86390 1
431121 99431121 1001 86380 86390 1
431073 99431073 1001 86380 86390 1
432439 99432439 1001 86380 86390 1
433268 99433268 1001 86380 86390 1
432930 99432930 1001 86380 86390 1
433185 99433185 1001 86380 86390 1
433207 99433207 1001 86380 86390 1
433239 99433239 1001 86380 86390 1
432775 99432775 1001 86380 86390 1
432707 99432707 1001 86380 86390 1
432549 99432549 1001 86380 86390 1
434004 99434004 1001 86380 86390 1
434100 99434100 1001 86380 86390 1
435244 99435244 1001 86380 86390 1
434651 99434651 1001 86380 86390 1
434260 99434260 1001 86380 86390 1
434452 99434452 1001 86380 86390 1
434537 99434537 1001 86380 86390 1
434458 99434458 1001 86380 86390 1
434481 99434481 1001 86380 86390 1
434389 99434389 1001 86380 86390 1
434441 99434441 1001 86380 86390 1
435839 99435839 1001 86380 86390 1
435723 99435723 1001 86380 86390 1
436872 99436872 1001 86380 86390 1
436903 99436903 1001 86380 86390 1
436964 99436964 1001 86380 86390 1
436772 99436772 1001 86380 86390 1
436506 99436506 1001 86380 86390 1
436357 99436357 1001 86380 86390 1
435983 99435983 1001 86380 86390 1
435992 99435992 1001 86380 86390 1
435948 99435948 1001 86380 86390 1
436125 99436125 1001 86380 86390 1
437302 99437302 1001 86380 86390 1
437248 99437248 1001 86380 86390 1
300600 99300600 1001 86380 86390 1
300667 99300667 1001 86380 86390 1
300577 99300577 1001 86380 86390 1
300655 99300655 1001 86380 86390 1
300400 99300400 1001 86380 86390 1
300251 99300251 1001 86380 86390 1
300228 99300228 1001 86380 86390 1
300273 99300273 1001 86380 86390 1
300779 99300779 1001 86380 86390 1
300822 99300822 1001 86380 86390 1
300878 99300878 1001 86380 86390 1
300738 99300738 1001 86380 86390 1
301391 99301391 1001 86380 86390 1
301469 99301469 1001 86380 86390 1
301450 99301450 1001 86380 86390 1
301477 99301477 1001 86380 86390 1
301196 99301196 1001 86380 86390 1
301171 99301171 1001 86380 86390 1
301187 99301187 1001 86380 86390 1
301252 99301252 1001 86380 86390 1
301192 99301192 1001 86380 86390 1
300999 99300999 1001 86380 86390 1
301025 99301025 1001 86380 86390 1
301053 99301053 1001 86380 86390 1
301122 99301122 1001 86380 86390 1
301084 99301084 1001 86380 86390 1
301140 99301140 1001 86380 86390 1
301713 99301713 1001 86380 86390 1
301652 99301652 1001 86380 86390 1
301641 99301641 1001 86380 86390 1
302296 99302296 1001 86380 86390 1
302325 99302325 1001 86380 86390 1
302365 99302365 1001 86380 86390 1
302036 99302036 1001 86380 86390 1
302114 99302114 1001 86380 86390 1
301998 99301998 1001 86380 86390 1
302155 99302155 1001 86380 86390 1
301903 99301903 1001 86380 86390 1
301826 99301826 1001 86380 86390 1
301901 99301901 1001 86380 86390 1
302385 99302385 1001 86380 86390 1
303102 99303102 1001 86380 86390 1
302872 99302872 1001 86380 86390 1
302924 99302924 1001 86380 86390 1
302918 99302918 1001 86380 86390 1
302958 99302958 1001 86380 86390 1
302751 99302751 1001 86380 86390 1
302778 99302778 1001 86380 86390 1
302715 99302715 1001 86380 86390 1
303256 99303256 1001 86380 86390 1
303322 99303322 1001 86380 86390 1
303392 99303392 1001 86380 86390 1
303303 99303303 1001 86380 86390 1
303333 99303333 1001 86380 86390 1
303659 99303659 1001 86380 86390 1
303478 99303478 1001 86380 86390 1
303525 99303525 1001 86380 86390 1
304123 99304123 1001 86380 86390 1
304073 99304073 1001 86380 86390 1
304087 99304087 1001 86380 86390 1
304209 99304209 1001 86380 86390 1
304668 99304668 1001 86380 86390 1
304834 99304834 1001 86380 86390 1
304763 99304763 1001 86380 86390 1
304846 99304846 1001 86380 86390 1
304615 99304615 1001 86380 86390 1
304551 99304551 1001 86380 86390 1
304579 99304579 1001 86380 86390 1
304545 99304545 1001 86380 86390 1
304510 99304510 1001 86380 86390 1
304344 99304344 1001 86380 86390 1
304436 99304436 1001 86380 86390 1
304413 99304413 1001 86380 86390 1
304439 99304439 1001 86380 86390 1
304350 99304350 1001 86380 86390 1
304428 99304428 1001 86380 86390 1
304429 99304429 1001 86380 86390 1
304341 99304341 1001 86380 86390 1
304884 99304884 1001 86380 86390 1
304917 99304917 1001 86380 86390 1
304931 99304931 1001 86380 86390 1
305011 99305011 1001 86380 86390 1
305626 99305626 1001 86380 86390 1
305616 99305616 1001 86380 86390 1
305513 99305513 1001 86380 86390 1
305591 99305591 1001 86380 86390 1
305444 99305444 1001 86380 86390 1
305422 99305422 1001 86380 86390 1
305362 99305362 1001 86380 86390 1
305142 99305142 1001 86380 86390 1
305081 99305081 1001 86380 86390 1
305212 99305212 1001 86380 86390 1
305084 99305084 1001 86380 86390 1
305189 99305189 1001 86380 86390 1
305086 99305086 1001 86380 86390 1
305178 99305178 1001 86380 86390 1
305204 99305204 1001 86380 86390 1
500129 99500129 1001 86380 86390 1
500094 99500094 1001 86380 86390 1
500414 99500414 1001 86380 86390 1
500605 99500605 1001 86380 86390 1
500502 99500502 1001 86380 86390 1
500364 99500364 1001 86380 86390 1
500275 99500275 1001 86380 86390 1
500226 99500226 1001 86380 86390 1
500319 99500319 1001 86380 86390 1
500294 99500294 1001 86380 86390 1
500203 99500203 1001 86380 86390 1
500856 99500856 1001 86380 86390 1
500936 99500936 1001 86380 86390 1
500962 99500962 1001 86380 86390 1
501555 99501555 1001 86380 86390 1
501452 99501452 1001 86380 86390 1
501507 99501507 1001 86380 86390 1
501626 99501626 1001 86380 86390 1
501356 99501356 1001 86380 86390 1
501319 99501319 1001 86380 86390 1
501385 99501385 1001 86380 86390 1
501297 99501297 1001 86380 86390 1
501427 99501427 1001 86380 86390 1
501389 99501389 1001 86380 86390 1
501429 99501429 1001 86380 86390 1
501147 99501147 1001 86380 86390 1
501766 99501766 1001 86380 86390 1
501678 99501678 1001 86380 86390 1
501804 99501804 1001 86380 86390 1
502312 99502312 1001 86380 86390 1
502433 99502433 1001 86380 86390 1
502393 99502393 1001 86380 86390 1
502423 99502423 1001 86380 86390 1
502294 99502294 1001 86380 86390 1
502347 99502347 1001 86380 86390 1
502227 99502227 1001 86380 86390 1
502137 99502137 1001 86380 86390 1
501910 99501910 1001 86380 86390 1
501980 99501980 1001 86380 86390 1
501997 99501997 1001 86380 86390 1
503292 99503292 1001 86380 86390 1
503106 99503106 1001 86380 86390 1
503121 99503121 1001 86380 86390 1
503287 99503287 1001 86380 86390 1
502884 99502884 1001 86380 86390 1
502924 99502924 1001 86380 86390 1
503020 99503020 1001 86380 86390 1
502790 99502790 1001 86380 86390 1
502677 99502677 1001 86380 86390 1
502722 99502722 1001 86380 86390 1
503394 99503394 1001 86380 86390 1
503391 99503391 1001 86380 86390 1
503430 99503430 1001 86380 86390 1
504003 99504003 1001 86380 86390 1
504068 99504068 1001 86380 86390 1
504058 99504058 1001 86380 86390 1
503935 99503935 1001 86380 86390 1
503900 99503900 1001 86380 86390 1
503840 99503840 1001 86380 86390 1
503841 99503841 1001 86380 86390 1
503906 99503906 1001 86380 86390 1
503705 99503705 1001 86380 86390 1
503637 99503637 1001 86380 86390 1
504181 99504181 1001 86380 86390 1
504272 99504272 1001 86380 86390 1
504314 99504314 1001 86380 86390 1
504149 99504149 1001 86380 86390 1
504743 99504743 1001 86380 86390 1
504835 99504835 1001 86380 86390 1
504799 99504799 1001 86380 86390 1
504825 99504825 1001 86380 86390 1
504637 99504637 1001 86380 86390 1
504625 99504625 1001 86380 86390 1
504603 99504603 1001 86380 86390 1
504682 99504682 1001 86380 86390 1
504555 99504555 1001 86380 86390 1
504698 99504698 1001 86380 86390 1
504368 99504368 1001 86380 86390 1
504475 99504475 1001 86380 86390 1
505672 99505672 1001 86380 86390 1
505718 99505718 1001 86380 86390 1
505540 99505540 1001 86380 86390 1
505425 99505425 1001 86380 86390 1
505345 99505345 1001 86380 86390 1
505341 99505341 1001 86380 86390 1
505277 99505277 1001 86380 86390 1
505889 99505889 1001 86380 86390 1
505805 99505805 1001 86380 86390 1
506406 99506406 1001 86380 86390 1
506526 99506526 1001 86380 86390 1
506581 99506581 1001 86380 86390 1
506246 99506246 1001 86380 86390 1
506017 99506017 1001 86380 86390 1
505994 99505994 1001 86380 86390 1
506715 99506715 1001 86380 86390 1
506735 99506735 1001 86380 86390 1
506800 99506800 1001 86380 86390 1
507374 99507374 1001 86380 86390 1
507401 99507401 1001 86380 86390 1
507261 99507261 1001 86380 86390 1
507339 99507339 1001 86380 86390 1
507237 99507237 1001 86380 86390 1
507289 99507289 1001 86380 86390 1
507206 99507206 1001 86380 86390 1
507013 99507013 1001 86380 86390 1
506906 99506906 1001 86380 86390 1
506951 99506951 1001 86380 86390 1
506955 99506955 1001 86380 86390 1
507447 99507447 1001 86380 86390 1
507502 99507502 1001 86380 86390 1
508229 99508229 1001 86380 86390 1
508232 99508232 1001 86380 86390 1
508245 99508245 1001 86380 86390 1
507921 99507921 1001 86380 86390 1
508039 99508039 1001 86380 86390 1
507718 99507718 1001 86380 86390 1
508429 99508429 1001 86380 86390 1
508306 99508306 1001 86380 86390 1
508400 99508400 1001 86380 86390 1
508915 99508915 1001 86380 86390 1
508701 99508701 1001 86380 86390 1
508689 99508689 1001 86380 86390 1
508835 99508835 1001 86380 86390 1
508670 99508670 1001 86380 86390 1
508787 99508787 1001 86380 86390 1
508586 99508586 1001 86380 86390 1
508612 99508612 1001 86380 86390 1
508457 99508457 1001 86380 86390 1
508657 99508657 1001 86380 86390 1
508554 99508554 1001 86380 86390 1
509210 99509210 1001 86380 86390 1
509198 99509198 1001 86380 86390 1
509803 99509803 1001 86380 86390 1
509715 99509715 1001 86380 86390 1
509818 99509818 1001 86380 86390 1
509501 99509501 1001 86380 86390 1
509619 99509619 1001 86380 86390 1
509583 99509583 1001 86380 86390 1
509533 99509533 1001 86380 86390 1
509664 99509664 1001 86380 86390 1
509415 99509415 1001 86380 86390 1
509351 99509351 1001 86380 86390 1
510069 99510069 1001 86380 86390 1
509917 99509917 1001 86380 86390 1
510091 99510091 1001 86380 86390 1
510626 99510626 1001 86380 86390 1
510539 99510539 1001 86380 86390 1
510532 99510532 1001 86380 86390 1
510718 99510718 1001 86380 86390 1
510396 99510396 1001 86380 86390 1
510265 99510265 1001 86380 86390 1
510764 99510764 1001 86380 86390 1
511361 99511361 1001 86380 86390 1
511496 99511496 1001 86380 86390 1
511394 99511394 1001 86380 86390 1
511488 99511488 1001 86380 86390 1
511258 99511258 1001 86380 86390 1
511172 99511172 1001 86380 86390 1
511331 99511331 1001 86380 86390 1
511228 99511228 1001 86380 86390 1
510985 99510985 1001 86380 86390 1
510987 99510987 1001 86380 86390 1
511032 99511032 1001 86380 86390 1
511654 99511654 1001 86380 86390 1
511630 99511630 1001 86380 86390 1
512283 99512283 1001 86380 86390 1
512012 99512012 1001 86380 86390 1
511799 99511799 1001 86380 86390 1
511801 99511801 1001 86380 86390 1
511893 99511893 1001 86380 86390 1
511946 99511946 1001 86380 86390 1
511834 99511834 1001 86380 86390 1
511964 99511964 1001 86380 86390 1
513168 99513168 1001 86380 86390 1
513144 99513144 1001 86380 86390 1
513132 99513132 1001 86380 86390 1
513071 99513071 1001 86380 86390 1
513193 99513193 1001 86380 86390 1
513203 99513203 1001 86380 86390 1
512818 99512818 1001 86380 86390 1
512969 99512969 1001 86380 86390 1
512692 99512692 1001 86380 86390 1
512621 99512621 1001 86380 86390 1
513335 99513335 1001 86380 86390 1
513304 99513304 1001 86380 86390 1
513853 99513853 1001 86380 86390 1
513892 99513892 1001 86380 86390 1
513958 99513958 1001 86380 86390 1
513934 99513934 1001 86380 86390 1
513857 99513857 1001 86380 86390 1
513911 99513911 1001 86380 86390 1
513873 99513873 1001 86380 86390 1
513849 99513849 1001 86380 86390 1
513692 99513692 1001 86380 86390 1
513681 99513681 1001 86380 86390 1
514201 99514201 1001 86380 86390 1
514182 99514182 1001 86380 86390 1
514671 99514671 1001 86380 86390 1
514662 99514662 1001 86380 86390 1
514674 99514674 1001 86380 86390 1
514846 99514846 1001 86380 86390 1
514466 99514466 1001 86380 86390 1
514260 99514260 1001 86380 86390 1
514940 99514940 1001 86380 86390 1
514954 99514954 1001 86380 86390 1
515586 99515586 1001 86380 86390 1
515626 99515626 1001 86380 86390 1
515514 99515514 1001 86380 86390 1
515298 99515298 1001 86380 86390 1
515311 99515311 1001 86380 86390 1
515326 99515326 1001 86380 86390 1
515444 99515444 1001 86380 86390 1
515382 99515382 1001 86380 86390 1
515344 99515344 1001 86380 86390 1
515373 99515373 1001 86380 86390 1
515097 99515097 1001 86380 86390 1
515882 99515882 1001 86380 86390 1
515704 99515704 1001 86380 86390 1
515873 99515873 1001 86380 86390 1
516468 99516468 1001 86380 86390 1
516128 99516128 1001 86380 86390 1
516194 99516194 1001 86380 86390 1
516196 99516196 1001 86380 86390 1
516276 99516276 1001 86380 86390 1
516251 99516251 1001 86380 86390 1
515892 99515892 1001 86380 86390 1
515998 99515998 1001 86380 86390 1
515925 99515925 1001 86380 86390 1
515953 99515953 1001 86380 86390 1
516658 99516658 1001 86380 86390 1
516542 99516542 1001 86380 86390 1
517209 99517209 1001 86380 86390 1
517172 99517172 1001 86380 86390 1
517250 99517250 1001 86380 86390 1
517205 99517205 1001 86380 86390 1
517033 99517033 1001 86380 86390 1
517114 99517114 1001 86380 86390 1
516850 99516850 1001 86380 86390 1
516750 99516750 1001 86380 86390 1
516764 99516764 1001 86380 86390 1
516908 99516908 1001 86380 86390 1
517496 99517496 1001 86380 86390 1
517356 99517356 1001 86380 86390 1
517357 99517357 1001 86380 86390 1
518039 99518039 1001 86380 86390 1
518015 99518015 1001 86380 86390 1
518003 99518003 1001 86380 86390 1
518016 99518016 1001 86380 86390 1
517660 99517660 1001 86380 86390 1
517740 99517740 1001 86380 86390 1
517611 99517611 1001 86380 86390 1
517565 99517565 1001 86380 86390 1
518340 99518340 1001 86380 86390 1
518276 99518276 1001 86380 86390 1
518186 99518186 1001 86380 86390 1
517958 99517958 1001 86380 86390 1
518318 99518318 1001 86380 86390 1
518267 99518267 1001 86380 86390 1
518221 99518221 1001 86380 86390 1
518313 99518313 1001 86380 86390 1
518183 99518183 1001 86380 86390 1
518955 99518955 1001 86380 86390 1
518814 99518814 1001 86380 86390 1
518859 99518859 1001 86380 86390 1
518749 99518749 1001 86380 86390 1
518622 99518622 1001 86380 86390 1
518664 99518664 1001 86380 86390 1
518652 99518652 1001 86380 86390 1
518472 99518472 1001 86380 86390 1
518476 99518476 1001 86380 86390 1
518999 99518999 1001 86380 86390 1
519078 99519078 1001 86380 86390 1
519095 99519095 1001 86380 86390 1
519086 99519086 1001 86380 86390 1
519737 99519737 1001 86380 86390 1
519719 99519719 1001 86380 86390 1
519810 99519810 1001 86380 86390 1
519440 99519440 1001 86380 86390 1
519493 99519493 1001 86380 86390 1
519559 99519559 1001 86380 86390 1
519535 99519535 1001 86380 86390 1
519603 99519603 1001 86380 86390 1
519439 99519439 1001 86380 86390 1
519219 99519219 1001 86380 86390 1
519298 99519298 1001 86380 86390 1
519877 99519877 1001 86380 86390 1
519988 99519988 1001 86380 86390 1
520476 99520476 1001 86380 86390 1
520454 99520454 1001 86380 86390 1
520631 99520631 1001 86380 86390 1
520600 99520600 1001 86380 86390 1
520388 99520388 1001 86380 86390 1
520403 99520403 1001 86380 86390 1
520408 99520408 1001 86380 86390 1
520193 99520193 1001 86380 86390 1
520702 99520702 1001 86380 86390 1
520836 99520836 1001 86380 86390 1
520661 99520661 1001 86380 86390 1
521391 99521391 1001 86380 86390 1
521445 99521445 1001 86380 86390 1
521069 99521069 1001 86380 86390 1
521091 99521091 1001 86380 86390 1
520852 99520852 1001 86380 86390 1
521491 99521491 1001 86380 86390 1
521479 99521479 1001 86380 86390 1
522221 99522221 1001 86380 86390 1
521887 99521887 1001 86380 86390 1
521788 99521788 1001 86380 86390 1
521857 99521857 1001 86380 86390 1
522433 99522433 1001 86380 86390 1
522435 99522435 1001 86380 86390 1
523043 99523043 1001 86380 86390 1
522998 99522998 1001 86380 86390 1
523077 99523077 1001 86380 86390 1
522936 99522936 1001 86380 86390 1
523039 99523039 1001 86380 86390 1
522876 99522876 1001 86380 86390 1
522840 99522840 1001 86380 86390 1
522727 99522727 1001 86380 86390 1
522796 99522796 1001 86380 86390 1
522873 99522873 1001 86380 86390 1
522577 99522577 1001 86380 86390 1
523181 99523181 1001 86380 86390 1
523272 99523272 1001 86380 86390 1
523129 99523129 1001 86380 86390 1
523187 99523187 1001 86380 86390 1
523294 99523294 1001 86380 86390 1
523205 99523205 1001 86380 86390 1
523830 99523830 1001 86380 86390 1
523806 99523806 1001 86380 86390 1
523859 99523859 1001 86380 86390 1
523748 99523748 1001 86380 86390 1
523812 99523812 1001 86380 86390 1
523815 99523815 1001 86380 86390 1
523559 99523559 1001 86380 86390 1
523573 99523573 1001 86380 86390 1
523679 99523679 1001 86380 86390 1
523734 99523734 1001 86380 86390 1
523457 99523457 1001 86380 86390 1
523496 99523496 1001 86380 86390 1
523526 99523526 1001 86380 86390 1
524021 99524021 1001 86380 86390 1
523970 99523970 1001 86380 86390 1
524074 99524074 1001 86380 86390 1
524146 99524146 1001 86380 86390 1
524670 99524670 1001 86380 86390 1
524745 99524745 1001 86380 86390 1
524750 99524750 1001 86380 86390 1
524688 99524688 1001 86380 86390 1
524663 99524663 1001 86380 86390 1
524728 99524728 1001 86380 86390 1
524626 99524626 1001 86380 86390 1
524437 99524437 1001 86380 86390 1
524530 99524530 1001 86380 86390 1
524414 99524414 1001 86380 86390 1
524427 99524427 1001 86380 86390 1
524482 99524482 1001 86380 86390 1
524459 99524459 1001 86380 86390 1
524538 99524538 1001 86380 86390 1
524319 99524319 1001 86380 86390 1
524358 99524358 1001 86380 86390 1
524269 99524269 1001 86380 86390 1
524197 99524197 1001 86380 86390 1
524289 99524289 1001 86380 86390 1
524291 99524291 1001 86380 86390 1
524240 99524240 1001 86380 86390 1
524916 99524916 1001 86380 86390 1
524968 99524968 1001 86380 86390 1
525535 99525535 1001 86380 86390 1
525536 99525536 1001 86380 86390 1
525288 99525288 1001 86380 86390 1
525240 99525240 1001 86380 86390 1
525230 99525230 1001 86380 86390 1
525309 99525309 1001 86380 86390 1
525135 99525135 1001 86380 86390 1
525087 99525087 1001 86380 86390 1
525182 99525182 1001 86380 86390 1
525762 99525762 1001 86380 86390 1
525778 99525778 1001 86380 86390 1
525611 99525611 1001 86380 86390 1
525655 99525655 1001 86380 86390 1
525761 99525761 1001 86380 86390 1
526310 99526310 1001 86380 86390 1
526408 99526408 1001 86380 86390 1
526240 99526240 1001 86380 86390 1
526105 99526105 1001 86380 86390 1
526136 99526136 1001 86380 86390 1
526034 99526034 1001 86380 86390 1
526113 99526113 1001 86380 86390 1
526152 99526152 1001 86380 86390 1
525925 99525925 1001 86380 86390 1
525964 99525964 1001 86380 86390 1
526468 99526468 1001 86380 86390 1
526510 99526510 1001 86380 86390 1
526432 99526432 1001 86380 86390 1
526445 99526445 1001 86380 86390 1
527204 99527204 1001 86380 86390 1
527240 99527240 1001 86380 86390 1
526979 99526979 1001 86380 86390 1
526903 99526903 1001 86380 86390 1
526955 99526955 1001 86380 86390 1
526982 99526982 1001 86380 86390 1
526944 99526944 1001 86380 86390 1
527024 99527024 1001 86380 86390 1
526796 99526796 1001 86380 86390 1
527299 99527299 1001 86380 86390 1
527391 99527391 1001 86380 86390 1
527404 99527404 1001 86380 86390 1
527368 99527368 1001 86380 86390 1
527291 99527291 1001 86380 86390 1
527253 99527253 1001 86380 86390 1
527873 99527873 1001 86380 86390 1
527941 99527941 1001 86380 86390 1
527995 99527995 1001 86380 86390 1
527881 99527881 1001 86380 86390 1
527691 99527691 1001 86380 86390 1
527835 99527835 1001 86380 86390 1
527784 99527784 1001 86380 86390 1
527772 99527772 1001 86380 86390 1
527681 99527681 1001 86380 86390 1
527762 99527762 1001 86380 86390 1
527603 99527603 1001 86380 86390 1
528233 99528233 1001 86380 86390 1
528236 99528236 1001 86380 86390 1
528842 99528842 1001 86380 86390 1
528779 99528779 1001 86380 86390 1
528818 99528818 1001 86380 86390 1
528703 99528703 1001 86380 86390 1
528769 99528769 1001 86380 86390 1
528733 99528733 1001 86380 86390 1
528548 99528548 1001 86380 86390 1
528501 99528501 1001 86380 86390 1
528385 99528385 1001 86380 86390 1
528414 99528414 1001 86380 86390 1
529024 99529024 1001 86380 86390 1
529078 99529078 1001 86380 86390 1
529091 99529091 1001 86380 86390 1
529618 99529618 1001 86380 86390 1
529645 99529645 1001 86380 86390 1
529647 99529647 1001 86380 86390 1
529557 99529557 1001 86380 86390 1
529571 99529571 1001 86380 86390 1
529461 99529461 1001 86380 86390 1
529455 99529455 1001 86380 86390 1
529289 99529289 1001 86380 86390 1
529148 99529148 1001 86380 86390 1
529164 99529164 1001 86380 86390 1
529190 99529190 1001 86380 86390 1
529216 99529216 1001 86380 86390 1
529268 99529268 1001 86380 86390 1
529282 99529282 1001 86380 86390 1
529297 99529297 1001 86380 86390 1
529195 99529195 1001 86380 86390 1
529777 99529777 1001 86380 86390 1
529855 99529855 1001 86380 86390 1
529795 99529795 1001 86380 86390 1
529745 99529745 1001 86380 86390 1
529787 99529787 1001 86380 86390 1
530376 99530376 1001 86380 86390 1
530383 99530383 1001 86380 86390 1
530229 99530229 1001 86380 86390 1
530192 99530192 1001 86380 86390 1
530049 99530049 1001 86380 86390 1
530001 99530001 1001 86380 86390 1
530139 99530139 1001 86380 86390 1
530655 99530655 1001 86380 86390 1
530683 99530683 1001 86380 86390 1
530585 99530585 1001 86380 86390 1
530614 99530614 1001 86380 86390 1
530627 99530627 1001 86380 86390 1
531253 99531253 1001 86380 86390 1
531310 99531310 1001 86380 86390 1
531285 99531285 1001 86380 86390 1
531150 99531150 1001 86380 86390 1
531131 99531131 1001 86380 86390 1
531121 99531121 1001 86380 86390 1
531173 99531173 1001 86380 86390 1
530940 99530940 1001 86380 86390 1
530761 99530761 1001 86380 86390 1
530921 99530921 1001 86380 86390 1
531534 99531534 1001 86380 86390 1
531573 99531573 1001 86380 86390 1
531422 99531422 1001 86380 86390 1
531475 99531475 1001 86380 86390 1
531553 99531553 1001 86380 86390 1
532027 99532027 1001 86380 86390 1
532174 99532174 1001 86380 86390 1
532028 99532028 1001 86380 86390 1
532148 99532148 1001 86380 86390 1
532087 99532087 1001 86380 86390 1
532141 99532141 1001 86380 86390 1
531833 99531833 1001 86380 86390 1
531984 99531984 1001 86380 86390 1
531921 99531921 1001 86380 86390 1
531612 99531612 1001 86380 86390 1
531639 99531639 1001 86380 86390 1
531597 99531597 1001 86380 86390 1
532333 99532333 1001 86380 86390 1
532245 99532245 1001 86380 86390 1
532210 99532210 1001 86380 86390 1
532253 99532253 1001 86380 86390 1
532844 99532844 1001 86380 86390 1
532857 99532857 1001 86380 86390 1
533020 99533020 1001 86380 86390 1
532749 99532749 1001 86380 86390 1
532686 99532686 1001 86380 86390 1
532769 99532769 1001 86380 86390 1
532679 99532679 1001 86380 86390 1
532822 99532822 1001 86380 86390 1
532489 99532489 1001 86380 86390 1
532619 99532619 1001 86380 86390 1
532609 99532609 1001 86380 86390 1
532442 99532442 1001 86380 86390 1
532546 99532546 1001 86380 86390 1
532612 99532612 1001 86380 86390 1
532604 99532604 1001 86380 86390 1
533072 99533072 1001 86380 86390 1
533098 99533098 1001 86380 86390 1
533222 99533222 1001 86380 86390 1
533730 99533730 1001 86380 86390 1
533735 99533735 1001 86380 86390 1
533723 99533723 1001 86380 86390 1
533840 99533840 1001 86380 86390 1
533601 99533601 1001 86380 86390 1
533557 99533557 1001 86380 86390 1
533481 99533481 1001 86380 86390 1
533495 99533495 1001 86380 86390 1
533268 99533268 1001 86380 86390 1
533442 99533442 1001 86380 86390 1
534001 99534001 1001 86380 86390 1
533950 99533950 1001 86380 86390 1
534047 99534047 1001 86380 86390 1
534543 99534543 1001 86380 86390 1
534506 99534506 1001 86380 86390 1
534534 99534534 1001 86380 86390 1
534496 99534496 1001 86380 86390 1
534522 99534522 1001 86380 86390 1
534548 99534548 1001 86380 86390 1
534526 99534526 1001 86380 86390 1
534676 99534676 1001 86380 86390 1
534553 99534553 1001 86380 86390 1
534433 99534433 1001 86380 86390 1
534459 99534459 1001 86380 86390 1
534462 99534462 1001 86380 86390 1
534177 99534177 1001 86380 86390 1
534127 99534127 1001 86380 86390 1
534850 99534850 1001 86380 86390 1
534748 99534748 1001 86380 86390 1
534687 99534687 1001 86380 86390 1
534779 99534779 1001 86380 86390 1
534716 99534716 1001 86380 86390 1
534729 99534729 1001 86380 86390 1
534692 99534692 1001 86380 86390 1
535369 99535369 1001 86380 86390 1
535326 99535326 1001 86380 86390 1
535241 99535241 1001 86380 86390 1
535194 99535194 1001 86380 86390 1
534986 99534986 1001 86380 86390 1
535096 99535096 1001 86380 86390 1
535559 99535559 1001 86380 86390 1
535630 99535630 1001 86380 86390 1
535672 99535672 1001 86380 86390 1
536302 99536302 1001 86380 86390 1
536305 99536305 1001 86380 86390 1
536252 99536252 1001 86380 86390 1
536216 99536216 1001 86380 86390 1
535929 99535929 1001 86380 86390 1
536049 99536049 1001 86380 86390 1
536115 99536115 1001 86380 86390 1
535881 99535881 1001 86380 86390 1
536520 99536520 1001 86380 86390 1
536404 99536404 1001 86380 86390 1
536383 99536383 1001 86380 86390 1
536358 99536358 1001 86380 86390 1
537034 99537034 1001 86380 86390 1
536962 99536962 1001 86380 86390 1
537072 99537072 1001 86380 86390 1
536867 99536867 1001 86380 86390 1
536818 99536818 1001 86380 86390 1
536822 99536822 1001 86380 86390 1
536913 99536913 1001 86380 86390 1
536825 99536825 1001 86380 86390 1
536645 99536645 1001 86380 86390 1
536724 99536724 1001 86380 86390 1
537242 99537242 1001 86380 86390 1
537339 99537339 1001 86380 86390 1
537873 99537873 1001 86380 86390 1
537448 99537448 1001 86380 86390 1
537514 99537514 1001 86380 86390 1
537450 99537450 1001 86380 86390 1
537528 99537528 1001 86380 86390 1
537560 99537560 1001 86380 86390 1
538062 99538062 1001 86380 86390 1
538016 99538016 1001 86380 86390 1
538133 99538133 1001 86380 86390 1
538160 99538160 1001 86380 86390 1
538782 99538782 1001 86380 86390 1
538535 99538535 1001 86380 86390 1
538407 99538407 1001 86380 86390 1
538590 99538590 1001 86380 86390 1
538539 99538539 1001 86380 86390 1
538286 99538286 1001 86380 86390 1
538199 99538199 1001 86380 86390 1
538373 99538373 1001 86380 86390 1
538988 99538988 1001 86380 86390 1
539503 99539503 1001 86380 86390 1
539443 99539443 1001 86380 86390 1
539494 99539494 1001 86380 86390 1
539299 99539299 1001 86380 86390 1
539263 99539263 1001 86380 86390 1
539289 99539289 1001 86380 86390 1
539217 99539217 1001 86380 86390 1
539194 99539194 1001 86380 86390 1
539159 99539159 1001 86380 86390 1
539084 99539084 1001 86380 86390 1
539654 99539654 1001 86380 86390 1
539829 99539829 1001 86380 86390 1
540353 99540353 1001 86380 86390 1
540384 99540384 1001 86380 86390 1
540423 99540423 1001 86380 86390 1
540347 99540347 1001 86380 86390 1
540136 99540136 1001 86380 86390 1
540128 99540128 1001 86380 86390 1
540169 99540169 1001 86380 86390 1
539992 99539992 1001 86380 86390 1
539932 99539932 1001 86380 86390 1
539974 99539974 1001 86380 86390 1
540635 99540635 1001 86380 86390 1
540523 99540523 1001 86380 86390 1
540511 99540511 1001 86380 86390 1
540537 99540537 1001 86380 86390 1
540472 99540472 1001 86380 86390 1
540655 99540655 1001 86380 86390 1
541243 99541243 1001 86380 86390 1
541220 99541220 1001 86380 86390 1
541132 99541132 1001 86380 86390 1
541107 99541107 1001 86380 86390 1
541108 99541108 1001 86380 86390 1
541187 99541187 1001 86380 86390 1
541137 99541137 1001 86380 86390 1
541228 99541228 1001 86380 86390 1
540951 99540951 1001 86380 86390 1
541044 99541044 1001 86380 86390 1
541048 99541048 1001 86380 86390 1
540728 99540728 1001 86380 86390 1
540718 99540718 1001 86380 86390 1
540721 99540721 1001 86380 86390 1
540825 99540825 1001 86380 86390 1
541330 99541330 1001 86380 86390 1
541370 99541370 1001 86380 86390 1
541462 99541462 1001 86380 86390 1
541301 99541301 1001 86380 86390 1
541406 99541406 1001 86380 86390 1
541992 99541992 1001 86380 86390 1
542033 99542033 1001 86380 86390 1
542095 99542095 1001 86380 86390 1
542064 99542064 1001 86380 86390 1
542113 99542113 1001 86380 86390 1
541797 99541797 1001 86380 86390 1
541865 99541865 1001 86380 86390 1
541830 99541830 1001 86380 86390 1
541744 99541744 1001 86380 86390 1
541913 99541913 1001 86380 86390 1
541566 99541566 1001 86380 86390 1
541658 99541658 1001 86380 86390 1
541595 99541595 1001 86380 86390 1
542251 99542251 1001 86380 86390 1
542303 99542303 1001 86380 86390 1
542137 99542137 1001 86380 86390 1
542256 99542256 1001 86380 86390 1
542753 99542753 1001 86380 86390 1
542912 99542912 1001 86380 86390 1
542844 99542844 1001 86380 86390 1
542832 99542832 1001 86380 86390 1
542872 99542872 1001 86380 86390 1
542926 99542926 1001 86380 86390 1
542929 99542929 1001 86380 86390 1
542613 99542613 1001 86380 86390 1
542418 99542418 1001 86380 86390 1
542522 99542522 1001 86380 86390 1
542512 99542512 1001 86380 86390 1
542331 99542331 1001 86380 86390 1
542476 99542476 1001 86380 86390 1
543127 99543127 1001 86380 86390 1
543708 99543708 1001 86380 86390 1
543610 99543610 1001 86380 86390 1
543482 99543482 1001 86380 86390 1
543178 99543178 1001 86380 86390 1
543153 99543153 1001 86380 86390 1
543214 99543214 1001 86380 86390 1
543162 99543162 1001 86380 86390 1
543898 99543898 1001 86380 86390 1
543854 99543854 1001 86380 86390 1
544473 99544473 1001 86380 86390 1
544437 99544437 1001 86380 86390 1
544514 99544514 1001 86380 86390 1
544587 99544587 1001 86380 86390 1
544276 99544276 1001 86380 86390 1
544256 99544256 1001 86380 86390 1
544309 99544309 1001 86380 86390 1
544390 99544390 1001 86380 86390 1
544044 99544044 1001 86380 86390 1
544175 99544175 1001 86380 86390 1
544035 99544035 1001 86380 86390 1
543999 99543999 1001 86380 86390 1
544065 99544065 1001 86380 86390 1
544627 99544627 1001 86380 86390 1
544670 99544670 1001 86380 86390 1
409313 218 1001 9060 9417 1
405152 376 1001 33900 34257 1
509092 655 1002 26008 29773 1
540015 754 1002 40309 44710 1
400122 99400122 1001 86380 86390 1
400150 99400150 1001 86380 86390 1
400208 99400208 1001 86380 86390 1
400348 99400348 1001 86380 86390 1
400460 99400460 1001 86380 86390 1
400597 99400597 1001 86380 86390 1
400638 99400638 1001 86380 86390 1
400634 99400634 1001 86380 86390 1
400813 99400813 1001 86380 86390 1
400840 99400840 1001 86380 86390 1
400932 99400932 1001 86380 86390 1
401037 99401037 1001 86380 86390 1
400950 99400950 1001 86380 86390 1
401276 99401276 1001 86380 86390 1
401531 99401531 1001 86380 86390 1
402314 99402314 1001 86380 86390 1
402659 99402659 1001 86380 86390 1
402676 99402676 1001 86380 86390 1
402744 99402744 1001 86380 86390 1
402916 99402916 1001 86380 86390 1
403170 99403170 1001 86380 86390 1
403380 99403380 1001 86380 86390 1
403356 99403356 1001 86380 86390 1
403460 99403460 1001 86380 86390 1
403507 99403507 1001 86380 86390 1
403920 99403920 1001 86380 86390 1
403841 99403841 1001 86380 86390 1
403953 99403953 1001 86380 86390 1
404274 99404274 1001 86380 86390 1
404571 99404571 1001 86380 86390 1
404526 99404526 1001 86380 86390 1
404969 99404969 1001 86380 86390 1
405395 99405395 1001 86380 86390 1
405504 99405504 1001 86380 86390 1
405591 99405591 1001 86380 86390 1
405821 99405821 1001 86380 86390 1
405978 99405978 1001 86380 86390 1
405950 99405950 1001 86380 86390 1
406038 99406038 1001 86380 86390 1
406321 99406321 1001 86380 86390 1
406501 99406501 1001 86380 86390 1
406739 99406739 1001 86380 86390 1
406857 99406857 1001 86380 86390 1
406846 99406846 1001 86380 86390 1
407098 99407098 1001 86380 86390 1
407037 99407037 1001 86380 86390 1
407188 99407188 1001 86380 86390 1
407172 99407172 1001 86380 86390 1
407324 99407324 1001 86380 86390 1
407428 99407428 1001 86380 86390 1
407590 99407590 1001 86380 86390 1
407593 99407593 1001 86380 86390 1
407809 99407809 1001 86380 86390 1
407941 99407941 1001 86380 86390 1
408076 99408076 1001 86380 86390 1
408288 99408288 1001 86380 86390 1
408374 99408374 1001 86380 86390 1
408376 99408376 1001 86380 86390 1
408460 99408460 1001 86380 86390 1
408815 99408815 1001 86380 86390 1
408918 99408918 1001 86380 86390 1
409053 99409053 1001 86380 86390 1
409092 99409092 1001 86380 86390 1
409217 99409217 1001 86380 86390 1
409219 99409219 1001 86380 86390 1
409469 99409469 1001 86380 86390 1
409540 99409540 1001 86380 86390 1
409658 99409658 1001 86380 86390 1
409644 99409644 1001 86380 86390 1
409829 99409829 1001 86380 86390 1
409934 99409934 1001 86380 86390 1
409898 99409898 1001 86380 86390 1
410103 99410103 1001 86380 86390 1
410287 99410287 1001 86380 86390 1
410544 99410544 1001 86380 86390 1
410592 99410592 1001 86380 86390 1
410731 99410731 1001 86380 86390 1
411011 99411011 1001 86380 86390 1
410916 99410916 1001 86380 86390 1
411030 99411030 1001 86380 86390 1
411287 99411287 1001 86380 86390 1
411337 99411337 1001 86380 86390 1
411420 99411420 1001 86380 86390 1
411380 99411380 1001 86380 86390 1
411404 99411404 1001 86380 86390 1
411587 99411587 1001 86380 86390 1
411723 99411723 1001 86380 86390 1
412446 99412446 1001 86380 86390 1
413601 99413601 1001 86380 86390 1
413458 99413458 1001 86380 86390 1
413655 99413655 1001 86380 86390 1
413387 99413387 1001 86380 86390 1
413488 99413488 1001 86380 86390 1
413024 99413024 1001 86380 86390 1
412968 99412968 1001 86380 86390 1
413206 99413206 1001 86380 86390 1
412731 99412731 1001 86380 86390 1
412736 99412736 1001 86380 86390 1
414012 99414012 1001 86380 86390 1
415101 99415101 1001 86380 86390 1
415125 99415125 1001 86380 86390 1
415293 99415293 1001 86380 86390 1
414992 99414992 1001 86380 86390 1
414778 99414778 1001 86380 86390 1
414548 99414548 1001 86380 86390 1
414648 99414648 1001 86380 86390 1
414365 99414365 1001 86380 86390 1
414234 99414234 1001 86380 86390 1
414128 99414128 1001 86380 86390 1
414259 99414259 1001 86380 86390 1
414270 99414270 1001 86380 86390 1
414374 99414374 1001 86380 86390 1
415671 99415671 1001 86380 86390 1
415533 99415533 1001 86380 86390 1
415472 99415472 1001 86380 86390 1
417000 99417000 1001 86380 86390 1
416706 99416706 1001 86380 86390 1
416960 99416960 1001 86380 86390 1
416975 99416975 1001 86380 86390 1
416323 99416323 1001 86380 86390 1
416415 99416415 1001 86380 86390 1
416122 99416122 1001 86380 86390 1
415790 99415790 1001 86380 86390 1
417067 99417067 1001 86380 86390 1
417116 99417116 1001 86380 86390 1
417238 99417238 1001 86380 86390 1
417304 99417304 1001 86380 86390 1
417492 99417492 1001 86380 86390 1
417517 99417517 1001 86380 86390 1
418726 99418726 1001 86380 86390 1
418624 99418624 1001 86380 86390 1
418537 99418537 1001 86380 86390 1
418773 99418773 1001 86380 86390 1
418314 99418314 1001 86380 86390 1
418013 99418013 1001 86380 86390 1
417934 99417934 1001 86380 86390 1
420226 99420226 1001 86380 86390 1
420343 99420343 1001 86380 86390 1
420347 99420347 1001 86380 86390 1
420117 99420117 1001 86380 86390 1
419722 99419722 1001 86380 86390 1
419670 99419670 1001 86380 86390 1
419811 99419811 1001 86380 86390 1
419715 99419715 1001 86380 86390 1
419932 99419932 1001 86380 86390 1
419716 99419716 1001 86380 86390 1
419316 99419316 1001 86380 86390 1
419479 99419479 1001 86380 86390 1
419315 99419315 1001 86380 86390 1
419401 99419401 1001 86380 86390 1
421888 99421888 1001 86380 86390 1
421969 99421969 1001 86380 86390 1
421909 99421909 1001 86380 86390 1
421857 99421857 1001 86380 86390 1
421121 99421121 1001 86380 86390 1
421195 99421195 1001 86380 86390 1
422440 99422440 1001 86380 86390 1
422159 99422159 1001 86380 86390 1
423651 99423651 1001 86380 86390 1
423488 99423488 1001 86380 86390 1
423291 99423291 1001 86380 86390 1
423007 99423007 1001 86380 86390 1
423296 99423296 1001 86380 86390 1
422572 99422572 1001 86380 86390 1
422700 99422700 1001 86380 86390 1
422691 99422691 1001 86380 86390 1
422762 99422762 1001 86380 86390 1
423770 99423770 1001 86380 86390 1
425227 99425227 1001 86380 86390 1
424740 99424740 1001 86380 86390 1
424830 99424830 1001 86380 86390 1
424744 99424744 1001 86380 86390 1
424186 99424186 1001 86380 86390 1
426763 99426763 1001 86380 86390 1
426974 99426974 1001 86380 86390 1
427119 99427119 1001 86380 86390 1
426824 99426824 1001 86380 86390 1
426984 99426984 1001 86380 86390 1
427060 99427060 1001 86380 86390 1
426876 99426876 1001 86380 86390 1
426740 99426740 1001 86380 86390 1
426323 99426323 1001 86380 86390 1
426595 99426595 1001 86380 86390 1
426360 99426360 1001 86380 86390 1
426565 99426565 1001 86380 86390 1
426417 99426417 1001 86380 86390 1
426541 99426541 1001 86380 86390 1
426616 99426616 1001 86380 86390 1
426393 99426393 1001 86380 86390 1
426542 99426542 1001 86380 86390 1
425917 99425917 1001 86380 86390 1
426097 99426097 1001 86380 86390 1
426255 99426255 1001 86380 86390 1
427529 99427529 1001 86380 86390 1
427177 99427177 1001 86380 86390 1
427367 99427367 1001 86380 86390 1
428566 99428566 1001 86380 86390 1
428665 99428665 1001 86380 86390 1
428682 99428682 1001 86380 86390 1
428429 99428429 1001 86380 86390 1
428435 99428435 1001 86380 86390 1
428662 99428662 1001 86380 86390 1
428468 99428468 1001 86380 86390 1
428215 99428215 1001 86380 86390 1
428196 99428196 1001 86380 86390 1
427993 99427993 1001 86380 86390 1
427538 99427538 1001 86380 86390 1
427615 99427615 1001 86380 86390 1
429176 99429176 1001 86380 86390 1
428787 99428787 1001 86380 86390 1
428947 99428947 1001 86380 86390 1
429148 99429148 1001 86380 86390 1
430260 99430260 1001 86380 86390 1
429981 99429981 1001 86380 86390 1
430141 99430141 1001 86380 86390 1
429644 99429644 1001 86380 86390 1
429854 99429854 1001 86380 86390 1
429298 99429298 1001 86380 86390 1
429555 99429555 1001 86380 86390 1
430714 99430714 1001 86380 86390 1
430649 99430649 1001 86380 86390 1
430653 99430653 1001 86380 86390 1
431654 99431654 1001 86380 86390 1
431751 99431751 1001 86380 86390 1
432025 99432025 1001 86380 86390 1
431756 99431756 1001 86380 86390 1
431358 99431358 1001 86380 86390 1
431550 99431550 1001 86380 86390 1
431605 99431605 1001 86380 86390 1
433285 99433285 1001 86380 86390 1
433307 99433307 1001 86380 86390 1
432918 99432918 1001 86380 86390 1
433015 99433015 1001 86380 86390 1
432880 99432880 1001 86380 86390 1
432524 99432524 1001 86380 86390 1
434137 99434137 1001 86380 86390 1
433923 99433923 1001 86380 86390 1
435154 99435154 1001 86380 86390 1
435326 99435326 1001 86380 86390 1
435098 99435098 1001 86380 86390 1
434622 99434622 1001 86380 86390 1
434963 99434963 1001 86380 86390 1
434263 99434263 1001 86380 86390 1
434566 99434566 1001 86380 86390 1
434544 99434544 1001 86380 86390 1
434390 99434390 1001 86380 86390 1
435623 99435623 1001 86380 86390 1
435716 99435716 1001 86380 86390 1
435566 99435566 1001 86380 86390 1
436873 99436873 1001 86380 86390 1
437094 99437094 1001 86380 86390 1
436948 99436948 1001 86380 86390 1
437134 99437134 1001 86380 86390 1
436593 99436593 1001 86380 86390 1
436079 99436079 1001 86380 86390 1
437194 99437194 1001 86380 86390 1
437289 99437289 1001 86380 86390 1
300604 99300604 1001 86380 86390 1
300657 99300657 1001 86380 86390 1
300722 99300722 1001 86380 86390 1
300473 99300473 1001 86380 86390 1
300422 99300422 1001 86380 86390 1
300332 99300332 1001 86380 86390 1
300359 99300359 1001 86380 86390 1
300237 99300237 1001 86380 86390 1
300290 99300290 1001 86380 86390 1
300187 99300187 1001 86380 86390 1
300236 99300236 1001 86380 86390 1
300908 99300908 1001 86380 86390 1
300909 99300909 1001 86380 86390 1
300781 99300781 1001 86380 86390 1
300900 99300900 1001 86380 86390 1
300850 99300850 1001 86380 86390 1
300918 99300918 1001 86380 86390 1
301405 99301405 1001 86380 86390 1
301460 99301460 1001 86380 86390 1
301409 99301409 1001 86380 86390 1
301461 99301461 1001 86380 86390 1
301436 99301436 1001 86380 86390 1
301475 99301475 1001 86380 86390 1
301398 99301398 1001 86380 86390 1
301328 99301328 1001 86380 86390 1
301257 99301257 1001 86380 86390 1
301040 99301040 1001 86380 86390 1
300991 99300991 1001 86380 86390 1
300979 99300979 1001 86380 86390 1
301057 99301057 1001 86380 86390 1
301083 99301083 1001 86380 86390 1
301136 99301136 1001 86380 86390 1
301112 99301112 1001 86380 86390 1
301696 99301696 1001 86380 86390 1
301722 99301722 1001 86380 86390 1
301736 99301736 1001 86380 86390 1
301712 99301712 1001 86380 86390 1
302256 99302256 1001 86380 86390 1
302299 99302299 1001 86380 86390 1
302287 99302287 1001 86380 86390 1
302126 99302126 1001 86380 86390 1
302143 99302143 1001 86380 86390 1
301960 99301960 1001 86380 86390 1
301780 99301780 1001 86380 86390 1
301835 99301835 1001 86380 86390 1
301850 99301850 1001 86380 86390 1
302510 99302510 1001 86380 86390 1
302562 99302562 1001 86380 86390 1
302540 99302540 1001 86380 86390 1
302399 99302399 1001 86380 86390 1
303095 99303095 1001 86380 86390 1
302930 99302930 1001 86380 86390 1
302840 99302840 1001 86380 86390 1
302881 99302881 1001 86380 86390 1
302907 99302907 1001 86380 86390 1
302987 99302987 1001 86380 86390 1
302782 99302782 1001 86380 86390 1
302685 99302685 1001 86380 86390 1
302621 99302621 1001 86380 86390 1
302595 99302595 1001 86380 86390 1
302611 99302611 1001 86380 86390 1
303327 99303327 1001 86380 86390 1
303893 99303893 1001 86380 86390 1
303883 99303883 1001 86380 86390 1
304013 99304013 1001 86380 86390 1
303859 99303859 1001 86380 86390 1
303885 99303885 1001 86380 86390 1
303739 99303739 1001 86380 86390 1
303752 99303752 1001 86380 86390 1
303671 99303671 1001 86380 86390 1
303632 99303632 1001 86380 86390 1
303454 99303454 1001 86380 86390 1
303585 99303585 1001 86380 86390 1
303416 99303416 1001 86380 86390 1
303417 99303417 1001 86380 86390 1
304108 99304108 1001 86380 86390 1
304084 99304084 1001 86380 86390 1
304175 99304175 1001 86380 86390 1
304139 99304139 1001 86380 86390 1
304217 99304217 1001 86380 86390 1
304064 99304064 1001 86380 86390 1
304117 99304117 1001 86380 86390 1
304052 99304052 1001 86380 86390 1
304680 99304680 1001 86380 86390 1
304767 99304767 1001 86380 86390 1
304630 99304630 1001 86380 86390 1
304618 99304618 1001 86380 86390 1
304595 99304595 1001 86380 86390 1
304519 99304519 1001 86380 86390 1
304292 99304292 1001 86380 86390 1
304437 99304437 1001 86380 86390 1
304283 99304283 1001 86380 86390 1
304296 99304296 1001 86380 86390 1
304989 99304989 1001 86380 86390 1
305005 99305005 1001 86380 86390 1
305586 99305586 1001 86380 86390 1
305664 99305664 1001 86380 86390 1
305642 99305642 1001 86380 86390 1
305620 99305620 1001 86380 86390 1
305355 99305355 1001 86380 86390 1
305332 99305332 1001 86380 86390 1
305077 99305077 1001 86380 86390 1
305080 99305080 1001 86380 86390 1
305173 99305173 1001 86380 86390 1
305186 99305186 1001 86380 86390 1
500103 99500103 1001 86380 86390 1
500157 99500157 1001 86380 86390 1
500081 99500081 1001 86380 86390 1
500031 99500031 1001 86380 86390 1
500814 99500814 1001 86380 86390 1
500767 99500767 1001 86380 86390 1
500748 99500748 1001 86380 86390 1
500597 99500597 1001 86380 86390 1
500208 99500208 1001 86380 86390 1
500390 99500390 1001 86380 86390 1
500339 99500339 1001 86380 86390 1
500239 99500239 1001 86380 86390 1
500266 99500266 1001 86380 86390 1
500946 99500946 1001 86380 86390 1
500911 99500911 1001 86380 86390 1
500833 99500833 1001 86380 86390 1
501459 99501459 1001 86380 86390 1
501615 99501615 1001 86380 86390 1
501516 99501516 1001 86380 86390 1
501518 99501518 1001 86380 86390 1
501585 99501585 1001 86380 86390 1
501600 99501600 1001 86380 86390 1
501241 99501241 1001 86380 86390 1
501327 99501327 1001 86380 86390 1
501329 99501329 1001 86380 86390 1
501197 99501197 1001 86380 86390 1
501198 99501198 1001 86380 86390 1
501688 99501688 1001 86380 86390 1
501727 99501727 1001 86380 86390 1
501740 99501740 1001 86380 86390 1
501653 99501653 1001 86380 86390 1
501745 99501745 1001 86380 86390 1
502428 99502428 1001 86380 86390 1
502395 99502395 1001 86380 86390 1
502232 99502232 1001 86380 86390 1
502207 99502207 1001 86380 86390 1
502169 99502169 1001 86380 86390 1
501864 99501864 1001 86380 86390 1
502033 99502033 1001 86380 86390 1
502024 99502024 1001 86380 86390 1
503260 99503260 1001 86380 86390 1
503236 99503236 1001 86380 86390 1
502766 99502766 1001 86380 86390 1
502792 99502792 1001 86380 86390 1
503488 99503488 1001 86380 86390 1
503479 99503479 1001 86380 86390 1
503402 99503402 1001 86380 86390 1
503366 99503366 1001 86380 86390 1
503992 99503992 1001 86380 86390 1
504011 99504011 1001 86380 86390 1
503771 99503771 1001 86380 86390 1
503797 99503797 1001 86380 86390 1
503759 99503759 1001 86380 86390 1
503761 99503761 1001 86380 86390 1
503665 99503665 1001 86380 86390 1
503511 99503511 1001 86380 86390 1
503563 99503563 1001 86380 86390 1
503580 99503580 1001 86380 86390 1
503556 99503556 1001 86380 86390 1
504142 99504142 1001 86380 86390 1
504157 99504157 1001 86380 86390 1
504170 99504170 1001 86380 86390 1
504238 99504238 1001 86380 86390 1
504204 99504204 1001 86380 86390 1
504752 99504752 1001 86380 86390 1
504850 99504850 1001 86380 86390 1
504674 99504674 1001 86380 86390 1
504662 99504662 1001 86380 86390 1
504586 99504586 1001 86380 86390 1
504671 99504671 1001 86380 86390 1
504442 99504442 1001 86380 86390 1
504394 99504394 1001 86380 86390 1
504385 99504385 1001 86380 86390 1
504969 99504969 1001 86380 86390 1
504946 99504946 1001 86380 86390 1
505067 99505067 1001 86380 86390 1
505108 99505108 1001 86380 86390 1
505655 99505655 1001 86380 86390 1
505643 99505643 1001 86380 86390 1
505684 99505684 1001 86380 86390 1
505697 99505697 1001 86380 86390 1
505744 99505744 1001 86380 86390 1
505396 99505396 1001 86380 86390 1
505521 99505521 1001 86380 86390 1
505253 99505253 1001 86380 86390 1
505331 99505331 1001 86380 86390 1
505223 99505223 1001 86380 86390 1
505884 99505884 1001 86380 86390 1
505954 99505954 1001 86380 86390 1
505831 99505831 1001 86380 86390 1
506565 99506565 1001 86380 86390 1
506491 99506491 1001 86380 86390 1
506591 99506591 1001 86380 86390 1
506211 99506211 1001 86380 86390 1
506187 99506187 1001 86380 86390 1
506254 99506254 1001 86380 86390 1
506312 99506312 1001 86380 86390 1
506171 99506171 1001 86380 86390 1
506076 99506076 1001 86380 86390 1
506771 99506771 1001 86380 86390 1
507415 99507415 1001 86380 86390 1
507120 99507120 1001 86380 86390 1
507083 99507083 1001 86380 86390 1
507176 99507176 1001 86380 86390 1
506957 99506957 1001 86380 86390 1
506970 99506970 1001 86380 86390 1
506841 99506841 1001 86380 86390 1
506939 99506939 1001 86380 86390 1
506812 99506812 1001 86380 86390 1
507536 99507536 1001 86380 86390 1
507426 99507426 1001 86380 86390 1
507518 99507518 1001 86380 86390 1
507597 99507597 1001 86380 86390 1
507483 99507483 1001 86380 86390 1
507600 99507600 1001 86380 86390 1
508213 99508213 1001 86380 86390 1
508122 99508122 1001 86380 86390 1
507953 99507953 1001 86380 86390 1
507915 99507915 1001 86380 86390 1
507967 99507967 1001 86380 86390 1
508032 99508032 1001 86380 86390 1
507872 99507872 1001 86380 86390 1
507680 99507680 1001 86380 86390 1
507802 99507802 1001 86380 86390 1
507686 99507686 1001 86380 86390 1
507778 99507778 1001 86380 86390 1
507791 99507791 1001 86380 86390 1
507779 99507779 1001 86380 86390 1
508261 99508261 1001 86380 86390 1
508251 99508251 1001 86380 86390 1
509063 99509063 1001 86380 86390 1
508767 99508767 1001 86380 86390 1
508807 99508807 1001 86380 86390 1
508771 99508771 1001 86380 86390 1
508850 99508850 1001 86380 86390 1
508474 99508474 1001 86380 86390 1
509245 99509245 1001 86380 86390 1
509236 99509236 1001 86380 86390 1
509726 99509726 1001 86380 86390 1
509830 99509830 1001 86380 86390 1
509741 99509741 1001 86380 86390 1
509793 99509793 1001 86380 86390 1
509862 99509862 1001 86380 86390 1
509668 99509668 1001 86380 86390 1
509307 99509307 1001 86380 86390 1
509390 99509390 1001 86380 86390 1
509313 99509313 1001 86380 86390 1
509458 99509458 1001 86380 86390 1
509317 99509317 1001 86380 86390 1
509318 99509318 1001 86380 86390 1
510014 99510014 1001 86380 86390 1
510048 99510048 1001 86380 86390 1
509936 99509936 1001 86380 86390 1
510540 99510540 1001 86380 86390 1
510533 99510533 1001 86380 86390 1
510722 99510722 1001 86380 86390 1
510392 99510392 1001 86380 86390 1
510508 99510508 1001 86380 86390 1
510498 99510498 1001 86380 86390 1
510301 99510301 1001 86380 86390 1
510304 99510304 1001 86380 86390 1
510896 99510896 1001 86380 86390 1
510886 99510886 1001 86380 86390 1
510836 99510836 1001 86380 86390 1
510824 99510824 1001 86380 86390 1
511437 99511437 1001 86380 86390 1
511552 99511552 1001 86380 86390 1
511522 99511522 1001 86380 86390 1
511359 99511359 1001 86380 86390 1
511514 99511514 1001 86380 86390 1
511210 99511210 1001 86380 86390 1
511215 99511215 1001 86380 86390 1
511254 99511254 1001 86380 86390 1
511346 99511346 1001 86380 86390 1
511569 99511569 1001 86380 86390 1
512252 99512252 1001 86380 86390 1
512209 99512209 1001 86380 86390 1
511997 99511997 1001 86380 86390 1
511999 99511999 1001 86380 86390 1
512155 99512155 1001 86380 86390 1
512094 99512094 1001 86380 86390 1
511931 99511931 1001 86380 86390 1
511870 99511870 1001 86380 86390 1
511886 99511886 1001 86380 86390 1
512420 99512420 1001 86380 86390 1
512425 99512425 1001 86380 86390 1
512543 99512543 1001 86380 86390 1
513171 99513171 1001 86380 86390 1
513023 99513023 1001 86380 86390 1
513076 99513076 1001 86380 86390 1
512910 99512910 1001 86380 86390 1
512914 99512914 1001 86380 86390 1
512853 99512853 1001 86380 86390 1
512908 99512908 1001 86380 86390 1
512714 99512714 1001 86380 86390 1
512679 99512679 1001 86380 86390 1
513348 99513348 1001 86380 86390 1
513259 99513259 1001 86380 86390 1
513402 99513402 1001 86380 86390 1
513313 99513313 1001 86380 86390 1
513263 99513263 1001 86380 86390 1
513879 99513879 1001 86380 86390 1
513907 99513907 1001 86380 86390 1
513935 99513935 1001 86380 86390 1
513748 99513748 1001 86380 86390 1
513724 99513724 1001 86380 86390 1
513766 99513766 1001 86380 86390 1
513795 99513795 1001 86380 86390 1
513745 99513745 1001 86380 86390 1
513811 99513811 1001 86380 86390 1
513760 99513760 1001 86380 86390 1
513591 99513591 1001 86380 86390 1
514148 99514148 1001 86380 86390 1
514176 99514176 1001 86380 86390 1
514705 99514705 1001 86380 86390 1
514744 99514744 1001 86380 86390 1
514770 99514770 1001 86380 86390 1
514831 99514831 1001 86380 86390 1
514695 99514695 1001 86380 86390 1
514722 99514722 1001 86380 86390 1
514790 99514790 1001 86380 86390 1
514778 99514778 1001 86380 86390 1
514791 99514791 1001 86380 86390 1
514564 99514564 1001 86380 86390 1
514609 99514609 1001 86380 86390 1
514586 99514586 1001 86380 86390 1
514249 99514249 1001 86380 86390 1
514320 99514320 1001 86380 86390 1
514997 99514997 1001 86380 86390 1
514895 99514895 1001 86380 86390 1
514987 99514987 1001 86380 86390 1
515583 99515583 1001 86380 86390 1
515574 99515574 1001 86380 86390 1
515297 99515297 1001 86380 86390 1
515369 99515369 1001 86380 86390 1
515331 99515331 1001 86380 86390 1
515078 99515078 1001 86380 86390 1
515862 99515862 1001 86380 86390 1
515750 99515750 1001 86380 86390 1
515843 99515843 1001 86380 86390 1
515874 99515874 1001 86380 86390 1
516383 99516383 1001 86380 86390 1
516475 99516475 1001 86380 86390 1
516308 99516308 1001 86380 86390 1
516469 99516469 1001 86380 86390 1
516123 99516123 1001 86380 86390 1
516231 99516231 1001 86380 86390 1
516274 99516274 1001 86380 86390 1
516264 99516264 1001 86380 86390 1
516044 99516044 1001 86380 86390 1
516614 99516614 1001 86380 86390 1
517225 99517225 1001 86380 86390 1
517148 99517148 1001 86380 86390 1
517243 99517243 1001 86380 86390 1
516992 99516992 1001 86380 86390 1
516896 99516896 1001 86380 86390 1
516830 99516830 1001 86380 86390 1
517359 99517359 1001 86380 86390 1
517440 99517440 1001 86380 86390 1
517972 99517972 1001 86380 86390 1
518056 99518056 1001 86380 86390 1
518031 99518031 1001 86380 86390 1
517815 99517815 1001 86380 86390 1
517881 99517881 1001 86380 86390 1
517697 99517697 1001 86380 86390 1
517543 99517543 1001 86380 86390 1
517589 99517589 1001 86380 86390 1
517563 99517563 1001 86380 86390 1
518312 99518312 1001 86380 86390 1
518978 99518978 1001 86380 86390 1
518792 99518792 1001 86380 86390 1
518766 99518766 1001 86380 86390 1
518741 99518741 1001 86380 86390 1
518780 99518780 1001 86380 86390 1
518537 99518537 1001 86380 86390 1
518533 99518533 1001 86380 86390 1
518378 99518378 1001 86380 86390 1
519031 99519031 1001 86380 86390 1
519175 99519175 1001 86380 86390 1
519085 99519085 1001 86380 86390 1
519164 99519164 1001 86380 86390 1
519800 99519800 1001 86380 86390 1
519709 99519709 1001 86380 86390 1
519454 99519454 1001 86380 86390 1
519522 99519522 1001 86380 86390 1
519389 99519389 1001 86380 86390 1
519274 99519274 1001 86380 86390 1
519301 99519301 1001 86380 86390 1
519967 99519967 1001 86380 86390 1
520008 99520008 1001 86380 86390 1
519610 99519610 1001 86380 86390 1
519875 99519875 1001 86380 86390 1
519836 99519836 1001 86380 86390 1
520410 99520410 1001 86380 86390 1
520229 99520229 1001 86380 86390 1
520377 99520377 1001 86380 86390 1
520024 99520024 1001 86380 86390 1
520821 99520821 1001 86380 86390 1
521433 99521433 1001 86380 86390 1
521355 99521355 1001 86380 86390 1
521282 99521282 1001 86380 86390 1
521455 99521455 1001 86380 86390 1
521228 99521228 1001 86380 86390 1
521074 99521074 1001 86380 86390 1
521169 99521169 1001 86380 86390 1
520957 99520957 1001 86380 86390 1
520854 99520854 1001 86380 86390 1
520986 99520986 1001 86380 86390 1
521025 99521025 1001 86380 86390 1
521649 99521649 1001 86380 86390 1
521665 99521665 1001 86380 86390 1
521486 99521486 1001 86380 86390 1
522171 99522171 1001 86380 86390 1
522150 99522150 1001 86380 86390 1
522241 99522241 1001 86380 86390 1
521985 99521985 1001 86380 86390 1
522068 99522068 1001 86380 86390 1
522045 99522045 1001 86380 86390 1
522086 99522086 1001 86380 86390 1
521702 99521702 1001 86380 86390 1
522449 99522449 1001 86380 86390 1
523069 99523069 1001 86380 86390 1
523072 99523072 1001 86380 86390 1
523074 99523074 1001 86380 86390 1
522984 99522984 1001 86380 86390 1
523038 99523038 1001 86380 86390 1
522975 99522975 1001 86380 86390 1
522865 99522865 1001 86380 86390 1
522832 99522832 1001 86380 86390 1
522576 99522576 1001 86380 86390 1
522629 99522629 1001 86380 86390 1
522544 99522544 1001 86380 86390 1
522571 99522571 1001 86380 86390 1
522611 99522611 1001 86380 86390 1
522638 99522638 1001 86380 86390 1
523183 99523183 1001 86380 86390 1
523223 99523223 1001 86380 86390 1
523199 99523199 1001 86380 86390 1
523148 99523148 1001 86380 86390 1
523267 99523267 1001 86380 86390 1
523190 99523190 1001 86380 86390 1
523881 99523881 1001 86380 86390 1
523846 99523846 1001 86380 86390 1
523898 99523898 1001 86380 86390 1
523788 99523788 1001 86380 86390 1
523893 99523893 1001 86380 86390 1
523577 99523577 1001 86380 86390 1
523542 99523542 1001 86380 86390 1
523441 99523441 1001 86380 86390 1
523354 99523354 1001 86380 86390 1
523369 99523369 1001 86380 86390 1
523525 99523525 1001 86380 86390 1
523436 99523436 1001 86380 86390 1
523514 99523514 1001 86380 86390 1
523386 99523386 1001 86380 86390 1
523465 99523465 1001 86380 86390 1
523335 99523335 1001 86380 86390 1
524111 99524111 1001 86380 86390 1
524065 99524065 1001 86380 86390 1
523978 99523978 1001 86380 86390 1
523966 99523966 1001 86380 86390 1
524668 99524668 1001 86380 86390 1
524553 99524553 1001 86380 86390 1
524470 99524470 1001 86380 86390 1
524523 99524523 1001 86380 86390 1
524229 99524229 1001 86380 86390 1
524238 99524238 1001 86380 86390 1
524187 99524187 1001 86380 86390 1
524976 99524976 1001 86380 86390 1
524860 99524860 1001 86380 86390 1
524888 99524888 1001 86380 86390 1
524953 99524953 1001 86380 86390 1
524773 99524773 1001 86380 86390 1
524942 99524942 1001 86380 86390 1
524917 99524917 1001 86380 86390 1
525425 99525425 1001 86380 86390 1
525490 99525490 1001 86380 86390 1
525095 99525095 1001 86380 86390 1
525161 99525161 1001 86380 86390 1
525177 99525177 1001 86380 86390 1
525180 99525180 1001 86380 86390 1
525703 99525703 1001 86380 86390 1
525718 99525718 1001 86380 86390 1
525693 99525693 1001 86380 86390 1
526346 99526346 1001 86380 86390 1
526259 99526259 1001 86380 86390 1
526249 99526249 1001 86380 86390 1
526416 99526416 1001 86380 86390 1
526267 99526267 1001 86380 86390 1
526132 99526132 1001 86380 86390 1
526096 99526096 1001 86380 86390 1
525915 99525915 1001 86380 86390 1
525827 99525827 1001 86380 86390 1
526567 99526567 1001 86380 86390 1
526879 99526879 1001 86380 86390 1
526997 99526997 1001 86380 86390 1
526894 99526894 1001 86380 86390 1
526654 99526654 1001 86380 86390 1
526668 99526668 1001 86380 86390 1
526727 99526727 1001 86380 86390 1
526663 99526663 1001 86380 86390 1
526795 99526795 1001 86380 86390 1
526640 99526640 1001 86380 86390 1
527935 99527935 1001 86380 86390 1
528026 99528026 1001 86380 86390 1
527885 99527885 1001 86380 86390 1
528061 99528061 1001 86380 86390 1
527870 99527870 1001 86380 86390 1
527807 99527807 1001 86380 86390 1
527602 99527602 1001 86380 86390 1
527644 99527644 1001 86380 86390 1
527502 99527502 1001 86380 86390 1
528231 99528231 1001 86380 86390 1
528103 99528103 1001 86380 86390 1
528096 99528096 1001 86380 86390 1
528646 99528646 1001 86380 86390 1
528504 99528504 1001 86380 86390 1
528667 99528667 1001 86380 86390 1
528323 99528323 1001 86380 86390 1
528336 99528336 1001 86380 86390 1
528289 99528289 1001 86380 86390 1
529056 99529056 1001 86380 86390 1
528928 99528928 1001 86380 86390 1
529726 99529726 1001 86380 86390 1
529431 99529431 1001 86380 86390 1
529355 99529355 1001 86380 86390 1
529489 99529489 1001 86380 86390 1
529347 99529347 1001 86380 86390 1
529374 99529374 1001 86380 86390 1
529204 99529204 1001 86380 86390 1
529115 99529115 1001 86380 86390 1
529273 99529273 1001 86380 86390 1
529248 99529248 1001 86380 86390 1
529803 99529803 1001 86380 86390 1
529886 99529886 1001 86380 86390 1
530373 99530373 1001 86380 86390 1
530400 99530400 1001 86380 86390 1
530431 99530431 1001 86380 86390 1
530360 99530360 1001 86380 86390 1
530291 99530291 1001 86380 86390 1
530292 99530292 1001 86380 86390 1
530041 99530041 1001 86380 86390 1
530099 99530099 1001 86380 86390 1
530591 99530591 1001 86380 86390 1
530571 99530571 1001 86380 86390 1
531271 99531271 1001 86380 86390 1
531137 99531137 1001 86380 86390 1
530974 99530974 1001 86380 86390 1
530789 99530789 1001 86380 86390 1
530855 99530855 1001 86380 86390 1
531444 99531444 1001 86380 86390 1
531499 99531499 1001 86380 86390 1
531461 99531461 1001 86380 86390 1
532055 99532055 1001 86380 86390 1
532188 99532188 1001 86380 86390 1
532152 99532152 1001 86380 86390 1
532202 99532202 1001 86380 86390 1
531641 99531641 1001 86380 86390 1
531794 99531794 1001 86380 86390 1
532267 99532267 1001 86380 86390 1
532916 99532916 1001 86380 86390 1
532995 99532995 1001 86380 86390 1
532999 99532999 1001 86380 86390 1
532842 99532842 1001 86380 86390 1
532947 99532947 1001 86380 86390 1
533013 99533013 1001 86380 86390 1
532659 99532659 1001 86380 86390 1
532795 99532795 1001 86380 86390 1
532719 99532719 1001 86380 86390 1
532824 99532824 1001 86380 86390 1
532450 99532450 1001 86380 86390 1
532592 99532592 1001 86380 86390 1
532596 99532596 1001 86380 86390 1
532507 99532507 1001 86380 86390 1
532560 99532560 1001 86380 86390 1
533147 99533147 1001 86380 86390 1
533178 99533178 1001 86380 86390 1
533204 99533204 1001 86380 86390 1
533039 99533039 1001 86380 86390 1
533718 99533718 1001 86380 86390 1
533796 99533796 1001 86380 86390 1
533746 99533746 1001 86380 86390 1
533763 99533763 1001 86380 86390 1
533524 99533524 1001 86380 86390 1
533589 99533589 1001 86380 86390 1
533463 99533463 1001 86380 86390 1
533532 99533532 1001 86380 86390 1
533636 99533636 1001 86380 86390 1
533395 99533395 1001 86380 86390 1
533379 99533379 1001 86380 86390 1
533976 99533976 1001 86380 86390 1
533872 99533872 1001 86380 86390 1
533903 99533903 1001 86380 86390 1
533956 99533956 1001 86380 86390 1
534556 99534556 1001 86380 86390 1
534678 99534678 1001 86380 86390 1
534310 99534310 1001 86380 86390 1
534414 99534414 1001 86380 86390 1
534157 99534157 1001 86380 86390 1
534249 99534249 1001 86380 86390 1
534135 99534135 1001 86380 86390 1
534244 99534244 1001 86380 86390 1
534874 99534874 1001 86380 86390 1
534810 99534810 1001 86380 86390 1
535421 99535421 1001 86380 86390 1
535409 99535409 1001 86380 86390 1
535487 99535487 1001 86380 86390 1
535312 99535312 1001 86380 86390 1
535338 99535338 1001 86380 86390 1
535391 99535391 1001 86380 86390 1
535418 99535418 1001 86380 86390 1
535380 99535380 1001 86380 86390 1
535317 99535317 1001 86380 86390 1
535216 99535216 1001 86380 86390 1
535191 99535191 1001 86380 86390 1
535141 99535141 1001 86380 86390 1
535172 99535172 1001 86380 86390 1
535265 99535265 1001 86380 86390 1
535025 99535025 1001 86380 86390 1
534949 99534949 1001 86380 86390 1
535079 99535079 1001 86380 86390 1
534900 99534900 1001 86380 86390 1
535546 99535546 1001 86380 86390 1
535665 99535665 1001 86380 86390 1
535588 99535588 1001 86380 86390 1
535604 99535604 1001 86380 86390 1
535697 99535697 1001 86380 86390 1
536304 99536304 1001 86380 86390 1
536279 99536279 1001 86380 86390 1
536168 99536168 1001 86380 86390 1
535988 99535988 1001 86380 86390 1
535806 99535806 1001 86380 86390 1
535870 99535870 1001 86380 86390 1
536464 99536464 1001 86380 86390 1
536518 99536518 1001 86380 86390 1
537109 99537109 1001 86380 86390 1
536898 99536898 1001 86380 86390 1
536836 99536836 1001 86380 86390 1
536888 99536888 1001 86380 86390 1
536811 99536811 1001 86380 86390 1
536902 99536902 1001 86380 86390 1
536594 99536594 1001 86380 86390 1
536660 99536660 1001 86380 86390 1
536719 99536719 1001 86380 86390 1
536618 99536618 1001 86380 86390 1
537304 99537304 1001 86380 86390 1
537216 99537216 1001 86380 86390 1
537192 99537192 1001 86380 86390 1
537245 99537245 1001 86380 86390 1
537899 99537899 1001 86380 86390 1
537942 99537942 1001 86380 86390 1
537932 99537932 1001 86380 86390 1
537973 99537973 1001 86380 86390 1
537764 99537764 1001 86380 86390 1
537596 99537596 1001 86380 86390 1
537610 99537610 1001 86380 86390 1
537676 99537676 1001 86380 86390 1
537627 99537627 1001 86380 86390 1
537394 99537394 1001 86380 86390 1
537498 99537498 1001 86380 86390 1
537565 99537565 1001 86380 86390 1
537542 99537542 1001 86380 86390 1
537467 99537467 1001 86380 86390 1
538042 99538042 1001 86380 86390 1
538081 99538081 1001 86380 86390 1
538100 99538100 1001 86380 86390 1
538648 99538648 1001 86380 86390 1
538625 99538625 1001 86380 86390 1
538702 99538702 1001 86380 86390 1
538784 99538784 1001 86380 86390 1
538743 99538743 1001 86380 86390 1
538759 99538759 1001 86380 86390 1
538709 99538709 1001 86380 86390 1
538684 99538684 1001 86380 86390 1
538493 99538493 1001 86380 86390 1
538571 99538571 1001 86380 86390 1
538495 99538495 1001 86380 86390 1
538490 99538490 1001 86380 86390 1
538581 99538581 1001 86380 86390 1
538439 99538439 1001 86380 86390 1
538247 99538247 1001 86380 86390 1
538365 99538365 1001 86380 86390 1
538224 99538224 1001 86380 86390 1
538226 99538226 1001 86380 86390 1
538267 99538267 1001 86380 86390 1
538881 99538881 1001 86380 86390 1
539517 99539517 1001 86380 86390 1
539518 99539518 1001 86380 86390 1
539596 99539596 1001 86380 86390 1
539468 99539468 1001 86380 86390 1
539459 99539459 1001 86380 86390 1
539306 99539306 1001 86380 86390 1
539385 99539385 1001 86380 86390 1
539309 99539309 1001 86380 86390 1
539310 99539310 1001 86380 86390 1
539427 99539427 1001 86380 86390 1
539313 99539313 1001 86380 86390 1
539381 99539381 1001 86380 86390 1
539049 99539049 1001 86380 86390 1
539127 99539127 1001 86380 86390 1
539067 99539067 1001 86380 86390 1
539658 99539658 1001 86380 86390 1
539751 99539751 1001 86380 86390 1
539688 99539688 1001 86380 86390 1
540278 99540278 1001 86380 86390 1
540292 99540292 1001 86380 86390 1
540255 99540255 1001 86380 86390 1
540118 99540118 1001 86380 86390 1
540048 99540048 1001 86380 86390 1
539880 99539880 1001 86380 86390 1
539921 99539921 1001 86380 86390 1
540654 99540654 1001 86380 86390 1
540554 99540554 1001 86380 86390 1
541144 99541144 1001 86380 86390 1
541273 99541273 1001 86380 86390 1
540988 99540988 1001 86380 86390 1
541030 99541030 1001 86380 86390 1
540753 99540753 1001 86380 86390 1
540832 99540832 1001 86380 86390 1
540697 99540697 1001 86380 86390 1
541397 99541397 1001 86380 86390 1
541294 99541294 1001 86380 86390 1
541492 99541492 1001 86380 86390 1
541354 99541354 1001 86380 86390 1
542076 99542076 1001 86380 86390 1
541877 99541877 1001 86380 86390 1
541763 99541763 1001 86380 86390 1
541816 99541816 1001 86380 86390 1
541728 99541728 1001 86380 86390 1
541524 99541524 1001 86380 86390 1
541683 99541683 1001 86380 86390 1
541568 99541568 1001 86380 86390 1
541517 99541517 1001 86380 86390 1
541623 99541623 1001 86380 86390 1
541572 99541572 1001 86380 86390 1
542162 99542162 1001 86380 86390 1
542244 99542244 1001 86380 86390 1
542323 99542323 1001 86380 86390 1
542831 99542831 1001 86380 86390 1
542767 99542767 1001 86380 86390 1
542780 99542780 1001 86380 86390 1
542915 99542915 1001 86380 86390 1
542651 99542651 1001 86380 86390 1
542603 99542603 1001 86380 86390 1
542593 99542593 1001 86380 86390 1
542713 99542713 1001 86380 86390 1
542726 99542726 1001 86380 86390 1
542420 99542420 1001 86380 86390 1
543068 99543068 1001 86380 86390 1
543604 99543604 1001 86380 86390 1
543734 99543734 1001 86380 86390 1
543699 99543699 1001 86380 86390 1
543756 99543756 1001 86380 86390 1
543445 99543445 1001 86380 86390 1
543510 99543510 1001 86380 86390 1
543513 99543513 1001 86380 86390 1
543256 99543256 1001 86380 86390 1
543291 99543291 1001 86380 86390 1
543175 99543175 1001 86380 86390 1
543331 99543331 1001 86380 86390 1
544448 99544448 1001 86380 86390 1
544474 99544474 1001 86380 86390 1
544589 99544589 1001 86380 86390 1
544375 99544375 1001 86380 86390 1
544236 99544236 1001 86380 86390 1
544109 99544109 1001 86380 86390 1
544137 99544137 1001 86380 86390 1
544021 99544021 1001 86380 86390 1
544610 99544610 1001 86380 86390 1
544599 99544599 1001 86380 86390 1
544684 99544684 1001 86380 86390 1
418214 737 1001 43800 80579 1
428146 221 1001 49440 51477 1
509131 755 1002 29668 37351 1
542836 863 1001 49962 50261 1
542852 596 1001 39544 39843 1
400003 99400003 1001 86380 86390 1
400073 99400073 1001 86380 86390 1
400268 99400268 1001 86380 86390 1
400501 99400501 1001 86380 86390 1
400612 99400612 1001 86380 86390 1
400695 99400695 1001 86380 86390 1
400819 99400819 1001 86380 86390 1
400888 99400888 1001 86380 86390 1
400834 99400834 1001 86380 86390 1
401005 99401005 1001 86380 86390 1
400954 99400954 1001 86380 86390 1
400942 99400942 1001 86380 86390 1
400963 99400963 1001 86380 86390 1
400966 99400966 1001 86380 86390 1
401127 99401127 1001 86380 86390 1
401158 99401158 1001 86380 86390 1
401402 99401402 1001 86380 86390 1
401551 99401551 1001 86380 86390 1
402271 99402271 1001 86380 86390 1
402340 99402340 1001 86380 86390 1
402465 99402465 1001 86380 86390 1
402392 99402392 1001 86380 86390 1
402411 99402411 1001 86380 86390 1
402635 99402635 1001 86380 86390 1
402705 99402705 1001 86380 86390 1
402849 99402849 1001 86380 86390 1
402811 99402811 1001 86380 86390 1
402911 99402911 1001 86380 86390 1
403152 99403152 1001 86380 86390 1
403239 99403239 1001 86380 86390 1
403381 99403381 1001 86380 86390 1
403641 99403641 1001 86380 86390 1
403726 99403726 1001 86380 86390 1
404037 99404037 1001 86380 86390 1
404115 99404115 1001 86380 86390 1
404413 99404413 1001 86380 86390 1
404415 99404415 1001 86380 86390 1
404536 99404536 1001 86380 86390 1
404760 99404760 1001 86380 86390 1
404905 99404905 1001 86380 86390 1
405015 99405015 1001 86380 86390 1
405164 99405164 1001 86380 86390 1
405154 99405154 1001 86380 86390 1
405228 99405228 1001 86380 86390 1
405748 99405748 1001 86380 86390 1
405755 99405755 1001 86380 86390 1
405823 99405823 1001 86380 86390 1
405848 99405848 1001 86380 86390 1
405876 99405876 1001 86380 86390 1
406280 99406280 1001 86380 86390 1
406322 99406322 1001 86380 86390 1
406978 99406978 1001 86380 86390 1
407051 99407051 1001 86380 86390 1
407257 99407257 1001 86380 86390 1
407350 99407350 1001 86380 86390 1
407367 99407367 1001 86380 86390 1
407440 99407440 1001 86380 86390 1
407536 99407536 1001 86380 86390 1
407612 99407612 1001 86380 86390 1
407577 99407577 1001 86380 86390 1
407618 99407618 1001 86380 86390 1
407756 99407756 1001 86380 86390 1
407973 99407973 1001 86380 86390 1
408140 99408140 1001 86380 86390 1
408119 99408119 1001 86380 86390 1
408253 99408253 1001 86380 86390 1
408944 99408944 1001 86380 86390 1
409094 99409094 1001 86380 86390 1
409180 99409180 1001 86380 86390 1
409158 99409158 1001 86380 86390 1
409379 99409379 1001 86380 86390 1
409583 99409583 1001 86380 86390 1
409691 99409691 1001 86380 86390 1
409955 99409955 1001 86380 86390 1
409922 99409922 1001 86380 86390 1
410188 99410188 1001 86380 86390 1
410174 99410174 1001 86380 86390 1
410291 99410291 1001 86380 86390 1
410293 99410293 1001 86380 86390 1
410405 99410405 1001 86380 86390 1
410447 99410447 1001 86380 86390 1
410594 99410594 1001 86380 86390 1
410676 99410676 1001 86380 86390 1
410830 99410830 1001 86380 86390 1
410996 99410996 1001 86380 86390 1
410922 99410922 1001 86380 86390 1
410945 99410945 1001 86380 86390 1
411323 99411323 1001 86380 86390 1
411398 99411398 1001 86380 86390 1
411508 99411508 1001 86380 86390 1
411464 99411464 1001 86380 86390 1
411700 99411700 1001 86380 86390 1
411707 99411707 1001 86380 86390 1
412168 99412168 1001 86380 86390 1
412241 99412241 1001 86380 86390 1
412314 99412314 1001 86380 86390 1
412472 99412472 1001 86380 86390 1
412387 99412387 1001 86380 86390 1
413593 99413593 1001 86380 86390 1
413376 99413376 1001 86380 86390 1
413500 99413500 1001 86380 86390 1
413559 99413559 1001 86380 86390 1
413244 99413244 1001 86380 86390 1
413204 99413204 1001 86380 86390 1
412902 99412902 1001 86380 86390 1
413212 99413212 1001 86380 86390 1
412930 99412930 1001 86380 86390 1
412613 99412613 1001 86380 86390 1
412721 99412721 1001 86380 86390 1
412785 99412785 1001 86380 86390 1
412787 99412787 1001 86380 86390 1
412883 99412883 1001 86380 86390 1
413835 99413835 1001 86380 86390 1
413875 99413875 1001 86380 86390 1
413774 99413774 1001 86380 86390 1
413778 99413778 1001 86380 86390 1
415243 99415243 1001 86380 86390 1
414947 99414947 1001 86380 86390 1
415017 99415017 1001 86380 86390 1
415019 99415019 1001 86380 86390 1
415237 99415237 1001 86380 86390 1
414657 99414657 1001 86380 86390 1
414895 99414895 1001 86380 86390 1
414645 99414645 1001 86380 86390 1
414832 99414832 1001 86380 86390 1
414317 99414317 1001 86380 86390 1
414332 99414332 1001 86380 86390 1
414343 99414343 1001 86380 86390 1
414312 99414312 1001 86380 86390 1
415486 99415486 1001 86380 86390 1
416679 99416679 1001 86380 86390 1
416912 99416912 1001 86380 86390 1
416954 99416954 1001 86380 86390 1
416872 99416872 1001 86380 86390 1
416390 99416390 1001 86380 86390 1
415806 99415806 1001 86380 86390 1
417301 99417301 1001 86380 86390 1
417367 99417367 1001 86380 86390 1
417554 99417554 1001 86380 86390 1
417414 99417414 1001 86380 86390 1
418458 99418458 1001 86380 86390 1
418657 99418657 1001 86380 86390 1
418565 99418565 1001 86380 86390 1
418782 99418782 1001 86380 86390 1
418499 99418499 1001 86380 86390 1
418002 99418002 1001 86380 86390 1
417668 99417668 1001 86380 86390 1
417861 99417861 1001 86380 86390 1
417728 99417728 1001 86380 86390 1
417647 99417647 1001 86380 86390 1
417812 99417812 1001 86380 86390 1
417884 99417884 1001 86380 86390 1
419054 99419054 1001 86380 86390 1
418953 99418953 1001 86380 86390 1
418034 99418034 1001 86380 86390 1
418939 99418939 1001 86380 86390 1
418967 99418967 1001 86380 86390 1
418869 99418869 1001 86380 86390 1
420198 99420198 1001 86380 86390 1
420183 99420183 1001 86380 86390 1
420374 99420374 1001 86380 86390 1
420213 99420213 1001 86380 86390 1
419777 99419777 1001 86380 86390 1
419703 99419703 1001 86380 86390 1
419642 99419642 1001 86380 86390 1
419568 99419568 1001 86380 86390 1
419242 99419242 1001 86380 86390 1
419274 99419274 1001 86380 86390 1
420537 99420537 1001 86380 86390 1
420587 99420587 1001 86380 86390 1
420718 99420718 1001 86380 86390 1
420781 99420781 1001 86380 86390 1
420506 99420506 1001 86380 86390 1
420609 99420609 1001 86380 86390 1
420705 99420705 1001 86380 86390 1
420805 99420805 1001 86380 86390 1
422000 99422000 1001 86380 86390 1
421937 99421937 1001 86380 86390 1
421478 99421478 1001 86380 86390 1
421566 99421566 1001 86380 86390 1
421466 99421466 1001 86380 86390 1
421313 99421313 1001 86380 86390 1
421564 99421564 1001 86380 86390 1
421235 99421235 1001 86380 86390 1
421120 99421120 1001 86380 86390 1
422178 99422178 1001 86380 86390 1
422466 99422466 1001 86380 86390 1
423334 99423334 1001 86380 86390 1
423513 99423513 1001 86380 86390 1
423653 99423653 1001 86380 86390 1
423312 99423312 1001 86380 86390 1
423661 99423661 1001 86380 86390 1
423108 99423108 1001 86380 86390 1
422949 99422949 1001 86380 86390 1
422992 99422992 1001 86380 86390 1
422786 99422786 1001 86380 86390 1
424067 99424067 1001 86380 86390 1
423769 99423769 1001 86380 86390 1
423825 99423825 1001 86380 86390 1
424075 99424075 1001 86380 86390 1
423781 99423781 1001 86380 86390 1
424028 99424028 1001 86380 86390 1
425125 99425125 1001 86380 86390 1
425233 99425233 1001 86380 86390 1
425316 99425316 1001 86380 86390 1
425352 99425352 1001 86380 86390 1
425120 99425120 1001 86380 86390 1
424978 99424978 1001 86380 86390 1
424828 99424828 1001 86380 86390 1
424912 99424912 1001 86380 86390 1
424771 99424771 1001 86380 86390 1
424635 99424635 1001 86380 86390 1
424608 99424608 1001 86380 86390 1
425605 99425605 1001 86380 86390 1
425505 99425505 1001 86380 86390 1
425649 99425649 1001 86380 86390 1
425736 99425736 1001 86380 86390 1
426698 99426698 1001 86380 86390 1
427061 99427061 1001 86380 86390 1
426756 99426756 1001 86380 86390 1
426998 99426998 1001 86380 86390 1
426422 99426422 1001 86380 86390 1
426664 99426664 1001 86380 86390 1
426623 99426623 1001 86380 86390 1
426652 99426652 1001 86380 86390 1
426641 99426641 1001 86380 86390 1
426243 99426243 1001 86380 86390 1
426095 99426095 1001 86380 86390 1
427346 99427346 1001 86380 86390 1
427157 99427157 1001 86380 86390 1
428731 99428731 1001 86380 86390 1
428364 99428364 1001 86380 86390 1
428715 99428715 1001 86380 86390 1
427920 99427920 1001 86380 86390 1
427880 99427880 1001 86380 86390 1
427572 99427572 1001 86380 86390 1
429134 99429134 1001 86380 86390 1
430020 99430020 1001 86380 86390 1
430246 99430246 1001 86380 86390 1
430199 99430199 1001 86380 86390 1
430263 99430263 1001 86380 86390 1
430291 99430291 1001 86380 86390 1
430065 99430065 1001 86380 86390 1
429738 99429738 1001 86380 86390 1
429863 99429863 1001 86380 86390 1
429869 99429869 1001 86380 86390 1
429918 99429918 1001 86380 86390 1
429925 99429925 1001 86380 86390 1
429496 99429496 1001 86380 86390 1
429371 99429371 1001 86380 86390 1
429212 99429212 1001 86380 86390 1
430633 99430633 1001 86380 86390 1
431714 99431714 1001 86380 86390 1
431922 99431922 1001 86380 86390 1
431705 99431705 1001 86380 86390 1
431528 99431528 1001 86380 86390 1
431364 99431364 1001 86380 86390 1
431644 99431644 1001 86380 86390 1
430864 99430864 1001 86380 86390 1
432290 99432290 1001 86380 86390 1
432134 99432134 1001 86380 86390 1
433410 99433410 1001 86380 86390 1
433522 99433522 1001 86380 86390 1
433352 99433352 1001 86380 86390 1
433449 99433449 1001 86380 86390 1
433478 99433478 1001 86380 86390 1
432944 99432944 1001 86380 86390 1
433098 99433098 1001 86380 86390 1
433086 99433086 1001 86380 86390 1
433235 99433235 1001 86380 86390 1
433312 99433312 1001 86380 86390 1
432853 99432853 1001 86380 86390 1
432776 99432776 1001 86380 86390 1
432622 99432622 1001 86380 86390 1
434044 99434044 1001 86380 86390 1
434072 99434072 1001 86380 86390 1
433745 99433745 1001 86380 86390 1
434108 99434108 1001 86380 86390 1
435044 99435044 1001 86380 86390 1
434897 99434897 1001 86380 86390 1
434649 99434649 1001 86380 86390 1
434693 99434693 1001 86380 86390 1
434802 99434802 1001 86380 86390 1
434283 99434283 1001 86380 86390 1
434518 99434518 1001 86380 86390 1
434520 99434520 1001 86380 86390 1
434497 99434497 1001 86380 86390 1
435462 99435462 1001 86380 86390 1
435841 99435841 1001 86380 86390 1
435538 99435538 1001 86380 86390 1
435887 99435887 1001 86380 86390 1
437019 99437019 1001 86380 86390 1
437076 99437076 1001 86380 86390 1
437081 99437081 1001 86380 86390 1
437090 99437090 1001 86380 86390 1
437106 99437106 1001 86380 86390 1
436709 99436709 1001 86380 86390 1
436594 99436594 1001 86380 86390 1
436710 99436710 1001 86380 86390 1
436347 99436347 1001 86380 86390 1
436397 99436397 1001 86380 86390 1
436561 99436561 1001 86380 86390 1
435973 99435973 1001 86380 86390 1
436077 99436077 1001 86380 86390 1
436221 99436221 1001 86380 86390 1
436329 99436329 1001 86380 86390 1
437186 99437186 1001 86380 86390 1
437300 99437300 1001 86380 86390 1
300072 99300072 1001 86380 86390 1
300098 99300098 1001 86380 86390 1
300682 99300682 1001 86380 86390 1
300605 99300605 1001 86380 86390 1
300534 99300534 1001 86380 86390 1
300475 99300475 1001 86380 86390 1
300390 99300390 1001 86380 86390 1
300507 99300507 1001 86380 86390 1
300109 99300109 1001 86380 86390 1
300307 99300307 1001 86380 86390 1
300257 99300257 1001 86380 86390 1
300129 99300129 1001 86380 86390 1
300169 99300169 1001 86380 86390 1
300790 99300790 1001 86380 86390 1
300830 99300830 1001 86380 86390 1
300755 99300755 1001 86380 86390 1
300807 99300807 1001 86380 86390 1
300787 99300787 1001 86380 86390 1
301353 99301353 1001 86380 86390 1
301537 99301537 1001 86380 86390 1
301539 99301539 1001 86380 86390 1
301210 99301210 1001 86380 86390 1
301319 99301319 1001 86380 86390 1
301760 99301760 1001 86380 86390 1
301660 99301660 1001 86380 86390 1
302178 99302178 1001 86380 86390 1
302204 99302204 1001 86380 86390 1
302072 99302072 1001 86380 86390 1
302091 99302091 1001 86380 86390 1
301976 99301976 1001 86380 86390 1
301762 99301762 1001 86380 86390 1
301924 99301924 1001 86380 86390 1
302575 99302575 1001 86380 86390 1
302500 99302500 1001 86380 86390 1
302566 99302566 1001 86380 86390 1
302453 99302453 1001 86380 86390 1
303204 99303204 1001 86380 86390 1
303171 99303171 1001 86380 86390 1
303124 99303124 1001 86380 86390 1
302804 99302804 1001 86380 86390 1
302655 99302655 1001 86380 86390 1
302656 99302656 1001 86380 86390 1
302609 99302609 1001 86380 86390 1
302792 99302792 1001 86380 86390 1
302637 99302637 1001 86380 86390 1
302663 99302663 1001 86380 86390 1
303386 99303386 1001 86380 86390 1
303387 99303387 1001 86380 86390 1
303337 99303337 1001 86380 86390 1
303221 99303221 1001 86380 86390 1
303338 99303338 1001 86380 86390 1
303277 99303277 1001 86380 86390 1
303214 99303214 1001 86380 86390 1
303855 99303855 1001 86380 86390 1
303999 99303999 1001 86380 86390 1
304005 99304005 1001 86380 86390 1
303913 99303913 1001 86380 86390 1
303875 99303875 1001 86380 86390 1
303979 99303979 1001 86380 86390 1
304022 99304022 1001 86380 86390 1
303672 99303672 1001 86380 86390 1
303699 99303699 1001 86380 86390 1
303691 99303691 1001 86380 86390 1
303708 99303708 1001 86380 86390 1
303774 99303774 1001 86380 86390 1
304149 99304149 1001 86380 86390 1
304088 99304088 1001 86380 86390 1
304788 99304788 1001 86380 86390 1
304845 99304845 1001 86380 86390 1
304690 99304690 1001 86380 86390 1
304642 99304642 1001 86380 86390 1
304540 99304540 1001 86380 86390 1
304646 99304646 1001 86380 86390 1
304556 99304556 1001 86380 86390 1
304482 99304482 1001 86380 86390 1
304612 99304612 1001 86380 86390 1
304393 99304393 1001 86380 86390 1
305026 99305026 1001 86380 86390 1
304886 99304886 1001 86380 86390 1
304930 99304930 1001 86380 86390 1
305617 99305617 1001 86380 86390 1
305619 99305619 1001 86380 86390 1
305595 99305595 1001 86380 86390 1
305363 99305363 1001 86380 86390 1
305421 99305421 1001 86380 86390 1
305371 99305371 1001 86380 86390 1
305465 99305465 1001 86380 86390 1
305254 99305254 1001 86380 86390 1
500090 99500090 1001 86380 86390 1
500017 99500017 1001 86380 86390 1
305694 99305694 1001 86380 86390 1
500698 99500698 1001 86380 86390 1
500661 99500661 1001 86380 86390 1
500626 99500626 1001 86380 86390 1
500418 99500418 1001 86380 86390 1
500462 99500462 1001 86380 86390 1
500271 99500271 1001 86380 86390 1
500261 99500261 1001 86380 86390 1
500347 99500347 1001 86380 86390 1
501006 99501006 1001 86380 86390 1
500865 99500865 1001 86380 86390 1
500931 99500931 1001 86380 86390 1
500975 99500975 1001 86380 86390 1
500976 99500976 1001 86380 86390 1
500821 99500821 1001 86380 86390 1
501461 99501461 1001 86380 86390 1
501595 99501595 1001 86380 86390 1
501395 99501395 1001 86380 86390 1
501269 99501269 1001 86380 86390 1
501247 99501247 1001 86380 86390 1
501302 99501302 1001 86380 86390 1
501328 99501328 1001 86380 86390 1
501393 99501393 1001 86380 86390 1
501201 99501201 1001 86380 86390 1
501073 99501073 1001 86380 86390 1
501077 99501077 1001 86380 86390 1
501027 99501027 1001 86380 86390 1
501691 99501691 1001 86380 86390 1
501746 99501746 1001 86380 86390 1
501698 99501698 1001 86380 86390 1
502299 99502299 1001 86380 86390 1
502355 99502355 1001 86380 86390 1
502446 99502446 1001 86380 86390 1
502247 99502247 1001 86380 86390 1
502121 99502121 1001 86380 86390 1
502103 99502103 1001 86380 86390 1
501951 99501951 1001 86380 86390 1
501894 99501894 1001 86380 86390 1
501882 99501882 1001 86380 86390 1
502594 99502594 1001 86380 86390 1
503111 99503111 1001 86380 86390 1
503233 99503233 1001 86380 86390 1
503224 99503224 1001 86380 86390 1
503226 99503226 1001 86380 86390 1
503050 99503050 1001 86380 86390 1
503077 99503077 1001 86380 86390 1
503006 99503006 1001 86380 86390 1
502794 99502794 1001 86380 86390 1
502860 99502860 1001 86380 86390 1
503470 99503470 1001 86380 86390 1
503320 99503320 1001 86380 86390 1
503413 99503413 1001 86380 86390 1
503440 99503440 1001 86380 86390 1
503353 99503353 1001 86380 86390 1
504089 99504089 1001 86380 86390 1
504019 99504019 1001 86380 86390 1
503720 99503720 1001 86380 86390 1
503842 99503842 1001 86380 86390 1
503614 99503614 1001 86380 86390 1
503681 99503681 1001 86380 86390 1
503540 99503540 1001 86380 86390 1
503546 99503546 1001 86380 86390 1
503509 99503509 1001 86380 86390 1
503498 99503498 1001 86380 86390 1
504214 99504214 1001 86380 86390 1
504844 99504844 1001 86380 86390 1
504793 99504793 1001 86380 86390 1
504916 99504916 1001 86380 86390 1
504785 99504785 1001 86380 86390 1
504901 99504901 1001 86380 86390 1
504661 99504661 1001 86380 86390 1
504588 99504588 1001 86380 86390 1
504538 99504538 1001 86380 86390 1
504580 99504580 1001 86380 86390 1
504506 99504506 1001 86380 86390 1
504433 99504433 1001 86380 86390 1
504526 99504526 1001 86380 86390 1
504504 99504504 1001 86380 86390 1
505098 99505098 1001 86380 86390 1
505124 99505124 1001 86380 86390 1
505000 99505000 1001 86380 86390 1
504949 99504949 1001 86380 86390 1
505686 99505686 1001 86380 86390 1
505623 99505623 1001 86380 86390 1
505727 99505727 1001 86380 86390 1
505757 99505757 1001 86380 86390 1
505702 99505702 1001 86380 86390 1
505555 99505555 1001 86380 86390 1
505466 99505466 1001 86380 86390 1
505183 99505183 1001 86380 86390 1
505326 99505326 1001 86380 86390 1
505172 99505172 1001 86380 86390 1
505807 99505807 1001 86380 86390 1
505936 99505936 1001 86380 86390 1
505861 99505861 1001 86380 86390 1
505862 99505862 1001 86380 86390 1
505784 99505784 1001 86380 86390 1
505877 99505877 1001 86380 86390 1
505944 99505944 1001 86380 86390 1
506577 99506577 1001 86380 86390 1
506437 99506437 1001 86380 86390 1
506556 99506556 1001 86380 86390 1
506264 99506264 1001 86380 86390 1
506126 99506126 1001 86380 86390 1
506794 99506794 1001 86380 86390 1
506644 99506644 1001 86380 86390 1
507283 99507283 1001 86380 86390 1
507233 99507233 1001 86380 86390 1
507351 99507351 1001 86380 86390 1
507236 99507236 1001 86380 86390 1
507417 99507417 1001 86380 86390 1
507117 99507117 1001 86380 86390 1
506900 99506900 1001 86380 86390 1
506952 99506952 1001 86380 86390 1
507565 99507565 1001 86380 86390 1
507591 99507591 1001 86380 86390 1
507488 99507488 1001 86380 86390 1
507463 99507463 1001 86380 86390 1
507470 99507470 1001 86380 86390 1
508061 99508061 1001 86380 86390 1
508205 99508205 1001 86380 86390 1
507914 99507914 1001 86380 86390 1
507970 99507970 1001 86380 86390 1
507653 99507653 1001 86380 86390 1
507656 99507656 1001 86380 86390 1
507788 99507788 1001 86380 86390 1
507801 99507801 1001 86380 86390 1
507687 99507687 1001 86380 86390 1
508425 99508425 1001 86380 86390 1
509047 99509047 1001 86380 86390 1
509054 99509054 1001 86380 86390 1
508754 99508754 1001 86380 86390 1
508773 99508773 1001 86380 86390 1
508801 99508801 1001 86380 86390 1
508699 99508699 1001 86380 86390 1
508589 99508589 1001 86380 86390 1
509258 99509258 1001 86380 86390 1
509800 99509800 1001 86380 86390 1
509832 99509832 1001 86380 86390 1
509705 99509705 1001 86380 86390 1
509795 99509795 1001 86380 86390 1
509894 99509894 1001 86380 86390 1
509732 99509732 1001 86380 86390 1
509758 99509758 1001 86380 86390 1
509610 99509610 1001 86380 86390 1
509675 99509675 1001 86380 86390 1
509638 99509638 1001 86380 86390 1
509576 99509576 1001 86380 86390 1
509435 99509435 1001 86380 86390 1
509364 99509364 1001 86380 86390 1
509406 99509406 1001 86380 86390 1
509303 99509303 1001 86380 86390 1
509926 99509926 1001 86380 86390 1
510058 99510058 1001 86380 86390 1
510087 99510087 1001 86380 86390 1
510534 99510534 1001 86380 86390 1
510682 99510682 1001 86380 86390 1
510369 99510369 1001 86380 86390 1
510395 99510395 1001 86380 86390 1
510318 99510318 1001 86380 86390 1
510348 99510348 1001 86380 86390 1
510468 99510468 1001 86380 86390 1
510197 99510197 1001 86380 86390 1
510198 99510198 1001 86380 86390 1
510215 99510215 1001 86380 86390 1
510165 99510165 1001 86380 86390 1
510221 99510221 1001 86380 86390 1
510234 99510234 1001 86380 86390 1
510892 99510892 1001 86380 86390 1
511381 99511381 1001 86380 86390 1
511218 99511218 1001 86380 86390 1
511283 99511283 1001 86380 86390 1
511300 99511300 1001 86380 86390 1
511281 99511281 1001 86380 86390 1
510989 99510989 1001 86380 86390 1
510978 99510978 1001 86380 86390 1
510942 99510942 1001 86380 86390 1
510995 99510995 1001 86380 86390 1
512267 99512267 1001 86380 86390 1
512365 99512365 1001 86380 86390 1
512197 99512197 1001 86380 86390 1
512236 99512236 1001 86380 86390 1
512340 99512340 1001 86380 86390 1
512111 99512111 1001 86380 86390 1
512086 99512086 1001 86380 86390 1
512051 99512051 1001 86380 86390 1
512104 99512104 1001 86380 86390 1
511953 99511953 1001 86380 86390 1
511920 99511920 1001 86380 86390 1
511791 99511791 1001 86380 86390 1
511822 99511822 1001 86380 86390 1
512392 99512392 1001 86380 86390 1
512422 99512422 1001 86380 86390 1
513183 99513183 1001 86380 86390 1
512962 99512962 1001 86380 86390 1
512898 99512898 1001 86380 86390 1
512989 99512989 1001 86380 86390 1
512835 99512835 1001 86380 86390 1
512874 99512874 1001 86380 86390 1
512836 99512836 1001 86380 86390 1
512665 99512665 1001 86380 86390 1
512591 99512591 1001 86380 86390 1
512711 99512711 1001 86380 86390 1
512776 99512776 1001 86380 86390 1
513306 99513306 1001 86380 86390 1
513403 99513403 1001 86380 86390 1
513379 99513379 1001 86380 86390 1
513405 99513405 1001 86380 86390 1
513968 99513968 1001 86380 86390 1
513983 99513983 1001 86380 86390 1
513984 99513984 1001 86380 86390 1
513972 99513972 1001 86380 86390 1
514021 99514021 1001 86380 86390 1
513771 99513771 1001 86380 86390 1
513784 99513784 1001 86380 86390 1
513618 99513618 1001 86380 86390 1
513546 99513546 1001 86380 86390 1
513548 99513548 1001 86380 86390 1
514132 99514132 1001 86380 86390 1
514656 99514656 1001 86380 86390 1
514682 99514682 1001 86380 86390 1
514835 99514835 1001 86380 86390 1
514685 99514685 1001 86380 86390 1
514712 99514712 1001 86380 86390 1
514643 99514643 1001 86380 86390 1
514595 99514595 1001 86380 86390 1
514508 99514508 1001 86380 86390 1
514372 99514372 1001 86380 86390 1
514308 99514308 1001 86380 86390 1
514271 99514271 1001 86380 86390 1
514907 99514907 1001 86380 86390 1
514909 99514909 1001 86380 86390 1
514861 99514861 1001 86380 86390 1
514862 99514862 1001 86380 86390 1
515557 99515557 1001 86380 86390 1
515521 99515521 1001 86380 86390 1
515573 99515573 1001 86380 86390 1
515288 99515288 1001 86380 86390 1
515308 99515308 1001 86380 86390 1
515181 99515181 1001 86380 86390 1
515079 99515079 1001 86380 86390 1
515171 99515171 1001 86380 86390 1
515223 99515223 1001 86380 86390 1
515236 99515236 1001 86380 86390 1
515225 99515225 1001 86380 86390 1
515084 99515084 1001 86380 86390 1
515098 99515098 1001 86380 86390 1
515241 99515241 1001 86380 86390 1
515230 99515230 1001 86380 86390 1
515800 99515800 1001 86380 86390 1
515879 99515879 1001 86380 86390 1
515740 99515740 1001 86380 86390 1
516394 99516394 1001 86380 86390 1
516363 99516363 1001 86380 86390 1
516125 99516125 1001 86380 86390 1
516246 99516246 1001 86380 86390 1
515969 99515969 1001 86380 86390 1
516694 99516694 1001 86380 86390 1
516594 99516594 1001 86380 86390 1
516686 99516686 1001 86380 86390 1
517221 99517221 1001 86380 86390 1
517303 99517303 1001 86380 86390 1
517287 99517287 1001 86380 86390 1
517218 99517218 1001 86380 86390 1
517058 99517058 1001 86380 86390 1
516959 99516959 1001 86380 86390 1
517000 99517000 1001 86380 86390 1
516834 99516834 1001 86380 86390 1
516900 99516900 1001 86380 86390 1
516837 99516837 1001 86380 86390 1
516749 99516749 1001 86380 86390 1
517414 99517414 1001 86380 86390 1
517467 99517467 1001 86380 86390 1
517366 99517366 1001 86380 86390 1
517355 99517355 1001 86380 86390 1
517525 99517525 1001 86380 86390 1
518159 99518159 1001 86380 86390 1
518118 99518118 1001 86380 86390 1
518149 99518149 1001 86380 86390 1
517994 99517994 1001 86380 86390 1
517931 99517931 1001 86380 86390 1
517791 99517791 1001 86380 86390 1
517937 99517937 1001 86380 86390 1
517787 99517787 1001 86380 86390 1
517904 99517904 1001 86380 86390 1
517699 99517699 1001 86380 86390 1
517732 99517732 1001 86380 86390 1
518253 99518253 1001 86380 86390 1
518243 99518243 1001 86380 86390 1
518193 99518193 1001 86380 86390 1
518233 99518233 1001 86380 86390 1
518987 99518987 1001 86380 86390 1
518809 99518809 1001 86380 86390 1
518786 99518786 1001 86380 86390 1
518825 99518825 1001 86380 86390 1
518694 99518694 1001 86380 86390 1
518720 99518720 1001 86380 86390 1
518734 99518734 1001 86380 86390 1
518672 99518672 1001 86380 86390 1
518524 99518524 1001 86380 86390 1
518506 99518506 1001 86380 86390 1
518508 99518508 1001 86380 86390 1
518998 99518998 1001 86380 86390 1
519068 99519068 1001 86380 86390 1
519097 99519097 1001 86380 86390 1
519062 99519062 1001 86380 86390 1
519715 99519715 1001 86380 86390 1
519789 99519789 1001 86380 86390 1
519796 99519796 1001 86380 86390 1
519643 99519643 1001 86380 86390 1
519632 99519632 1001 86380 86390 1
519646 99519646 1001 86380 86390 1
519404 99519404 1001 86380 86390 1
519574 99519574 1001 86380 86390 1
519568 99519568 1001 86380 86390 1
519245 99519245 1001 86380 86390 1
519376 99519376 1001 86380 86390 1
519317 99519317 1001 86380 86390 1
519384 99519384 1001 86380 86390 1
519322 99519322 1001 86380 86390 1
519954 99519954 1001 86380 86390 1
519981 99519981 1001 86380 86390 1
519934 99519934 1001 86380 86390 1
520000 99520000 1001 86380 86390 1
519818 99519818 1001 86380 86390 1
519911 99519911 1001 86380 86390 1
520604 99520604 1001 86380 86390 1
520500 99520500 1001 86380 86390 1
520345 99520345 1001 86380 86390 1
520278 99520278 1001 86380 86390 1
520177 99520177 1001 86380 86390 1
520052 99520052 1001 86380 86390 1
520194 99520194 1001 86380 86390 1
520078 99520078 1001 86380 86390 1
520186 99520186 1001 86380 86390 1
520820 99520820 1001 86380 86390 1
520643 99520643 1001 86380 86390 1
520802 99520802 1001 86380 86390 1
521441 99521441 1001 86380 86390 1
521319 99521319 1001 86380 86390 1
521157 99521157 1001 86380 86390 1
521218 99521218 1001 86380 86390 1
521049 99521049 1001 86380 86390 1
520921 99520921 1001 86380 86390 1
521516 99521516 1001 86380 86390 1
521471 99521471 1001 86380 86390 1
521537 99521537 1001 86380 86390 1
521565 99521565 1001 86380 86390 1
522273 99522273 1001 86380 86390 1
522119 99522119 1001 86380 86390 1
522201 99522201 1001 86380 86390 1
522215 99522215 1001 86380 86390 1
521983 99521983 1001 86380 86390 1
522009 99522009 1001 86380 86390 1
521980 99521980 1001 86380 86390 1
522021 99522021 1001 86380 86390 1
521879 99521879 1001 86380 86390 1
521815 99521815 1001 86380 86390 1
521703 99521703 1001 86380 86390 1
521704 99521704 1001 86380 86390 1
522381 99522381 1001 86380 86390 1
522420 99522420 1001 86380 86390 1
522383 99522383 1001 86380 86390 1
522489 99522489 1001 86380 86390 1
522465 99522465 1001 86380 86390 1
522952 99522952 1001 86380 86390 1
522918 99522918 1001 86380 86390 1
523047 99523047 1001 86380 86390 1
523013 99523013 1001 86380 86390 1
522900 99522900 1001 86380 86390 1
522913 99522913 1001 86380 86390 1
522770 99522770 1001 86380 86390 1
522640 99522640 1001 86380 86390 1
522666 99522666 1001 86380 86390 1
522668 99522668 1001 86380 86390 1
522645 99522645 1001 86380 86390 1
522518 99522518 1001 86380 86390 1
522661 99522661 1001 86380 86390 1
523786 99523786 1001 86380 86390 1
523828 99523828 1001 86380 86390 1
523727 99523727 1001 86380 86390 1
523664 99523664 1001 86380 86390 1
523704 99523704 1001 86380 86390 1
524097 99524097 1001 86380 86390 1
524149 99524149 1001 86380 86390 1
524008 99524008 1001 86380 86390 1
523959 99523959 1001 86380 86390 1
524133 99524133 1001 86380 86390 1
524095 99524095 1001 86380 86390 1
524108 99524108 1001 86380 86390 1
524722 99524722 1001 86380 86390 1
524746 99524746 1001 86380 86390 1
524703 99524703 1001 86380 86390 1
524360 99524360 1001 86380 86390 1
524453 99524453 1001 86380 86390 1
524505 99524505 1001 86380 86390 1
524220 99524220 1001 86380 86390 1
524196 99524196 1001 86380 86390 1
524276 99524276 1001 86380 86390 1
524329 99524329 1001 86380 86390 1
524913 99524913 1001 86380 86390 1
524955 99524955 1001 86380 86390 1
524879 99524879 1001 86380 86390 1
524933 99524933 1001 86380 86390 1
524882 99524882 1001 86380 86390 1
525570 99525570 1001 86380 86390 1
525571 99525571 1001 86380 86390 1
525423 99525423 1001 86380 86390 1
525579 99525579 1001 86380 86390 1
525556 99525556 1001 86380 86390 1
525595 99525595 1001 86380 86390 1
525198 99525198 1001 86380 86390 1
525362 99525362 1001 86380 86390 1
525298 99525298 1001 86380 86390 1
525325 99525325 1001 86380 86390 1
525377 99525377 1001 86380 86390 1
525082 99525082 1001 86380 86390 1
525173 99525173 1001 86380 86390 1
525061 99525061 1001 86380 86390 1
525130 99525130 1001 86380 86390 1
525599 99525599 1001 86380 86390 1
526232 99526232 1001 86380 86390 1
526362 99526362 1001 86380 86390 1
526413 99526413 1001 86380 86390 1
526089 99526089 1001 86380 86390 1
526029 99526029 1001 86380 86390 1
526109 99526109 1001 86380 86390 1
526213 99526213 1001 86380 86390 1
526125 99526125 1001 86380 86390 1
525867 99525867 1001 86380 86390 1
525818 99525818 1001 86380 86390 1
525897 99525897 1001 86380 86390 1
525949 99525949 1001 86380 86390 1
525962 99525962 1001 86380 86390 1
525952 99525952 1001 86380 86390 1
525941 99525941 1001 86380 86390 1
525930 99525930 1001 86380 86390 1
526450 99526450 1001 86380 86390 1
527249 99527249 1001 86380 86390 1
527225 99527225 1001 86380 86390 1
526940 99526940 1001 86380 86390 1
526878 99526878 1001 86380 86390 1
526932 99526932 1001 86380 86390 1
527038 99527038 1001 86380 86390 1
526830 99526830 1001 86380 86390 1
526831 99526831 1001 86380 86390 1
527356 99527356 1001 86380 86390 1
527370 99527370 1001 86380 86390 1
527333 99527333 1001 86380 86390 1
527451 99527451 1001 86380 86390 1
527348 99527348 1001 86380 86390 1
527414 99527414 1001 86380 86390 1
528039 99528039 1001 86380 86390 1
527938 99527938 1001 86380 86390 1
527900 99527900 1001 86380 86390 1
528029 99528029 1001 86380 86390 1
528006 99528006 1001 86380 86390 1
527891 99527891 1001 86380 86390 1
528022 99528022 1001 86380 86390 1
527848 99527848 1001 86380 86390 1
527649 99527649 1001 86380 86390 1
527533 99527533 1001 86380 86390 1
527477 99527477 1001 86380 86390 1
528257 99528257 1001 86380 86390 1
528105 99528105 1001 86380 86390 1
528247 99528247 1001 86380 86390 1
528900 99528900 1001 86380 86390 1
528879 99528879 1001 86380 86390 1
528862 99528862 1001 86380 86390 1
528863 99528863 1001 86380 86390 1
528518 99528518 1001 86380 86390 1
528571 99528571 1001 86380 86390 1
528533 99528533 1001 86380 86390 1
528523 99528523 1001 86380 86390 1
528510 99528510 1001 86380 86390 1
528437 99528437 1001 86380 86390 1
528369 99528369 1001 86380 86390 1
528304 99528304 1001 86380 86390 1
529062 99529062 1001 86380 86390 1
528988 99528988 1001 86380 86390 1
529678 99529678 1001 86380 86390 1
529527 99529527 1001 86380 86390 1
529545 99529545 1001 86380 86390 1
529405 99529405 1001 86380 86390 1
529485 99529485 1001 86380 86390 1
529344 99529344 1001 86380 86390 1
529490 99529490 1001 86380 86390 1
529376 99529376 1001 86380 86390 1
529339 99529339 1001 86380 86390 1
529379 99529379 1001 86380 86390 1
529305 99529305 1001 86380 86390 1
529281 99529281 1001 86380 86390 1
529142 99529142 1001 86380 86390 1
529298 99529298 1001 86380 86390 1
529144 99529144 1001 86380 86390 1
529131 99529131 1001 86380 86390 1
529911 99529911 1001 86380 86390 1
529876 99529876 1001 86380 86390 1
530387 99530387 1001 86380 86390 1
530440 99530440 1001 86380 86390 1
530377 99530377 1001 86380 86390 1
530484 99530484 1001 86380 86390 1
530423 99530423 1001 86380 86390 1
530222 99530222 1001 86380 86390 1
530242 99530242 1001 86380 86390 1
530268 99530268 1001 86380 86390 1
529960 99529960 1001 86380 86390 1
529936 99529936 1001 86380 86390 1
530045 99530045 1001 86380 86390 1
530641 99530641 1001 86380 86390 1
530658 99530658 1001 86380 86390 1
530572 99530572 1001 86380 86390 1
531206 99531206 1001 86380 86390 1
531369 99531369 1001 86380 86390 1
530985 99530985 1001 86380 86390 1
531063 99531063 1001 86380 86390 1
531001 99531001 1001 86380 86390 1
531005 99531005 1001 86380 86390 1
530883 99530883 1001 86380 86390 1
530872 99530872 1001 86380 86390 1
531558 99531558 1001 86380 86390 1
531540 99531540 1001 86380 86390 1
532104 99532104 1001 86380 86390 1
532047 99532047 1001 86380 86390 1
532022 99532022 1001 86380 86390 1
531988 99531988 1001 86380 86390 1
531753 99531753 1001 86380 86390 1
531598 99531598 1001 86380 86390 1
531617 99531617 1001 86380 86390 1
531675 99531675 1001 86380 86390 1
532243 99532243 1001 86380 86390 1
532361 99532361 1001 86380 86390 1
532344 99532344 1001 86380 86390 1
532890 99532890 1001 86380 86390 1
532762 99532762 1001 86380 86390 1
532639 99532639 1001 86380 86390 1
532654 99532654 1001 86380 86390 1
532594 99532594 1001 86380 86390 1
532479 99532479 1001 86380 86390 1
532527 99532527 1001 86380 86390 1
533203 99533203 1001 86380 86390 1
533091 99533091 1001 86380 86390 1
533196 99533196 1001 86380 86390 1
533813 99533813 1001 86380 86390 1
533844 99533844 1001 86380 86390 1
533342 99533342 1001 86380 86390 1
533370 99533370 1001 86380 86390 1
533372 99533372 1001 86380 86390 1
533284 99533284 1001 86380 86390 1
533378 99533378 1001 86380 86390 1
534027 99534027 1001 86380 86390 1
533912 99533912 1001 86380 86390 1
533997 99533997 1001 86380 86390 1
534329 99534329 1001 86380 86390 1
534448 99534448 1001 86380 86390 1
534129 99534129 1001 86380 86390 1
534064 99534064 1001 86380 86390 1
534847 99534847 1001 86380 86390 1
534757 99534757 1001 86380 86390 1
535410 99535410 1001 86380 86390 1
535411 99535411 1001 86380 86390 1
535390 99535390 1001 86380 86390 1
535173 99535173 1001 86380 86390 1
535088 99535088 1001 86380 86390 1
535052 99535052 1001 86380 86390 1
535015 99535015 1001 86380 86390 1
534953 99534953 1001 86380 86390 1
535576 99535576 1001 86380 86390 1
535542 99535542 1001 86380 86390 1
536234 99536234 1001 86380 86390 1
536157 99536157 1001 86380 86390 1
536314 99536314 1001 86380 86390 1
536153 99536153 1001 86380 86390 1
536334 99536334 1001 86380 86390 1
535928 99535928 1001 86380 86390 1
535761 99535761 1001 86380 86390 1
535895 99535895 1001 86380 86390 1
535818 99535818 1001 86380 86390 1
536427 99536427 1001 86380 86390 1
536415 99536415 1001 86380 86390 1
536456 99536456 1001 86380 86390 1
536499 99536499 1001 86380 86390 1
536500 99536500 1001 86380 86390 1
537127 99537127 1001 86380 86390 1
537046 99537046 1001 86380 86390 1
537305 99537305 1001 86380 86390 1
537181 99537181 1001 86380 86390 1
537912 99537912 1001 86380 86390 1
537959 99537959 1001 86380 86390 1
537838 99537838 1001 86380 86390 1
537929 99537929 1001 86380 86390 1
537777 99537777 1001 86380 86390 1
537779 99537779 1001 86380 86390 1
537625 99537625 1001 86380 86390 1
537402 99537402 1001 86380 86390 1
538638 99538638 1001 86380 86390 1
538768 99538768 1001 86380 86390 1
538646 99538646 1001 86380 86390 1
538685 99538685 1001 86380 86390 1
538570 99538570 1001 86380 86390 1
538442 99538442 1001 86380 86390 1
538444 99538444 1001 86380 86390 1
538509 99538509 1001 86380 86390 1
538207 99538207 1001 86380 86390 1
538390 99538390 1001 86380 86390 1
538368 99538368 1001 86380 86390 1
538305 99538305 1001 86380 86390 1
538216 99538216 1001 86380 86390 1
538204 99538204 1001 86380 86390 1
538993 99538993 1001 86380 86390 1
539019 99539019 1001 86380 86390 1
538981 99538981 1001 86380 86390 1
539017 99539017 1001 86380 86390 1
539499 99539499 1001 86380 86390 1
539513 99539513 1001 86380 86390 1
539257 99539257 1001 86380 86390 1
539350 99539350 1001 86380 86390 1
539286 99539286 1001 86380 86390 1
539287 99539287 1001 86380 86390 1
539356 99539356 1001 86380 86390 1
539409 99539409 1001 86380 86390 1
539422 99539422 1001 86380 86390 1
539240 99539240 1001 86380 86390 1
539139 99539139 1001 86380 86390 1
539819 99539819 1001 86380 86390 1
539812 99539812 1001 86380 86390 1
539660 99539660 1001 86380 86390 1
539843 99539843 1001 86380 86390 1
539689 99539689 1001 86380 86390 1
540442 99540442 1001 86380 86390 1
540447 99540447 1001 86380 86390 1
540270 99540270 1001 86380 86390 1
540095 99540095 1001 86380 86390 1
540168 99540168 1001 86380 86390 1
540027 99540027 1001 86380 86390 1
540584 99540584 1001 86380 86390 1
540483 99540483 1001 86380 86390 1
540579 99540579 1001 86380 86390 1
541104 99541104 1001 86380 86390 1
541117 99541117 1001 86380 86390 1
541275 99541275 1001 86380 86390 1
541160 99541160 1001 86380 86390 1
541238 99541238 1001 86380 86390 1
541189 99541189 1001 86380 86390 1
541241 99541241 1001 86380 86390 1
541287 99541287 1001 86380 86390 1
540934 99540934 1001 86380 86390 1
541050 99541050 1001 86380 86390 1
540961 99540961 1001 86380 86390 1
541053 99541053 1001 86380 86390 1
540924 99540924 1001 86380 86390 1
540914 99540914 1001 86380 86390 1
540929 99540929 1001 86380 86390 1
541061 99541061 1001 86380 86390 1
540698 99540698 1001 86380 86390 1
540779 99540779 1001 86380 86390 1
540852 99540852 1001 86380 86390 1
541422 99541422 1001 86380 86390 1
541374 99541374 1001 86380 86390 1
541413 99541413 1001 86380 86390 1
542004 99542004 1001 86380 86390 1
542118 99542118 1001 86380 86390 1
542048 99542048 1001 86380 86390 1
542051 99542051 1001 86380 86390 1
542039 99542039 1001 86380 86390 1
541964 99541964 1001 86380 86390 1
541752 99541752 1001 86380 86390 1
541783 99541783 1001 86380 86390 1
541548 99541548 1001 86380 86390 1
542147 99542147 1001 86380 86390 1
542199 99542199 1001 86380 86390 1
542161 99542161 1001 86380 86390 1
542187 99542187 1001 86380 86390 1
542316 99542316 1001 86380 86390 1
542254 99542254 1001 86380 86390 1
542805 99542805 1001 86380 86390 1
542897 99542897 1001 86380 86390 1
542899 99542899 1001 86380 86390 1
542650 99542650 1001 86380 86390 1
542692 99542692 1001 86380 86390 1
542617 99542617 1001 86380 86390 1
542672 99542672 1001 86380 86390 1
542369 99542369 1001 86380 86390 1
542437 99542437 1001 86380 86390 1
542386 99542386 1001 86380 86390 1
542374 99542374 1001 86380 86390 1
542530 99542530 1001 86380 86390 1
543009 99543009 1001 86380 86390 1
543062 99543062 1001 86380 86390 1
543038 99543038 1001 86380 86390 1
543106 99543106 1001 86380 86390 1
543628 99543628 1001 86380 86390 1
543494 99543494 1001 86380 86390 1
543394 99543394 1001 86380 86390 1
543180 99543180 1001 86380 86390 1
543781 99543781 1001 86380 86390 1
543939 99543939 1001 86380 86390 1
543965 99543965 1001 86380 86390 1
543905 99543905 1001 86380 86390 1
543949 99543949 1001 86380 86390 1
544445 99544445 1001 86380 86390 1
544404 99544404 1001 86380 86390 1
544455 99544455 1001 86380 86390 1
544481 99544481 1001 86380 86390 1
544520 99544520 1001 86380 86390 1
544393 99544393 1001 86380 86390 1
544251 99544251 1001 86380 86390 1
544200 99544200 1001 86380 86390 1
544373 99544373 1001 86380 86390 1
544270 99544270 1001 86380 86390 1
544036 99544036 1001 86380 86390 1
433779 635 1001 80460 81237 1
437186 680 1001 68040 75237 1
425460 1018 1001 13440 13917 1
435017 781 1001 19320 20757 1
400350 99400350 1001 86380 86390 1
400376 99400376 1001 86380 86390 1
400392 99400392 1001 86380 86390 1
400637 99400637 1001 86380 86390 1
400725 99400725 1001 86380 86390 1
400882 99400882 1001 86380 86390 1
401568 99401568 1001 86380 86390 1
401586 99401586 1001 86380 86390 1
401896 99401896 1001 86380 86390 1
401963 99401963 1001 86380 86390 1
402098 99402098 1001 86380 86390 1
402219 99402219 1001 86380 86390 1
402347 99402347 1001 86380 86390 1
402334 99402334 1001 86380 86390 1
402740 99402740 1001 86380 86390 1
402850 99402850 1001 86380 86390 1
402815 99402815 1001 86380 86390 1
402865 99402865 1001 86380 86390 1
403223 99403223 1001 86380 86390 1
403569 99403569 1001 86380 86390 1
403601 99403601 1001 86380 86390 1
403727 99403727 1001 86380 86390 1
403762 99403762 1001 86380 86390 1
404218 99404218 1001 86380 86390 1
404448 99404448 1001 86380 86390 1
404544 99404544 1001 86380 86390 1
404629 99404629 1001 86380 86390 1
404757 99404757 1001 86380 86390 1
404843 99404843 1001 86380 86390 1
405199 99405199 1001 86380 86390 1
405365 99405365 1001 86380 86390 1
405544 99405544 1001 86380 86390 1
405814 99405814 1001 86380 86390 1
405983 99405983 1001 86380 86390 1
405996 99405996 1001 86380 86390 1
406064 99406064 1001 86380 86390 1
406070 99406070 1001 86380 86390 1
406148 99406148 1001 86380 86390 1
406172 99406172 1001 86380 86390 1
406161 99406161 1001 86380 86390 1
406192 99406192 1001 86380 86390 1
406281 99406281 1001 86380 86390 1
406805 99406805 1001 86380 86390 1
406806 99406806 1001 86380 86390 1
406762 99406762 1001 86380 86390 1
406853 99406853 1001 86380 86390 1
407220 99407220 1001 86380 86390 1
407255 99407255 1001 86380 86390 1
407869 99407869 1001 86380 86390 1
407872 99407872 1001 86380 86390 1
407874 99407874 1001 86380 86390 1
407905 99407905 1001 86380 86390 1
408002 99408002 1001 86380 86390 1
408747 99408747 1001 86380 86390 1
408846 99408846 1001 86380 86390 1
408899 99408899 1001 86380 86390 1
408763 99408763 1001 86380 86390 1
409075 99409075 1001 86380 86390 1
408983 99408983 1001 86380 86390 1
409114 99409114 1001 86380 86390 1
409542 99409542 1001 86380 86390 1
409651 99409651 1001 86380 86390 1
409754 99409754 1001 86380 86390 1
409910 99409910 1001 86380 86390 1
409980 99409980 1001 86380 86390 1
409904 99409904 1001 86380 86390 1
410098 99410098 1001 86380 86390 1
410228 99410228 1001 86380 86390 1
410245 99410245 1001 86380 86390 1
410404 99410404 1001 86380 86390 1
410439 99410439 1001 86380 86390 1
410416 99410416 1001 86380 86390 1
410408 99410408 1001 86380 86390 1
410672 99410672 1001 86380 86390 1
410913 99410913 1001 86380 86390 1
410983 99410983 1001 86380 86390 1
411018 99411018 1001 86380 86390 1
411102 99411102 1001 86380 86390 1
411021 99411021 1001 86380 86390 1
411222 99411222 1001 86380 86390 1
411375 99411375 1001 86380 86390 1
411740 99411740 1001 86380 86390 1
411840 99411840 1001 86380 86390 1
411986 99411986 1001 86380 86390 1
411861 99411861 1001 86380 86390 1
412170 99412170 1001 86380 86390 1
412103 99412103 1001 86380 86390 1
412257 99412257 1001 86380 86390 1
412408 99412408 1001 86380 86390 1
413497 99413497 1001 86380 86390 1
413654 99413654 1001 86380 86390 1
413333 99413333 1001 86380 86390 1
413126 99413126 1001 86380 86390 1
412865 99412865 1001 86380 86390 1
412701 99412701 1001 86380 86390 1
412728 99412728 1001 86380 86390 1
412875 99412875 1001 86380 86390 1
412818 99412818 1001 86380 86390 1
412497 99412497 1001 86380 86390 1
414064 99414064 1001 86380 86390 1
414065 99414065 1001 86380 86390 1
413701 99413701 1001 86380 86390 1
413769 99413769 1001 86380 86390 1
413974 99413974 1001 86380 86390 1
414028 99414028 1001 86380 86390 1
415256 99415256 1001 86380 86390 1
414986 99414986 1001 86380 86390 1
414610 99414610 1001 86380 86390 1
414834 99414834 1001 86380 86390 1
414452 99414452 1001 86380 86390 1
414325 99414325 1001 86380 86390 1
415342 99415342 1001 86380 86390 1
415627 99415627 1001 86380 86390 1
416587 99416587 1001 86380 86390 1
416844 99416844 1001 86380 86390 1
416687 99416687 1001 86380 86390 1
416266 99416266 1001 86380 86390 1
416327 99416327 1001 86380 86390 1
416460 99416460 1001 86380 86390 1
416034 99416034 1001 86380 86390 1
415767 99415767 1001 86380 86390 1
415982 99415982 1001 86380 86390 1
417259 99417259 1001 86380 86390 1
417003 99417003 1001 86380 86390 1
417008 99417008 1001 86380 86390 1
417012 99417012 1001 86380 86390 1
417156 99417156 1001 86380 86390 1
417325 99417325 1001 86380 86390 1
418765 99418765 1001 86380 86390 1
418661 99418661 1001 86380 86390 1
418768 99418768 1001 86380 86390 1
418670 99418670 1001 86380 86390 1
418077 99418077 1001 86380 86390 1
418037 99418037 1001 86380 86390 1
418257 99418257 1001 86380 86390 1
418171 99418171 1001 86380 86390 1
417663 99417663 1001 86380 86390 1
417715 99417715 1001 86380 86390 1
417685 99417685 1001 86380 86390 1
417830 99417830 1001 86380 86390 1
417619 99417619 1001 86380 86390 1
419003 99419003 1001 86380 86390 1
418966 99418966 1001 86380 86390 1
418920 99418920 1001 86380 86390 1
420446 99420446 1001 86380 86390 1
420060 99420060 1001 86380 86390 1
419701 99419701 1001 86380 86390 1
419827 99419827 1001 86380 86390 1
419332 99419332 1001 86380 86390 1
420613 99420613 1001 86380 86390 1
420626 99420626 1001 86380 86390 1
420553 99420553 1001 86380 86390 1
420632 99420632 1001 86380 86390 1
421815 99421815 1001 86380 86390 1
421748 99421748 1001 86380 86390 1
422060 99422060 1001 86380 86390 1
422013 99422013 1001 86380 86390 1
421729 99421729 1001 86380 86390 1
421830 99421830 1001 86380 86390 1
421267 99421267 1001 86380 86390 1
421464 99421464 1001 86380 86390 1
421603 99421603 1001 86380 86390 1
421654 99421654 1001 86380 86390 1
421473 99421473 1001 86380 86390 1
422509 99422509 1001 86380 86390 1
422266 99422266 1001 86380 86390 1
422395 99422395 1001 86380 86390 1
422452 99422452 1001 86380 86390 1
422132 99422132 1001 86380 86390 1
423508 99423508 1001 86380 86390 1
423471 99423471 1001 86380 86390 1
423329 99423329 1001 86380 86390 1
423162 99423162 1001 86380 86390 1
423166 99423166 1001 86380 86390 1
422905 99422905 1001 86380 86390 1
422637 99422637 1001 86380 86390 1
422711 99422711 1001 86380 86390 1
422898 99422898 1001 86380 86390 1
423797 99423797 1001 86380 86390 1
425171 99425171 1001 86380 86390 1
425087 99425087 1001 86380 86390 1
425180 99425180 1001 86380 86390 1
425349 99425349 1001 86380 86390 1
425186 99425186 1001 86380 86390 1
425359 99425359 1001 86380 86390 1
424882 99424882 1001 86380 86390 1
424766 99424766 1001 86380 86390 1
424334 99424334 1001 86380 86390 1
424335 99424335 1001 86380 86390 1
425710 99425710 1001 86380 86390 1
425693 99425693 1001 86380 86390 1
425506 99425506 1001 86380 86390 1
425639 99425639 1001 86380 86390 1
425695 99425695 1001 86380 86390 1
425515 99425515 1001 86380 86390 1
425818 99425818 1001 86380 86390 1
427069 99427069 1001 86380 86390 1
426356 99426356 1001 86380 86390 1
426456 99426456 1001 86380 86390 1
426608 99426608 1001 86380 86390 1
425913 99425913 1001 86380 86390 1
427517 99427517 1001 86380 86390 1
427378 99427378 1001 86380 86390 1
427446 99427446 1001 86380 86390 1
427521 99427521 1001 86380 86390 1
428550 99428550 1001 86380 86390 1
428352 99428352 1001 86380 86390 1
428553 99428553 1001 86380 86390 1
428625 99428625 1001 86380 86390 1
427931 99427931 1001 86380 86390 1
428081 99428081 1001 86380 86390 1
428054 99428054 1001 86380 86390 1
428137 99428137 1001 86380 86390 1
427752 99427752 1001 86380 86390 1
427779 99427779 1001 86380 86390 1
427782 99427782 1001 86380 86390 1
427833 99427833 1001 86380 86390 1
427911 99427911 1001 86380 86390 1
427597 99427597 1001 86380 86390 1
428811 99428811 1001 86380 86390 1
428836 99428836 1001 86380 86390 1
430119 99430119 1001 86380 86390 1
430276 99430276 1001 86380 86390 1
430099 99430099 1001 86380 86390 1
430253 99430253 1001 86380 86390 1
430336 99430336 1001 86380 86390 1
430357 99430357 1001 86380 86390 1
429697 99429697 1001 86380 86390 1
429257 99429257 1001 86380 86390 1
429193 99429193 1001 86380 86390 1
429264 99429264 1001 86380 86390 1
429343 99429343 1001 86380 86390 1
430376 99430376 1001 86380 86390 1
430532 99430532 1001 86380 86390 1
431741 99431741 1001 86380 86390 1
432059 99432059 1001 86380 86390 1
431677 99431677 1001 86380 86390 1
431661 99431661 1001 86380 86390 1
431903 99431903 1001 86380 86390 1
431629 99431629 1001 86380 86390 1
431387 99431387 1001 86380 86390 1
431394 99431394 1001 86380 86390 1
430950 99430950 1001 86380 86390 1
431088 99431088 1001 86380 86390 1
432206 99432206 1001 86380 86390 1
432361 99432361 1001 86380 86390 1
432386 99432386 1001 86380 86390 1
432164 99432164 1001 86380 86390 1
433331 99433331 1001 86380 86390 1
433100 99433100 1001 86380 86390 1
432957 99432957 1001 86380 86390 1
433038 99433038 1001 86380 86390 1
432748 99432748 1001 86380 86390 1
432884 99432884 1001 86380 86390 1
432804 99432804 1001 86380 86390 1
432718 99432718 1001 86380 86390 1
432894 99432894 1001 86380 86390 1
433318 99433318 1001 86380 86390 1
433948 99433948 1001 86380 86390 1
435037 99435037 1001 86380 86390 1
435304 99435304 1001 86380 86390 1
434611 99434611 1001 86380 86390 1
434151 99434151 1001 86380 86390 1
434311 99434311 1001 86380 86390 1
435616 99435616 1001 86380 86390 1
435565 99435565 1001 86380 86390 1
435640 99435640 1001 86380 86390 1
436881 99436881 1001 86380 86390 1
436623 99436623 1001 86380 86390 1
436461 99436461 1001 86380 86390 1
436508 99436508 1001 86380 86390 1
436715 99436715 1001 86380 86390 1
436413 99436413 1001 86380 86390 1
436311 99436311 1001 86380 86390 1
435955 99435955 1001 86380 86390 1
436272 99436272 1001 86380 86390 1
436083 99436083 1001 86380 86390 1
437316 99437316 1001 86380 86390 1
437174 99437174 1001 86380 86390 1
300558 99300558 1001 86380 86390 1
300624 99300624 1001 86380 86390 1
300505 99300505 1001 86380 86390 1
300416 99300416 1001 86380 86390 1
300162 99300162 1001 86380 86390 1
300297 99300297 1001 86380 86390 1
300221 99300221 1001 86380 86390 1
300157 99300157 1001 86380 86390 1
300859 99300859 1001 86380 86390 1
300911 99300911 1001 86380 86390 1
300889 99300889 1001 86380 86390 1
301509 99301509 1001 86380 86390 1
301511 99301511 1001 86380 86390 1
301339 99301339 1001 86380 86390 1
301292 99301292 1001 86380 86390 1
301149 99301149 1001 86380 86390 1
301346 99301346 1001 86380 86390 1
300987 99300987 1001 86380 86390 1
300975 99300975 1001 86380 86390 1
301027 99301027 1001 86380 86390 1
301080 99301080 1001 86380 86390 1
301576 99301576 1001 86380 86390 1
302182 99302182 1001 86380 86390 1
302250 99302250 1001 86380 86390 1
301995 99301995 1001 86380 86390 1
302048 99302048 1001 86380 86390 1
302166 99302166 1001 86380 86390 1
302078 99302078 1001 86380 86390 1
302160 99302160 1001 86380 86390 1
301847 99301847 1001 86380 86390 1
302483 99302483 1001 86380 86390 1
301969 99301969 1001 86380 86390 1
302512 99302512 1001 86380 86390 1
302514 99302514 1001 86380 86390 1
302465 99302465 1001 86380 86390 1
302519 99302519 1001 86380 86390 1
303131 99303131 1001 86380 86390 1
303177 99303177 1001 86380 86390 1
303098 99303098 1001 86380 86390 1
303192 99303192 1001 86380 86390 1
302848 99302848 1001 86380 86390 1
302800 99302800 1001 86380 86390 1
302622 99302622 1001 86380 86390 1
303388 99303388 1001 86380 86390 1
303236 99303236 1001 86380 86390 1
303266 99303266 1001 86380 86390 1
303849 99303849 1001 86380 86390 1
303940 99303940 1001 86380 86390 1
303839 99303839 1001 86380 86390 1
303955 99303955 1001 86380 86390 1
303624 99303624 1001 86380 86390 1
303684 99303684 1001 86380 86390 1
303570 99303570 1001 86380 86390 1
303609 99303609 1001 86380 86390 1
303586 99303586 1001 86380 86390 1
303487 99303487 1001 86380 86390 1
303829 99303829 1001 86380 86390 1
304036 99304036 1001 86380 86390 1
304234 99304234 1001 86380 86390 1
304132 99304132 1001 86380 86390 1
304798 99304798 1001 86380 86390 1
304633 99304633 1001 86380 86390 1
304433 99304433 1001 86380 86390 1
304326 99304326 1001 86380 86390 1
304927 99304927 1001 86380 86390 1
305622 99305622 1001 86380 86390 1
305659 99305659 1001 86380 86390 1
305510 99305510 1001 86380 86390 1
305676 99305676 1001 86380 86390 1
305339 99305339 1001 86380 86390 1
305379 99305379 1001 86380 86390 1
305446 99305446 1001 86380 86390 1
305319 99305319 1001 86380 86390 1
305285 99305285 1001 86380 86390 1
305096 99305096 1001 86380 86390 1
305192 99305192 1001 86380 86390 1
500040 99500040 1001 86380 86390 1
500134 99500134 1001 86380 86390 1
500007 99500007 1001 86380 86390 1
500664 99500664 1001 86380 86390 1
500693 99500693 1001 86380 86390 1
500655 99500655 1001 86380 86390 1
500807 99500807 1001 86380 86390 1
500510 99500510 1001 86380 86390 1
500527 99500527 1001 86380 86390 1
500542 99500542 1001 86380 86390 1
500232 99500232 1001 86380 86390 1
500351 99500351 1001 86380 86390 1
500365 99500365 1001 86380 86390 1
500211 99500211 1001 86380 86390 1
500368 99500368 1001 86380 86390 1
500358 99500358 1001 86380 86390 1
500308 99500308 1001 86380 86390 1
500981 99500981 1001 86380 86390 1
500944 99500944 1001 86380 86390 1
500984 99500984 1001 86380 86390 1
501010 99501010 1001 86380 86390 1
500816 99500816 1001 86380 86390 1
501011 99501011 1001 86380 86390 1
500830 99500830 1001 86380 86390 1
501453 99501453 1001 86380 86390 1
501547 99501547 1001 86380 86390 1
501630 99501630 1001 86380 86390 1
501382 99501382 1001 86380 86390 1
501037 99501037 1001 86380 86390 1
501169 99501169 1001 86380 86390 1
501092 99501092 1001 86380 86390 1
501068 99501068 1001 86380 86390 1
501044 99501044 1001 86380 86390 1
501743 99501743 1001 86380 86390 1
501642 99501642 1001 86380 86390 1
501721 99501721 1001 86380 86390 1
501813 99501813 1001 86380 86390 1
501776 99501776 1001 86380 86390 1
502434 99502434 1001 86380 86390 1
502436 99502436 1001 86380 86390 1
502340 99502340 1001 86380 86390 1
502381 99502381 1001 86380 86390 1
502268 99502268 1001 86380 86390 1
502269 99502269 1001 86380 86390 1
502296 99502296 1001 86380 86390 1
502426 99502426 1001 86380 86390 1
502260 99502260 1001 86380 86390 1
502114 99502114 1001 86380 86390 1
501948 99501948 1001 86380 86390 1
501877 99501877 1001 86380 86390 1
501985 99501985 1001 86380 86390 1
501947 99501947 1001 86380 86390 1
502661 99502661 1001 86380 86390 1
502533 99502533 1001 86380 86390 1
502510 99502510 1001 86380 86390 1
502653 99502653 1001 86380 86390 1
503255 99503255 1001 86380 86390 1
503089 99503089 1001 86380 86390 1
503102 99503102 1001 86380 86390 1
503221 99503221 1001 86380 86390 1
503183 99503183 1001 86380 86390 1
503148 99503148 1001 86380 86390 1
503286 99503286 1001 86380 86390 1
502927 99502927 1001 86380 86390 1
502955 99502955 1001 86380 86390 1
503046 99503046 1001 86380 86390 1
502710 99502710 1001 86380 86390 1
502684 99502684 1001 86380 86390 1
502819 99502819 1001 86380 86390 1
502809 99502809 1001 86380 86390 1
502745 99502745 1001 86380 86390 1
502880 99502880 1001 86380 86390 1
503345 99503345 1001 86380 86390 1
503452 99503452 1001 86380 86390 1
503389 99503389 1001 86380 86390 1
503312 99503312 1001 86380 86390 1
503313 99503313 1001 86380 86390 1
503977 99503977 1001 86380 86390 1
503940 99503940 1001 86380 86390 1
504100 99504100 1001 86380 86390 1
504063 99504063 1001 86380 86390 1
503733 99503733 1001 86380 86390 1
503799 99503799 1001 86380 86390 1
503721 99503721 1001 86380 86390 1
503854 99503854 1001 86380 86390 1
503817 99503817 1001 86380 86390 1
503846 99503846 1001 86380 86390 1
503510 99503510 1001 86380 86390 1
503576 99503576 1001 86380 86390 1
503590 99503590 1001 86380 86390 1
503516 99503516 1001 86380 86390 1
503561 99503561 1001 86380 86390 1
504221 99504221 1001 86380 86390 1
504312 99504312 1001 86380 86390 1
504172 99504172 1001 86380 86390 1
504224 99504224 1001 86380 86390 1
504867 99504867 1001 86380 86390 1
504781 99504781 1001 86380 86390 1
504921 99504921 1001 86380 86390 1
504809 99504809 1001 86380 86390 1
504546 99504546 1001 86380 86390 1
504573 99504573 1001 86380 86390 1
504630 99504630 1001 86380 86390 1
504721 99504721 1001 86380 86390 1
504376 99504376 1001 86380 86390 1
504406 99504406 1001 86380 86390 1
504369 99504369 1001 86380 86390 1
504331 99504331 1001 86380 86390 1
505020 99505020 1001 86380 86390 1
505085 99505085 1001 86380 86390 1
504978 99504978 1001 86380 86390 1
505095 99505095 1001 86380 86390 1
505583 99505583 1001 86380 86390 1
505765 99505765 1001 86380 86390 1
505463 99505463 1001 86380 86390 1
505408 99505408 1001 86380 86390 1
505188 99505188 1001 86380 86390 1
505214 99505214 1001 86380 86390 1
505228 99505228 1001 86380 86390 1
505166 99505166 1001 86380 86390 1
505312 99505312 1001 86380 86390 1
505846 99505846 1001 86380 86390 1
505951 99505951 1001 86380 86390 1
505941 99505941 1001 86380 86390 1
505838 99505838 1001 86380 86390 1
505958 99505958 1001 86380 86390 1
506455 99506455 1001 86380 86390 1
506476 99506476 1001 86380 86390 1
506479 99506479 1001 86380 86390 1
506557 99506557 1001 86380 86390 1
506314 99506314 1001 86380 86390 1
506212 99506212 1001 86380 86390 1
506251 99506251 1001 86380 86390 1
506186 99506186 1001 86380 86390 1
506320 99506320 1001 86380 86390 1
506159 99506159 1001 86380 86390 1
506057 99506057 1001 86380 86390 1
506125 99506125 1001 86380 86390 1
506023 99506023 1001 86380 86390 1
506788 99506788 1001 86380 86390 1
506739 99506739 1001 86380 86390 1
506614 99506614 1001 86380 86390 1
506693 99506693 1001 86380 86390 1
506786 99506786 1001 86380 86390 1
506722 99506722 1001 86380 86390 1
507387 99507387 1001 86380 86390 1
507361 99507361 1001 86380 86390 1
507362 99507362 1001 86380 86390 1
507402 99507402 1001 86380 86390 1
507074 99507074 1001 86380 86390 1
507062 99507062 1001 86380 86390 1
507128 99507128 1001 86380 86390 1
507154 99507154 1001 86380 86390 1
507136 99507136 1001 86380 86390 1
507021 99507021 1001 86380 86390 1
506857 99506857 1001 86380 86390 1
506861 99506861 1001 86380 86390 1
506967 99506967 1001 86380 86390 1
507007 99507007 1001 86380 86390 1
508175 99508175 1001 86380 86390 1
508223 99508223 1001 86380 86390 1
508169 99508169 1001 86380 86390 1
507905 99507905 1001 86380 86390 1
507812 99507812 1001 86380 86390 1
507819 99507819 1001 86380 86390 1
507691 99507691 1001 86380 86390 1
508262 99508262 1001 86380 86390 1
508315 99508315 1001 86380 86390 1
509025 99509025 1001 86380 86390 1
508952 99508952 1001 86380 86390 1
509010 99509010 1001 86380 86390 1
508985 99508985 1001 86380 86390 1
508825 99508825 1001 86380 86390 1
508814 99508814 1001 86380 86390 1
508789 99508789 1001 86380 86390 1
508557 99508557 1001 86380 86390 1
508520 99508520 1001 86380 86390 1
509144 99509144 1001 86380 86390 1
509080 99509080 1001 86380 86390 1
509278 99509278 1001 86380 86390 1
509898 99509898 1001 86380 86390 1
509729 99509729 1001 86380 86390 1
509553 99509553 1001 86380 86390 1
509614 99509614 1001 86380 86390 1
509328 99509328 1001 86380 86390 1
509393 99509393 1001 86380 86390 1
509489 99509489 1001 86380 86390 1
510546 99510546 1001 86380 86390 1
510398 99510398 1001 86380 86390 1
510352 99510352 1001 86380 86390 1
510211 99510211 1001 86380 86390 1
510212 99510212 1001 86380 86390 1
510113 99510113 1001 86380 86390 1
510755 99510755 1001 86380 86390 1
510743 99510743 1001 86380 86390 1
511383 99511383 1001 86380 86390 1
511338 99511338 1001 86380 86390 1
511184 99511184 1001 86380 86390 1
511279 99511279 1001 86380 86390 1
511242 99511242 1001 86380 86390 1
510949 99510949 1001 86380 86390 1
510951 99510951 1001 86380 86390 1
510992 99510992 1001 86380 86390 1
511044 99511044 1001 86380 86390 1
511112 99511112 1001 86380 86390 1
511678 99511678 1001 86380 86390 1
512329 99512329 1001 86380 86390 1
512203 99512203 1001 86380 86390 1
512218 99512218 1001 86380 86390 1
512284 99512284 1001 86380 86390 1
512223 99512223 1001 86380 86390 1
512099 99512099 1001 86380 86390 1
512022 99512022 1001 86380 86390 1
512089 99512089 1001 86380 86390 1
511986 99511986 1001 86380 86390 1
512105 99512105 1001 86380 86390 1
512160 99512160 1001 86380 86390 1
511875 99511875 1001 86380 86390 1
511901 99511901 1001 86380 86390 1
511914 99511914 1001 86380 86390 1
511808 99511808 1001 86380 86390 1
512430 99512430 1001 86380 86390 1
512518 99512518 1001 86380 86390 1
513146 99513146 1001 86380 86390 1
513187 99513187 1001 86380 86390 1
513086 99513086 1001 86380 86390 1
513139 99513139 1001 86380 86390 1
513165 99513165 1001 86380 86390 1
512805 99512805 1001 86380 86390 1
512809 99512809 1001 86380 86390 1
512811 99512811 1001 86380 86390 1
512942 99512942 1001 86380 86390 1
512800 99512800 1001 86380 86390 1
512675 99512675 1001 86380 86390 1
512628 99512628 1001 86380 86390 1
512667 99512667 1001 86380 86390 1
513280 99513280 1001 86380 86390 1
513360 99513360 1001 86380 86390 1
513310 99513310 1001 86380 86390 1
513250 99513250 1001 86380 86390 1
513383 99513383 1001 86380 86390 1
513944 99513944 1001 86380 86390 1
514002 99514002 1001 86380 86390 1
513842 99513842 1001 86380 86390 1
513657 99513657 1001 86380 86390 1
513809 99513809 1001 86380 86390 1
513798 99513798 1001 86380 86390 1
513426 99513426 1001 86380 86390 1
513483 99513483 1001 86380 86390 1
513418 99513418 1001 86380 86390 1
513615 99513615 1001 86380 86390 1
514101 99514101 1001 86380 86390 1
514716 99514716 1001 86380 86390 1
514673 99514673 1001 86380 86390 1
514855 99514855 1001 86380 86390 1
514554 99514554 1001 86380 86390 1
514503 99514503 1001 86380 86390 1
514647 99514647 1001 86380 86390 1
514340 99514340 1001 86380 86390 1
514268 99514268 1001 86380 86390 1
514401 99514401 1001 86380 86390 1
514414 99514414 1001 86380 86390 1
514440 99514440 1001 86380 86390 1
514350 99514350 1001 86380 86390 1
514261 99514261 1001 86380 86390 1
515633 99515633 1001 86380 86390 1
515504 99515504 1001 86380 86390 1
515666 99515666 1001 86380 86390 1
515413 99515413 1001 86380 86390 1
515314 99515314 1001 86380 86390 1
515436 99515436 1001 86380 86390 1
515219 99515219 1001 86380 86390 1
515069 99515069 1001 86380 86390 1
515807 99515807 1001 86380 86390 1
516481 99516481 1001 86380 86390 1
516485 99516485 1001 86380 86390 1
516111 99516111 1001 86380 86390 1
516260 99516260 1001 86380 86390 1
516134 99516134 1001 86380 86390 1
515941 99515941 1001 86380 86390 1
516062 99516062 1001 86380 86390 1
516090 99516090 1001 86380 86390 1
515988 99515988 1001 86380 86390 1
516627 99516627 1001 86380 86390 1
516527 99516527 1001 86380 86390 1
516657 99516657 1001 86380 86390 1
517265 99517265 1001 86380 86390 1
517188 99517188 1001 86380 86390 1
517059 99517059 1001 86380 86390 1
516995 99516995 1001 86380 86390 1
517047 99517047 1001 86380 86390 1
516971 99516971 1001 86380 86390 1
517078 99517078 1001 86380 86390 1
516857 99516857 1001 86380 86390 1
516922 99516922 1001 86380 86390 1
516760 99516760 1001 86380 86390 1
516804 99516804 1001 86380 86390 1
517424 99517424 1001 86380 86390 1
517387 99517387 1001 86380 86390 1
518022 99518022 1001 86380 86390 1
518065 99518065 1001 86380 86390 1
517804 99517804 1001 86380 86390 1
517766 99517766 1001 86380 86390 1
517849 99517849 1001 86380 86390 1
517674 99517674 1001 86380 86390 1
518225 99518225 1001 86380 86390 1
518190 99518190 1001 86380 86390 1
518257 99518257 1001 86380 86390 1
518905 99518905 1001 86380 86390 1
518944 99518944 1001 86380 86390 1
518841 99518841 1001 86380 86390 1
518855 99518855 1001 86380 86390 1
518795 99518795 1001 86380 86390 1
518642 99518642 1001 86380 86390 1
518668 99518668 1001 86380 86390 1
518675 99518675 1001 86380 86390 1
518743 99518743 1001 86380 86390 1
518574 99518574 1001 86380 86390 1
518563 99518563 1001 86380 86390 1
518554 99518554 1001 86380 86390 1
519076 99519076 1001 86380 86390 1
519106 99519106 1001 86380 86390 1
519003 99519003 1001 86380 86390 1
519061 99519061 1001 86380 86390 1
519191 99519191 1001 86380 86390 1
519660 99519660 1001 86380 86390 1
519481 99519481 1001 86380 86390 1
519430 99519430 1001 86380 86390 1
519500 99519500 1001 86380 86390 1
519412 99519412 1001 86380 86390 1
519325 99519325 1001 86380 86390 1
519225 99519225 1001 86380 86390 1
519291 99519291 1001 86380 86390 1
519269 99519269 1001 86380 86390 1
519308 99519308 1001 86380 86390 1
519929 99519929 1001 86380 86390 1
519852 99519852 1001 86380 86390 1
519931 99519931 1001 86380 86390 1
519974 99519974 1001 86380 86390 1
519976 99519976 1001 86380 86390 1
519861 99519861 1001 86380 86390 1
520620 99520620 1001 86380 86390 1
520547 99520547 1001 86380 86390 1
520260 99520260 1001 86380 86390 1
520418 99520418 1001 86380 86390 1
520139 99520139 1001 86380 86390 1
520116 99520116 1001 86380 86390 1
520142 99520142 1001 86380 86390 1
520651 99520651 1001 86380 86390 1
520710 99520710 1001 86380 86390 1
520788 99520788 1001 86380 86390 1
521276 99521276 1001 86380 86390 1
521401 99521401 1001 86380 86390 1
521137 99521137 1001 86380 86390 1
521179 99521179 1001 86380 86390 1
520936 99520936 1001 86380 86390 1
521494 99521494 1001 86380 86390 1
521548 99521548 1001 86380 86390 1
521667 99521667 1001 86380 86390 1
521644 99521644 1001 86380 86390 1
522142 99522142 1001 86380 86390 1
522130 99522130 1001 86380 86390 1
522052 99522052 1001 86380 86390 1
522067 99522067 1001 86380 86390 1
521955 99521955 1001 86380 86390 1
521734 99521734 1001 86380 86390 1
521683 99521683 1001 86380 86390 1
522492 99522492 1001 86380 86390 1
522456 99522456 1001 86380 86390 1
522969 99522969 1001 86380 86390 1
522919 99522919 1001 86380 86390 1
522971 99522971 1001 86380 86390 1
523113 99523113 1001 86380 86390 1
522858 99522858 1001 86380 86390 1
522525 99522525 1001 86380 86390 1
522502 99522502 1001 86380 86390 1
522582 99522582 1001 86380 86390 1
522662 99522662 1001 86380 86390 1
522703 99522703 1001 86380 86390 1
522678 99522678 1001 86380 86390 1
523194 99523194 1001 86380 86390 1
523208 99523208 1001 86380 86390 1
523154 99523154 1001 86380 86390 1
523849 99523849 1001 86380 86390 1
523762 99523762 1001 86380 86390 1
523676 99523676 1001 86380 86390 1
523616 99523616 1001 86380 86390 1
523724 99523724 1001 86380 86390 1
523984 99523984 1001 86380 86390 1
524129 99524129 1001 86380 86390 1
524031 99524031 1001 86380 86390 1
524735 99524735 1001 86380 86390 1
524765 99524765 1001 86380 86390 1
524362 99524362 1001 86380 86390 1
524381 99524381 1001 86380 86390 1
524472 99524472 1001 86380 86390 1
524305 99524305 1001 86380 86390 1
524218 99524218 1001 86380 86390 1
524162 99524162 1001 86380 86390 1
524830 99524830 1001 86380 86390 1
524870 99524870 1001 86380 86390 1
524832 99524832 1001 86380 86390 1
525238 99525238 1001 86380 86390 1
525356 99525356 1001 86380 86390 1
524979 99524979 1001 86380 86390 1
525125 99525125 1001 86380 86390 1
525074 99525074 1001 86380 86390 1
525640 99525640 1001 86380 86390 1
526269 99526269 1001 86380 86390 1
526246 99526246 1001 86380 86390 1
526324 99526324 1001 86380 86390 1
526300 99526300 1001 86380 86390 1
526263 99526263 1001 86380 86390 1
526355 99526355 1001 86380 86390 1
526041 99526041 1001 86380 86390 1
526028 99526028 1001 86380 86390 1
525932 99525932 1001 86380 86390 1
526539 99526539 1001 86380 86390 1
527046 99527046 1001 86380 86390 1
527113 99527113 1001 86380 86390 1
527143 99527143 1001 86380 86390 1
527007 99527007 1001 86380 86390 1
526924 99526924 1001 86380 86390 1
526771 99526771 1001 86380 86390 1
526648 99526648 1001 86380 86390 1
526718 99526718 1001 86380 86390 1
526744 99526744 1001 86380 86390 1
526629 99526629 1001 86380 86390 1
527408 99527408 1001 86380 86390 1
527318 99527318 1001 86380 86390 1
528074 99528074 1001 86380 86390 1
528001 99528001 1001 86380 86390 1
528014 99528014 1001 86380 86390 1
527680 99527680 1001 86380 86390 1
527761 99527761 1001 86380 86390 1
527548 99527548 1001 86380 86390 1
527514 99527514 1001 86380 86390 1
527658 99527658 1001 86380 86390 1
528216 99528216 1001 86380 86390 1
528243 99528243 1001 86380 86390 1
528246 99528246 1001 86380 86390 1
528078 99528078 1001 86380 86390 1
528079 99528079 1001 86380 86390 1
528212 99528212 1001 86380 86390 1
528240 99528240 1001 86380 86390 1
528253 99528253 1001 86380 86390 1
528266 99528266 1001 86380 86390 1
528830 99528830 1001 86380 86390 1
528893 99528893 1001 86380 86390 1
528671 99528671 1001 86380 86390 1
528529 99528529 1001 86380 86390 1
528530 99528530 1001 86380 86390 1
528625 99528625 1001 86380 86390 1
528629 99528629 1001 86380 86390 1
528424 99528424 1001 86380 86390 1
528463 99528463 1001 86380 86390 1
528339 99528339 1001 86380 86390 1
528458 99528458 1001 86380 86390 1
528291 99528291 1001 86380 86390 1
529054 99529054 1001 86380 86390 1
529007 99529007 1001 86380 86390 1
529547 99529547 1001 86380 86390 1
529599 99529599 1001 86380 86390 1
529695 99529695 1001 86380 86390 1
529641 99529641 1001 86380 86390 1
529667 99529667 1001 86380 86390 1
529642 99529642 1001 86380 86390 1
529392 99529392 1001 86380 86390 1
529331 99529331 1001 86380 86390 1
529372 99529372 1001 86380 86390 1
529321 99529321 1001 86380 86390 1
529313 99529313 1001 86380 86390 1
529844 99529844 1001 86380 86390 1
529872 99529872 1001 86380 86390 1
529916 99529916 1001 86380 86390 1
529814 99529814 1001 86380 86390 1
530389 99530389 1001 86380 86390 1
530355 99530355 1001 86380 86390 1
530463 99530463 1001 86380 86390 1
530233 99530233 1001 86380 86390 1
530317 99530317 1001 86380 86390 1
530231 99530231 1001 86380 86390 1
530004 99530004 1001 86380 86390 1
530057 99530057 1001 86380 86390 1
530680 99530680 1001 86380 86390 1
530583 99530583 1001 86380 86390 1
531277 99531277 1001 86380 86390 1
531355 99531355 1001 86380 86390 1
531110 99531110 1001 86380 86390 1
531152 99531152 1001 86380 86390 1
531042 99531042 1001 86380 86390 1
530889 99530889 1001 86380 86390 1
530840 99530840 1001 86380 86390 1
530960 99530960 1001 86380 86390 1
530912 99530912 1001 86380 86390 1
531399 99531399 1001 86380 86390 1
531387 99531387 1001 86380 86390 1
531427 99531427 1001 86380 86390 1
531428 99531428 1001 86380 86390 1
532061 99532061 1001 86380 86390 1
532076 99532076 1001 86380 86390 1
531872 99531872 1001 86380 86390 1
531990 99531990 1001 86380 86390 1
531810 99531810 1001 86380 86390 1
531928 99531928 1001 86380 86390 1
531954 99531954 1001 86380 86390 1
531840 99531840 1001 86380 86390 1
531686 99531686 1001 86380 86390 1
532405 99532405 1001 86380 86390 1
532370 99532370 1001 86380 86390 1
533003 99533003 1001 86380 86390 1
533007 99533007 1001 86380 86390 1
532952 99532952 1001 86380 86390 1
533025 99533025 1001 86380 86390 1
532876 99532876 1001 86380 86390 1
532791 99532791 1001 86380 86390 1
532676 99532676 1001 86380 86390 1
532808 99532808 1001 86380 86390 1
532657 99532657 1001 86380 86390 1
532567 99532567 1001 86380 86390 1
532547 99532547 1001 86380 86390 1
532539 99532539 1001 86380 86390 1
533099 99533099 1001 86380 86390 1
533167 99533167 1001 86380 86390 1
533644 99533644 1001 86380 86390 1
533517 99533517 1001 86380 86390 1
533624 99533624 1001 86380 86390 1
533264 99533264 1001 86380 86390 1
533248 99533248 1001 86380 86390 1
534062 99534062 1001 86380 86390 1
534003 99534003 1001 86380 86390 1
533866 99533866 1001 86380 86390 1
534571 99534571 1001 86380 86390 1
534549 99534549 1001 86380 86390 1
534589 99534589 1001 86380 86390 1
534642 99534642 1001 86380 86390 1
534567 99534567 1001 86380 86390 1
534466 99534466 1001 86380 86390 1
534315 99534315 1001 86380 86390 1
534445 99534445 1001 86380 86390 1
534303 99534303 1001 86380 86390 1
534305 99534305 1001 86380 86390 1
534319 99534319 1001 86380 86390 1
534478 99534478 1001 86380 86390 1
534788 99534788 1001 86380 86390 1
535465 99535465 1001 86380 86390 1
535392 99535392 1001 86380 86390 1
535503 99535503 1001 86380 86390 1
535181 99535181 1001 86380 86390 1
535110 99535110 1001 86380 86390 1
535054 99535054 1001 86380 86390 1
534966 99534966 1001 86380 86390 1
535595 99535595 1001 86380 86390 1
535596 99535596 1001 86380 86390 1
535622 99535622 1001 86380 86390 1
536213 99536213 1001 86380 86390 1
536151 99536151 1001 86380 86390 1
536295 99536295 1001 86380 86390 1
536194 99536194 1001 86380 86390 1
535980 99535980 1001 86380 86390 1
536010 99536010 1001 86380 86390 1
536492 99536492 1001 86380 86390 1
536339 99536339 1001 86380 86390 1
536986 99536986 1001 86380 86390 1
537052 99537052 1001 86380 86390 1
537119 99537119 1001 86380 86390 1
537032 99537032 1001 86380 86390 1
536880 99536880 1001 86380 86390 1
536804 99536804 1001 86380 86390 1
536856 99536856 1001 86380 86390 1
536884 99536884 1001 86380 86390 1
536647 99536647 1001 86380 86390 1
536559 99536559 1001 86380 86390 1
536574 99536574 1001 86380 86390 1
536613 99536613 1001 86380 86390 1
536748 99536748 1001 86380 86390 1
537331 99537331 1001 86380 86390 1
537308 99537308 1001 86380 86390 1
537287 99537287 1001 86380 86390 1
537801 99537801 1001 86380 86390 1
537804 99537804 1001 86380 86390 1
537732 99537732 1001 86380 86390 1
537576 99537576 1001 86380 86390 1
537441 99537441 1001 86380 86390 1
538075 99538075 1001 86380 86390 1
538041 99538041 1001 86380 86390 1
538071 99538071 1001 86380 86390 1
538106 99538106 1001 86380 86390 1
538094 99538094 1001 86380 86390 1
538111 99538111 1001 86380 86390 1
538687 99538687 1001 86380 86390 1
538688 99538688 1001 86380 86390 1
538718 99538718 1001 86380 86390 1
538616 99538616 1001 86380 86390 1
538562 99538562 1001 86380 86390 1
538604 99538604 1001 86380 86390 1
538413 99538413 1001 86380 86390 1
538250 99538250 1001 86380 86390 1
538303 99538303 1001 86380 86390 1
538243 99538243 1001 86380 86390 1
538935 99538935 1001 86380 86390 1
539375 99539375 1001 86380 86390 1
539245 99539245 1001 86380 86390 1
539236 99539236 1001 86380 86390 1
539370 99539370 1001 86380 86390 1
539036 99539036 1001 86380 86390 1
539180 99539180 1001 86380 86390 1
539092 99539092 1001 86380 86390 1
539705 99539705 1001 86380 86390 1
539721 99539721 1001 86380 86390 1
539760 99539760 1001 86380 86390 1
539738 99539738 1001 86380 86390 1
539727 99539727 1001 86380 86390 1
540280 99540280 1001 86380 86390 1
540413 99540413 1001 86380 86390 1
540388 99540388 1001 86380 86390 1
540402 99540402 1001 86380 86390 1
540083 99540083 1001 86380 86390 1
540164 99540164 1001 86380 86390 1
540166 99540166 1001 86380 86390 1
539933 99539933 1001 86380 86390 1
540571 99540571 1001 86380 86390 1
540585 99540585 1001 86380 86390 1
541141 99541141 1001 86380 86390 1
541185 99541185 1001 86380 86390 1
541253 99541253 1001 86380 86390 1
541088 99541088 1001 86380 86390 1
540895 99540895 1001 86380 86390 1
541045 99541045 1001 86380 86390 1
540765 99540765 1001 86380 86390 1
540788 99540788 1001 86380 86390 1
541388 99541388 1001 86380 86390 1
541353 99541353 1001 86380 86390 1
541314 99541314 1001 86380 86390 1
542100 99542100 1001 86380 86390 1
541823 99541823 1001 86380 86390 1
541829 99541829 1001 86380 86390 1
541869 99541869 1001 86380 86390 1
541895 99541895 1001 86380 86390 1
541779 99541779 1001 86380 86390 1
541699 99541699 1001 86380 86390 1
542183 99542183 1001 86380 86390 1
542275 99542275 1001 86380 86390 1
542174 99542174 1001 86380 86390 1
542200 99542200 1001 86380 86390 1
542883 99542883 1001 86380 86390 1
542822 99542822 1001 86380 86390 1
542839 99542839 1001 86380 86390 1
542936 99542936 1001 86380 86390 1
542840 99542840 1001 86380 86390 1
542842 99542842 1001 86380 86390 1
542662 99542662 1001 86380 86390 1
542707 99542707 1001 86380 86390 1
542566 99542566 1001 86380 86390 1
542671 99542671 1001 86380 86390 1
542581 99542581 1001 86380 86390 1
542569 99542569 1001 86380 86390 1
542454 99542454 1001 86380 86390 1
542396 99542396 1001 86380 86390 1
542362 99542362 1001 86380 86390 1
543099 99543099 1001 86380 86390 1
542325 99542325 1001 86380 86390 1
543077 99543077 1001 86380 86390 1
543120 99543120 1001 86380 86390 1
542992 99542992 1001 86380 86390 1
543673 99543673 1001 86380 86390 1
543755 99543755 1001 86380 86390 1
543638 99543638 1001 86380 86390 1
543437 99543437 1001 86380 86390 1
543504 99543504 1001 86380 86390 1
543363 99543363 1001 86380 86390 1
543419 99543419 1001 86380 86390 1
543293 99543293 1001 86380 86390 1
543257 99543257 1001 86380 86390 1
543194 99543194 1001 86380 86390 1
543246 99543246 1001 86380 86390 1
543253 99543253 1001 86380 86390 1
543834 99543834 1001 86380 86390 1
543782 99543782 1001 86380 86390 1
543943 99543943 1001 86380 86390 1
543867 99543867 1001 86380 86390 1
543932 99543932 1001 86380 86390 1
543806 99543806 1001 86380 86390 1
543819 99543819 1001 86380 86390 1
544410 99544410 1001 86380 86390 1
544528 99544528 1001 86380 86390 1
544438 99544438 1001 86380 86390 1
544382 99544382 1001 86380 86390 1
544388 99544388 1001 86380 86390 1
544247 99544247 1001 86380 86390 1
544299 99544299 1001 86380 86390 1
544148 99544148 1001 86380 86390 1
544136 99544136 1001 86380 86390 1
544612 99544612 1001 86380 86390 1
506418 852 1001 59022 59322 1
509131 755 1001 65745 66044 1
531596 645 1002 46154 55334 1
525909 951 1002 36648 44255 1
400137 99400137 1001 86380 86390 1
400335 99400335 1001 86380 86390 1
400471 99400471 1001 86380 86390 1
400537 99400537 1001 86380 86390 1
400581 99400581 1001 86380 86390 1
400530 99400530 1001 86380 86390 1
400683 99400683 1001 86380 86390 1
400720 99400720 1001 86380 86390 1
400655 99400655 1001 86380 86390 1
400771 99400771 1001 86380 86390 1
400848 99400848 1001 86380 86390 1
400880 99400880 1001 86380 86390 1
400957 99400957 1001 86380 86390 1
401222 99401222 1001 86380 86390 1
401781 99401781 1001 86380 86390 1
401839 99401839 1001 86380 86390 1
402526 99402526 1001 86380 86390 1
402657 99402657 1001 86380 86390 1
402683 99402683 1001 86380 86390 1
402686 99402686 1001 86380 86390 1
402731 99402731 1001 86380 86390 1
402926 99402926 1001 86380 86390 1
402929 99402929 1001 86380 86390 1
403014 99403014 1001 86380 86390 1
403121 99403121 1001 86380 86390 1
403179 99403179 1001 86380 86390 1
403338 99403338 1001 86380 86390 1
403506 99403506 1001 86380 86390 1
403709 99403709 1001 86380 86390 1
403667 99403667 1001 86380 86390 1
403788 99403788 1001 86380 86390 1
403786 99403786 1001 86380 86390 1
403966 99403966 1001 86380 86390 1
404145 99404145 1001 86380 86390 1
404068 99404068 1001 86380 86390 1
404213 99404213 1001 86380 86390 1
404184 99404184 1001 86380 86390 1
404480 99404480 1001 86380 86390 1
404399 99404399 1001 86380 86390 1
404502 99404502 1001 86380 86390 1
404584 99404584 1001 86380 86390 1
404557 99404557 1001 86380 86390 1
404509 99404509 1001 86380 86390 1
404753 99404753 1001 86380 86390 1
405086 99405086 1001 86380 86390 1
405212 99405212 1001 86380 86390 1
405143 99405143 1001 86380 86390 1
405123 99405123 1001 86380 86390 1
405259 99405259 1001 86380 86390 1
405469 99405469 1001 86380 86390 1
405542 99405542 1001 86380 86390 1
405623 99405623 1001 86380 86390 1
405636 99405636 1001 86380 86390 1
405750 99405750 1001 86380 86390 1
405721 99405721 1001 86380 86390 1
405669 99405669 1001 86380 86390 1
405783 99405783 1001 86380 86390 1
405910 99405910 1001 86380 86390 1
406072 99406072 1001 86380 86390 1
406462 99406462 1001 86380 86390 1
406506 99406506 1001 86380 86390 1
406552 99406552 1001 86380 86390 1
406711 99406711 1001 86380 86390 1
406796 99406796 1001 86380 86390 1
407059 99407059 1001 86380 86390 1
407149 99407149 1001 86380 86390 1
407328 99407328 1001 86380 86390 1
407417 99407417 1001 86380 86390 1
407479 99407479 1001 86380 86390 1
407608 99407608 1001 86380 86390 1
407772 99407772 1001 86380 86390 1
407952 99407952 1001 86380 86390 1
408092 99408092 1001 86380 86390 1
408164 99408164 1001 86380 86390 1
408260 99408260 1001 86380 86390 1
408285 99408285 1001 86380 86390 1
408293 99408293 1001 86380 86390 1
408409 99408409 1001 86380 86390 1
408333 99408333 1001 86380 86390 1
408856 99408856 1001 86380 86390 1
408839 99408839 1001 86380 86390 1
408768 99408768 1001 86380 86390 1
408949 99408949 1001 86380 86390 1
409587 99409587 1001 86380 86390 1
409863 99409863 1001 86380 86390 1
409842 99409842 1001 86380 86390 1
409942 99409942 1001 86380 86390 1
410395 99410395 1001 86380 86390 1
410349 99410349 1001 86380 86390 1
410422 99410422 1001 86380 86390 1
410425 99410425 1001 86380 86390 1
410684 99410684 1001 86380 86390 1
410747 99410747 1001 86380 86390 1
410799 99410799 1001 86380 86390 1
410869 99410869 1001 86380 86390 1
411057 99411057 1001 86380 86390 1
411020 99411020 1001 86380 86390 1
411172 99411172 1001 86380 86390 1
411136 99411136 1001 86380 86390 1
411313 99411313 1001 86380 86390 1
411708 99411708 1001 86380 86390 1
411781 99411781 1001 86380 86390 1
411806 99411806 1001 86380 86390 1
411879 99411879 1001 86380 86390 1
412154 99412154 1001 86380 86390 1
412218 99412218 1001 86380 86390 1
412477 99412477 1001 86380 86390 1
413478 99413478 1001 86380 86390 1
412958 99412958 1001 86380 86390 1
413146 99413146 1001 86380 86390 1
413133 99413133 1001 86380 86390 1
412668 99412668 1001 86380 86390 1
413725 99413725 1001 86380 86390 1
413726 99413726 1001 86380 86390 1
414014 99414014 1001 86380 86390 1
413290 99413290 1001 86380 86390 1
413764 99413764 1001 86380 86390 1
413973 99413973 1001 86380 86390 1
415247 99415247 1001 86380 86390 1
414925 99414925 1001 86380 86390 1
415192 99415192 1001 86380 86390 1
415008 99415008 1001 86380 86390 1
415291 99415291 1001 86380 86390 1
415294 99415294 1001 86380 86390 1
415296 99415296 1001 86380 86390 1
415074 99415074 1001 86380 86390 1
414508 99414508 1001 86380 86390 1
414514 99414514 1001 86380 86390 1
415476 99415476 1001 86380 86390 1
415555 99415555 1001 86380 86390 1
415401 99415401 1001 86380 86390 1
416905 99416905 1001 86380 86390 1
416732 99416732 1001 86380 86390 1
416944 99416944 1001 86380 86390 1
416843 99416843 1001 86380 86390 1
416979 99416979 1001 86380 86390 1
416977 99416977 1001 86380 86390 1
416464 99416464 1001 86380 86390 1
416525 99416525 1001 86380 86390 1
416491 99416491 1001 86380 86390 1
415827 99415827 1001 86380 86390 1
415933 99415933 1001 86380 86390 1
415983 99415983 1001 86380 86390 1
417024 99417024 1001 86380 86390 1
418653 99418653 1001 86380 86390 1
418460 99418460 1001 86380 86390 1
418636 99418636 1001 86380 86390 1
418336 99418336 1001 86380 86390 1
418392 99418392 1001 86380 86390 1
418206 99418206 1001 86380 86390 1
418295 99418295 1001 86380 86390 1
418187 99418187 1001 86380 86390 1
418072 99418072 1001 86380 86390 1
417917 99417917 1001 86380 86390 1
417871 99417871 1001 86380 86390 1
417748 99417748 1001 86380 86390 1
417907 99417907 1001 86380 86390 1
417864 99417864 1001 86380 86390 1
417936 99417936 1001 86380 86390 1
418865 99418865 1001 86380 86390 1
419046 99419046 1001 86380 86390 1
420119 99420119 1001 86380 86390 1
420075 99420075 1001 86380 86390 1
420010 99420010 1001 86380 86390 1
419830 99419830 1001 86380 86390 1
419893 99419893 1001 86380 86390 1
420027 99420027 1001 86380 86390 1
419717 99419717 1001 86380 86390 1
419450 99419450 1001 86380 86390 1
419309 99419309 1001 86380 86390 1
419445 99419445 1001 86380 86390 1
420665 99420665 1001 86380 86390 1
421791 99421791 1001 86380 86390 1
421294 99421294 1001 86380 86390 1
421683 99421683 1001 86380 86390 1
420948 99420948 1001 86380 86390 1
420936 99420936 1001 86380 86390 1
420885 99420885 1001 86380 86390 1
422460 99422460 1001 86380 86390 1
422508 99422508 1001 86380 86390 1
423455 99423455 1001 86380 86390 1
423540 99423540 1001 86380 86390 1
423484 99423484 1001 86380 86390 1
423216 99423216 1001 86380 86390 1
422944 99422944 1001 86380 86390 1
423036 99423036 1001 86380 86390 1
422994 99422994 1001 86380 86390 1
423163 99423163 1001 86380 86390 1
422775 99422775 1001 86380 86390 1
422778 99422778 1001 86380 86390 1
422937 99422937 1001 86380 86390 1
424036 99424036 1001 86380 86390 1
423967 99423967 1001 86380 86390 1
424087 99424087 1001 86380 86390 1
425128 99425128 1001 86380 86390 1
425033 99425033 1001 86380 86390 1
425207 99425207 1001 86380 86390 1
425019 99425019 1001 86380 86390 1
425078 99425078 1001 86380 86390 1
424825 99424825 1001 86380 86390 1
424967 99424967 1001 86380 86390 1
424796 99424796 1001 86380 86390 1
424902 99424902 1001 86380 86390 1
424576 99424576 1001 86380 86390 1
425531 99425531 1001 86380 86390 1
425612 99425612 1001 86380 86390 1
426812 99426812 1001 86380 86390 1
426792 99426792 1001 86380 86390 1
426723 99426723 1001 86380 86390 1
426904 99426904 1001 86380 86390 1
426860 99426860 1001 86380 86390 1
426621 99426621 1001 86380 86390 1
426429 99426429 1001 86380 86390 1
426582 99426582 1001 86380 86390 1
426498 99426498 1001 86380 86390 1
426288 99426288 1001 86380 86390 1
426365 99426365 1001 86380 86390 1
426218 99426218 1001 86380 86390 1
425942 99425942 1001 86380 86390 1
427369 99427369 1001 86380 86390 1
427394 99427394 1001 86380 86390 1
427146 99427146 1001 86380 86390 1
427441 99427441 1001 86380 86390 1
428672 99428672 1001 86380 86390 1
428486 99428486 1001 86380 86390 1
428722 99428722 1001 86380 86390 1
428083 99428083 1001 86380 86390 1
428247 99428247 1001 86380 86390 1
428154 99428154 1001 86380 86390 1
427579 99427579 1001 86380 86390 1
427593 99427593 1001 86380 86390 1
428828 99428828 1001 86380 86390 1
429114 99429114 1001 86380 86390 1
429015 99429015 1001 86380 86390 1
430366 99430366 1001 86380 86390 1
429734 99429734 1001 86380 86390 1
429615 99429615 1001 86380 86390 1
429675 99429675 1001 86380 86390 1
429676 99429676 1001 86380 86390 1
429346 99429346 1001 86380 86390 1
429231 99429231 1001 86380 86390 1
429530 99429530 1001 86380 86390 1
429307 99429307 1001 86380 86390 1
429356 99429356 1001 86380 86390 1
429537 99429537 1001 86380 86390 1
430707 99430707 1001 86380 86390 1
430623 99430623 1001 86380 86390 1
430720 99430720 1001 86380 86390 1
430394 99430394 1001 86380 86390 1
431898 99431898 1001 86380 86390 1
431735 99431735 1001 86380 86390 1
431459 99431459 1001 86380 86390 1
431270 99431270 1001 86380 86390 1
431422 99431422 1001 86380 86390 1
431327 99431327 1001 86380 86390 1
430853 99430853 1001 86380 86390 1
431139 99431139 1001 86380 86390 1
432267 99432267 1001 86380 86390 1
432394 99432394 1001 86380 86390 1
433354 99433354 1001 86380 86390 1
433236 99433236 1001 86380 86390 1
432656 99432656 1001 86380 86390 1
432678 99432678 1001 86380 86390 1
432786 99432786 1001 86380 86390 1
432845 99432845 1001 86380 86390 1
433813 99433813 1001 86380 86390 1
434029 99434029 1001 86380 86390 1
434051 99434051 1001 86380 86390 1
433823 99433823 1001 86380 86390 1
434080 99434080 1001 86380 86390 1
435131 99435131 1001 86380 86390 1
435224 99435224 1001 86380 86390 1
435116 99435116 1001 86380 86390 1
435330 99435330 1001 86380 86390 1
434738 99434738 1001 86380 86390 1
434852 99434852 1001 86380 86390 1
434751 99434751 1001 86380 86390 1
434958 99434958 1001 86380 86390 1
434201 99434201 1001 86380 86390 1
434139 99434139 1001 86380 86390 1
434215 99434215 1001 86380 86390 1
434496 99434496 1001 86380 86390 1
435719 99435719 1001 86380 86390 1
435664 99435664 1001 86380 86390 1
436840 99436840 1001 86380 86390 1
437055 99437055 1001 86380 86390 1
437012 99437012 1001 86380 86390 1
436794 99436794 1001 86380 86390 1
436550 99436550 1001 86380 86390 1
436724 99436724 1001 86380 86390 1
436276 99436276 1001 86380 86390 1
436183 99436183 1001 86380 86390 1
300011 99300011 1001 86380 86390 1
437254 99437254 1001 86380 86390 1
300656 99300656 1001 86380 86390 1
300567 99300567 1001 86380 86390 1
300625 99300625 1001 86380 86390 1
300377 99300377 1001 86380 86390 1
300405 99300405 1001 86380 86390 1
300211 99300211 1001 86380 86390 1
300286 99300286 1001 86380 86390 1
300248 99300248 1001 86380 86390 1
300799 99300799 1001 86380 86390 1
301402 99301402 1001 86380 86390 1
301412 99301412 1001 86380 86390 1
301326 99301326 1001 86380 86390 1
301223 99301223 1001 86380 86390 1
301264 99301264 1001 86380 86390 1
301081 99301081 1001 86380 86390 1
301125 99301125 1001 86380 86390 1
301748 99301748 1001 86380 86390 1
301698 99301698 1001 86380 86390 1
301556 99301556 1001 86380 86390 1
301739 99301739 1001 86380 86390 1
301639 99301639 1001 86380 86390 1
302330 99302330 1001 86380 86390 1
302267 99302267 1001 86380 86390 1
302350 99302350 1001 86380 86390 1
302098 99302098 1001 86380 86390 1
302047 99302047 1001 86380 86390 1
302068 99302068 1001 86380 86390 1
301990 99301990 1001 86380 86390 1
301864 99301864 1001 86380 86390 1
301943 99301943 1001 86380 86390 1
301866 99301866 1001 86380 86390 1
301777 99301777 1001 86380 86390 1
301909 99301909 1001 86380 86390 1
301889 99301889 1001 86380 86390 1
302550 99302550 1001 86380 86390 1
302558 99302558 1001 86380 86390 1
303206 99303206 1001 86380 86390 1
303057 99303057 1001 86380 86390 1
303185 99303185 1001 86380 86390 1
303127 99303127 1001 86380 86390 1
302950 99302950 1001 86380 86390 1
302899 99302899 1001 86380 86390 1
302862 99302862 1001 86380 86390 1
302917 99302917 1001 86380 86390 1
302882 99302882 1001 86380 86390 1
302643 99302643 1001 86380 86390 1
303321 99303321 1001 86380 86390 1
303272 99303272 1001 86380 86390 1
303227 99303227 1001 86380 86390 1
304025 99304025 1001 86380 86390 1
303802 99303802 1001 86380 86390 1
303687 99303687 1001 86380 86390 1
303755 99303755 1001 86380 86390 1
303796 99303796 1001 86380 86390 1
303670 99303670 1001 86380 86390 1
303696 99303696 1001 86380 86390 1
303426 99303426 1001 86380 86390 1
303548 99303548 1001 86380 86390 1
304134 99304134 1001 86380 86390 1
304148 99304148 1001 86380 86390 1
304072 99304072 1001 86380 86390 1
304707 99304707 1001 86380 86390 1
304748 99304748 1001 86380 86390 1
304724 99304724 1001 86380 86390 1
304849 99304849 1001 86380 86390 1
304666 99304666 1001 86380 86390 1
304577 99304577 1001 86380 86390 1
304605 99304605 1001 86380 86390 1
304480 99304480 1001 86380 86390 1
304304 99304304 1001 86380 86390 1
304343 99304343 1001 86380 86390 1
304347 99304347 1001 86380 86390 1
304425 99304425 1001 86380 86390 1
304416 99304416 1001 86380 86390 1
304909 99304909 1001 86380 86390 1
304860 99304860 1001 86380 86390 1
304966 99304966 1001 86380 86390 1
304979 99304979 1001 86380 86390 1
304876 99304876 1001 86380 86390 1
305519 99305519 1001 86380 86390 1
305547 99305547 1001 86380 86390 1
305500 99305500 1001 86380 86390 1
305679 99305679 1001 86380 86390 1
305365 99305365 1001 86380 86390 1
305380 99305380 1001 86380 86390 1
305459 99305459 1001 86380 86390 1
305370 99305370 1001 86380 86390 1
305306 99305306 1001 86380 86390 1
305136 99305136 1001 86380 86390 1
500114 99500114 1001 86380 86390 1
500041 99500041 1001 86380 86390 1
500644 99500644 1001 86380 86390 1
500560 99500560 1001 86380 86390 1
500422 99500422 1001 86380 86390 1
500452 99500452 1001 86380 86390 1
500218 99500218 1001 86380 86390 1
500205 99500205 1001 86380 86390 1
500378 99500378 1001 86380 86390 1
500237 99500237 1001 86380 86390 1
501005 99501005 1001 86380 86390 1
500993 99500993 1001 86380 86390 1
501007 99501007 1001 86380 86390 1
501578 99501578 1001 86380 86390 1
501467 99501467 1001 86380 86390 1
501470 99501470 1001 86380 86390 1
501274 99501274 1001 86380 86390 1
501407 99501407 1001 86380 86390 1
501205 99501205 1001 86380 86390 1
501050 99501050 1001 86380 86390 1
501183 99501183 1001 86380 86390 1
501132 99501132 1001 86380 86390 1
501224 99501224 1001 86380 86390 1
501729 99501729 1001 86380 86390 1
501730 99501730 1001 86380 86390 1
501685 99501685 1001 86380 86390 1
502266 99502266 1001 86380 86390 1
502280 99502280 1001 86380 86390 1
502422 99502422 1001 86380 86390 1
502450 99502450 1001 86380 86390 1
502399 99502399 1001 86380 86390 1
502080 99502080 1001 86380 86390 1
502014 99502014 1001 86380 86390 1
502671 99502671 1001 86380 86390 1
502568 99502568 1001 86380 86390 1
502544 99502544 1001 86380 86390 1
502590 99502590 1001 86380 86390 1
503153 99503153 1001 86380 86390 1
503103 99503103 1001 86380 86390 1
503169 99503169 1001 86380 86390 1
503196 99503196 1001 86380 86390 1
503171 99503171 1001 86380 86390 1
503223 99503223 1001 86380 86390 1
503073 99503073 1001 86380 86390 1
503086 99503086 1001 86380 86390 1
503087 99503087 1001 86380 86390 1
502904 99502904 1001 86380 86390 1
502789 99502789 1001 86380 86390 1
502746 99502746 1001 86380 86390 1
502774 99502774 1001 86380 86390 1
503484 99503484 1001 86380 86390 1
503462 99503462 1001 86380 86390 1
503950 99503950 1001 86380 86390 1
503770 99503770 1001 86380 86390 1
503849 99503849 1001 86380 86390 1
503777 99503777 1001 86380 86390 1
503538 99503538 1001 86380 86390 1
503656 99503656 1001 86380 86390 1
503593 99503593 1001 86380 86390 1
503645 99503645 1001 86380 86390 1
503568 99503568 1001 86380 86390 1
504129 99504129 1001 86380 86390 1
504220 99504220 1001 86380 86390 1
504196 99504196 1001 86380 86390 1
504288 99504288 1001 86380 86390 1
504301 99504301 1001 86380 86390 1
504173 99504173 1001 86380 86390 1
504251 99504251 1001 86380 86390 1
504148 99504148 1001 86380 86390 1
504213 99504213 1001 86380 86390 1
504175 99504175 1001 86380 86390 1
504164 99504164 1001 86380 86390 1
504192 99504192 1001 86380 86390 1
504795 99504795 1001 86380 86390 1
504771 99504771 1001 86380 86390 1
504624 99504624 1001 86380 86390 1
504554 99504554 1001 86380 86390 1
504418 99504418 1001 86380 86390 1
504446 99504446 1001 86380 86390 1
504487 99504487 1001 86380 86390 1
505138 99505138 1001 86380 86390 1
505734 99505734 1001 86380 86390 1
505713 99505713 1001 86380 86390 1
505377 99505377 1001 86380 86390 1
505509 99505509 1001 86380 86390 1
505433 99505433 1001 86380 86390 1
505203 99505203 1001 86380 86390 1
505269 99505269 1001 86380 86390 1
505288 99505288 1001 86380 86390 1
505932 99505932 1001 86380 86390 1
505896 99505896 1001 86380 86390 1
506473 99506473 1001 86380 86390 1
506239 99506239 1001 86380 86390 1
506215 99506215 1001 86380 86390 1
506293 99506293 1001 86380 86390 1
506174 99506174 1001 86380 86390 1
506075 99506075 1001 86380 86390 1
506038 99506038 1001 86380 86390 1
505986 99505986 1001 86380 86390 1
506673 99506673 1001 86380 86390 1
506753 99506753 1001 86380 86390 1
506610 99506610 1001 86380 86390 1
506769 99506769 1001 86380 86390 1
506669 99506669 1001 86380 86390 1
507389 99507389 1001 86380 86390 1
507309 99507309 1001 86380 86390 1
507367 99507367 1001 86380 86390 1
507410 99507410 1001 86380 86390 1
507345 99507345 1001 86380 86390 1
507089 99507089 1001 86380 86390 1
507121 99507121 1001 86380 86390 1
507151 99507151 1001 86380 86390 1
506832 99506832 1001 86380 86390 1
506962 99506962 1001 86380 86390 1
506885 99506885 1001 86380 86390 1
507433 99507433 1001 86380 86390 1
507538 99507538 1001 86380 86390 1
507465 99507465 1001 86380 86390 1
508020 99508020 1001 86380 86390 1
507995 99507995 1001 86380 86390 1
507997 99507997 1001 86380 86390 1
508014 99508014 1001 86380 86390 1
507720 99507720 1001 86380 86390 1
507785 99507785 1001 86380 86390 1
507792 99507792 1001 86380 86390 1
507690 99507690 1001 86380 86390 1
507717 99507717 1001 86380 86390 1
508376 99508376 1001 86380 86390 1
508275 99508275 1001 86380 86390 1
508269 99508269 1001 86380 86390 1
508426 99508426 1001 86380 86390 1
508949 99508949 1001 86380 86390 1
508940 99508940 1001 86380 86390 1
508966 99508966 1001 86380 86390 1
508955 99508955 1001 86380 86390 1
509064 99509064 1001 86380 86390 1
508970 99508970 1001 86380 86390 1
508881 99508881 1001 86380 86390 1
508729 99508729 1001 86380 86390 1
508691 99508691 1001 86380 86390 1
508810 99508810 1001 86380 86390 1
508683 99508683 1001 86380 86390 1
508852 99508852 1001 86380 86390 1
508609 99508609 1001 86380 86390 1
508507 99508507 1001 86380 86390 1
508559 99508559 1001 86380 86390 1
508611 99508611 1001 86380 86390 1
508561 99508561 1001 86380 86390 1
508590 99508590 1001 86380 86390 1
509279 99509279 1001 86380 86390 1
509232 99509232 1001 86380 86390 1
509109 99509109 1001 86380 86390 1
509265 99509265 1001 86380 86390 1
509789 99509789 1001 86380 86390 1
509816 99509816 1001 86380 86390 1
509778 99509778 1001 86380 86390 1
509893 99509893 1001 86380 86390 1
509516 99509516 1001 86380 86390 1
509496 99509496 1001 86380 86390 1
509639 99509639 1001 86380 86390 1
509524 99509524 1001 86380 86390 1
509564 99509564 1001 86380 86390 1
509332 99509332 1001 86380 86390 1
509308 99509308 1001 86380 86390 1
509374 99509374 1001 86380 86390 1
509426 99509426 1001 86380 86390 1
509452 99509452 1001 86380 86390 1
509353 99509353 1001 86380 86390 1
510624 99510624 1001 86380 86390 1
510712 99510712 1001 86380 86390 1
510714 99510714 1001 86380 86390 1
510633 99510633 1001 86380 86390 1
510490 99510490 1001 86380 86390 1
510374 99510374 1001 86380 86390 1
510199 99510199 1001 86380 86390 1
510303 99510303 1001 86380 86390 1
510187 99510187 1001 86380 86390 1
510122 99510122 1001 86380 86390 1
510294 99510294 1001 86380 86390 1
510815 99510815 1001 86380 86390 1
510738 99510738 1001 86380 86390 1
510904 99510904 1001 86380 86390 1
511452 99511452 1001 86380 86390 1
511350 99511350 1001 86380 86390 1
511388 99511388 1001 86380 86390 1
511480 99511480 1001 86380 86390 1
511392 99511392 1001 86380 86390 1
511445 99511445 1001 86380 86390 1
511180 99511180 1001 86380 86390 1
511299 99511299 1001 86380 86390 1
511328 99511328 1001 86380 86390 1
511243 99511243 1001 86380 86390 1
511024 99511024 1001 86380 86390 1
510965 99510965 1001 86380 86390 1
511082 99511082 1001 86380 86390 1
511757 99511757 1001 86380 86390 1
511643 99511643 1001 86380 86390 1
511750 99511750 1001 86380 86390 1
511700 99511700 1001 86380 86390 1
512231 99512231 1001 86380 86390 1
512244 99512244 1001 86380 86390 1
512337 99512337 1001 86380 86390 1
512247 99512247 1001 86380 86390 1
512137 99512137 1001 86380 86390 1
512115 99512115 1001 86380 86390 1
511810 99511810 1001 86380 86390 1
511833 99511833 1001 86380 86390 1
511898 99511898 1001 86380 86390 1
512508 99512508 1001 86380 86390 1
512175 99512175 1001 86380 86390 1
512537 99512537 1001 86380 86390 1
512538 99512538 1001 86380 86390 1
512564 99512564 1001 86380 86390 1
513065 99513065 1001 86380 86390 1
513104 99513104 1001 86380 86390 1
513015 99513015 1001 86380 86390 1
513145 99513145 1001 86380 86390 1
513134 99513134 1001 86380 86390 1
513031 99513031 1001 86380 86390 1
513162 99513162 1001 86380 86390 1
513020 99513020 1001 86380 86390 1
513112 99513112 1001 86380 86390 1
513048 99513048 1001 86380 86390 1
512701 99512701 1001 86380 86390 1
512602 99512602 1001 86380 86390 1
512709 99512709 1001 86380 86390 1
512789 99512789 1001 86380 86390 1
513400 99513400 1001 86380 86390 1
513233 99513233 1001 86380 86390 1
513331 99513331 1001 86380 86390 1
513409 99513409 1001 86380 86390 1
513847 99513847 1001 86380 86390 1
513802 99513802 1001 86380 86390 1
513713 99513713 1001 86380 86390 1
513596 99513596 1001 86380 86390 1
513600 99513600 1001 86380 86390 1
514177 99514177 1001 86380 86390 1
514203 99514203 1001 86380 86390 1
514222 99514222 1001 86380 86390 1
514659 99514659 1001 86380 86390 1
514815 99514815 1001 86380 86390 1
514475 99514475 1001 86380 86390 1
514432 99514432 1001 86380 86390 1
514264 99514264 1001 86380 86390 1
514238 99514238 1001 86380 86390 1
514425 99514425 1001 86380 86390 1
514335 99514335 1001 86380 86390 1
514387 99514387 1001 86380 86390 1
514259 99514259 1001 86380 86390 1
514237 99514237 1001 86380 86390 1
514936 99514936 1001 86380 86390 1
514967 99514967 1001 86380 86390 1
515520 99515520 1001 86380 86390 1
515524 99515524 1001 86380 86390 1
515339 99515339 1001 86380 86390 1
515421 99515421 1001 86380 86390 1
515410 99515410 1001 86380 86390 1
515280 99515280 1001 86380 86390 1
515250 99515250 1001 86380 86390 1
515147 99515147 1001 86380 86390 1
515213 99515213 1001 86380 86390 1
515149 99515149 1001 86380 86390 1
515824 99515824 1001 86380 86390 1
515825 99515825 1001 86380 86390 1
515696 99515696 1001 86380 86390 1
515753 99515753 1001 86380 86390 1
515756 99515756 1001 86380 86390 1
516509 99516509 1001 86380 86390 1
516410 99516410 1001 86380 86390 1
516266 99516266 1001 86380 86390 1
516144 99516144 1001 86380 86390 1
515947 99515947 1001 86380 86390 1
515908 99515908 1001 86380 86390 1
516015 99516015 1001 86380 86390 1
516069 99516069 1001 86380 86390 1
516573 99516573 1001 86380 86390 1
516612 99516612 1001 86380 86390 1
516576 99516576 1001 86380 86390 1
516592 99516592 1001 86380 86390 1
517298 99517298 1001 86380 86390 1
517238 99517238 1001 86380 86390 1
517312 99517312 1001 86380 86390 1
517149 99517149 1001 86380 86390 1
517153 99517153 1001 86380 86390 1
517067 99517067 1001 86380 86390 1
516939 99516939 1001 86380 86390 1
517018 99517018 1001 86380 86390 1
516984 99516984 1001 86380 86390 1
516806 99516806 1001 86380 86390 1
516801 99516801 1001 86380 86390 1
516895 99516895 1001 86380 86390 1
517514 99517514 1001 86380 86390 1
517403 99517403 1001 86380 86390 1
517520 99517520 1001 86380 86390 1
517483 99517483 1001 86380 86390 1
517982 99517982 1001 86380 86390 1
517983 99517983 1001 86380 86390 1
518051 99518051 1001 86380 86390 1
518040 99518040 1001 86380 86390 1
518053 99518053 1001 86380 86390 1
518054 99518054 1001 86380 86390 1
517967 99517967 1001 86380 86390 1
517868 99517868 1001 86380 86390 1
517869 99517869 1001 86380 86390 1
517715 99517715 1001 86380 86390 1
517627 99517627 1001 86380 86390 1
518226 99518226 1001 86380 86390 1
518266 99518266 1001 86380 86390 1
518280 99518280 1001 86380 86390 1
518945 99518945 1001 86380 86390 1
518589 99518589 1001 86380 86390 1
518719 99518719 1001 86380 86390 1
518645 99518645 1001 86380 86390 1
518687 99518687 1001 86380 86390 1
518665 99518665 1001 86380 86390 1
518782 99518782 1001 86380 86390 1
518575 99518575 1001 86380 86390 1
518517 99518517 1001 86380 86390 1
518416 99518416 1001 86380 86390 1
519038 99519038 1001 86380 86390 1
519040 99519040 1001 86380 86390 1
519046 99519046 1001 86380 86390 1
519165 99519165 1001 86380 86390 1
518997 99518997 1001 86380 86390 1
519779 99519779 1001 86380 86390 1
519639 99519639 1001 86380 86390 1
519620 99519620 1001 86380 86390 1
519479 99519479 1001 86380 86390 1
519591 99519591 1001 86380 86390 1
519490 99519490 1001 86380 86390 1
519299 99519299 1001 86380 86390 1
519341 99519341 1001 86380 86390 1
519371 99519371 1001 86380 86390 1
519295 99519295 1001 86380 86390 1
519816 99519816 1001 86380 86390 1
519860 99519860 1001 86380 86390 1
520602 99520602 1001 86380 86390 1
520603 99520603 1001 86380 86390 1
520517 99520517 1001 86380 86390 1
520521 99520521 1001 86380 86390 1
520524 99520524 1001 86380 86390 1
520322 99520322 1001 86380 86390 1
520375 99520375 1001 86380 86390 1
520363 99520363 1001 86380 86390 1
520389 99520389 1001 86380 86390 1
520395 99520395 1001 86380 86390 1
520037 99520037 1001 86380 86390 1
520130 99520130 1001 86380 86390 1
520169 99520169 1001 86380 86390 1
520092 99520092 1001 86380 86390 1
520170 99520170 1001 86380 86390 1
520833 99520833 1001 86380 86390 1
520641 99520641 1001 86380 86390 1
521432 99521432 1001 86380 86390 1
521366 99521366 1001 86380 86390 1
521395 99521395 1001 86380 86390 1
521269 99521269 1001 86380 86390 1
521134 99521134 1001 86380 86390 1
521252 99521252 1001 86380 86390 1
521193 99521193 1001 86380 86390 1
521117 99521117 1001 86380 86390 1
520858 99520858 1001 86380 86390 1
521020 99521020 1001 86380 86390 1
520959 99520959 1001 86380 86390 1
520868 99520868 1001 86380 86390 1
521633 99521633 1001 86380 86390 1
521647 99521647 1001 86380 86390 1
521482 99521482 1001 86380 86390 1
521612 99521612 1001 86380 86390 1
521487 99521487 1001 86380 86390 1
521540 99521540 1001 86380 86390 1
522258 99522258 1001 86380 86390 1
522167 99522167 1001 86380 86390 1
522146 99522146 1001 86380 86390 1
522278 99522278 1001 86380 86390 1
522173 99522173 1001 86380 86390 1
521982 99521982 1001 86380 86390 1
522085 99522085 1001 86380 86390 1
521736 99521736 1001 86380 86390 1
521823 99521823 1001 86380 86390 1
522408 99522408 1001 86380 86390 1
522333 99522333 1001 86380 86390 1
522335 99522335 1001 86380 86390 1
522405 99522405 1001 86380 86390 1
522948 99522948 1001 86380 86390 1
522707 99522707 1001 86380 86390 1
522627 99522627 1001 86380 86390 1
522658 99522658 1001 86380 86390 1
522686 99522686 1001 86380 86390 1
522677 99522677 1001 86380 86390 1
522639 99522639 1001 86380 86390 1
523164 99523164 1001 86380 86390 1
523765 99523765 1001 86380 86390 1
523914 99523914 1001 86380 86390 1
523701 99523701 1001 86380 86390 1
523655 99523655 1001 86380 86390 1
523565 99523565 1001 86380 86390 1
523685 99523685 1001 86380 86390 1
523481 99523481 1001 86380 86390 1
523325 99523325 1001 86380 86390 1
523502 99523502 1001 86380 86390 1
523360 99523360 1001 86380 86390 1
523503 99523503 1001 86380 86390 1
523439 99523439 1001 86380 86390 1
524011 99524011 1001 86380 86390 1
523990 99523990 1001 86380 86390 1
524109 99524109 1001 86380 86390 1
524729 99524729 1001 86380 86390 1
524435 99524435 1001 86380 86390 1
525496 99525496 1001 86380 86390 1
525524 99525524 1001 86380 86390 1
525409 99525409 1001 86380 86390 1
525513 99525513 1001 86380 86390 1
525410 99525410 1001 86380 86390 1
525427 99525427 1001 86380 86390 1
525391 99525391 1001 86380 86390 1
525252 99525252 1001 86380 86390 1
525349 99525349 1001 86380 86390 1
525337 99525337 1001 86380 86390 1
525287 99525287 1001 86380 86390 1
524989 99524989 1001 86380 86390 1
525100 99525100 1001 86380 86390 1
525088 99525088 1001 86380 86390 1
525050 99525050 1001 86380 86390 1
525620 99525620 1001 86380 86390 1
525701 99525701 1001 86380 86390 1
525671 99525671 1001 86380 86390 1
526372 99526372 1001 86380 86390 1
526349 99526349 1001 86380 86390 1
526277 99526277 1001 86380 86390 1
526342 99526342 1001 86380 86390 1
526114 99526114 1001 86380 86390 1
526106 99526106 1001 86380 86390 1
525945 99525945 1001 86380 86390 1
525951 99525951 1001 86380 86390 1
526535 99526535 1001 86380 86390 1
527198 99527198 1001 86380 86390 1
527099 99527099 1001 86380 86390 1
527229 99527229 1001 86380 86390 1
527101 99527101 1001 86380 86390 1
526823 99526823 1001 86380 86390 1
526827 99526827 1001 86380 86390 1
526817 99526817 1001 86380 86390 1
526753 99526753 1001 86380 86390 1
526741 99526741 1001 86380 86390 1
527285 99527285 1001 86380 86390 1
527338 99527338 1001 86380 86390 1
527289 99527289 1001 86380 86390 1
527278 99527278 1001 86380 86390 1
527902 99527902 1001 86380 86390 1
527701 99527701 1001 86380 86390 1
527764 99527764 1001 86380 86390 1
527867 99527867 1001 86380 86390 1
527650 99527650 1001 86380 86390 1
527498 99527498 1001 86380 86390 1
527473 99527473 1001 86380 86390 1
527580 99527580 1001 86380 86390 1
527570 99527570 1001 86380 86390 1
528100 99528100 1001 86380 86390 1
528224 99528224 1001 86380 86390 1
528869 99528869 1001 86380 86390 1
528877 99528877 1001 86380 86390 1
528745 99528745 1001 86380 86390 1
528720 99528720 1001 86380 86390 1
528581 99528581 1001 86380 86390 1
528517 99528517 1001 86380 86390 1
528675 99528675 1001 86380 86390 1
528511 99528511 1001 86380 86390 1
528371 99528371 1001 86380 86390 1
528363 99528363 1001 86380 86390 1
528428 99528428 1001 86380 86390 1
528981 99528981 1001 86380 86390 1
529022 99529022 1001 86380 86390 1
528986 99528986 1001 86380 86390 1
529064 99529064 1001 86380 86390 1
529697 99529697 1001 86380 86390 1
529591 99529591 1001 86380 86390 1
529556 99529556 1001 86380 86390 1
529458 99529458 1001 86380 86390 1
529325 99529325 1001 86380 86390 1
529171 99529171 1001 86380 86390 1
529188 99529188 1001 86380 86390 1
529206 99529206 1001 86380 86390 1
529312 99529312 1001 86380 86390 1
529845 99529845 1001 86380 86390 1
529794 99529794 1001 86380 86390 1
529873 99529873 1001 86380 86390 1
529731 99529731 1001 86380 86390 1
530388 99530388 1001 86380 86390 1
530417 99530417 1001 86380 86390 1
530324 99530324 1001 86380 86390 1
529988 99529988 1001 86380 86390 1
530078 99530078 1001 86380 86390 1
530002 99530002 1001 86380 86390 1
530098 99530098 1001 86380 86390 1
530719 99530719 1001 86380 86390 1
530732 99530732 1001 86380 86390 1
530697 99530697 1001 86380 86390 1
530555 99530555 1001 86380 86390 1
530581 99530581 1001 86380 86390 1
530660 99530660 1001 86380 86390 1
530705 99530705 1001 86380 86390 1
531267 99531267 1001 86380 86390 1
531208 99531208 1001 86380 86390 1
531368 99531368 1001 86380 86390 1
531370 99531370 1001 86380 86390 1
531008 99531008 1001 86380 86390 1
531100 99531100 1001 86380 86390 1
530931 99530931 1001 86380 86390 1
530870 99530870 1001 86380 86390 1
531585 99531585 1001 86380 86390 1
531435 99531435 1001 86380 86390 1
531527 99531527 1001 86380 86390 1
531541 99531541 1001 86380 86390 1
531389 99531389 1001 86380 86390 1
532132 99532132 1001 86380 86390 1
532122 99532122 1001 86380 86390 1
531845 99531845 1001 86380 86390 1
531839 99531839 1001 86380 86390 1
531793 99531793 1001 86380 86390 1
531588 99531588 1001 86380 86390 1
531634 99531634 1001 86380 86390 1
532362 99532362 1001 86380 86390 1
532292 99532292 1001 86380 86390 1
532983 99532983 1001 86380 86390 1
532841 99532841 1001 86380 86390 1
532949 99532949 1001 86380 86390 1
532804 99532804 1001 86380 86390 1
532702 99532702 1001 86380 86390 1
532637 99532637 1001 86380 86390 1
532680 99532680 1001 86380 86390 1
532797 99532797 1001 86380 86390 1
532813 99532813 1001 86380 86390 1
532464 99532464 1001 86380 86390 1
532492 99532492 1001 86380 86390 1
532549 99532549 1001 86380 86390 1
533081 99533081 1001 86380 86390 1
533044 99533044 1001 86380 86390 1
533111 99533111 1001 86380 86390 1
533214 99533214 1001 86380 86390 1
533035 99533035 1001 86380 86390 1
533040 99533040 1001 86380 86390 1
533695 99533695 1001 86380 86390 1
533708 99533708 1001 86380 86390 1
533675 99533675 1001 86380 86390 1
533462 99533462 1001 86380 86390 1
533556 99533556 1001 86380 86390 1
533544 99533544 1001 86380 86390 1
533272 99533272 1001 86380 86390 1
534051 99534051 1001 86380 86390 1
533883 99533883 1001 86380 86390 1
533861 99533861 1001 86380 86390 1
533864 99533864 1001 86380 86390 1
534595 99534595 1001 86380 86390 1
534608 99534608 1001 86380 86390 1
534532 99534532 1001 86380 86390 1
534603 99534603 1001 86380 86390 1
534629 99534629 1001 86380 86390 1
534540 99534540 1001 86380 86390 1
534381 99534381 1001 86380 86390 1
534424 99534424 1001 86380 86390 1
534450 99534450 1001 86380 86390 1
534077 99534077 1001 86380 86390 1
534220 99534220 1001 86380 86390 1
534148 99534148 1001 86380 86390 1
534088 99534088 1001 86380 86390 1
534878 99534878 1001 86380 86390 1
534841 99534841 1001 86380 86390 1
534820 99534820 1001 86380 86390 1
534860 99534860 1001 86380 86390 1
535478 99535478 1001 86380 86390 1
535217 99535217 1001 86380 86390 1
535166 99535166 1001 86380 86390 1
535167 99535167 1001 86380 86390 1
535258 99535258 1001 86380 86390 1
535248 99535248 1001 86380 86390 1
535656 99535656 1001 86380 86390 1
535683 99535683 1001 86380 86390 1
536209 99536209 1001 86380 86390 1
536249 99536249 1001 86380 86390 1
536288 99536288 1001 86380 86390 1
536251 99536251 1001 86380 86390 1
536283 99536283 1001 86380 86390 1
535927 99535927 1001 86380 86390 1
535958 99535958 1001 86380 86390 1
536076 99536076 1001 86380 86390 1
536051 99536051 1001 86380 86390 1
536372 99536372 1001 86380 86390 1
536389 99536389 1001 86380 86390 1
536430 99536430 1001 86380 86390 1
536394 99536394 1001 86380 86390 1
536538 99536538 1001 86380 86390 1
536384 99536384 1001 86380 86390 1
536757 99536757 1001 86380 86390 1
536849 99536849 1001 86380 86390 1
536601 99536601 1001 86380 86390 1
536692 99536692 1001 86380 86390 1
536732 99536732 1001 86380 86390 1
537226 99537226 1001 86380 86390 1
537268 99537268 1001 86380 86390 1
537166 99537166 1001 86380 86390 1
537722 99537722 1001 86380 86390 1
537582 99537582 1001 86380 86390 1
537649 99537649 1001 86380 86390 1
537597 99537597 1001 86380 86390 1
537586 99537586 1001 86380 86390 1
537653 99537653 1001 86380 86390 1
537377 99537377 1001 86380 86390 1
538063 99538063 1001 86380 86390 1
538032 99538032 1001 86380 86390 1
538046 99538046 1001 86380 86390 1
538122 99538122 1001 86380 86390 1
538149 99538149 1001 86380 86390 1
538777 99538777 1001 86380 86390 1
538661 99538661 1001 86380 86390 1
538690 99538690 1001 86380 86390 1
538792 99538792 1001 86380 86390 1
538722 99538722 1001 86380 86390 1
538583 99538583 1001 86380 86390 1
538520 99538520 1001 86380 86390 1
538456 99538456 1001 86380 86390 1
538586 99538586 1001 86380 86390 1
538524 99538524 1001 86380 86390 1
538501 99538501 1001 86380 86390 1
538959 99538959 1001 86380 86390 1
539530 99539530 1001 86380 86390 1
539498 99539498 1001 86380 86390 1
539294 99539294 1001 86380 86390 1
539417 99539417 1001 86380 86390 1
539405 99539405 1001 86380 86390 1
539087 99539087 1001 86380 86390 1
539204 99539204 1001 86380 86390 1
539154 99539154 1001 86380 86390 1
539642 99539642 1001 86380 86390 1
540352 99540352 1001 86380 86390 1
540289 99540289 1001 86380 86390 1
540341 99540341 1001 86380 86390 1
540370 99540370 1001 86380 86390 1
540358 99540358 1001 86380 86390 1
540375 99540375 1001 86380 86390 1
540312 99540312 1001 86380 86390 1
540147 99540147 1001 86380 86390 1
540609 99540609 1001 86380 86390 1
540636 99540636 1001 86380 86390 1
540500 99540500 1001 86380 86390 1
541113 99541113 1001 86380 86390 1
541244 99541244 1001 86380 86390 1
540907 99540907 1001 86380 86390 1
540882 99540882 1001 86380 86390 1
541052 99541052 1001 86380 86390 1
540844 99540844 1001 86380 86390 1
540754 99540754 1001 86380 86390 1
540680 99540680 1001 86380 86390 1
540708 99540708 1001 86380 86390 1
540695 99540695 1001 86380 86390 1
540840 99540840 1001 86380 86390 1
541409 99541409 1001 86380 86390 1
541308 99541308 1001 86380 86390 1
541418 99541418 1001 86380 86390 1
541315 99541315 1001 86380 86390 1
541927 99541927 1001 86380 86390 1
542031 99542031 1001 86380 86390 1
541980 99541980 1001 86380 86390 1
541985 99541985 1001 86380 86390 1
541759 99541759 1001 86380 86390 1
541881 99541881 1001 86380 86390 1
541554 99541554 1001 86380 86390 1
541611 99541611 1001 86380 86390 1
542210 99542210 1001 86380 86390 1
542173 99542173 1001 86380 86390 1
542189 99542189 1001 86380 86390 1
542294 99542294 1001 86380 86390 1
542746 99542746 1001 86380 86390 1
542571 99542571 1001 86380 86390 1
542670 99542670 1001 86380 86390 1
542545 99542545 1001 86380 86390 1
542414 99542414 1001 86380 86390 1
542969 99542969 1001 86380 86390 1
543100 99543100 1001 86380 86390 1
543656 99543656 1001 86380 86390 1
543735 99543735 1001 86380 86390 1
543744 99543744 1001 86380 86390 1
543622 99543622 1001 86380 86390 1
543688 99543688 1001 86380 86390 1
543651 99543651 1001 86380 86390 1
543590 99543590 1001 86380 86390 1
543554 99543554 1001 86380 86390 1
543438 99543438 1001 86380 86390 1
543165 99543165 1001 86380 86390 1
543208 99543208 1001 86380 86390 1
543340 99543340 1001 86380 86390 1
544434 99544434 1001 86380 86390 1
544572 99544572 1001 86380 86390 1
544464 99544464 1001 86380 86390 1
544428 99544428 1001 86380 86390 1
544441 99544441 1001 86380 86390 1
544442 99544442 1001 86380 86390 1
544211 99544211 1001 86380 86390 1
544383 99544383 1001 86380 86390 1
544234 99544234 1001 86380 86390 1
544006 99544006 1001 86380 86390 1
544105 99544105 1001 86380 86390 1
428350 375 1001 21120 21777 1
509132 755 1001 26809 26908 1
514640 1055 1002 28845 37543 1
537241 1119 1002 47492 50878 1
537268 651 1002 49237 52145 1
534332 1107 1001 64108 64408 1
400103 99400103 1001 86380 86390 1
400111 99400111 1001 86380 86390 1
400147 99400147 1001 86380 86390 1
400301 99400301 1001 86380 86390 1
400239 99400239 1001 86380 86390 1
400326 99400326 1001 86380 86390 1
400808 99400808 1001 86380 86390 1
401143 99401143 1001 86380 86390 1
401073 99401073 1001 86380 86390 1
401075 99401075 1001 86380 86390 1
401114 99401114 1001 86380 86390 1
401311 99401311 1001 86380 86390 1
401478 99401478 1001 86380 86390 1
401526 99401526 1001 86380 86390 1
401723 99401723 1001 86380 86390 1
401931 99401931 1001 86380 86390 1
402114 99402114 1001 86380 86390 1
402220 99402220 1001 86380 86390 1
402343 99402343 1001 86380 86390 1
402420 99402420 1001 86380 86390 1
402476 99402476 1001 86380 86390 1
402591 99402591 1001 86380 86390 1
402599 99402599 1001 86380 86390 1
402772 99402772 1001 86380 86390 1
402700 99402700 1001 86380 86390 1
402888 99402888 1001 86380 86390 1
403010 99403010 1001 86380 86390 1
403300 99403300 1001 86380 86390 1
403303 99403303 1001 86380 86390 1
403211 99403211 1001 86380 86390 1
403383 99403383 1001 86380 86390 1
403384 99403384 1001 86380 86390 1
403660 99403660 1001 86380 86390 1
403692 99403692 1001 86380 86390 1
403735 99403735 1001 86380 86390 1
403962 99403962 1001 86380 86390 1
404165 99404165 1001 86380 86390 1
404340 99404340 1001 86380 86390 1
404419 99404419 1001 86380 86390 1
404678 99404678 1001 86380 86390 1
404751 99404751 1001 86380 86390 1
404778 99404778 1001 86380 86390 1
404999 99404999 1001 86380 86390 1
404982 99404982 1001 86380 86390 1
405089 99405089 1001 86380 86390 1
405075 99405075 1001 86380 86390 1
405175 99405175 1001 86380 86390 1
405182 99405182 1001 86380 86390 1
405222 99405222 1001 86380 86390 1
405584 99405584 1001 86380 86390 1
405502 99405502 1001 86380 86390 1
405683 99405683 1001 86380 86390 1
405738 99405738 1001 86380 86390 1
405694 99405694 1001 86380 86390 1
405858 99405858 1001 86380 86390 1
406082 99406082 1001 86380 86390 1
406177 99406177 1001 86380 86390 1
406219 99406219 1001 86380 86390 1
406203 99406203 1001 86380 86390 1
406360 99406360 1001 86380 86390 1
406571 99406571 1001 86380 86390 1
406826 99406826 1001 86380 86390 1
406967 99406967 1001 86380 86390 1
407151 99407151 1001 86380 86390 1
407366 99407366 1001 86380 86390 1
407425 99407425 1001 86380 86390 1
407600 99407600 1001 86380 86390 1
407857 99407857 1001 86380 86390 1
408003 99408003 1001 86380 86390 1
408277 99408277 1001 86380 86390 1
408223 99408223 1001 86380 86390 1
408316 99408316 1001 86380 86390 1
408359 99408359 1001 86380 86390 1
408518 99408518 1001 86380 86390 1
408425 99408425 1001 86380 86390 1
408738 99408738 1001 86380 86390 1
408711 99408711 1001 86380 86390 1
408778 99408778 1001 86380 86390 1
408997 99408997 1001 86380 86390 1
409100 99409100 1001 86380 86390 1
409204 99409204 1001 86380 86390 1
409358 99409358 1001 86380 86390 1
409319 99409319 1001 86380 86390 1
409477 99409477 1001 86380 86390 1
409843 99409843 1001 86380 86390 1
410076 99410076 1001 86380 86390 1
410141 99410141 1001 86380 86390 1
410147 99410147 1001 86380 86390 1
410289 99410289 1001 86380 86390 1
410399 99410399 1001 86380 86390 1
410356 99410356 1001 86380 86390 1
410473 99410473 1001 86380 86390 1
410530 99410530 1001 86380 86390 1
410868 99410868 1001 86380 86390 1
410959 99410959 1001 86380 86390 1
411059 99411059 1001 86380 86390 1
411231 99411231 1001 86380 86390 1
411325 99411325 1001 86380 86390 1
411353 99411353 1001 86380 86390 1
411470 99411470 1001 86380 86390 1
411495 99411495 1001 86380 86390 1
411476 99411476 1001 86380 86390 1
411612 99411612 1001 86380 86390 1
411581 99411581 1001 86380 86390 1
411623 99411623 1001 86380 86390 1
411726 99411726 1001 86380 86390 1
412267 99412267 1001 86380 86390 1
412263 99412263 1001 86380 86390 1
412287 99412287 1001 86380 86390 1
413403 99413403 1001 86380 86390 1
413570 99413570 1001 86380 86390 1
413322 99413322 1001 86380 86390 1
413583 99413583 1001 86380 86390 1
413037 99413037 1001 86380 86390 1
413250 99413250 1001 86380 86390 1
413027 99413027 1001 86380 86390 1
413000 99413000 1001 86380 86390 1
412775 99412775 1001 86380 86390 1
412515 99412515 1001 86380 86390 1
413802 99413802 1001 86380 86390 1
413964 99413964 1001 86380 86390 1
415034 99415034 1001 86380 86390 1
415232 99415232 1001 86380 86390 1
415087 99415087 1001 86380 86390 1
414779 99414779 1001 86380 86390 1
414805 99414805 1001 86380 86390 1
414880 99414880 1001 86380 86390 1
414526 99414526 1001 86380 86390 1
414198 99414198 1001 86380 86390 1
414173 99414173 1001 86380 86390 1
414174 99414174 1001 86380 86390 1
415325 99415325 1001 86380 86390 1
415718 99415718 1001 86380 86390 1
416766 99416766 1001 86380 86390 1
416871 99416871 1001 86380 86390 1
416856 99416856 1001 86380 86390 1
416317 99416317 1001 86380 86390 1
416142 99416142 1001 86380 86390 1
416268 99416268 1001 86380 86390 1
416152 99416152 1001 86380 86390 1
416035 99416035 1001 86380 86390 1
415899 99415899 1001 86380 86390 1
417050 99417050 1001 86380 86390 1
417106 99417106 1001 86380 86390 1
417129 99417129 1001 86380 86390 1
417274 99417274 1001 86380 86390 1
417549 99417549 1001 86380 86390 1
417530 99417530 1001 86380 86390 1
417597 99417597 1001 86380 86390 1
418549 99418549 1001 86380 86390 1
418459 99418459 1001 86380 86390 1
418539 99418539 1001 86380 86390 1
418139 99418139 1001 86380 86390 1
418379 99418379 1001 86380 86390 1
418092 99418092 1001 86380 86390 1
417709 99417709 1001 86380 86390 1
417796 99417796 1001 86380 86390 1
417946 99417946 1001 86380 86390 1
417672 99417672 1001 86380 86390 1
419105 99419105 1001 86380 86390 1
419086 99419086 1001 86380 86390 1
418947 99418947 1001 86380 86390 1
420062 99420062 1001 86380 86390 1
419826 99419826 1001 86380 86390 1
419990 99419990 1001 86380 86390 1
419817 99419817 1001 86380 86390 1
420001 99420001 1001 86380 86390 1
419662 99419662 1001 86380 86390 1
419449 99419449 1001 86380 86390 1
419577 99419577 1001 86380 86390 1
420676 99420676 1001 86380 86390 1
420677 99420677 1001 86380 86390 1
420784 99420784 1001 86380 86390 1
422011 99422011 1001 86380 86390 1
421692 99421692 1001 86380 86390 1
421763 99421763 1001 86380 86390 1
421831 99421831 1001 86380 86390 1
421455 99421455 1001 86380 86390 1
421322 99421322 1001 86380 86390 1
421417 99421417 1001 86380 86390 1
421558 99421558 1001 86380 86390 1
421308 99421308 1001 86380 86390 1
421419 99421419 1001 86380 86390 1
421097 99421097 1001 86380 86390 1
421146 99421146 1001 86380 86390 1
421190 99421190 1001 86380 86390 1
420899 99420899 1001 86380 86390 1
420870 99420870 1001 86380 86390 1
421193 99421193 1001 86380 86390 1
421005 99421005 1001 86380 86390 1
420985 99420985 1001 86380 86390 1
422124 99422124 1001 86380 86390 1
423289 99423289 1001 86380 86390 1
422940 99422940 1001 86380 86390 1
422906 99422906 1001 86380 86390 1
422908 99422908 1001 86380 86390 1
422785 99422785 1001 86380 86390 1
422917 99422917 1001 86380 86390 1
423999 99423999 1001 86380 86390 1
424136 99424136 1001 86380 86390 1
424112 99424112 1001 86380 86390 1
425226 99425226 1001 86380 86390 1
425060 99425060 1001 86380 86390 1
425118 99425118 1001 86380 86390 1
424669 99424669 1001 86380 86390 1
424943 99424943 1001 86380 86390 1
424698 99424698 1001 86380 86390 1
424818 99424818 1001 86380 86390 1
425003 99425003 1001 86380 86390 1
424245 99424245 1001 86380 86390 1
424306 99424306 1001 86380 86390 1
425689 99425689 1001 86380 86390 1
425810 99425810 1001 86380 86390 1
425672 99425672 1001 86380 86390 1
425673 99425673 1001 86380 86390 1
425460 99425460 1001 86380 86390 1
425419 99425419 1001 86380 86390 1
425824 99425824 1001 86380 86390 1
426923 99426923 1001 86380 86390 1
427015 99427015 1001 86380 86390 1
427080 99427080 1001 86380 86390 1
426587 99426587 1001 86380 86390 1
426343 99426343 1001 86380 86390 1
425896 99425896 1001 86380 86390 1
425944 99425944 1001 86380 86390 1
426073 99426073 1001 86380 86390 1
427462 99427462 1001 86380 86390 1
428410 99428410 1001 86380 86390 1
428428 99428428 1001 86380 86390 1
428481 99428481 1001 86380 86390 1
428353 99428353 1001 86380 86390 1
428359 99428359 1001 86380 86390 1
428489 99428489 1001 86380 86390 1
428159 99428159 1001 86380 86390 1
428328 99428328 1001 86380 86390 1
427577 99427577 1001 86380 86390 1
427534 99427534 1001 86380 86390 1
427608 99427608 1001 86380 86390 1
427648 99427648 1001 86380 86390 1
428770 99428770 1001 86380 86390 1
428953 99428953 1001 86380 86390 1
429123 99429123 1001 86380 86390 1
430014 99430014 1001 86380 86390 1
430190 99430190 1001 86380 86390 1
430317 99430317 1001 86380 86390 1
430027 99430027 1001 86380 86390 1
430258 99430258 1001 86380 86390 1
430157 99430157 1001 86380 86390 1
430092 99430092 1001 86380 86390 1
429604 99429604 1001 86380 86390 1
429748 99429748 1001 86380 86390 1
429411 99429411 1001 86380 86390 1
429210 99429210 1001 86380 86390 1
430689 99430689 1001 86380 86390 1
431972 99431972 1001 86380 86390 1
431719 99431719 1001 86380 86390 1
431398 99431398 1001 86380 86390 1
431293 99431293 1001 86380 86390 1
431343 99431343 1001 86380 86390 1
431240 99431240 1001 86380 86390 1
431005 99431005 1001 86380 86390 1
431168 99431168 1001 86380 86390 1
432174 99432174 1001 86380 86390 1
432407 99432407 1001 86380 86390 1
432095 99432095 1001 86380 86390 1
432305 99432305 1001 86380 86390 1
432396 99432396 1001 86380 86390 1
433640 99433640 1001 86380 86390 1
433571 99433571 1001 86380 86390 1
433306 99433306 1001 86380 86390 1
432801 99432801 1001 86380 86390 1
432538 99432538 1001 86380 86390 1
432694 99432694 1001 86380 86390 1
434040 99434040 1001 86380 86390 1
433835 99433835 1001 86380 86390 1
433918 99433918 1001 86380 86390 1
435042 99435042 1001 86380 86390 1
434613 99434613 1001 86380 86390 1
434837 99434837 1001 86380 86390 1
434451 99434451 1001 86380 86390 1
434567 99434567 1001 86380 86390 1
434526 99434526 1001 86380 86390 1
435656 99435656 1001 86380 86390 1
435526 99435526 1001 86380 86390 1
435473 99435473 1001 86380 86390 1
435563 99435563 1001 86380 86390 1
435822 99435822 1001 86380 86390 1
436812 99436812 1001 86380 86390 1
436907 99436907 1001 86380 86390 1
436515 99436515 1001 86380 86390 1
436547 99436547 1001 86380 86390 1
436394 99436394 1001 86380 86390 1
436671 99436671 1001 86380 86390 1
436574 99436574 1001 86380 86390 1
436487 99436487 1001 86380 86390 1
436164 99436164 1001 86380 86390 1
436133 99436133 1001 86380 86390 1
436267 99436267 1001 86380 86390 1
436100 99436100 1001 86380 86390 1
436061 99436061 1001 86380 86390 1
300106 99300106 1001 86380 86390 1
300692 99300692 1001 86380 86390 1
300701 99300701 1001 86380 86390 1
300559 99300559 1001 86380 86390 1
300357 99300357 1001 86380 86390 1
300423 99300423 1001 86380 86390 1
300362 99300362 1001 86380 86390 1
300522 99300522 1001 86380 86390 1
300283 99300283 1001 86380 86390 1
300299 99300299 1001 86380 86390 1
300849 99300849 1001 86380 86390 1
301426 99301426 1001 86380 86390 1
301552 99301552 1001 86380 86390 1
301479 99301479 1001 86380 86390 1
301428 99301428 1001 86380 86390 1
301529 99301529 1001 86380 86390 1
301253 99301253 1001 86380 86390 1
301165 99301165 1001 86380 86390 1
301245 99301245 1001 86380 86390 1
301079 99301079 1001 86380 86390 1
301105 99301105 1001 86380 86390 1
301665 99301665 1001 86380 86390 1
301719 99301719 1001 86380 86390 1
301891 99301891 1001 86380 86390 1
302447 99302447 1001 86380 86390 1
302435 99302435 1001 86380 86390 1
302556 99302556 1001 86380 86390 1
303175 99303175 1001 86380 86390 1
302990 99302990 1001 86380 86390 1
302966 99302966 1001 86380 86390 1
302730 99302730 1001 86380 86390 1
302604 99302604 1001 86380 86390 1
302697 99302697 1001 86380 86390 1
302596 99302596 1001 86380 86390 1
302650 99302650 1001 86380 86390 1
303226 99303226 1001 86380 86390 1
303969 99303969 1001 86380 86390 1
303841 99303841 1001 86380 86390 1
303936 99303936 1001 86380 86390 1
303912 99303912 1001 86380 86390 1
304016 99304016 1001 86380 86390 1
303727 99303727 1001 86380 86390 1
303740 99303740 1001 86380 86390 1
303664 99303664 1001 86380 86390 1
303744 99303744 1001 86380 86390 1
303474 99303474 1001 86380 86390 1
304226 99304226 1001 86380 86390 1
304040 99304040 1001 86380 86390 1
304094 99304094 1001 86380 86390 1
304825 99304825 1001 86380 86390 1
304819 99304819 1001 86380 86390 1
304654 99304654 1001 86380 86390 1
304277 99304277 1001 86380 86390 1
304278 99304278 1001 86380 86390 1
304318 99304318 1001 86380 86390 1
304412 99304412 1001 86380 86390 1
305014 99305014 1001 86380 86390 1
304912 99304912 1001 86380 86390 1
305003 99305003 1001 86380 86390 1
304861 99304861 1001 86380 86390 1
305572 99305572 1001 86380 86390 1
305454 99305454 1001 86380 86390 1
305364 99305364 1001 86380 86390 1
305315 99305315 1001 86380 86390 1
305407 99305407 1001 86380 86390 1
305369 99305369 1001 86380 86390 1
305449 99305449 1001 86380 86390 1
305144 99305144 1001 86380 86390 1
305170 99305170 1001 86380 86390 1
305071 99305071 1001 86380 86390 1
500127 99500127 1001 86380 86390 1
500182 99500182 1001 86380 86390 1
500132 99500132 1001 86380 86390 1
500019 99500019 1001 86380 86390 1
500175 99500175 1001 86380 86390 1
305693 99305693 1001 86380 86390 1
500126 99500126 1001 86380 86390 1
500751 99500751 1001 86380 86390 1
500788 99500788 1001 86380 86390 1
500736 99500736 1001 86380 86390 1
500545 99500545 1001 86380 86390 1
500434 99500434 1001 86380 86390 1
500413 99500413 1001 86380 86390 1
500367 99500367 1001 86380 86390 1
500305 99500305 1001 86380 86390 1
500333 99500333 1001 86380 86390 1
501610 99501610 1001 86380 86390 1
501440 99501440 1001 86380 86390 1
501534 99501534 1001 86380 86390 1
501372 99501372 1001 86380 86390 1
501308 99501308 1001 86380 86390 1
501288 99501288 1001 86380 86390 1
501263 99501263 1001 86380 86390 1
501161 99501161 1001 86380 86390 1
501101 99501101 1001 86380 86390 1
501036 99501036 1001 86380 86390 1
501154 99501154 1001 86380 86390 1
501064 99501064 1001 86380 86390 1
501129 99501129 1001 86380 86390 1
501805 99501805 1001 86380 86390 1
502324 99502324 1001 86380 86390 1
502303 99502303 1001 86380 86390 1
502281 99502281 1001 86380 86390 1
502323 99502323 1001 86380 86390 1
502171 99502171 1001 86380 86390 1
502200 99502200 1001 86380 86390 1
502085 99502085 1001 86380 86390 1
502062 99502062 1001 86380 86390 1
502166 99502166 1001 86380 86390 1
502206 99502206 1001 86380 86390 1
501920 99501920 1001 86380 86390 1
503164 99503164 1001 86380 86390 1
503243 99503243 1001 86380 86390 1
503090 99503090 1001 86380 86390 1
503144 99503144 1001 86380 86390 1
503145 99503145 1001 86380 86390 1
503225 99503225 1001 86380 86390 1
503097 99503097 1001 86380 86390 1
503201 99503201 1001 86380 86390 1
503019 99503019 1001 86380 86390 1
503058 99503058 1001 86380 86390 1
502796 99502796 1001 86380 86390 1
502823 99502823 1001 86380 86390 1
503319 99503319 1001 86380 86390 1
503384 99503384 1001 86380 86390 1
504080 99504080 1001 86380 86390 1
503979 99503979 1001 86380 86390 1
503958 99503958 1001 86380 86390 1
503757 99503757 1001 86380 86390 1
503717 99503717 1001 86380 86390 1
503594 99503594 1001 86380 86390 1
503661 99503661 1001 86380 86390 1
503623 99503623 1001 86380 86390 1
504222 99504222 1001 86380 86390 1
504133 99504133 1001 86380 86390 1
504798 99504798 1001 86380 86390 1
504786 99504786 1001 86380 86390 1
504547 99504547 1001 86380 86390 1
504692 99504692 1001 86380 86390 1
504655 99504655 1001 86380 86390 1
504606 99504606 1001 86380 86390 1
504697 99504697 1001 86380 86390 1
504440 99504440 1001 86380 86390 1
504482 99504482 1001 86380 86390 1
504522 99504522 1001 86380 86390 1
504341 99504341 1001 86380 86390 1
504524 99504524 1001 86380 86390 1
504333 99504333 1001 86380 86390 1
504450 99504450 1001 86380 86390 1
505110 99505110 1001 86380 86390 1
504985 99504985 1001 86380 86390 1
505116 99505116 1001 86380 86390 1
505013 99505013 1001 86380 86390 1
505104 99505104 1001 86380 86390 1
504948 99504948 1001 86380 86390 1
505721 99505721 1001 86380 86390 1
505636 99505636 1001 86380 86390 1
505589 99505589 1001 86380 86390 1
505404 99505404 1001 86380 86390 1
505560 99505560 1001 86380 86390 1
505406 99505406 1001 86380 86390 1
505381 99505381 1001 86380 86390 1
505260 99505260 1001 86380 86390 1
505174 99505174 1001 86380 86390 1
505962 99505962 1001 86380 86390 1
505876 99505876 1001 86380 86390 1
505921 99505921 1001 86380 86390 1
506450 99506450 1001 86380 86390 1
506282 99506282 1001 86380 86390 1
506157 99506157 1001 86380 86390 1
506086 99506086 1001 86380 86390 1
506151 99506151 1001 86380 86390 1
506752 99506752 1001 86380 86390 1
506690 99506690 1001 86380 86390 1
507332 99507332 1001 86380 86390 1
507061 99507061 1001 86380 86390 1
507012 99507012 1001 86380 86390 1
507195 99507195 1001 86380 86390 1
507214 99507214 1001 86380 86390 1
507177 99507177 1001 86380 86390 1
506847 99506847 1001 86380 86390 1
506989 99506989 1001 86380 86390 1
506851 99506851 1001 86380 86390 1
507590 99507590 1001 86380 86390 1
507534 99507534 1001 86380 86390 1
508057 99508057 1001 86380 86390 1
508184 99508184 1001 86380 86390 1
507839 99507839 1001 86380 86390 1
507975 99507975 1001 86380 86390 1
507672 99507672 1001 86380 86390 1
508337 99508337 1001 86380 86390 1
508276 99508276 1001 86380 86390 1
508344 99508344 1001 86380 86390 1
508410 99508410 1001 86380 86390 1
508267 99508267 1001 86380 86390 1
508934 99508934 1001 86380 86390 1
509072 99509072 1001 86380 86390 1
509038 99509038 1001 86380 86390 1
508769 99508769 1001 86380 86390 1
508849 99508849 1001 86380 86390 1
508802 99508802 1001 86380 86390 1
508751 99508751 1001 86380 86390 1
508868 99508868 1001 86380 86390 1
508545 99508545 1001 86380 86390 1
508571 99508571 1001 86380 86390 1
508522 99508522 1001 86380 86390 1
508638 99508638 1001 86380 86390 1
508602 99508602 1001 86380 86390 1
508617 99508617 1001 86380 86390 1
509229 99509229 1001 86380 86390 1
509255 99509255 1001 86380 86390 1
509193 99509193 1001 86380 86390 1
509776 99509776 1001 86380 86390 1
509802 99509802 1001 86380 86390 1
509885 99509885 1001 86380 86390 1
509794 99509794 1001 86380 86390 1
509834 99509834 1001 86380 86390 1
509594 99509594 1001 86380 86390 1
509582 99509582 1001 86380 86390 1
509650 99509650 1001 86380 86390 1
509548 99509548 1001 86380 86390 1
509324 99509324 1001 86380 86390 1
509442 99509442 1001 86380 86390 1
509314 99509314 1001 86380 86390 1
509932 99509932 1001 86380 86390 1
510026 99510026 1001 86380 86390 1
510627 99510627 1001 86380 86390 1
510656 99510656 1001 86380 86390 1
510420 99510420 1001 86380 86390 1
510448 99510448 1001 86380 86390 1
510503 99510503 1001 86380 86390 1
510400 99510400 1001 86380 86390 1
510206 99510206 1001 86380 86390 1
510285 99510285 1001 86380 86390 1
510144 99510144 1001 86380 86390 1
510868 99510868 1001 86380 86390 1
510791 99510791 1001 86380 86390 1
510739 99510739 1001 86380 86390 1
510845 99510845 1001 86380 86390 1
510795 99510795 1001 86380 86390 1
510874 99510874 1001 86380 86390 1
511520 99511520 1001 86380 86390 1
511391 99511391 1001 86380 86390 1
511444 99511444 1001 86380 86390 1
511512 99511512 1001 86380 86390 1
511513 99511513 1001 86380 86390 1
511265 99511265 1001 86380 86390 1
511148 99511148 1001 86380 86390 1
511307 99511307 1001 86380 86390 1
510945 99510945 1001 86380 86390 1
511078 99511078 1001 86380 86390 1
511028 99511028 1001 86380 86390 1
511034 99511034 1001 86380 86390 1
512229 99512229 1001 86380 86390 1
512204 99512204 1001 86380 86390 1
512185 99512185 1001 86380 86390 1
512149 99512149 1001 86380 86390 1
512139 99512139 1001 86380 86390 1
511902 99511902 1001 86380 86390 1
511761 99511761 1001 86380 86390 1
511766 99511766 1001 86380 86390 1
513129 99513129 1001 86380 86390 1
513135 99513135 1001 86380 86390 1
513113 99513113 1001 86380 86390 1
513101 99513101 1001 86380 86390 1
512938 99512938 1001 86380 86390 1
512941 99512941 1001 86380 86390 1
512982 99512982 1001 86380 86390 1
512815 99512815 1001 86380 86390 1
512842 99512842 1001 86380 86390 1
512999 99512999 1001 86380 86390 1
512641 99512641 1001 86380 86390 1
512589 99512589 1001 86380 86390 1
512734 99512734 1001 86380 86390 1
512749 99512749 1001 86380 86390 1
513241 99513241 1001 86380 86390 1
513316 99513316 1001 86380 86390 1
514001 99514001 1001 86380 86390 1
513751 99513751 1001 86380 86390 1
513478 99513478 1001 86380 86390 1
513429 99513429 1001 86380 86390 1
514060 99514060 1001 86380 86390 1
514820 99514820 1001 86380 86390 1
514789 99514789 1001 86380 86390 1
514463 99514463 1001 86380 86390 1
515024 99515024 1001 86380 86390 1
514882 99514882 1001 86380 86390 1
515053 99515053 1001 86380 86390 1
514925 99514925 1001 86380 86390 1
515008 99515008 1001 86380 86390 1
515533 99515533 1001 86380 86390 1
515509 99515509 1001 86380 86390 1
515602 99515602 1001 86380 86390 1
515617 99515617 1001 86380 86390 1
515439 99515439 1001 86380 86390 1
515325 99515325 1001 86380 86390 1
515411 99515411 1001 86380 86390 1
515451 99515451 1001 86380 86390 1
515131 99515131 1001 86380 86390 1
515132 99515132 1001 86380 86390 1
515068 99515068 1001 86380 86390 1
515177 99515177 1001 86380 86390 1
515255 99515255 1001 86380 86390 1
515719 99515719 1001 86380 86390 1
515734 99515734 1001 86380 86390 1
515786 99515786 1001 86380 86390 1
515883 99515883 1001 86380 86390 1
515690 99515690 1001 86380 86390 1
516240 99516240 1001 86380 86390 1
516255 99516255 1001 86380 86390 1
516284 99516284 1001 86380 86390 1
516273 99516273 1001 86380 86390 1
516159 99516159 1001 86380 86390 1
516109 99516109 1001 86380 86390 1
515940 99515940 1001 86380 86390 1
516562 99516562 1001 86380 86390 1
516708 99516708 1001 86380 86390 1
516671 99516671 1001 86380 86390 1
516531 99516531 1001 86380 86390 1
517156 99517156 1001 86380 86390 1
517146 99517146 1001 86380 86390 1
517292 99517292 1001 86380 86390 1
517267 99517267 1001 86380 86390 1
517242 99517242 1001 86380 86390 1
517007 99517007 1001 86380 86390 1
517085 99517085 1001 86380 86390 1
517098 99517098 1001 86380 86390 1
517128 99517128 1001 86380 86390 1
516873 99516873 1001 86380 86390 1
516888 99516888 1001 86380 86390 1
516916 99516916 1001 86380 86390 1
516839 99516839 1001 86380 86390 1
516726 99516726 1001 86380 86390 1
516924 99516924 1001 86380 86390 1
517402 99517402 1001 86380 86390 1
517474 99517474 1001 86380 86390 1
518074 99518074 1001 86380 86390 1
517985 99517985 1001 86380 86390 1
517793 99517793 1001 86380 86390 1
517871 99517871 1001 86380 86390 1
517729 99517729 1001 86380 86390 1
517745 99517745 1001 86380 86390 1
517566 99517566 1001 86380 86390 1
518289 99518289 1001 86380 86390 1
518165 99518165 1001 86380 86390 1
518300 99518300 1001 86380 86390 1
518903 99518903 1001 86380 86390 1
518816 99518816 1001 86380 86390 1
518935 99518935 1001 86380 86390 1
518695 99518695 1001 86380 86390 1
518580 99518580 1001 86380 86390 1
518775 99518775 1001 86380 86390 1
518714 99518714 1001 86380 86390 1
518625 99518625 1001 86380 86390 1
519154 99519154 1001 86380 86390 1
519002 99519002 1001 86380 86390 1
519020 99519020 1001 86380 86390 1
519137 99519137 1001 86380 86390 1
519784 99519784 1001 86380 86390 1
519786 99519786 1001 86380 86390 1
519708 99519708 1001 86380 86390 1
519670 99519670 1001 86380 86390 1
519723 99519723 1001 86380 86390 1
519469 99519469 1001 86380 86390 1
519526 99519526 1001 86380 86390 1
519528 99519528 1001 86380 86390 1
519339 99519339 1001 86380 86390 1
519296 99519296 1001 86380 86390 1
519876 99519876 1001 86380 86390 1
519941 99519941 1001 86380 86390 1
519969 99519969 1001 86380 86390 1
519855 99519855 1001 86380 86390 1
519923 99519923 1001 86380 86390 1
519953 99519953 1001 86380 86390 1
520593 99520593 1001 86380 86390 1
520467 99520467 1001 86380 86390 1
520628 99520628 1001 86380 86390 1
520575 99520575 1001 86380 86390 1
520247 99520247 1001 86380 86390 1
520239 99520239 1001 86380 86390 1
520090 99520090 1001 86380 86390 1
520206 99520206 1001 86380 86390 1
520117 99520117 1001 86380 86390 1
520053 99520053 1001 86380 86390 1
520753 99520753 1001 86380 86390 1
521403 99521403 1001 86380 86390 1
521381 99521381 1001 86380 86390 1
521317 99521317 1001 86380 86390 1
521356 99521356 1001 86380 86390 1
521411 99521411 1001 86380 86390 1
521107 99521107 1001 86380 86390 1
521147 99521147 1001 86380 86390 1
521189 99521189 1001 86380 86390 1
521112 99521112 1001 86380 86390 1
521127 99521127 1001 86380 86390 1
520886 99520886 1001 86380 86390 1
520912 99520912 1001 86380 86390 1
520958 99520958 1001 86380 86390 1
520920 99520920 1001 86380 86390 1
521661 99521661 1001 86380 86390 1
521626 99521626 1001 86380 86390 1
521629 99521629 1001 86380 86390 1
522117 99522117 1001 86380 86390 1
522209 99522209 1001 86380 86390 1
522272 99522272 1001 86380 86390 1
521988 99521988 1001 86380 86390 1
521725 99521725 1001 86380 86390 1
521843 99521843 1001 86380 86390 1
522445 99522445 1001 86380 86390 1
522318 99522318 1001 86380 86390 1
522413 99522413 1001 86380 86390 1
522377 99522377 1001 86380 86390 1
522455 99522455 1001 86380 86390 1
522366 99522366 1001 86380 86390 1
522993 99522993 1001 86380 86390 1
523046 99523046 1001 86380 86390 1
523100 99523100 1001 86380 86390 1
523064 99523064 1001 86380 86390 1
522989 99522989 1001 86380 86390 1
522758 99522758 1001 86380 86390 1
522836 99522836 1001 86380 86390 1
522786 99522786 1001 86380 86390 1
522713 99522713 1001 86380 86390 1
522630 99522630 1001 86380 86390 1
522695 99522695 1001 86380 86390 1
522635 99522635 1001 86380 86390 1
523206 99523206 1001 86380 86390 1
523145 99523145 1001 86380 86390 1
523283 99523283 1001 86380 86390 1
523753 99523753 1001 86380 86390 1
523702 99523702 1001 86380 86390 1
523731 99523731 1001 86380 86390 1
523629 99523629 1001 86380 86390 1
523630 99523630 1001 86380 86390 1
523709 99523709 1001 86380 86390 1
523595 99523595 1001 86380 86390 1
523489 99523489 1001 86380 86390 1
524123 99524123 1001 86380 86390 1
523983 99523983 1001 86380 86390 1
524037 99524037 1001 86380 86390 1
524040 99524040 1001 86380 86390 1
524770 99524770 1001 86380 86390 1
524699 99524699 1001 86380 86390 1
524700 99524700 1001 86380 86390 1
524388 99524388 1001 86380 86390 1
524402 99524402 1001 86380 86390 1
524415 99524415 1001 86380 86390 1
524483 99524483 1001 86380 86390 1
524496 99524496 1001 86380 86390 1
524164 99524164 1001 86380 86390 1
524165 99524165 1001 86380 86390 1
524272 99524272 1001 86380 86390 1
524199 99524199 1001 86380 86390 1
524975 99524975 1001 86380 86390 1
525438 99525438 1001 86380 86390 1
525279 99525279 1001 86380 86390 1
525389 99525389 1001 86380 86390 1
525286 99525286 1001 86380 86390 1
525176 99525176 1001 86380 86390 1
525075 99525075 1001 86380 86390 1
525117 99525117 1001 86380 86390 1
525610 99525610 1001 86380 86390 1
525645 99525645 1001 86380 86390 1
526234 99526234 1001 86380 86390 1
526371 99526371 1001 86380 86390 1
526024 99526024 1001 86380 86390 1
526196 99526196 1001 86380 86390 1
526214 99526214 1001 86380 86390 1
525855 99525855 1001 86380 86390 1
525804 99525804 1001 86380 86390 1
525847 99525847 1001 86380 86390 1
525904 99525904 1001 86380 86390 1
526527 99526527 1001 86380 86390 1
527200 99527200 1001 86380 86390 1
527111 99527111 1001 86380 86390 1
527224 99527224 1001 86380 86390 1
527100 99527100 1001 86380 86390 1
527088 99527088 1001 86380 86390 1
527237 99527237 1001 86380 86390 1
526842 99526842 1001 86380 86390 1
526909 99526909 1001 86380 86390 1
526989 99526989 1001 86380 86390 1
526749 99526749 1001 86380 86390 1
526738 99526738 1001 86380 86390 1
527292 99527292 1001 86380 86390 1
527267 99527267 1001 86380 86390 1
527284 99527284 1001 86380 86390 1
527955 99527955 1001 86380 86390 1
527971 99527971 1001 86380 86390 1
528036 99528036 1001 86380 86390 1
527833 99527833 1001 86380 86390 1
527775 99527775 1001 86380 86390 1
527527 99527527 1001 86380 86390 1
527528 99527528 1001 86380 86390 1
527517 99527517 1001 86380 86390 1
528076 99528076 1001 86380 86390 1
528262 99528262 1001 86380 86390 1
528093 99528093 1001 86380 86390 1
528199 99528199 1001 86380 86390 1
528711 99528711 1001 86380 86390 1
528763 99528763 1001 86380 86390 1
528704 99528704 1001 86380 86390 1
528771 99528771 1001 86380 86390 1
528683 99528683 1001 86380 86390 1
528507 99528507 1001 86380 86390 1
528613 99528613 1001 86380 86390 1
528450 99528450 1001 86380 86390 1
528316 99528316 1001 86380 86390 1
528930 99528930 1001 86380 86390 1
529047 99529047 1001 86380 86390 1
529060 99529060 1001 86380 86390 1
529086 99529086 1001 86380 86390 1
529470 99529470 1001 86380 86390 1
529323 99529323 1001 86380 86390 1
529430 99529430 1001 86380 86390 1
529254 99529254 1001 86380 86390 1
529119 99529119 1001 86380 86390 1
529790 99529790 1001 86380 86390 1
529933 99529933 1001 86380 86390 1
529807 99529807 1001 86380 86390 1
529925 99529925 1001 86380 86390 1
530503 99530503 1001 86380 86390 1
530491 99530491 1001 86380 86390 1
530522 99530522 1001 86380 86390 1
530380 99530380 1001 86380 86390 1
530419 99530419 1001 86380 86390 1
530446 99530446 1001 86380 86390 1
530513 99530513 1001 86380 86390 1
530188 99530188 1001 86380 86390 1
530114 99530114 1001 86380 86390 1
530017 99530017 1001 86380 86390 1
530030 99530030 1001 86380 86390 1
530007 99530007 1001 86380 86390 1
530599 99530599 1001 86380 86390 1
531228 99531228 1001 86380 86390 1
531257 99531257 1001 86380 86390 1
531248 99531248 1001 86380 86390 1
531148 99531148 1001 86380 86390 1
531093 99531093 1001 86380 86390 1
530829 99530829 1001 86380 86390 1
530764 99530764 1001 86380 86390 1
530819 99530819 1001 86380 86390 1
531508 99531508 1001 86380 86390 1
531521 99531521 1001 86380 86390 1
531511 99531511 1001 86380 86390 1
531577 99531577 1001 86380 86390 1
531382 99531382 1001 86380 86390 1
531476 99531476 1001 86380 86390 1
531580 99531580 1001 86380 86390 1
532173 99532173 1001 86380 86390 1
531897 99531897 1001 86380 86390 1
531923 99531923 1001 86380 86390 1
531822 99531822 1001 86380 86390 1
531826 99531826 1001 86380 86390 1
531971 99531971 1001 86380 86390 1
531856 99531856 1001 86380 86390 1
531595 99531595 1001 86380 86390 1
531649 99531649 1001 86380 86390 1
532296 99532296 1001 86380 86390 1
532238 99532238 1001 86380 86390 1
532355 99532355 1001 86380 86390 1
532919 99532919 1001 86380 86390 1
532974 99532974 1001 86380 86390 1
532833 99532833 1001 86380 86390 1
532697 99532697 1001 86380 86390 1
532674 99532674 1001 86380 86390 1
532806 99532806 1001 86380 86390 1
532812 99532812 1001 86380 86390 1
532543 99532543 1001 86380 86390 1
532428 99532428 1001 86380 86390 1
532487 99532487 1001 86380 86390 1
533155 99533155 1001 86380 86390 1
533750 99533750 1001 86380 86390 1
533485 99533485 1001 86380 86390 1
533563 99533563 1001 86380 86390 1
533500 99533500 1001 86380 86390 1
533516 99533516 1001 86380 86390 1
533407 99533407 1001 86380 86390 1
533305 99533305 1001 86380 86390 1
533336 99533336 1001 86380 86390 1
533389 99533389 1001 86380 86390 1
533391 99533391 1001 86380 86390 1
533947 99533947 1001 86380 86390 1
534002 99534002 1001 86380 86390 1
533966 99533966 1001 86380 86390 1
534045 99534045 1001 86380 86390 1
534560 99534560 1001 86380 86390 1
534616 99534616 1001 86380 86390 1
534542 99534542 1001 86380 86390 1
534284 99534284 1001 86380 86390 1
534277 99534277 1001 86380 86390 1
534409 99534409 1001 86380 86390 1
534423 99534423 1001 86380 86390 1
534449 99534449 1001 86380 86390 1
534307 99534307 1001 86380 86390 1
534360 99534360 1001 86380 86390 1
534425 99534425 1001 86380 86390 1
534144 99534144 1001 86380 86390 1
534210 99534210 1001 86380 86390 1
534108 99534108 1001 86380 86390 1
534269 99534269 1001 86380 86390 1
534864 99534864 1001 86380 86390 1
534813 99534813 1001 86380 86390 1
534865 99534865 1001 86380 86390 1
534758 99534758 1001 86380 86390 1
535451 99535451 1001 86380 86390 1
535389 99535389 1001 86380 86390 1
535505 99535505 1001 86380 86390 1
535123 99535123 1001 86380 86390 1
535018 99535018 1001 86380 86390 1
535614 99535614 1001 86380 86390 1
536336 99536336 1001 86380 86390 1
536185 99536185 1001 86380 86390 1
536238 99536238 1001 86380 86390 1
535963 99535963 1001 86380 86390 1
535731 99535731 1001 86380 86390 1
535876 99535876 1001 86380 86390 1
536437 99536437 1001 86380 86390 1
536524 99536524 1001 86380 86390 1
536382 99536382 1001 86380 86390 1
536356 99536356 1001 86380 86390 1
536370 99536370 1001 86380 86390 1
537087 99537087 1001 86380 86390 1
537075 99537075 1001 86380 86390 1
536965 99536965 1001 86380 86390 1
536792 99536792 1001 86380 86390 1
536698 99536698 1001 86380 86390 1
537186 99537186 1001 86380 86390 1
537292 99537292 1001 86380 86390 1
537231 99537231 1001 86380 86390 1
537314 99537314 1001 86380 86390 1
537914 99537914 1001 86380 86390 1
537605 99537605 1001 86380 86390 1
537704 99537704 1001 86380 86390 1
537587 99537587 1001 86380 86390 1
537549 99537549 1001 86380 86390 1
537410 99537410 1001 86380 86390 1
537438 99537438 1001 86380 86390 1
538049 99538049 1001 86380 86390 1
538079 99538079 1001 86380 86390 1
538187 99538187 1001 86380 86390 1
538125 99538125 1001 86380 86390 1
538764 99538764 1001 86380 86390 1
538639 99538639 1001 86380 86390 1
538678 99538678 1001 86380 86390 1
538693 99538693 1001 86380 86390 1
538436 99538436 1001 86380 86390 1
538323 99538323 1001 86380 86390 1
538201 99538201 1001 86380 86390 1
538309 99538309 1001 86380 86390 1
538891 99538891 1001 86380 86390 1
539456 99539456 1001 86380 86390 1
539628 99539628 1001 86380 86390 1
539470 99539470 1001 86380 86390 1
539446 99539446 1001 86380 86390 1
539485 99539485 1001 86380 86390 1
539282 99539282 1001 86380 86390 1
539321 99539321 1001 86380 86390 1
539412 99539412 1001 86380 86390 1
539425 99539425 1001 86380 86390 1
539304 99539304 1001 86380 86390 1
539188 99539188 1001 86380 86390 1
539179 99539179 1001 86380 86390 1
539076 99539076 1001 86380 86390 1
539149 99539149 1001 86380 86390 1
539717 99539717 1001 86380 86390 1
539758 99539758 1001 86380 86390 1
539707 99539707 1001 86380 86390 1
539828 99539828 1001 86380 86390 1
539662 99539662 1001 86380 86390 1
539650 99539650 1001 86380 86390 1
540366 99540366 1001 86380 86390 1
540293 99540293 1001 86380 86390 1
540296 99540296 1001 86380 86390 1
540401 99540401 1001 86380 86390 1
540184 99540184 1001 86380 86390 1
540228 99540228 1001 86380 86390 1
539978 99539978 1001 86380 86390 1
539862 99539862 1001 86380 86390 1
539902 99539902 1001 86380 86390 1
539934 99539934 1001 86380 86390 1
540544 99540544 1001 86380 86390 1
540486 99540486 1001 86380 86390 1
540603 99540603 1001 86380 86390 1
541164 99541164 1001 86380 86390 1
541043 99541043 1001 86380 86390 1
540864 99540864 1001 86380 86390 1
540774 99540774 1001 86380 86390 1
540879 99540879 1001 86380 86390 1
541407 99541407 1001 86380 86390 1
541488 99541488 1001 86380 86390 1
542032 99542032 1001 86380 86390 1
541786 99541786 1001 86380 86390 1
541820 99541820 1001 86380 86390 1
541590 99541590 1001 86380 86390 1
541630 99541630 1001 86380 86390 1
542207 99542207 1001 86380 86390 1
542163 99542163 1001 86380 86390 1
542268 99542268 1001 86380 86390 1
542922 99542922 1001 86380 86390 1
542865 99542865 1001 86380 86390 1
542457 99542457 1001 86380 86390 1
542460 99542460 1001 86380 86390 1
542473 99542473 1001 86380 86390 1
542375 99542375 1001 86380 86390 1
543008 99543008 1001 86380 86390 1
543036 99543036 1001 86380 86390 1
543011 99543011 1001 86380 86390 1
543578 99543578 1001 86380 86390 1
543529 99543529 1001 86380 86390 1
543390 99543390 1001 86380 86390 1
543396 99543396 1001 86380 86390 1
543306 99543306 1001 86380 86390 1
543287 99543287 1001 86380 86390 1
543815 99543815 1001 86380 86390 1
544470 99544470 1001 86380 86390 1
544420 99544420 1001 86380 86390 1
544536 99544536 1001 86380 86390 1
544499 99544499 1001 86380 86390 1
544415 99544415 1001 86380 86390 1
544255 99544255 1001 86380 86390 1
544311 99544311 1001 86380 86390 1
544248 99544248 1001 86380 86390 1
544139 99544139 1001 86380 86390 1
544079 99544079 1001 86380 86390 1
544737 99544737 1001 86380 86390 1
544738 99544738 1001 86380 86390 1
544728 99544728 1001 86380 86390 1
544695 99544695 1001 86380 86390 1
400022 99400022 1001 86380 86390 1
400178 99400178 1001 86380 86390 1
400429 99400429 1001 86380 86390 1
400415 99400415 1001 86380 86390 1
401487 99401487 1001 86380 86390 1
401543 99401543 1001 86380 86390 1
402062 99402062 1001 86380 86390 1
402104 99402104 1001 86380 86390 1
402357 99402357 1001 86380 86390 1
402446 99402446 1001 86380 86390 1
402545 99402545 1001 86380 86390 1
402597 99402597 1001 86380 86390 1
402741 99402741 1001 86380 86390 1
402829 99402829 1001 86380 86390 1
402956 99402956 1001 86380 86390 1
403185 99403185 1001 86380 86390 1
403202 99403202 1001 86380 86390 1
403291 99403291 1001 86380 86390 1
403298 99403298 1001 86380 86390 1
403228 99403228 1001 86380 86390 1
403407 99403407 1001 86380 86390 1
403438 99403438 1001 86380 86390 1
403481 99403481 1001 86380 86390 1
403491 99403491 1001 86380 86390 1
403447 99403447 1001 86380 86390 1
403593 99403593 1001 86380 86390 1
403732 99403732 1001 86380 86390 1
403811 99403811 1001 86380 86390 1
404001 99404001 1001 86380 86390 1
404116 99404116 1001 86380 86390 1
404250 99404250 1001 86380 86390 1
404324 99404324 1001 86380 86390 1
404456 99404456 1001 86380 86390 1
404695 99404695 1001 86380 86390 1
404986 99404986 1001 86380 86390 1
405114 99405114 1001 86380 86390 1
405303 99405303 1001 86380 86390 1
405646 99405646 1001 86380 86390 1
405640 99405640 1001 86380 86390 1
405706 99405706 1001 86380 86390 1
405717 99405717 1001 86380 86390 1
405899 99405899 1001 86380 86390 1
405956 99405956 1001 86380 86390 1
406041 99406041 1001 86380 86390 1
406259 99406259 1001 86380 86390 1
406301 99406301 1001 86380 86390 1
406469 99406469 1001 86380 86390 1
406702 99406702 1001 86380 86390 1
406803 99406803 1001 86380 86390 1
406808 99406808 1001 86380 86390 1
406782 99406782 1001 86380 86390 1
406904 99406904 1001 86380 86390 1
406881 99406881 1001 86380 86390 1
407017 99407017 1001 86380 86390 1
407064 99407064 1001 86380 86390 1
407205 99407205 1001 86380 86390 1
407323 99407323 1001 86380 86390 1
407420 99407420 1001 86380 86390 1
407493 99407493 1001 86380 86390 1
407570 99407570 1001 86380 86390 1
407933 99407933 1001 86380 86390 1
407940 99407940 1001 86380 86390 1
408026 99408026 1001 86380 86390 1
408040 99408040 1001 86380 86390 1
408321 99408321 1001 86380 86390 1
408446 99408446 1001 86380 86390 1
408606 99408606 1001 86380 86390 1
408597 99408597 1001 86380 86390 1
408702 99408702 1001 86380 86390 1
408851 99408851 1001 86380 86390 1
409116 99409116 1001 86380 86390 1
409260 99409260 1001 86380 86390 1
409266 99409266 1001 86380 86390 1
409218 99409218 1001 86380 86390 1
409198 99409198 1001 86380 86390 1
409500 99409500 1001 86380 86390 1
409470 99409470 1001 86380 86390 1
409772 99409772 1001 86380 86390 1
409775 99409775 1001 86380 86390 1
409966 99409966 1001 86380 86390 1
410008 99410008 1001 86380 86390 1
410059 99410059 1001 86380 86390 1
410236 99410236 1001 86380 86390 1
410263 99410263 1001 86380 86390 1
410341 99410341 1001 86380 86390 1
410315 99410315 1001 86380 86390 1
410460 99410460 1001 86380 86390 1
410757 99410757 1001 86380 86390 1
410802 99410802 1001 86380 86390 1
410789 99410789 1001 86380 86390 1
410878 99410878 1001 86380 86390 1
410928 99410928 1001 86380 86390 1
410997 99410997 1001 86380 86390 1
410998 99410998 1001 86380 86390 1
411182 99411182 1001 86380 86390 1
411379 99411379 1001 86380 86390 1
411528 99411528 1001 86380 86390 1
413453 99413453 1001 86380 86390 1
413465 99413465 1001 86380 86390 1
413538 99413538 1001 86380 86390 1
413017 99413017 1001 86380 86390 1
412917 99412917 1001 86380 86390 1
412989 99412989 1001 86380 86390 1
412868 99412868 1001 86380 86390 1
412623 99412623 1001 86380 86390 1
412729 99412729 1001 86380 86390 1
412873 99412873 1001 86380 86390 1
412662 99412662 1001 86380 86390 1
412719 99412719 1001 86380 86390 1
413706 99413706 1001 86380 86390 1
413814 99413814 1001 86380 86390 1
413920 99413920 1001 86380 86390 1
415222 99415222 1001 86380 86390 1
414951 99414951 1001 86380 86390 1
415036 99415036 1001 86380 86390 1
414281 99414281 1001 86380 86390 1
414445 99414445 1001 86380 86390 1
414494 99414494 1001 86380 86390 1
414158 99414158 1001 86380 86390 1
415703 99415703 1001 86380 86390 1
415628 99415628 1001 86380 86390 1
415711 99415711 1001 86380 86390 1
415382 99415382 1001 86380 86390 1
415541 99415541 1001 86380 86390 1
416957 99416957 1001 86380 86390 1
416959 99416959 1001 86380 86390 1
416294 99416294 1001 86380 86390 1
416538 99416538 1001 86380 86390 1
416175 99416175 1001 86380 86390 1
415902 99415902 1001 86380 86390 1
415813 99415813 1001 86380 86390 1
416015 99416015 1001 86380 86390 1
415871 99415871 1001 86380 86390 1
416132 99416132 1001 86380 86390 1
417311 99417311 1001 86380 86390 1
417263 99417263 1001 86380 86390 1
417533 99417533 1001 86380 86390 1
417437 99417437 1001 86380 86390 1
417514 99417514 1001 86380 86390 1
417604 99417604 1001 86380 86390 1
418713 99418713 1001 86380 86390 1
418688 99418688 1001 86380 86390 1
418548 99418548 1001 86380 86390 1
418062 99418062 1001 86380 86390 1
418011 99418011 1001 86380 86390 1
417754 99417754 1001 86380 86390 1
417839 99417839 1001 86380 86390 1
417697 99417697 1001 86380 86390 1
419080 99419080 1001 86380 86390 1
418916 99418916 1001 86380 86390 1
418805 99418805 1001 86380 86390 1
418895 99418895 1001 86380 86390 1
419071 99419071 1001 86380 86390 1
420094 99420094 1001 86380 86390 1
420152 99420152 1001 86380 86390 1
420146 99420146 1001 86380 86390 1
420006 99420006 1001 86380 86390 1
419997 99419997 1001 86380 86390 1
419519 99419519 1001 86380 86390 1
419249 99419249 1001 86380 86390 1
419433 99419433 1001 86380 86390 1
419620 99419620 1001 86380 86390 1
419287 99419287 1001 86380 86390 1
419259 99419259 1001 86380 86390 1
420724 99420724 1001 86380 86390 1
420580 99420580 1001 86380 86390 1
420690 99420690 1001 86380 86390 1
420739 99420739 1001 86380 86390 1
421787 99421787 1001 86380 86390 1
421994 99421994 1001 86380 86390 1
421671 99421671 1001 86380 86390 1
421362 99421362 1001 86380 86390 1
421363 99421363 1001 86380 86390 1
421634 99421634 1001 86380 86390 1
421262 99421262 1001 86380 86390 1
421041 99421041 1001 86380 86390 1
421148 99421148 1001 86380 86390 1
421247 99421247 1001 86380 86390 1
422277 99422277 1001 86380 86390 1
422363 99422363 1001 86380 86390 1
422390 99422390 1001 86380 86390 1
422494 99422494 1001 86380 86390 1
422982 99422982 1001 86380 86390 1
423118 99423118 1001 86380 86390 1
422952 99422952 1001 86380 86390 1
422999 99422999 1001 86380 86390 1
422686 99422686 1001 86380 86390 1
423942 99423942 1001 86380 86390 1
423954 99423954 1001 86380 86390 1
424053 99424053 1001 86380 86390 1
424109 99424109 1001 86380 86390 1
423816 99423816 1001 86380 86390 1
425166 99425166 1001 86380 86390 1
424894 99424894 1001 86380 86390 1
424285 99424285 1001 86380 86390 1
425743 99425743 1001 86380 86390 1
426703 99426703 1001 86380 86390 1
426596 99426596 1001 86380 86390 1
426482 99426482 1001 86380 86390 1
426629 99426629 1001 86380 86390 1
426677 99426677 1001 86380 86390 1
425957 99425957 1001 86380 86390 1
426190 99426190 1001 86380 86390 1
425918 99425918 1001 86380 86390 1
427374 99427374 1001 86380 86390 1
427495 99427495 1001 86380 86390 1
427277 99427277 1001 86380 86390 1
428607 99428607 1001 86380 86390 1
428414 99428414 1001 86380 86390 1
428513 99428513 1001 86380 86390 1
428143 99428143 1001 86380 86390 1
428222 99428222 1001 86380 86390 1
427575 99427575 1001 86380 86390 1
427704 99427704 1001 86380 86390 1
427684 99427684 1001 86380 86390 1
427829 99427829 1001 86380 86390 1
429020 99429020 1001 86380 86390 1
429007 99429007 1001 86380 86390 1
429024 99429024 1001 86380 86390 1
428887 99428887 1001 86380 86390 1
428866 99428866 1001 86380 86390 1
430306 99430306 1001 86380 86390 1
430249 99430249 1001 86380 86390 1
430080 99430080 1001 86380 86390 1
430360 99430360 1001 86380 86390 1
430142 99430142 1001 86380 86390 1
429704 99429704 1001 86380 86390 1
429827 99429827 1001 86380 86390 1
429630 99429630 1001 86380 86390 1
429297 99429297 1001 86380 86390 1
429335 99429335 1001 86380 86390 1
429490 99429490 1001 86380 86390 1
430407 99430407 1001 86380 86390 1
431965 99431965 1001 86380 86390 1
431835 99431835 1001 86380 86390 1
432001 99432001 1001 86380 86390 1
431699 99431699 1001 86380 86390 1
432052 99432052 1001 86380 86390 1
431153 99431153 1001 86380 86390 1
430905 99430905 1001 86380 86390 1
432210 99432210 1001 86380 86390 1
433661 99433661 1001 86380 86390 1
432947 99432947 1001 86380 86390 1
433169 99433169 1001 86380 86390 1
433173 99433173 1001 86380 86390 1
432493 99432493 1001 86380 86390 1
432726 99432726 1001 86380 86390 1
432766 99432766 1001 86380 86390 1
432744 99432744 1001 86380 86390 1
433779 99433779 1001 86380 86390 1
434096 99434096 1001 86380 86390 1
433757 99433757 1001 86380 86390 1
433871 99433871 1001 86380 86390 1
433740 99433740 1001 86380 86390 1
433771 99433771 1001 86380 86390 1
435165 99435165 1001 86380 86390 1
435100 99435100 1001 86380 86390 1
435356 99435356 1001 86380 86390 1
434969 99434969 1001 86380 86390 1
434690 99434690 1001 86380 86390 1
434867 99434867 1001 86380 86390 1
434433 99434433 1001 86380 86390 1
435677 99435677 1001 86380 86390 1
436757 99436757 1001 86380 86390 1
436379 99436379 1001 86380 86390 1
436069 99436069 1001 86380 86390 1
436215 99436215 1001 86380 86390 1
435915 99435915 1001 86380 86390 1
436032 99436032 1001 86380 86390 1
437241 99437241 1001 86380 86390 1
300616 99300616 1001 86380 86390 1
300717 99300717 1001 86380 86390 1
300351 99300351 1001 86380 86390 1
300455 99300455 1001 86380 86390 1
300482 99300482 1001 86380 86390 1
300240 99300240 1001 86380 86390 1
300231 99300231 1001 86380 86390 1
300193 99300193 1001 86380 86390 1
300156 99300156 1001 86380 86390 1
300195 99300195 1001 86380 86390 1
300184 99300184 1001 86380 86390 1
300249 99300249 1001 86380 86390 1
300793 99300793 1001 86380 86390 1
300902 99300902 1001 86380 86390 1
300789 99300789 1001 86380 86390 1
301471 99301471 1001 86380 86390 1
301358 99301358 1001 86380 86390 1
301476 99301476 1001 86380 86390 1
301350 99301350 1001 86380 86390 1
301681 99301681 1001 86380 86390 1
301708 99301708 1001 86380 86390 1
301583 99301583 1001 86380 86390 1
301572 99301572 1001 86380 86390 1
301642 99301642 1001 86380 86390 1
302240 99302240 1001 86380 86390 1
302307 99302307 1001 86380 86390 1
302244 99302244 1001 86380 86390 1
302358 99302358 1001 86380 86390 1
302000 99302000 1001 86380 86390 1
302103 99302103 1001 86380 86390 1
302055 99302055 1001 86380 86390 1
301851 99301851 1001 86380 86390 1
301841 99301841 1001 86380 86390 1
301816 99301816 1001 86380 86390 1
301817 99301817 1001 86380 86390 1
301771 99301771 1001 86380 86390 1
302391 99302391 1001 86380 86390 1
302420 99302420 1001 86380 86390 1
302564 99302564 1001 86380 86390 1
302528 99302528 1001 86380 86390 1
302467 99302467 1001 86380 86390 1
303028 99303028 1001 86380 86390 1
303085 99303085 1001 86380 86390 1
303114 99303114 1001 86380 86390 1
303064 99303064 1001 86380 86390 1
302886 99302886 1001 86380 86390 1
302905 99302905 1001 86380 86390 1
302920 99302920 1001 86380 86390 1
302870 99302870 1001 86380 86390 1
302988 99302988 1001 86380 86390 1
302783 99302783 1001 86380 86390 1
302669 99302669 1001 86380 86390 1
302618 99302618 1001 86380 86390 1
302723 99302723 1001 86380 86390 1
302752 99302752 1001 86380 86390 1
302741 99302741 1001 86380 86390 1
303271 99303271 1001 86380 86390 1
303209 99303209 1001 86380 86390 1
303210 99303210 1001 86380 86390 1
303318 99303318 1001 86380 86390 1
303344 99303344 1001 86380 86390 1
303826 99303826 1001 86380 86390 1
303568 99303568 1001 86380 86390 1
303466 99303466 1001 86380 86390 1
303583 99303583 1001 86380 86390 1
303572 99303572 1001 86380 86390 1
303611 99303611 1001 86380 86390 1
303431 99303431 1001 86380 86390 1
304212 99304212 1001 86380 86390 1
304204 99304204 1001 86380 86390 1
304233 99304233 1001 86380 86390 1
304222 99304222 1001 86380 86390 1
304236 99304236 1001 86380 86390 1
304172 99304172 1001 86380 86390 1
304829 99304829 1001 86380 86390 1
304563 99304563 1001 86380 86390 1
304587 99304587 1001 86380 86390 1
304316 99304316 1001 86380 86390 1
304381 99304381 1001 86380 86390 1
304361 99304361 1001 86380 86390 1
304337 99304337 1001 86380 86390 1
304363 99304363 1001 86380 86390 1
304262 99304262 1001 86380 86390 1
305002 99305002 1001 86380 86390 1
304967 99304967 1001 86380 86390 1
305009 99305009 1001 86380 86390 1
305674 99305674 1001 86380 86390 1
305445 99305445 1001 86380 86390 1
305304 99305304 1001 86380 86390 1
305078 99305078 1001 86380 86390 1
305135 99305135 1001 86380 86390 1
305070 99305070 1001 86380 86390 1
305244 99305244 1001 86380 86390 1
500012 99500012 1001 86380 86390 1
500714 99500714 1001 86380 86390 1
500786 99500786 1001 86380 86390 1
500628 99500628 1001 86380 86390 1
500667 99500667 1001 86380 86390 1
500734 99500734 1001 86380 86390 1
500402 99500402 1001 86380 86390 1
500415 99500415 1001 86380 86390 1
500594 99500594 1001 86380 86390 1
500285 99500285 1001 86380 86390 1
500341 99500341 1001 86380 86390 1
500291 99500291 1001 86380 86390 1
500227 99500227 1001 86380 86390 1
500370 99500370 1001 86380 86390 1
500254 99500254 1001 86380 86390 1
501008 99501008 1001 86380 86390 1
500871 99500871 1001 86380 86390 1
500846 99500846 1001 86380 86390 1
501638 99501638 1001 86380 86390 1
501480 99501480 1001 86380 86390 1
501628 99501628 1001 86380 86390 1
501281 99501281 1001 86380 86390 1
501245 99501245 1001 86380 86390 1
501259 99501259 1001 86380 86390 1
501406 99501406 1001 86380 86390 1
501368 99501368 1001 86380 86390 1
501046 99501046 1001 86380 86390 1
501845 99501845 1001 86380 86390 1
501019 99501019 1001 86380 86390 1
501796 99501796 1001 86380 86390 1
501697 99501697 1001 86380 86390 1
501840 99501840 1001 86380 86390 1
502380 99502380 1001 86380 86390 1
502345 99502345 1001 86380 86390 1
502335 99502335 1001 86380 86390 1
502119 99502119 1001 86380 86390 1
502224 99502224 1001 86380 86390 1
502015 99502015 1001 86380 86390 1
501981 99501981 1001 86380 86390 1
501994 99501994 1001 86380 86390 1
501880 99501880 1001 86380 86390 1
501869 99501869 1001 86380 86390 1
502631 99502631 1001 86380 86390 1
502477 99502477 1001 86380 86390 1
502262 99502262 1001 86380 86390 1
502596 99502596 1001 86380 86390 1
502559 99502559 1001 86380 86390 1
502563 99502563 1001 86380 86390 1
502474 99502474 1001 86380 86390 1
503256 99503256 1001 86380 86390 1
503230 99503230 1001 86380 86390 1
503281 99503281 1001 86380 86390 1
503213 99503213 1001 86380 86390 1
502991 99502991 1001 86380 86390 1
502854 99502854 1001 86380 86390 1
502725 99502725 1001 86380 86390 1
502793 99502793 1001 86380 86390 1
502755 99502755 1001 86380 86390 1
503444 99503444 1001 86380 86390 1
503446 99503446 1001 86380 86390 1
503360 99503360 1001 86380 86390 1
504115 99504115 1001 86380 86390 1
504026 99504026 1001 86380 86390 1
503787 99503787 1001 86380 86390 1
503853 99503853 1001 86380 86390 1
503909 99503909 1001 86380 86390 1
503807 99503807 1001 86380 86390 1
503743 99503743 1001 86380 86390 1
503579 99503579 1001 86380 86390 1
503554 99503554 1001 86380 86390 1
503696 99503696 1001 86380 86390 1
503672 99503672 1001 86380 86390 1
503532 99503532 1001 86380 86390 1
503638 99503638 1001 86380 86390 1
504119 99504119 1001 86380 86390 1
504203 99504203 1001 86380 86390 1
504906 99504906 1001 86380 86390 1
504816 99504816 1001 86380 86390 1
504831 99504831 1001 86380 86390 1
504767 99504767 1001 86380 86390 1
504822 99504822 1001 86380 86390 1
504904 99504904 1001 86380 86390 1
504352 99504352 1001 86380 86390 1
504444 99504444 1001 86380 86390 1
504483 99504483 1001 86380 86390 1
504498 99504498 1001 86380 86390 1
504491 99504491 1001 86380 86390 1
505034 99505034 1001 86380 86390 1
505035 99505035 1001 86380 86390 1
505087 99505087 1001 86380 86390 1
505130 99505130 1001 86380 86390 1
504991 99504991 1001 86380 86390 1
505121 99505121 1001 86380 86390 1
505005 99505005 1001 86380 86390 1
505750 99505750 1001 86380 86390 1
505687 99505687 1001 86380 86390 1
505676 99505676 1001 86380 86390 1
505677 99505677 1001 86380 86390 1
505397 99505397 1001 86380 86390 1
505491 99505491 1001 86380 86390 1
505564 99505564 1001 86380 86390 1
505307 99505307 1001 86380 86390 1
505271 99505271 1001 86380 86390 1
505352 99505352 1001 86380 86390 1
505249 99505249 1001 86380 86390 1
505262 99505262 1001 86380 86390 1
505237 99505237 1001 86380 86390 1
505845 99505845 1001 86380 86390 1
505914 99505914 1001 86380 86390 1
505778 99505778 1001 86380 86390 1
506400 99506400 1001 86380 86390 1
506466 99506466 1001 86380 86390 1
506329 99506329 1001 86380 86390 1
506332 99506332 1001 86380 86390 1
506217 99506217 1001 86380 86390 1
506243 99506243 1001 86380 86390 1
506270 99506270 1001 86380 86390 1
506389 99506389 1001 86380 86390 1
506208 99506208 1001 86380 86390 1
506113 99506113 1001 86380 86390 1
506116 99506116 1001 86380 86390 1
506765 99506765 1001 86380 86390 1
506663 99506663 1001 86380 86390 1
506728 99506728 1001 86380 86390 1
506730 99506730 1001 86380 86390 1
506787 99506787 1001 86380 86390 1
507333 99507333 1001 86380 86390 1
507383 99507383 1001 86380 86390 1
507280 99507280 1001 86380 86390 1
507196 99507196 1001 86380 86390 1
507028 99507028 1001 86380 86390 1
507030 99507030 1001 86380 86390 1
506969 99506969 1001 86380 86390 1
507541 99507541 1001 86380 86390 1
507464 99507464 1001 86380 86390 1
507490 99507490 1001 86380 86390 1
507619 99507619 1001 86380 86390 1
507569 99507569 1001 86380 86390 1
508222 99508222 1001 86380 86390 1
508228 99508228 1001 86380 86390 1
508194 99508194 1001 86380 86390 1
508208 99508208 1001 86380 86390 1
508210 99508210 1001 86380 86390 1
507907 99507907 1001 86380 86390 1
507860 99507860 1001 86380 86390 1
508417 99508417 1001 86380 86390 1
508398 99508398 1001 86380 86390 1
508909 99508909 1001 86380 86390 1
508928 99508928 1001 86380 86390 1
508996 99508996 1001 86380 86390 1
508678 99508678 1001 86380 86390 1
508669 99508669 1001 86380 86390 1
508544 99508544 1001 86380 86390 1
508480 99508480 1001 86380 86390 1
508597 99508597 1001 86380 86390 1
508508 99508508 1001 86380 86390 1
508542 99508542 1001 86380 86390 1
509269 99509269 1001 86380 86390 1
509247 99509247 1001 86380 86390 1
509092 99509092 1001 86380 86390 1
509765 99509765 1001 86380 86390 1
509784 99509784 1001 86380 86390 1
509606 99509606 1001 86380 86390 1
509609 99509609 1001 86380 86390 1
509662 99509662 1001 86380 86390 1
509499 99509499 1001 86380 86390 1
509591 99509591 1001 86380 86390 1
509500 99509500 1001 86380 86390 1
509992 99509992 1001 86380 86390 1
509955 99509955 1001 86380 86390 1
509994 99509994 1001 86380 86390 1
509921 99509921 1001 86380 86390 1
510667 99510667 1001 86380 86390 1
510582 99510582 1001 86380 86390 1
510558 99510558 1001 86380 86390 1
510623 99510623 1001 86380 86390 1
510406 99510406 1001 86380 86390 1
510159 99510159 1001 86380 86390 1
510241 99510241 1001 86380 86390 1
510255 99510255 1001 86380 86390 1
510125 99510125 1001 86380 86390 1
510231 99510231 1001 86380 86390 1
510232 99510232 1001 86380 86390 1
510155 99510155 1001 86380 86390 1
510311 99510311 1001 86380 86390 1
510776 99510776 1001 86380 86390 1
510740 99510740 1001 86380 86390 1
510871 99510871 1001 86380 86390 1
510732 99510732 1001 86380 86390 1
510849 99510849 1001 86380 86390 1
510749 99510749 1001 86380 86390 1
511438 99511438 1001 86380 86390 1
511427 99511427 1001 86380 86390 1
511440 99511440 1001 86380 86390 1
511429 99511429 1001 86380 86390 1
511510 99511510 1001 86380 86390 1
511252 99511252 1001 86380 86390 1
511330 99511330 1001 86380 86390 1
511149 99511149 1001 86380 86390 1
510971 99510971 1001 86380 86390 1
511102 99511102 1001 86380 86390 1
511128 99511128 1001 86380 86390 1
511012 99511012 1001 86380 86390 1
511103 99511103 1001 86380 86390 1
511047 99511047 1001 86380 86390 1
511685 99511685 1001 86380 86390 1
511649 99511649 1001 86380 86390 1
511740 99511740 1001 86380 86390 1
512344 99512344 1001 86380 86390 1
512330 99512330 1001 86380 86390 1
512356 99512356 1001 86380 86390 1
512207 99512207 1001 86380 86390 1
512368 99512368 1001 86380 86390 1
512029 99512029 1001 86380 86390 1
512480 99512480 1001 86380 86390 1
512381 99512381 1001 86380 86390 1
512529 99512529 1001 86380 86390 1
513083 99513083 1001 86380 86390 1
512832 99512832 1001 86380 86390 1
512801 99512801 1001 86380 86390 1
512972 99512972 1001 86380 86390 1
512985 99512985 1001 86380 86390 1
512960 99512960 1001 86380 86390 1
512727 99512727 1001 86380 86390 1
512707 99512707 1001 86380 86390 1
513322 99513322 1001 86380 86390 1
513378 99513378 1001 86380 86390 1
514022 99514022 1001 86380 86390 1
513914 99513914 1001 86380 86390 1
513737 99513737 1001 86380 86390 1
513777 99513777 1001 86380 86390 1
513816 99513816 1001 86380 86390 1
513626 99513626 1001 86380 86390 1
513812 99513812 1001 86380 86390 1
513586 99513586 1001 86380 86390 1
513612 99513612 1001 86380 86390 1
513474 99513474 1001 86380 86390 1
513435 99513435 1001 86380 86390 1
514109 99514109 1001 86380 86390 1
514205 99514205 1001 86380 86390 1
514206 99514206 1001 86380 86390 1
514053 99514053 1001 86380 86390 1
514668 99514668 1001 86380 86390 1
514522 99514522 1001 86380 86390 1
514500 99514500 1001 86380 86390 1
514514 99514514 1001 86380 86390 1
514495 99514495 1001 86380 86390 1
514638 99514638 1001 86380 86390 1
514407 99514407 1001 86380 86390 1
514396 99514396 1001 86380 86390 1
514423 99514423 1001 86380 86390 1
514962 99514962 1001 86380 86390 1
514924 99514924 1001 86380 86390 1
514995 99514995 1001 86380 86390 1
514983 99514983 1001 86380 86390 1
515635 99515635 1001 86380 86390 1
515625 99515625 1001 86380 86390 1
515523 99515523 1001 86380 86390 1
515589 99515589 1001 86380 86390 1
515630 99515630 1001 86380 86390 1
515302 99515302 1001 86380 86390 1
515447 99515447 1001 86380 86390 1
515372 99515372 1001 86380 86390 1
515105 99515105 1001 86380 86390 1
515145 99515145 1001 86380 86390 1
515184 99515184 1001 86380 86390 1
515877 99515877 1001 86380 86390 1
515712 99515712 1001 86380 86390 1
515790 99515790 1001 86380 86390 1
515809 99515809 1001 86380 86390 1
515848 99515848 1001 86380 86390 1
515693 99515693 1001 86380 86390 1
516482 99516482 1001 86380 86390 1
516373 99516373 1001 86380 86390 1
516466 99516466 1001 86380 86390 1
516406 99516406 1001 86380 86390 1
516163 99516163 1001 86380 86390 1
516282 99516282 1001 86380 86390 1
515890 99515890 1001 86380 86390 1
516639 99516639 1001 86380 86390 1
516549 99516549 1001 86380 86390 1
516707 99516707 1001 86380 86390 1
516512 99516512 1001 86380 86390 1
516530 99516530 1001 86380 86390 1
517171 99517171 1001 86380 86390 1
517288 99517288 1001 86380 86390 1
517175 99517175 1001 86380 86390 1
517141 99517141 1001 86380 86390 1
516987 99516987 1001 86380 86390 1
516948 99516948 1001 86380 86390 1
516729 99516729 1001 86380 86390 1
516849 99516849 1001 86380 86390 1
517378 99517378 1001 86380 86390 1
517394 99517394 1001 86380 86390 1
517421 99517421 1001 86380 86390 1
518020 99518020 1001 86380 86390 1
518025 99518025 1001 86380 86390 1
517964 99517964 1001 86380 86390 1
518042 99518042 1001 86380 86390 1
517859 99517859 1001 86380 86390 1
517952 99517952 1001 86380 86390 1
517554 99517554 1001 86380 86390 1
517725 99517725 1001 86380 86390 1
517635 99517635 1001 86380 86390 1
517597 99517597 1001 86380 86390 1
517691 99517691 1001 86380 86390 1
517616 99517616 1001 86380 86390 1
518227 99518227 1001 86380 86390 1
518254 99518254 1001 86380 86390 1
518181 99518181 1001 86380 86390 1
518800 99518800 1001 86380 86390 1
518828 99518828 1001 86380 86390 1
518692 99518692 1001 86380 86390 1
518596 99518596 1001 86380 86390 1
518754 99518754 1001 86380 86390 1
518372 99518372 1001 86380 86390 1
519107 99519107 1001 86380 86390 1
519765 99519765 1001 86380 86390 1
519742 99519742 1001 86380 86390 1
519657 99519657 1001 86380 86390 1
519403 99519403 1001 86380 86390 1
519334 99519334 1001 86380 86390 1
519838 99519838 1001 86380 86390 1
519839 99519839 1001 86380 86390 1
519817 99519817 1001 86380 86390 1
519909 99519909 1001 86380 86390 1
519858 99519858 1001 86380 86390 1
520632 99520632 1001 86380 86390 1
520563 99520563 1001 86380 86390 1
520318 99520318 1001 86380 86390 1
520321 99520321 1001 86380 86390 1
520246 99520246 1001 86380 86390 1
520314 99520314 1001 86380 86390 1
520251 99520251 1001 86380 86390 1
520061 99520061 1001 86380 86390 1
520663 99520663 1001 86380 86390 1
520653 99520653 1001 86380 86390 1
520684 99520684 1001 86380 86390 1
521465 99521465 1001 86380 86390 1
521274 99521274 1001 86380 86390 1
521447 99521447 1001 86380 86390 1
521425 99521425 1001 86380 86390 1
521428 99521428 1001 86380 86390 1
521225 99521225 1001 86380 86390 1
521234 99521234 1001 86380 86390 1
520890 99520890 1001 86380 86390 1
520935 99520935 1001 86380 86390 1
521593 99521593 1001 86380 86390 1
521476 99521476 1001 86380 86390 1
521530 99521530 1001 86380 86390 1
521639 99521639 1001 86380 86390 1
521524 99521524 1001 86380 86390 1
521552 99521552 1001 86380 86390 1
521921 99521921 1001 86380 86390 1
521922 99521922 1001 86380 86390 1
521966 99521966 1001 86380 86390 1
521968 99521968 1001 86380 86390 1
521776 99521776 1001 86380 86390 1
521868 99521868 1001 86380 86390 1
522400 99522400 1001 86380 86390 1
522495 99522495 1001 86380 86390 1
522992 99522992 1001 86380 86390 1
523018 99523018 1001 86380 86390 1
522916 99522916 1001 86380 86390 1
523051 99523051 1001 86380 86390 1
522794 99522794 1001 86380 86390 1
522682 99522682 1001 86380 86390 1
522632 99522632 1001 86380 86390 1
523258 99523258 1001 86380 86390 1
523259 99523259 1001 86380 86390 1
523288 99523288 1001 86380 86390 1
523151 99523151 1001 86380 86390 1
523321 99523321 1001 86380 86390 1
523803 99523803 1001 86380 86390 1
523869 99523869 1001 86380 86390 1
523792 99523792 1001 86380 86390 1
523945 99523945 1001 86380 86390 1
523789 99523789 1001 86380 86390 1
523585 99523585 1001 86380 86390 1
523547 99523547 1001 86380 86390 1
523564 99523564 1001 86380 86390 1
523683 99523683 1001 86380 86390 1
523569 99523569 1001 86380 86390 1
523509 99523509 1001 86380 86390 1
524145 99524145 1001 86380 86390 1
523953 99523953 1001 86380 86390 1
524657 99524657 1001 86380 86390 1
524761 99524761 1001 86380 86390 1
524471 99524471 1001 86380 86390 1
524191 99524191 1001 86380 86390 1
524230 99524230 1001 86380 86390 1
524849 99524849 1001 86380 86390 1
524940 99524940 1001 86380 86390 1
524894 99524894 1001 86380 86390 1
524972 99524972 1001 86380 86390 1
525430 99525430 1001 86380 86390 1
525573 99525573 1001 86380 86390 1
525574 99525574 1001 86380 86390 1
525437 99525437 1001 86380 86390 1
525429 99525429 1001 86380 86390 1
525086 99525086 1001 86380 86390 1
525178 99525178 1001 86380 86390 1
525066 99525066 1001 86380 86390 1
525635 99525635 1001 86380 86390 1
525728 99525728 1001 86380 86390 1
525768 99525768 1001 86380 86390 1
525615 99525615 1001 86380 86390 1
525709 99525709 1001 86380 86390 1
525619 99525619 1001 86380 86390 1
526373 99526373 1001 86380 86390 1
526353 99526353 1001 86380 86390 1
526382 99526382 1001 86380 86390 1
526040 99526040 1001 86380 86390 1
526144 99526144 1001 86380 86390 1
526147 99526147 1001 86380 86390 1
526149 99526149 1001 86380 86390 1
525830 99525830 1001 86380 86390 1
525922 99525922 1001 86380 86390 1
525879 99525879 1001 86380 86390 1
526464 99526464 1001 86380 86390 1
526517 99526517 1001 86380 86390 1
526455 99526455 1001 86380 86390 1
527000 99527000 1001 86380 86390 1
526937 99526937 1001 86380 86390 1
526832 99526832 1001 86380 86390 1
526666 99526666 1001 86380 86390 1
527337 99527337 1001 86380 86390 1
527273 99527273 1001 86380 86390 1
527325 99527325 1001 86380 86390 1
527430 99527430 1001 86380 86390 1
527425 99527425 1001 86380 86390 1
527375 99527375 1001 86380 86390 1
527952 99527952 1001 86380 86390 1
527901 99527901 1001 86380 86390 1
528019 99528019 1001 86380 86390 1
528035 99528035 1001 86380 86390 1
527770 99527770 1001 86380 86390 1
527693 99527693 1001 86380 86390 1
527749 99527749 1001 86380 86390 1
527827 99527827 1001 86380 86390 1
527673 99527673 1001 86380 86390 1
527558 99527558 1001 86380 86390 1
527571 99527571 1001 86380 86390 1
527469 99527469 1001 86380 86390 1
527619 99527619 1001 86380 86390 1
527557 99527557 1001 86380 86390 1
528248 99528248 1001 86380 86390 1
528134 99528134 1001 86380 86390 1
528149 99528149 1001 86380 86390 1
528747 99528747 1001 86380 86390 1
528750 99528750 1001 86380 86390 1
528715 99528715 1001 86380 86390 1
528796 99528796 1001 86380 86390 1
528597 99528597 1001 86380 86390 1
528534 99528534 1001 86380 86390 1
528603 99528603 1001 86380 86390 1
528514 99528514 1001 86380 86390 1
528397 99528397 1001 86380 86390 1
528457 99528457 1001 86380 86390 1
528328 99528328 1001 86380 86390 1
528908 99528908 1001 86380 86390 1
529617 99529617 1001 86380 86390 1
529631 99529631 1001 86380 86390 1
529419 99529419 1001 86380 86390 1
529510 99529510 1001 86380 86390 1
529523 99529523 1001 86380 86390 1
529501 99529501 1001 86380 86390 1
529385 99529385 1001 86380 86390 1
529139 99529139 1001 86380 86390 1
529140 99529140 1001 86380 86390 1
529232 99529232 1001 86380 86390 1
529208 99529208 1001 86380 86390 1
529791 99529791 1001 86380 86390 1
529927 99529927 1001 86380 86390 1
529850 99529850 1001 86380 86390 1
529774 99529774 1001 86380 86390 1
530455 99530455 1001 86380 86390 1
530483 99530483 1001 86380 86390 1
530496 99530496 1001 86380 86390 1
530368 99530368 1001 86380 86390 1
530433 99530433 1001 86380 86390 1
530359 99530359 1001 86380 86390 1
530235 99530235 1001 86380 86390 1
530302 99530302 1001 86380 86390 1
530265 99530265 1001 86380 86390 1
530254 99530254 1001 86380 86390 1
530129 99530129 1001 86380 86390 1
529937 99529937 1001 86380 86390 1
530035 99530035 1001 86380 86390 1
530586 99530586 1001 86380 86390 1
531303 99531303 1001 86380 86390 1
531322 99531322 1001 86380 86390 1
531361 99531361 1001 86380 86390 1
531161 99531161 1001 86380 86390 1
531039 99531039 1001 86380 86390 1
530774 99530774 1001 86380 86390 1
530866 99530866 1001 86380 86390 1
530775 99530775 1001 86380 86390 1
530897 99530897 1001 86380 86390 1
531490 99531490 1001 86380 86390 1
531555 99531555 1001 86380 86390 1
532053 99532053 1001 86380 86390 1
532041 99532041 1001 86380 86390 1
532080 99532080 1001 86380 86390 1
532194 99532194 1001 86380 86390 1
531797 99531797 1001 86380 86390 1
531922 99531922 1001 86380 86390 1
531961 99531961 1001 86380 86390 1
531587 99531587 1001 86380 86390 1
531642 99531642 1001 86380 86390 1
531721 99531721 1001 86380 86390 1
531748 99531748 1001 86380 86390 1
532270 99532270 1001 86380 86390 1
532945 99532945 1001 86380 86390 1
533004 99533004 1001 86380 86390 1
532987 99532987 1001 86380 86390 1
532991 99532991 1001 86380 86390 1
533030 99533030 1001 86380 86390 1
532665 99532665 1001 86380 86390 1
532784 99532784 1001 86380 86390 1
532505 99532505 1001 86380 86390 1
532561 99532561 1001 86380 86390 1
533160 99533160 1001 86380 86390 1
533122 99533122 1001 86380 86390 1
533125 99533125 1001 86380 86390 1
533119 99533119 1001 86380 86390 1
533832 99533832 1001 86380 86390 1
533736 99533736 1001 86380 86390 1
533660 99533660 1001 86380 86390 1
533674 99533674 1001 86380 86390 1
533664 99533664 1001 86380 86390 1
533525 99533525 1001 86380 86390 1
533367 99533367 1001 86380 86390 1
533357 99533357 1001 86380 86390 1
533254 99533254 1001 86380 86390 1
533360 99533360 1001 86380 86390 1
533399 99533399 1001 86380 86390 1
533905 99533905 1001 86380 86390 1
534388 99534388 1001 86380 86390 1
534314 99534314 1001 86380 86390 1
534331 99534331 1001 86380 86390 1
534241 99534241 1001 86380 86390 1
534736 99534736 1001 86380 86390 1
534880 99534880 1001 86380 86390 1
534819 99534819 1001 86380 86390 1
534858 99534858 1001 86380 86390 1
534859 99534859 1001 86380 86390 1
534834 99534834 1001 86380 86390 1
534797 99534797 1001 86380 86390 1
535334 99535334 1001 86380 86390 1
535327 99535327 1001 86380 86390 1
535458 99535458 1001 86380 86390 1
535506 99535506 1001 86380 86390 1
535355 99535355 1001 86380 86390 1
535129 99535129 1001 86380 86390 1
535249 99535249 1001 86380 86390 1
535107 99535107 1001 86380 86390 1
535303 99535303 1001 86380 86390 1
535017 99535017 1001 86380 86390 1
535637 99535637 1001 86380 86390 1
535579 99535579 1001 86380 86390 1
535584 99535584 1001 86380 86390 1
536287 99536287 1001 86380 86390 1
536308 99536308 1001 86380 86390 1
536190 99536190 1001 86380 86390 1
536257 99536257 1001 86380 86390 1
535975 99535975 1001 86380 86390 1
536015 99536015 1001 86380 86390 1
536106 99536106 1001 86380 86390 1
536024 99536024 1001 86380 86390 1
535936 99535936 1001 86380 86390 1
535757 99535757 1001 86380 86390 1
535783 99535783 1001 86380 86390 1
535835 99535835 1001 86380 86390 1
535887 99535887 1001 86380 86390 1
535888 99535888 1001 86380 86390 1
535785 99535785 1001 86380 86390 1
536400 99536400 1001 86380 86390 1
535716 99535716 1001 86380 86390 1
536376 99536376 1001 86380 86390 1
536507 99536507 1001 86380 86390 1
536391 99536391 1001 86380 86390 1
536393 99536393 1001 86380 86390 1
536396 99536396 1001 86380 86390 1
537134 99537134 1001 86380 86390 1
536944 99536944 1001 86380 86390 1
536802 99536802 1001 86380 86390 1
536830 99536830 1001 86380 86390 1
536800 99536800 1001 86380 86390 1
536726 99536726 1001 86380 86390 1
536565 99536565 1001 86380 86390 1
537328 99537328 1001 86380 86390 1
537173 99537173 1001 86380 86390 1
537239 99537239 1001 86380 86390 1
536959 99536959 1001 86380 86390 1
537321 99537321 1001 86380 86390 1
537351 99537351 1001 86380 86390 1
537835 99537835 1001 86380 86390 1
537889 99537889 1001 86380 86390 1
537967 99537967 1001 86380 86390 1
537974 99537974 1001 86380 86390 1
537934 99537934 1001 86380 86390 1
537746 99537746 1001 86380 86390 1
537695 99537695 1001 86380 86390 1
537592 99537592 1001 86380 86390 1
537697 99537697 1001 86380 86390 1
537422 99537422 1001 86380 86390 1
537559 99537559 1001 86380 86390 1
537430 99537430 1001 86380 86390 1
538088 99538088 1001 86380 86390 1
538137 99538137 1001 86380 86390 1
538799 99538799 1001 86380 86390 1
538763 99538763 1001 86380 86390 1
538494 99538494 1001 86380 86390 1
538598 99538598 1001 86380 86390 1
538435 99538435 1001 86380 86390 1
538341 99538341 1001 86380 86390 1
538317 99538317 1001 86380 86390 1
538227 99538227 1001 86380 86390 1
538332 99538332 1001 86380 86390 1
538268 99538268 1001 86380 86390 1
539007 99539007 1001 86380 86390 1
538956 99538956 1001 86380 86390 1
538842 99538842 1001 86380 86390 1
539566 99539566 1001 86380 86390 1
539615 99539615 1001 86380 86390 1
539271 99539271 1001 86380 86390 1
539261 99539261 1001 86380 86390 1
539367 99539367 1001 86380 86390 1
539140 99539140 1001 86380 86390 1
539757 99539757 1001 86380 86390 1
539783 99539783 1001 86380 86390 1
539693 99539693 1001 86380 86390 1
539752 99539752 1001 86380 86390 1
540294 99540294 1001 86380 86390 1
540133 99540133 1001 86380 86390 1
540200 99540200 1001 86380 86390 1
540226 99540226 1001 86380 86390 1
539964 99539964 1001 86380 86390 1
539999 99539999 1001 86380 86390 1
539870 99539870 1001 86380 86390 1
540520 99540520 1001 86380 86390 1
540551 99540551 1001 86380 86390 1
540475 99540475 1001 86380 86390 1
541196 99541196 1001 86380 86390 1
541283 99541283 1001 86380 86390 1
541252 99541252 1001 86380 86390 1
541014 99541014 1001 86380 86390 1
541081 99541081 1001 86380 86390 1
540953 99540953 1001 86380 86390 1
541005 99541005 1001 86380 86390 1
541007 99541007 1001 86380 86390 1
540751 99540751 1001 86380 86390 1
540686 99540686 1001 86380 86390 1
540878 99540878 1001 86380 86390 1
540749 99540749 1001 86380 86390 1
541447 99541447 1001 86380 86390 1
541362 99541362 1001 86380 86390 1
541352 99541352 1001 86380 86390 1
542069 99542069 1001 86380 86390 1
541920 99541920 1001 86380 86390 1
541859 99541859 1001 86380 86390 1
541591 99541591 1001 86380 86390 1
541691 99541691 1001 86380 86390 1
542209 99542209 1001 86380 86390 1
542202 99542202 1001 86380 86390 1
542218 99542218 1001 86380 86390 1
542284 99542284 1001 86380 86390 1
542874 99542874 1001 86380 86390 1
542681 99542681 1001 86380 86390 1
542696 99542696 1001 86380 86390 1
542646 99542646 1001 86380 86390 1
542725 99542725 1001 86380 86390 1
542428 99542428 1001 86380 86390 1
542508 99542508 1001 86380 86390 1
542340 99542340 1001 86380 86390 1
542330 99542330 1001 86380 86390 1
542453 99542453 1001 86380 86390 1
542977 99542977 1001 86380 86390 1
542967 99542967 1001 86380 86390 1
543736 99543736 1001 86380 86390 1
543747 99543747 1001 86380 86390 1
543636 99543636 1001 86380 86390 1
543663 99543663 1001 86380 86390 1
543430 99543430 1001 86380 86390 1
543435 99543435 1001 86380 86390 1
543229 99543229 1001 86380 86390 1
543307 99543307 1001 86380 86390 1
543335 99543335 1001 86380 86390 1
543297 99543297 1001 86380 86390 1
543272 99543272 1001 86380 86390 1
543209 99543209 1001 86380 86390 1
543172 99543172 1001 86380 86390 1
543226 99543226 1001 86380 86390 1
543784 99543784 1001 86380 86390 1
543916 99543916 1001 86380 86390 1
543852 99543852 1001 86380 86390 1
543878 99543878 1001 86380 86390 1
543844 99543844 1001 86380 86390 1
544597 99544597 1001 86380 86390 1
544512 99544512 1001 86380 86390 1
544532 99544532 1001 86380 86390 1
544228 99544228 1001 86380 86390 1
544262 99544262 1001 86380 86390 1
544004 99544004 1001 86380 86390 1
544099 99544099 1001 86380 86390 1
543995 99543995 1001 86380 86390 1
544165 99544165 1001 86380 86390 1
544077 99544077 1001 86380 86390 1
544705 99544705 1001 86380 86390 1
544718 99544718 1001 86380 86390 1
517502 494 1002 51486 52463 1
400127 99400127 1001 86380 86390 1
400123 99400123 1001 86380 86390 1
400062 99400062 1001 86380 86390 1
400161 99400161 1001 86380 86390 1
400264 99400264 1001 86380 86390 1
400405 99400405 1001 86380 86390 1
400366 99400366 1001 86380 86390 1
400416 99400416 1001 86380 86390 1
400616 99400616 1001 86380 86390 1
400992 99400992 1001 86380 86390 1
401000 99401000 1001 86380 86390 1
401470 99401470 1001 86380 86390 1
401853 99401853 1001 86380 86390 1
402089 99402089 1001 86380 86390 1
402093 99402093 1001 86380 86390 1
402503 99402503 1001 86380 86390 1
402504 99402504 1001 86380 86390 1
402690 99402690 1001 86380 86390 1
402613 99402613 1001 86380 86390 1
402622 99402622 1001 86380 86390 1
402718 99402718 1001 86380 86390 1
402833 99402833 1001 86380 86390 1
402987 99402987 1001 86380 86390 1
403142 99403142 1001 86380 86390 1
403124 99403124 1001 86380 86390 1
403251 99403251 1001 86380 86390 1
403413 99403413 1001 86380 86390 1
403524 99403524 1001 86380 86390 1
403595 99403595 1001 86380 86390 1
404126 99404126 1001 86380 86390 1
404047 99404047 1001 86380 86390 1
404318 99404318 1001 86380 86390 1
404402 99404402 1001 86380 86390 1
404665 99404665 1001 86380 86390 1
404769 99404769 1001 86380 86390 1
404702 99404702 1001 86380 86390 1
404971 99404971 1001 86380 86390 1
404909 99404909 1001 86380 86390 1
405090 99405090 1001 86380 86390 1
405067 99405067 1001 86380 86390 1
405277 99405277 1001 86380 86390 1
405388 99405388 1001 86380 86390 1
405666 99405666 1001 86380 86390 1
405793 99405793 1001 86380 86390 1
405945 99405945 1001 86380 86390 1
406050 99406050 1001 86380 86390 1
406086 99406086 1001 86380 86390 1
406285 99406285 1001 86380 86390 1
406698 99406698 1001 86380 86390 1
406759 99406759 1001 86380 86390 1
406896 99406896 1001 86380 86390 1
406909 99406909 1001 86380 86390 1
407130 99407130 1001 86380 86390 1
407118 99407118 1001 86380 86390 1
407147 99407147 1001 86380 86390 1
407341 99407341 1001 86380 86390 1
407419 99407419 1001 86380 86390 1
407406 99407406 1001 86380 86390 1
407408 99407408 1001 86380 86390 1
407838 99407838 1001 86380 86390 1
407989 99407989 1001 86380 86390 1
408029 99408029 1001 86380 86390 1
407883 99407883 1001 86380 86390 1
408348 99408348 1001 86380 86390 1
408426 99408426 1001 86380 86390 1
408844 99408844 1001 86380 86390 1
409010 99409010 1001 86380 86390 1
409095 99409095 1001 86380 86390 1
409185 99409185 1001 86380 86390 1
409252 99409252 1001 86380 86390 1
409313 99409313 1001 86380 86390 1
409555 99409555 1001 86380 86390 1
409503 99409503 1001 86380 86390 1
409579 99409579 1001 86380 86390 1
409713 99409713 1001 86380 86390 1
409892 99409892 1001 86380 86390 1
409930 99409930 1001 86380 86390 1
409907 99409907 1001 86380 86390 1
409927 99409927 1001 86380 86390 1
410051 99410051 1001 86380 86390 1
410018 99410018 1001 86380 86390 1
410300 99410300 1001 86380 86390 1
410458 99410458 1001 86380 86390 1
410545 99410545 1001 86380 86390 1
410554 99410554 1001 86380 86390 1
410718 99410718 1001 86380 86390 1
410670 99410670 1001 86380 86390 1
410783 99410783 1001 86380 86390 1
410744 99410744 1001 86380 86390 1
410858 99410858 1001 86380 86390 1
410884 99410884 1001 86380 86390 1
411116 99411116 1001 86380 86390 1
411722 99411722 1001 86380 86390 1
411829 99411829 1001 86380 86390 1
411752 99411752 1001 86380 86390 1
411897 99411897 1001 86380 86390 1
411975 99411975 1001 86380 86390 1
412042 99412042 1001 86380 86390 1
412202 99412202 1001 86380 86390 1
412450 99412450 1001 86380 86390 1
412453 99412453 1001 86380 86390 1
412342 99412342 1001 86380 86390 1
413356 99413356 1001 86380 86390 1
413587 99413587 1001 86380 86390 1
413119 99413119 1001 86380 86390 1
412705 99412705 1001 86380 86390 1
412601 99412601 1001 86380 86390 1
413928 99413928 1001 86380 86390 1
413792 99413792 1001 86380 86390 1
413958 99413958 1001 86380 86390 1
413934 99413934 1001 86380 86390 1
415147 99415147 1001 86380 86390 1
414678 99414678 1001 86380 86390 1
414669 99414669 1001 86380 86390 1
414733 99414733 1001 86380 86390 1
414367 99414367 1001 86380 86390 1
414189 99414189 1001 86380 86390 1
414240 99414240 1001 86380 86390 1
414470 99414470 1001 86380 86390 1
414219 99414219 1001 86380 86390 1
415411 99415411 1001 86380 86390 1
415323 99415323 1001 86380 86390 1
415568 99415568 1001 86380 86390 1
416599 99416599 1001 86380 86390 1
416926 99416926 1001 86380 86390 1
416832 99416832 1001 86380 86390 1
416411 99416411 1001 86380 86390 1
416490 99416490 1001 86380 86390 1
415958 99415958 1001 86380 86390 1
415838 99415838 1001 86380 86390 1
417382 99417382 1001 86380 86390 1
417289 99417289 1001 86380 86390 1
417079 99417079 1001 86380 86390 1
417575 99417575 1001 86380 86390 1
417495 99417495 1001 86380 86390 1
418739 99418739 1001 86380 86390 1
418751 99418751 1001 86380 86390 1
418522 99418522 1001 86380 86390 1
418159 99418159 1001 86380 86390 1
418372 99418372 1001 86380 86390 1
418402 99418402 1001 86380 86390 1
418217 99418217 1001 86380 86390 1
417916 99417916 1001 86380 86390 1
417964 99417964 1001 86380 86390 1
417646 99417646 1001 86380 86390 1
419091 99419091 1001 86380 86390 1
420391 99420391 1001 86380 86390 1
420182 99420182 1001 86380 86390 1
420005 99420005 1001 86380 86390 1
419752 99419752 1001 86380 86390 1
419710 99419710 1001 86380 86390 1
419421 99419421 1001 86380 86390 1
419380 99419380 1001 86380 86390 1
419517 99419517 1001 86380 86390 1
419607 99419607 1001 86380 86390 1
419444 99419444 1001 86380 86390 1
420833 99420833 1001 86380 86390 1
420675 99420675 1001 86380 86390 1
420773 99420773 1001 86380 86390 1
420468 99420468 1001 86380 86390 1
420601 99420601 1001 86380 86390 1
421695 99421695 1001 86380 86390 1
421398 99421398 1001 86380 86390 1
421573 99421573 1001 86380 86390 1
420971 99420971 1001 86380 86390 1
420844 99420844 1001 86380 86390 1
421250 99421250 1001 86380 86390 1
422369 99422369 1001 86380 86390 1
422299 99422299 1001 86380 86390 1
423336 99423336 1001 86380 86390 1
423245 99423245 1001 86380 86390 1
422604 99422604 1001 86380 86390 1
422579 99422579 1001 86380 86390 1
422846 99422846 1001 86380 86390 1
422546 99422546 1001 86380 86390 1
424005 99424005 1001 86380 86390 1
423840 99423840 1001 86380 86390 1
423983 99423983 1001 86380 86390 1
424034 99424034 1001 86380 86390 1
425260 99425260 1001 86380 86390 1
425163 99425163 1001 86380 86390 1
424833 99424833 1001 86380 86390 1
424742 99424742 1001 86380 86390 1
424364 99424364 1001 86380 86390 1
424365 99424365 1001 86380 86390 1
424535 99424535 1001 86380 86390 1
424373 99424373 1001 86380 86390 1
424447 99424447 1001 86380 86390 1
424454 99424454 1001 86380 86390 1
425709 99425709 1001 86380 86390 1
425611 99425611 1001 86380 86390 1
425539 99425539 1001 86380 86390 1
425517 99425517 1001 86380 86390 1
425401 99425401 1001 86380 86390 1
425558 99425558 1001 86380 86390 1
426718 99426718 1001 86380 86390 1
426768 99426768 1001 86380 86390 1
426875 99426875 1001 86380 86390 1
426970 99426970 1001 86380 86390 1
426576 99426576 1001 86380 86390 1
426409 99426409 1001 86380 86390 1
426607 99426607 1001 86380 86390 1
426586 99426586 1001 86380 86390 1
426442 99426442 1001 86380 86390 1
425949 99425949 1001 86380 86390 1
425904 99425904 1001 86380 86390 1
426106 99426106 1001 86380 86390 1
426004 99426004 1001 86380 86390 1
426268 99426268 1001 86380 86390 1
427429 99427429 1001 86380 86390 1
428734 99428734 1001 86380 86390 1
428188 99428188 1001 86380 86390 1
428127 99428127 1001 86380 86390 1
428284 99428284 1001 86380 86390 1
428180 99428180 1001 86380 86390 1
427882 99427882 1001 86380 86390 1
427870 99427870 1001 86380 86390 1
427532 99427532 1001 86380 86390 1
428852 99428852 1001 86380 86390 1
428775 99428775 1001 86380 86390 1
428802 99428802 1001 86380 86390 1
428905 99428905 1001 86380 86390 1
430371 99430371 1001 86380 86390 1
430167 99430167 1001 86380 86390 1
430350 99430350 1001 86380 86390 1
430117 99430117 1001 86380 86390 1
429598 99429598 1001 86380 86390 1
429353 99429353 1001 86380 86390 1
429384 99429384 1001 86380 86390 1
429562 99429562 1001 86380 86390 1
431961 99431961 1001 86380 86390 1
431991 99431991 1001 86380 86390 1
432006 99432006 1001 86380 86390 1
432008 99432008 1001 86380 86390 1
431870 99431870 1001 86380 86390 1
431807 99431807 1001 86380 86390 1
431703 99431703 1001 86380 86390 1
431310 99431310 1001 86380 86390 1
431560 99431560 1001 86380 86390 1
431466 99431466 1001 86380 86390 1
430925 99430925 1001 86380 86390 1
431157 99431157 1001 86380 86390 1
433641 99433641 1001 86380 86390 1
433677 99433677 1001 86380 86390 1
433469 99433469 1001 86380 86390 1
433538 99433538 1001 86380 86390 1
433606 99433606 1001 86380 86390 1
433709 99433709 1001 86380 86390 1
433515 99433515 1001 86380 86390 1
433715 99433715 1001 86380 86390 1
432935 99432935 1001 86380 86390 1
432915 99432915 1001 86380 86390 1
433007 99433007 1001 86380 86390 1
433127 99433127 1001 86380 86390 1
432940 99432940 1001 86380 86390 1
433287 99433287 1001 86380 86390 1
432501 99432501 1001 86380 86390 1
432885 99432885 1001 86380 86390 1
432547 99432547 1001 86380 86390 1
432743 99432743 1001 86380 86390 1
432646 99432646 1001 86380 86390 1
434050 99434050 1001 86380 86390 1
433737 99433737 1001 86380 86390 1
435216 99435216 1001 86380 86390 1
435343 99435343 1001 86380 86390 1
435350 99435350 1001 86380 86390 1
435262 99435262 1001 86380 86390 1
435414 99435414 1001 86380 86390 1
435362 99435362 1001 86380 86390 1
434764 99434764 1001 86380 86390 1
434590 99434590 1001 86380 86390 1
434327 99434327 1001 86380 86390 1
434477 99434477 1001 86380 86390 1
434388 99434388 1001 86380 86390 1
434485 99434485 1001 86380 86390 1
434224 99434224 1001 86380 86390 1
434529 99434529 1001 86380 86390 1
435730 99435730 1001 86380 86390 1
435743 99435743 1001 86380 86390 1
435586 99435586 1001 86380 86390 1
435821 99435821 1001 86380 86390 1
436871 99436871 1001 86380 86390 1
436842 99436842 1001 86380 86390 1
436711 99436711 1001 86380 86390 1
436464 99436464 1001 86380 86390 1
435927 99435927 1001 86380 86390 1
436102 99436102 1001 86380 86390 1
436019 99436019 1001 86380 86390 1
436274 99436274 1001 86380 86390 1
436177 99436177 1001 86380 86390 1
300085 99300085 1001 86380 86390 1
300061 99300061 1001 86380 86390 1
300063 99300063 1001 86380 86390 1
437255 99437255 1001 86380 86390 1
300549 99300549 1001 86380 86390 1
300716 99300716 1001 86380 86390 1
300560 99300560 1001 86380 86390 1
300342 99300342 1001 86380 86390 1
300266 99300266 1001 86380 86390 1
300111 99300111 1001 86380 86390 1
300182 99300182 1001 86380 86390 1
300208 99300208 1001 86380 86390 1
300856 99300856 1001 86380 86390 1
300896 99300896 1001 86380 86390 1
300846 99300846 1001 86380 86390 1
300839 99300839 1001 86380 86390 1
301311 99301311 1001 86380 86390 1
301312 99301312 1001 86380 86390 1
301174 99301174 1001 86380 86390 1
301056 99301056 1001 86380 86390 1
301082 99301082 1001 86380 86390 1
300941 99300941 1001 86380 86390 1
300972 99300972 1001 86380 86390 1
301745 99301745 1001 86380 86390 1
302192 99302192 1001 86380 86390 1
302232 99302232 1001 86380 86390 1
302222 99302222 1001 86380 86390 1
302111 99302111 1001 86380 86390 1
302106 99302106 1001 86380 86390 1
302149 99302149 1001 86380 86390 1
301917 99301917 1001 86380 86390 1
301820 99301820 1001 86380 86390 1
302404 99302404 1001 86380 86390 1
302464 99302464 1001 86380 86390 1
302402 99302402 1001 86380 86390 1
303188 99303188 1001 86380 86390 1
303034 99303034 1001 86380 86390 1
303075 99303075 1001 86380 86390 1
303141 99303141 1001 86380 86390 1
302943 99302943 1001 86380 86390 1
302831 99302831 1001 86380 86390 1
303398 99303398 1001 86380 86390 1
303972 99303972 1001 86380 86390 1
303896 99303896 1001 86380 86390 1
303901 99303901 1001 86380 86390 1
303878 99303878 1001 86380 86390 1
303692 99303692 1001 86380 86390 1
303645 99303645 1001 86380 86390 1
303485 99303485 1001 86380 86390 1
303589 99303589 1001 86380 86390 1
303420 99303420 1001 86380 86390 1
304672 99304672 1001 86380 86390 1
304740 99304740 1001 86380 86390 1
304728 99304728 1001 86380 86390 1
304606 99304606 1001 86380 86390 1
304376 99304376 1001 86380 86390 1
304949 99304949 1001 86380 86390 1
304988 99304988 1001 86380 86390 1
304885 99304885 1001 86380 86390 1
305055 99305055 1001 86380 86390 1
305031 99305031 1001 86380 86390 1
304932 99304932 1001 86380 86390 1
305518 99305518 1001 86380 86390 1
305596 99305596 1001 86380 86390 1
305653 99305653 1001 86380 86390 1
305585 99305585 1001 86380 86390 1
305643 99305643 1001 86380 86390 1
305383 99305383 1001 86380 86390 1
305321 99305321 1001 86380 86390 1
305477 99305477 1001 86380 86390 1
305440 99305440 1001 86380 86390 1
305197 99305197 1001 86380 86390 1
305688 99305688 1001 86380 86390 1
500110 99500110 1001 86380 86390 1
500440 99500440 1001 86380 86390 1
500417 99500417 1001 86380 86390 1
500499 99500499 1001 86380 86390 1
500475 99500475 1001 86380 86390 1
500324 99500324 1001 86380 86390 1
500264 99500264 1001 86380 86390 1
500393 99500393 1001 86380 86390 1
500307 99500307 1001 86380 86390 1
500386 99500386 1001 86380 86390 1
500881 99500881 1001 86380 86390 1
500845 99500845 1001 86380 86390 1
500899 99500899 1001 86380 86390 1
500977 99500977 1001 86380 86390 1
501577 99501577 1001 86380 86390 1
501584 99501584 1001 86380 86390 1
501455 99501455 1001 86380 86390 1
501430 99501430 1001 86380 86390 1
501317 99501317 1001 86380 86390 1
501252 99501252 1001 86380 86390 1
501034 99501034 1001 86380 86390 1
501706 99501706 1001 86380 86390 1
501773 99501773 1001 86380 86390 1
501761 99501761 1001 86380 86390 1
502405 99502405 1001 86380 86390 1
502360 99502360 1001 86380 86390 1
502458 99502458 1001 86380 86390 1
502183 99502183 1001 86380 86390 1
502120 99502120 1001 86380 86390 1
502165 99502165 1001 86380 86390 1
502129 99502129 1001 86380 86390 1
502233 99502233 1001 86380 86390 1
502042 99502042 1001 86380 86390 1
502005 99502005 1001 86380 86390 1
501941 99501941 1001 86380 86390 1
502036 99502036 1001 86380 86390 1
501883 99501883 1001 86380 86390 1
501896 99501896 1001 86380 86390 1
502566 99502566 1001 86380 86390 1
502637 99502637 1001 86380 86390 1
502509 99502509 1001 86380 86390 1
503139 99503139 1001 86380 86390 1
502987 99502987 1001 86380 86390 1
503014 99503014 1001 86380 86390 1
502690 99502690 1001 86380 86390 1
502834 99502834 1001 86380 86390 1
502693 99502693 1001 86380 86390 1
502695 99502695 1001 86380 86390 1
503309 99503309 1001 86380 86390 1
503350 99503350 1001 86380 86390 1
503468 99503468 1001 86380 86390 1
503836 99503836 1001 86380 86390 1
503737 99503737 1001 86380 86390 1
503606 99503606 1001 86380 86390 1
503662 99503662 1001 86380 86390 1
504264 99504264 1001 86380 86390 1
504316 99504316 1001 86380 86390 1
504218 99504218 1001 86380 86390 1
504864 99504864 1001 86380 86390 1
504787 99504787 1001 86380 86390 1
504536 99504536 1001 86380 86390 1
504539 99504539 1001 86380 86390 1
504607 99504607 1001 86380 86390 1
504388 99504388 1001 86380 86390 1
504398 99504398 1001 86380 86390 1
505082 99505082 1001 86380 86390 1
505513 99505513 1001 86380 86390 1
505526 99505526 1001 86380 86390 1
505436 99505436 1001 86380 86390 1
505437 99505437 1001 86380 86390 1
505399 99505399 1001 86380 86390 1
505486 99505486 1001 86380 86390 1
505205 99505205 1001 86380 86390 1
505220 99505220 1001 86380 86390 1
505808 99505808 1001 86380 86390 1
505912 99505912 1001 86380 86390 1
505566 99505566 1001 86380 86390 1
505800 99505800 1001 86380 86390 1
505969 99505969 1001 86380 86390 1
505775 99505775 1001 86380 86390 1
505919 99505919 1001 86380 86390 1
506449 99506449 1001 86380 86390 1
506465 99506465 1001 86380 86390 1
506519 99506519 1001 86380 86390 1
506328 99506328 1001 86380 86390 1
506265 99506265 1001 86380 86390 1
506344 99506344 1001 86380 86390 1
506294 99506294 1001 86380 86390 1
506322 99506322 1001 86380 86390 1
506146 99506146 1001 86380 86390 1
506071 99506071 1001 86380 86390 1
505987 99505987 1001 86380 86390 1
506724 99506724 1001 86380 86390 1
506746 99506746 1001 86380 86390 1
507050 99507050 1001 86380 86390 1
507098 99507098 1001 86380 86390 1
507020 99507020 1001 86380 86390 1
506998 99506998 1001 86380 86390 1
506804 99506804 1001 86380 86390 1
506823 99506823 1001 86380 86390 1
507484 99507484 1001 86380 86390 1
507563 99507563 1001 86380 86390 1
507566 99507566 1001 86380 86390 1
507496 99507496 1001 86380 86390 1
508227 99508227 1001 86380 86390 1
508207 99508207 1001 86380 86390 1
508066 99508066 1001 86380 86390 1
508033 99508033 1001 86380 86390 1
507948 99507948 1001 86380 86390 1
507682 99507682 1001 86380 86390 1
507773 99507773 1001 86380 86390 1
507697 99507697 1001 86380 86390 1
508446 99508446 1001 86380 86390 1
508411 99508411 1001 86380 86390 1
508898 99508898 1001 86380 86390 1
508927 99508927 1001 86380 86390 1
508891 99508891 1001 86380 86390 1
509009 99509009 1001 86380 86390 1
508598 99508598 1001 86380 86390 1
508651 99508651 1001 86380 86390 1
508458 99508458 1001 86380 86390 1
508473 99508473 1001 86380 86390 1
509268 99509268 1001 86380 86390 1
509121 99509121 1001 86380 86390 1
509814 99509814 1001 86380 86390 1
509892 99509892 1001 86380 86390 1
509678 99509678 1001 86380 86390 1
509465 99509465 1001 86380 86390 1
509340 99509340 1001 86380 86390 1
510004 99510004 1001 86380 86390 1
509968 99509968 1001 86380 86390 1
510559 99510559 1001 86380 86390 1
510695 99510695 1001 86380 86390 1
510679 99510679 1001 86380 86390 1
510589 99510589 1001 86380 86390 1
510641 99510641 1001 86380 86390 1
510555 99510555 1001 86380 86390 1
510317 99510317 1001 86380 86390 1
510383 99510383 1001 86380 86390 1
510430 99510430 1001 86380 86390 1
510213 99510213 1001 86380 86390 1
510163 99510163 1001 86380 86390 1
510191 99510191 1001 86380 86390 1
510117 99510117 1001 86380 86390 1
510752 99510752 1001 86380 86390 1
510860 99510860 1001 86380 86390 1
510927 99510927 1001 86380 86390 1
510864 99510864 1001 86380 86390 1
511360 99511360 1001 86380 86390 1
511208 99511208 1001 86380 86390 1
511288 99511288 1001 86380 86390 1
511089 99511089 1001 86380 86390 1
511055 99511055 1001 86380 86390 1
511141 99511141 1001 86380 86390 1
511568 99511568 1001 86380 86390 1
511573 99511573 1001 86380 86390 1
511575 99511575 1001 86380 86390 1
512346 99512346 1001 86380 86390 1
512355 99512355 1001 86380 86390 1
512256 99512256 1001 86380 86390 1
511992 99511992 1001 86380 86390 1
511993 99511993 1001 86380 86390 1
512124 99512124 1001 86380 86390 1
512150 99512150 1001 86380 86390 1
512102 99512102 1001 86380 86390 1
512038 99512038 1001 86380 86390 1
512168 99512168 1001 86380 86390 1
512108 99512108 1001 86380 86390 1
511956 99511956 1001 86380 86390 1
511841 99511841 1001 86380 86390 1
511854 99511854 1001 86380 86390 1
511867 99511867 1001 86380 86390 1
511856 99511856 1001 86380 86390 1
511937 99511937 1001 86380 86390 1
512545 99512545 1001 86380 86390 1
512404 99512404 1001 86380 86390 1
513025 99513025 1001 86380 86390 1
513143 99513143 1001 86380 86390 1
512949 99512949 1001 86380 86390 1
512966 99512966 1001 86380 86390 1
512928 99512928 1001 86380 86390 1
512986 99512986 1001 86380 86390 1
512744 99512744 1001 86380 86390 1
512695 99512695 1001 86380 86390 1
513257 99513257 1001 86380 86390 1
513207 99513207 1001 86380 86390 1
513288 99513288 1001 86380 86390 1
513370 99513370 1001 86380 86390 1
513969 99513969 1001 86380 86390 1
513988 99513988 1001 86380 86390 1
513924 99513924 1001 86380 86390 1
513990 99513990 1001 86380 86390 1
513954 99513954 1001 86380 86390 1
513639 99513639 1001 86380 86390 1
513717 99513717 1001 86380 86390 1
513756 99513756 1001 86380 86390 1
513705 99513705 1001 86380 86390 1
514108 99514108 1001 86380 86390 1
514057 99514057 1001 86380 86390 1
514215 99514215 1001 86380 86390 1
514231 99514231 1001 86380 86390 1
514669 99514669 1001 86380 86390 1
514471 99514471 1001 86380 86390 1
514467 99514467 1001 86380 86390 1
514316 99514316 1001 86380 86390 1
514279 99514279 1001 86380 86390 1
514305 99514305 1001 86380 86390 1
514389 99514389 1001 86380 86390 1
515010 99515010 1001 86380 86390 1
514860 99514860 1001 86380 86390 1
514965 99514965 1001 86380 86390 1
515043 99515043 1001 86380 86390 1
515581 99515581 1001 86380 86390 1
515497 99515497 1001 86380 86390 1
515565 99515565 1001 86380 86390 1
515455 99515455 1001 86380 86390 1
515304 99515304 1001 86380 86390 1
515121 99515121 1001 86380 86390 1
515796 99515796 1001 86380 86390 1
516384 99516384 1001 86380 86390 1
516504 99516504 1001 86380 86390 1
516293 99516293 1001 86380 86390 1
516103 99516103 1001 86380 86390 1
516087 99516087 1001 86380 86390 1
516587 99516587 1001 86380 86390 1
517259 99517259 1001 86380 86390 1
517306 99517306 1001 86380 86390 1
517213 99517213 1001 86380 86390 1
517162 99517162 1001 86380 86390 1
517295 99517295 1001 86380 86390 1
517054 99517054 1001 86380 86390 1
517044 99517044 1001 86380 86390 1
517052 99517052 1001 86380 86390 1
516864 99516864 1001 86380 86390 1
516852 99516852 1001 86380 86390 1
517527 99517527 1001 86380 86390 1
517346 99517346 1001 86380 86390 1
517367 99517367 1001 86380 86390 1
518161 99518161 1001 86380 86390 1
518089 99518089 1001 86380 86390 1
518078 99518078 1001 86380 86390 1
518004 99518004 1001 86380 86390 1
517892 99517892 1001 86380 86390 1
517761 99517761 1001 86380 86390 1
517700 99517700 1001 86380 86390 1
517651 99517651 1001 86380 86390 1
517747 99517747 1001 86380 86390 1
518910 99518910 1001 86380 86390 1
518736 99518736 1001 86380 86390 1
518752 99518752 1001 86380 86390 1
518740 99518740 1001 86380 86390 1
518767 99518767 1001 86380 86390 1
518587 99518587 1001 86380 86390 1
518408 99518408 1001 86380 86390 1
518474 99518474 1001 86380 86390 1
518438 99518438 1001 86380 86390 1
518444 99518444 1001 86380 86390 1
519187 99519187 1001 86380 86390 1
519764 99519764 1001 86380 86390 1
519622 99519622 1001 86380 86390 1
519766 99519766 1001 86380 86390 1
519679 99519679 1001 86380 86390 1
519744 99519744 1001 86380 86390 1
519641 99519641 1001 86380 86390 1
519466 99519466 1001 86380 86390 1
519531 99519531 1001 86380 86390 1
519596 99519596 1001 86380 86390 1
519509 99519509 1001 86380 86390 1
519464 99519464 1001 86380 86390 1
519608 99519608 1001 86380 86390 1
519375 99519375 1001 86380 86390 1
519194 99519194 1001 86380 86390 1
519965 99519965 1001 86380 86390 1
519979 99519979 1001 86380 86390 1
520555 99520555 1001 86380 86390 1
520588 99520588 1001 86380 86390 1
520231 99520231 1001 86380 86390 1
520071 99520071 1001 86380 86390 1
520028 99520028 1001 86380 86390 1
520664 99520664 1001 86380 86390 1
520796 99520796 1001 86380 86390 1
520647 99520647 1001 86380 86390 1
521289 99521289 1001 86380 86390 1
521280 99521280 1001 86380 86390 1
521081 99521081 1001 86380 86390 1
521068 99521068 1001 86380 86390 1
521174 99521174 1001 86380 86390 1
521097 99521097 1001 86380 86390 1
521202 99521202 1001 86380 86390 1
521203 99521203 1001 86380 86390 1
521104 99521104 1001 86380 86390 1
520913 99520913 1001 86380 86390 1
521043 99521043 1001 86380 86390 1
521044 99521044 1001 86380 86390 1
521032 99521032 1001 86380 86390 1
521046 99521046 1001 86380 86390 1
520982 99520982 1001 86380 86390 1
521022 99521022 1001 86380 86390 1
521528 99521528 1001 86380 86390 1
521580 99521580 1001 86380 86390 1
521492 99521492 1001 86380 86390 1
521597 99521597 1001 86380 86390 1
521636 99521636 1001 86380 86390 1
521628 99521628 1001 86380 86390 1
521538 99521538 1001 86380 86390 1
522153 99522153 1001 86380 86390 1
522118 99522118 1001 86380 86390 1
522235 99522235 1001 86380 86390 1
522110 99522110 1001 86380 86390 1
522188 99522188 1001 86380 86390 1
521946 99521946 1001 86380 86390 1
521710 99521710 1001 86380 86390 1
521804 99521804 1001 86380 86390 1
521873 99521873 1001 86380 86390 1
522471 99522471 1001 86380 86390 1
522368 99522368 1001 86380 86390 1
522446 99522446 1001 86380 86390 1
522434 99522434 1001 86380 86390 1
522372 99522372 1001 86380 86390 1
523060 99523060 1001 86380 86390 1
522946 99522946 1001 86380 86390 1
522783 99522783 1001 86380 86390 1
522541 99522541 1001 86380 86390 1
522697 99522697 1001 86380 86390 1
522558 99522558 1001 86380 86390 1
522665 99522665 1001 86380 86390 1
523324 99523324 1001 86380 86390 1
523289 99523289 1001 86380 86390 1
523125 99523125 1001 86380 86390 1
523919 99523919 1001 86380 86390 1
523801 99523801 1001 86380 86390 1
523941 99523941 1001 86380 86390 1
523692 99523692 1001 86380 86390 1
523708 99523708 1001 86380 86390 1
523645 99523645 1001 86380 86390 1
523710 99523710 1001 86380 86390 1
523699 99523699 1001 86380 86390 1
523391 99523391 1001 86380 86390 1
523393 99523393 1001 86380 86390 1
523497 99523497 1001 86380 86390 1
523523 99523523 1001 86380 86390 1
523399 99523399 1001 86380 86390 1
524089 99524089 1001 86380 86390 1
524002 99524002 1001 86380 86390 1
524082 99524082 1001 86380 86390 1
524057 99524057 1001 86380 86390 1
523954 99523954 1001 86380 86390 1
524569 99524569 1001 86380 86390 1
524717 99524717 1001 86380 86390 1
524768 99524768 1001 86380 86390 1
524239 99524239 1001 86380 86390 1
525508 99525508 1001 86380 86390 1
525186 99525186 1001 86380 86390 1
525320 99525320 1001 86380 86390 1
525322 99525322 1001 86380 86390 1
525069 99525069 1001 86380 86390 1
525097 99525097 1001 86380 86390 1
525775 99525775 1001 86380 86390 1
525689 99525689 1001 86380 86390 1
525678 99525678 1001 86380 86390 1
526393 99526393 1001 86380 86390 1
526229 99526229 1001 86380 86390 1
526255 99526255 1001 86380 86390 1
526201 99526201 1001 86380 86390 1
525819 99525819 1001 86380 86390 1
525846 99525846 1001 86380 86390 1
525975 99525975 1001 86380 86390 1
525865 99525865 1001 86380 86390 1
527160 99527160 1001 86380 86390 1
527050 99527050 1001 86380 86390 1
527089 99527089 1001 86380 86390 1
526901 99526901 1001 86380 86390 1
526941 99526941 1001 86380 86390 1
527019 99527019 1001 86380 86390 1
526968 99526968 1001 86380 86390 1
526662 99526662 1001 86380 86390 1
526676 99526676 1001 86380 86390 1
527288 99527288 1001 86380 86390 1
527968 99527968 1001 86380 86390 1
527741 99527741 1001 86380 86390 1
527830 99527830 1001 86380 86390 1
527521 99527521 1001 86380 86390 1
527487 99527487 1001 86380 86390 1
527645 99527645 1001 86380 86390 1
528242 99528242 1001 86380 86390 1
528841 99528841 1001 86380 86390 1
528768 99528768 1001 86380 86390 1
528554 99528554 1001 86380 86390 1
528624 99528624 1001 86380 86390 1
528652 99528652 1001 86380 86390 1
528536 99528536 1001 86380 86390 1
528335 99528335 1001 86380 86390 1
528375 99528375 1001 86380 86390 1
528312 99528312 1001 86380 86390 1
529076 99529076 1001 86380 86390 1
528922 99528922 1001 86380 86390 1
529677 99529677 1001 86380 86390 1
529564 99529564 1001 86380 86390 1
529593 99529593 1001 86380 86390 1
529555 99529555 1001 86380 86390 1
529446 99529446 1001 86380 86390 1
529398 99529398 1001 86380 86390 1
529265 99529265 1001 86380 86390 1
529141 99529141 1001 86380 86390 1
529846 99529846 1001 86380 86390 1
529826 99529826 1001 86380 86390 1
529918 99529918 1001 86380 86390 1
530452 99530452 1001 86380 86390 1
530392 99530392 1001 86380 86390 1
530219 99530219 1001 86380 86390 1
530273 99530273 1001 86380 86390 1
530036 99530036 1001 86380 86390 1
530029 99530029 1001 86380 86390 1
530681 99530681 1001 86380 86390 1
530661 99530661 1001 86380 86390 1
530701 99530701 1001 86380 86390 1
530703 99530703 1001 86380 86390 1
530742 99530742 1001 86380 86390 1
531212 99531212 1001 86380 86390 1
531317 99531317 1001 86380 86390 1
531350 99531350 1001 86380 86390 1
531334 99531334 1001 86380 86390 1
531185 99531185 1001 86380 86390 1
530995 99530995 1001 86380 86390 1
531060 99531060 1001 86380 86390 1
531156 99531156 1001 86380 86390 1
531169 99531169 1001 86380 86390 1
530902 99530902 1001 86380 86390 1
530896 99530896 1001 86380 86390 1
531575 99531575 1001 86380 86390 1
531434 99531434 1001 86380 86390 1
531487 99531487 1001 86380 86390 1
531488 99531488 1001 86380 86390 1
531411 99531411 1001 86380 86390 1
531492 99531492 1001 86380 86390 1
532191 99532191 1001 86380 86390 1
531918 99531918 1001 86380 86390 1
531818 99531818 1001 86380 86390 1
531695 99531695 1001 86380 86390 1
531708 99531708 1001 86380 86390 1
531605 99531605 1001 86380 86390 1
532260 99532260 1001 86380 86390 1
532215 99532215 1001 86380 86390 1
532883 99532883 1001 86380 86390 1
532941 99532941 1001 86380 86390 1
532624 99532624 1001 86380 86390 1
532716 99532716 1001 86380 86390 1
532807 99532807 1001 86380 86390 1
532423 99532423 1001 86380 86390 1
533068 99533068 1001 86380 86390 1
533153 99533153 1001 86380 86390 1
533036 99533036 1001 86380 86390 1
533837 99533837 1001 86380 86390 1
533632 99533632 1001 86380 86390 1
533600 99533600 1001 86380 86390 1
533354 99533354 1001 86380 86390 1
533394 99533394 1001 86380 86390 1
533408 99533408 1001 86380 86390 1
533266 99533266 1001 86380 86390 1
533293 99533293 1001 86380 86390 1
533897 99533897 1001 86380 86390 1
533968 99533968 1001 86380 86390 1
534058 99534058 1001 86380 86390 1
533906 99533906 1001 86380 86390 1
534655 99534655 1001 86380 86390 1
534614 99534614 1001 86380 86390 1
534443 99534443 1001 86380 86390 1
534340 99534340 1001 86380 86390 1
534206 99534206 1001 86380 86390 1
534104 99534104 1001 86380 86390 1
534194 99534194 1001 86380 86390 1
534253 99534253 1001 86380 86390 1
534178 99534178 1001 86380 86390 1
534740 99534740 1001 86380 86390 1
535345 99535345 1001 86380 86390 1
535387 99535387 1001 86380 86390 1
535430 99535430 1001 86380 86390 1
535499 99535499 1001 86380 86390 1
535367 99535367 1001 86380 86390 1
535157 99535157 1001 86380 86390 1
535301 99535301 1001 86380 86390 1
534904 99534904 1001 86380 86390 1
535049 99535049 1001 86380 86390 1
535024 99535024 1001 86380 86390 1
535050 99535050 1001 86380 86390 1
535081 99535081 1001 86380 86390 1
535657 99535657 1001 86380 86390 1
535675 99535675 1001 86380 86390 1
536156 99536156 1001 86380 86390 1
536222 99536222 1001 86380 86390 1
536179 99536179 1001 86380 86390 1
536079 99536079 1001 86380 86390 1
535993 99535993 1001 86380 86390 1
536033 99536033 1001 86380 86390 1
536111 99536111 1001 86380 86390 1
536099 99536099 1001 86380 86390 1
536101 99536101 1001 86380 86390 1
536078 99536078 1001 86380 86390 1
535794 99535794 1001 86380 86390 1
535823 99535823 1001 86380 86390 1
536451 99536451 1001 86380 86390 1
536506 99536506 1001 86380 86390 1
536472 99536472 1001 86380 86390 1
537125 99537125 1001 86380 86390 1
537010 99537010 1001 86380 86390 1
536987 99536987 1001 86380 86390 1
537002 99537002 1001 86380 86390 1
537029 99537029 1001 86380 86390 1
537096 99537096 1001 86380 86390 1
537071 99537071 1001 86380 86390 1
536918 99536918 1001 86380 86390 1
536816 99536816 1001 86380 86390 1
536754 99536754 1001 86380 86390 1
536819 99536819 1001 86380 86390 1
536858 99536858 1001 86380 86390 1
536833 99536833 1001 86380 86390 1
536784 99536784 1001 86380 86390 1
536682 99536682 1001 86380 86390 1
537333 99537333 1001 86380 86390 1
537881 99537881 1001 86380 86390 1
537832 99537832 1001 86380 86390 1
537621 99537621 1001 86380 86390 1
537751 99537751 1001 86380 86390 1
537740 99537740 1001 86380 86390 1
537769 99537769 1001 86380 86390 1
537588 99537588 1001 86380 86390 1
537505 99537505 1001 86380 86390 1
538069 99538069 1001 86380 86390 1
538147 99538147 1001 86380 86390 1
538676 99538676 1001 86380 86390 1
538805 99538805 1001 86380 86390 1
538446 99538446 1001 86380 86390 1
538486 99538486 1001 86380 86390 1
538551 99538551 1001 86380 86390 1
538569 99538569 1001 86380 86390 1
538388 99538388 1001 86380 86390 1
538392 99538392 1001 86380 86390 1
538198 99538198 1001 86380 86390 1
538356 99538356 1001 86380 86390 1
538333 99538333 1001 86380 86390 1
538334 99538334 1001 86380 86390 1
538258 99538258 1001 86380 86390 1
538868 99538868 1001 86380 86390 1
539490 99539490 1001 86380 86390 1
539567 99539567 1001 86380 86390 1
539555 99539555 1001 86380 86390 1
539333 99539333 1001 86380 86390 1
539099 99539099 1001 86380 86390 1
539138 99539138 1001 86380 86390 1
539022 99539022 1001 86380 86390 1
539026 99539026 1001 86380 86390 1
539105 99539105 1001 86380 86390 1
539223 99539223 1001 86380 86390 1
539146 99539146 1001 86380 86390 1
539652 99539652 1001 86380 86390 1
539706 99539706 1001 86380 86390 1
539437 99539437 1001 86380 86390 1
540351 99540351 1001 86380 86390 1
540439 99540439 1001 86380 86390 1
540382 99540382 1001 86380 86390 1
540269 99540269 1001 86380 86390 1
540427 99540427 1001 86380 86390 1
540158 99540158 1001 86380 86390 1
539980 99539980 1001 86380 86390 1
539904 99539904 1001 86380 86390 1
540492 99540492 1001 86380 86390 1
540263 99540263 1001 86380 86390 1
540906 99540906 1001 86380 86390 1
540941 99540941 1001 86380 86390 1
540862 99540862 1001 86380 86390 1
540707 99540707 1001 86380 86390 1
541429 99541429 1001 86380 86390 1
542030 99542030 1001 86380 86390 1
542059 99542059 1001 86380 86390 1
542111 99542111 1001 86380 86390 1
541937 99541937 1001 86380 86390 1
542055 99542055 1001 86380 86390 1
541836 99541836 1001 86380 86390 1
541850 99541850 1001 86380 86390 1
541737 99541737 1001 86380 86390 1
541893 99541893 1001 86380 86390 1
541817 99541817 1001 86380 86390 1
541552 99541552 1001 86380 86390 1
541543 99541543 1001 86380 86390 1
541677 99541677 1001 86380 86390 1
541627 99541627 1001 86380 86390 1
542220 99542220 1001 86380 86390 1
542259 99542259 1001 86380 86390 1
542126 99542126 1001 86380 86390 1
542857 99542857 1001 86380 86390 1
542807 99542807 1001 86380 86390 1
542775 99542775 1001 86380 86390 1
542881 99542881 1001 86380 86390 1
542636 99542636 1001 86380 86390 1
542663 99542663 1001 86380 86390 1
542442 99542442 1001 86380 86390 1
542404 99542404 1001 86380 86390 1
543021 99543021 1001 86380 86390 1
543102 99543102 1001 86380 86390 1
542962 99542962 1001 86380 86390 1
543109 99543109 1001 86380 86390 1
543569 99543569 1001 86380 86390 1
543582 99543582 1001 86380 86390 1
543647 99543647 1001 86380 86390 1
543715 99543715 1001 86380 86390 1
543428 99543428 1001 86380 86390 1
543561 99543561 1001 86380 86390 1
543155 99543155 1001 86380 86390 1
543187 99543187 1001 86380 86390 1
543847 99543847 1001 86380 86390 1
543913 99543913 1001 86380 86390 1
543896 99543896 1001 86380 86390 1
543936 99543936 1001 86380 86390 1
544405 99544405 1001 86380 86390 1
544497 99544497 1001 86380 86390 1
544459 99544459 1001 86380 86390 1
544447 99544447 1001 86380 86390 1
544580 99544580 1001 86380 86390 1
544594 99544594 1001 86380 86390 1
544189 99544189 1001 86380 86390 1
544204 99544204 1001 86380 86390 1
544206 99544206 1001 86380 86390 1
544364 99544364 1001 86380 86390 1
544110 99544110 1001 86380 86390 1
544164 99544164 1001 86380 86390 1
544157 99544157 1001 86380 86390 1
544654 99544654 1001 86380 86390 1
544644 99544644 1001 86380 86390 1
425460 217 1001 12600 13437 1
503715 1128 1002 42341 43777 1
514705 1191 1002 29288 41378 1
400036 99400036 1001 86380 86390 1
400272 99400272 1001 86380 86390 1
400129 99400129 1001 86380 86390 1
400667 99400667 1001 86380 86390 1
401286 99401286 1001 86380 86390 1
401302 99401302 1001 86380 86390 1
401396 99401396 1001 86380 86390 1
401948 99401948 1001 86380 86390 1
402191 99402191 1001 86380 86390 1
402414 99402414 1001 86380 86390 1
402550 99402550 1001 86380 86390 1
402805 99402805 1001 86380 86390 1
402883 99402883 1001 86380 86390 1
402809 99402809 1001 86380 86390 1
402837 99402837 1001 86380 86390 1
402905 99402905 1001 86380 86390 1
402965 99402965 1001 86380 86390 1
403015 99403015 1001 86380 86390 1
403150 99403150 1001 86380 86390 1
403385 99403385 1001 86380 86390 1
403533 99403533 1001 86380 86390 1
403472 99403472 1001 86380 86390 1
403555 99403555 1001 86380 86390 1
403627 99403627 1001 86380 86390 1
403739 99403739 1001 86380 86390 1
403734 99403734 1001 86380 86390 1
404110 99404110 1001 86380 86390 1
404053 99404053 1001 86380 86390 1
404125 99404125 1001 86380 86390 1
404163 99404163 1001 86380 86390 1
404474 99404474 1001 86380 86390 1
404542 99404542 1001 86380 86390 1
404786 99404786 1001 86380 86390 1
404906 99404906 1001 86380 86390 1
404954 99404954 1001 86380 86390 1
404915 99404915 1001 86380 86390 1
405104 99405104 1001 86380 86390 1
405027 99405027 1001 86380 86390 1
405105 99405105 1001 86380 86390 1
405194 99405194 1001 86380 86390 1
405278 99405278 1001 86380 86390 1
405279 99405279 1001 86380 86390 1
405387 99405387 1001 86380 86390 1
405373 99405373 1001 86380 86390 1
405420 99405420 1001 86380 86390 1
405605 99405605 1001 86380 86390 1
405840 99405840 1001 86380 86390 1
405895 99405895 1001 86380 86390 1
405930 99405930 1001 86380 86390 1
405931 99405931 1001 86380 86390 1
406032 99406032 1001 86380 86390 1
406011 99406011 1001 86380 86390 1
405988 99405988 1001 86380 86390 1
406143 99406143 1001 86380 86390 1
406518 99406518 1001 86380 86390 1
406573 99406573 1001 86380 86390 1
406731 99406731 1001 86380 86390 1
406884 99406884 1001 86380 86390 1
406951 99406951 1001 86380 86390 1
406980 99406980 1001 86380 86390 1
407129 99407129 1001 86380 86390 1
407180 99407180 1001 86380 86390 1
407185 99407185 1001 86380 86390 1
407458 99407458 1001 86380 86390 1
407680 99407680 1001 86380 86390 1
408111 99408111 1001 86380 86390 1
408151 99408151 1001 86380 86390 1
408294 99408294 1001 86380 86390 1
408252 99408252 1001 86380 86390 1
408447 99408447 1001 86380 86390 1
408742 99408742 1001 86380 86390 1
408852 99408852 1001 86380 86390 1
408882 99408882 1001 86380 86390 1
408920 99408920 1001 86380 86390 1
408935 99408935 1001 86380 86390 1
409058 99409058 1001 86380 86390 1
409077 99409077 1001 86380 86390 1
409083 99409083 1001 86380 86390 1
409208 99409208 1001 86380 86390 1
409201 99409201 1001 86380 86390 1
409349 99409349 1001 86380 86390 1
409380 99409380 1001 86380 86390 1
409423 99409423 1001 86380 86390 1
409468 99409468 1001 86380 86390 1
409580 99409580 1001 86380 86390 1
409725 99409725 1001 86380 86390 1
409756 99409756 1001 86380 86390 1
409941 99409941 1001 86380 86390 1
409963 99409963 1001 86380 86390 1
409983 99409983 1001 86380 86390 1
410246 99410246 1001 86380 86390 1
410441 99410441 1001 86380 86390 1
410539 99410539 1001 86380 86390 1
410590 99410590 1001 86380 86390 1
410714 99410714 1001 86380 86390 1
410644 99410644 1001 86380 86390 1
410621 99410621 1001 86380 86390 1
410766 99410766 1001 86380 86390 1
410806 99410806 1001 86380 86390 1
410886 99410886 1001 86380 86390 1
410955 99410955 1001 86380 86390 1
411043 99411043 1001 86380 86390 1
411267 99411267 1001 86380 86390 1
411536 99411536 1001 86380 86390 1
411694 99411694 1001 86380 86390 1
412094 99412094 1001 86380 86390 1
412262 99412262 1001 86380 86390 1
412364 99412364 1001 86380 86390 1
412458 99412458 1001 86380 86390 1
412464 99412464 1001 86380 86390 1
412290 99412290 1001 86380 86390 1
413396 99413396 1001 86380 86390 1
412941 99412941 1001 86380 86390 1
413019 99413019 1001 86380 86390 1
413246 99413246 1001 86380 86390 1
412904 99412904 1001 86380 86390 1
412799 99412799 1001 86380 86390 1
412755 99412755 1001 86380 86390 1
412853 99412853 1001 86380 86390 1
412838 99412838 1001 86380 86390 1
413946 99413946 1001 86380 86390 1
413889 99413889 1001 86380 86390 1
414015 99414015 1001 86380 86390 1
414001 99414001 1001 86380 86390 1
414024 99414024 1001 86380 86390 1
414971 99414971 1001 86380 86390 1
415176 99415176 1001 86380 86390 1
414625 99414625 1001 86380 86390 1
414697 99414697 1001 86380 86390 1
414140 99414140 1001 86380 86390 1
414231 99414231 1001 86380 86390 1
414206 99414206 1001 86380 86390 1
414414 99414414 1001 86380 86390 1
415478 99415478 1001 86380 86390 1
415651 99415651 1001 86380 86390 1
415436 99415436 1001 86380 86390 1
415405 99415405 1001 86380 86390 1
415383 99415383 1001 86380 86390 1
415409 99415409 1001 86380 86390 1
416729 99416729 1001 86380 86390 1
416813 99416813 1001 86380 86390 1
416521 99416521 1001 86380 86390 1
416191 99416191 1001 86380 86390 1
416386 99416386 1001 86380 86390 1
416112 99416112 1001 86380 86390 1
417043 99417043 1001 86380 86390 1
417583 99417583 1001 86380 86390 1
417403 99417403 1001 86380 86390 1
418492 99418492 1001 86380 86390 1
418425 99418425 1001 86380 86390 1
418068 99418068 1001 86380 86390 1
417956 99417956 1001 86380 86390 1
417762 99417762 1001 86380 86390 1
419070 99419070 1001 86380 86390 1
418817 99418817 1001 86380 86390 1
419129 99419129 1001 86380 86390 1
420068 99420068 1001 86380 86390 1
420090 99420090 1001 86380 86390 1
419983 99419983 1001 86380 86390 1
419665 99419665 1001 86380 86390 1
419700 99419700 1001 86380 86390 1
419984 99419984 1001 86380 86390 1
419973 99419973 1001 86380 86390 1
419348 99419348 1001 86380 86390 1
419269 99419269 1001 86380 86390 1
419222 99419222 1001 86380 86390 1
419487 99419487 1001 86380 86390 1
420560 99420560 1001 86380 86390 1
419211 99419211 1001 86380 86390 1
420745 99420745 1001 86380 86390 1
420697 99420697 1001 86380 86390 1
420663 99420663 1001 86380 86390 1
420477 99420477 1001 86380 86390 1
420526 99420526 1001 86380 86390 1
420800 99420800 1001 86380 86390 1
420762 99420762 1001 86380 86390 1
420827 99420827 1001 86380 86390 1
421794 99421794 1001 86380 86390 1
421934 99421934 1001 86380 86390 1
421810 99421810 1001 86380 86390 1
421395 99421395 1001 86380 86390 1
421567 99421567 1001 86380 86390 1
421461 99421461 1001 86380 86390 1
421598 99421598 1001 86380 86390 1
420890 99420890 1001 86380 86390 1
421104 99421104 1001 86380 86390 1
420949 99420949 1001 86380 86390 1
420845 99420845 1001 86380 86390 1
421228 99421228 1001 86380 86390 1
422162 99422162 1001 86380 86390 1
422497 99422497 1001 86380 86390 1
423544 99423544 1001 86380 86390 1
423081 99423081 1001 86380 86390 1
422540 99422540 1001 86380 86390 1
422915 99422915 1001 86380 86390 1
423801 99423801 1001 86380 86390 1
423931 99423931 1001 86380 86390 1
423880 99423880 1001 86380 86390 1
424011 99424011 1001 86380 86390 1
425196 99425196 1001 86380 86390 1
425175 99425175 1001 86380 86390 1
425198 99425198 1001 86380 86390 1
425066 99425066 1001 86380 86390 1
425096 99425096 1001 86380 86390 1
425123 99425123 1001 86380 86390 1
424804 99424804 1001 86380 86390 1
424764 99424764 1001 86380 86390 1
424938 99424938 1001 86380 86390 1
424942 99424942 1001 86380 86390 1
424994 99424994 1001 86380 86390 1
424722 99424722 1001 86380 86390 1
424772 99424772 1001 86380 86390 1
424949 99424949 1001 86380 86390 1
425002 99425002 1001 86380 86390 1
424663 99424663 1001 86380 86390 1
424212 99424212 1001 86380 86390 1
424415 99424415 1001 86380 86390 1
424586 99424586 1001 86380 86390 1
425584 99425584 1001 86380 86390 1
425396 99425396 1001 86380 86390 1
425677 99425677 1001 86380 86390 1
425489 99425489 1001 86380 86390 1
425652 99425652 1001 86380 86390 1
427038 99427038 1001 86380 86390 1
426717 99426717 1001 86380 86390 1
426983 99426983 1001 86380 86390 1
426748 99426748 1001 86380 86390 1
426902 99426902 1001 86380 86390 1
426325 99426325 1001 86380 86390 1
426226 99426226 1001 86380 86390 1
425876 99425876 1001 86380 86390 1
427465 99427465 1001 86380 86390 1
427122 99427122 1001 86380 86390 1
427156 99427156 1001 86380 86390 1
427196 99427196 1001 86380 86390 1
428727 99428727 1001 86380 86390 1
427949 99427949 1001 86380 86390 1
428191 99428191 1001 86380 86390 1
428217 99428217 1001 86380 86390 1
428292 99428292 1001 86380 86390 1
428146 99428146 1001 86380 86390 1
427875 99427875 1001 86380 86390 1
427541 99427541 1001 86380 86390 1
427610 99427610 1001 86380 86390 1
427645 99427645 1001 86380 86390 1
428994 99428994 1001 86380 86390 1
428945 99428945 1001 86380 86390 1
429158 99429158 1001 86380 86390 1
429971 99429971 1001 86380 86390 1
430161 99430161 1001 86380 86390 1
429877 99429877 1001 86380 86390 1
429780 99429780 1001 86380 86390 1
429801 99429801 1001 86380 86390 1
429320 99429320 1001 86380 86390 1
429535 99429535 1001 86380 86390 1
430531 99430531 1001 86380 86390 1
430724 99430724 1001 86380 86390 1
431987 99431987 1001 86380 86390 1
431655 99431655 1001 86380 86390 1
431527 99431527 1001 86380 86390 1
431381 99431381 1001 86380 86390 1
431575 99431575 1001 86380 86390 1
431095 99431095 1001 86380 86390 1
432151 99432151 1001 86380 86390 1
432330 99432330 1001 86380 86390 1
433702 99433702 1001 86380 86390 1
433504 99433504 1001 86380 86390 1
433080 99433080 1001 86380 86390 1
433006 99433006 1001 86380 86390 1
433282 99433282 1001 86380 86390 1
432575 99432575 1001 86380 86390 1
434093 99434093 1001 86380 86390 1
433904 99433904 1001 86380 86390 1
434007 99434007 1001 86380 86390 1
434060 99434060 1001 86380 86390 1
435077 99435077 1001 86380 86390 1
435323 99435323 1001 86380 86390 1
435380 99435380 1001 86380 86390 1
435390 99435390 1001 86380 86390 1
435233 99435233 1001 86380 86390 1
434640 99434640 1001 86380 86390 1
434825 99434825 1001 86380 86390 1
434880 99434880 1001 86380 86390 1
434832 99434832 1001 86380 86390 1
434964 99434964 1001 86380 86390 1
434571 99434571 1001 86380 86390 1
434417 99434417 1001 86380 86390 1
435645 99435645 1001 86380 86390 1
435447 99435447 1001 86380 86390 1
437008 99437008 1001 86380 86390 1
436867 99436867 1001 86380 86390 1
436730 99436730 1001 86380 86390 1
436735 99436735 1001 86380 86390 1
436065 99436065 1001 86380 86390 1
435896 99435896 1001 86380 86390 1
437337 99437337 1001 86380 86390 1
300040 99300040 1001 86380 86390 1
300066 99300066 1001 86380 86390 1
300726 99300726 1001 86380 86390 1
300659 99300659 1001 86380 86390 1
300556 99300556 1001 86380 86390 1
300394 99300394 1001 86380 86390 1
300358 99300358 1001 86380 86390 1
300451 99300451 1001 86380 86390 1
300361 99300361 1001 86380 86390 1
300340 99300340 1001 86380 86390 1
300226 99300226 1001 86380 86390 1
300741 99300741 1001 86380 86390 1
300924 99300924 1001 86380 86390 1
300874 99300874 1001 86380 86390 1
300810 99300810 1001 86380 86390 1
301468 99301468 1001 86380 86390 1
301507 99301507 1001 86380 86390 1
301451 99301451 1001 86380 86390 1
301303 99301303 1001 86380 86390 1
301148 99301148 1001 86380 86390 1
301188 99301188 1001 86380 86390 1
301308 99301308 1001 86380 86390 1
301038 99301038 1001 86380 86390 1
301117 99301117 1001 86380 86390 1
300950 99300950 1001 86380 86390 1
300938 99300938 1001 86380 86390 1
300955 99300955 1001 86380 86390 1
300998 99300998 1001 86380 86390 1
301751 99301751 1001 86380 86390 1
301752 99301752 1001 86380 86390 1
301651 99301651 1001 86380 86390 1
302203 99302203 1001 86380 86390 1
302352 99302352 1001 86380 86390 1
302326 99302326 1001 86380 86390 1
302050 99302050 1001 86380 86390 1
302128 99302128 1001 86380 86390 1
302167 99302167 1001 86380 86390 1
302120 99302120 1001 86380 86390 1
302083 99302083 1001 86380 86390 1
302174 99302174 1001 86380 86390 1
301944 99301944 1001 86380 86390 1
301805 99301805 1001 86380 86390 1
301819 99301819 1001 86380 86390 1
301845 99301845 1001 86380 86390 1
301885 99301885 1001 86380 86390 1
301861 99301861 1001 86380 86390 1
302549 99302549 1001 86380 86390 1
302422 99302422 1001 86380 86390 1
302400 99302400 1001 86380 86390 1
303157 99303157 1001 86380 86390 1
303109 99303109 1001 86380 86390 1
303136 99303136 1001 86380 86390 1
302992 99302992 1001 86380 86390 1
302877 99302877 1001 86380 86390 1
302945 99302945 1001 86380 86390 1
302933 99302933 1001 86380 86390 1
302687 99302687 1001 86380 86390 1
303220 99303220 1001 86380 86390 1
303274 99303274 1001 86380 86390 1
303406 99303406 1001 86380 86390 1
303278 99303278 1001 86380 86390 1
303382 99303382 1001 86380 86390 1
303768 99303768 1001 86380 86390 1
303769 99303769 1001 86380 86390 1
303529 99303529 1001 86380 86390 1
303480 99303480 1001 86380 86390 1
303506 99303506 1001 86380 86390 1
303573 99303573 1001 86380 86390 1
304227 99304227 1001 86380 86390 1
304099 99304099 1001 86380 86390 1
304177 99304177 1001 86380 86390 1
304051 99304051 1001 86380 86390 1
304091 99304091 1001 86380 86390 1
304208 99304208 1001 86380 86390 1
304131 99304131 1001 86380 86390 1
304106 99304106 1001 86380 86390 1
304733 99304733 1001 86380 86390 1
304785 99304785 1001 86380 86390 1
304708 99304708 1001 86380 86390 1
304671 99304671 1001 86380 86390 1
304751 99304751 1001 86380 86390 1
304632 99304632 1001 86380 86390 1
304516 99304516 1001 86380 86390 1
304293 99304293 1001 86380 86390 1
304411 99304411 1001 86380 86390 1
304246 99304246 1001 86380 86390 1
305041 99305041 1001 86380 86390 1
304901 99304901 1001 86380 86390 1
304968 99304968 1001 86380 86390 1
304904 99304904 1001 86380 86390 1
305021 99305021 1001 86380 86390 1
304866 99304866 1001 86380 86390 1
304945 99304945 1001 86380 86390 1
305644 99305644 1001 86380 86390 1
305529 99305529 1001 86380 86390 1
305324 99305324 1001 86380 86390 1
305325 99305325 1001 86380 86390 1
305351 99305351 1001 86380 86390 1
305470 99305470 1001 86380 86390 1
305399 99305399 1001 86380 86390 1
305129 99305129 1001 86380 86390 1
305155 99305155 1001 86380 86390 1
305185 99305185 1001 86380 86390 1
305164 99305164 1001 86380 86390 1
305141 99305141 1001 86380 86390 1
500128 99500128 1001 86380 86390 1
305696 99305696 1001 86380 86390 1
500186 99500186 1001 86380 86390 1
500781 99500781 1001 86380 86390 1
500784 99500784 1001 86380 86390 1
500753 99500753 1001 86380 86390 1
500614 99500614 1001 86380 86390 1
500683 99500683 1001 86380 86390 1
500722 99500722 1001 86380 86390 1
500573 99500573 1001 86380 86390 1
500260 99500260 1001 86380 86390 1
500376 99500376 1001 86380 86390 1
500196 99500196 1001 86380 86390 1
500316 99500316 1001 86380 86390 1
500255 99500255 1001 86380 86390 1
500954 99500954 1001 86380 86390 1
500917 99500917 1001 86380 86390 1
500920 99500920 1001 86380 86390 1
501016 99501016 1001 86380 86390 1
501594 99501594 1001 86380 86390 1
501532 99501532 1001 86380 86390 1
501494 99501494 1001 86380 86390 1
501469 99501469 1001 86380 86390 1
501522 99501522 1001 86380 86390 1
501330 99501330 1001 86380 86390 1
501374 99501374 1001 86380 86390 1
501341 99501341 1001 86380 86390 1
501367 99501367 1001 86380 86390 1
501113 99501113 1001 86380 86390 1
501128 99501128 1001 86380 86390 1
501181 99501181 1001 86380 86390 1
501053 99501053 1001 86380 86390 1
501675 99501675 1001 86380 86390 1
501754 99501754 1001 86380 86390 1
501723 99501723 1001 86380 86390 1
502430 99502430 1001 86380 86390 1
502452 99502452 1001 86380 86390 1
502236 99502236 1001 86380 86390 1
502225 99502225 1001 86380 86390 1
502138 99502138 1001 86380 86390 1
502153 99502153 1001 86380 86390 1
502043 99502043 1001 86380 86390 1
501902 99501902 1001 86380 86390 1
501850 99501850 1001 86380 86390 1
502605 99502605 1001 86380 86390 1
502506 99502506 1001 86380 86390 1
503228 99503228 1001 86380 86390 1
503167 99503167 1001 86380 86390 1
503182 99503182 1001 86380 86390 1
502972 99502972 1001 86380 86390 1
503066 99503066 1001 86380 86390 1
503015 99503015 1001 86380 86390 1
502954 99502954 1001 86380 86390 1
503358 99503358 1001 86380 86390 1
503310 99503310 1001 86380 86390 1
504081 99504081 1001 86380 86390 1
503967 99503967 1001 86380 86390 1
504035 99504035 1001 86380 86390 1
504105 99504105 1001 86380 86390 1
503986 99503986 1001 86380 86390 1
504113 99504113 1001 86380 86390 1
503875 99503875 1001 86380 86390 1
503864 99503864 1001 86380 86390 1
503904 99503904 1001 86380 86390 1
503776 99503776 1001 86380 86390 1
503856 99503856 1001 86380 86390 1
503564 99503564 1001 86380 86390 1
503585 99503585 1001 86380 86390 1
503702 99503702 1001 86380 86390 1
504283 99504283 1001 86380 86390 1
504881 99504881 1001 86380 86390 1
504788 99504788 1001 86380 86390 1
504533 99504533 1001 86380 86390 1
504579 99504579 1001 86380 86390 1
504672 99504672 1001 86380 86390 1
504505 99504505 1001 86380 86390 1
504489 99504489 1001 86380 86390 1
505006 99505006 1001 86380 86390 1
504954 99504954 1001 86380 86390 1
505046 99505046 1001 86380 86390 1
505114 99505114 1001 86380 86390 1
505140 99505140 1001 86380 86390 1
505092 99505092 1001 86380 86390 1
505746 99505746 1001 86380 86390 1
505572 99505572 1001 86380 86390 1
505758 99505758 1001 86380 86390 1
505438 99505438 1001 86380 86390 1
505192 99505192 1001 86380 86390 1
505336 99505336 1001 86380 86390 1
505169 99505169 1001 86380 86390 1
505950 99505950 1001 86380 86390 1
505925 99505925 1001 86380 86390 1
505902 99505902 1001 86380 86390 1
505917 99505917 1001 86380 86390 1
505971 99505971 1001 86380 86390 1
506509 99506509 1001 86380 86390 1
506539 99506539 1001 86380 86390 1
506501 99506501 1001 86380 86390 1
506531 99506531 1001 86380 86390 1
506594 99506594 1001 86380 86390 1
506201 99506201 1001 86380 86390 1
506284 99506284 1001 86380 86390 1
506363 99506363 1001 86380 86390 1
506066 99506066 1001 86380 86390 1
506119 99506119 1001 86380 86390 1
506097 99506097 1001 86380 86390 1
506022 99506022 1001 86380 86390 1
506749 99506749 1001 86380 86390 1
506633 99506633 1001 86380 86390 1
506700 99506700 1001 86380 86390 1
506624 99506624 1001 86380 86390 1
506757 99506757 1001 86380 86390 1
507221 99507221 1001 86380 86390 1
507331 99507331 1001 86380 86390 1
507057 99507057 1001 86380 86390 1
507085 99507085 1001 86380 86390 1
506866 99506866 1001 86380 86390 1
506807 99506807 1001 86380 86390 1
506848 99506848 1001 86380 86390 1
506838 99506838 1001 86380 86390 1
507006 99507006 1001 86380 86390 1
507539 99507539 1001 86380 86390 1
507572 99507572 1001 86380 86390 1
507611 99507611 1001 86380 86390 1
508135 99508135 1001 86380 86390 1
508166 99508166 1001 86380 86390 1
508030 99508030 1001 86380 86390 1
507954 99507954 1001 86380 86390 1
507844 99507844 1001 86380 86390 1
507825 99507825 1001 86380 86390 1
507685 99507685 1001 86380 86390 1
507807 99507807 1001 86380 86390 1
507782 99507782 1001 86380 86390 1
508388 99508388 1001 86380 86390 1
508453 99508453 1001 86380 86390 1
508352 99508352 1001 86380 86390 1
508288 99508288 1001 86380 86390 1
508277 99508277 1001 86380 86390 1
508434 99508434 1001 86380 86390 1
508256 99508256 1001 86380 86390 1
508924 99508924 1001 86380 86390 1
509050 99509050 1001 86380 86390 1
508992 99508992 1001 86380 86390 1
509021 99509021 1001 86380 86390 1
508727 99508727 1001 86380 86390 1
508824 99508824 1001 86380 86390 1
508800 99508800 1001 86380 86390 1
508867 99508867 1001 86380 86390 1
508712 99508712 1001 86380 86390 1
508482 99508482 1001 86380 86390 1
508495 99508495 1001 86380 86390 1
508538 99508538 1001 86380 86390 1
508515 99508515 1001 86380 86390 1
509254 99509254 1001 86380 86390 1
509168 99509168 1001 86380 86390 1
509117 99509117 1001 86380 86390 1
509145 99509145 1001 86380 86390 1
509864 99509864 1001 86380 86390 1
509883 99509883 1001 86380 86390 1
509744 99509744 1001 86380 86390 1
509593 99509593 1001 86380 86390 1
509520 99509520 1001 86380 86390 1
509690 99509690 1001 86380 86390 1
509679 99509679 1001 86380 86390 1
509397 99509397 1001 86380 86390 1
509400 99509400 1001 86380 86390 1
509376 99509376 1001 86380 86390 1
509471 99509471 1001 86380 86390 1
510016 99510016 1001 86380 86390 1
509941 99509941 1001 86380 86390 1
510032 99510032 1001 86380 86390 1
510537 99510537 1001 86380 86390 1
510615 99510615 1001 86380 86390 1
510699 99510699 1001 86380 86390 1
510670 99510670 1001 86380 86390 1
510673 99510673 1001 86380 86390 1
510394 99510394 1001 86380 86390 1
510179 99510179 1001 86380 86390 1
510308 99510308 1001 86380 86390 1
510170 99510170 1001 86380 86390 1
510843 99510843 1001 86380 86390 1
510779 99510779 1001 86380 86390 1
510742 99510742 1001 86380 86390 1
510898 99510898 1001 86380 86390 1
510827 99510827 1001 86380 86390 1
511502 99511502 1001 86380 86390 1
511380 99511380 1001 86380 86390 1
511485 99511485 1001 86380 86390 1
511357 99511357 1001 86380 86390 1
511158 99511158 1001 86380 86390 1
511238 99511238 1001 86380 86390 1
511025 99511025 1001 86380 86390 1
511119 99511119 1001 86380 86390 1
511628 99511628 1001 86380 86390 1
511721 99511721 1001 86380 86390 1
512352 99512352 1001 86380 86390 1
512358 99512358 1001 86380 86390 1
511982 99511982 1001 86380 86390 1
512172 99512172 1001 86380 86390 1
511816 99511816 1001 86380 86390 1
511842 99511842 1001 86380 86390 1
511796 99511796 1001 86380 86390 1
511939 99511939 1001 86380 86390 1
512519 99512519 1001 86380 86390 1
512535 99512535 1001 86380 86390 1
512383 99512383 1001 86380 86390 1
512398 99512398 1001 86380 86390 1
512426 99512426 1001 86380 86390 1
513099 99513099 1001 86380 86390 1
512956 99512956 1001 86380 86390 1
512995 99512995 1001 86380 86390 1
512905 99512905 1001 86380 86390 1
512755 99512755 1001 86380 86390 1
512655 99512655 1001 86380 86390 1
512759 99512759 1001 86380 86390 1
512605 99512605 1001 86380 86390 1
513361 99513361 1001 86380 86390 1
513247 99513247 1001 86380 86390 1
513946 99513946 1001 86380 86390 1
513973 99513973 1001 86380 86390 1
513949 99513949 1001 86380 86390 1
513736 99513736 1001 86380 86390 1
513714 99513714 1001 86380 86390 1
513677 99513677 1001 86380 86390 1
513783 99513783 1001 86380 86390 1
513413 99513413 1001 86380 86390 1
513416 99513416 1001 86380 86390 1
513598 99513598 1001 86380 86390 1
513411 99513411 1001 86380 86390 1
514189 99514189 1001 86380 86390 1
514076 99514076 1001 86380 86390 1
514156 99514156 1001 86380 86390 1
514836 99514836 1001 86380 86390 1
514750 99514750 1001 86380 86390 1
514843 99514843 1001 86380 86390 1
514777 99514777 1001 86380 86390 1
514805 99514805 1001 86380 86390 1
514537 99514537 1001 86380 86390 1
514513 99514513 1001 86380 86390 1
514553 99514553 1001 86380 86390 1
514610 99514610 1001 86380 86390 1
514347 99514347 1001 86380 86390 1
515050 99515050 1001 86380 86390 1
514942 99514942 1001 86380 86390 1
514904 99514904 1001 86380 86390 1
514957 99514957 1001 86380 86390 1
515595 99515595 1001 86380 86390 1
515528 99515528 1001 86380 86390 1
515593 99515593 1001 86380 86390 1
515471 99515471 1001 86380 86390 1
515232 99515232 1001 86380 86390 1
515784 99515784 1001 86380 86390 1
515785 99515785 1001 86380 86390 1
515852 99515852 1001 86380 86390 1
515749 99515749 1001 86380 86390 1
515866 99515866 1001 86380 86390 1
516461 99516461 1001 86380 86390 1
516127 99516127 1001 86380 86390 1
516020 99516020 1001 86380 86390 1
515984 99515984 1001 86380 86390 1
516039 99516039 1001 86380 86390 1
516081 99516081 1001 86380 86390 1
516601 99516601 1001 86380 86390 1
516710 99516710 1001 86380 86390 1
517274 99517274 1001 86380 86390 1
517290 99517290 1001 86380 86390 1
517232 99517232 1001 86380 86390 1
517125 99517125 1001 86380 86390 1
516819 99516819 1001 86380 86390 1
516755 99516755 1001 86380 86390 1
516809 99516809 1001 86380 86390 1
516725 99516725 1001 86380 86390 1
517385 99517385 1001 86380 86390 1
517401 99517401 1001 86380 86390 1
517433 99517433 1001 86380 86390 1
518007 99518007 1001 86380 86390 1
518091 99518091 1001 86380 86390 1
517816 99517816 1001 86380 86390 1
517911 99517911 1001 86380 86390 1
517810 99517810 1001 86380 86390 1
517823 99517823 1001 86380 86390 1
517863 99517863 1001 86380 86390 1
517865 99517865 1001 86380 86390 1
517656 99517656 1001 86380 86390 1
518361 99518361 1001 86380 86390 1
518297 99518297 1001 86380 86390 1
518961 99518961 1001 86380 86390 1
518962 99518962 1001 86380 86390 1
518947 99518947 1001 86380 86390 1
518666 99518666 1001 86380 86390 1
518590 99518590 1001 86380 86390 1
518637 99518637 1001 86380 86390 1
519011 99519011 1001 86380 86390 1
519094 99519094 1001 86380 86390 1
519176 99519176 1001 86380 86390 1
519073 99519073 1001 86380 86390 1
519459 99519459 1001 86380 86390 1
519499 99519499 1001 86380 86390 1
519578 99519578 1001 86380 86390 1
519566 99519566 1001 86380 86390 1
519259 99519259 1001 86380 86390 1
519237 99519237 1001 86380 86390 1
519252 99519252 1001 86380 86390 1
519253 99519253 1001 86380 86390 1
519387 99519387 1001 86380 86390 1
519891 99519891 1001 86380 86390 1
519815 99519815 1001 86380 86390 1
520551 99520551 1001 86380 86390 1
520488 99520488 1001 86380 86390 1
520586 99520586 1001 86380 86390 1
520305 99520305 1001 86380 86390 1
520293 99520293 1001 86380 86390 1
520415 99520415 1001 86380 86390 1
520315 99520315 1001 86380 86390 1
520156 99520156 1001 86380 86390 1
520054 99520054 1001 86380 86390 1
520042 99520042 1001 86380 86390 1
520135 99520135 1001 86380 86390 1
520669 99520669 1001 86380 86390 1
520748 99520748 1001 86380 86390 1
520814 99520814 1001 86380 86390 1
521378 99521378 1001 86380 86390 1
521383 99521383 1001 86380 86390 1
521346 99521346 1001 86380 86390 1
521261 99521261 1001 86380 86390 1
521215 99521215 1001 86380 86390 1
521062 99521062 1001 86380 86390 1
521076 99521076 1001 86380 86390 1
520874 99520874 1001 86380 86390 1
520995 99520995 1001 86380 86390 1
520918 99520918 1001 86380 86390 1
521502 99521502 1001 86380 86390 1
521606 99521606 1001 86380 86390 1
521658 99521658 1001 86380 86390 1
521607 99521607 1001 86380 86390 1
520846 99520846 1001 86380 86390 1
521622 99521622 1001 86380 86390 1
521602 99521602 1001 86380 86390 1
521616 99521616 1001 86380 86390 1
521657 99521657 1001 86380 86390 1
522218 99522218 1001 86380 86390 1
521984 99521984 1001 86380 86390 1
522062 99522062 1001 86380 86390 1
522077 99522077 1001 86380 86390 1
521928 99521928 1001 86380 86390 1
521866 99521866 1001 86380 86390 1
521782 99521782 1001 86380 86390 1
522474 99522474 1001 86380 86390 1
522926 99522926 1001 86380 86390 1
523070 99523070 1001 86380 86390 1
522955 99522955 1001 86380 86390 1
522981 99522981 1001 86380 86390 1
522863 99522863 1001 86380 86390 1
522902 99522902 1001 86380 86390 1
522838 99522838 1001 86380 86390 1
522801 99522801 1001 86380 86390 1
522897 99522897 1001 86380 86390 1
522885 99522885 1001 86380 86390 1
522808 99522808 1001 86380 86390 1
522834 99522834 1001 86380 86390 1
522660 99522660 1001 86380 86390 1
523195 99523195 1001 86380 86390 1
523261 99523261 1001 86380 86390 1
523268 99523268 1001 86380 86390 1
523578 99523578 1001 86380 86390 1
523656 99523656 1001 86380 86390 1
523414 99523414 1001 86380 86390 1
523480 99523480 1001 86380 86390 1
523418 99523418 1001 86380 86390 1
523406 99523406 1001 86380 86390 1
523461 99523461 1001 86380 86390 1
523957 99523957 1001 86380 86390 1
524054 99524054 1001 86380 86390 1
524005 99524005 1001 86380 86390 1
524684 99524684 1001 86380 86390 1
524597 99524597 1001 86380 86390 1
524554 99524554 1001 86380 86390 1
524400 99524400 1001 86380 86390 1
524493 99524493 1001 86380 86390 1
524519 99524519 1001 86380 86390 1
524368 99524368 1001 86380 86390 1
524321 99524321 1001 86380 86390 1
524905 99524905 1001 86380 86390 1
524970 99524970 1001 86380 86390 1
524868 99524868 1001 86380 86390 1
524934 99524934 1001 86380 86390 1
524935 99524935 1001 86380 86390 1
525406 99525406 1001 86380 86390 1
525446 99525446 1001 86380 86390 1
525451 99525451 1001 86380 86390 1
525492 99525492 1001 86380 86390 1
525590 99525590 1001 86380 86390 1
525200 99525200 1001 86380 86390 1
525387 99525387 1001 86380 86390 1
525274 99525274 1001 86380 86390 1
525378 99525378 1001 86380 86390 1
525660 99525660 1001 86380 86390 1
525664 99525664 1001 86380 86390 1
526256 99526256 1001 86380 86390 1
526245 99526245 1001 86380 86390 1
526254 99526254 1001 86380 86390 1
526115 99526115 1001 86380 86390 1
526167 99526167 1001 86380 86390 1
526215 99526215 1001 86380 86390 1
526086 99526086 1001 86380 86390 1
525844 99525844 1001 86380 86390 1
525935 99525935 1001 86380 86390 1
525948 99525948 1001 86380 86390 1
526550 99526550 1001 86380 86390 1
526512 99526512 1001 86380 86390 1
526426 99526426 1001 86380 86390 1
526456 99526456 1001 86380 86390 1
526496 99526496 1001 86380 86390 1
527075 99527075 1001 86380 86390 1
526838 99526838 1001 86380 86390 1
527035 99527035 1001 86380 86390 1
527037 99527037 1001 86380 86390 1
526963 99526963 1001 86380 86390 1
526938 99526938 1001 86380 86390 1
526991 99526991 1001 86380 86390 1
526812 99526812 1001 86380 86390 1
526800 99526800 1001 86380 86390 1
526723 99526723 1001 86380 86390 1
526755 99526755 1001 86380 86390 1
527355 99527355 1001 86380 86390 1
527388 99527388 1001 86380 86390 1
527960 99527960 1001 86380 86390 1
527999 99527999 1001 86380 86390 1
528062 99528062 1001 86380 86390 1
527677 99527677 1001 86380 86390 1
527679 99527679 1001 86380 86390 1
527508 99527508 1001 86380 86390 1
527638 99527638 1001 86380 86390 1
528269 99528269 1001 86380 86390 1
528701 99528701 1001 86380 86390 1
528891 99528891 1001 86380 86390 1
528837 99528837 1001 86380 86390 1
528560 99528560 1001 86380 86390 1
528426 99528426 1001 86380 86390 1
528352 99528352 1001 86380 86390 1
528902 99528902 1001 86380 86390 1
529021 99529021 1001 86380 86390 1
529079 99529079 1001 86380 86390 1
529529 99529529 1001 86380 86390 1
529671 99529671 1001 86380 86390 1
529623 99529623 1001 86380 86390 1
529457 99529457 1001 86380 86390 1
529512 99529512 1001 86380 86390 1
529475 99529475 1001 86380 86390 1
529361 99529361 1001 86380 86390 1
529439 99529439 1001 86380 86390 1
529414 99529414 1001 86380 86390 1
529326 99529326 1001 86380 86390 1
529223 99529223 1001 86380 86390 1
529160 99529160 1001 86380 86390 1
529303 99529303 1001 86380 86390 1
529294 99529294 1001 86380 86390 1
529285 99529285 1001 86380 86390 1
529143 99529143 1001 86380 86390 1
529754 99529754 1001 86380 86390 1
529860 99529860 1001 86380 86390 1
529759 99529759 1001 86380 86390 1
530441 99530441 1001 86380 86390 1
530393 99530393 1001 86380 86390 1
530498 99530498 1001 86380 86390 1
530538 99530538 1001 86380 86390 1
530434 99530434 1001 86380 86390 1
530462 99530462 1001 86380 86390 1
530296 99530296 1001 86380 86390 1
530206 99530206 1001 86380 86390 1
530170 99530170 1001 86380 86390 1
530177 99530177 1001 86380 86390 1
530218 99530218 1001 86380 86390 1
530244 99530244 1001 86380 86390 1
529978 99529978 1001 86380 86390 1
530580 99530580 1001 86380 86390 1
530685 99530685 1001 86380 86390 1
530711 99530711 1001 86380 86390 1
530704 99530704 1001 86380 86390 1
531178 99531178 1001 86380 86390 1
531309 99531309 1001 86380 86390 1
531287 99531287 1001 86380 86390 1
531197 99531197 1001 86380 86390 1
531175 99531175 1001 86380 86390 1
531138 99531138 1001 86380 86390 1
531016 99531016 1001 86380 86390 1
530862 99530862 1001 86380 86390 1
530916 99530916 1001 86380 86390 1
530908 99530908 1001 86380 86390 1
530963 99530963 1001 86380 86390 1
531497 99531497 1001 86380 86390 1
532090 99532090 1001 86380 86390 1
532146 99532146 1001 86380 86390 1
532018 99532018 1001 86380 86390 1
532189 99532189 1001 86380 86390 1
532137 99532137 1001 86380 86390 1
532197 99532197 1001 86380 86390 1
531991 99531991 1001 86380 86390 1
531811 99531811 1001 86380 86390 1
531981 99531981 1001 86380 86390 1
531778 99531778 1001 86380 86390 1
532390 99532390 1001 86380 86390 1
532300 99532300 1001 86380 86390 1
532303 99532303 1001 86380 86390 1
532396 99532396 1001 86380 86390 1
532893 99532893 1001 86380 86390 1
532998 99532998 1001 86380 86390 1
532962 99532962 1001 86380 86390 1
532915 99532915 1001 86380 86390 1
533026 99533026 1001 86380 86390 1
532701 99532701 1001 86380 86390 1
532593 99532593 1001 86380 86390 1
532436 99532436 1001 86380 86390 1
533210 99533210 1001 86380 86390 1
533680 99533680 1001 86380 86390 1
533732 99533732 1001 86380 86390 1
533846 99533846 1001 86380 86390 1
533804 99533804 1001 86380 86390 1
533537 99533537 1001 86380 86390 1
533461 99533461 1001 86380 86390 1
533527 99533527 1001 86380 86390 1
533647 99533647 1001 86380 86390 1
533505 99533505 1001 86380 86390 1
533584 99533584 1001 86380 86390 1
533521 99533521 1001 86380 86390 1
533341 99533341 1001 86380 86390 1
533393 99533393 1001 86380 86390 1
533333 99533333 1001 86380 86390 1
533364 99533364 1001 86380 86390 1
533934 99533934 1001 86380 86390 1
533862 99533862 1001 86380 86390 1
533918 99533918 1001 86380 86390 1
534634 99534634 1001 86380 86390 1
534572 99534572 1001 86380 86390 1
534669 99534669 1001 86380 86390 1
534502 99534502 1001 86380 86390 1
534362 99534362 1001 86380 86390 1
534348 99534348 1001 86380 86390 1
534361 99534361 1001 86380 86390 1
534426 99534426 1001 86380 86390 1
534180 99534180 1001 86380 86390 1
534187 99534187 1001 86380 86390 1
534213 99534213 1001 86380 86390 1
534231 99534231 1001 86380 86390 1
534747 99534747 1001 86380 86390 1
534709 99534709 1001 86380 86390 1
534781 99534781 1001 86380 86390 1
534873 99534873 1001 86380 86390 1
535340 99535340 1001 86380 86390 1
535253 99535253 1001 86380 86390 1
535176 99535176 1001 86380 86390 1
535197 99535197 1001 86380 86390 1
535075 99535075 1001 86380 86390 1
535080 99535080 1001 86380 86390 1
534951 99534951 1001 86380 86390 1
535705 99535705 1001 86380 86390 1
536169 99536169 1001 86380 86390 1
536293 99536293 1001 86380 86390 1
536152 99536152 1001 86380 86390 1
536032 99536032 1001 86380 86390 1
536087 99536087 1001 86380 86390 1
535741 99535741 1001 86380 86390 1
535824 99535824 1001 86380 86390 1
535764 99535764 1001 86380 86390 1
536476 99536476 1001 86380 86390 1
536453 99536453 1001 86380 86390 1
536364 99536364 1001 86380 86390 1
536523 99536523 1001 86380 86390 1
537141 99537141 1001 86380 86390 1
537084 99537084 1001 86380 86390 1
536828 99536828 1001 86380 86390 1
536946 99536946 1001 86380 86390 1
536939 99536939 1001 86380 86390 1
536927 99536927 1001 86380 86390 1
536839 99536839 1001 86380 86390 1
537264 99537264 1001 86380 86390 1
537253 99537253 1001 86380 86390 1
537170 99537170 1001 86380 86390 1
537860 99537860 1001 86380 86390 1
537891 99537891 1001 86380 86390 1
537976 99537976 1001 86380 86390 1
537922 99537922 1001 86380 86390 1
537705 99537705 1001 86380 86390 1
537684 99537684 1001 86380 86390 1
537710 99537710 1001 86380 86390 1
537598 99537598 1001 86380 86390 1
537663 99537663 1001 86380 86390 1
537613 99537613 1001 86380 86390 1
537408 99537408 1001 86380 86390 1
537399 99537399 1001 86380 86390 1
537521 99537521 1001 86380 86390 1
538048 99538048 1001 86380 86390 1
538037 99538037 1001 86380 86390 1
538170 99538170 1001 86380 86390 1
538615 99538615 1001 86380 86390 1
538801 99538801 1001 86380 86390 1
538469 99538469 1001 86380 86390 1
538549 99538549 1001 86380 86390 1
538385 99538385 1001 86380 86390 1
538994 99538994 1001 86380 86390 1
538977 99538977 1001 86380 86390 1
538927 99538927 1001 86380 86390 1
539507 99539507 1001 86380 86390 1
539445 99539445 1001 86380 86390 1
539587 99539587 1001 86380 86390 1
539406 99539406 1001 86380 86390 1
539062 99539062 1001 86380 86390 1
539054 99539054 1001 86380 86390 1
539122 99539122 1001 86380 86390 1
539148 99539148 1001 86380 86390 1
539058 99539058 1001 86380 86390 1
539788 99539788 1001 86380 86390 1
540264 99540264 1001 86380 86390 1
540372 99540372 1001 86380 86390 1
540295 99540295 1001 86380 86390 1
540067 99540067 1001 86380 86390 1
540146 99540146 1001 86380 86390 1
540090 99540090 1001 86380 86390 1
539886 99539886 1001 86380 86390 1
539890 99539890 1001 86380 86390 1
539867 99539867 1001 86380 86390 1
540050 99540050 1001 86380 86390 1
540000 99540000 1001 86380 86390 1
540592 99540592 1001 86380 86390 1
541135 99541135 1001 86380 86390 1
541062 99541062 1001 86380 86390 1
540867 99540867 1001 86380 86390 1
540684 99540684 1001 86380 86390 1
541498 99541498 1001 86380 86390 1
541327 99541327 1001 86380 86390 1
541969 99541969 1001 86380 86390 1
541995 99541995 1001 86380 86390 1
541945 99541945 1001 86380 86390 1
542079 99542079 1001 86380 86390 1
542028 99542028 1001 86380 86390 1
541766 99541766 1001 86380 86390 1
541844 99541844 1001 86380 86390 1
541754 99541754 1001 86380 86390 1
541539 99541539 1001 86380 86390 1
541681 99541681 1001 86380 86390 1
541604 99541604 1001 86380 86390 1
541622 99541622 1001 86380 86390 1
541613 99541613 1001 86380 86390 1
542234 99542234 1001 86380 86390 1
542247 99542247 1001 86380 86390 1
542213 99542213 1001 86380 86390 1
542242 99542242 1001 86380 86390 1
542765 99542765 1001 86380 86390 1
542742 99542742 1001 86380 86390 1
542762 99542762 1001 86380 86390 1
542750 99542750 1001 86380 86390 1
542879 99542879 1001 86380 86390 1
542777 99542777 1001 86380 86390 1
542624 99542624 1001 86380 86390 1
542689 99542689 1001 86380 86390 1
542547 99542547 1001 86380 86390 1
542641 99542641 1001 86380 86390 1
542606 99542606 1001 86380 86390 1
542736 99542736 1001 86380 86390 1
542607 99542607 1001 86380 86390 1
542596 99542596 1001 86380 86390 1
542390 99542390 1001 86380 86390 1
542379 99542379 1001 86380 86390 1
543104 99543104 1001 86380 86390 1
543589 99543589 1001 86380 86390 1
543719 99543719 1001 86380 86390 1
543476 99543476 1001 86380 86390 1
543447 99543447 1001 86380 86390 1
543241 99543241 1001 86380 86390 1
543262 99543262 1001 86380 86390 1
543330 99543330 1001 86380 86390 1
543948 99543948 1001 86380 86390 1
544463 99544463 1001 86380 86390 1
544593 99544593 1001 86380 86390 1
544305 99544305 1001 86380 86390 1
544122 99544122 1001 86380 86390 1
544113 99544113 1001 86380 86390 1
544141 99544141 1001 86380 86390 1
544712 99544712 1001 86380 86390 1
544615 99544615 1001 86380 86390 1
503725 1010 1002 40458 51757 1
509162 1104 1002 50223 55085 1
540016 1104 1001 52450 52549 1
400006 99400006 1001 86380 86390 1
400029 99400029 1001 86380 86390 1
400050 99400050 1001 86380 86390 1
400218 99400218 1001 86380 86390 1
400333 99400333 1001 86380 86390 1
400381 99400381 1001 86380 86390 1
400438 99400438 1001 86380 86390 1
400664 99400664 1001 86380 86390 1
400704 99400704 1001 86380 86390 1
400852 99400852 1001 86380 86390 1
400986 99400986 1001 86380 86390 1
401093 99401093 1001 86380 86390 1
401265 99401265 1001 86380 86390 1
401253 99401253 1001 86380 86390 1
401511 99401511 1001 86380 86390 1
401796 99401796 1001 86380 86390 1
402113 99402113 1001 86380 86390 1
402174 99402174 1001 86380 86390 1
402117 99402117 1001 86380 86390 1
402179 99402179 1001 86380 86390 1
402363 99402363 1001 86380 86390 1
402381 99402381 1001 86380 86390 1
402571 99402571 1001 86380 86390 1
402515 99402515 1001 86380 86390 1
402703 99402703 1001 86380 86390 1
402713 99402713 1001 86380 86390 1
402819 99402819 1001 86380 86390 1
402842 99402842 1001 86380 86390 1
402903 99402903 1001 86380 86390 1
403066 99403066 1001 86380 86390 1
403037 99403037 1001 86380 86390 1
403209 99403209 1001 86380 86390 1
403427 99403427 1001 86380 86390 1
403504 99403504 1001 86380 86390 1
403607 99403607 1001 86380 86390 1
403680 99403680 1001 86380 86390 1
403704 99403704 1001 86380 86390 1
403746 99403746 1001 86380 86390 1
403857 99403857 1001 86380 86390 1
403909 99403909 1001 86380 86390 1
404214 99404214 1001 86380 86390 1
404877 99404877 1001 86380 86390 1
405133 99405133 1001 86380 86390 1
405224 99405224 1001 86380 86390 1
405403 99405403 1001 86380 86390 1
405325 99405325 1001 86380 86390 1
405575 99405575 1001 86380 86390 1
405824 99405824 1001 86380 86390 1
405912 99405912 1001 86380 86390 1
406087 99406087 1001 86380 86390 1
406255 99406255 1001 86380 86390 1
406485 99406485 1001 86380 86390 1
406923 99406923 1001 86380 86390 1
407018 99407018 1001 86380 86390 1
407038 99407038 1001 86380 86390 1
407199 99407199 1001 86380 86390 1
407152 99407152 1001 86380 86390 1
407177 99407177 1001 86380 86390 1
407194 99407194 1001 86380 86390 1
407298 99407298 1001 86380 86390 1
408059 99408059 1001 86380 86390 1
408004 99408004 1001 86380 86390 1
408198 99408198 1001 86380 86390 1
408147 99408147 1001 86380 86390 1
408257 99408257 1001 86380 86390 1
408688 99408688 1001 86380 86390 1
408803 99408803 1001 86380 86390 1
409060 99409060 1001 86380 86390 1
409225 99409225 1001 86380 86390 1
409333 99409333 1001 86380 86390 1
409611 99409611 1001 86380 86390 1
409813 99409813 1001 86380 86390 1
409890 99409890 1001 86380 86390 1
410034 99410034 1001 86380 86390 1
410247 99410247 1001 86380 86390 1
410309 99410309 1001 86380 86390 1
410632 99410632 1001 86380 86390 1
410873 99410873 1001 86380 86390 1
410898 99410898 1001 86380 86390 1
410881 99410881 1001 86380 86390 1
410960 99410960 1001 86380 86390 1
411206 99411206 1001 86380 86390 1
411125 99411125 1001 86380 86390 1
411169 99411169 1001 86380 86390 1
411479 99411479 1001 86380 86390 1
411664 99411664 1001 86380 86390 1
411870 99411870 1001 86380 86390 1
411874 99411874 1001 86380 86390 1
411954 99411954 1001 86380 86390 1
412167 99412167 1001 86380 86390 1
412100 99412100 1001 86380 86390 1
412172 99412172 1001 86380 86390 1
412219 99412219 1001 86380 86390 1
412402 99412402 1001 86380 86390 1
413621 99413621 1001 86380 86390 1
413437 99413437 1001 86380 86390 1
412979 99412979 1001 86380 86390 1
413236 99413236 1001 86380 86390 1
412691 99412691 1001 86380 86390 1
413925 99413925 1001 86380 86390 1
413982 99413982 1001 86380 86390 1
415000 99415000 1001 86380 86390 1
415273 99415273 1001 86380 86390 1
415234 99415234 1001 86380 86390 1
414745 99414745 1001 86380 86390 1
414643 99414643 1001 86380 86390 1
414294 99414294 1001 86380 86390 1
414201 99414201 1001 86380 86390 1
414166 99414166 1001 86380 86390 1
414207 99414207 1001 86380 86390 1
414437 99414437 1001 86380 86390 1
414284 99414284 1001 86380 86390 1
414446 99414446 1001 86380 86390 1
415335 99415335 1001 86380 86390 1
415548 99415548 1001 86380 86390 1
415688 99415688 1001 86380 86390 1
416965 99416965 1001 86380 86390 1
416664 99416664 1001 86380 86390 1
416534 99416534 1001 86380 86390 1
416564 99416564 1001 86380 86390 1
416114 99416114 1001 86380 86390 1
416065 99416065 1001 86380 86390 1
416076 99416076 1001 86380 86390 1
417200 99417200 1001 86380 86390 1
417354 99417354 1001 86380 86390 1
417385 99417385 1001 86380 86390 1
417317 99417317 1001 86380 86390 1
417362 99417362 1001 86380 86390 1
417347 99417347 1001 86380 86390 1
417308 99417308 1001 86380 86390 1
417444 99417444 1001 86380 86390 1
417608 99417608 1001 86380 86390 1
417426 99417426 1001 86380 86390 1
417494 99417494 1001 86380 86390 1
418796 99418796 1001 86380 86390 1
418724 99418724 1001 86380 86390 1
418471 99418471 1001 86380 86390 1
418725 99418725 1001 86380 86390 1
418199 99418199 1001 86380 86390 1
418209 99418209 1001 86380 86390 1
418124 99418124 1001 86380 86390 1
417819 99417819 1001 86380 86390 1
417890 99417890 1001 86380 86390 1
418005 99418005 1001 86380 86390 1
417798 99417798 1001 86380 86390 1
417901 99417901 1001 86380 86390 1
417791 99417791 1001 86380 86390 1
419165 99419165 1001 86380 86390 1
418803 99418803 1001 86380 86390 1
418868 99418868 1001 86380 86390 1
419094 99419094 1001 86380 86390 1
419725 99419725 1001 86380 86390 1
419325 99419325 1001 86380 86390 1
419460 99419460 1001 86380 86390 1
419582 99419582 1001 86380 86390 1
420753 99420753 1001 86380 86390 1
421778 99421778 1001 86380 86390 1
421848 99421848 1001 86380 86390 1
421982 99421982 1001 86380 86390 1
421291 99421291 1001 86380 86390 1
421611 99421611 1001 86380 86390 1
420994 99420994 1001 86380 86390 1
421137 99421137 1001 86380 86390 1
421227 99421227 1001 86380 86390 1
422181 99422181 1001 86380 86390 1
423405 99423405 1001 86380 86390 1
423347 99423347 1001 86380 86390 1
423497 99423497 1001 86380 86390 1
423724 99423724 1001 86380 86390 1
423069 99423069 1001 86380 86390 1
423074 99423074 1001 86380 86390 1
422780 99422780 1001 86380 86390 1
422907 99422907 1001 86380 86390 1
422693 99422693 1001 86380 86390 1
422903 99422903 1001 86380 86390 1
424055 99424055 1001 86380 86390 1
423838 99423838 1001 86380 86390 1
425050 99425050 1001 86380 86390 1
425052 99425052 1001 86380 86390 1
425338 99425338 1001 86380 86390 1
425004 99425004 1001 86380 86390 1
424605 99424605 1001 86380 86390 1
424728 99424728 1001 86380 86390 1
424799 99424799 1001 86380 86390 1
424318 99424318 1001 86380 86390 1
425544 99425544 1001 86380 86390 1
427032 99427032 1001 86380 86390 1
426847 99426847 1001 86380 86390 1
426872 99426872 1001 86380 86390 1
427012 99427012 1001 86380 86390 1
426991 99426991 1001 86380 86390 1
427021 99427021 1001 86380 86390 1
426759 99426759 1001 86380 86390 1
426394 99426394 1001 86380 86390 1
426454 99426454 1001 86380 86390 1
426581 99426581 1001 86380 86390 1
426611 99426611 1001 86380 86390 1
426113 99426113 1001 86380 86390 1
425970 99425970 1001 86380 86390 1
425875 99425875 1001 86380 86390 1
427167 99427167 1001 86380 86390 1
427238 99427238 1001 86380 86390 1
427120 99427120 1001 86380 86390 1
427334 99427334 1001 86380 86390 1
427304 99427304 1001 86380 86390 1
427281 99427281 1001 86380 86390 1
428554 99428554 1001 86380 86390 1
428488 99428488 1001 86380 86390 1
428605 99428605 1001 86380 86390 1
428218 99428218 1001 86380 86390 1
428072 99428072 1001 86380 86390 1
428101 99428101 1001 86380 86390 1
428052 99428052 1001 86380 86390 1
427631 99427631 1001 86380 86390 1
427759 99427759 1001 86380 86390 1
427699 99427699 1001 86380 86390 1
427703 99427703 1001 86380 86390 1
428968 99428968 1001 86380 86390 1
430295 99430295 1001 86380 86390 1
430164 99430164 1001 86380 86390 1
430192 99430192 1001 86380 86390 1
430348 99430348 1001 86380 86390 1
430185 99430185 1001 86380 86390 1
430204 99430204 1001 86380 86390 1
429765 99429765 1001 86380 86390 1
429728 99429728 1001 86380 86390 1
429895 99429895 1001 86380 86390 1
429872 99429872 1001 86380 86390 1
429349 99429349 1001 86380 86390 1
429401 99429401 1001 86380 86390 1
430711 99430711 1001 86380 86390 1
430492 99430492 1001 86380 86390 1
431883 99431883 1001 86380 86390 1
431286 99431286 1001 86380 86390 1
431489 99431489 1001 86380 86390 1
431521 99431521 1001 86380 86390 1
431092 99431092 1001 86380 86390 1
431246 99431246 1001 86380 86390 1
432393 99432393 1001 86380 86390 1
432169 99432169 1001 86380 86390 1
433465 99433465 1001 86380 86390 1
433703 99433703 1001 86380 86390 1
433336 99433336 1001 86380 86390 1
433092 99433092 1001 86380 86390 1
432788 99432788 1001 86380 86390 1
434114 99434114 1001 86380 86390 1
434069 99434069 1001 86380 86390 1
433758 99433758 1001 86380 86390 1
433843 99433843 1001 86380 86390 1
435106 99435106 1001 86380 86390 1
435081 99435081 1001 86380 86390 1
435153 99435153 1001 86380 86390 1
434849 99434849 1001 86380 86390 1
434875 99434875 1001 86380 86390 1
434614 99434614 1001 86380 86390 1
434431 99434431 1001 86380 86390 1
434525 99434525 1001 86380 86390 1
434495 99434495 1001 86380 86390 1
434280 99434280 1001 86380 86390 1
434581 99434581 1001 86380 86390 1
435454 99435454 1001 86380 86390 1
437048 99437048 1001 86380 86390 1
437111 99437111 1001 86380 86390 1
436554 99436554 1001 86380 86390 1
436376 99436376 1001 86380 86390 1
435982 99435982 1001 86380 86390 1
436208 99436208 1001 86380 86390 1
436062 99436062 1001 86380 86390 1
300042 99300042 1001 86380 86390 1
300097 99300097 1001 86380 86390 1
300073 99300073 1001 86380 86390 1
300024 99300024 1001 86380 86390 1
437184 99437184 1001 86380 86390 1
300566 99300566 1001 86380 86390 1
300609 99300609 1001 86380 86390 1
300498 99300498 1001 86380 86390 1
300524 99300524 1001 86380 86390 1
300344 99300344 1001 86380 86390 1
300376 99300376 1001 86380 86390 1
300402 99300402 1001 86380 86390 1
300468 99300468 1001 86380 86390 1
300354 99300354 1001 86380 86390 1
300147 99300147 1001 86380 86390 1
300239 99300239 1001 86380 86390 1
300149 99300149 1001 86380 86390 1
300241 99300241 1001 86380 86390 1
300220 99300220 1001 86380 86390 1
300119 99300119 1001 86380 86390 1
300275 99300275 1001 86380 86390 1
300825 99300825 1001 86380 86390 1
300774 99300774 1001 86380 86390 1
301416 99301416 1001 86380 86390 1
301448 99301448 1001 86380 86390 1
301156 99301156 1001 86380 86390 1
301301 99301301 1001 86380 86390 1
301162 99301162 1001 86380 86390 1
301295 99301295 1001 86380 86390 1
300974 99300974 1001 86380 86390 1
301104 99301104 1001 86380 86390 1
300936 99300936 1001 86380 86390 1
300977 99300977 1001 86380 86390 1
301119 99301119 1001 86380 86390 1
300946 99300946 1001 86380 86390 1
301605 99301605 1001 86380 86390 1
301635 99301635 1001 86380 86390 1
301648 99301648 1001 86380 86390 1
301688 99301688 1001 86380 86390 1
301717 99301717 1001 86380 86390 1
302356 99302356 1001 86380 86390 1
302311 99302311 1001 86380 86390 1
302022 99302022 1001 86380 86390 1
302002 99302002 1001 86380 86390 1
302110 99302110 1001 86380 86390 1
301932 99301932 1001 86380 86390 1
301897 99301897 1001 86380 86390 1
301938 99301938 1001 86380 86390 1
302417 99302417 1001 86380 86390 1
302536 99302536 1001 86380 86390 1
302394 99302394 1001 86380 86390 1
302530 99302530 1001 86380 86390 1
303004 99303004 1001 86380 86390 1
303140 99303140 1001 86380 86390 1
303012 99303012 1001 86380 86390 1
303168 99303168 1001 86380 86390 1
302887 99302887 1001 86380 86390 1
302940 99302940 1001 86380 86390 1
302717 99302717 1001 86380 86390 1
302756 99302756 1001 86380 86390 1
302731 99302731 1001 86380 86390 1
302694 99302694 1001 86380 86390 1
302624 99302624 1001 86380 86390 1
303269 99303269 1001 86380 86390 1
303289 99303289 1001 86380 86390 1
303239 99303239 1001 86380 86390 1
303368 99303368 1001 86380 86390 1
303280 99303280 1001 86380 86390 1
303345 99303345 1001 86380 86390 1
303917 99303917 1001 86380 86390 1
303778 99303778 1001 86380 86390 1
303718 99303718 1001 86380 86390 1
303439 99303439 1001 86380 86390 1
303582 99303582 1001 86380 86390 1
304161 99304161 1001 86380 86390 1
303621 99303621 1001 86380 86390 1
304063 99304063 1001 86380 86390 1
304181 99304181 1001 86380 86390 1
304196 99304196 1001 86380 86390 1
304692 99304692 1001 86380 86390 1
304706 99304706 1001 86380 86390 1
304802 99304802 1001 86380 86390 1
304725 99304725 1001 86380 86390 1
304850 99304850 1001 86380 86390 1
304538 99304538 1001 86380 86390 1
304507 99304507 1001 86380 86390 1
304627 99304627 1001 86380 86390 1
304331 99304331 1001 86380 86390 1
304242 99304242 1001 86380 86390 1
304308 99304308 1001 86380 86390 1
304388 99304388 1001 86380 86390 1
304415 99304415 1001 86380 86390 1
304992 99304992 1001 86380 86390 1
305008 99305008 1001 86380 86390 1
305579 99305579 1001 86380 86390 1
305530 99305530 1001 86380 86390 1
305340 99305340 1001 86380 86390 1
305347 99305347 1001 86380 86390 1
305131 99305131 1001 86380 86390 1
305079 99305079 1001 86380 86390 1
305211 99305211 1001 86380 86390 1
305201 99305201 1001 86380 86390 1
305217 99305217 1001 86380 86390 1
500015 99500015 1001 86380 86390 1
500098 99500098 1001 86380 86390 1
500782 99500782 1001 86380 86390 1
500706 99500706 1001 86380 86390 1
500800 99500800 1001 86380 86390 1
500404 99500404 1001 86380 86390 1
500470 99500470 1001 86380 86390 1
500298 99500298 1001 86380 86390 1
500278 99500278 1001 86380 86390 1
500877 99500877 1001 86380 86390 1
500893 99500893 1001 86380 86390 1
500815 99500815 1001 86380 86390 1
500959 99500959 1001 86380 86390 1
500898 99500898 1001 86380 86390 1
500861 99500861 1001 86380 86390 1
501592 99501592 1001 86380 86390 1
501554 99501554 1001 86380 86390 1
501150 99501150 1001 86380 86390 1
501102 99501102 1001 86380 86390 1
501066 99501066 1001 86380 86390 1
501833 99501833 1001 86380 86390 1
501824 99501824 1001 86380 86390 1
501708 99501708 1001 86380 86390 1
501751 99501751 1001 86380 86390 1
501764 99501764 1001 86380 86390 1
502404 99502404 1001 86380 86390 1
502418 99502418 1001 86380 86390 1
502455 99502455 1001 86380 86390 1
502191 99502191 1001 86380 86390 1
502154 99502154 1001 86380 86390 1
502220 99502220 1001 86380 86390 1
501967 99501967 1001 86380 86390 1
501972 99501972 1001 86380 86390 1
502633 99502633 1001 86380 86390 1
502662 99502662 1001 86380 86390 1
502588 99502588 1001 86380 86390 1
503202 99503202 1001 86380 86390 1
503125 99503125 1001 86380 86390 1
503113 99503113 1001 86380 86390 1
503197 99503197 1001 86380 86390 1
502936 99502936 1001 86380 86390 1
503040 99503040 1001 86380 86390 1
502938 99502938 1001 86380 86390 1
502939 99502939 1001 86380 86390 1
503069 99503069 1001 86380 86390 1
502878 99502878 1001 86380 86390 1
502698 99502698 1001 86380 86390 1
502726 99502726 1001 86380 86390 1
502795 99502795 1001 86380 86390 1
502679 99502679 1001 86380 86390 1
502772 99502772 1001 86380 86390 1
503408 99503408 1001 86380 86390 1
503338 99503338 1001 86380 86390 1
503429 99503429 1001 86380 86390 1
503917 99503917 1001 86380 86390 1
503944 99503944 1001 86380 86390 1
503804 99503804 1001 86380 86390 1
503755 99503755 1001 86380 86390 1
503602 99503602 1001 86380 86390 1
503514 99503514 1001 86380 86390 1
503621 99503621 1001 86380 86390 1
503572 99503572 1001 86380 86390 1
504122 99504122 1001 86380 86390 1
504741 99504741 1001 86380 86390 1
504891 99504891 1001 86380 86390 1
504551 99504551 1001 86380 86390 1
504668 99504668 1001 86380 86390 1
504553 99504553 1001 86380 86390 1
504541 99504541 1001 86380 86390 1
504380 99504380 1001 86380 86390 1
504511 99504511 1001 86380 86390 1
505045 99505045 1001 86380 86390 1
505028 99505028 1001 86380 86390 1
505134 99505134 1001 86380 86390 1
505578 99505578 1001 86380 86390 1
505620 99505620 1001 86380 86390 1
505575 99505575 1001 86380 86390 1
505423 99505423 1001 86380 86390 1
505391 99505391 1001 86380 86390 1
505234 99505234 1001 86380 86390 1
506404 99506404 1001 86380 86390 1
506420 99506420 1001 86380 86390 1
506463 99506463 1001 86380 86390 1
506489 99506489 1001 86380 86390 1
506438 99506438 1001 86380 86390 1
506352 99506352 1001 86380 86390 1
506349 99506349 1001 86380 86390 1
506362 99506362 1001 86380 86390 1
506021 99506021 1001 86380 86390 1
506060 99506060 1001 86380 86390 1
506061 99506061 1001 86380 86390 1
506662 99506662 1001 86380 86390 1
506688 99506688 1001 86380 86390 1
506717 99506717 1001 86380 86390 1
507392 99507392 1001 86380 86390 1
507337 99507337 1001 86380 86390 1
507260 99507260 1001 86380 86390 1
507217 99507217 1001 86380 86390 1
507036 99507036 1001 86380 86390 1
507076 99507076 1001 86380 86390 1
507168 99507168 1001 86380 86390 1
507065 99507065 1001 86380 86390 1
507082 99507082 1001 86380 86390 1
507213 99507213 1001 86380 86390 1
507033 99507033 1001 86380 86390 1
506843 99506843 1001 86380 86390 1
506933 99506933 1001 86380 86390 1
507002 99507002 1001 86380 86390 1
506822 99506822 1001 86380 86390 1
506979 99506979 1001 86380 86390 1
506993 99506993 1001 86380 86390 1
506956 99506956 1001 86380 86390 1
507486 99507486 1001 86380 86390 1
507616 99507616 1001 86380 86390 1
508067 99508067 1001 86380 86390 1
507875 99507875 1001 86380 86390 1
507901 99507901 1001 86380 86390 1
507920 99507920 1001 86380 86390 1
507733 99507733 1001 86380 86390 1
507632 99507632 1001 86380 86390 1
507742 99507742 1001 86380 86390 1
508298 99508298 1001 86380 86390 1
508299 99508299 1001 86380 86390 1
508394 99508394 1001 86380 86390 1
508265 99508265 1001 86380 86390 1
508421 99508421 1001 86380 86390 1
508270 99508270 1001 86380 86390 1
508986 99508986 1001 86380 86390 1
508954 99508954 1001 86380 86390 1
508821 99508821 1001 86380 86390 1
508847 99508847 1001 86380 86390 1
508550 99508550 1001 86380 86390 1
508646 99508646 1001 86380 86390 1
509154 99509154 1001 86380 86390 1
509838 99509838 1001 86380 86390 1
509700 99509700 1001 86380 86390 1
509768 99509768 1001 86380 86390 1
509860 99509860 1001 86380 86390 1
509531 99509531 1001 86380 86390 1
509565 99509565 1001 86380 86390 1
509320 99509320 1001 86380 86390 1
509425 99509425 1001 86380 86390 1
509478 99509478 1001 86380 86390 1
509350 99509350 1001 86380 86390 1
509481 99509481 1001 86380 86390 1
509419 99509419 1001 86380 86390 1
509988 99509988 1001 86380 86390 1
510007 99510007 1001 86380 86390 1
510561 99510561 1001 86380 86390 1
510639 99510639 1001 86380 86390 1
510577 99510577 1001 86380 86390 1
510411 99510411 1001 86380 86390 1
510350 99510350 1001 86380 86390 1
510110 99510110 1001 86380 86390 1
510229 99510229 1001 86380 86390 1
510220 99510220 1001 86380 86390 1
510744 99510744 1001 86380 86390 1
510788 99510788 1001 86380 86390 1
511374 99511374 1001 86380 86390 1
511400 99511400 1001 86380 86390 1
511526 99511526 1001 86380 86390 1
511365 99511365 1001 86380 86390 1
511420 99511420 1001 86380 86390 1
511447 99511447 1001 86380 86390 1
511411 99511411 1001 86380 86390 1
511549 99511549 1001 86380 86390 1
511326 99511326 1001 86380 86390 1
511147 99511147 1001 86380 86390 1
511226 99511226 1001 86380 86390 1
511280 99511280 1001 86380 86390 1
511294 99511294 1001 86380 86390 1
510958 99510958 1001 86380 86390 1
511708 99511708 1001 86380 86390 1
511579 99511579 1001 86380 86390 1
511592 99511592 1001 86380 86390 1
511636 99511636 1001 86380 86390 1
511703 99511703 1001 86380 86390 1
511614 99511614 1001 86380 86390 1
511627 99511627 1001 86380 86390 1
512199 99512199 1001 86380 86390 1
512332 99512332 1001 86380 86390 1
512180 99512180 1001 86380 86390 1
512259 99512259 1001 86380 86390 1
512208 99512208 1001 86380 86390 1
512062 99512062 1001 86380 86390 1
511800 99511800 1001 86380 86390 1
511815 99511815 1001 86380 86390 1
511885 99511885 1001 86380 86390 1
511938 99511938 1001 86380 86390 1
512429 99512429 1001 86380 86390 1
513057 99513057 1001 86380 86390 1
513111 99513111 1001 86380 86390 1
513114 99513114 1001 86380 86390 1
513166 99513166 1001 86380 86390 1
512948 99512948 1001 86380 86390 1
512651 99512651 1001 86380 86390 1
513251 99513251 1001 86380 86390 1
513970 99513970 1001 86380 86390 1
513908 99513908 1001 86380 86390 1
513952 99513952 1001 86380 86390 1
513527 99513527 1001 86380 86390 1
513605 99513605 1001 86380 86390 1
513454 99513454 1001 86380 86390 1
513535 99513535 1001 86380 86390 1
513552 99513552 1001 86380 86390 1
514230 99514230 1001 86380 86390 1
514154 99514154 1001 86380 86390 1
514233 99514233 1001 86380 86390 1
514857 99514857 1001 86380 86390 1
514799 99514799 1001 86380 86390 1
514676 99514676 1001 86380 86390 1
514549 99514549 1001 86380 86390 1
514567 99514567 1001 86380 86390 1
514555 99514555 1001 86380 86390 1
514294 99514294 1001 86380 86390 1
514282 99514282 1001 86380 86390 1
514272 99514272 1001 86380 86390 1
514441 99514441 1001 86380 86390 1
514959 99514959 1001 86380 86390 1
514876 99514876 1001 86380 86390 1
514878 99514878 1001 86380 86390 1
515562 99515562 1001 86380 86390 1
515618 99515618 1001 86380 86390 1
515430 99515430 1001 86380 86390 1
515279 99515279 1001 86380 86390 1
515103 99515103 1001 86380 86390 1
515064 99515064 1001 86380 86390 1
515802 99515802 1001 86380 86390 1
515741 99515741 1001 86380 86390 1
515884 99515884 1001 86380 86390 1
515885 99515885 1001 86380 86390 1
516416 99516416 1001 86380 86390 1
516496 99516496 1001 86380 86390 1
516287 99516287 1001 86380 86390 1
516084 99516084 1001 86380 86390 1
515933 99515933 1001 86380 86390 1
515922 99515922 1001 86380 86390 1
516041 99516041 1001 86380 86390 1
516080 99516080 1001 86380 86390 1
515911 99515911 1001 86380 86390 1
515913 99515913 1001 86380 86390 1
516563 99516563 1001 86380 86390 1
516646 99516646 1001 86380 86390 1
517241 99517241 1001 86380 86390 1
516957 99516957 1001 86380 86390 1
516716 99516716 1001 86380 86390 1
516775 99516775 1001 86380 86390 1
516907 99516907 1001 86380 86390 1
517502 99517502 1001 86380 86390 1
517373 99517373 1001 86380 86390 1
517389 99517389 1001 86380 86390 1
517494 99517494 1001 86380 86390 1
517379 99517379 1001 86380 86390 1
517486 99517486 1001 86380 86390 1
518024 99518024 1001 86380 86390 1
518135 99518135 1001 86380 86390 1
518064 99518064 1001 86380 86390 1
518138 99518138 1001 86380 86390 1
517905 99517905 1001 86380 86390 1
517896 99517896 1001 86380 86390 1
517813 99517813 1001 86380 86390 1
517545 99517545 1001 86380 86390 1
518200 99518200 1001 86380 86390 1
518252 99518252 1001 86380 86390 1
518235 99518235 1001 86380 86390 1
518950 99518950 1001 86380 86390 1
518803 99518803 1001 86380 86390 1
518934 99518934 1001 86380 86390 1
518594 99518594 1001 86380 86390 1
518634 99518634 1001 86380 86390 1
518699 99518699 1001 86380 86390 1
518678 99518678 1001 86380 86390 1
518488 99518488 1001 86380 86390 1
518528 99518528 1001 86380 86390 1
518467 99518467 1001 86380 86390 1
518544 99518544 1001 86380 86390 1
519157 99519157 1001 86380 86390 1
519057 99519057 1001 86380 86390 1
519021 99519021 1001 86380 86390 1
519151 99519151 1001 86380 86390 1
519712 99519712 1001 86380 86390 1
519651 99519651 1001 86380 86390 1
519748 99519748 1001 86380 86390 1
519774 99519774 1001 86380 86390 1
519749 99519749 1001 86380 86390 1
519494 99519494 1001 86380 86390 1
519601 99519601 1001 86380 86390 1
519463 99519463 1001 86380 86390 1
519310 99519310 1001 86380 86390 1
519277 99519277 1001 86380 86390 1
519239 99519239 1001 86380 86390 1
519243 99519243 1001 86380 86390 1
519995 99519995 1001 86380 86390 1
520539 99520539 1001 86380 86390 1
520608 99520608 1001 86380 86390 1
520465 99520465 1001 86380 86390 1
520455 99520455 1001 86380 86390 1
520633 99520633 1001 86380 86390 1
520638 99520638 1001 86380 86390 1
520323 99520323 1001 86380 86390 1
520312 99520312 1001 86380 86390 1
520111 99520111 1001 86380 86390 1
520143 99520143 1001 86380 86390 1
520212 99520212 1001 86380 86390 1
520122 99520122 1001 86380 86390 1
520730 99520730 1001 86380 86390 1
520783 99520783 1001 86380 86390 1
520670 99520670 1001 86380 86390 1
520791 99520791 1001 86380 86390 1
521340 99521340 1001 86380 86390 1
521103 99521103 1001 86380 86390 1
520884 99520884 1001 86380 86390 1
520988 99520988 1001 86380 86390 1
520895 99520895 1001 86380 86390 1
521050 99521050 1001 86380 86390 1
521641 99521641 1001 86380 86390 1
522190 99522190 1001 86380 86390 1
522181 99522181 1001 86380 86390 1
522207 99522207 1001 86380 86390 1
522251 99522251 1001 86380 86390 1
522253 99522253 1001 86380 86390 1
522124 99522124 1001 86380 86390 1
521939 99521939 1001 86380 86390 1
521762 99521762 1001 86380 86390 1
521756 99521756 1001 86380 86390 1
521693 99521693 1001 86380 86390 1
522476 99522476 1001 86380 86390 1
522362 99522362 1001 86380 86390 1
522375 99522375 1001 86380 86390 1
522440 99522440 1001 86380 86390 1
523119 99523119 1001 86380 86390 1
523112 99523112 1001 86380 86390 1
522777 99522777 1001 86380 86390 1
522806 99522806 1001 86380 86390 1
522886 99522886 1001 86380 86390 1
522680 99522680 1001 86380 86390 1
522681 99522681 1001 86380 86390 1
522556 99522556 1001 86380 86390 1
523264 99523264 1001 86380 86390 1
523161 99523161 1001 86380 86390 1
523200 99523200 1001 86380 86390 1
523122 99523122 1001 86380 86390 1
523140 99523140 1001 86380 86390 1
523270 99523270 1001 86380 86390 1
523872 99523872 1001 86380 86390 1
523899 99523899 1001 86380 86390 1
523612 99523612 1001 86380 86390 1
523703 99523703 1001 86380 86390 1
523579 99523579 1001 86380 86390 1
523510 99523510 1001 86380 86390 1
524124 99524124 1001 86380 86390 1
524125 99524125 1001 86380 86390 1
523963 99523963 1001 86380 86390 1
524649 99524649 1001 86380 86390 1
524757 99524757 1001 86380 86390 1
524691 99524691 1001 86380 86390 1
524704 99524704 1001 86380 86390 1
524462 99524462 1001 86380 86390 1
524477 99524477 1001 86380 86390 1
524442 99524442 1001 86380 86390 1
524537 99524537 1001 86380 86390 1
524308 99524308 1001 86380 86390 1
524174 99524174 1001 86380 86390 1
524188 99524188 1001 86380 86390 1
524824 99524824 1001 86380 86390 1
524904 99524904 1001 86380 86390 1
524932 99524932 1001 86380 86390 1
525586 99525586 1001 86380 86390 1
525327 99525327 1001 86380 86390 1
525324 99525324 1001 86380 86390 1
525019 99525019 1001 86380 86390 1
525750 99525750 1001 86380 86390 1
525789 99525789 1001 86380 86390 1
526334 99526334 1001 86380 86390 1
526220 99526220 1001 86380 86390 1
526291 99526291 1001 86380 86390 1
526384 99526384 1001 86380 86390 1
526182 99526182 1001 86380 86390 1
526121 99526121 1001 86380 86390 1
525858 99525858 1001 86380 86390 1
525926 99525926 1001 86380 86390 1
525889 99525889 1001 86380 86390 1
526537 99526537 1001 86380 86390 1
526434 99526434 1001 86380 86390 1
525803 99525803 1001 86380 86390 1
526451 99526451 1001 86380 86390 1
526504 99526504 1001 86380 86390 1
526428 99526428 1001 86380 86390 1
526611 99526611 1001 86380 86390 1
526547 99526547 1001 86380 86390 1
527060 99527060 1001 86380 86390 1
527244 99527244 1001 86380 86390 1
527093 99527093 1001 86380 86390 1
527056 99527056 1001 86380 86390 1
526877 99526877 1001 86380 86390 1
526956 99526956 1001 86380 86390 1
526861 99526861 1001 86380 86390 1
526706 99526706 1001 86380 86390 1
526642 99526642 1001 86380 86390 1
526824 99526824 1001 86380 86390 1
526788 99526788 1001 86380 86390 1
526793 99526793 1001 86380 86390 1
527376 99527376 1001 86380 86390 1
527342 99527342 1001 86380 86390 1
528017 99528017 1001 86380 86390 1
527953 99527953 1001 86380 86390 1
527942 99527942 1001 86380 86390 1
527892 99527892 1001 86380 86390 1
527688 99527688 1001 86380 86390 1
527821 99527821 1001 86380 86390 1
527732 99527732 1001 86380 86390 1
527823 99527823 1001 86380 86390 1
527839 99527839 1001 86380 86390 1
527791 99527791 1001 86380 86390 1
527572 99527572 1001 86380 86390 1
527598 99527598 1001 86380 86390 1
527588 99527588 1001 86380 86390 1
527643 99527643 1001 86380 86390 1
527501 99527501 1001 86380 86390 1
528232 99528232 1001 86380 86390 1
528123 99528123 1001 86380 86390 1
528867 99528867 1001 86380 86390 1
528884 99528884 1001 86380 86390 1
528821 99528821 1001 86380 86390 1
528849 99528849 1001 86380 86390 1
528562 99528562 1001 86380 86390 1
528643 99528643 1001 86380 86390 1
528319 99528319 1001 86380 86390 1
528287 99528287 1001 86380 86390 1
528367 99528367 1001 86380 86390 1
528331 99528331 1001 86380 86390 1
528938 99528938 1001 86380 86390 1
529094 99529094 1001 86380 86390 1
529045 99529045 1001 86380 86390 1
528957 99528957 1001 86380 86390 1
529418 99529418 1001 86380 86390 1
529420 99529420 1001 86380 86390 1
529356 99529356 1001 86380 86390 1
529499 99529499 1001 86380 86390 1
529502 99529502 1001 86380 86390 1
529391 99529391 1001 86380 86390 1
529508 99529508 1001 86380 86390 1
529108 99529108 1001 86380 86390 1
529269 99529269 1001 86380 86390 1
529920 99529920 1001 86380 86390 1
529822 99529822 1001 86380 86390 1
530425 99530425 1001 86380 86390 1
530547 99530547 1001 86380 86390 1
530411 99530411 1001 86380 86390 1
530166 99530166 1001 86380 86390 1
529975 99529975 1001 86380 86390 1
529954 99529954 1001 86380 86390 1
[truncated: 4,083,574 more chars]
