# Supplementary material for: Fast and near-optimal monitoring for healthcare acquired infection outbreaks
Source: PLoS Comput Biol. 2019 Sep 16;15(9):e1007284. doi: 10.1371/journal.pcbi.1007284 (PMC6762212; doi:10.1371/journal.pcbi.1007284)
Supplement: S2 Data — (ZIP) [file pcbi.1007284.s007.zip › MobilityLogs2/HAISE_Carilion_all_visits_day_146.txt]

#Person location Sublocation StartTime EndTime Type
428930 813 1001 75360 80937 1
432770 601 1001 60420 74037 1
523157 731 1002 35064 43739 1
400009 99400009 1001 86380 86390 1
400157 99400157 1001 86380 86390 1
400233 99400233 1001 86380 86390 1
400389 99400389 1001 86380 86390 1
400464 99400464 1001 86380 86390 1
400578 99400578 1001 86380 86390 1
400555 99400555 1001 86380 86390 1
400824 99400824 1001 86380 86390 1
400868 99400868 1001 86380 86390 1
401142 99401142 1001 86380 86390 1
401345 99401345 1001 86380 86390 1
401551 99401551 1001 86380 86390 1
401578 99401578 1001 86380 86390 1
401746 99401746 1001 86380 86390 1
402006 99402006 1001 86380 86390 1
402045 99402045 1001 86380 86390 1
402240 99402240 1001 86380 86390 1
402222 99402222 1001 86380 86390 1
402372 99402372 1001 86380 86390 1
402439 99402439 1001 86380 86390 1
402765 99402765 1001 86380 86390 1
402733 99402733 1001 86380 86390 1
402850 99402850 1001 86380 86390 1
402835 99402835 1001 86380 86390 1
402905 99402905 1001 86380 86390 1
403072 99403072 1001 86380 86390 1
403115 99403115 1001 86380 86390 1
403291 99403291 1001 86380 86390 1
403927 99403927 1001 86380 86390 1
403908 99403908 1001 86380 86390 1
404015 99404015 1001 86380 86390 1
404135 99404135 1001 86380 86390 1
404203 99404203 1001 86380 86390 1
404391 99404391 1001 86380 86390 1
404558 99404558 1001 86380 86390 1
404747 99404747 1001 86380 86390 1
404788 99404788 1001 86380 86390 1
405061 99405061 1001 86380 86390 1
405034 99405034 1001 86380 86390 1
405129 99405129 1001 86380 86390 1
405195 99405195 1001 86380 86390 1
405225 99405225 1001 86380 86390 1
405375 99405375 1001 86380 86390 1
405656 99405656 1001 86380 86390 1
405940 99405940 1001 86380 86390 1
406051 99406051 1001 86380 86390 1
406116 99406116 1001 86380 86390 1
406252 99406252 1001 86380 86390 1
406391 99406391 1001 86380 86390 1
406480 99406480 1001 86380 86390 1
406438 99406438 1001 86380 86390 1
406555 99406555 1001 86380 86390 1
406828 99406828 1001 86380 86390 1
406836 99406836 1001 86380 86390 1
406846 99406846 1001 86380 86390 1
406892 99406892 1001 86380 86390 1
407121 99407121 1001 86380 86390 1
407100 99407100 1001 86380 86390 1
407357 99407357 1001 86380 86390 1
407535 99407535 1001 86380 86390 1
407804 99407804 1001 86380 86390 1
408295 99408295 1001 86380 86390 1
408292 99408292 1001 86380 86390 1
408785 99408785 1001 86380 86390 1
408788 99408788 1001 86380 86390 1
408920 99408920 1001 86380 86390 1
408899 99408899 1001 86380 86390 1
409100 99409100 1001 86380 86390 1
409397 99409397 1001 86380 86390 1
409466 99409466 1001 86380 86390 1
409477 99409477 1001 86380 86390 1
409718 99409718 1001 86380 86390 1
409723 99409723 1001 86380 86390 1
409756 99409756 1001 86380 86390 1
409930 99409930 1001 86380 86390 1
410093 99410093 1001 86380 86390 1
410065 99410065 1001 86380 86390 1
410374 99410374 1001 86380 86390 1
410491 99410491 1001 86380 86390 1
410595 99410595 1001 86380 86390 1
410579 99410579 1001 86380 86390 1
410640 99410640 1001 86380 86390 1
410854 99410854 1001 86380 86390 1
410995 99410995 1001 86380 86390 1
411054 99411054 1001 86380 86390 1
411068 99411068 1001 86380 86390 1
411091 99411091 1001 86380 86390 1
411187 99411187 1001 86380 86390 1
411346 99411346 1001 86380 86390 1
411442 99411442 1001 86380 86390 1
411895 99411895 1001 86380 86390 1
412189 99412189 1001 86380 86390 1
412402 99412402 1001 86380 86390 1
413478 99413478 1001 86380 86390 1
413390 99413390 1001 86380 86390 1
413584 99413584 1001 86380 86390 1
413465 99413465 1001 86380 86390 1
413694 99413694 1001 86380 86390 1
413006 99413006 1001 86380 86390 1
412958 99412958 1001 86380 86390 1
413015 99413015 1001 86380 86390 1
413145 99413145 1001 86380 86390 1
413092 99413092 1001 86380 86390 1
413105 99413105 1001 86380 86390 1
412683 99412683 1001 86380 86390 1
412606 99412606 1001 86380 86390 1
413902 99413902 1001 86380 86390 1
415033 99415033 1001 86380 86390 1
415268 99415268 1001 86380 86390 1
414937 99414937 1001 86380 86390 1
414989 99414989 1001 86380 86390 1
415184 99415184 1001 86380 86390 1
414566 99414566 1001 86380 86390 1
414657 99414657 1001 86380 86390 1
414894 99414894 1001 86380 86390 1
414714 99414714 1001 86380 86390 1
414514 99414514 1001 86380 86390 1
414646 99414646 1001 86380 86390 1
414753 99414753 1001 86380 86390 1
414833 99414833 1001 86380 86390 1
414201 99414201 1001 86380 86390 1
414413 99414413 1001 86380 86390 1
415411 99415411 1001 86380 86390 1
415447 99415447 1001 86380 86390 1
415500 99415500 1001 86380 86390 1
415426 99415426 1001 86380 86390 1
415535 99415535 1001 86380 86390 1
415609 99415609 1001 86380 86390 1
415382 99415382 1001 86380 86390 1
416550 99416550 1001 86380 86390 1
416472 99416472 1001 86380 86390 1
416483 99416483 1001 86380 86390 1
416559 99416559 1001 86380 86390 1
416429 99416429 1001 86380 86390 1
416181 99416181 1001 86380 86390 1
417060 99417060 1001 86380 86390 1
417041 99417041 1001 86380 86390 1
417325 99417325 1001 86380 86390 1
417397 99417397 1001 86380 86390 1
417519 99417519 1001 86380 86390 1
417451 99417451 1001 86380 86390 1
417455 99417455 1001 86380 86390 1
418800 99418800 1001 86380 86390 1
418461 99418461 1001 86380 86390 1
418537 99418537 1001 86380 86390 1
418308 99418308 1001 86380 86390 1
418394 99418394 1001 86380 86390 1
418117 99418117 1001 86380 86390 1
418184 99418184 1001 86380 86390 1
418399 99418399 1001 86380 86390 1
417937 99417937 1001 86380 86390 1
417826 99417826 1001 86380 86390 1
417667 99417667 1001 86380 86390 1
417883 99417883 1001 86380 86390 1
419165 99419165 1001 86380 86390 1
418827 99418827 1001 86380 86390 1
419203 99419203 1001 86380 86390 1
419803 99419803 1001 86380 86390 1
419794 99419794 1001 86380 86390 1
420054 99420054 1001 86380 86390 1
419410 99419410 1001 86380 86390 1
419362 99419362 1001 86380 86390 1
419330 99419330 1001 86380 86390 1
420785 99420785 1001 86380 86390 1
420707 99420707 1001 86380 86390 1
421920 99421920 1001 86380 86390 1
421635 99421635 1001 86380 86390 1
421309 99421309 1001 86380 86390 1
420942 99420942 1001 86380 86390 1
421009 99421009 1001 86380 86390 1
422250 99422250 1001 86380 86390 1
422468 99422468 1001 86380 86390 1
422242 99422242 1001 86380 86390 1
423388 99423388 1001 86380 86390 1
423573 99423573 1001 86380 86390 1
422967 99422967 1001 86380 86390 1
423261 99423261 1001 86380 86390 1
422553 99422553 1001 86380 86390 1
422887 99422887 1001 86380 86390 1
422890 99422890 1001 86380 86390 1
423910 99423910 1001 86380 86390 1
424089 99424089 1001 86380 86390 1
425008 99425008 1001 86380 86390 1
425238 99425238 1001 86380 86390 1
425351 99425351 1001 86380 86390 1
425141 99425141 1001 86380 86390 1
425072 99425072 1001 86380 86390 1
424875 99424875 1001 86380 86390 1
424190 99424190 1001 86380 86390 1
424446 99424446 1001 86380 86390 1
424195 99424195 1001 86380 86390 1
424450 99424450 1001 86380 86390 1
425634 99425634 1001 86380 86390 1
425414 99425414 1001 86380 86390 1
425401 99425401 1001 86380 86390 1
425737 99425737 1001 86380 86390 1
426790 99426790 1001 86380 86390 1
426767 99426767 1001 86380 86390 1
426793 99426793 1001 86380 86390 1
426578 99426578 1001 86380 86390 1
426526 99426526 1001 86380 86390 1
426491 99426491 1001 86380 86390 1
426413 99426413 1001 86380 86390 1
426439 99426439 1001 86380 86390 1
425960 99425960 1001 86380 86390 1
426208 99426208 1001 86380 86390 1
425937 99425937 1001 86380 86390 1
427419 99427419 1001 86380 86390 1
427515 99427515 1001 86380 86390 1
427152 99427152 1001 86380 86390 1
427472 99427472 1001 86380 86390 1
428164 99428164 1001 86380 86390 1
428325 99428325 1001 86380 86390 1
428328 99428328 1001 86380 86390 1
428196 99428196 1001 86380 86390 1
427863 99427863 1001 86380 86390 1
428945 99428945 1001 86380 86390 1
428839 99428839 1001 86380 86390 1
430163 99430163 1001 86380 86390 1
430118 99430118 1001 86380 86390 1
430246 99430246 1001 86380 86390 1
430055 99430055 1001 86380 86390 1
430010 99430010 1001 86380 86390 1
429829 99429829 1001 86380 86390 1
429938 99429938 1001 86380 86390 1
429564 99429564 1001 86380 86390 1
429260 99429260 1001 86380 86390 1
430737 99430737 1001 86380 86390 1
431673 99431673 1001 86380 86390 1
431964 99431964 1001 86380 86390 1
432013 99432013 1001 86380 86390 1
431736 99431736 1001 86380 86390 1
431508 99431508 1001 86380 86390 1
431518 99431518 1001 86380 86390 1
431370 99431370 1001 86380 86390 1
431371 99431371 1001 86380 86390 1
431150 99431150 1001 86380 86390 1
430996 99430996 1001 86380 86390 1
432267 99432267 1001 86380 86390 1
432331 99432331 1001 86380 86390 1
433721 99433721 1001 86380 86390 1
432999 99432999 1001 86380 86390 1
433118 99433118 1001 86380 86390 1
433185 99433185 1001 86380 86390 1
433154 99433154 1001 86380 86390 1
433188 99433188 1001 86380 86390 1
432748 99432748 1001 86380 86390 1
432585 99432585 1001 86380 86390 1
432881 99432881 1001 86380 86390 1
432739 99432739 1001 86380 86390 1
432787 99432787 1001 86380 86390 1
433754 99433754 1001 86380 86390 1
433865 99433865 1001 86380 86390 1
434076 99434076 1001 86380 86390 1
434130 99434130 1001 86380 86390 1
434131 99434131 1001 86380 86390 1
435004 99435004 1001 86380 86390 1
435061 99435061 1001 86380 86390 1
434647 99434647 1001 86380 86390 1
434693 99434693 1001 86380 86390 1
434146 99434146 1001 86380 86390 1
434571 99434571 1001 86380 86390 1
435643 99435643 1001 86380 86390 1
435741 99435741 1001 86380 86390 1
436914 99436914 1001 86380 86390 1
436903 99436903 1001 86380 86390 1
437055 99437055 1001 86380 86390 1
436792 99436792 1001 86380 86390 1
437151 99437151 1001 86380 86390 1
436344 99436344 1001 86380 86390 1
436066 99436066 1001 86380 86390 1
436215 99436215 1001 86380 86390 1
436314 99436314 1001 86380 86390 1
436079 99436079 1001 86380 86390 1
436325 99436325 1001 86380 86390 1
436301 99436301 1001 86380 86390 1
300008 99300008 1001 86380 86390 1
300060 99300060 1001 86380 86390 1
437282 99437282 1001 86380 86390 1
300039 99300039 1001 86380 86390 1
437311 99437311 1001 86380 86390 1
300695 99300695 1001 86380 86390 1
300594 99300594 1001 86380 86390 1
300723 99300723 1001 86380 86390 1
300586 99300586 1001 86380 86390 1
300463 99300463 1001 86380 86390 1
300389 99300389 1001 86380 86390 1
300326 99300326 1001 86380 86390 1
300239 99300239 1001 86380 86390 1
300253 99300253 1001 86380 86390 1
300110 99300110 1001 86380 86390 1
300242 99300242 1001 86380 86390 1
300141 99300141 1001 86380 86390 1
300298 99300298 1001 86380 86390 1
300172 99300172 1001 86380 86390 1
300784 99300784 1001 86380 86390 1
300918 99300918 1001 86380 86390 1
301355 99301355 1001 86380 86390 1
301399 99301399 1001 86380 86390 1
301551 99301551 1001 86380 86390 1
301184 99301184 1001 86380 86390 1
301192 99301192 1001 86380 86390 1
301066 99301066 1001 86380 86390 1
300994 99300994 1001 86380 86390 1
301620 99301620 1001 86380 86390 1
301635 99301635 1001 86380 86390 1
301561 99301561 1001 86380 86390 1
301626 99301626 1001 86380 86390 1
302218 99302218 1001 86380 86390 1
302245 99302245 1001 86380 86390 1
302008 99302008 1001 86380 86390 1
302086 99302086 1001 86380 86390 1
302170 99302170 1001 86380 86390 1
302041 99302041 1001 86380 86390 1
301915 99301915 1001 86380 86390 1
301890 99301890 1001 86380 86390 1
301841 99301841 1001 86380 86390 1
301861 99301861 1001 86380 86390 1
301823 99301823 1001 86380 86390 1
302457 99302457 1001 86380 86390 1
302447 99302447 1001 86380 86390 1
302501 99302501 1001 86380 86390 1
302476 99302476 1001 86380 86390 1
302558 99302558 1001 86380 86390 1
303204 99303204 1001 86380 86390 1
303041 99303041 1001 86380 86390 1
303005 99303005 1001 86380 86390 1
303191 99303191 1001 86380 86390 1
302900 99302900 1001 86380 86390 1
302979 99302979 1001 86380 86390 1
302869 99302869 1001 86380 86390 1
302651 99302651 1001 86380 86390 1
302706 99302706 1001 86380 86390 1
302747 99302747 1001 86380 86390 1
302688 99302688 1001 86380 86390 1
303322 99303322 1001 86380 86390 1
302587 99302587 1001 86380 86390 1
303364 99303364 1001 86380 86390 1
303339 99303339 1001 86380 86390 1
303263 99303263 1001 86380 86390 1
303394 99303394 1001 86380 86390 1
303227 99303227 1001 86380 86390 1
303906 99303906 1001 86380 86390 1
303972 99303972 1001 86380 86390 1
303846 99303846 1001 86380 86390 1
303964 99303964 1001 86380 86390 1
303665 99303665 1001 86380 86390 1
303691 99303691 1001 86380 86390 1
303745 99303745 1001 86380 86390 1
303773 99303773 1001 86380 86390 1
303543 99303543 1001 86380 86390 1
303571 99303571 1001 86380 86390 1
303482 99303482 1001 86380 86390 1
303497 99303497 1001 86380 86390 1
303523 99303523 1001 86380 86390 1
304035 99304035 1001 86380 86390 1
304076 99304076 1001 86380 86390 1
304234 99304234 1001 86380 86390 1
304133 99304133 1001 86380 86390 1
304808 99304808 1001 86380 86390 1
304669 99304669 1001 86380 86390 1
304695 99304695 1001 86380 86390 1
304762 99304762 1001 86380 86390 1
304713 99304713 1001 86380 86390 1
304806 99304806 1001 86380 86390 1
304642 99304642 1001 86380 86390 1
304363 99304363 1001 86380 86390 1
305061 99305061 1001 86380 86390 1
304997 99304997 1001 86380 86390 1
305620 99305620 1001 86380 86390 1
305411 99305411 1001 86380 86390 1
305212 99305212 1001 86380 86390 1
305072 99305072 1001 86380 86390 1
305219 99305219 1001 86380 86390 1
500128 99500128 1001 86380 86390 1
500001 99500001 1001 86380 86390 1
500132 99500132 1001 86380 86390 1
500651 99500651 1001 86380 86390 1
500608 99500608 1001 86380 86390 1
500531 99500531 1001 86380 86390 1
500444 99500444 1001 86380 86390 1
500418 99500418 1001 86380 86390 1
500580 99500580 1001 86380 86390 1
500220 99500220 1001 86380 86390 1
500222 99500222 1001 86380 86390 1
500301 99500301 1001 86380 86390 1
500215 99500215 1001 86380 86390 1
500384 99500384 1001 86380 86390 1
500359 99500359 1001 86380 86390 1
500862 99500862 1001 86380 86390 1
500892 99500892 1001 86380 86390 1
500897 99500897 1001 86380 86390 1
500937 99500937 1001 86380 86390 1
501350 99501350 1001 86380 86390 1
501341 99501341 1001 86380 86390 1
501073 99501073 1001 86380 86390 1
501021 99501021 1001 86380 86390 1
501145 99501145 1001 86380 86390 1
501120 99501120 1001 86380 86390 1
501186 99501186 1001 86380 86390 1
501755 99501755 1001 86380 86390 1
502350 99502350 1001 86380 86390 1
502273 99502273 1001 86380 86390 1
502317 99502317 1001 86380 86390 1
502070 99502070 1001 86380 86390 1
502253 99502253 1001 86380 86390 1
502137 99502137 1001 86380 86390 1
502228 99502228 1001 86380 86390 1
502112 99502112 1001 86380 86390 1
502230 99502230 1001 86380 86390 1
502233 99502233 1001 86380 86390 1
502065 99502065 1001 86380 86390 1
502002 99502002 1001 86380 86390 1
501938 99501938 1001 86380 86390 1
501969 99501969 1001 86380 86390 1
501959 99501959 1001 86380 86390 1
501999 99501999 1001 86380 86390 1
502605 99502605 1001 86380 86390 1
502670 99502670 1001 86380 86390 1
502645 99502645 1001 86380 86390 1
502477 99502477 1001 86380 86390 1
502467 99502467 1001 86380 86390 1
502486 99502486 1001 86380 86390 1
503203 99503203 1001 86380 86390 1
503089 99503089 1001 86380 86390 1
503276 99503276 1001 86380 86390 1
503282 99503282 1001 86380 86390 1
503060 99503060 1001 86380 86390 1
502932 99502932 1001 86380 86390 1
503000 99503000 1001 86380 86390 1
502952 99502952 1001 86380 86390 1
502703 99502703 1001 86380 86390 1
502786 99502786 1001 86380 86390 1
503405 99503405 1001 86380 86390 1
503380 99503380 1001 86380 86390 1
503293 99503293 1001 86380 86390 1
503384 99503384 1001 86380 86390 1
503475 99503475 1001 86380 86390 1
503965 99503965 1001 86380 86390 1
504112 99504112 1001 86380 86390 1
503867 99503867 1001 86380 86390 1
503765 99503765 1001 86380 86390 1
503742 99503742 1001 86380 86390 1
503872 99503872 1001 86380 86390 1
503565 99503565 1001 86380 86390 1
503656 99503656 1001 86380 86390 1
503566 99503566 1001 86380 86390 1
503545 99503545 1001 86380 86390 1
503522 99503522 1001 86380 86390 1
504245 99504245 1001 86380 86390 1
504182 99504182 1001 86380 86390 1
504287 99504287 1001 86380 86390 1
504159 99504159 1001 86380 86390 1
504176 99504176 1001 86380 86390 1
504202 99504202 1001 86380 86390 1
504151 99504151 1001 86380 86390 1
504230 99504230 1001 86380 86390 1
504282 99504282 1001 86380 86390 1
504819 99504819 1001 86380 86390 1
504919 99504919 1001 86380 86390 1
504771 99504771 1001 86380 86390 1
504931 99504931 1001 86380 86390 1
504727 99504727 1001 86380 86390 1
504613 99504613 1001 86380 86390 1
504458 99504458 1001 86380 86390 1
504463 99504463 1001 86380 86390 1
505098 99505098 1001 86380 86390 1
505014 99505014 1001 86380 86390 1
505092 99505092 1001 86380 86390 1
505042 99505042 1001 86380 86390 1
505017 99505017 1001 86380 86390 1
505756 99505756 1001 86380 86390 1
505764 99505764 1001 86380 86390 1
505370 99505370 1001 86380 86390 1
505541 99505541 1001 86380 86390 1
505413 99505413 1001 86380 86390 1
505479 99505479 1001 86380 86390 1
505395 99505395 1001 86380 86390 1
505177 99505177 1001 86380 86390 1
505280 99505280 1001 86380 86390 1
505203 99505203 1001 86380 86390 1
505323 99505323 1001 86380 86390 1
505247 99505247 1001 86380 86390 1
505213 99505213 1001 86380 86390 1
505962 99505962 1001 86380 86390 1
505915 99505915 1001 86380 86390 1
505866 99505866 1001 86380 86390 1
505815 99505815 1001 86380 86390 1
505830 99505830 1001 86380 86390 1
505948 99505948 1001 86380 86390 1
506473 99506473 1001 86380 86390 1
506589 99506589 1001 86380 86390 1
506283 99506283 1001 86380 86390 1
506041 99506041 1001 86380 86390 1
505989 99505989 1001 86380 86390 1
506151 99506151 1001 86380 86390 1
506141 99506141 1001 86380 86390 1
505986 99505986 1001 86380 86390 1
506742 99506742 1001 86380 86390 1
506642 99506642 1001 86380 86390 1
507419 99507419 1001 86380 86390 1
507280 99507280 1001 86380 86390 1
507140 99507140 1001 86380 86390 1
507185 99507185 1001 86380 86390 1
507083 99507083 1001 86380 86390 1
507034 99507034 1001 86380 86390 1
506892 99506892 1001 86380 86390 1
506829 99506829 1001 86380 86390 1
506842 99506842 1001 86380 86390 1
506997 99506997 1001 86380 86390 1
506987 99506987 1001 86380 86390 1
506928 99506928 1001 86380 86390 1
506930 99506930 1001 86380 86390 1
507448 99507448 1001 86380 86390 1
508160 99508160 1001 86380 86390 1
508100 99508100 1001 86380 86390 1
508204 99508204 1001 86380 86390 1
508144 99508144 1001 86380 86390 1
508242 99508242 1001 86380 86390 1
507849 99507849 1001 86380 86390 1
507954 99507954 1001 86380 86390 1
508010 99508010 1001 86380 86390 1
507951 99507951 1001 86380 86390 1
508029 99508029 1001 86380 86390 1
507830 99507830 1001 86380 86390 1
507636 99507636 1001 86380 86390 1
507676 99507676 1001 86380 86390 1
507754 99507754 1001 86380 86390 1
507716 99507716 1001 86380 86390 1
508298 99508298 1001 86380 86390 1
508407 99508407 1001 86380 86390 1
508304 99508304 1001 86380 86390 1
508369 99508369 1001 86380 86390 1
508435 99508435 1001 86380 86390 1
508320 99508320 1001 86380 86390 1
509041 99509041 1001 86380 86390 1
509002 99509002 1001 86380 86390 1
508977 99508977 1001 86380 86390 1
508878 99508878 1001 86380 86390 1
508956 99508956 1001 86380 86390 1
508893 99508893 1001 86380 86390 1
509069 99509069 1001 86380 86390 1
508681 99508681 1001 86380 86390 1
508800 99508800 1001 86380 86390 1
508686 99508686 1001 86380 86390 1
508642 99508642 1001 86380 86390 1
508644 99508644 1001 86380 86390 1
508593 99508593 1001 86380 86390 1
508491 99508491 1001 86380 86390 1
509219 99509219 1001 86380 86390 1
509258 99509258 1001 86380 86390 1
509233 99509233 1001 86380 86390 1
509864 99509864 1001 86380 86390 1
509739 99509739 1001 86380 86390 1
509846 99509846 1001 86380 86390 1
509782 99509782 1001 86380 86390 1
509579 99509579 1001 86380 86390 1
509541 99509541 1001 86380 86390 1
509685 99509685 1001 86380 86390 1
509571 99509571 1001 86380 86390 1
509286 99509286 1001 86380 86390 1
509443 99509443 1001 86380 86390 1
509291 99509291 1001 86380 86390 1
509917 99509917 1001 86380 86390 1
509970 99509970 1001 86380 86390 1
510011 99510011 1001 86380 86390 1
510535 99510535 1001 86380 86390 1
510632 99510632 1001 86380 86390 1
510569 99510569 1001 86380 86390 1
510395 99510395 1001 86380 86390 1
510370 99510370 1001 86380 86390 1
510187 99510187 1001 86380 86390 1
510273 99510273 1001 86380 86390 1
510790 99510790 1001 86380 86390 1
510765 99510765 1001 86380 86390 1
510845 99510845 1001 86380 86390 1
510864 99510864 1001 86380 86390 1
511477 99511477 1001 86380 86390 1
511465 99511465 1001 86380 86390 1
511431 99511431 1001 86380 86390 1
511420 99511420 1001 86380 86390 1
511245 99511245 1001 86380 86390 1
511194 99511194 1001 86380 86390 1
511234 99511234 1001 86380 86390 1
511327 99511327 1001 86380 86390 1
511304 99511304 1001 86380 86390 1
511131 99511131 1001 86380 86390 1
511758 99511758 1001 86380 86390 1
511611 99511611 1001 86380 86390 1
511755 99511755 1001 86380 86390 1
511640 99511640 1001 86380 86390 1
512302 99512302 1001 86380 86390 1
512244 99512244 1001 86380 86390 1
512322 99512322 1001 86380 86390 1
512237 99512237 1001 86380 86390 1
512051 99512051 1001 86380 86390 1
512129 99512129 1001 86380 86390 1
512131 99512131 1001 86380 86390 1
512028 99512028 1001 86380 86390 1
512121 99512121 1001 86380 86390 1
511760 99511760 1001 86380 86390 1
511844 99511844 1001 86380 86390 1
511948 99511948 1001 86380 86390 1
511952 99511952 1001 86380 86390 1
512441 99512441 1001 86380 86390 1
512545 99512545 1001 86380 86390 1
512547 99512547 1001 86380 86390 1
512509 99512509 1001 86380 86390 1
512581 99512581 1001 86380 86390 1
512465 99512465 1001 86380 86390 1
512478 99512478 1001 86380 86390 1
513112 99513112 1001 86380 86390 1
513035 99513035 1001 86380 86390 1
513037 99513037 1001 86380 86390 1
512911 99512911 1001 86380 86390 1
512980 99512980 1001 86380 86390 1
512905 99512905 1001 86380 86390 1
512756 99512756 1001 86380 86390 1
512616 99512616 1001 86380 86390 1
512590 99512590 1001 86380 86390 1
512772 99512772 1001 86380 86390 1
512684 99512684 1001 86380 86390 1
512788 99512788 1001 86380 86390 1
513362 99513362 1001 86380 86390 1
513376 99513376 1001 86380 86390 1
513239 99513239 1001 86380 86390 1
513907 99513907 1001 86380 86390 1
513946 99513946 1001 86380 86390 1
513948 99513948 1001 86380 86390 1
513862 99513862 1001 86380 86390 1
513644 99513644 1001 86380 86390 1
513657 99513657 1001 86380 86390 1
513622 99513622 1001 86380 86390 1
513650 99513650 1001 86380 86390 1
513730 99513730 1001 86380 86390 1
513694 99513694 1001 86380 86390 1
513630 99513630 1001 86380 86390 1
513528 99513528 1001 86380 86390 1
514055 99514055 1001 86380 86390 1
514783 99514783 1001 86380 86390 1
514667 99514667 1001 86380 86390 1
514760 99514760 1001 86380 86390 1
514662 99514662 1001 86380 86390 1
514687 99514687 1001 86380 86390 1
514537 99514537 1001 86380 86390 1
514516 99514516 1001 86380 86390 1
514238 99514238 1001 86380 86390 1
514317 99514317 1001 86380 86390 1
514356 99514356 1001 86380 86390 1
514294 99514294 1001 86380 86390 1
515038 99515038 1001 86380 86390 1
514891 99514891 1001 86380 86390 1
514996 99514996 1001 86380 86390 1
515649 99515649 1001 86380 86390 1
515490 99515490 1001 86380 86390 1
515416 99515416 1001 86380 86390 1
515304 99515304 1001 86380 86390 1
515308 99515308 1001 86380 86390 1
515221 99515221 1001 86380 86390 1
515247 99515247 1001 86380 86390 1
515084 99515084 1001 86380 86390 1
515852 99515852 1001 86380 86390 1
515882 99515882 1001 86380 86390 1
516317 99516317 1001 86380 86390 1
516439 99516439 1001 86380 86390 1
516499 99516499 1001 86380 86390 1
516404 99516404 1001 86380 86390 1
516328 99516328 1001 86380 86390 1
516470 99516470 1001 86380 86390 1
516406 99516406 1001 86380 86390 1
516239 99516239 1001 86380 86390 1
516291 99516291 1001 86380 86390 1
516150 99516150 1001 86380 86390 1
516222 99516222 1001 86380 86390 1
516122 99516122 1001 86380 86390 1
516084 99516084 1001 86380 86390 1
515916 99515916 1001 86380 86390 1
515977 99515977 1001 86380 86390 1
515899 99515899 1001 86380 86390 1
516691 99516691 1001 86380 86390 1
516555 99516555 1001 86380 86390 1
517274 99517274 1001 86380 86390 1
517199 99517199 1001 86380 86390 1
517179 99517179 1001 86380 86390 1
517061 99517061 1001 86380 86390 1
516859 99516859 1001 86380 86390 1
516769 99516769 1001 86380 86390 1
517372 99517372 1001 86380 86390 1
517532 99517532 1001 86380 86390 1
517487 99517487 1001 86380 86390 1
517970 99517970 1001 86380 86390 1
517985 99517985 1001 86380 86390 1
518012 99518012 1001 86380 86390 1
518066 99518066 1001 86380 86390 1
518144 99518144 1001 86380 86390 1
518019 99518019 1001 86380 86390 1
518032 99518032 1001 86380 86390 1
518058 99518058 1001 86380 86390 1
517766 99517766 1001 86380 86390 1
517951 99517951 1001 86380 86390 1
517756 99517756 1001 86380 86390 1
517901 99517901 1001 86380 86390 1
517930 99517930 1001 86380 86390 1
517620 99517620 1001 86380 86390 1
517647 99517647 1001 86380 86390 1
517627 99517627 1001 86380 86390 1
517629 99517629 1001 86380 86390 1
518240 99518240 1001 86380 86390 1
518349 99518349 1001 86380 86390 1
518911 99518911 1001 86380 86390 1
518952 99518952 1001 86380 86390 1
518929 99518929 1001 86380 86390 1
518866 99518866 1001 86380 86390 1
518983 99518983 1001 86380 86390 1
518747 99518747 1001 86380 86390 1
518696 99518696 1001 86380 86390 1
518623 99518623 1001 86380 86390 1
518754 99518754 1001 86380 86390 1
518716 99518716 1001 86380 86390 1
518497 99518497 1001 86380 86390 1
518510 99518510 1001 86380 86390 1
519141 99519141 1001 86380 86390 1
519013 99519013 1001 86380 86390 1
519133 99519133 1001 86380 86390 1
519160 99519160 1001 86380 86390 1
519634 99519634 1001 86380 86390 1
519738 99519738 1001 86380 86390 1
519753 99519753 1001 86380 86390 1
519663 99519663 1001 86380 86390 1
519754 99519754 1001 86380 86390 1
519646 99519646 1001 86380 86390 1
519496 99519496 1001 86380 86390 1
519588 99519588 1001 86380 86390 1
519422 99519422 1001 86380 86390 1
519198 99519198 1001 86380 86390 1
519355 99519355 1001 86380 86390 1
519381 99519381 1001 86380 86390 1
519369 99519369 1001 86380 86390 1
519384 99519384 1001 86380 86390 1
519399 99519399 1001 86380 86390 1
519257 99519257 1001 86380 86390 1
519907 99519907 1001 86380 86390 1
519856 99519856 1001 86380 86390 1
519861 99519861 1001 86380 86390 1
519862 99519862 1001 86380 86390 1
520444 99520444 1001 86380 86390 1
520318 99520318 1001 86380 86390 1
520357 99520357 1001 86380 86390 1
520405 99520405 1001 86380 86390 1
520354 99520354 1001 86380 86390 1
520101 99520101 1001 86380 86390 1
520036 99520036 1001 86380 86390 1
520115 99520115 1001 86380 86390 1
520167 99520167 1001 86380 86390 1
520051 99520051 1001 86380 86390 1
520148 99520148 1001 86380 86390 1
520716 99520716 1001 86380 86390 1
520794 99520794 1001 86380 86390 1
520697 99520697 1001 86380 86390 1
520674 99520674 1001 86380 86390 1
520803 99520803 1001 86380 86390 1
521055 99521055 1001 86380 86390 1
521073 99521073 1001 86380 86390 1
521088 99521088 1001 86380 86390 1
520935 99520935 1001 86380 86390 1
521480 99521480 1001 86380 86390 1
521533 99521533 1001 86380 86390 1
522218 99522218 1001 86380 86390 1
522162 99522162 1001 86380 86390 1
521975 99521975 1001 86380 86390 1
521965 99521965 1001 86380 86390 1
522068 99522068 1001 86380 86390 1
521737 99521737 1001 86380 86390 1
522356 99522356 1001 86380 86390 1
522398 99522398 1001 86380 86390 1
522463 99522463 1001 86380 86390 1
522476 99522476 1001 86380 86390 1
522404 99522404 1001 86380 86390 1
522353 99522353 1001 86380 86390 1
522926 99522926 1001 86380 86390 1
523056 99523056 1001 86380 86390 1
522997 99522997 1001 86380 86390 1
523028 99523028 1001 86380 86390 1
522759 99522759 1001 86380 86390 1
522813 99522813 1001 86380 86390 1
522884 99522884 1001 86380 86390 1
522742 99522742 1001 86380 86390 1
522564 99522564 1001 86380 86390 1
522681 99522681 1001 86380 86390 1
522514 99522514 1001 86380 86390 1
522594 99522594 1001 86380 86390 1
522690 99522690 1001 86380 86390 1
522522 99522522 1001 86380 86390 1
522691 99522691 1001 86380 86390 1
523146 99523146 1001 86380 86390 1
523305 99523305 1001 86380 86390 1
523855 99523855 1001 86380 86390 1
523928 99523928 1001 86380 86390 1
523608 99523608 1001 86380 86390 1
523463 99523463 1001 86380 86390 1
523465 99523465 1001 86380 86390 1
523517 99523517 1001 86380 86390 1
524130 99524130 1001 86380 86390 1
523989 99523989 1001 86380 86390 1
524119 99524119 1001 86380 86390 1
524696 99524696 1001 86380 86390 1
524461 99524461 1001 86380 86390 1
524532 99524532 1001 86380 86390 1
524391 99524391 1001 86380 86390 1
524510 99524510 1001 86380 86390 1
524536 99524536 1001 86380 86390 1
524320 99524320 1001 86380 86390 1
524197 99524197 1001 86380 86390 1
524237 99524237 1001 86380 86390 1
524846 99524846 1001 86380 86390 1
524822 99524822 1001 86380 86390 1
525237 99525237 1001 86380 86390 1
525353 99525353 1001 86380 86390 1
525367 99525367 1001 86380 86390 1
525371 99525371 1001 86380 86390 1
525205 99525205 1001 86380 86390 1
525390 99525390 1001 86380 86390 1
525056 99525056 1001 86380 86390 1
525077 99525077 1001 86380 86390 1
525674 99525674 1001 86380 86390 1
525756 99525756 1001 86380 86390 1
525667 99525667 1001 86380 86390 1
525796 99525796 1001 86380 86390 1
525784 99525784 1001 86380 86390 1
526244 99526244 1001 86380 86390 1
526374 99526374 1001 86380 86390 1
526423 99526423 1001 86380 86390 1
526327 99526327 1001 86380 86390 1
526304 99526304 1001 86380 86390 1
526116 99526116 1001 86380 86390 1
526039 99526039 1001 86380 86390 1
526200 99526200 1001 86380 86390 1
525856 99525856 1001 86380 86390 1
526511 99526511 1001 86380 86390 1
526448 99526448 1001 86380 86390 1
526532 99526532 1001 86380 86390 1
526445 99526445 1001 86380 86390 1
527101 99527101 1001 86380 86390 1
527231 99527231 1001 86380 86390 1
527090 99527090 1001 86380 86390 1
527117 99527117 1001 86380 86390 1
527106 99527106 1001 86380 86390 1
526933 99526933 1001 86380 86390 1
526874 99526874 1001 86380 86390 1
526797 99526797 1001 86380 86390 1
526761 99526761 1001 86380 86390 1
526788 99526788 1001 86380 86390 1
526673 99526673 1001 86380 86390 1
526819 99526819 1001 86380 86390 1
527416 99527416 1001 86380 86390 1
527369 99527369 1001 86380 86390 1
527409 99527409 1001 86380 86390 1
527332 99527332 1001 86380 86390 1
527946 99527946 1001 86380 86390 1
527972 99527972 1001 86380 86390 1
527793 99527793 1001 86380 86390 1
527845 99527845 1001 86380 86390 1
527826 99527826 1001 86380 86390 1
527839 99527839 1001 86380 86390 1
527687 99527687 1001 86380 86390 1
527641 99527641 1001 86380 86390 1
527503 99527503 1001 86380 86390 1
527492 99527492 1001 86380 86390 1
528087 99528087 1001 86380 86390 1
528261 99528261 1001 86380 86390 1
528740 99528740 1001 86380 86390 1
528798 99528798 1001 86380 86390 1
528570 99528570 1001 86380 86390 1
528622 99528622 1001 86380 86390 1
528321 99528321 1001 86380 86390 1
528452 99528452 1001 86380 86390 1
529096 99529096 1001 86380 86390 1
528969 99528969 1001 86380 86390 1
528932 99528932 1001 86380 86390 1
528948 99528948 1001 86380 86390 1
529641 99529641 1001 86380 86390 1
529683 99529683 1001 86380 86390 1
529368 99529368 1001 86380 86390 1
529390 99529390 1001 86380 86390 1
529187 99529187 1001 86380 86390 1
529208 99529208 1001 86380 86390 1
529300 99529300 1001 86380 86390 1
529868 99529868 1001 86380 86390 1
529924 99529924 1001 86380 86390 1
529915 99529915 1001 86380 86390 1
529918 99529918 1001 86380 86390 1
530388 99530388 1001 86380 86390 1
530468 99530468 1001 86380 86390 1
530534 99530534 1001 86380 86390 1
530406 99530406 1001 86380 86390 1
530499 99530499 1001 86380 86390 1
530167 99530167 1001 86380 86390 1
530264 99530264 1001 86380 86390 1
530201 99530201 1001 86380 86390 1
530291 99530291 1001 86380 86390 1
530093 99530093 1001 86380 86390 1
530107 99530107 1001 86380 86390 1
530628 99530628 1001 86380 86390 1
530700 99530700 1001 86380 86390 1
531323 99531323 1001 86380 86390 1
531073 99531073 1001 86380 86390 1
530969 99530969 1001 86380 86390 1
531022 99531022 1001 86380 86390 1
531127 99531127 1001 86380 86390 1
531039 99531039 1001 86380 86390 1
531040 99531040 1001 86380 86390 1
531144 99531144 1001 86380 86390 1
531005 99531005 1001 86380 86390 1
530806 99530806 1001 86380 86390 1
530832 99530832 1001 86380 86390 1
530767 99530767 1001 86380 86390 1
530963 99530963 1001 86380 86390 1
531506 99531506 1001 86380 86390 1
531563 99531563 1001 86380 86390 1
531503 99531503 1001 86380 86390 1
532144 99532144 1001 86380 86390 1
532159 99532159 1001 86380 86390 1
532135 99532135 1001 86380 86390 1
532045 99532045 1001 86380 86390 1
532011 99532011 1001 86380 86390 1
532166 99532166 1001 86380 86390 1
531976 99531976 1001 86380 86390 1
531800 99531800 1001 86380 86390 1
531664 99531664 1001 86380 86390 1
531707 99531707 1001 86380 86390 1
531733 99531733 1001 86380 86390 1
531633 99531633 1001 86380 86390 1
531762 99531762 1001 86380 86390 1
531660 99531660 1001 86380 86390 1
531752 99531752 1001 86380 86390 1
531623 99531623 1001 86380 86390 1
531597 99531597 1001 86380 86390 1
532359 99532359 1001 86380 86390 1
532352 99532352 1001 86380 86390 1
532275 99532275 1001 86380 86390 1
532395 99532395 1001 86380 86390 1
532227 99532227 1001 86380 86390 1
532880 99532880 1001 86380 86390 1
533003 99533003 1001 86380 86390 1
532921 99532921 1001 86380 86390 1
532949 99532949 1001 86380 86390 1
532675 99532675 1001 86380 86390 1
532714 99532714 1001 86380 86390 1
532665 99532665 1001 86380 86390 1
532758 99532758 1001 86380 86390 1
532596 99532596 1001 86380 86390 1
532497 99532497 1001 86380 86390 1
532511 99532511 1001 86380 86390 1
532591 99532591 1001 86380 86390 1
532514 99532514 1001 86380 86390 1
533044 99533044 1001 86380 86390 1
533071 99533071 1001 86380 86390 1
533111 99533111 1001 86380 86390 1
533164 99533164 1001 86380 86390 1
533139 99533139 1001 86380 86390 1
533193 99533193 1001 86380 86390 1
533145 99533145 1001 86380 86390 1
533737 99533737 1001 86380 86390 1
533841 99533841 1001 86380 86390 1
533725 99533725 1001 86380 86390 1
533512 99533512 1001 86380 86390 1
533453 99533453 1001 86380 86390 1
533638 99533638 1001 86380 86390 1
533483 99533483 1001 86380 86390 1
533444 99533444 1001 86380 86390 1
533329 99533329 1001 86380 86390 1
533434 99533434 1001 86380 86390 1
533241 99533241 1001 86380 86390 1
533242 99533242 1001 86380 86390 1
533441 99533441 1001 86380 86390 1
533986 99533986 1001 86380 86390 1
533999 99533999 1001 86380 86390 1
533884 99533884 1001 86380 86390 1
534029 99534029 1001 86380 86390 1
533901 99533901 1001 86380 86390 1
533878 99533878 1001 86380 86390 1
534483 99534483 1001 86380 86390 1
534535 99534535 1001 86380 86390 1
534537 99534537 1001 86380 86390 1
534513 99534513 1001 86380 86390 1
534337 99534337 1001 86380 86390 1
534300 99534300 1001 86380 86390 1
534429 99534429 1001 86380 86390 1
534340 99534340 1001 86380 86390 1
534367 99534367 1001 86380 86390 1
534358 99534358 1001 86380 86390 1
534155 99534155 1001 86380 86390 1
534248 99534248 1001 86380 86390 1
534133 99534133 1001 86380 86390 1
534225 99534225 1001 86380 86390 1
534707 99534707 1001 86380 86390 1
534879 99534879 1001 86380 86390 1
534868 99534868 1001 86380 86390 1
534874 99534874 1001 86380 86390 1
535509 99535509 1001 86380 86390 1
535464 99535464 1001 86380 86390 1
535336 99535336 1001 86380 86390 1
535339 99535339 1001 86380 86390 1
535457 99535457 1001 86380 86390 1
535149 99535149 1001 86380 86390 1
535099 99535099 1001 86380 86390 1
535217 99535217 1001 86380 86390 1
535161 99535161 1001 86380 86390 1
534981 99534981 1001 86380 86390 1
534924 99534924 1001 86380 86390 1
535093 99535093 1001 86380 86390 1
535650 99535650 1001 86380 86390 1
535676 99535676 1001 86380 86390 1
535679 99535679 1001 86380 86390 1
536183 99536183 1001 86380 86390 1
536192 99536192 1001 86380 86390 1
536231 99536231 1001 86380 86390 1
536053 99536053 1001 86380 86390 1
536016 99536016 1001 86380 86390 1
536042 99536042 1001 86380 86390 1
535995 99535995 1001 86380 86390 1
535932 99535932 1001 86380 86390 1
536049 99536049 1001 86380 86390 1
535820 99535820 1001 86380 86390 1
535729 99535729 1001 86380 86390 1
535760 99535760 1001 86380 86390 1
535893 99535893 1001 86380 86390 1
535716 99535716 1001 86380 86390 1
536364 99536364 1001 86380 86390 1
536341 99536341 1001 86380 86390 1
536381 99536381 1001 86380 86390 1
536433 99536433 1001 86380 86390 1
536408 99536408 1001 86380 86390 1
537104 99537104 1001 86380 86390 1
537159 99537159 1001 86380 86390 1
536790 99536790 1001 86380 86390 1
536766 99536766 1001 86380 86390 1
536887 99536887 1001 86380 86390 1
536595 99536595 1001 86380 86390 1
536699 99536699 1001 86380 86390 1
536720 99536720 1001 86380 86390 1
537354 99537354 1001 86380 86390 1
536959 99536959 1001 86380 86390 1
537334 99537334 1001 86380 86390 1
537206 99537206 1001 86380 86390 1
537310 99537310 1001 86380 86390 1
537887 99537887 1001 86380 86390 1
537836 99537836 1001 86380 86390 1
537837 99537837 1001 86380 86390 1
537721 99537721 1001 86380 86390 1
537623 99537623 1001 86380 86390 1
537511 99537511 1001 86380 86390 1
537490 99537490 1001 86380 86390 1
537557 99537557 1001 86380 86390 1
537403 99537403 1001 86380 86390 1
537785 99537785 1001 86380 86390 1
538005 99538005 1001 86380 86390 1
538020 99538020 1001 86380 86390 1
538180 99538180 1001 86380 86390 1
538193 99538193 1001 86380 86390 1
538116 99538116 1001 86380 86390 1
538765 99538765 1001 86380 86390 1
538701 99538701 1001 86380 86390 1
538769 99538769 1001 86380 86390 1
538618 99538618 1001 86380 86390 1
538697 99538697 1001 86380 86390 1
538806 99538806 1001 86380 86390 1
538633 99538633 1001 86380 86390 1
538484 99538484 1001 86380 86390 1
538575 99538575 1001 86380 86390 1
538581 99538581 1001 86380 86390 1
538248 99538248 1001 86380 86390 1
538288 99538288 1001 86380 86390 1
538372 99538372 1001 86380 86390 1
538296 99538296 1001 86380 86390 1
538232 99538232 1001 86380 86390 1
538975 99538975 1001 86380 86390 1
538991 99538991 1001 86380 86390 1
539464 99539464 1001 86380 86390 1
539241 99539241 1001 86380 86390 1
539420 99539420 1001 86380 86390 1
539137 99539137 1001 86380 86390 1
539074 99539074 1001 86380 86390 1
539129 99539129 1001 86380 86390 1
539117 99539117 1001 86380 86390 1
539053 99539053 1001 86380 86390 1
539122 99539122 1001 86380 86390 1
539782 99539782 1001 86380 86390 1
539783 99539783 1001 86380 86390 1
540265 99540265 1001 86380 86390 1
540355 99540355 1001 86380 86390 1
540281 99540281 1001 86380 86390 1
540335 99540335 1001 86380 86390 1
540258 99540258 1001 86380 86390 1
540092 99540092 1001 86380 86390 1
539965 99539965 1001 86380 86390 1
539863 99539863 1001 86380 86390 1
539858 99539858 1001 86380 86390 1
540542 99540542 1001 86380 86390 1
540596 99540596 1001 86380 86390 1
540636 99540636 1001 86380 86390 1
541165 99541165 1001 86380 86390 1
541171 99541171 1001 86380 86390 1
541184 99541184 1001 86380 86390 1
541148 99541148 1001 86380 86390 1
541124 99541124 1001 86380 86390 1
541289 99541289 1001 86380 86390 1
540925 99540925 1001 86380 86390 1
541083 99541083 1001 86380 86390 1
540871 99540871 1001 86380 86390 1
540825 99540825 1001 86380 86390 1
540851 99540851 1001 86380 86390 1
540775 99540775 1001 86380 86390 1
541353 99541353 1001 86380 86390 1
541315 99541315 1001 86380 86390 1
541927 99541927 1001 86380 86390 1
541967 99541967 1001 86380 86390 1
541981 99541981 1001 86380 86390 1
542102 99542102 1001 86380 86390 1
542108 99542108 1001 86380 86390 1
542114 99542114 1001 86380 86390 1
542055 99542055 1001 86380 86390 1
541771 99541771 1001 86380 86390 1
541737 99541737 1001 86380 86390 1
541829 99541829 1001 86380 86390 1
541643 99541643 1001 86380 86390 1
541558 99541558 1001 86380 86390 1
541689 99541689 1001 86380 86390 1
541627 99541627 1001 86380 86390 1
542289 99542289 1001 86380 86390 1
542214 99542214 1001 86380 86390 1
542745 99542745 1001 86380 86390 1
542796 99542796 1001 86380 86390 1
542835 99542835 1001 86380 86390 1
542848 99542848 1001 86380 86390 1
542881 99542881 1001 86380 86390 1
542550 99542550 1001 86380 86390 1
542643 99542643 1001 86380 86390 1
542607 99542607 1001 86380 86390 1
542647 99542647 1001 86380 86390 1
542661 99542661 1001 86380 86390 1
542532 99542532 1001 86380 86390 1
542442 99542442 1001 86380 86390 1
542358 99542358 1001 86380 86390 1
542411 99542411 1001 86380 86390 1
543112 99543112 1001 86380 86390 1
543110 99543110 1001 86380 86390 1
543709 99543709 1001 86380 86390 1
543528 99543528 1001 86380 86390 1
543263 99543263 1001 86380 86390 1
543278 99543278 1001 86380 86390 1
543279 99543279 1001 86380 86390 1
543805 99543805 1001 86380 86390 1
543975 99543975 1001 86380 86390 1
544560 99544560 1001 86380 86390 1
544509 99544509 1001 86380 86390 1
544523 99544523 1001 86380 86390 1
544581 99544581 1001 86380 86390 1
544587 99544587 1001 86380 86390 1
544276 99544276 1001 86380 86390 1
544343 99544343 1001 86380 86390 1
544266 99544266 1001 86380 86390 1
544245 99544245 1001 86380 86390 1
544259 99544259 1001 86380 86390 1
543991 99543991 1001 86380 86390 1
544659 99544659 1001 86380 86390 1
544622 99544622 1001 86380 86390 1
544674 99544674 1001 86380 86390 1
544658 99544658 1001 86380 86390 1
517507 826 1002 60118 66878 1
528744 657 1001 58523 58822 1
400123 99400123 1001 86380 86390 1
400135 99400135 1001 86380 86390 1
400495 99400495 1001 86380 86390 1
400720 99400720 1001 86380 86390 1
400818 99400818 1001 86380 86390 1
400925 99400925 1001 86380 86390 1
400909 99400909 1001 86380 86390 1
401089 99401089 1001 86380 86390 1
401127 99401127 1001 86380 86390 1
401367 99401367 1001 86380 86390 1
401715 99401715 1001 86380 86390 1
401930 99401930 1001 86380 86390 1
402143 99402143 1001 86380 86390 1
402190 99402190 1001 86380 86390 1
402196 99402196 1001 86380 86390 1
402351 99402351 1001 86380 86390 1
402499 99402499 1001 86380 86390 1
402501 99402501 1001 86380 86390 1
402682 99402682 1001 86380 86390 1
402708 99402708 1001 86380 86390 1
402738 99402738 1001 86380 86390 1
402931 99402931 1001 86380 86390 1
403151 99403151 1001 86380 86390 1
403183 99403183 1001 86380 86390 1
403305 99403305 1001 86380 86390 1
403211 99403211 1001 86380 86390 1
403533 99403533 1001 86380 86390 1
403550 99403550 1001 86380 86390 1
403557 99403557 1001 86380 86390 1
403815 99403815 1001 86380 86390 1
404017 99404017 1001 86380 86390 1
404078 99404078 1001 86380 86390 1
404140 99404140 1001 86380 86390 1
404198 99404198 1001 86380 86390 1
404174 99404174 1001 86380 86390 1
404338 99404338 1001 86380 86390 1
404455 99404455 1001 86380 86390 1
404505 99404505 1001 86380 86390 1
404561 99404561 1001 86380 86390 1
404768 99404768 1001 86380 86390 1
404779 99404779 1001 86380 86390 1
405109 99405109 1001 86380 86390 1
405188 99405188 1001 86380 86390 1
405412 99405412 1001 86380 86390 1
405452 99405452 1001 86380 86390 1
405649 99405649 1001 86380 86390 1
405870 99405870 1001 86380 86390 1
406071 99406071 1001 86380 86390 1
406155 99406155 1001 86380 86390 1
406259 99406259 1001 86380 86390 1
406326 99406326 1001 86380 86390 1
406343 99406343 1001 86380 86390 1
406948 99406948 1001 86380 86390 1
407078 99407078 1001 86380 86390 1
407036 99407036 1001 86380 86390 1
407270 99407270 1001 86380 86390 1
407328 99407328 1001 86380 86390 1
407559 99407559 1001 86380 86390 1
407566 99407566 1001 86380 86390 1
407704 99407704 1001 86380 86390 1
407845 99407845 1001 86380 86390 1
407771 99407771 1001 86380 86390 1
408173 99408173 1001 86380 86390 1
408267 99408267 1001 86380 86390 1
408349 99408349 1001 86380 86390 1
408428 99408428 1001 86380 86390 1
408866 99408866 1001 86380 86390 1
408864 99408864 1001 86380 86390 1
408913 99408913 1001 86380 86390 1
409023 99409023 1001 86380 86390 1
409181 99409181 1001 86380 86390 1
409298 99409298 1001 86380 86390 1
409195 99409195 1001 86380 86390 1
409495 99409495 1001 86380 86390 1
409508 99409508 1001 86380 86390 1
409728 99409728 1001 86380 86390 1
409734 99409734 1001 86380 86390 1
409887 99409887 1001 86380 86390 1
410008 99410008 1001 86380 86390 1
410294 99410294 1001 86380 86390 1
410232 99410232 1001 86380 86390 1
410233 99410233 1001 86380 86390 1
410417 99410417 1001 86380 86390 1
410527 99410527 1001 86380 86390 1
410556 99410556 1001 86380 86390 1
410789 99410789 1001 86380 86390 1
410795 99410795 1001 86380 86390 1
411433 99411433 1001 86380 86390 1
411474 99411474 1001 86380 86390 1
411476 99411476 1001 86380 86390 1
411555 99411555 1001 86380 86390 1
411797 99411797 1001 86380 86390 1
411870 99411870 1001 86380 86390 1
411924 99411924 1001 86380 86390 1
411963 99411963 1001 86380 86390 1
413400 99413400 1001 86380 86390 1
413321 99413321 1001 86380 86390 1
413503 99413503 1001 86380 86390 1
413307 99413307 1001 86380 86390 1
413087 99413087 1001 86380 86390 1
412891 99412891 1001 86380 86390 1
412895 99412895 1001 86380 86390 1
412948 99412948 1001 86380 86390 1
413130 99413130 1001 86380 86390 1
412641 99412641 1001 86380 86390 1
412866 99412866 1001 86380 86390 1
412871 99412871 1001 86380 86390 1
412536 99412536 1001 86380 86390 1
412809 99412809 1001 86380 86390 1
415062 99415062 1001 86380 86390 1
415149 99415149 1001 86380 86390 1
415237 99415237 1001 86380 86390 1
414512 99414512 1001 86380 86390 1
415671 99415671 1001 86380 86390 1
415651 99415651 1001 86380 86390 1
415553 99415553 1001 86380 86390 1
415486 99415486 1001 86380 86390 1
415715 99415715 1001 86380 86390 1
416791 99416791 1001 86380 86390 1
416819 99416819 1001 86380 86390 1
416820 99416820 1001 86380 86390 1
416750 99416750 1001 86380 86390 1
416214 99416214 1001 86380 86390 1
416291 99416291 1001 86380 86390 1
416384 99416384 1001 86380 86390 1
416363 99416363 1001 86380 86390 1
415880 99415880 1001 86380 86390 1
417116 99417116 1001 86380 86390 1
417298 99417298 1001 86380 86390 1
417083 99417083 1001 86380 86390 1
417186 99417186 1001 86380 86390 1
417478 99417478 1001 86380 86390 1
418586 99418586 1001 86380 86390 1
418706 99418706 1001 86380 86390 1
418710 99418710 1001 86380 86390 1
417677 99417677 1001 86380 86390 1
418000 99418000 1001 86380 86390 1
418832 99418832 1001 86380 86390 1
419938 99419938 1001 86380 86390 1
419455 99419455 1001 86380 86390 1
419625 99419625 1001 86380 86390 1
420809 99420809 1001 86380 86390 1
420569 99420569 1001 86380 86390 1
420505 99420505 1001 86380 86390 1
421748 99421748 1001 86380 86390 1
421819 99421819 1001 86380 86390 1
421873 99421873 1001 86380 86390 1
421979 99421979 1001 86380 86390 1
421804 99421804 1001 86380 86390 1
421809 99421809 1001 86380 86390 1
421938 99421938 1001 86380 86390 1
421566 99421566 1001 86380 86390 1
421457 99421457 1001 86380 86390 1
421355 99421355 1001 86380 86390 1
421624 99421624 1001 86380 86390 1
421653 99421653 1001 86380 86390 1
421161 99421161 1001 86380 86390 1
420849 99420849 1001 86380 86390 1
421138 99421138 1001 86380 86390 1
422216 99422216 1001 86380 86390 1
422282 99422282 1001 86380 86390 1
422169 99422169 1001 86380 86390 1
422172 99422172 1001 86380 86390 1
422266 99422266 1001 86380 86390 1
422185 99422185 1001 86380 86390 1
423386 99423386 1001 86380 86390 1
423417 99423417 1001 86380 86390 1
423019 99423019 1001 86380 86390 1
422652 99422652 1001 86380 86390 1
422889 99422889 1001 86380 86390 1
422716 99422716 1001 86380 86390 1
424151 99424151 1001 86380 86390 1
423866 99423866 1001 86380 86390 1
423944 99423944 1001 86380 86390 1
424043 99424043 1001 86380 86390 1
424103 99424103 1001 86380 86390 1
423801 99423801 1001 86380 86390 1
423835 99423835 1001 86380 86390 1
423898 99423898 1001 86380 86390 1
423961 99423961 1001 86380 86390 1
425259 99425259 1001 86380 86390 1
425346 99425346 1001 86380 86390 1
425242 99425242 1001 86380 86390 1
425272 99425272 1001 86380 86390 1
424641 99424641 1001 86380 86390 1
424711 99424711 1001 86380 86390 1
424788 99424788 1001 86380 86390 1
424729 99424729 1001 86380 86390 1
424164 99424164 1001 86380 86390 1
424406 99424406 1001 86380 86390 1
425531 99425531 1001 86380 86390 1
425597 99425597 1001 86380 86390 1
426904 99426904 1001 86380 86390 1
426908 99426908 1001 86380 86390 1
426622 99426622 1001 86380 86390 1
426328 99426328 1001 86380 86390 1
426330 99426330 1001 86380 86390 1
426582 99426582 1001 86380 86390 1
426290 99426290 1001 86380 86390 1
426515 99426515 1001 86380 86390 1
426369 99426369 1001 86380 86390 1
426443 99426443 1001 86380 86390 1
426619 99426619 1001 86380 86390 1
425959 99425959 1001 86380 86390 1
426018 99426018 1001 86380 86390 1
426046 99426046 1001 86380 86390 1
428569 99428569 1001 86380 86390 1
428424 99428424 1001 86380 86390 1
428696 99428696 1001 86380 86390 1
428093 99428093 1001 86380 86390 1
427975 99427975 1001 86380 86390 1
427996 99427996 1001 86380 86390 1
427850 99427850 1001 86380 86390 1
427763 99427763 1001 86380 86390 1
427551 99427551 1001 86380 86390 1
429040 99429040 1001 86380 86390 1
428770 99428770 1001 86380 86390 1
428930 99428930 1001 86380 86390 1
429059 99429059 1001 86380 86390 1
430322 99430322 1001 86380 86390 1
430049 99430049 1001 86380 86390 1
430331 99430331 1001 86380 86390 1
430340 99430340 1001 86380 86390 1
429831 99429831 1001 86380 86390 1
429711 99429711 1001 86380 86390 1
429721 99429721 1001 86380 86390 1
429910 99429910 1001 86380 86390 1
429675 99429675 1001 86380 86390 1
429676 99429676 1001 86380 86390 1
429409 99429409 1001 86380 86390 1
429336 99429336 1001 86380 86390 1
429262 99429262 1001 86380 86390 1
430526 99430526 1001 86380 86390 1
430805 99430805 1001 86380 86390 1
430752 99430752 1001 86380 86390 1
430701 99430701 1001 86380 86390 1
431966 99431966 1001 86380 86390 1
431841 99431841 1001 86380 86390 1
432027 99432027 1001 86380 86390 1
431359 99431359 1001 86380 86390 1
431565 99431565 1001 86380 86390 1
431468 99431468 1001 86380 86390 1
431074 99431074 1001 86380 86390 1
431165 99431165 1001 86380 86390 1
431061 99431061 1001 86380 86390 1
432156 99432156 1001 86380 86390 1
432227 99432227 1001 86380 86390 1
432386 99432386 1001 86380 86390 1
432194 99432194 1001 86380 86390 1
433392 99433392 1001 86380 86390 1
433322 99433322 1001 86380 86390 1
433352 99433352 1001 86380 86390 1
433706 99433706 1001 86380 86390 1
433709 99433709 1001 86380 86390 1
433481 99433481 1001 86380 86390 1
433361 99433361 1001 86380 86390 1
433287 99433287 1001 86380 86390 1
432651 99432651 1001 86380 86390 1
432851 99432851 1001 86380 86390 1
432515 99432515 1001 86380 86390 1
433967 99433967 1001 86380 86390 1
433812 99433812 1001 86380 86390 1
434021 99434021 1001 86380 86390 1
433837 99433837 1001 86380 86390 1
435134 99435134 1001 86380 86390 1
434401 99434401 1001 86380 86390 1
434230 99434230 1001 86380 86390 1
435730 99435730 1001 86380 86390 1
435582 99435582 1001 86380 86390 1
435538 99435538 1001 86380 86390 1
436980 99436980 1001 86380 86390 1
437102 99437102 1001 86380 86390 1
436596 99436596 1001 86380 86390 1
436580 99436580 1001 86380 86390 1
436470 99436470 1001 86380 86390 1
436339 99436339 1001 86380 86390 1
436074 99436074 1001 86380 86390 1
436196 99436196 1001 86380 86390 1
436107 99436107 1001 86380 86390 1
437173 99437173 1001 86380 86390 1
300642 99300642 1001 86380 86390 1
300701 99300701 1001 86380 86390 1
300677 99300677 1001 86380 86390 1
300263 99300263 1001 86380 86390 1
300277 99300277 1001 86380 86390 1
300216 99300216 1001 86380 86390 1
300167 99300167 1001 86380 86390 1
300297 99300297 1001 86380 86390 1
300311 99300311 1001 86380 86390 1
300144 99300144 1001 86380 86390 1
300261 99300261 1001 86380 86390 1
300858 99300858 1001 86380 86390 1
300872 99300872 1001 86380 86390 1
300821 99300821 1001 86380 86390 1
301529 99301529 1001 86380 86390 1
301471 99301471 1001 86380 86390 1
301497 99301497 1001 86380 86390 1
301433 99301433 1001 86380 86390 1
301260 99301260 1001 86380 86390 1
301304 99301304 1001 86380 86390 1
301178 99301178 1001 86380 86390 1
301165 99301165 1001 86380 86390 1
300991 99300991 1001 86380 86390 1
301017 99301017 1001 86380 86390 1
301073 99301073 1001 86380 86390 1
301099 99301099 1001 86380 86390 1
301024 99301024 1001 86380 86390 1
301657 99301657 1001 86380 86390 1
301739 99301739 1001 86380 86390 1
301625 99301625 1001 86380 86390 1
302266 99302266 1001 86380 86390 1
302379 99302379 1001 86380 86390 1
302051 99302051 1001 86380 86390 1
302064 99302064 1001 86380 86390 1
301802 99301802 1001 86380 86390 1
301949 99301949 1001 86380 86390 1
301938 99301938 1001 86380 86390 1
301964 99301964 1001 86380 86390 1
302498 99302498 1001 86380 86390 1
302540 99302540 1001 86380 86390 1
302553 99302553 1001 86380 86390 1
302425 99302425 1001 86380 86390 1
303131 99303131 1001 86380 86390 1
303004 99303004 1001 86380 86390 1
302976 99302976 1001 86380 86390 1
302921 99302921 1001 86380 86390 1
302628 99302628 1001 86380 86390 1
302622 99302622 1001 86380 86390 1
302727 99302727 1001 86380 86390 1
303347 99303347 1001 86380 86390 1
303317 99303317 1001 86380 86390 1
303920 99303920 1001 86380 86390 1
303961 99303961 1001 86380 86390 1
303938 99303938 1001 86380 86390 1
303900 99303900 1001 86380 86390 1
303993 99303993 1001 86380 86390 1
303750 99303750 1001 86380 86390 1
303764 99303764 1001 86380 86390 1
303805 99303805 1001 86380 86390 1
303655 99303655 1001 86380 86390 1
304083 99304083 1001 86380 86390 1
304213 99304213 1001 86380 86390 1
304170 99304170 1001 86380 86390 1
304693 99304693 1001 86380 86390 1
304785 99304785 1001 86380 86390 1
304815 99304815 1001 86380 86390 1
304500 99304500 1001 86380 86390 1
304539 99304539 1001 86380 86390 1
304490 99304490 1001 86380 86390 1
304453 99304453 1001 86380 86390 1
304637 99304637 1001 86380 86390 1
304651 99304651 1001 86380 86390 1
304333 99304333 1001 86380 86390 1
304900 99304900 1001 86380 86390 1
304865 99304865 1001 86380 86390 1
304879 99304879 1001 86380 86390 1
304959 99304959 1001 86380 86390 1
305654 99305654 1001 86380 86390 1
305549 99305549 1001 86380 86390 1
305629 99305629 1001 86380 86390 1
305502 99305502 1001 86380 86390 1
305325 99305325 1001 86380 86390 1
305456 99305456 1001 86380 86390 1
305445 99305445 1001 86380 86390 1
305362 99305362 1001 86380 86390 1
305194 99305194 1001 86380 86390 1
305107 99305107 1001 86380 86390 1
305120 99305120 1001 86380 86390 1
305154 99305154 1001 86380 86390 1
500103 99500103 1001 86380 86390 1
500067 99500067 1001 86380 86390 1
500121 99500121 1001 86380 86390 1
500099 99500099 1001 86380 86390 1
500778 99500778 1001 86380 86390 1
500700 99500700 1001 86380 86390 1
500535 99500535 1001 86380 86390 1
500566 99500566 1001 86380 86390 1
500352 99500352 1001 86380 86390 1
500303 99500303 1001 86380 86390 1
500228 99500228 1001 86380 86390 1
500203 99500203 1001 86380 86390 1
500903 99500903 1001 86380 86390 1
500856 99500856 1001 86380 86390 1
501004 99501004 1001 86380 86390 1
501473 99501473 1001 86380 86390 1
501452 99501452 1001 86380 86390 1
501570 99501570 1001 86380 86390 1
501545 99501545 1001 86380 86390 1
501508 99501508 1001 86380 86390 1
501601 99501601 1001 86380 86390 1
501292 99501292 1001 86380 86390 1
501359 99501359 1001 86380 86390 1
501389 99501389 1001 86380 86390 1
501185 99501185 1001 86380 86390 1
501823 99501823 1001 86380 86390 1
501789 99501789 1001 86380 86390 1
502418 99502418 1001 86380 86390 1
502458 99502458 1001 86380 86390 1
502322 99502322 1001 86380 86390 1
502247 99502247 1001 86380 86390 1
502188 99502188 1001 86380 86390 1
502138 99502138 1001 86380 86390 1
502179 99502179 1001 86380 86390 1
502000 99502000 1001 86380 86390 1
501977 99501977 1001 86380 86390 1
501978 99501978 1001 86380 86390 1
501994 99501994 1001 86380 86390 1
502566 99502566 1001 86380 86390 1
502639 99502639 1001 86380 86390 1
503290 99503290 1001 86380 86390 1
503269 99503269 1001 86380 86390 1
503160 99503160 1001 86380 86390 1
503123 99503123 1001 86380 86390 1
503051 99503051 1001 86380 86390 1
503040 99503040 1001 86380 86390 1
502926 99502926 1001 86380 86390 1
502941 99502941 1001 86380 86390 1
502713 99502713 1001 86380 86390 1
502861 99502861 1001 86380 86390 1
502680 99502680 1001 86380 86390 1
502862 99502862 1001 86380 86390 1
503497 99503497 1001 86380 86390 1
503472 99503472 1001 86380 86390 1
503450 99503450 1001 86380 86390 1
503465 99503465 1001 86380 86390 1
503453 99503453 1001 86380 86390 1
503417 99503417 1001 86380 86390 1
503989 99503989 1001 86380 86390 1
504108 99504108 1001 86380 86390 1
503923 99503923 1001 86380 86390 1
504079 99504079 1001 86380 86390 1
503745 99503745 1001 86380 86390 1
503793 99503793 1001 86380 86390 1
503686 99503686 1001 86380 86390 1
503504 99503504 1001 86380 86390 1
504248 99504248 1001 86380 86390 1
504160 99504160 1001 86380 86390 1
504253 99504253 1001 86380 86390 1
504124 99504124 1001 86380 86390 1
504884 99504884 1001 86380 86390 1
504849 99504849 1001 86380 86390 1
504799 99504799 1001 86380 86390 1
504651 99504651 1001 86380 86390 1
504705 99504705 1001 86380 86390 1
504579 99504579 1001 86380 86390 1
504620 99504620 1001 86380 86390 1
504398 99504398 1001 86380 86390 1
504516 99504516 1001 86380 86390 1
504504 99504504 1001 86380 86390 1
504947 99504947 1001 86380 86390 1
505052 99505052 1001 86380 86390 1
505117 99505117 1001 86380 86390 1
505016 99505016 1001 86380 86390 1
505031 99505031 1001 86380 86390 1
505719 99505719 1001 86380 86390 1
505745 99505745 1001 86380 86390 1
505672 99505672 1001 86380 86390 1
505724 99505724 1001 86380 86390 1
505587 99505587 1001 86380 86390 1
505626 99505626 1001 86380 86390 1
505462 99505462 1001 86380 86390 1
505501 99505501 1001 86380 86390 1
505426 99505426 1001 86380 86390 1
505428 99505428 1001 86380 86390 1
505430 99505430 1001 86380 86390 1
505482 99505482 1001 86380 86390 1
505563 99505563 1001 86380 86390 1
505227 99505227 1001 86380 86390 1
505319 99505319 1001 86380 86390 1
505245 99505245 1001 86380 86390 1
505311 99505311 1001 86380 86390 1
505819 99505819 1001 86380 86390 1
505820 99505820 1001 86380 86390 1
505907 99505907 1001 86380 86390 1
506507 99506507 1001 86380 86390 1
506448 99506448 1001 86380 86390 1
506515 99506515 1001 86380 86390 1
506332 99506332 1001 86380 86390 1
506208 99506208 1001 86380 86390 1
506015 99506015 1001 86380 86390 1
506178 99506178 1001 86380 86390 1
506010 99506010 1001 86380 86390 1
506153 99506153 1001 86380 86390 1
506065 99506065 1001 86380 86390 1
506779 99506779 1001 86380 86390 1
506757 99506757 1001 86380 86390 1
507294 99507294 1001 86380 86390 1
507234 99507234 1001 86380 86390 1
507248 99507248 1001 86380 86390 1
507264 99507264 1001 86380 86390 1
507342 99507342 1001 86380 86390 1
507141 99507141 1001 86380 86390 1
507159 99507159 1001 86380 86390 1
506827 99506827 1001 86380 86390 1
506868 99506868 1001 86380 86390 1
506985 99506985 1001 86380 86390 1
506921 99506921 1001 86380 86390 1
506848 99506848 1001 86380 86390 1
507538 99507538 1001 86380 86390 1
507513 99507513 1001 86380 86390 1
507604 99507604 1001 86380 86390 1
507568 99507568 1001 86380 86390 1
508207 99508207 1001 86380 86390 1
507838 99507838 1001 86380 86390 1
507854 99507854 1001 86380 86390 1
507962 99507962 1001 86380 86390 1
507706 99507706 1001 86380 86390 1
507732 99507732 1001 86380 86390 1
508310 99508310 1001 86380 86390 1
508315 99508315 1001 86380 86390 1
508292 99508292 1001 86380 86390 1
508370 99508370 1001 86380 86390 1
508383 99508383 1001 86380 86390 1
508410 99508410 1001 86380 86390 1
508348 99508348 1001 86380 86390 1
508426 99508426 1001 86380 86390 1
509026 99509026 1001 86380 86390 1
508901 99508901 1001 86380 86390 1
509007 99509007 1001 86380 86390 1
508945 99508945 1001 86380 86390 1
508673 99508673 1001 86380 86390 1
508549 99508549 1001 86380 86390 1
509229 99509229 1001 86380 86390 1
509126 99509126 1001 86380 86390 1
509084 99509084 1001 86380 86390 1
509853 99509853 1001 86380 86390 1
509815 99509815 1001 86380 86390 1
509707 99509707 1001 86380 86390 1
509695 99509695 1001 86380 86390 1
509657 99509657 1001 86380 86390 1
509576 99509576 1001 86380 86390 1
509332 99509332 1001 86380 86390 1
509371 99509371 1001 86380 86390 1
509423 99509423 1001 86380 86390 1
509351 99509351 1001 86380 86390 1
509468 99509468 1001 86380 86390 1
509963 99509963 1001 86380 86390 1
510031 99510031 1001 86380 86390 1
509936 99509936 1001 86380 86390 1
510678 99510678 1001 86380 86390 1
510655 99510655 1001 86380 86390 1
510675 99510675 1001 86380 86390 1
510392 99510392 1001 86380 86390 1
510405 99510405 1001 86380 86390 1
510495 99510495 1001 86380 86390 1
510373 99510373 1001 86380 86390 1
510125 99510125 1001 86380 86390 1
510282 99510282 1001 86380 86390 1
510235 99510235 1001 86380 86390 1
510853 99510853 1001 86380 86390 1
510893 99510893 1001 86380 86390 1
510874 99510874 1001 86380 86390 1
510772 99510772 1001 86380 86390 1
510824 99510824 1001 86380 86390 1
511400 99511400 1001 86380 86390 1
511114 99511114 1001 86380 86390 1
511127 99511127 1001 86380 86390 1
510961 99510961 1001 86380 86390 1
511026 99511026 1001 86380 86390 1
511084 99511084 1001 86380 86390 1
511733 99511733 1001 86380 86390 1
511643 99511643 1001 86380 86390 1
511631 99511631 1001 86380 86390 1
511679 99511679 1001 86380 86390 1
512212 99512212 1001 86380 86390 1
512253 99512253 1001 86380 86390 1
512371 99512371 1001 86380 86390 1
512031 99512031 1001 86380 86390 1
512059 99512059 1001 86380 86390 1
512137 99512137 1001 86380 86390 1
512086 99512086 1001 86380 86390 1
511971 99511971 1001 86380 86390 1
511975 99511975 1001 86380 86390 1
511940 99511940 1001 86380 86390 1
512439 99512439 1001 86380 86390 1
512569 99512569 1001 86380 86390 1
512427 99512427 1001 86380 86390 1
513082 99513082 1001 86380 86390 1
513192 99513192 1001 86380 86390 1
513195 99513195 1001 86380 86390 1
513203 99513203 1001 86380 86390 1
512993 99512993 1001 86380 86390 1
512921 99512921 1001 86380 86390 1
512701 99512701 1001 86380 86390 1
512630 99512630 1001 86380 86390 1
512711 99512711 1001 86380 86390 1
513282 99513282 1001 86380 86390 1
513206 99513206 1001 86380 86390 1
513272 99513272 1001 86380 86390 1
513207 99513207 1001 86380 86390 1
513389 99513389 1001 86380 86390 1
513210 99513210 1001 86380 86390 1
513960 99513960 1001 86380 86390 1
513980 99513980 1001 86380 86390 1
513774 99513774 1001 86380 86390 1
513581 99513581 1001 86380 86390 1
513609 99513609 1001 86380 86390 1
513589 99513589 1001 86380 86390 1
514087 99514087 1001 86380 86390 1
514166 99514166 1001 86380 86390 1
514079 99514079 1001 86380 86390 1
514654 99514654 1001 86380 86390 1
514496 99514496 1001 86380 86390 1
514472 99514472 1001 86380 86390 1
514592 99514592 1001 86380 86390 1
514529 99514529 1001 86380 86390 1
514494 99514494 1001 86380 86390 1
514281 99514281 1001 86380 86390 1
514322 99514322 1001 86380 86390 1
514426 99514426 1001 86380 86390 1
514272 99514272 1001 86380 86390 1
514364 99514364 1001 86380 86390 1
514961 99514961 1001 86380 86390 1
515052 99515052 1001 86380 86390 1
514910 99514910 1001 86380 86390 1
514886 99514886 1001 86380 86390 1
515005 99515005 1001 86380 86390 1
515033 99515033 1001 86380 86390 1
515504 99515504 1001 86380 86390 1
515655 99515655 1001 86380 86390 1
515511 99515511 1001 86380 86390 1
515487 99515487 1001 86380 86390 1
515642 99515642 1001 86380 86390 1
515617 99515617 1001 86380 86390 1
515645 99515645 1001 86380 86390 1
515298 99515298 1001 86380 86390 1
515417 99515417 1001 86380 86390 1
515463 99515463 1001 86380 86390 1
515322 99515322 1001 86380 86390 1
515412 99515412 1001 86380 86390 1
515128 99515128 1001 86380 86390 1
515235 99515235 1001 86380 86390 1
515223 99515223 1001 86380 86390 1
515214 99515214 1001 86380 86390 1
515074 99515074 1001 86380 86390 1
515798 99515798 1001 86380 86390 1
515815 99515815 1001 86380 86390 1
515714 99515714 1001 86380 86390 1
516386 99516386 1001 86380 86390 1
516443 99516443 1001 86380 86390 1
516175 99516175 1001 86380 86390 1
516189 99516189 1001 86380 86390 1
516177 99516177 1001 86380 86390 1
516036 99516036 1001 86380 86390 1
515911 99515911 1001 86380 86390 1
517194 99517194 1001 86380 86390 1
517222 99517222 1001 86380 86390 1
517267 99517267 1001 86380 86390 1
517242 99517242 1001 86380 86390 1
517330 99517330 1001 86380 86390 1
517032 99517032 1001 86380 86390 1
517100 99517100 1001 86380 86390 1
516742 99516742 1001 86380 86390 1
516837 99516837 1001 86380 86390 1
516907 99516907 1001 86380 86390 1
518047 99518047 1001 86380 86390 1
518128 99518128 1001 86380 86390 1
518025 99518025 1001 86380 86390 1
518044 99518044 1001 86380 86390 1
518096 99518096 1001 86380 86390 1
517803 99517803 1001 86380 86390 1
517887 99517887 1001 86380 86390 1
517914 99517914 1001 86380 86390 1
517709 99517709 1001 86380 86390 1
517621 99517621 1001 86380 86390 1
517693 99517693 1001 86380 86390 1
517733 99517733 1001 86380 86390 1
518256 99518256 1001 86380 86390 1
518960 99518960 1001 86380 86390 1
518607 99518607 1001 86380 86390 1
518710 99518710 1001 86380 86390 1
518659 99518659 1001 86380 86390 1
518685 99518685 1001 86380 86390 1
518780 99518780 1001 86380 86390 1
518487 99518487 1001 86380 86390 1
519166 99519166 1001 86380 86390 1
519642 99519642 1001 86380 86390 1
519695 99519695 1001 86380 86390 1
519528 99519528 1001 86380 86390 1
519580 99519580 1001 86380 86390 1
519271 99519271 1001 86380 86390 1
519338 99519338 1001 86380 86390 1
519196 99519196 1001 86380 86390 1
519366 99519366 1001 86380 86390 1
519357 99519357 1001 86380 86390 1
519969 99519969 1001 86380 86390 1
519958 99519958 1001 86380 86390 1
519920 99519920 1001 86380 86390 1
519933 99519933 1001 86380 86390 1
519895 99519895 1001 86380 86390 1
519948 99519948 1001 86380 86390 1
520467 99520467 1001 86380 86390 1
520535 99520535 1001 86380 86390 1
520497 99520497 1001 86380 86390 1
520256 99520256 1001 86380 86390 1
520058 99520058 1001 86380 86390 1
520034 99520034 1001 86380 86390 1
520096 99520096 1001 86380 86390 1
520653 99520653 1001 86380 86390 1
520797 99520797 1001 86380 86390 1
521352 99521352 1001 86380 86390 1
521419 99521419 1001 86380 86390 1
521359 99521359 1001 86380 86390 1
521375 99521375 1001 86380 86390 1
521108 99521108 1001 86380 86390 1
521175 99521175 1001 86380 86390 1
521244 99521244 1001 86380 86390 1
521156 99521156 1001 86380 86390 1
520859 99520859 1001 86380 86390 1
520978 99520978 1001 86380 86390 1
521032 99521032 1001 86380 86390 1
520947 99520947 1001 86380 86390 1
521620 99521620 1001 86380 86390 1
521621 99521621 1001 86380 86390 1
521518 99521518 1001 86380 86390 1
521485 99521485 1001 86380 86390 1
522167 99522167 1001 86380 86390 1
522221 99522221 1001 86380 86390 1
522157 99522157 1001 86380 86390 1
522283 99522283 1001 86380 86390 1
521983 99521983 1001 86380 86390 1
521967 99521967 1001 86380 86390 1
521711 99521711 1001 86380 86390 1
521717 99521717 1001 86380 86390 1
521747 99521747 1001 86380 86390 1
522449 99522449 1001 86380 86390 1
522312 99522312 1001 86380 86390 1
523019 99523019 1001 86380 86390 1
523021 99523021 1001 86380 86390 1
522933 99522933 1001 86380 86390 1
523024 99523024 1001 86380 86390 1
523037 99523037 1001 86380 86390 1
522824 99522824 1001 86380 86390 1
522769 99522769 1001 86380 86390 1
523323 99523323 1001 86380 86390 1
523221 99523221 1001 86380 86390 1
522498 99522498 1001 86380 86390 1
523752 99523752 1001 86380 86390 1
523862 99523862 1001 86380 86390 1
523612 99523612 1001 86380 86390 1
523536 99523536 1001 86380 86390 1
523654 99523654 1001 86380 86390 1
523693 99523693 1001 86380 86390 1
523698 99523698 1001 86380 86390 1
523462 99523462 1001 86380 86390 1
524084 99524084 1001 86380 86390 1
524060 99524060 1001 86380 86390 1
524105 99524105 1001 86380 86390 1
523967 99523967 1001 86380 86390 1
524716 99524716 1001 86380 86390 1
524691 99524691 1001 86380 86390 1
524454 99524454 1001 86380 86390 1
524235 99524235 1001 86380 86390 1
524201 99524201 1001 86380 86390 1
524915 99524915 1001 86380 86390 1
524855 99524855 1001 86380 86390 1
525506 99525506 1001 86380 86390 1
525343 99525343 1001 86380 86390 1
525184 99525184 1001 86380 86390 1
525045 99525045 1001 86380 86390 1
525750 99525750 1001 86380 86390 1
525706 99525706 1001 86380 86390 1
526321 99526321 1001 86380 86390 1
526023 99526023 1001 86380 86390 1
526163 99526163 1001 86380 86390 1
525996 99525996 1001 86380 86390 1
525891 99525891 1001 86380 86390 1
526447 99526447 1001 86380 86390 1
527123 99527123 1001 86380 86390 1
527205 99527205 1001 86380 86390 1
527289 99527289 1001 86380 86390 1
527380 99527380 1001 86380 86390 1
527370 99527370 1001 86380 86390 1
527422 99527422 1001 86380 86390 1
527414 99527414 1001 86380 86390 1
527961 99527961 1001 86380 86390 1
527991 99527991 1001 86380 86390 1
528010 99528010 1001 86380 86390 1
527858 99527858 1001 86380 86390 1
527796 99527796 1001 86380 86390 1
527694 99527694 1001 86380 86390 1
527560 99527560 1001 86380 86390 1
527653 99527653 1001 86380 86390 1
527526 99527526 1001 86380 86390 1
527477 99527477 1001 86380 86390 1
528179 99528179 1001 86380 86390 1
527871 99527871 1001 86380 86390 1
528194 99528194 1001 86380 86390 1
528182 99528182 1001 86380 86390 1
528226 99528226 1001 86380 86390 1
528724 99528724 1001 86380 86390 1
528737 99528737 1001 86380 86390 1
528807 99528807 1001 86380 86390 1
528860 99528860 1001 86380 86390 1
528783 99528783 1001 86380 86390 1
528508 99528508 1001 86380 86390 1
528600 99528600 1001 86380 86390 1
528498 99528498 1001 86380 86390 1
528349 99528349 1001 86380 86390 1
528381 99528381 1001 86380 86390 1
529094 99529094 1001 86380 86390 1
528966 99528966 1001 86380 86390 1
529083 99529083 1001 86380 86390 1
528985 99528985 1001 86380 86390 1
529567 99529567 1001 86380 86390 1
529636 99529636 1001 86380 86390 1
529650 99529650 1001 86380 86390 1
529496 99529496 1001 86380 86390 1
529370 99529370 1001 86380 86390 1
529133 99529133 1001 86380 86390 1
529148 99529148 1001 86380 86390 1
529266 99529266 1001 86380 86390 1
529241 99529241 1001 86380 86390 1
529124 99529124 1001 86380 86390 1
529268 99529268 1001 86380 86390 1
529256 99529256 1001 86380 86390 1
529312 99529312 1001 86380 86390 1
529766 99529766 1001 86380 86390 1
529849 99529849 1001 86380 86390 1
529852 99529852 1001 86380 86390 1
530479 99530479 1001 86380 86390 1
530528 99530528 1001 86380 86390 1
530270 99530270 1001 86380 86390 1
530287 99530287 1001 86380 86390 1
530229 99530229 1001 86380 86390 1
530130 99530130 1001 86380 86390 1
529976 99529976 1001 86380 86390 1
530028 99530028 1001 86380 86390 1
530609 99530609 1001 86380 86390 1
530639 99530639 1001 86380 86390 1
530678 99530678 1001 86380 86390 1
531272 99531272 1001 86380 86390 1
531088 99531088 1001 86380 86390 1
531129 99531129 1001 86380 86390 1
530907 99530907 1001 86380 86390 1
530780 99530780 1001 86380 86390 1
530938 99530938 1001 86380 86390 1
530952 99530952 1001 86380 86390 1
531382 99531382 1001 86380 86390 1
531461 99531461 1001 86380 86390 1
531385 99531385 1001 86380 86390 1
532030 99532030 1001 86380 86390 1
532164 99532164 1001 86380 86390 1
532192 99532192 1001 86380 86390 1
532101 99532101 1001 86380 86390 1
531974 99531974 1001 86380 86390 1
531949 99531949 1001 86380 86390 1
531824 99531824 1001 86380 86390 1
531864 99531864 1001 86380 86390 1
531676 99531676 1001 86380 86390 1
531773 99531773 1001 86380 86390 1
532377 99532377 1001 86380 86390 1
532843 99532843 1001 86380 86390 1
533007 99533007 1001 86380 86390 1
533013 99533013 1001 86380 86390 1
532662 99532662 1001 86380 86390 1
532707 99532707 1001 86380 86390 1
532450 99532450 1001 86380 86390 1
532491 99532491 1001 86380 86390 1
532481 99532481 1001 86380 86390 1
532575 99532575 1001 86380 86390 1
533034 99533034 1001 86380 86390 1
533088 99533088 1001 86380 86390 1
533194 99533194 1001 86380 86390 1
533066 99533066 1001 86380 86390 1
533053 99533053 1001 86380 86390 1
533525 99533525 1001 86380 86390 1
533323 99533323 1001 86380 86390 1
533336 99533336 1001 86380 86390 1
534683 99534683 1001 86380 86390 1
534572 99534572 1001 86380 86390 1
534578 99534578 1001 86380 86390 1
534467 99534467 1001 86380 86390 1
534302 99534302 1001 86380 86390 1
534277 99534277 1001 86380 86390 1
534372 99534372 1001 86380 86390 1
534465 99534465 1001 86380 86390 1
534236 99534236 1001 86380 86390 1
534251 99534251 1001 86380 86390 1
534200 99534200 1001 86380 86390 1
534213 99534213 1001 86380 86390 1
534786 99534786 1001 86380 86390 1
534735 99534735 1001 86380 86390 1
534774 99534774 1001 86380 86390 1
534809 99534809 1001 86380 86390 1
535319 99535319 1001 86380 86390 1
535489 99535489 1001 86380 86390 1
535499 99535499 1001 86380 86390 1
535405 99535405 1001 86380 86390 1
535153 99535153 1001 86380 86390 1
535156 99535156 1001 86380 86390 1
534894 99534894 1001 86380 86390 1
534923 99534923 1001 86380 86390 1
535053 99535053 1001 86380 86390 1
535641 99535641 1001 86380 86390 1
536184 99536184 1001 86380 86390 1
536134 99536134 1001 86380 86390 1
536321 99536321 1001 86380 86390 1
536089 99536089 1001 86380 86390 1
536039 99536039 1001 86380 86390 1
535819 99535819 1001 86380 86390 1
535888 99535888 1001 86380 86390 1
535902 99535902 1001 86380 86390 1
535761 99535761 1001 86380 86390 1
535905 99535905 1001 86380 86390 1
535831 99535831 1001 86380 86390 1
536430 99536430 1001 86380 86390 1
536448 99536448 1001 86380 86390 1
537099 99537099 1001 86380 86390 1
537163 99537163 1001 86380 86390 1
537115 99537115 1001 86380 86390 1
537140 99537140 1001 86380 86390 1
537016 99537016 1001 86380 86390 1
537069 99537069 1001 86380 86390 1
537019 99537019 1001 86380 86390 1
537020 99537020 1001 86380 86390 1
537059 99537059 1001 86380 86390 1
536905 99536905 1001 86380 86390 1
536948 99536948 1001 86380 86390 1
536622 99536622 1001 86380 86390 1
536612 99536612 1001 86380 86390 1
536577 99536577 1001 86380 86390 1
537356 99537356 1001 86380 86390 1
537350 99537350 1001 86380 86390 1
537960 99537960 1001 86380 86390 1
537799 99537799 1001 86380 86390 1
537597 99537597 1001 86380 86390 1
537484 99537484 1001 86380 86390 1
537482 99537482 1001 86380 86390 1
538075 99538075 1001 86380 86390 1
538155 99538155 1001 86380 86390 1
538157 99538157 1001 86380 86390 1
538173 99538173 1001 86380 86390 1
538786 99538786 1001 86380 86390 1
538617 99538617 1001 86380 86390 1
538656 99538656 1001 86380 86390 1
538428 99538428 1001 86380 86390 1
538507 99538507 1001 86380 86390 1
538450 99538450 1001 86380 86390 1
538544 99538544 1001 86380 86390 1
538893 99538893 1001 86380 86390 1
538978 99538978 1001 86380 86390 1
538992 99538992 1001 86380 86390 1
539450 99539450 1001 86380 86390 1
539582 99539582 1001 86380 86390 1
539508 99539508 1001 86380 86390 1
539511 99539511 1001 86380 86390 1
539367 99539367 1001 86380 86390 1
539179 99539179 1001 86380 86390 1
539027 99539027 1001 86380 86390 1
539846 99539846 1001 86380 86390 1
539821 99539821 1001 86380 86390 1
539809 99539809 1001 86380 86390 1
539785 99539785 1001 86380 86390 1
539645 99539645 1001 86380 86390 1
539646 99539646 1001 86380 86390 1
540395 99540395 1001 86380 86390 1
540388 99540388 1001 86380 86390 1
540363 99540363 1001 86380 86390 1
540121 99540121 1001 86380 86390 1
540097 99540097 1001 86380 86390 1
540156 99540156 1001 86380 86390 1
539963 99539963 1001 86380 86390 1
540019 99540019 1001 86380 86390 1
539999 99539999 1001 86380 86390 1
540517 99540517 1001 86380 86390 1
540556 99540556 1001 86380 86390 1
540550 99540550 1001 86380 86390 1
540606 99540606 1001 86380 86390 1
541222 99541222 1001 86380 86390 1
540952 99540952 1001 86380 86390 1
540726 99540726 1001 86380 86390 1
540680 99540680 1001 86380 86390 1
541481 99541481 1001 86380 86390 1
541972 99541972 1001 86380 86390 1
541842 99541842 1001 86380 86390 1
541744 99541744 1001 86380 86390 1
541718 99541718 1001 86380 86390 1
541572 99541572 1001 86380 86390 1
541653 99541653 1001 86380 86390 1
542195 99542195 1001 86380 86390 1
542157 99542157 1001 86380 86390 1
542158 99542158 1001 86380 86390 1
542316 99542316 1001 86380 86390 1
542318 99542318 1001 86380 86390 1
542778 99542778 1001 86380 86390 1
542754 99542754 1001 86380 86390 1
542846 99542846 1001 86380 86390 1
542900 99542900 1001 86380 86390 1
542932 99542932 1001 86380 86390 1
542906 99542906 1001 86380 86390 1
542678 99542678 1001 86380 86390 1
542602 99542602 1001 86380 86390 1
542655 99542655 1001 86380 86390 1
542475 99542475 1001 86380 86390 1
542529 99542529 1001 86380 86390 1
542971 99542971 1001 86380 86390 1
543061 99543061 1001 86380 86390 1
542975 99542975 1001 86380 86390 1
543149 99543149 1001 86380 86390 1
543627 99543627 1001 86380 86390 1
543465 99543465 1001 86380 86390 1
543384 99543384 1001 86380 86390 1
543266 99543266 1001 86380 86390 1
543823 99543823 1001 86380 86390 1
543914 99543914 1001 86380 86390 1
543773 99543773 1001 86380 86390 1
543817 99543817 1001 86380 86390 1
544447 99544447 1001 86380 86390 1
544502 99544502 1001 86380 86390 1
544542 99544542 1001 86380 86390 1
544465 99544465 1001 86380 86390 1
544329 99544329 1001 86380 86390 1
544381 99544381 1001 86380 86390 1
544232 99544232 1001 86380 86390 1
544258 99544258 1001 86380 86390 1
544390 99544390 1001 86380 86390 1
544080 99544080 1001 86380 86390 1
544057 99544057 1001 86380 86390 1
544150 99544150 1001 86380 86390 1
544115 99544115 1001 86380 86390 1
544077 99544077 1001 86380 86390 1
544156 99544156 1001 86380 86390 1
544690 99544690 1001 86380 86390 1
544731 99544731 1001 86380 86390 1
544669 99544669 1001 86380 86390 1
544709 99544709 1001 86380 86390 1
544671 99544671 1001 86380 86390 1
431565 1132 1001 18540 19377 1
511956 740 1001 67719 68018 1
400092 99400092 1001 86380 86390 1
400195 99400195 1001 86380 86390 1
400234 99400234 1001 86380 86390 1
400264 99400264 1001 86380 86390 1
400772 99400772 1001 86380 86390 1
400963 99400963 1001 86380 86390 1
401287 99401287 1001 86380 86390 1
401437 99401437 1001 86380 86390 1
401452 99401452 1001 86380 86390 1
401433 99401433 1001 86380 86390 1
401464 99401464 1001 86380 86390 1
401529 99401529 1001 86380 86390 1
401510 99401510 1001 86380 86390 1
401730 99401730 1001 86380 86390 1
401974 99401974 1001 86380 86390 1
402493 99402493 1001 86380 86390 1
403077 99403077 1001 86380 86390 1
403033 99403033 1001 86380 86390 1
403120 99403120 1001 86380 86390 1
403355 99403355 1001 86380 86390 1
403607 99403607 1001 86380 86390 1
403679 99403679 1001 86380 86390 1
403705 99403705 1001 86380 86390 1
404466 99404466 1001 86380 86390 1
404444 99404444 1001 86380 86390 1
404847 99404847 1001 86380 86390 1
404970 99404970 1001 86380 86390 1
405063 99405063 1001 86380 86390 1
405156 99405156 1001 86380 86390 1
405390 99405390 1001 86380 86390 1
405473 99405473 1001 86380 86390 1
405525 99405525 1001 86380 86390 1
405750 99405750 1001 86380 86390 1
405699 99405699 1001 86380 86390 1
405996 99405996 1001 86380 86390 1
406172 99406172 1001 86380 86390 1
406381 99406381 1001 86380 86390 1
406386 99406386 1001 86380 86390 1
406907 99406907 1001 86380 86390 1
406909 99406909 1001 86380 86390 1
406866 99406866 1001 86380 86390 1
407019 99407019 1001 86380 86390 1
406962 99406962 1001 86380 86390 1
407123 99407123 1001 86380 86390 1
407997 99407997 1001 86380 86390 1
408006 99408006 1001 86380 86390 1
408195 99408195 1001 86380 86390 1
408285 99408285 1001 86380 86390 1
408517 99408517 1001 86380 86390 1
408527 99408527 1001 86380 86390 1
408569 99408569 1001 86380 86390 1
408943 99408943 1001 86380 86390 1
408882 99408882 1001 86380 86390 1
408977 99408977 1001 86380 86390 1
409074 99409074 1001 86380 86390 1
409069 99409069 1001 86380 86390 1
409266 99409266 1001 86380 86390 1
409225 99409225 1001 86380 86390 1
409589 99409589 1001 86380 86390 1
409659 99409659 1001 86380 86390 1
409854 99409854 1001 86380 86390 1
410108 99410108 1001 86380 86390 1
410113 99410113 1001 86380 86390 1
410297 99410297 1001 86380 86390 1
410306 99410306 1001 86380 86390 1
410420 99410420 1001 86380 86390 1
410798 99410798 1001 86380 86390 1
410984 99410984 1001 86380 86390 1
411095 99411095 1001 86380 86390 1
411158 99411158 1001 86380 86390 1
411160 99411160 1001 86380 86390 1
411510 99411510 1001 86380 86390 1
411596 99411596 1001 86380 86390 1
411823 99411823 1001 86380 86390 1
411937 99411937 1001 86380 86390 1
412154 99412154 1001 86380 86390 1
412456 99412456 1001 86380 86390 1
412431 99412431 1001 86380 86390 1
412352 99412352 1001 86380 86390 1
413579 99413579 1001 86380 86390 1
413410 99413410 1001 86380 86390 1
413664 99413664 1001 86380 86390 1
413438 99413438 1001 86380 86390 1
413279 99413279 1001 86380 86390 1
412721 99412721 1001 86380 86390 1
412529 99412529 1001 86380 86390 1
412786 99412786 1001 86380 86390 1
412524 99412524 1001 86380 86390 1
414023 99414023 1001 86380 86390 1
413774 99413774 1001 86380 86390 1
413796 99413796 1001 86380 86390 1
413799 99413799 1001 86380 86390 1
415227 99415227 1001 86380 86390 1
415100 99415100 1001 86380 86390 1
415090 99415090 1001 86380 86390 1
414549 99414549 1001 86380 86390 1
414160 99414160 1001 86380 86390 1
414456 99414456 1001 86380 86390 1
415652 99415652 1001 86380 86390 1
415328 99415328 1001 86380 86390 1
415564 99415564 1001 86380 86390 1
416944 99416944 1001 86380 86390 1
416471 99416471 1001 86380 86390 1
416356 99416356 1001 86380 86390 1
416247 99416247 1001 86380 86390 1
416511 99416511 1001 86380 86390 1
415931 99415931 1001 86380 86390 1
415935 99415935 1001 86380 86390 1
415818 99415818 1001 86380 86390 1
417121 99417121 1001 86380 86390 1
417291 99417291 1001 86380 86390 1
417003 99417003 1001 86380 86390 1
417009 99417009 1001 86380 86390 1
417450 99417450 1001 86380 86390 1
417431 99417431 1001 86380 86390 1
418746 99418746 1001 86380 86390 1
418512 99418512 1001 86380 86390 1
418226 99418226 1001 86380 86390 1
418382 99418382 1001 86380 86390 1
418403 99418403 1001 86380 86390 1
418123 99418123 1001 86380 86390 1
418009 99418009 1001 86380 86390 1
417945 99417945 1001 86380 86390 1
419007 99419007 1001 86380 86390 1
418853 99418853 1001 86380 86390 1
418960 99418960 1001 86380 86390 1
419119 99419119 1001 86380 86390 1
418897 99418897 1001 86380 86390 1
418998 99418998 1001 86380 86390 1
420386 99420386 1001 86380 86390 1
420422 99420422 1001 86380 86390 1
420092 99420092 1001 86380 86390 1
419720 99419720 1001 86380 86390 1
419729 99419729 1001 86380 86390 1
419811 99419811 1001 86380 86390 1
419937 99419937 1001 86380 86390 1
419408 99419408 1001 86380 86390 1
419297 99419297 1001 86380 86390 1
419215 99419215 1001 86380 86390 1
419393 99419393 1001 86380 86390 1
420465 99420465 1001 86380 86390 1
420449 99420449 1001 86380 86390 1
420781 99420781 1001 86380 86390 1
420532 99420532 1001 86380 86390 1
421771 99421771 1001 86380 86390 1
422065 99422065 1001 86380 86390 1
421565 99421565 1001 86380 86390 1
421317 99421317 1001 86380 86390 1
421432 99421432 1001 86380 86390 1
421384 99421384 1001 86380 86390 1
421293 99421293 1001 86380 86390 1
420839 99420839 1001 86380 86390 1
421047 99421047 1001 86380 86390 1
422437 99422437 1001 86380 86390 1
423412 99423412 1001 86380 86390 1
423698 99423698 1001 86380 86390 1
423395 99423395 1001 86380 86390 1
423127 99423127 1001 86380 86390 1
423291 99423291 1001 86380 86390 1
423285 99423285 1001 86380 86390 1
422979 99422979 1001 86380 86390 1
422628 99422628 1001 86380 86390 1
422860 99422860 1001 86380 86390 1
424012 99424012 1001 86380 86390 1
424020 99424020 1001 86380 86390 1
423307 99423307 1001 86380 86390 1
423782 99423782 1001 86380 86390 1
423978 99423978 1001 86380 86390 1
423837 99423837 1001 86380 86390 1
425061 99425061 1001 86380 86390 1
425158 99425158 1001 86380 86390 1
425023 99425023 1001 86380 86390 1
425028 99425028 1001 86380 86390 1
424604 99424604 1001 86380 86390 1
424871 99424871 1001 86380 86390 1
424999 99424999 1001 86380 86390 1
424975 99424975 1001 86380 86390 1
424308 99424308 1001 86380 86390 1
425777 99425777 1001 86380 86390 1
425506 99425506 1001 86380 86390 1
425396 99425396 1001 86380 86390 1
425824 99425824 1001 86380 86390 1
426894 99426894 1001 86380 86390 1
426748 99426748 1001 86380 86390 1
426377 99426377 1001 86380 86390 1
426488 99426488 1001 86380 86390 1
426608 99426608 1001 86380 86390 1
426415 99426415 1001 86380 86390 1
426393 99426393 1001 86380 86390 1
426542 99426542 1001 86380 86390 1
425893 99425893 1001 86380 86390 1
426067 99426067 1001 86380 86390 1
426059 99426059 1001 86380 86390 1
427433 99427433 1001 86380 86390 1
427258 99427258 1001 86380 86390 1
427315 99427315 1001 86380 86390 1
427303 99427303 1001 86380 86390 1
427425 99427425 1001 86380 86390 1
427277 99427277 1001 86380 86390 1
427925 99427925 1001 86380 86390 1
427558 99427558 1001 86380 86390 1
427630 99427630 1001 86380 86390 1
427783 99427783 1001 86380 86390 1
427541 99427541 1001 86380 86390 1
427544 99427544 1001 86380 86390 1
427585 99427585 1001 86380 86390 1
427845 99427845 1001 86380 86390 1
427702 99427702 1001 86380 86390 1
428785 99428785 1001 86380 86390 1
428789 99428789 1001 86380 86390 1
428855 99428855 1001 86380 86390 1
429092 99429092 1001 86380 86390 1
430241 99430241 1001 86380 86390 1
430046 99430046 1001 86380 86390 1
430161 99430161 1001 86380 86390 1
430207 99430207 1001 86380 86390 1
430117 99430117 1001 86380 86390 1
429598 99429598 1001 86380 86390 1
429581 99429581 1001 86380 86390 1
429265 99429265 1001 86380 86390 1
429390 99429390 1001 86380 86390 1
429433 99429433 1001 86380 86390 1
429183 99429183 1001 86380 86390 1
429278 99429278 1001 86380 86390 1
429303 99429303 1001 86380 86390 1
429490 99429490 1001 86380 86390 1
430552 99430552 1001 86380 86390 1
430624 99430624 1001 86380 86390 1
430780 99430780 1001 86380 86390 1
430496 99430496 1001 86380 86390 1
432050 99432050 1001 86380 86390 1
431691 99431691 1001 86380 86390 1
431742 99431742 1001 86380 86390 1
431714 99431714 1001 86380 86390 1
431679 99431679 1001 86380 86390 1
431946 99431946 1001 86380 86390 1
431806 99431806 1001 86380 86390 1
431928 99431928 1001 86380 86390 1
431687 99431687 1001 86380 86390 1
431352 99431352 1001 86380 86390 1
431480 99431480 1001 86380 86390 1
431489 99431489 1001 86380 86390 1
431266 99431266 1001 86380 86390 1
431643 99431643 1001 86380 86390 1
430928 99430928 1001 86380 86390 1
430966 99430966 1001 86380 86390 1
430909 99430909 1001 86380 86390 1
431258 99431258 1001 86380 86390 1
430824 99430824 1001 86380 86390 1
432229 99432229 1001 86380 86390 1
432444 99432444 1001 86380 86390 1
432141 99432141 1001 86380 86390 1
433411 99433411 1001 86380 86390 1
433247 99433247 1001 86380 86390 1
433274 99433274 1001 86380 86390 1
432909 99432909 1001 86380 86390 1
432917 99432917 1001 86380 86390 1
432776 99432776 1001 86380 86390 1
432535 99432535 1001 86380 86390 1
433829 99433829 1001 86380 86390 1
433863 99433863 1001 86380 86390 1
433868 99433868 1001 86380 86390 1
433872 99433872 1001 86380 86390 1
434013 99434013 1001 86380 86390 1
434108 99434108 1001 86380 86390 1
433778 99433778 1001 86380 86390 1
435053 99435053 1001 86380 86390 1
435319 99435319 1001 86380 86390 1
434819 99434819 1001 86380 86390 1
434944 99434944 1001 86380 86390 1
434624 99434624 1001 86380 86390 1
434880 99434880 1001 86380 86390 1
434414 99434414 1001 86380 86390 1
434441 99434441 1001 86380 86390 1
434495 99434495 1001 86380 86390 1
435530 99435530 1001 86380 86390 1
435501 99435501 1001 86380 86390 1
437081 99437081 1001 86380 86390 1
437007 99437007 1001 86380 86390 1
436840 99436840 1001 86380 86390 1
436899 99436899 1001 86380 86390 1
437059 99437059 1001 86380 86390 1
436819 99436819 1001 86380 86390 1
436977 99436977 1001 86380 86390 1
436728 99436728 1001 86380 86390 1
436715 99436715 1001 86380 86390 1
436487 99436487 1001 86380 86390 1
436018 99436018 1001 86380 86390 1
436261 99436261 1001 86380 86390 1
436234 99436234 1001 86380 86390 1
300016 99300016 1001 86380 86390 1
300020 99300020 1001 86380 86390 1
300059 99300059 1001 86380 86390 1
300001 99300001 1001 86380 86390 1
300549 99300549 1001 86380 86390 1
300666 99300666 1001 86380 86390 1
300709 99300709 1001 86380 86390 1
300672 99300672 1001 86380 86390 1
300329 99300329 1001 86380 86390 1
300504 99300504 1001 86380 86390 1
300147 99300147 1001 86380 86390 1
300280 99300280 1001 86380 86390 1
300299 99300299 1001 86380 86390 1
300933 99300933 1001 86380 86390 1
301376 99301376 1001 86380 86390 1
301389 99301389 1001 86380 86390 1
301468 99301468 1001 86380 86390 1
301528 99301528 1001 86380 86390 1
301384 99301384 1001 86380 86390 1
301185 99301185 1001 86380 86390 1
301263 99301263 1001 86380 86390 1
301316 99301316 1001 86380 86390 1
301174 99301174 1001 86380 86390 1
301257 99301257 1001 86380 86390 1
301245 99301245 1001 86380 86390 1
301115 99301115 1001 86380 86390 1
300966 99300966 1001 86380 86390 1
300992 99300992 1001 86380 86390 1
301005 99301005 1001 86380 86390 1
300980 99300980 1001 86380 86390 1
301112 99301112 1001 86380 86390 1
301023 99301023 1001 86380 86390 1
301650 99301650 1001 86380 86390 1
301705 99301705 1001 86380 86390 1
302216 99302216 1001 86380 86390 1
302298 99302298 1001 86380 86390 1
302324 99302324 1001 86380 86390 1
302313 99302313 1001 86380 86390 1
302288 99302288 1001 86380 86390 1
302020 99302020 1001 86380 86390 1
302060 99302060 1001 86380 86390 1
301972 99301972 1001 86380 86390 1
302129 99302129 1001 86380 86390 1
302146 99302146 1001 86380 86390 1
302006 99302006 1001 86380 86390 1
301980 99301980 1001 86380 86390 1
301937 99301937 1001 86380 86390 1
302394 99302394 1001 86380 86390 1
302557 99302557 1001 86380 86390 1
303057 99303057 1001 86380 86390 1
303010 99303010 1001 86380 86390 1
303074 99303074 1001 86380 86390 1
302823 99302823 1001 86380 86390 1
302830 99302830 1001 86380 86390 1
302948 99302948 1001 86380 86390 1
302884 99302884 1001 86380 86390 1
302639 99302639 1001 86380 86390 1
302653 99302653 1001 86380 86390 1
302684 99302684 1001 86380 86390 1
304013 99304013 1001 86380 86390 1
303990 99303990 1001 86380 86390 1
303978 99303978 1001 86380 86390 1
303840 99303840 1001 86380 86390 1
303679 99303679 1001 86380 86390 1
303628 99303628 1001 86380 86390 1
303513 99303513 1001 86380 86390 1
303527 99303527 1001 86380 86390 1
304086 99304086 1001 86380 86390 1
304841 99304841 1001 86380 86390 1
304850 99304850 1001 86380 86390 1
304576 99304576 1001 86380 86390 1
304461 99304461 1001 86380 86390 1
304560 99304560 1001 86380 86390 1
304457 99304457 1001 86380 86390 1
304329 99304329 1001 86380 86390 1
304342 99304342 1001 86380 86390 1
304330 99304330 1001 86380 86390 1
304345 99304345 1001 86380 86390 1
304294 99304294 1001 86380 86390 1
304322 99304322 1001 86380 86390 1
304937 99304937 1001 86380 86390 1
305062 99305062 1001 86380 86390 1
304998 99304998 1001 86380 86390 1
305510 99305510 1001 86380 86390 1
305677 99305677 1001 86380 86390 1
305326 99305326 1001 86380 86390 1
305407 99305407 1001 86380 86390 1
305278 99305278 1001 86380 86390 1
305344 99305344 1001 86380 86390 1
305181 99305181 1001 86380 86390 1
305213 99305213 1001 86380 86390 1
500090 99500090 1001 86380 86390 1
500688 99500688 1001 86380 86390 1
500789 99500789 1001 86380 86390 1
500530 99500530 1001 86380 86390 1
500510 99500510 1001 86380 86390 1
500434 99500434 1001 86380 86390 1
500513 99500513 1001 86380 86390 1
500411 99500411 1001 86380 86390 1
500490 99500490 1001 86380 86390 1
500503 99500503 1001 86380 86390 1
500267 99500267 1001 86380 86390 1
501006 99501006 1001 86380 86390 1
500832 99500832 1001 86380 86390 1
501266 99501266 1001 86380 86390 1
501435 99501435 1001 86380 86390 1
501371 99501371 1001 86380 86390 1
501260 99501260 1001 86380 86390 1
501378 99501378 1001 86380 86390 1
501265 99501265 1001 86380 86390 1
501252 99501252 1001 86380 86390 1
501122 99501122 1001 86380 86390 1
501179 99501179 1001 86380 86390 1
501762 99501762 1001 86380 86390 1
501801 99501801 1001 86380 86390 1
502416 99502416 1001 86380 86390 1
502151 99502151 1001 86380 86390 1
502142 99502142 1001 86380 86390 1
502194 99502194 1001 86380 86390 1
501847 99501847 1001 86380 86390 1
501967 99501967 1001 86380 86390 1
501958 99501958 1001 86380 86390 1
502553 99502553 1001 86380 86390 1
502528 99502528 1001 86380 86390 1
502482 99502482 1001 86380 86390 1
502562 99502562 1001 86380 86390 1
502616 99502616 1001 86380 86390 1
503176 99503176 1001 86380 86390 1
503168 99503168 1001 86380 86390 1
503132 99503132 1001 86380 86390 1
503074 99503074 1001 86380 86390 1
502971 99502971 1001 86380 86390 1
502922 99502922 1001 86380 86390 1
503029 99503029 1001 86380 86390 1
502953 99502953 1001 86380 86390 1
502968 99502968 1001 86380 86390 1
503007 99503007 1001 86380 86390 1
502807 99502807 1001 86380 86390 1
502809 99502809 1001 86380 86390 1
503303 99503303 1001 86380 86390 1
503362 99503362 1001 86380 86390 1
503324 99503324 1001 86380 86390 1
503964 99503964 1001 86380 86390 1
504042 99504042 1001 86380 86390 1
504068 99504068 1001 86380 86390 1
503917 99503917 1001 86380 86390 1
504034 99504034 1001 86380 86390 1
503921 99503921 1001 86380 86390 1
503718 99503718 1001 86380 86390 1
503766 99503766 1001 86380 86390 1
503896 99503896 1001 86380 86390 1
503884 99503884 1001 86380 86390 1
503846 99503846 1001 86380 86390 1
503859 99503859 1001 86380 86390 1
503873 99503873 1001 86380 86390 1
503615 99503615 1001 86380 86390 1
503513 99503513 1001 86380 86390 1
503649 99503649 1001 86380 86390 1
503677 99503677 1001 86380 86390 1
504175 99504175 1001 86380 86390 1
504783 99504783 1001 86380 86390 1
504877 99504877 1001 86380 86390 1
504879 99504879 1001 86380 86390 1
504625 99504625 1001 86380 86390 1
504640 99504640 1001 86380 86390 1
504589 99504589 1001 86380 86390 1
504616 99504616 1001 86380 86390 1
504389 99504389 1001 86380 86390 1
504366 99504366 1001 86380 86390 1
504382 99504382 1001 86380 86390 1
504477 99504477 1001 86380 86390 1
504984 99504984 1001 86380 86390 1
505140 99505140 1001 86380 86390 1
505102 99505102 1001 86380 86390 1
505593 99505593 1001 86380 86390 1
505647 99505647 1001 86380 86390 1
505624 99505624 1001 86380 86390 1
505760 99505760 1001 86380 86390 1
505398 99505398 1001 86380 86390 1
505531 99505531 1001 86380 86390 1
505321 99505321 1001 86380 86390 1
505207 99505207 1001 86380 86390 1
505224 99505224 1001 86380 86390 1
505876 99505876 1001 86380 86390 1
505961 99505961 1001 86380 86390 1
506525 99506525 1001 86380 86390 1
506403 99506403 1001 86380 86390 1
506365 99506365 1001 86380 86390 1
506121 99506121 1001 86380 86390 1
506097 99506097 1001 86380 86390 1
506136 99506136 1001 86380 86390 1
506710 99506710 1001 86380 86390 1
506752 99506752 1001 86380 86390 1
506727 99506727 1001 86380 86390 1
506741 99506741 1001 86380 86390 1
506652 99506652 1001 86380 86390 1
506695 99506695 1001 86380 86390 1
506747 99506747 1001 86380 86390 1
507320 99507320 1001 86380 86390 1
507348 99507348 1001 86380 86390 1
507395 99507395 1001 86380 86390 1
507246 99507246 1001 86380 86390 1
507313 99507313 1001 86380 86390 1
507339 99507339 1001 86380 86390 1
507030 99507030 1001 86380 86390 1
507136 99507136 1001 86380 86390 1
506834 99506834 1001 86380 86390 1
506941 99506941 1001 86380 86390 1
507526 99507526 1001 86380 86390 1
507593 99507593 1001 86380 86390 1
507481 99507481 1001 86380 86390 1
508173 99508173 1001 86380 86390 1
508130 99508130 1001 86380 86390 1
507997 99507997 1001 86380 86390 1
507972 99507972 1001 86380 86390 1
507842 99507842 1001 86380 86390 1
507895 99507895 1001 86380 86390 1
507988 99507988 1001 86380 86390 1
507719 99507719 1001 86380 86390 1
507773 99507773 1001 86380 86390 1
507792 99507792 1001 86380 86390 1
508323 99508323 1001 86380 86390 1
508362 99508362 1001 86380 86390 1
508352 99508352 1001 86380 86390 1
508439 99508439 1001 86380 86390 1
508928 99508928 1001 86380 86390 1
508907 99508907 1001 86380 86390 1
509037 99509037 1001 86380 86390 1
508814 99508814 1001 86380 86390 1
508840 99508840 1001 86380 86390 1
508597 99508597 1001 86380 86390 1
508494 99508494 1001 86380 86390 1
508613 99508613 1001 86380 86390 1
508576 99508576 1001 86380 86390 1
508565 99508565 1001 86380 86390 1
508631 99508631 1001 86380 86390 1
509194 99509194 1001 86380 86390 1
509156 99509156 1001 86380 86390 1
509901 99509901 1001 86380 86390 1
509842 99509842 1001 86380 86390 1
509834 99509834 1001 86380 86390 1
509835 99509835 1001 86380 86390 1
509644 99509644 1001 86380 86390 1
509647 99509647 1001 86380 86390 1
509520 99509520 1001 86380 86390 1
509577 99509577 1001 86380 86390 1
509375 99509375 1001 86380 86390 1
509390 99509390 1001 86380 86390 1
509327 99509327 1001 86380 86390 1
509991 99509991 1001 86380 86390 1
509902 99509902 1001 86380 86390 1
509931 99509931 1001 86380 86390 1
510022 99510022 1001 86380 86390 1
510690 99510690 1001 86380 86390 1
510716 99510716 1001 86380 86390 1
510359 99510359 1001 86380 86390 1
510323 99510323 1001 86380 86390 1
510492 99510492 1001 86380 86390 1
510428 99510428 1001 86380 86390 1
510263 99510263 1001 86380 86390 1
510204 99510204 1001 86380 86390 1
510192 99510192 1001 86380 86390 1
510803 99510803 1001 86380 86390 1
510907 99510907 1001 86380 86390 1
510747 99510747 1001 86380 86390 1
510762 99510762 1001 86380 86390 1
511360 99511360 1001 86380 86390 1
511413 99511413 1001 86380 86390 1
511500 99511500 1001 86380 86390 1
511144 99511144 1001 86380 86390 1
511240 99511240 1001 86380 86390 1
511151 99511151 1001 86380 86390 1
511346 99511346 1001 86380 86390 1
511101 99511101 1001 86380 86390 1
511068 99511068 1001 86380 86390 1
511660 99511660 1001 86380 86390 1
512278 99512278 1001 86380 86390 1
512331 99512331 1001 86380 86390 1
512037 99512037 1001 86380 86390 1
512103 99512103 1001 86380 86390 1
511901 99511901 1001 86380 86390 1
512519 99512519 1001 86380 86390 1
511759 99511759 1001 86380 86390 1
512391 99512391 1001 86380 86390 1
512522 99512522 1001 86380 86390 1
512471 99512471 1001 86380 86390 1
512497 99512497 1001 86380 86390 1
512463 99512463 1001 86380 86390 1
513103 99513103 1001 86380 86390 1
513177 99513177 1001 86380 86390 1
513012 99513012 1001 86380 86390 1
512820 99512820 1001 86380 86390 1
512807 99512807 1001 86380 86390 1
512900 99512900 1001 86380 86390 1
512878 99512878 1001 86380 86390 1
512868 99512868 1001 86380 86390 1
512816 99512816 1001 86380 86390 1
512680 99512680 1001 86380 86390 1
513320 99513320 1001 86380 86390 1
513221 99513221 1001 86380 86390 1
513300 99513300 1001 86380 86390 1
513341 99513341 1001 86380 86390 1
513871 99513871 1001 86380 86390 1
514023 99514023 1001 86380 86390 1
513991 99513991 1001 86380 86390 1
513726 99513726 1001 86380 86390 1
513689 99513689 1001 86380 86390 1
513780 99513780 1001 86380 86390 1
513540 99513540 1001 86380 86390 1
513476 99513476 1001 86380 86390 1
513569 99513569 1001 86380 86390 1
513537 99513537 1001 86380 86390 1
513619 99513619 1001 86380 86390 1
514209 99514209 1001 86380 86390 1
514040 99514040 1001 86380 86390 1
514738 99514738 1001 86380 86390 1
514847 99514847 1001 86380 86390 1
514461 99514461 1001 86380 86390 1
514476 99514476 1001 86380 86390 1
514645 99514645 1001 86380 86390 1
514467 99514467 1001 86380 86390 1
514298 99514298 1001 86380 86390 1
514981 99514981 1001 86380 86390 1
514865 99514865 1001 86380 86390 1
515635 99515635 1001 86380 86390 1
515558 99515558 1001 86380 86390 1
515455 99515455 1001 86380 86390 1
515287 99515287 1001 86380 86390 1
515379 99515379 1001 86380 86390 1
515335 99515335 1001 86380 86390 1
515245 99515245 1001 86380 86390 1
515129 99515129 1001 86380 86390 1
515086 99515086 1001 86380 86390 1
515748 99515748 1001 86380 86390 1
516311 99516311 1001 86380 86390 1
516265 99516265 1001 86380 86390 1
516138 99516138 1001 86380 86390 1
516229 99516229 1001 86380 86390 1
515942 99515942 1001 86380 86390 1
515946 99515946 1001 86380 86390 1
516598 99516598 1001 86380 86390 1
517223 99517223 1001 86380 86390 1
517002 99517002 1001 86380 86390 1
517054 99517054 1001 86380 86390 1
516982 99516982 1001 86380 86390 1
517074 99517074 1001 86380 86390 1
516755 99516755 1001 86380 86390 1
516746 99516746 1001 86380 86390 1
516879 99516879 1001 86380 86390 1
516724 99516724 1001 86380 86390 1
516815 99516815 1001 86380 86390 1
516856 99516856 1001 86380 86390 1
517399 99517399 1001 86380 86390 1
517366 99517366 1001 86380 86390 1
517341 99517341 1001 86380 86390 1
517957 99517957 1001 86380 86390 1
517895 99517895 1001 86380 86390 1
517832 99517832 1001 86380 86390 1
517835 99517835 1001 86380 86390 1
517926 99517926 1001 86380 86390 1
517786 99517786 1001 86380 86390 1
517701 99517701 1001 86380 86390 1
517603 99517603 1001 86380 86390 1
518359 99518359 1001 86380 86390 1
518182 99518182 1001 86380 86390 1
518718 99518718 1001 86380 86390 1
518632 99518632 1001 86380 86390 1
518474 99518474 1001 86380 86390 1
518412 99518412 1001 86380 86390 1
518377 99518377 1001 86380 86390 1
518533 99518533 1001 86380 86390 1
518482 99518482 1001 86380 86390 1
518991 99518991 1001 86380 86390 1
519799 99519799 1001 86380 86390 1
519481 99519481 1001 86380 86390 1
519524 99519524 1001 86380 86390 1
519247 99519247 1001 86380 86390 1
519248 99519248 1001 86380 86390 1
519215 99519215 1001 86380 86390 1
519372 99519372 1001 86380 86390 1
519949 99519949 1001 86380 86390 1
520589 99520589 1001 86380 86390 1
520578 99520578 1001 86380 86390 1
520475 99520475 1001 86380 86390 1
520596 99520596 1001 86380 86390 1
520495 99520495 1001 86380 86390 1
520344 99520344 1001 86380 86390 1
520283 99520283 1001 86380 86390 1
520258 99520258 1001 86380 86390 1
520074 99520074 1001 86380 86390 1
520154 99520154 1001 86380 86390 1
520181 99520181 1001 86380 86390 1
520183 99520183 1001 86380 86390 1
520108 99520108 1001 86380 86390 1
520436 99520436 1001 86380 86390 1
520681 99520681 1001 86380 86390 1
520644 99520644 1001 86380 86390 1
520841 99520841 1001 86380 86390 1
520662 99520662 1001 86380 86390 1
521196 99521196 1001 86380 86390 1
521223 99521223 1001 86380 86390 1
521173 99521173 1001 86380 86390 1
521047 99521047 1001 86380 86390 1
520854 99520854 1001 86380 86390 1
521524 99521524 1001 86380 86390 1
521667 99521667 1001 86380 86390 1
522168 99522168 1001 86380 86390 1
522182 99522182 1001 86380 86390 1
522276 99522276 1001 86380 86390 1
522040 99522040 1001 86380 86390 1
521918 99521918 1001 86380 86390 1
521687 99521687 1001 86380 86390 1
521690 99521690 1001 86380 86390 1
521798 99521798 1001 86380 86390 1
521696 99521696 1001 86380 86390 1
521826 99521826 1001 86380 86390 1
522419 99522419 1001 86380 86390 1
522399 99522399 1001 86380 86390 1
522427 99522427 1001 86380 86390 1
522326 99522326 1001 86380 86390 1
523042 99523042 1001 86380 86390 1
522944 99522944 1001 86380 86390 1
522984 99522984 1001 86380 86390 1
523076 99523076 1001 86380 86390 1
522877 99522877 1001 86380 86390 1
522749 99522749 1001 86380 86390 1
522909 99522909 1001 86380 86390 1
522768 99522768 1001 86380 86390 1
522834 99522834 1001 86380 86390 1
522757 99522757 1001 86380 86390 1
522614 99522614 1001 86380 86390 1
522573 99522573 1001 86380 86390 1
522574 99522574 1001 86380 86390 1
522587 99522587 1001 86380 86390 1
523154 99523154 1001 86380 86390 1
523253 99523253 1001 86380 86390 1
523255 99523255 1001 86380 86390 1
523152 99523152 1001 86380 86390 1
523793 99523793 1001 86380 86390 1
523756 99523756 1001 86380 86390 1
523808 99523808 1001 86380 86390 1
523757 99523757 1001 86380 86390 1
523770 99523770 1001 86380 86390 1
523850 99523850 1001 86380 86390 1
523814 99523814 1001 86380 86390 1
523703 99523703 1001 86380 86390 1
523613 99523613 1001 86380 86390 1
523535 99523535 1001 86380 86390 1
523575 99523575 1001 86380 86390 1
523364 99523364 1001 86380 86390 1
523999 99523999 1001 86380 86390 1
524091 99524091 1001 86380 86390 1
523951 99523951 1001 86380 86390 1
524706 99524706 1001 86380 86390 1
524607 99524607 1001 86380 86390 1
524746 99524746 1001 86380 86390 1
524611 99524611 1001 86380 86390 1
524462 99524462 1001 86380 86390 1
524477 99524477 1001 86380 86390 1
524507 99524507 1001 86380 86390 1
524534 99524534 1001 86380 86390 1
524280 99524280 1001 86380 86390 1
524178 99524178 1001 86380 86390 1
524310 99524310 1001 86380 86390 1
524340 99524340 1001 86380 86390 1
524251 99524251 1001 86380 86390 1
524187 99524187 1001 86380 86390 1
524213 99524213 1001 86380 86390 1
524330 99524330 1001 86380 86390 1
524925 99524925 1001 86380 86390 1
524955 99524955 1001 86380 86390 1
525398 99525398 1001 86380 86390 1
525187 99525187 1001 86380 86390 1
525294 99525294 1001 86380 86390 1
525270 99525270 1001 86380 86390 1
525297 99525297 1001 86380 86390 1
525005 99525005 1001 86380 86390 1
525071 99525071 1001 86380 86390 1
525150 99525150 1001 86380 86390 1
524999 99524999 1001 86380 86390 1
525646 99525646 1001 86380 86390 1
525713 99525713 1001 86380 86390 1
525654 99525654 1001 86380 86390 1
525722 99525722 1001 86380 86390 1
525605 99525605 1001 86380 86390 1
525684 99525684 1001 86380 86390 1
526258 99526258 1001 86380 86390 1
526380 99526380 1001 86380 86390 1
526343 99526343 1001 86380 86390 1
526356 99526356 1001 86380 86390 1
526131 99526131 1001 86380 86390 1
526027 99526027 1001 86380 86390 1
526016 99526016 1001 86380 86390 1
526109 99526109 1001 86380 86390 1
526187 99526187 1001 86380 86390 1
526011 99526011 1001 86380 86390 1
526450 99526450 1001 86380 86390 1
526426 99526426 1001 86380 86390 1
526505 99526505 1001 86380 86390 1
526480 99526480 1001 86380 86390 1
527172 99527172 1001 86380 86390 1
527058 99527058 1001 86380 86390 1
527155 99527155 1001 86380 86390 1
527104 99527104 1001 86380 86390 1
526992 99526992 1001 86380 86390 1
526889 99526889 1001 86380 86390 1
526941 99526941 1001 86380 86390 1
527008 99527008 1001 86380 86390 1
526997 99526997 1001 86380 86390 1
526721 99526721 1001 86380 86390 1
526789 99526789 1001 86380 86390 1
526764 99526764 1001 86380 86390 1
526792 99526792 1001 86380 86390 1
527356 99527356 1001 86380 86390 1
527254 99527254 1001 86380 86390 1
527336 99527336 1001 86380 86390 1
527922 99527922 1001 86380 86390 1
527936 99527936 1001 86380 86390 1
528044 99528044 1001 86380 86390 1
527996 99527996 1001 86380 86390 1
527971 99527971 1001 86380 86390 1
527697 99527697 1001 86380 86390 1
527775 99527775 1001 86380 86390 1
527711 99527711 1001 86380 86390 1
527712 99527712 1001 86380 86390 1
527764 99527764 1001 86380 86390 1
527600 99527600 1001 86380 86390 1
527550 99527550 1001 86380 86390 1
527463 99527463 1001 86380 86390 1
528232 99528232 1001 86380 86390 1
528195 99528195 1001 86380 86390 1
528186 99528186 1001 86380 86390 1
528871 99528871 1001 86380 86390 1
528830 99528830 1001 86380 86390 1
528832 99528832 1001 86380 86390 1
528850 99528850 1001 86380 86390 1
528621 99528621 1001 86380 86390 1
528545 99528545 1001 86380 86390 1
528677 99528677 1001 86380 86390 1
528509 99528509 1001 86380 86390 1
528665 99528665 1001 86380 86390 1
528642 99528642 1001 86380 86390 1
528306 99528306 1001 86380 86390 1
528431 99528431 1001 86380 86390 1
528421 99528421 1001 86380 86390 1
529093 99529093 1001 86380 86390 1
528977 99528977 1001 86380 86390 1
529057 99529057 1001 86380 86390 1
528946 99528946 1001 86380 86390 1
528947 99528947 1001 86380 86390 1
529612 99529612 1001 86380 86390 1
529686 99529686 1001 86380 86390 1
529485 99529485 1001 86380 86390 1
529385 99529385 1001 86380 86390 1
529325 99529325 1001 86380 86390 1
529379 99529379 1001 86380 86390 1
529198 99529198 1001 86380 86390 1
529296 99529296 1001 86380 86390 1
529194 99529194 1001 86380 86390 1
529129 99529129 1001 86380 86390 1
529920 99529920 1001 86380 86390 1
529794 99529794 1001 86380 86390 1
529799 99529799 1001 86380 86390 1
529826 99529826 1001 86380 86390 1
530375 99530375 1001 86380 86390 1
530410 99530410 1001 86380 86390 1
530463 99530463 1001 86380 86390 1
530246 99530246 1001 86380 86390 1
530299 99530299 1001 86380 86390 1
530328 99530328 1001 86380 86390 1
530149 99530149 1001 86380 86390 1
529985 99529985 1001 86380 86390 1
530105 99530105 1001 86380 86390 1
530032 99530032 1001 86380 86390 1
530680 99530680 1001 86380 86390 1
530676 99530676 1001 86380 86390 1
530703 99530703 1001 86380 86390 1
530717 99530717 1001 86380 86390 1
531349 99531349 1001 86380 86390 1
531255 99531255 1001 86380 86390 1
531275 99531275 1001 86380 86390 1
531186 99531186 1001 86380 86390 1
531051 99531051 1001 86380 86390 1
531497 99531497 1001 86380 86390 1
531446 99531446 1001 86380 86390 1
531464 99531464 1001 86380 86390 1
531465 99531465 1001 86380 86390 1
531583 99531583 1001 86380 86390 1
532081 99532081 1001 86380 86390 1
532061 99532061 1001 86380 86390 1
532063 99532063 1001 86380 86390 1
531996 99531996 1001 86380 86390 1
531998 99531998 1001 86380 86390 1
531682 99531682 1001 86380 86390 1
532312 99532312 1001 86380 86390 1
532261 99532261 1001 86380 86390 1
532394 99532394 1001 86380 86390 1
532961 99532961 1001 86380 86390 1
532634 99532634 1001 86380 86390 1
532661 99532661 1001 86380 86390 1
532779 99532779 1001 86380 86390 1
532627 99532627 1001 86380 86390 1
532785 99532785 1001 86380 86390 1
532464 99532464 1001 86380 86390 1
532452 99532452 1001 86380 86390 1
532595 99532595 1001 86380 86390 1
532426 99532426 1001 86380 86390 1
533043 99533043 1001 86380 86390 1
533135 99533135 1001 86380 86390 1
533124 99533124 1001 86380 86390 1
533206 99533206 1001 86380 86390 1
533142 99533142 1001 86380 86390 1
533691 99533691 1001 86380 86390 1
533761 99533761 1001 86380 86390 1
533714 99533714 1001 86380 86390 1
533805 99533805 1001 86380 86390 1
533523 99533523 1001 86380 86390 1
533452 99533452 1001 86380 86390 1
533582 99533582 1001 86380 86390 1
533522 99533522 1001 86380 86390 1
533420 99533420 1001 86380 86390 1
533330 99533330 1001 86380 86390 1
533269 99533269 1001 86380 86390 1
533431 99533431 1001 86380 86390 1
534057 99534057 1001 86380 86390 1
534395 99534395 1001 86380 86390 1
534460 99534460 1001 86380 86390 1
534474 99534474 1001 86380 86390 1
534411 99534411 1001 86380 86390 1
534373 99534373 1001 86380 86390 1
534271 99534271 1001 86380 86390 1
534073 99534073 1001 86380 86390 1
534217 99534217 1001 86380 86390 1
534787 99534787 1001 86380 86390 1
534791 99534791 1001 86380 86390 1
534843 99534843 1001 86380 86390 1
534704 99534704 1001 86380 86390 1
535334 99535334 1001 86380 86390 1
535165 99535165 1001 86380 86390 1
535101 99535101 1001 86380 86390 1
535134 99535134 1001 86380 86390 1
535061 99535061 1001 86380 86390 1
534971 99534971 1001 86380 86390 1
534906 99534906 1001 86380 86390 1
535025 99535025 1001 86380 86390 1
535627 99535627 1001 86380 86390 1
535516 99535516 1001 86380 86390 1
535571 99535571 1001 86380 86390 1
536211 99536211 1001 86380 86390 1
536136 99536136 1001 86380 86390 1
536004 99536004 1001 86380 86390 1
535774 99535774 1001 86380 86390 1
535800 99535800 1001 86380 86390 1
535906 99535906 1001 86380 86390 1
535817 99535817 1001 86380 86390 1
536480 99536480 1001 86380 86390 1
536494 99536494 1001 86380 86390 1
536471 99536471 1001 86380 86390 1
536369 99536369 1001 86380 86390 1
536486 99536486 1001 86380 86390 1
537060 99537060 1001 86380 86390 1
537161 99537161 1001 86380 86390 1
537128 99537128 1001 86380 86390 1
537027 99537027 1001 86380 86390 1
537055 99537055 1001 86380 86390 1
537082 99537082 1001 86380 86390 1
536994 99536994 1001 86380 86390 1
536751 99536751 1001 86380 86390 1
536858 99536858 1001 86380 86390 1
536797 99536797 1001 86380 86390 1
536875 99536875 1001 86380 86390 1
536570 99536570 1001 86380 86390 1
536727 99536727 1001 86380 86390 1
536601 99536601 1001 86380 86390 1
537316 99537316 1001 86380 86390 1
537271 99537271 1001 86380 86390 1
537182 99537182 1001 86380 86390 1
537274 99537274 1001 86380 86390 1
537900 99537900 1001 86380 86390 1
537954 99537954 1001 86380 86390 1
537877 99537877 1001 86380 86390 1
537855 99537855 1001 86380 86390 1
537596 99537596 1001 86380 86390 1
537743 99537743 1001 86380 86390 1
537553 99537553 1001 86380 86390 1
537533 99537533 1001 86380 86390 1
538008 99538008 1001 86380 86390 1
538181 99538181 1001 86380 86390 1
538096 99538096 1001 86380 86390 1
538779 99538779 1001 86380 86390 1
538612 99538612 1001 86380 86390 1
538666 99538666 1001 86380 86390 1
538692 99538692 1001 86380 86390 1
538646 99538646 1001 86380 86390 1
538762 99538762 1001 86380 86390 1
538470 99538470 1001 86380 86390 1
538433 99538433 1001 86380 86390 1
538461 99538461 1001 86380 86390 1
538282 99538282 1001 86380 86390 1
538887 99538887 1001 86380 86390 1
538850 99538850 1001 86380 86390 1
538824 99538824 1001 86380 86390 1
539603 99539603 1001 86380 86390 1
539611 99539611 1001 86380 86390 1
539439 99539439 1001 86380 86390 1
539573 99539573 1001 86380 86390 1
539436 99539436 1001 86380 86390 1
539360 99539360 1001 86380 86390 1
539233 99539233 1001 86380 86390 1
539099 99539099 1001 86380 86390 1
539125 99539125 1001 86380 86390 1
539050 99539050 1001 86380 86390 1
539205 99539205 1001 86380 86390 1
539220 99539220 1001 86380 86390 1
539131 99539131 1001 86380 86390 1
539794 99539794 1001 86380 86390 1
539691 99539691 1001 86380 86390 1
540339 99540339 1001 86380 86390 1
540415 99540415 1001 86380 86390 1
540177 99540177 1001 86380 86390 1
540061 99540061 1001 86380 86390 1
540247 99540247 1001 86380 86390 1
539888 99539888 1001 86380 86390 1
539881 99539881 1001 86380 86390 1
539896 99539896 1001 86380 86390 1
540557 99540557 1001 86380 86390 1
540598 99540598 1001 86380 86390 1
540637 99540637 1001 86380 86390 1
540502 99540502 1001 86380 86390 1
541179 99541179 1001 86380 86390 1
541155 99541155 1001 86380 86390 1
541194 99541194 1001 86380 86390 1
541119 99541119 1001 86380 86390 1
541291 99541291 1001 86380 86390 1
541203 99541203 1001 86380 86390 1
541037 99541037 1001 86380 86390 1
540996 99540996 1001 86380 86390 1
541048 99541048 1001 86380 86390 1
540880 99540880 1001 86380 86390 1
540791 99540791 1001 86380 86390 1
541992 99541992 1001 86380 86390 1
542046 99542046 1001 86380 86390 1
541798 99541798 1001 86380 86390 1
541843 99541843 1001 86380 86390 1
541619 99541619 1001 86380 86390 1
541571 99541571 1001 86380 86390 1
542260 99542260 1001 86380 86390 1
542198 99542198 1001 86380 86390 1
542211 99542211 1001 86380 86390 1
542135 99542135 1001 86380 86390 1
542138 99542138 1001 86380 86390 1
542309 99542309 1001 86380 86390 1
542258 99542258 1001 86380 86390 1
542804 99542804 1001 86380 86390 1
542817 99542817 1001 86380 86390 1
542898 99542898 1001 86380 86390 1
542821 99542821 1001 86380 86390 1
542773 99542773 1001 86380 86390 1
542600 99542600 1001 86380 86390 1
542614 99542614 1001 86380 86390 1
542697 99542697 1001 86380 86390 1
542403 99542403 1001 86380 86390 1
542417 99542417 1001 86380 86390 1
542356 99542356 1001 86380 86390 1
543124 99543124 1001 86380 86390 1
543047 99543047 1001 86380 86390 1
542956 99542956 1001 86380 86390 1
542970 99542970 1001 86380 86390 1
542997 99542997 1001 86380 86390 1
542959 99542959 1001 86380 86390 1
542950 99542950 1001 86380 86390 1
543646 99543646 1001 86380 86390 1
543748 99543748 1001 86380 86390 1
543664 99543664 1001 86380 86390 1
543733 99543733 1001 86380 86390 1
543442 99543442 1001 86380 86390 1
543559 99543559 1001 86380 86390 1
543418 99543418 1001 86380 86390 1
543218 99543218 1001 86380 86390 1
543326 99543326 1001 86380 86390 1
543920 99543920 1001 86380 86390 1
544538 99544538 1001 86380 86390 1
544448 99544448 1001 86380 86390 1
544505 99544505 1001 86380 86390 1
544238 99544238 1001 86380 86390 1
544280 99544280 1001 86380 86390 1
544333 99544333 1001 86380 86390 1
544338 99544338 1001 86380 86390 1
544004 99544004 1001 86380 86390 1
544082 99544082 1001 86380 86390 1
544111 99544111 1001 86380 86390 1
543984 99543984 1001 86380 86390 1
544037 99544037 1001 86380 86390 1
544102 99544102 1001 86380 86390 1
544627 99544627 1001 86380 86390 1
544633 99544633 1001 86380 86390 1
433746 781 1001 72600 73677 1
422775 950 1001 61800 69957 1
400265 99400265 1001 86380 86390 1
400230 99400230 1001 86380 86390 1
400510 99400510 1001 86380 86390 1
400424 99400424 1001 86380 86390 1
400466 99400466 1001 86380 86390 1
400568 99400568 1001 86380 86390 1
400538 99400538 1001 86380 86390 1
400530 99400530 1001 86380 86390 1
400709 99400709 1001 86380 86390 1
400657 99400657 1001 86380 86390 1
400727 99400727 1001 86380 86390 1
400912 99400912 1001 86380 86390 1
401203 99401203 1001 86380 86390 1
401250 99401250 1001 86380 86390 1
401285 99401285 1001 86380 86390 1
401364 99401364 1001 86380 86390 1
401543 99401543 1001 86380 86390 1
401776 99401776 1001 86380 86390 1
402043 99402043 1001 86380 86390 1
402206 99402206 1001 86380 86390 1
402337 99402337 1001 86380 86390 1
402463 99402463 1001 86380 86390 1
402703 99402703 1001 86380 86390 1
402767 99402767 1001 86380 86390 1
402716 99402716 1001 86380 86390 1
402946 99402946 1001 86380 86390 1
402961 99402961 1001 86380 86390 1
403196 99403196 1001 86380 86390 1
403119 99403119 1001 86380 86390 1
403431 99403431 1001 86380 86390 1
403356 99403356 1001 86380 86390 1
403466 99403466 1001 86380 86390 1
403601 99403601 1001 86380 86390 1
403728 99403728 1001 86380 86390 1
403696 99403696 1001 86380 86390 1
403750 99403750 1001 86380 86390 1
403862 99403862 1001 86380 86390 1
404107 99404107 1001 86380 86390 1
404364 99404364 1001 86380 86390 1
404490 99404490 1001 86380 86390 1
404552 99404552 1001 86380 86390 1
404575 99404575 1001 86380 86390 1
404738 99404738 1001 86380 86390 1
404986 99404986 1001 86380 86390 1
405095 99405095 1001 86380 86390 1
405210 99405210 1001 86380 86390 1
405359 99405359 1001 86380 86390 1
405456 99405456 1001 86380 86390 1
405606 99405606 1001 86380 86390 1
405811 99405811 1001 86380 86390 1
405837 99405837 1001 86380 86390 1
405826 99405826 1001 86380 86390 1
405767 99405767 1001 86380 86390 1
405983 99405983 1001 86380 86390 1
406020 99406020 1001 86380 86390 1
406091 99406091 1001 86380 86390 1
406105 99406105 1001 86380 86390 1
406280 99406280 1001 86380 86390 1
406235 99406235 1001 86380 86390 1
406615 99406615 1001 86380 86390 1
406630 99406630 1001 86380 86390 1
406700 99406700 1001 86380 86390 1
406718 99406718 1001 86380 86390 1
406854 99406854 1001 86380 86390 1
406996 99406996 1001 86380 86390 1
407218 99407218 1001 86380 86390 1
407629 99407629 1001 86380 86390 1
407957 99407957 1001 86380 86390 1
408501 99408501 1001 86380 86390 1
408696 99408696 1001 86380 86390 1
408844 99408844 1001 86380 86390 1
408771 99408771 1001 86380 86390 1
409028 99409028 1001 86380 86390 1
409155 99409155 1001 86380 86390 1
409092 99409092 1001 86380 86390 1
409285 99409285 1001 86380 86390 1
409260 99409260 1001 86380 86390 1
409478 99409478 1001 86380 86390 1
409538 99409538 1001 86380 86390 1
409577 99409577 1001 86380 86390 1
409631 99409631 1001 86380 86390 1
409664 99409664 1001 86380 86390 1
409627 99409627 1001 86380 86390 1
409727 99409727 1001 86380 86390 1
409800 99409800 1001 86380 86390 1
410051 99410051 1001 86380 86390 1
410371 99410371 1001 86380 86390 1
410461 99410461 1001 86380 86390 1
410904 99410904 1001 86380 86390 1
411338 99411338 1001 86380 86390 1
411493 99411493 1001 86380 86390 1
411498 99411498 1001 86380 86390 1
411614 99411614 1001 86380 86390 1
411649 99411649 1001 86380 86390 1
411842 99411842 1001 86380 86390 1
412184 99412184 1001 86380 86390 1
413589 99413589 1001 86380 86390 1
413222 99413222 1001 86380 86390 1
412960 99412960 1001 86380 86390 1
413019 99413019 1001 86380 86390 1
413212 99413212 1001 86380 86390 1
412868 99412868 1001 86380 86390 1
412828 99412828 1001 86380 86390 1
412703 99412703 1001 86380 86390 1
412625 99412625 1001 86380 86390 1
413992 99413992 1001 86380 86390 1
413854 99413854 1001 86380 86390 1
414074 99414074 1001 86380 86390 1
413937 99413937 1001 86380 86390 1
415317 99415317 1001 86380 86390 1
415180 99415180 1001 86380 86390 1
415296 99415296 1001 86380 86390 1
414530 99414530 1001 86380 86390 1
414707 99414707 1001 86380 86390 1
414740 99414740 1001 86380 86390 1
414825 99414825 1001 86380 86390 1
414911 99414911 1001 86380 86390 1
414428 99414428 1001 86380 86390 1
414362 99414362 1001 86380 86390 1
414165 99414165 1001 86380 86390 1
415505 99415505 1001 86380 86390 1
415607 99415607 1001 86380 86390 1
415583 99415583 1001 86380 86390 1
415383 99415383 1001 86380 86390 1
416981 99416981 1001 86380 86390 1
416357 99416357 1001 86380 86390 1
416488 99416488 1001 86380 86390 1
416396 99416396 1001 86380 86390 1
416112 99416112 1001 86380 86390 1
415839 99415839 1001 86380 86390 1
416045 99416045 1001 86380 86390 1
415982 99415982 1001 86380 86390 1
415930 99415930 1001 86380 86390 1
416032 99416032 1001 86380 86390 1
417380 99417380 1001 86380 86390 1
417356 99417356 1001 86380 86390 1
417319 99417319 1001 86380 86390 1
417413 99417413 1001 86380 86390 1
417437 99417437 1001 86380 86390 1
418248 99418248 1001 86380 86390 1
418103 99418103 1001 86380 86390 1
418182 99418182 1001 86380 86390 1
417716 99417716 1001 86380 86390 1
417853 99417853 1001 86380 86390 1
417932 99417932 1001 86380 86390 1
417785 99417785 1001 86380 86390 1
419014 99419014 1001 86380 86390 1
420215 99420215 1001 86380 86390 1
420216 99420216 1001 86380 86390 1
420068 99420068 1001 86380 86390 1
419786 99419786 1001 86380 86390 1
419977 99419977 1001 86380 86390 1
419715 99419715 1001 86380 86390 1
419764 99419764 1001 86380 86390 1
419436 99419436 1001 86380 86390 1
420539 99420539 1001 86380 86390 1
420542 99420542 1001 86380 86390 1
420549 99420549 1001 86380 86390 1
420570 99420570 1001 86380 86390 1
420751 99420751 1001 86380 86390 1
420607 99420607 1001 86380 86390 1
421778 99421778 1001 86380 86390 1
421856 99421856 1001 86380 86390 1
421881 99421881 1001 86380 86390 1
422108 99422108 1001 86380 86390 1
421521 99421521 1001 86380 86390 1
421564 99421564 1001 86380 86390 1
421006 99421006 1001 86380 86390 1
421057 99421057 1001 86380 86390 1
422217 99422217 1001 86380 86390 1
422384 99422384 1001 86380 86390 1
422291 99422291 1001 86380 86390 1
423681 99423681 1001 86380 86390 1
423320 99423320 1001 86380 86390 1
423171 99423171 1001 86380 86390 1
423178 99423178 1001 86380 86390 1
423185 99423185 1001 86380 86390 1
422598 99422598 1001 86380 86390 1
422554 99422554 1001 86380 86390 1
422559 99422559 1001 86380 86390 1
422663 99422663 1001 86380 86390 1
422671 99422671 1001 86380 86390 1
423886 99423886 1001 86380 86390 1
423967 99423967 1001 86380 86390 1
423798 99423798 1001 86380 86390 1
424136 99424136 1001 86380 86390 1
423857 99423857 1001 86380 86390 1
425070 99425070 1001 86380 86390 1
424914 99424914 1001 86380 86390 1
424996 99424996 1001 86380 86390 1
424772 99424772 1001 86380 86390 1
424846 99424846 1001 86380 86390 1
424280 99424280 1001 86380 86390 1
424518 99424518 1001 86380 86390 1
424334 99424334 1001 86380 86390 1
425451 99425451 1001 86380 86390 1
425459 99425459 1001 86380 86390 1
425625 99425625 1001 86380 86390 1
425549 99425549 1001 86380 86390 1
427003 99427003 1001 86380 86390 1
427117 99427117 1001 86380 86390 1
426844 99426844 1001 86380 86390 1
427021 99427021 1001 86380 86390 1
426941 99426941 1001 86380 86390 1
426742 99426742 1001 86380 86390 1
426312 99426312 1001 86380 86390 1
425986 99425986 1001 86380 86390 1
426117 99426117 1001 86380 86390 1
426079 99426079 1001 86380 86390 1
426213 99426213 1001 86380 86390 1
427288 99427288 1001 86380 86390 1
427236 99427236 1001 86380 86390 1
427268 99427268 1001 86380 86390 1
427465 99427465 1001 86380 86390 1
427210 99427210 1001 86380 86390 1
428457 99428457 1001 86380 86390 1
428512 99428512 1001 86380 86390 1
427973 99427973 1001 86380 86390 1
428048 99428048 1001 86380 86390 1
428285 99428285 1001 86380 86390 1
428266 99428266 1001 86380 86390 1
427864 99427864 1001 86380 86390 1
427695 99427695 1001 86380 86390 1
427762 99427762 1001 86380 86390 1
427891 99427891 1001 86380 86390 1
427597 99427597 1001 86380 86390 1
428342 99428342 1001 86380 86390 1
429121 99429121 1001 86380 86390 1
428936 99428936 1001 86380 86390 1
430281 99430281 1001 86380 86390 1
430005 99430005 1001 86380 86390 1
429686 99429686 1001 86380 86390 1
429840 99429840 1001 86380 86390 1
429253 99429253 1001 86380 86390 1
429308 99429308 1001 86380 86390 1
429313 99429313 1001 86380 86390 1
430438 99430438 1001 86380 86390 1
430798 99430798 1001 86380 86390 1
430595 99430595 1001 86380 86390 1
430606 99430606 1001 86380 86390 1
432011 99432011 1001 86380 86390 1
431877 99431877 1001 86380 86390 1
431904 99431904 1001 86380 86390 1
431413 99431413 1001 86380 86390 1
431220 99431220 1001 86380 86390 1
431188 99431188 1001 86380 86390 1
431103 99431103 1001 86380 86390 1
430994 99430994 1001 86380 86390 1
431058 99431058 1001 86380 86390 1
432241 99432241 1001 86380 86390 1
432305 99432305 1001 86380 86390 1
433635 99433635 1001 86380 86390 1
433350 99433350 1001 86380 86390 1
433354 99433354 1001 86380 86390 1
433628 99433628 1001 86380 86390 1
433544 99433544 1001 86380 86390 1
433191 99433191 1001 86380 86390 1
432937 99432937 1001 86380 86390 1
432772 99432772 1001 86380 86390 1
432777 99432777 1001 86380 86390 1
432834 99432834 1001 86380 86390 1
432565 99432565 1001 86380 86390 1
432659 99432659 1001 86380 86390 1
432518 99432518 1001 86380 86390 1
433858 99433858 1001 86380 86390 1
433912 99433912 1001 86380 86390 1
435304 99435304 1001 86380 86390 1
435153 99435153 1001 86380 86390 1
434735 99434735 1001 86380 86390 1
434817 99434817 1001 86380 86390 1
434639 99434639 1001 86380 86390 1
434898 99434898 1001 86380 86390 1
434604 99434604 1001 86380 86390 1
434856 99434856 1001 86380 86390 1
434750 99434750 1001 86380 86390 1
434286 99434286 1001 86380 86390 1
434470 99434470 1001 86380 86390 1
434471 99434471 1001 86380 86390 1
435457 99435457 1001 86380 86390 1
435527 99435527 1001 86380 86390 1
435445 99435445 1001 86380 86390 1
436952 99436952 1001 86380 86390 1
436988 99436988 1001 86380 86390 1
437027 99437027 1001 86380 86390 1
437093 99437093 1001 86380 86390 1
436777 99436777 1001 86380 86390 1
436890 99436890 1001 86380 86390 1
437018 99437018 1001 86380 86390 1
436684 99436684 1001 86380 86390 1
436675 99436675 1001 86380 86390 1
436561 99436561 1001 86380 86390 1
435983 99435983 1001 86380 86390 1
436141 99436141 1001 86380 86390 1
436251 99436251 1001 86380 86390 1
437191 99437191 1001 86380 86390 1
437325 99437325 1001 86380 86390 1
437174 99437174 1001 86380 86390 1
300669 99300669 1001 86380 86390 1
300567 99300567 1001 86380 86390 1
300511 99300511 1001 86380 86390 1
300395 99300395 1001 86380 86390 1
300383 99300383 1001 86380 86390 1
300400 99300400 1001 86380 86390 1
300163 99300163 1001 86380 86390 1
300230 99300230 1001 86380 86390 1
300911 99300911 1001 86380 86390 1
300795 99300795 1001 86380 86390 1
301508 99301508 1001 86380 86390 1
301470 99301470 1001 86380 86390 1
301168 99301168 1001 86380 86390 1
301169 99301169 1001 86380 86390 1
301054 99301054 1001 86380 86390 1
301121 99301121 1001 86380 86390 1
300940 99300940 1001 86380 86390 1
301008 99301008 1001 86380 86390 1
300970 99300970 1001 86380 86390 1
301075 99301075 1001 86380 86390 1
301708 99301708 1001 86380 86390 1
301621 99301621 1001 86380 86390 1
301596 99301596 1001 86380 86390 1
301661 99301661 1001 86380 86390 1
301726 99301726 1001 86380 86390 1
301701 99301701 1001 86380 86390 1
301742 99301742 1001 86380 86390 1
301642 99301642 1001 86380 86390 1
302331 99302331 1001 86380 86390 1
302241 99302241 1001 86380 86390 1
302232 99302232 1001 86380 86390 1
302303 99302303 1001 86380 86390 1
302085 99302085 1001 86380 86390 1
301900 99301900 1001 86380 86390 1
302534 99302534 1001 86380 86390 1
302547 99302547 1001 86380 86390 1
302459 99302459 1001 86380 86390 1
302409 99302409 1001 86380 86390 1
302450 99302450 1001 86380 86390 1
303183 99303183 1001 86380 86390 1
303196 99303196 1001 86380 86390 1
302812 99302812 1001 86380 86390 1
302828 99302828 1001 86380 86390 1
302804 99302804 1001 86380 86390 1
302616 99302616 1001 86380 86390 1
302708 99302708 1001 86380 86390 1
302713 99302713 1001 86380 86390 1
302649 99302649 1001 86380 86390 1
303326 99303326 1001 86380 86390 1
303289 99303289 1001 86380 86390 1
303944 99303944 1001 86380 86390 1
304008 99304008 1001 86380 86390 1
303977 99303977 1001 86380 86390 1
303848 99303848 1001 86380 86390 1
304017 99304017 1001 86380 86390 1
303953 99303953 1001 86380 86390 1
303890 99303890 1001 86380 86390 1
303624 99303624 1001 86380 86390 1
303746 99303746 1001 86380 86390 1
303748 99303748 1001 86380 86390 1
303507 99303507 1001 86380 86390 1
303500 99303500 1001 86380 86390 1
303539 99303539 1001 86380 86390 1
303449 99303449 1001 86380 86390 1
304193 99304193 1001 86380 86390 1
304798 99304798 1001 86380 86390 1
304830 99304830 1001 86380 86390 1
304818 99304818 1001 86380 86390 1
304729 99304729 1001 86380 86390 1
304628 99304628 1001 86380 86390 1
304529 99304529 1001 86380 86390 1
304504 99304504 1001 86380 86390 1
304517 99304517 1001 86380 86390 1
304586 99304586 1001 86380 86390 1
304523 99304523 1001 86380 86390 1
304412 99304412 1001 86380 86390 1
305574 99305574 1001 86380 86390 1
305489 99305489 1001 86380 86390 1
305314 99305314 1001 86380 86390 1
305381 99305381 1001 86380 86390 1
305448 99305448 1001 86380 86390 1
305463 99305463 1001 86380 86390 1
305080 99305080 1001 86380 86390 1
305163 99305163 1001 86380 86390 1
305113 99305113 1001 86380 86390 1
305074 99305074 1001 86380 86390 1
500101 99500101 1001 86380 86390 1
500078 99500078 1001 86380 86390 1
500003 99500003 1001 86380 86390 1
500191 99500191 1001 86380 86390 1
500727 99500727 1001 86380 86390 1
500665 99500665 1001 86380 86390 1
500615 99500615 1001 86380 86390 1
500493 99500493 1001 86380 86390 1
500433 99500433 1001 86380 86390 1
500270 99500270 1001 86380 86390 1
500283 99500283 1001 86380 86390 1
500286 99500286 1001 86380 86390 1
500331 99500331 1001 86380 86390 1
500836 99500836 1001 86380 86390 1
500838 99500838 1001 86380 86390 1
500942 99500942 1001 86380 86390 1
500957 99500957 1001 86380 86390 1
500922 99500922 1001 86380 86390 1
500950 99500950 1001 86380 86390 1
501465 99501465 1001 86380 86390 1
501595 99501595 1001 86380 86390 1
501307 99501307 1001 86380 86390 1
501256 99501256 1001 86380 86390 1
501387 99501387 1001 86380 86390 1
501264 99501264 1001 86380 86390 1
501091 99501091 1001 86380 86390 1
501106 99501106 1001 86380 86390 1
501041 99501041 1001 86380 86390 1
501664 99501664 1001 86380 86390 1
501835 99501835 1001 86380 86390 1
501797 99501797 1001 86380 86390 1
501785 99501785 1001 86380 86390 1
501751 99501751 1001 86380 86390 1
501817 99501817 1001 86380 86390 1
502311 99502311 1001 86380 86390 1
502390 99502390 1001 86380 86390 1
502378 99502378 1001 86380 86390 1
502436 99502436 1001 86380 86390 1
502332 99502332 1001 86380 86390 1
502361 99502361 1001 86380 86390 1
502182 99502182 1001 86380 86390 1
502157 99502157 1001 86380 86390 1
502249 99502249 1001 86380 86390 1
502172 99502172 1001 86380 86390 1
502068 99502068 1001 86380 86390 1
502207 99502207 1001 86380 86390 1
501853 99501853 1001 86380 86390 1
501880 99501880 1001 86380 86390 1
502023 99502023 1001 86380 86390 1
502491 99502491 1001 86380 86390 1
502524 99502524 1001 86380 86390 1
503142 99503142 1001 86380 86390 1
503272 99503272 1001 86380 86390 1
503279 99503279 1001 86380 86390 1
503087 99503087 1001 86380 86390 1
502921 99502921 1001 86380 86390 1
502999 99502999 1001 86380 86390 1
503055 99503055 1001 86380 86390 1
502788 99502788 1001 86380 86390 1
502765 99502765 1001 86380 86390 1
502804 99502804 1001 86380 86390 1
502675 99502675 1001 86380 86390 1
502834 99502834 1001 86380 86390 1
502758 99502758 1001 86380 86390 1
503299 99503299 1001 86380 86390 1
503932 99503932 1001 86380 86390 1
504037 99504037 1001 86380 86390 1
503728 99503728 1001 86380 86390 1
503576 99503576 1001 86380 86390 1
503554 99503554 1001 86380 86390 1
503635 99503635 1001 86380 86390 1
503690 99503690 1001 86380 86390 1
503639 99503639 1001 86380 86390 1
504226 99504226 1001 86380 86390 1
504307 99504307 1001 86380 86390 1
504766 99504766 1001 86380 86390 1
504807 99504807 1001 86380 86390 1
504788 99504788 1001 86380 86390 1
504942 99504942 1001 86380 86390 1
504552 99504552 1001 86380 86390 1
504566 99504566 1001 86380 86390 1
504430 99504430 1001 86380 86390 1
505085 99505085 1001 86380 86390 1
505039 99505039 1001 86380 86390 1
504963 99504963 1001 86380 86390 1
505005 99505005 1001 86380 86390 1
505607 99505607 1001 86380 86390 1
505698 99505698 1001 86380 86390 1
505621 99505621 1001 86380 86390 1
505747 99505747 1001 86380 86390 1
505598 99505598 1001 86380 86390 1
505731 99505731 1001 86380 86390 1
505411 99505411 1001 86380 86390 1
505372 99505372 1001 86380 86390 1
505438 99505438 1001 86380 86390 1
505464 99505464 1001 86380 86390 1
505481 99505481 1001 86380 86390 1
505549 99505549 1001 86380 86390 1
505279 99505279 1001 86380 86390 1
505251 99505251 1001 86380 86390 1
505355 99505355 1001 86380 86390 1
505924 99505924 1001 86380 86390 1
505942 99505942 1001 86380 86390 1
505854 99505854 1001 86380 86390 1
506561 99506561 1001 86380 86390 1
506576 99506576 1001 86380 86390 1
506503 99506503 1001 86380 86390 1
506465 99506465 1001 86380 86390 1
506592 99506592 1001 86380 86390 1
506290 99506290 1001 86380 86390 1
506624 99506624 1001 86380 86390 1
506627 99506627 1001 86380 86390 1
506602 99506602 1001 86380 86390 1
506798 99506798 1001 86380 86390 1
507269 99507269 1001 86380 86390 1
507261 99507261 1001 86380 86390 1
507236 99507236 1001 86380 86390 1
507063 99507063 1001 86380 86390 1
507116 99507116 1001 86380 86390 1
507078 99507078 1001 86380 86390 1
507161 99507161 1001 86380 86390 1
507110 99507110 1001 86380 86390 1
506970 99506970 1001 86380 86390 1
506906 99506906 1001 86380 86390 1
506920 99506920 1001 86380 86390 1
506865 99506865 1001 86380 86390 1
507492 99507492 1001 86380 86390 1
507468 99507468 1001 86380 86390 1
507442 99507442 1001 86380 86390 1
508146 99508146 1001 86380 86390 1
508117 99508117 1001 86380 86390 1
508036 99508036 1001 86380 86390 1
507695 99507695 1001 86380 86390 1
507684 99507684 1001 86380 86390 1
507659 99507659 1001 86380 86390 1
507750 99507750 1001 86380 86390 1
507635 99507635 1001 86380 86390 1
507675 99507675 1001 86380 86390 1
507729 99507729 1001 86380 86390 1
507652 99507652 1001 86380 86390 1
508420 99508420 1001 86380 86390 1
508446 99508446 1001 86380 86390 1
508347 99508347 1001 86380 86390 1
508881 99508881 1001 86380 86390 1
509024 99509024 1001 86380 86390 1
508730 99508730 1001 86380 86390 1
508720 99508720 1001 86380 86390 1
508853 99508853 1001 86380 86390 1
508596 99508596 1001 86380 86390 1
508521 99508521 1001 86380 86390 1
508625 99508625 1001 86380 86390 1
508627 99508627 1001 86380 86390 1
508653 99508653 1001 86380 86390 1
508524 99508524 1001 86380 86390 1
508566 99508566 1001 86380 86390 1
508580 99508580 1001 86380 86390 1
509214 99509214 1001 86380 86390 1
509254 99509254 1001 86380 86390 1
509089 99509089 1001 86380 86390 1
509710 99509710 1001 86380 86390 1
509716 99509716 1001 86380 86390 1
509706 99509706 1001 86380 86390 1
509758 99509758 1001 86380 86390 1
509646 99509646 1001 86380 86390 1
509503 99509503 1001 86380 86390 1
509558 99509558 1001 86380 86390 1
509655 99509655 1001 86380 86390 1
509396 99509396 1001 86380 86390 1
509409 99509409 1001 86380 86390 1
509294 99509294 1001 86380 86390 1
509441 99509441 1001 86380 86390 1
509429 99509429 1001 86380 86390 1
510072 99510072 1001 86380 86390 1
510511 99510511 1001 86380 86390 1
510409 99510409 1001 86380 86390 1
510146 99510146 1001 86380 86390 1
510871 99510871 1001 86380 86390 1
510755 99510755 1001 86380 86390 1
510915 99510915 1001 86380 86390 1
511515 99511515 1001 86380 86390 1
511504 99511504 1001 86380 86390 1
511363 99511363 1001 86380 86390 1
511391 99511391 1001 86380 86390 1
511457 99511457 1001 86380 86390 1
511409 99511409 1001 86380 86390 1
511462 99511462 1001 86380 86390 1
511288 99511288 1001 86380 86390 1
511328 99511328 1001 86380 86390 1
511160 99511160 1001 86380 86390 1
511334 99511334 1001 86380 86390 1
510963 99510963 1001 86380 86390 1
510964 99510964 1001 86380 86390 1
511641 99511641 1001 86380 86390 1
511752 99511752 1001 86380 86390 1
511612 99511612 1001 86380 86390 1
511677 99511677 1001 86380 86390 1
511562 99511562 1001 86380 86390 1
512378 99512378 1001 86380 86390 1
512256 99512256 1001 86380 86390 1
512080 99512080 1001 86380 86390 1
512030 99512030 1001 86380 86390 1
512082 99512082 1001 86380 86390 1
512173 99512173 1001 86380 86390 1
511798 99511798 1001 86380 86390 1
511864 99511864 1001 86380 86390 1
511762 99511762 1001 86380 86390 1
512431 99512431 1001 86380 86390 1
512500 99512500 1001 86380 86390 1
512384 99512384 1001 86380 86390 1
513164 99513164 1001 86380 86390 1
512939 99512939 1001 86380 86390 1
512997 99512997 1001 86380 86390 1
512664 99512664 1001 86380 86390 1
512626 99512626 1001 86380 86390 1
512609 99512609 1001 86380 86390 1
513267 99513267 1001 86380 86390 1
513361 99513361 1001 86380 86390 1
513313 99513313 1001 86380 86390 1
513236 99513236 1001 86380 86390 1
513275 99513275 1001 86380 86390 1
513303 99513303 1001 86380 86390 1
513864 99513864 1001 86380 86390 1
513832 99513832 1001 86380 86390 1
513833 99513833 1001 86380 86390 1
513897 99513897 1001 86380 86390 1
513701 99513701 1001 86380 86390 1
513693 99513693 1001 86380 86390 1
513668 99513668 1001 86380 86390 1
513425 99513425 1001 86380 86390 1
513610 99513610 1001 86380 86390 1
514145 99514145 1001 86380 86390 1
514151 99514151 1001 86380 86390 1
514049 99514049 1001 86380 86390 1
514601 99514601 1001 86380 86390 1
514485 99514485 1001 86380 86390 1
514460 99514460 1001 86380 86390 1
514948 99514948 1001 86380 86390 1
515026 99515026 1001 86380 86390 1
515055 99515055 1001 86380 86390 1
515650 99515650 1001 86380 86390 1
515630 99515630 1001 86380 86390 1
515445 99515445 1001 86380 86390 1
515093 99515093 1001 86380 86390 1
515787 99515787 1001 86380 86390 1
515755 99515755 1001 86380 86390 1
515782 99515782 1001 86380 86390 1
516478 99516478 1001 86380 86390 1
516418 99516418 1001 86380 86390 1
516140 99516140 1001 86380 86390 1
516128 99516128 1001 86380 86390 1
516285 99516285 1001 86380 86390 1
516289 99516289 1001 86380 86390 1
516161 99516161 1001 86380 86390 1
516034 99516034 1001 86380 86390 1
515936 99515936 1001 86380 86390 1
516014 99516014 1001 86380 86390 1
516092 99516092 1001 86380 86390 1
516094 99516094 1001 86380 86390 1
516629 99516629 1001 86380 86390 1
516708 99516708 1001 86380 86390 1
517262 99517262 1001 86380 86390 1
517239 99517239 1001 86380 86390 1
517217 99517217 1001 86380 86390 1
516925 99516925 1001 86380 86390 1
517004 99517004 1001 86380 86390 1
517020 99517020 1001 86380 86390 1
517034 99517034 1001 86380 86390 1
517009 99517009 1001 86380 86390 1
516883 99516883 1001 86380 86390 1
517429 99517429 1001 86380 86390 1
517468 99517468 1001 86380 86390 1
517357 99517357 1001 86380 86390 1
518104 99518104 1001 86380 86390 1
518041 99518041 1001 86380 86390 1
518017 99518017 1001 86380 86390 1
517883 99517883 1001 86380 86390 1
517940 99517940 1001 86380 86390 1
517772 99517772 1001 86380 86390 1
517813 99517813 1001 86380 86390 1
517546 99517546 1001 86380 86390 1
517729 99517729 1001 86380 86390 1
517552 99517552 1001 86380 86390 1
518307 99518307 1001 86380 86390 1
518346 99518346 1001 86380 86390 1
518362 99518362 1001 86380 86390 1
518222 99518222 1001 86380 86390 1
518863 99518863 1001 86380 86390 1
518896 99518896 1001 86380 86390 1
518897 99518897 1001 86380 86390 1
518666 99518666 1001 86380 86390 1
518705 99518705 1001 86380 86390 1
518616 99518616 1001 86380 86390 1
518719 99518719 1001 86380 86390 1
518408 99518408 1001 86380 86390 1
518558 99518558 1001 86380 86390 1
519080 99519080 1001 86380 86390 1
519611 99519611 1001 86380 86390 1
519676 99519676 1001 86380 86390 1
519715 99519715 1001 86380 86390 1
519731 99519731 1001 86380 86390 1
519658 99519658 1001 86380 86390 1
519440 99519440 1001 86380 86390 1
519523 99519523 1001 86380 86390 1
519401 99519401 1001 86380 86390 1
519236 99519236 1001 86380 86390 1
519275 99519275 1001 86380 86390 1
519306 99519306 1001 86380 86390 1
519243 99519243 1001 86380 86390 1
519860 99519860 1001 86380 86390 1
520609 99520609 1001 86380 86390 1
520615 99520615 1001 86380 86390 1
520741 99520741 1001 86380 86390 1
520761 99520761 1001 86380 86390 1
520712 99520712 1001 86380 86390 1
521463 99521463 1001 86380 86390 1
521361 99521361 1001 86380 86390 1
521414 99521414 1001 86380 86390 1
521324 99521324 1001 86380 86390 1
520929 99520929 1001 86380 86390 1
520869 99520869 1001 86380 86390 1
520846 99520846 1001 86380 86390 1
521583 99521583 1001 86380 86390 1
521596 99521596 1001 86380 86390 1
522292 99522292 1001 86380 86390 1
522090 99522090 1001 86380 86390 1
522129 99522129 1001 86380 86390 1
522270 99522270 1001 86380 86390 1
522171 99522171 1001 86380 86390 1
522211 99522211 1001 86380 86390 1
522010 99522010 1001 86380 86390 1
521935 99521935 1001 86380 86390 1
522008 99522008 1001 86380 86390 1
521763 99521763 1001 86380 86390 1
521855 99521855 1001 86380 86390 1
521765 99521765 1001 86380 86390 1
522967 99522967 1001 86380 86390 1
523011 99523011 1001 86380 86390 1
523109 99523109 1001 86380 86390 1
523112 99523112 1001 86380 86390 1
522827 99522827 1001 86380 86390 1
522576 99522576 1001 86380 86390 1
522606 99522606 1001 86380 86390 1
522517 99522517 1001 86380 86390 1
523207 99523207 1001 86380 86390 1
523233 99523233 1001 86380 86390 1
523143 99523143 1001 86380 86390 1
523131 99523131 1001 86380 86390 1
523158 99523158 1001 86380 86390 1
523313 99523313 1001 86380 86390 1
523321 99523321 1001 86380 86390 1
523128 99523128 1001 86380 86390 1
523881 99523881 1001 86380 86390 1
523594 99523594 1001 86380 86390 1
523609 99523609 1001 86380 86390 1
523445 99523445 1001 86380 86390 1
524020 99524020 1001 86380 86390 1
524137 99524137 1001 86380 86390 1
524035 99524035 1001 86380 86390 1
524010 99524010 1001 86380 86390 1
523998 99523998 1001 86380 86390 1
524011 99524011 1001 86380 86390 1
523960 99523960 1001 86380 86390 1
524104 99524104 1001 86380 86390 1
524582 99524582 1001 86380 86390 1
524649 99524649 1001 86380 86390 1
524756 99524756 1001 86380 86390 1
524524 99524524 1001 86380 86390 1
524538 99524538 1001 86380 86390 1
524177 99524177 1001 86380 86390 1
524283 99524283 1001 86380 86390 1
524322 99524322 1001 86380 86390 1
524246 99524246 1001 86380 86390 1
524198 99524198 1001 86380 86390 1
524212 99524212 1001 86380 86390 1
524937 99524937 1001 86380 86390 1
524900 99524900 1001 86380 86390 1
524864 99524864 1001 86380 86390 1
524919 99524919 1001 86380 86390 1
525508 99525508 1001 86380 86390 1
525488 99525488 1001 86380 86390 1
525194 99525194 1001 86380 86390 1
525298 99525298 1001 86380 86390 1
525377 99525377 1001 86380 86390 1
525173 99525173 1001 86380 86390 1
524981 99524981 1001 86380 86390 1
525138 99525138 1001 86380 86390 1
525035 99525035 1001 86380 86390 1
525611 99525611 1001 86380 86390 1
525783 99525783 1001 86380 86390 1
526255 99526255 1001 86380 86390 1
526078 99526078 1001 86380 86390 1
526031 99526031 1001 86380 86390 1
526047 99526047 1001 86380 86390 1
526216 99526216 1001 86380 86390 1
525920 99525920 1001 86380 86390 1
525845 99525845 1001 86380 86390 1
526004 99526004 1001 86380 86390 1
525980 99525980 1001 86380 86390 1
526597 99526597 1001 86380 86390 1
526483 99526483 1001 86380 86390 1
527121 99527121 1001 86380 86390 1
527083 99527083 1001 86380 86390 1
527241 99527241 1001 86380 86390 1
526843 99526843 1001 86380 86390 1
526910 99526910 1001 86380 86390 1
526646 99526646 1001 86380 86390 1
526714 99526714 1001 86380 86390 1
526740 99526740 1001 86380 86390 1
526831 99526831 1001 86380 86390 1
527260 99527260 1001 86380 86390 1
527290 99527290 1001 86380 86390 1
527359 99527359 1001 86380 86390 1
527296 99527296 1001 86380 86390 1
527925 99527925 1001 86380 86390 1
527992 99527992 1001 86380 86390 1
527794 99527794 1001 86380 86390 1
527720 99527720 1001 86380 86390 1
527778 99527778 1001 86380 86390 1
527558 99527558 1001 86380 86390 1
527652 99527652 1001 86380 86390 1
527474 99527474 1001 86380 86390 1
527565 99527565 1001 86380 86390 1
528166 99528166 1001 86380 86390 1
528198 99528198 1001 86380 86390 1
528173 99528173 1001 86380 86390 1
528748 99528748 1001 86380 86390 1
528751 99528751 1001 86380 86390 1
528818 99528818 1001 86380 86390 1
528882 99528882 1001 86380 86390 1
528707 99528707 1001 86380 86390 1
528696 99528696 1001 86380 86390 1
528517 99528517 1001 86380 86390 1
528519 99528519 1001 86380 86390 1
528534 99528534 1001 86380 86390 1
528599 99528599 1001 86380 86390 1
528690 99528690 1001 86380 86390 1
528311 99528311 1001 86380 86390 1
528378 99528378 1001 86380 86390 1
529033 99529033 1001 86380 86390 1
529052 99529052 1001 86380 86390 1
529621 99529621 1001 86380 86390 1
529470 99529470 1001 86380 86390 1
529371 99529371 1001 86380 86390 1
529441 99529441 1001 86380 86390 1
529327 99529327 1001 86380 86390 1
529277 99529277 1001 86380 86390 1
529244 99529244 1001 86380 86390 1
529156 99529156 1001 86380 86390 1
529169 99529169 1001 86380 86390 1
529157 99529157 1001 86380 86390 1
529273 99529273 1001 86380 86390 1
529907 99529907 1001 86380 86390 1
529908 99529908 1001 86380 86390 1
529845 99529845 1001 86380 86390 1
529839 99529839 1001 86380 86390 1
530554 99530554 1001 86380 86390 1
530525 99530525 1001 86380 86390 1
530377 99530377 1001 86380 86390 1
530365 99530365 1001 86380 86390 1
530358 99530358 1001 86380 86390 1
530221 99530221 1001 86380 86390 1
530302 99530302 1001 86380 86390 1
530187 99530187 1001 86380 86390 1
530267 99530267 1001 86380 86390 1
529972 99529972 1001 86380 86390 1
529977 99529977 1001 86380 86390 1
530047 99530047 1001 86380 86390 1
530582 99530582 1001 86380 86390 1
530677 99530677 1001 86380 86390 1
530576 99530576 1001 86380 86390 1
531240 99531240 1001 86380 86390 1
531223 99531223 1001 86380 86390 1
530789 99530789 1001 86380 86390 1
530958 99530958 1001 86380 86390 1
530821 99530821 1001 86380 86390 1
530873 99530873 1001 86380 86390 1
530770 99530770 1001 86380 86390 1
531572 99531572 1001 86380 86390 1
531405 99531405 1001 86380 86390 1
531432 99531432 1001 86380 86390 1
531477 99531477 1001 86380 86390 1
531557 99531557 1001 86380 86390 1
531402 99531402 1001 86380 86390 1
532155 99532155 1001 86380 86390 1
532110 99532110 1001 86380 86390 1
532085 99532085 1001 86380 86390 1
531925 99531925 1001 86380 86390 1
531902 99531902 1001 86380 86390 1
531954 99531954 1001 86380 86390 1
531993 99531993 1001 86380 86390 1
532273 99532273 1001 86380 86390 1
532264 99532264 1001 86380 86390 1
532904 99532904 1001 86380 86390 1
532972 99532972 1001 86380 86390 1
532859 99532859 1001 86380 86390 1
532926 99532926 1001 86380 86390 1
532701 99532701 1001 86380 86390 1
532743 99532743 1001 86380 86390 1
532731 99532731 1001 86380 86390 1
532747 99532747 1001 86380 86390 1
532584 99532584 1001 86380 86390 1
532494 99532494 1001 86380 86390 1
532563 99532563 1001 86380 86390 1
533103 99533103 1001 86380 86390 1
533787 99533787 1001 86380 86390 1
533497 99533497 1001 86380 86390 1
533641 99533641 1001 86380 86390 1
533605 99533605 1001 86380 86390 1
533521 99533521 1001 86380 86390 1
533382 99533382 1001 86380 86390 1
533332 99533332 1001 86380 86390 1
533283 99533283 1001 86380 86390 1
533400 99533400 1001 86380 86390 1
533934 99533934 1001 86380 86390 1
533870 99533870 1001 86380 86390 1
534579 99534579 1001 86380 86390 1
534365 99534365 1001 86380 86390 1
534443 99534443 1001 86380 86390 1
534431 99534431 1001 86380 86390 1
534169 99534169 1001 86380 86390 1
534188 99534188 1001 86380 86390 1
534696 99534696 1001 86380 86390 1
534806 99534806 1001 86380 86390 1
535451 99535451 1001 86380 86390 1
535467 99535467 1001 86380 86390 1
535216 99535216 1001 86380 86390 1
535219 99535219 1001 86380 86390 1
535211 99535211 1001 86380 86390 1
535302 99535302 1001 86380 86390 1
535187 99535187 1001 86380 86390 1
535059 99535059 1001 86380 86390 1
535082 99535082 1001 86380 86390 1
535514 99535514 1001 86380 86390 1
535568 99535568 1001 86380 86390 1
535557 99535557 1001 86380 86390 1
535712 99535712 1001 86380 86390 1
536237 99536237 1001 86380 86390 1
536239 99536239 1001 86380 86390 1
536125 99536125 1001 86380 86390 1
536103 99536103 1001 86380 86390 1
535741 99535741 1001 86380 86390 1
535834 99535834 1001 86380 86390 1
535849 99535849 1001 86380 86390 1
536374 99536374 1001 86380 86390 1
536465 99536465 1001 86380 86390 1
536493 99536493 1001 86380 86390 1
536514 99536514 1001 86380 86390 1
537015 99537015 1001 86380 86390 1
536867 99536867 1001 86380 86390 1
536857 99536857 1001 86380 86390 1
536796 99536796 1001 86380 86390 1
536788 99536788 1001 86380 86390 1
536580 99536580 1001 86380 86390 1
536650 99536650 1001 86380 86390 1
536702 99536702 1001 86380 86390 1
536613 99536613 1001 86380 86390 1
536678 99536678 1001 86380 86390 1
537302 99537302 1001 86380 86390 1
537367 99537367 1001 86380 86390 1
537264 99537264 1001 86380 86390 1
537174 99537174 1001 86380 86390 1
537188 99537188 1001 86380 86390 1
537343 99537343 1001 86380 86390 1
537202 99537202 1001 86380 86390 1
537244 99537244 1001 86380 86390 1
537258 99537258 1001 86380 86390 1
537800 99537800 1001 86380 86390 1
537853 99537853 1001 86380 86390 1
537921 99537921 1001 86380 86390 1
537910 99537910 1001 86380 86390 1
537604 99537604 1001 86380 86390 1
537682 99537682 1001 86380 86390 1
537713 99537713 1001 86380 86390 1
537486 99537486 1001 86380 86390 1
537554 99537554 1001 86380 86390 1
537521 99537521 1001 86380 86390 1
537535 99537535 1001 86380 86390 1
538143 99538143 1001 86380 86390 1
538713 99538713 1001 86380 86390 1
538623 99538623 1001 86380 86390 1
538681 99538681 1001 86380 86390 1
538444 99538444 1001 86380 86390 1
538523 99538523 1001 86380 86390 1
538588 99538588 1001 86380 86390 1
538423 99538423 1001 86380 86390 1
538476 99538476 1001 86380 86390 1
538323 99538323 1001 86380 86390 1
538291 99538291 1001 86380 86390 1
538258 99538258 1001 86380 86390 1
538271 99538271 1001 86380 86390 1
538895 99538895 1001 86380 86390 1
539502 99539502 1001 86380 86390 1
539287 99539287 1001 86380 86390 1
539139 99539139 1001 86380 86390 1
539724 99539724 1001 86380 86390 1
539777 99539777 1001 86380 86390 1
539740 99539740 1001 86380 86390 1
539662 99539662 1001 86380 86390 1
540295 99540295 1001 86380 86390 1
540376 99540376 1001 86380 86390 1
540166 99540166 1001 86380 86390 1
539925 99539925 1001 86380 86390 1
539966 99539966 1001 86380 86390 1
539968 99539968 1001 86380 86390 1
539920 99539920 1001 86380 86390 1
539855 99539855 1001 86380 86390 1
539986 99539986 1001 86380 86390 1
539883 99539883 1001 86380 86390 1
539974 99539974 1001 86380 86390 1
540039 99540039 1001 86380 86390 1
539897 99539897 1001 86380 86390 1
540571 99540571 1001 86380 86390 1
541182 99541182 1001 86380 86390 1
540947 99540947 1001 86380 86390 1
540975 99540975 1001 86380 86390 1
540887 99540887 1001 86380 86390 1
540978 99540978 1001 86380 86390 1
540721 99540721 1001 86380 86390 1
541370 99541370 1001 86380 86390 1
541412 99541412 1001 86380 86390 1
541426 99541426 1001 86380 86390 1
541351 99541351 1001 86380 86390 1
541340 99541340 1001 86380 86390 1
541405 99541405 1001 86380 86390 1
541458 99541458 1001 86380 86390 1
541954 99541954 1001 86380 86390 1
541926 99541926 1001 86380 86390 1
541779 99541779 1001 86380 86390 1
541730 99541730 1001 86380 86390 1
541670 99541670 1001 86380 86390 1
541635 99541635 1001 86380 86390 1
541598 99541598 1001 86380 86390 1
542205 99542205 1001 86380 86390 1
542128 99542128 1001 86380 86390 1
542857 99542857 1001 86380 86390 1
542917 99542917 1001 86380 86390 1
542788 99542788 1001 86380 86390 1
542665 99542665 1001 86380 86390 1
542627 99542627 1001 86380 86390 1
542718 99542718 1001 86380 86390 1
542695 99542695 1001 86380 86390 1
542470 99542470 1001 86380 86390 1
542514 99542514 1001 86380 86390 1
543596 99543596 1001 86380 86390 1
543674 99543674 1001 86380 86390 1
543462 99543462 1001 86380 86390 1
543554 99543554 1001 86380 86390 1
543360 99543360 1001 86380 86390 1
543497 99543497 1001 86380 86390 1
543420 99543420 1001 86380 86390 1
543158 99543158 1001 86380 86390 1
543846 99543846 1001 86380 86390 1
543878 99543878 1001 86380 86390 1
543957 99543957 1001 86380 86390 1
544395 99544395 1001 86380 86390 1
544586 99544586 1001 86380 86390 1
544267 99544267 1001 86380 86390 1
544110 99544110 1001 86380 86390 1
544162 99544162 1001 86380 86390 1
544183 99544183 1001 86380 86390 1
544727 99544727 1001 86380 86390 1
544625 99544625 1001 86380 86390 1
544723 99544723 1001 86380 86390 1
528744 657 1002 58833 71489 1
542835 745 1001 40757 41056 1
400094 99400094 1001 86380 86390 1
400087 99400087 1001 86380 86390 1
400227 99400227 1001 86380 86390 1
400149 99400149 1001 86380 86390 1
400204 99400204 1001 86380 86390 1
400259 99400259 1001 86380 86390 1
400247 99400247 1001 86380 86390 1
400350 99400350 1001 86380 86390 1
400330 99400330 1001 86380 86390 1
400339 99400339 1001 86380 86390 1
400347 99400347 1001 86380 86390 1
400708 99400708 1001 86380 86390 1
400645 99400645 1001 86380 86390 1
400729 99400729 1001 86380 86390 1
401015 99401015 1001 86380 86390 1
401157 99401157 1001 86380 86390 1
401293 99401293 1001 86380 86390 1
401548 99401548 1001 86380 86390 1
401585 99401585 1001 86380 86390 1
401686 99401686 1001 86380 86390 1
401629 99401629 1001 86380 86390 1
401657 99401657 1001 86380 86390 1
401942 99401942 1001 86380 86390 1
402066 99402066 1001 86380 86390 1
402210 99402210 1001 86380 86390 1
402365 99402365 1001 86380 86390 1
402470 99402470 1001 86380 86390 1
402447 99402447 1001 86380 86390 1
402519 99402519 1001 86380 86390 1
402504 99402504 1001 86380 86390 1
402538 99402538 1001 86380 86390 1
402568 99402568 1001 86380 86390 1
402655 99402655 1001 86380 86390 1
402718 99402718 1001 86380 86390 1
402826 99402826 1001 86380 86390 1
403005 99403005 1001 86380 86390 1
403350 99403350 1001 86380 86390 1
403554 99403554 1001 86380 86390 1
403729 99403729 1001 86380 86390 1
403848 99403848 1001 86380 86390 1
404005 99404005 1001 86380 86390 1
403981 99403981 1001 86380 86390 1
404134 99404134 1001 86380 86390 1
404115 99404115 1001 86380 86390 1
404145 99404145 1001 86380 86390 1
404639 99404639 1001 86380 86390 1
404831 99404831 1001 86380 86390 1
404951 99404951 1001 86380 86390 1
405133 99405133 1001 86380 86390 1
405120 99405120 1001 86380 86390 1
405399 99405399 1001 86380 86390 1
405483 99405483 1001 86380 86390 1
405501 99405501 1001 86380 86390 1
405642 99405642 1001 86380 86390 1
405651 99405651 1001 86380 86390 1
405641 99405641 1001 86380 86390 1
405761 99405761 1001 86380 86390 1
405927 99405927 1001 86380 86390 1
405910 99405910 1001 86380 86390 1
406231 99406231 1001 86380 86390 1
406344 99406344 1001 86380 86390 1
406973 99406973 1001 86380 86390 1
407062 99407062 1001 86380 86390 1
407308 99407308 1001 86380 86390 1
407278 99407278 1001 86380 86390 1
407428 99407428 1001 86380 86390 1
407423 99407423 1001 86380 86390 1
407408 99407408 1001 86380 86390 1
407661 99407661 1001 86380 86390 1
407665 99407665 1001 86380 86390 1
407678 99407678 1001 86380 86390 1
407994 99407994 1001 86380 86390 1
408277 99408277 1001 86380 86390 1
408460 99408460 1001 86380 86390 1
408861 99408861 1001 86380 86390 1
408795 99408795 1001 86380 86390 1
408769 99408769 1001 86380 86390 1
408961 99408961 1001 86380 86390 1
408960 99408960 1001 86380 86390 1
409013 99409013 1001 86380 86390 1
409005 99409005 1001 86380 86390 1
409185 99409185 1001 86380 86390 1
409292 99409292 1001 86380 86390 1
409472 99409472 1001 86380 86390 1
409675 99409675 1001 86380 86390 1
409881 99409881 1001 86380 86390 1
409922 99409922 1001 86380 86390 1
410002 99410002 1001 86380 86390 1
410207 99410207 1001 86380 86390 1
410260 99410260 1001 86380 86390 1
410393 99410393 1001 86380 86390 1
410425 99410425 1001 86380 86390 1
410709 99410709 1001 86380 86390 1
410768 99410768 1001 86380 86390 1
410749 99410749 1001 86380 86390 1
410902 99410902 1001 86380 86390 1
411169 99411169 1001 86380 86390 1
411307 99411307 1001 86380 86390 1
411265 99411265 1001 86380 86390 1
411298 99411298 1001 86380 86390 1
411272 99411272 1001 86380 86390 1
411466 99411466 1001 86380 86390 1
411430 99411430 1001 86380 86390 1
411709 99411709 1001 86380 86390 1
411804 99411804 1001 86380 86390 1
411871 99411871 1001 86380 86390 1
412205 99412205 1001 86380 86390 1
413338 99413338 1001 86380 86390 1
413657 99413657 1001 86380 86390 1
413189 99413189 1001 86380 86390 1
413045 99413045 1001 86380 86390 1
412640 99412640 1001 86380 86390 1
412652 99412652 1001 86380 86390 1
412831 99412831 1001 86380 86390 1
412731 99412731 1001 86380 86390 1
412521 99412521 1001 86380 86390 1
413835 99413835 1001 86380 86390 1
413987 99413987 1001 86380 86390 1
413794 99413794 1001 86380 86390 1
413959 99413959 1001 86380 86390 1
413960 99413960 1001 86380 86390 1
413830 99413830 1001 86380 86390 1
415222 99415222 1001 86380 86390 1
415061 99415061 1001 86380 86390 1
415063 99415063 1001 86380 86390 1
414849 99414849 1001 86380 86390 1
414275 99414275 1001 86380 86390 1
414253 99414253 1001 86380 86390 1
414417 99414417 1001 86380 86390 1
415602 99415602 1001 86380 86390 1
415707 99415707 1001 86380 86390 1
415347 99415347 1001 86380 86390 1
415469 99415469 1001 86380 86390 1
415566 99415566 1001 86380 86390 1
415442 99415442 1001 86380 86390 1
416697 99416697 1001 86380 86390 1
416711 99416711 1001 86380 86390 1
416158 99416158 1001 86380 86390 1
416381 99416381 1001 86380 86390 1
416527 99416527 1001 86380 86390 1
416509 99416509 1001 86380 86390 1
416203 99416203 1001 86380 86390 1
415985 99415985 1001 86380 86390 1
415749 99415749 1001 86380 86390 1
415761 99415761 1001 86380 86390 1
415817 99415817 1001 86380 86390 1
417127 99417127 1001 86380 86390 1
417158 99417158 1001 86380 86390 1
417424 99417424 1001 86380 86390 1
418521 99418521 1001 86380 86390 1
418593 99418593 1001 86380 86390 1
418249 99418249 1001 86380 86390 1
418087 99418087 1001 86380 86390 1
418287 99418287 1001 86380 86390 1
418124 99418124 1001 86380 86390 1
417847 99417847 1001 86380 86390 1
417925 99417925 1001 86380 86390 1
417875 99417875 1001 86380 86390 1
417948 99417948 1001 86380 86390 1
417695 99417695 1001 86380 86390 1
419192 99419192 1001 86380 86390 1
418936 99418936 1001 86380 86390 1
419056 99419056 1001 86380 86390 1
419194 99419194 1001 86380 86390 1
419167 99419167 1001 86380 86390 1
418868 99418868 1001 86380 86390 1
420089 99420089 1001 86380 86390 1
419670 99419670 1001 86380 86390 1
419975 99419975 1001 86380 86390 1
419689 99419689 1001 86380 86390 1
419402 99419402 1001 86380 86390 1
419519 99419519 1001 86380 86390 1
419600 99419600 1001 86380 86390 1
419529 99419529 1001 86380 86390 1
419311 99419311 1001 86380 86390 1
419622 99419622 1001 86380 86390 1
419465 99419465 1001 86380 86390 1
420463 99420463 1001 86380 86390 1
420626 99420626 1001 86380 86390 1
422117 99422117 1001 86380 86390 1
421912 99421912 1001 86380 86390 1
421478 99421478 1001 86380 86390 1
421371 99421371 1001 86380 86390 1
421466 99421466 1001 86380 86390 1
421363 99421363 1001 86380 86390 1
422200 99422200 1001 86380 86390 1
422344 99422344 1001 86380 86390 1
422526 99422526 1001 86380 86390 1
423419 99423419 1001 86380 86390 1
423117 99423117 1001 86380 86390 1
422686 99422686 1001 86380 86390 1
422705 99422705 1001 86380 86390 1
422561 99422561 1001 86380 86390 1
422792 99422792 1001 86380 86390 1
424075 99424075 1001 86380 86390 1
423780 99423780 1001 86380 86390 1
424005 99424005 1001 86380 86390 1
425081 99425081 1001 86380 86390 1
425133 99425133 1001 86380 86390 1
425296 99425296 1001 86380 86390 1
425004 99425004 1001 86380 86390 1
424612 99424612 1001 86380 86390 1
424598 99424598 1001 86380 86390 1
424913 99424913 1001 86380 86390 1
424851 99424851 1001 86380 86390 1
424488 99424488 1001 86380 86390 1
424562 99424562 1001 86380 86390 1
424414 99424414 1001 86380 86390 1
424254 99424254 1001 86380 86390 1
425499 99425499 1001 86380 86390 1
425532 99425532 1001 86380 86390 1
425666 99425666 1001 86380 86390 1
425573 99425573 1001 86380 86390 1
426979 99426979 1001 86380 86390 1
426847 99426847 1001 86380 86390 1
427060 99427060 1001 86380 86390 1
426906 99426906 1001 86380 86390 1
426861 99426861 1001 86380 86390 1
426278 99426278 1001 86380 86390 1
426386 99426386 1001 86380 86390 1
426420 99426420 1001 86380 86390 1
426012 99426012 1001 86380 86390 1
426253 99426253 1001 86380 86390 1
426239 99426239 1001 86380 86390 1
427488 99427488 1001 86380 86390 1
427489 99427489 1001 86380 86390 1
428641 99428641 1001 86380 86390 1
428550 99428550 1001 86380 86390 1
428659 99428659 1001 86380 86390 1
428563 99428563 1001 86380 86390 1
428211 99428211 1001 86380 86390 1
428158 99428158 1001 86380 86390 1
428040 99428040 1001 86380 86390 1
428102 99428102 1001 86380 86390 1
428252 99428252 1001 86380 86390 1
427968 99427968 1001 86380 86390 1
427822 99427822 1001 86380 86390 1
427546 99427546 1001 86380 86390 1
428829 99428829 1001 86380 86390 1
428737 99428737 1001 86380 86390 1
428927 99428927 1001 86380 86390 1
430074 99430074 1001 86380 86390 1
430103 99430103 1001 86380 86390 1
430029 99430029 1001 86380 86390 1
429809 99429809 1001 86380 86390 1
429863 99429863 1001 86380 86390 1
429347 99429347 1001 86380 86390 1
429503 99429503 1001 86380 86390 1
429205 99429205 1001 86380 86390 1
429515 99429515 1001 86380 86390 1
430505 99430505 1001 86380 86390 1
430492 99430492 1001 86380 86390 1
430474 99430474 1001 86380 86390 1
431888 99431888 1001 86380 86390 1
431651 99431651 1001 86380 86390 1
431862 99431862 1001 86380 86390 1
431745 99431745 1001 86380 86390 1
431905 99431905 1001 86380 86390 1
431357 99431357 1001 86380 86390 1
431401 99431401 1001 86380 86390 1
431299 99431299 1001 86380 86390 1
431575 99431575 1001 86380 86390 1
431343 99431343 1001 86380 86390 1
430947 99430947 1001 86380 86390 1
431024 99431024 1001 86380 86390 1
431148 99431148 1001 86380 86390 1
431215 99431215 1001 86380 86390 1
431011 99431011 1001 86380 86390 1
430907 99430907 1001 86380 86390 1
432436 99432436 1001 86380 86390 1
432166 99432166 1001 86380 86390 1
432217 99432217 1001 86380 86390 1
432372 99432372 1001 86380 86390 1
433678 99433678 1001 86380 86390 1
433503 99433503 1001 86380 86390 1
433629 99433629 1001 86380 86390 1
433214 99433214 1001 86380 86390 1
433085 99433085 1001 86380 86390 1
432626 99432626 1001 86380 86390 1
432700 99432700 1001 86380 86390 1
432586 99432586 1001 86380 86390 1
432885 99432885 1001 86380 86390 1
432538 99432538 1001 86380 86390 1
432839 99432839 1001 86380 86390 1
433892 99433892 1001 86380 86390 1
434092 99434092 1001 86380 86390 1
434067 99434067 1001 86380 86390 1
434105 99434105 1001 86380 86390 1
433821 99433821 1001 86380 86390 1
433823 99433823 1001 86380 86390 1
433826 99433826 1001 86380 86390 1
435380 99435380 1001 86380 86390 1
435044 99435044 1001 86380 86390 1
435009 99435009 1001 86380 86390 1
435329 99435329 1001 86380 86390 1
435392 99435392 1001 86380 86390 1
435310 99435310 1001 86380 86390 1
435032 99435032 1001 86380 86390 1
435052 99435052 1001 86380 86390 1
434967 99434967 1001 86380 86390 1
434871 99434871 1001 86380 86390 1
434939 99434939 1001 86380 86390 1
434477 99434477 1001 86380 86390 1
434386 99434386 1001 86380 86390 1
434526 99434526 1001 86380 86390 1
434189 99434189 1001 86380 86390 1
434467 99434467 1001 86380 86390 1
435595 99435595 1001 86380 86390 1
435477 99435477 1001 86380 86390 1
435673 99435673 1001 86380 86390 1
436959 99436959 1001 86380 86390 1
436910 99436910 1001 86380 86390 1
436423 99436423 1001 86380 86390 1
436077 99436077 1001 86380 86390 1
436217 99436217 1001 86380 86390 1
436148 99436148 1001 86380 86390 1
436188 99436188 1001 86380 86390 1
300593 99300593 1001 86380 86390 1
300573 99300573 1001 86380 86390 1
300477 99300477 1001 86380 86390 1
300401 99300401 1001 86380 86390 1
300427 99300427 1001 86380 86390 1
300910 99300910 1001 86380 86390 1
300782 99300782 1001 86380 86390 1
300875 99300875 1001 86380 86390 1
301362 99301362 1001 86380 86390 1
301520 99301520 1001 86380 86390 1
301405 99301405 1001 86380 86390 1
301444 99301444 1001 86380 86390 1
301385 99301385 1001 86380 86390 1
301239 99301239 1001 86380 86390 1
301148 99301148 1001 86380 86390 1
301076 99301076 1001 86380 86390 1
301055 99301055 1001 86380 86390 1
301048 99301048 1001 86380 86390 1
301655 99301655 1001 86380 86390 1
301568 99301568 1001 86380 86390 1
301648 99301648 1001 86380 86390 1
301662 99301662 1001 86380 86390 1
301728 99301728 1001 86380 86390 1
302304 99302304 1001 86380 86390 1
302356 99302356 1001 86380 86390 1
302326 99302326 1001 86380 86390 1
302375 99302375 1001 86380 86390 1
302376 99302376 1001 86380 86390 1
302171 99302171 1001 86380 86390 1
301951 99301951 1001 86380 86390 1
302455 99302455 1001 86380 86390 1
303119 99303119 1001 86380 86390 1
303175 99303175 1001 86380 86390 1
303178 99303178 1001 86380 86390 1
303109 99303109 1001 86380 86390 1
303126 99303126 1001 86380 86390 1
302864 99302864 1001 86380 86390 1
302664 99302664 1001 86380 86390 1
302767 99302767 1001 86380 86390 1
302717 99302717 1001 86380 86390 1
302629 99302629 1001 86380 86390 1
302788 99302788 1001 86380 86390 1
303258 99303258 1001 86380 86390 1
303368 99303368 1001 86380 86390 1
303307 99303307 1001 86380 86390 1
303997 99303997 1001 86380 86390 1
303892 99303892 1001 86380 86390 1
303914 99303914 1001 86380 86390 1
303927 99303927 1001 86380 86390 1
303690 99303690 1001 86380 86390 1
303733 99303733 1001 86380 86390 1
303825 99303825 1001 86380 86390 1
303787 99303787 1001 86380 86390 1
303671 99303671 1001 86380 86390 1
303490 99303490 1001 86380 86390 1
303569 99303569 1001 86380 86390 1
303480 99303480 1001 86380 86390 1
303444 99303444 1001 86380 86390 1
304167 99304167 1001 86380 86390 1
304104 99304104 1001 86380 86390 1
304092 99304092 1001 86380 86390 1
304682 99304682 1001 86380 86390 1
304747 99304747 1001 86380 86390 1
304834 99304834 1001 86380 86390 1
304724 99304724 1001 86380 86390 1
304629 99304629 1001 86380 86390 1
304647 99304647 1001 86380 86390 1
304267 99304267 1001 86380 86390 1
304321 99304321 1001 86380 86390 1
304405 99304405 1001 86380 86390 1
305064 99305064 1001 86380 86390 1
304967 99304967 1001 86380 86390 1
305563 99305563 1001 86380 86390 1
305643 99305643 1001 86380 86390 1
305364 99305364 1001 86380 86390 1
305393 99305393 1001 86380 86390 1
305319 99305319 1001 86380 86390 1
305117 99305117 1001 86380 86390 1
305222 99305222 1001 86380 86390 1
305184 99305184 1001 86380 86390 1
305134 99305134 1001 86380 86390 1
500102 99500102 1001 86380 86390 1
500115 99500115 1001 86380 86390 1
500066 99500066 1001 86380 86390 1
500108 99500108 1001 86380 86390 1
500162 99500162 1001 86380 86390 1
500729 99500729 1001 86380 86390 1
500809 99500809 1001 86380 86390 1
500599 99500599 1001 86380 86390 1
500579 99500579 1001 86380 86390 1
500311 99500311 1001 86380 86390 1
500273 99500273 1001 86380 86390 1
500249 99500249 1001 86380 86390 1
500289 99500289 1001 86380 86390 1
500956 99500956 1001 86380 86390 1
500931 99500931 1001 86380 86390 1
500855 99500855 1001 86380 86390 1
500965 99500965 1001 86380 86390 1
501383 99501383 1001 86380 86390 1
501281 99501281 1001 86380 86390 1
501311 99501311 1001 86380 86390 1
501324 99501324 1001 86380 86390 1
501165 99501165 1001 86380 86390 1
501168 99501168 1001 86380 86390 1
501172 99501172 1001 86380 86390 1
501753 99501753 1001 86380 86390 1
501766 99501766 1001 86380 86390 1
502325 99502325 1001 86380 86390 1
502403 99502403 1001 86380 86390 1
502352 99502352 1001 86380 86390 1
502358 99502358 1001 86380 86390 1
502187 99502187 1001 86380 86390 1
502243 99502243 1001 86380 86390 1
502116 99502116 1001 86380 86390 1
502040 99502040 1001 86380 86390 1
502046 99502046 1001 86380 86390 1
502038 99502038 1001 86380 86390 1
502644 99502644 1001 86380 86390 1
502613 99502613 1001 86380 86390 1
502537 99502537 1001 86380 86390 1
503164 99503164 1001 86380 86390 1
503192 99503192 1001 86380 86390 1
503106 99503106 1001 86380 86390 1
503235 99503235 1001 86380 86390 1
503236 99503236 1001 86380 86390 1
503224 99503224 1001 86380 86390 1
503250 99503250 1001 86380 86390 1
503122 99503122 1001 86380 86390 1
503188 99503188 1001 86380 86390 1
502973 99502973 1001 86380 86390 1
502903 99502903 1001 86380 86390 1
502852 99502852 1001 86380 86390 1
502768 99502768 1001 86380 86390 1
502717 99502717 1001 86380 86390 1
502847 99502847 1001 86380 86390 1
503431 99503431 1001 86380 86390 1
503445 99503445 1001 86380 86390 1
503348 99503348 1001 86380 86390 1
503493 99503493 1001 86380 86390 1
504015 99504015 1001 86380 86390 1
503942 99503942 1001 86380 86390 1
504096 99504096 1001 86380 86390 1
503922 99503922 1001 86380 86390 1
503771 99503771 1001 86380 86390 1
503866 99503866 1001 86380 86390 1
503842 99503842 1001 86380 86390 1
503606 99503606 1001 86380 86390 1
503647 99503647 1001 86380 86390 1
504908 99504908 1001 86380 86390 1
504718 99504718 1001 86380 86390 1
504654 99504654 1001 86380 86390 1
504723 99504723 1001 86380 86390 1
504379 99504379 1001 86380 86390 1
504980 99504980 1001 86380 86390 1
505720 99505720 1001 86380 86390 1
505742 99505742 1001 86380 86390 1
505673 99505673 1001 86380 86390 1
505448 99505448 1001 86380 86390 1
505556 99505556 1001 86380 86390 1
505485 99505485 1001 86380 86390 1
505296 99505296 1001 86380 86390 1
505348 99505348 1001 86380 86390 1
505235 99505235 1001 86380 86390 1
505313 99505313 1001 86380 86390 1
505823 99505823 1001 86380 86390 1
505892 99505892 1001 86380 86390 1
506565 99506565 1001 86380 86390 1
506536 99506536 1001 86380 86390 1
506395 99506395 1001 86380 86390 1
506333 99506333 1001 86380 86390 1
506105 99506105 1001 86380 86390 1
505978 99505978 1001 86380 86390 1
506123 99506123 1001 86380 86390 1
506046 99506046 1001 86380 86390 1
506179 99506179 1001 86380 86390 1
506724 99506724 1001 86380 86390 1
506647 99506647 1001 86380 86390 1
506728 99506728 1001 86380 86390 1
507285 99507285 1001 86380 86390 1
507291 99507291 1001 86380 86390 1
507417 99507417 1001 86380 86390 1
507208 99507208 1001 86380 86390 1
507211 99507211 1001 86380 86390 1
506996 99506996 1001 86380 86390 1
506948 99506948 1001 86380 86390 1
506835 99506835 1001 86380 86390 1
506811 99506811 1001 86380 86390 1
507006 99507006 1001 86380 86390 1
507493 99507493 1001 86380 86390 1
507624 99507624 1001 86380 86390 1
507599 99507599 1001 86380 86390 1
508168 99508168 1001 86380 86390 1
507966 99507966 1001 86380 86390 1
507879 99507879 1001 86380 86390 1
507826 99507826 1001 86380 86390 1
507677 99507677 1001 86380 86390 1
508349 99508349 1001 86380 86390 1
508441 99508441 1001 86380 86390 1
508327 99508327 1001 86380 86390 1
508778 99508778 1001 86380 86390 1
508693 99508693 1001 86380 86390 1
508483 99508483 1001 86380 86390 1
509101 99509101 1001 86380 86390 1
508871 99508871 1001 86380 86390 1
509118 99509118 1001 86380 86390 1
509899 99509899 1001 86380 86390 1
509719 99509719 1001 86380 86390 1
509822 99509822 1001 86380 86390 1
509621 99509621 1001 86380 86390 1
509622 99509622 1001 86380 86390 1
509676 99509676 1001 86380 86390 1
509614 99509614 1001 86380 86390 1
509333 99509333 1001 86380 86390 1
509337 99509337 1001 86380 86390 1
509299 99509299 1001 86380 86390 1
509976 99509976 1001 86380 86390 1
509953 99509953 1001 86380 86390 1
510090 99510090 1001 86380 86390 1
509908 99509908 1001 86380 86390 1
510715 99510715 1001 86380 86390 1
510382 99510382 1001 86380 86390 1
510346 99510346 1001 86380 86390 1
510391 99510391 1001 86380 86390 1
510879 99510879 1001 86380 86390 1
510781 99510781 1001 86380 86390 1
510834 99510834 1001 86380 86390 1
510836 99510836 1001 86380 86390 1
510889 99510889 1001 86380 86390 1
511362 99511362 1001 86380 86390 1
511367 99511367 1001 86380 86390 1
511512 99511512 1001 86380 86390 1
511266 99511266 1001 86380 86390 1
511163 99511163 1001 86380 86390 1
511241 99511241 1001 86380 86390 1
510975 99510975 1001 86380 86390 1
511121 99511121 1001 86380 86390 1
510979 99510979 1001 86380 86390 1
511615 99511615 1001 86380 86390 1
511642 99511642 1001 86380 86390 1
511709 99511709 1001 86380 86390 1
511620 99511620 1001 86380 86390 1
512289 99512289 1001 86380 86390 1
512291 99512291 1001 86380 86390 1
512354 99512354 1001 86380 86390 1
512281 99512281 1001 86380 86390 1
512282 99512282 1001 86380 86390 1
511982 99511982 1001 86380 86390 1
511996 99511996 1001 86380 86390 1
512152 99512152 1001 86380 86390 1
511784 99511784 1001 86380 86390 1
511853 99511853 1001 86380 86390 1
511937 99511937 1001 86380 86390 1
512560 99512560 1001 86380 86390 1
512396 99512396 1001 86380 86390 1
512491 99512491 1001 86380 86390 1
513116 99513116 1001 86380 86390 1
513147 99513147 1001 86380 86390 1
513023 99513023 1001 86380 86390 1
512854 99512854 1001 86380 86390 1
512843 99512843 1001 86380 86390 1
512767 99512767 1001 86380 86390 1
512724 99512724 1001 86380 86390 1
512737 99512737 1001 86380 86390 1
512777 99512777 1001 86380 86390 1
513406 99513406 1001 86380 86390 1
513382 99513382 1001 86380 86390 1
514028 99514028 1001 86380 86390 1
513893 99513893 1001 86380 86390 1
513860 99513860 1001 86380 86390 1
513696 99513696 1001 86380 86390 1
513735 99513735 1001 86380 86390 1
513695 99513695 1001 86380 86390 1
513721 99513721 1001 86380 86390 1
513424 99513424 1001 86380 86390 1
513607 99513607 1001 86380 86390 1
513492 99513492 1001 86380 86390 1
513415 99513415 1001 86380 86390 1
513598 99513598 1001 86380 86390 1
514103 99514103 1001 86380 86390 1
514807 99514807 1001 86380 86390 1
514840 99514840 1001 86380 86390 1
514845 99514845 1001 86380 86390 1
514752 99514752 1001 86380 86390 1
514449 99514449 1001 86380 86390 1
514501 99514501 1001 86380 86390 1
514586 99514586 1001 86380 86390 1
514393 99514393 1001 86380 86390 1
514300 99514300 1001 86380 86390 1
514313 99514313 1001 86380 86390 1
515039 99515039 1001 86380 86390 1
515041 99515041 1001 86380 86390 1
514904 99514904 1001 86380 86390 1
514918 99514918 1001 86380 86390 1
515673 99515673 1001 86380 86390 1
515501 99515501 1001 86380 86390 1
515354 99515354 1001 86380 86390 1
515372 99515372 1001 86380 86390 1
515282 99515282 1001 86380 86390 1
515451 99515451 1001 86380 86390 1
515120 99515120 1001 86380 86390 1
515254 99515254 1001 86380 86390 1
515063 99515063 1001 86380 86390 1
515728 99515728 1001 86380 86390 1
515689 99515689 1001 86380 86390 1
516473 99516473 1001 86380 86390 1
516482 99516482 1001 86380 86390 1
516373 99516373 1001 86380 86390 1
516126 99516126 1001 86380 86390 1
516274 99516274 1001 86380 86390 1
516145 99516145 1001 86380 86390 1
516120 99516120 1001 86380 86390 1
516000 99516000 1001 86380 86390 1
517210 99517210 1001 86380 86390 1
517212 99517212 1001 86380 86390 1
517136 99517136 1001 86380 86390 1
517320 99517320 1001 86380 86390 1
517191 99517191 1001 86380 86390 1
517231 99517231 1001 86380 86390 1
517067 99517067 1001 86380 86390 1
516981 99516981 1001 86380 86390 1
516820 99516820 1001 86380 86390 1
516916 99516916 1001 86380 86390 1
516800 99516800 1001 86380 86390 1
517354 99517354 1001 86380 86390 1
518033 99518033 1001 86380 86390 1
518129 99518129 1001 86380 86390 1
518137 99518137 1001 86380 86390 1
518090 99518090 1001 86380 86390 1
517814 99517814 1001 86380 86390 1
517836 99517836 1001 86380 86390 1
517837 99517837 1001 86380 86390 1
517838 99517838 1001 86380 86390 1
517570 99517570 1001 86380 86390 1
517631 99517631 1001 86380 86390 1
518302 99518302 1001 86380 86390 1
518342 99518342 1001 86380 86390 1
518321 99518321 1001 86380 86390 1
518286 99518286 1001 86380 86390 1
518851 99518851 1001 86380 86390 1
518864 99518864 1001 86380 86390 1
518969 99518969 1001 86380 86390 1
518934 99518934 1001 86380 86390 1
518770 99518770 1001 86380 86390 1
518681 99518681 1001 86380 86390 1
518739 99518739 1001 86380 86390 1
518755 99518755 1001 86380 86390 1
518458 99518458 1001 86380 86390 1
518548 99518548 1001 86380 86390 1
518536 99518536 1001 86380 86390 1
518503 99518503 1001 86380 86390 1
518542 99518542 1001 86380 86390 1
519179 99519179 1001 86380 86390 1
519021 99519021 1001 86380 86390 1
519777 99519777 1001 86380 86390 1
519760 99519760 1001 86380 86390 1
519493 99519493 1001 86380 86390 1
519522 99519522 1001 86380 86390 1
519593 99519593 1001 86380 86390 1
519258 99519258 1001 86380 86390 1
519250 99519250 1001 86380 86390 1
519354 99519354 1001 86380 86390 1
519343 99519343 1001 86380 86390 1
519309 99519309 1001 86380 86390 1
519218 99519218 1001 86380 86390 1
519851 99519851 1001 86380 86390 1
520605 99520605 1001 86380 86390 1
520553 99520553 1001 86380 86390 1
520633 99520633 1001 86380 86390 1
520332 99520332 1001 86380 86390 1
520229 99520229 1001 86380 86390 1
520335 99520335 1001 86380 86390 1
520252 99520252 1001 86380 86390 1
520119 99520119 1001 86380 86390 1
520704 99520704 1001 86380 86390 1
520655 99520655 1001 86380 86390 1
520685 99520685 1001 86380 86390 1
520818 99520818 1001 86380 86390 1
521339 99521339 1001 86380 86390 1
521209 99521209 1001 86380 86390 1
521197 99521197 1001 86380 86390 1
521077 99521077 1001 86380 86390 1
521195 99521195 1001 86380 86390 1
520954 99520954 1001 86380 86390 1
520930 99520930 1001 86380 86390 1
521534 99521534 1001 86380 86390 1
521500 99521500 1001 86380 86390 1
522192 99522192 1001 86380 86390 1
522206 99522206 1001 86380 86390 1
522239 99522239 1001 86380 86390 1
522123 99522123 1001 86380 86390 1
522215 99522215 1001 86380 86390 1
522088 99522088 1001 86380 86390 1
521939 99521939 1001 86380 86390 1
522031 99522031 1001 86380 86390 1
521801 99521801 1001 86380 86390 1
521700 99521700 1001 86380 86390 1
521857 99521857 1001 86380 86390 1
521848 99521848 1001 86380 86390 1
521773 99521773 1001 86380 86390 1
521761 99521761 1001 86380 86390 1
522445 99522445 1001 86380 86390 1
522484 99522484 1001 86380 86390 1
522309 99522309 1001 86380 86390 1
522491 99522491 1001 86380 86390 1
522365 99522365 1001 86380 86390 1
522366 99522366 1001 86380 86390 1
522431 99522431 1001 86380 86390 1
523089 99523089 1001 86380 86390 1
522955 99522955 1001 86380 86390 1
522976 99522976 1001 86380 86390 1
522741 99522741 1001 86380 86390 1
522846 99522846 1001 86380 86390 1
522770 99522770 1001 86380 86390 1
522530 99522530 1001 86380 86390 1
523161 99523161 1001 86380 86390 1
523188 99523188 1001 86380 86390 1
523765 99523765 1001 86380 86390 1
523944 99523944 1001 86380 86390 1
523806 99523806 1001 86380 86390 1
523773 99523773 1001 86380 86390 1
523546 99523546 1001 86380 86390 1
523479 99523479 1001 86380 86390 1
523532 99523532 1001 86380 86390 1
523365 99523365 1001 86380 86390 1
523344 99523344 1001 86380 86390 1
524076 99524076 1001 86380 86390 1
524129 99524129 1001 86380 86390 1
523961 99523961 1001 86380 86390 1
524540 99524540 1001 86380 86390 1
524424 99524424 1001 86380 86390 1
524457 99524457 1001 86380 86390 1
524271 99524271 1001 86380 86390 1
524927 99524927 1001 86380 86390 1
524838 99524838 1001 86380 86390 1
524789 99524789 1001 86380 86390 1
525534 99525534 1001 86380 86390 1
525483 99525483 1001 86380 86390 1
525539 99525539 1001 86380 86390 1
525415 99525415 1001 86380 86390 1
525265 99525265 1001 86380 86390 1
525349 99525349 1001 86380 86390 1
525273 99525273 1001 86380 86390 1
525208 99525208 1001 86380 86390 1
525015 99525015 1001 86380 86390 1
525003 99525003 1001 86380 86390 1
525055 99525055 1001 86380 86390 1
525006 99525006 1001 86380 86390 1
525032 99525032 1001 86380 86390 1
525110 99525110 1001 86380 86390 1
525098 99525098 1001 86380 86390 1
525176 99525176 1001 86380 86390 1
525026 99525026 1001 86380 86390 1
525040 99525040 1001 86380 86390 1
525685 99525685 1001 86380 86390 1
525729 99525729 1001 86380 86390 1
526358 99526358 1001 86380 86390 1
526128 99526128 1001 86380 86390 1
526038 99526038 1001 86380 86390 1
526144 99526144 1001 86380 86390 1
526094 99526094 1001 86380 86390 1
526121 99526121 1001 86380 86390 1
525986 99525986 1001 86380 86390 1
525885 99525885 1001 86380 86390 1
525982 99525982 1001 86380 86390 1
526615 99526615 1001 86380 86390 1
526579 99526579 1001 86380 86390 1
526531 99526531 1001 86380 86390 1
526600 99526600 1001 86380 86390 1
526484 99526484 1001 86380 86390 1
527071 99527071 1001 86380 86390 1
527113 99527113 1001 86380 86390 1
527165 99527165 1001 86380 86390 1
527153 99527153 1001 86380 86390 1
527143 99527143 1001 86380 86390 1
527208 99527208 1001 86380 86390 1
527144 99527144 1001 86380 86390 1
527018 99527018 1001 86380 86390 1
527028 99527028 1001 86380 86390 1
526710 99526710 1001 86380 86390 1
526652 99526652 1001 86380 86390 1
527441 99527441 1001 86380 86390 1
527313 99527313 1001 86380 86390 1
527434 99527434 1001 86380 86390 1
527256 99527256 1001 86380 86390 1
528047 99528047 1001 86380 86390 1
527952 99527952 1001 86380 86390 1
527941 99527941 1001 86380 86390 1
527740 99527740 1001 86380 86390 1
527551 99527551 1001 86380 86390 1
527604 99527604 1001 86380 86390 1
527607 99527607 1001 86380 86390 1
528191 99528191 1001 86380 86390 1
528170 99528170 1001 86380 86390 1
528237 99528237 1001 86380 86390 1
528135 99528135 1001 86380 86390 1
528239 99528239 1001 86380 86390 1
528786 99528786 1001 86380 86390 1
528777 99528777 1001 86380 86390 1
528592 99528592 1001 86380 86390 1
528503 99528503 1001 86380 86390 1
528494 99528494 1001 86380 86390 1
528322 99528322 1001 86380 86390 1
528404 99528404 1001 86380 86390 1
528949 99528949 1001 86380 86390 1
529680 99529680 1001 86380 86390 1
529633 99529633 1001 86380 86390 1
529714 99529714 1001 86380 86390 1
529597 99529597 1001 86380 86390 1
529197 99529197 1001 86380 86390 1
529238 99529238 1001 86380 86390 1
529117 99529117 1001 86380 86390 1
529769 99529769 1001 86380 86390 1
530441 99530441 1001 86380 86390 1
530506 99530506 1001 86380 86390 1
530540 99530540 1001 86380 86390 1
530422 99530422 1001 86380 86390 1
530397 99530397 1001 86380 86390 1
530143 99530143 1001 86380 86390 1
530318 99530318 1001 86380 86390 1
530269 99530269 1001 86380 86390 1
530205 99530205 1001 86380 86390 1
529947 99529947 1001 86380 86390 1
530053 99530053 1001 86380 86390 1
529941 99529941 1001 86380 86390 1
529942 99529942 1001 86380 86390 1
530086 99530086 1001 86380 86390 1
530035 99530035 1001 86380 86390 1
529957 99529957 1001 86380 86390 1
530591 99530591 1001 86380 86390 1
530592 99530592 1001 86380 86390 1
530674 99530674 1001 86380 86390 1
531292 99531292 1001 86380 86390 1
531141 99531141 1001 86380 86390 1
531171 99531171 1001 86380 86390 1
530825 99530825 1001 86380 86390 1
530879 99530879 1001 86380 86390 1
530944 99530944 1001 86380 86390 1
530777 99530777 1001 86380 86390 1
530848 99530848 1001 86380 86390 1
531516 99531516 1001 86380 86390 1
532176 99532176 1001 86380 86390 1
532194 99532194 1001 86380 86390 1
531941 99531941 1001 86380 86390 1
531656 99531656 1001 86380 86390 1
531648 99531648 1001 86380 86390 1
531726 99531726 1001 86380 86390 1
532238 99532238 1001 86380 86390 1
532331 99532331 1001 86380 86390 1
532267 99532267 1001 86380 86390 1
532999 99532999 1001 86380 86390 1
532883 99532883 1001 86380 86390 1
532848 99532848 1001 86380 86390 1
532685 99532685 1001 86380 86390 1
532794 99532794 1001 86380 86390 1
532705 99532705 1001 86380 86390 1
532642 99532642 1001 86380 86390 1
532519 99532519 1001 86380 86390 1
532456 99532456 1001 86380 86390 1
532535 99532535 1001 86380 86390 1
532431 99532431 1001 86380 86390 1
533149 99533149 1001 86380 86390 1
533208 99533208 1001 86380 86390 1
533819 99533819 1001 86380 86390 1
533472 99533472 1001 86380 86390 1
533524 99533524 1001 86380 86390 1
533571 99533571 1001 86380 86390 1
533509 99533509 1001 86380 86390 1
533351 99533351 1001 86380 86390 1
533937 99533937 1001 86380 86390 1
534035 99534035 1001 86380 86390 1
534493 99534493 1001 86380 86390 1
534631 99534631 1001 86380 86390 1
534442 99534442 1001 86380 86390 1
534378 99534378 1001 86380 86390 1
534477 99534477 1001 86380 86390 1
534322 99534322 1001 86380 86390 1
534863 99534863 1001 86380 86390 1
535466 99535466 1001 86380 86390 1
535470 99535470 1001 86380 86390 1
535380 99535380 1001 86380 86390 1
535269 99535269 1001 86380 86390 1
535287 99535287 1001 86380 86390 1
535250 99535250 1001 86380 86390 1
535265 99535265 1001 86380 86390 1
535033 99535033 1001 86380 86390 1
534970 99534970 1001 86380 86390 1
535048 99535048 1001 86380 86390 1
534922 99534922 1001 86380 86390 1
535001 99535001 1001 86380 86390 1
535561 99535561 1001 86380 86390 1
535657 99535657 1001 86380 86390 1
535660 99535660 1001 86380 86390 1
536223 99536223 1001 86380 86390 1
536257 99536257 1001 86380 86390 1
535796 99535796 1001 86380 86390 1
535799 99535799 1001 86380 86390 1
535814 99535814 1001 86380 86390 1
535844 99535844 1001 86380 86390 1
536357 99536357 1001 86380 86390 1
537021 99537021 1001 86380 86390 1
537010 99537010 1001 86380 86390 1
537134 99537134 1001 86380 86390 1
537013 99537013 1001 86380 86390 1
537043 99537043 1001 86380 86390 1
537108 99537108 1001 86380 86390 1
536946 99536946 1001 86380 86390 1
536950 99536950 1001 86380 86390 1
536940 99536940 1001 86380 86390 1
536878 99536878 1001 86380 86390 1
536635 99536635 1001 86380 86390 1
536652 99536652 1001 86380 86390 1
537278 99537278 1001 86380 86390 1
537193 99537193 1001 86380 86390 1
537262 99537262 1001 86380 86390 1
537969 99537969 1001 86380 86390 1
537883 99537883 1001 86380 86390 1
537924 99537924 1001 86380 86390 1
537777 99537777 1001 86380 86390 1
537585 99537585 1001 86380 86390 1
537780 99537780 1001 86380 86390 1
537537 99537537 1001 86380 86390 1
537538 99537538 1001 86380 86390 1
537532 99537532 1001 86380 86390 1
538014 99538014 1001 86380 86390 1
538120 99538120 1001 86380 86390 1
538694 99538694 1001 86380 86390 1
538669 99538669 1001 86380 86390 1
538494 99538494 1001 86380 86390 1
538505 99538505 1001 86380 86390 1
538272 99538272 1001 86380 86390 1
538982 99538982 1001 86380 86390 1
538843 99538843 1001 86380 86390 1
538911 99538911 1001 86380 86390 1
538937 99538937 1001 86380 86390 1
538965 99538965 1001 86380 86390 1
539592 99539592 1001 86380 86390 1
539581 99539581 1001 86380 86390 1
539615 99539615 1001 86380 86390 1
539636 99539636 1001 86380 86390 1
539293 99539293 1001 86380 86390 1
539244 99539244 1001 86380 86390 1
539323 99539323 1001 86380 86390 1
539191 99539191 1001 86380 86390 1
539075 99539075 1001 86380 86390 1
539080 99539080 1001 86380 86390 1
539148 99539148 1001 86380 86390 1
539110 99539110 1001 86380 86390 1
539793 99539793 1001 86380 86390 1
539679 99539679 1001 86380 86390 1
539681 99539681 1001 86380 86390 1
539772 99539772 1001 86380 86390 1
539787 99539787 1001 86380 86390 1
539658 99539658 1001 86380 86390 1
539673 99539673 1001 86380 86390 1
540303 99540303 1001 86380 86390 1
540400 99540400 1001 86380 86390 1
540213 99540213 1001 86380 86390 1
540255 99540255 1001 86380 86390 1
540101 99540101 1001 86380 86390 1
540077 99540077 1001 86380 86390 1
539959 99539959 1001 86380 86390 1
540014 99540014 1001 86380 86390 1
540495 99540495 1001 86380 86390 1
540601 99540601 1001 86380 86390 1
540486 99540486 1001 86380 86390 1
541232 99541232 1001 86380 86390 1
541208 99541208 1001 86380 86390 1
541183 99541183 1001 86380 86390 1
541228 99541228 1001 86380 86390 1
540985 99540985 1001 86380 86390 1
540960 99540960 1001 86380 86390 1
540922 99540922 1001 86380 86390 1
541017 99541017 1001 86380 86390 1
540724 99540724 1001 86380 86390 1
540738 99540738 1001 86380 86390 1
540681 99540681 1001 86380 86390 1
540879 99540879 1001 86380 86390 1
541355 99541355 1001 86380 86390 1
541333 99541333 1001 86380 86390 1
541347 99541347 1001 86380 86390 1
541402 99541402 1001 86380 86390 1
541415 99541415 1001 86380 86390 1
541444 99541444 1001 86380 86390 1
541784 99541784 1001 86380 86390 1
541813 99541813 1001 86380 86390 1
541870 99541870 1001 86380 86390 1
541501 99541501 1001 86380 86390 1
541528 99541528 1001 86380 86390 1
541665 99541665 1001 86380 86390 1
542259 99542259 1001 86380 86390 1
542277 99542277 1001 86380 86390 1
542191 99542191 1001 86380 86390 1
542244 99542244 1001 86380 86390 1
542874 99542874 1001 86380 86390 1
542866 99542866 1001 86380 86390 1
542892 99542892 1001 86380 86390 1
542636 99542636 1001 86380 86390 1
542616 99542616 1001 86380 86390 1
542496 99542496 1001 86380 86390 1
542399 99542399 1001 86380 86390 1
543098 99543098 1001 86380 86390 1
543054 99543054 1001 86380 86390 1
543016 99543016 1001 86380 86390 1
543082 99543082 1001 86380 86390 1
543643 99543643 1001 86380 86390 1
543658 99543658 1001 86380 86390 1
543723 99543723 1001 86380 86390 1
543688 99543688 1001 86380 86390 1
543754 99543754 1001 86380 86390 1
543573 99543573 1001 86380 86390 1
543638 99543638 1001 86380 86390 1
543665 99543665 1001 86380 86390 1
543385 99543385 1001 86380 86390 1
543457 99543457 1001 86380 86390 1
543408 99543408 1001 86380 86390 1
543284 99543284 1001 86380 86390 1
543286 99543286 1001 86380 86390 1
543237 99543237 1001 86380 86390 1
543886 99543886 1001 86380 86390 1
543822 99543822 1001 86380 86390 1
543926 99543926 1001 86380 86390 1
543866 99543866 1001 86380 86390 1
543881 99543881 1001 86380 86390 1
543946 99543946 1001 86380 86390 1
544458 99544458 1001 86380 86390 1
544446 99544446 1001 86380 86390 1
544413 99544413 1001 86380 86390 1
544590 99544590 1001 86380 86390 1
544589 99544589 1001 86380 86390 1
544302 99544302 1001 86380 86390 1
544335 99544335 1001 86380 86390 1
544273 99544273 1001 86380 86390 1
544114 99544114 1001 86380 86390 1
544025 99544025 1001 86380 86390 1
544064 99544064 1001 86380 86390 1
544129 99544129 1001 86380 86390 1
544143 99544143 1001 86380 86390 1
544169 99544169 1001 86380 86390 1
544693 99544693 1001 86380 86390 1
417356 216 1001 300 897 1
411235 223 1001 78120 79077 1
509142 703 1001 34938 35237 1
517507 826 1002 35621 36714 1
400585 99400585 1001 86380 86390 1
400735 99400735 1001 86380 86390 1
400801 99400801 1001 86380 86390 1
400810 99400810 1001 86380 86390 1
401179 99401179 1001 86380 86390 1
401223 99401223 1001 86380 86390 1
401170 99401170 1001 86380 86390 1
401332 99401332 1001 86380 86390 1
401466 99401466 1001 86380 86390 1
401638 99401638 1001 86380 86390 1
401878 99401878 1001 86380 86390 1
401919 99401919 1001 86380 86390 1
402221 99402221 1001 86380 86390 1
402320 99402320 1001 86380 86390 1
402280 99402280 1001 86380 86390 1
402549 99402549 1001 86380 86390 1
402515 99402515 1001 86380 86390 1
402730 99402730 1001 86380 86390 1
402740 99402740 1001 86380 86390 1
402847 99402847 1001 86380 86390 1
403016 99403016 1001 86380 86390 1
403610 99403610 1001 86380 86390 1
404028 99404028 1001 86380 86390 1
404103 99404103 1001 86380 86390 1
404298 99404298 1001 86380 86390 1
404472 99404472 1001 86380 86390 1
404419 99404419 1001 86380 86390 1
404948 99404948 1001 86380 86390 1
405104 99405104 1001 86380 86390 1
405677 99405677 1001 86380 86390 1
405670 99405670 1001 86380 86390 1
405861 99405861 1001 86380 86390 1
405770 99405770 1001 86380 86390 1
405899 99405899 1001 86380 86390 1
405999 99405999 1001 86380 86390 1
406148 99406148 1001 86380 86390 1
406174 99406174 1001 86380 86390 1
406282 99406282 1001 86380 86390 1
406328 99406328 1001 86380 86390 1
406308 99406308 1001 86380 86390 1
406315 99406315 1001 86380 86390 1
406473 99406473 1001 86380 86390 1
406517 99406517 1001 86380 86390 1
406689 99406689 1001 86380 86390 1
406769 99406769 1001 86380 86390 1
406887 99406887 1001 86380 86390 1
407114 99407114 1001 86380 86390 1
407341 99407341 1001 86380 86390 1
407257 99407257 1001 86380 86390 1
407358 99407358 1001 86380 86390 1
407474 99407474 1001 86380 86390 1
407865 99407865 1001 86380 86390 1
407779 99407779 1001 86380 86390 1
407928 99407928 1001 86380 86390 1
408184 99408184 1001 86380 86390 1
408102 99408102 1001 86380 86390 1
408241 99408241 1001 86380 86390 1
408738 99408738 1001 86380 86390 1
408939 99408939 1001 86380 86390 1
408950 99408950 1001 86380 86390 1
409009 99409009 1001 86380 86390 1
409077 99409077 1001 86380 86390 1
409340 99409340 1001 86380 86390 1
409401 99409401 1001 86380 86390 1
409677 99409677 1001 86380 86390 1
409689 99409689 1001 86380 86390 1
409843 99409843 1001 86380 86390 1
409888 99409888 1001 86380 86390 1
410188 99410188 1001 86380 86390 1
410114 99410114 1001 86380 86390 1
410230 99410230 1001 86380 86390 1
410465 99410465 1001 86380 86390 1
410426 99410426 1001 86380 86390 1
410651 99410651 1001 86380 86390 1
410762 99410762 1001 86380 86390 1
410939 99410939 1001 86380 86390 1
411103 99411103 1001 86380 86390 1
411167 99411167 1001 86380 86390 1
411856 99411856 1001 86380 86390 1
412007 99412007 1001 86380 86390 1
412174 99412174 1001 86380 86390 1
412196 99412196 1001 86380 86390 1
413473 99413473 1001 86380 86390 1
413502 99413502 1001 86380 86390 1
413442 99413442 1001 86380 86390 1
413508 99413508 1001 86380 86390 1
413010 99413010 1001 86380 86390 1
413096 99413096 1001 86380 86390 1
412970 99412970 1001 86380 86390 1
412585 99412585 1001 86380 86390 1
412669 99412669 1001 86380 86390 1
414088 99414088 1001 86380 86390 1
413974 99413974 1001 86380 86390 1
413770 99413770 1001 86380 86390 1
415190 99415190 1001 86380 86390 1
415243 99415243 1001 86380 86390 1
415266 99415266 1001 86380 86390 1
414958 99414958 1001 86380 86390 1
415022 99415022 1001 86380 86390 1
414905 99414905 1001 86380 86390 1
414750 99414750 1001 86380 86390 1
414697 99414697 1001 86380 86390 1
414232 99414232 1001 86380 86390 1
414187 99414187 1001 86380 86390 1
414189 99414189 1001 86380 86390 1
414312 99414312 1001 86380 86390 1
414270 99414270 1001 86380 86390 1
415425 99415425 1001 86380 86390 1
415341 99415341 1001 86380 86390 1
415689 99415689 1001 86380 86390 1
416919 99416919 1001 86380 86390 1
416776 99416776 1001 86380 86390 1
416580 99416580 1001 86380 86390 1
416525 99416525 1001 86380 86390 1
416228 99416228 1001 86380 86390 1
415981 99415981 1001 86380 86390 1
416002 99416002 1001 86380 86390 1
417202 99417202 1001 86380 86390 1
417339 99417339 1001 86380 86390 1
417296 99417296 1001 86380 86390 1
417341 99417341 1001 86380 86390 1
417415 99417415 1001 86380 86390 1
417569 99417569 1001 86380 86390 1
418434 99418434 1001 86380 86390 1
418559 99418559 1001 86380 86390 1
418452 99418452 1001 86380 86390 1
418130 99418130 1001 86380 86390 1
418080 99418080 1001 86380 86390 1
418139 99418139 1001 86380 86390 1
418427 99418427 1001 86380 86390 1
417939 99417939 1001 86380 86390 1
417685 99417685 1001 86380 86390 1
417623 99417623 1001 86380 86390 1
417862 99417862 1001 86380 86390 1
417627 99417627 1001 86380 86390 1
419201 99419201 1001 86380 86390 1
419017 99419017 1001 86380 86390 1
418903 99418903 1001 86380 86390 1
420066 99420066 1001 86380 86390 1
420314 99420314 1001 86380 86390 1
420418 99420418 1001 86380 86390 1
419862 99419862 1001 86380 86390 1
420051 99420051 1001 86380 86390 1
420053 99420053 1001 86380 86390 1
419308 99419308 1001 86380 86390 1
420587 99420587 1001 86380 86390 1
420535 99420535 1001 86380 86390 1
421965 99421965 1001 86380 86390 1
421712 99421712 1001 86380 86390 1
422011 99422011 1001 86380 86390 1
422075 99422075 1001 86380 86390 1
421465 99421465 1001 86380 86390 1
421038 99421038 1001 86380 86390 1
420859 99420859 1001 86380 86390 1
422131 99422131 1001 86380 86390 1
423350 99423350 1001 86380 86390 1
423540 99423540 1001 86380 86390 1
423672 99423672 1001 86380 86390 1
423306 99423306 1001 86380 86390 1
423272 99423272 1001 86380 86390 1
422945 99422945 1001 86380 86390 1
423166 99423166 1001 86380 86390 1
423085 99423085 1001 86380 86390 1
422678 99422678 1001 86380 86390 1
422615 99422615 1001 86380 86390 1
422930 99422930 1001 86380 86390 1
423884 99423884 1001 86380 86390 1
424067 99424067 1001 86380 86390 1
424054 99424054 1001 86380 86390 1
425149 99425149 1001 86380 86390 1
425130 99425130 1001 86380 86390 1
425037 99425037 1001 86380 86390 1
425095 99425095 1001 86380 86390 1
425319 99425319 1001 86380 86390 1
424635 99424635 1001 86380 86390 1
424949 99424949 1001 86380 86390 1
424563 99424563 1001 86380 86390 1
424256 99424256 1001 86380 86390 1
425741 99425741 1001 86380 86390 1
425639 99425639 1001 86380 86390 1
425641 99425641 1001 86380 86390 1
425727 99425727 1001 86380 86390 1
425816 99425816 1001 86380 86390 1
426868 99426868 1001 86380 86390 1
426796 99426796 1001 86380 86390 1
426723 99426723 1001 86380 86390 1
426574 99426574 1001 86380 86390 1
426677 99426677 1001 86380 86390 1
425988 99425988 1001 86380 86390 1
425900 99425900 1001 86380 86390 1
427346 99427346 1001 86380 86390 1
427401 99427401 1001 86380 86390 1
427526 99427526 1001 86380 86390 1
428679 99428679 1001 86380 86390 1
428594 99428594 1001 86380 86390 1
428432 99428432 1001 86380 86390 1
428120 99428120 1001 86380 86390 1
427963 99427963 1001 86380 86390 1
428210 99428210 1001 86380 86390 1
428254 99428254 1001 86380 86390 1
427921 99427921 1001 86380 86390 1
428840 99428840 1001 86380 86390 1
429152 99429152 1001 86380 86390 1
428817 99428817 1001 86380 86390 1
429100 99429100 1001 86380 86390 1
428748 99428748 1001 86380 86390 1
428772 99428772 1001 86380 86390 1
428863 99428863 1001 86380 86390 1
428807 99428807 1001 86380 86390 1
430362 99430362 1001 86380 86390 1
429909 99429909 1001 86380 86390 1
429764 99429764 1001 86380 86390 1
429853 99429853 1001 86380 86390 1
429345 99429345 1001 86380 86390 1
429349 99429349 1001 86380 86390 1
429378 99429378 1001 86380 86390 1
429212 99429212 1001 86380 86390 1
429537 99429537 1001 86380 86390 1
430614 99430614 1001 86380 86390 1
430512 99430512 1001 86380 86390 1
430533 99430533 1001 86380 86390 1
430596 99430596 1001 86380 86390 1
431738 99431738 1001 86380 86390 1
431995 99431995 1001 86380 86390 1
431795 99431795 1001 86380 86390 1
432034 99432034 1001 86380 86390 1
431979 99431979 1001 86380 86390 1
431959 99431959 1001 86380 86390 1
431818 99431818 1001 86380 86390 1
431559 99431559 1001 86380 86390 1
431337 99431337 1001 86380 86390 1
431576 99431576 1001 86380 86390 1
431392 99431392 1001 86380 86390 1
431146 99431146 1001 86380 86390 1
432328 99432328 1001 86380 86390 1
432389 99432389 1001 86380 86390 1
433534 99433534 1001 86380 86390 1
433405 99433405 1001 86380 86390 1
433099 99433099 1001 86380 86390 1
432907 99432907 1001 86380 86390 1
433060 99433060 1001 86380 86390 1
432699 99432699 1001 86380 86390 1
432543 99432543 1001 86380 86390 1
434109 99434109 1001 86380 86390 1
435433 99435433 1001 86380 86390 1
435306 99435306 1001 86380 86390 1
435401 99435401 1001 86380 86390 1
435050 99435050 1001 86380 86390 1
434739 99434739 1001 86380 86390 1
434875 99434875 1001 86380 86390 1
434717 99434717 1001 86380 86390 1
434928 99434928 1001 86380 86390 1
434630 99434630 1001 86380 86390 1
435603 99435603 1001 86380 86390 1
435742 99435742 1001 86380 86390 1
435495 99435495 1001 86380 86390 1
437052 99437052 1001 86380 86390 1
436788 99436788 1001 86380 86390 1
436378 99436378 1001 86380 86390 1
436239 99436239 1001 86380 86390 1
435947 99435947 1001 86380 86390 1
437316 99437316 1001 86380 86390 1
437319 99437319 1001 86380 86390 1
300692 99300692 1001 86380 86390 1
300644 99300644 1001 86380 86390 1
300535 99300535 1001 86380 86390 1
300523 99300523 1001 86380 86390 1
300498 99300498 1001 86380 86390 1
300384 99300384 1001 86380 86390 1
300332 99300332 1001 86380 86390 1
300478 99300478 1001 86380 86390 1
300336 99300336 1001 86380 86390 1
300405 99300405 1001 86380 86390 1
300186 99300186 1001 86380 86390 1
300294 99300294 1001 86380 86390 1
300257 99300257 1001 86380 86390 1
300154 99300154 1001 86380 86390 1
300921 99300921 1001 86380 86390 1
300755 99300755 1001 86380 86390 1
300902 99300902 1001 86380 86390 1
300915 99300915 1001 86380 86390 1
300773 99300773 1001 86380 86390 1
300750 99300750 1001 86380 86390 1
301480 99301480 1001 86380 86390 1
301542 99301542 1001 86380 86390 1
301299 99301299 1001 86380 86390 1
301241 99301241 1001 86380 86390 1
301321 99301321 1001 86380 86390 1
301334 99301334 1001 86380 86390 1
301064 99301064 1001 86380 86390 1
300935 99300935 1001 86380 86390 1
300988 99300988 1001 86380 86390 1
301014 99301014 1001 86380 86390 1
301681 99301681 1001 86380 86390 1
302279 99302279 1001 86380 86390 1
302357 99302357 1001 86380 86390 1
302300 99302300 1001 86380 86390 1
302138 99302138 1001 86380 86390 1
302025 99302025 1001 86380 86390 1
302167 99302167 1001 86380 86390 1
302121 99302121 1001 86380 86390 1
301917 99301917 1001 86380 86390 1
302404 99302404 1001 86380 86390 1
302471 99302471 1001 86380 86390 1
302563 99302563 1001 86380 86390 1
302578 99302578 1001 86380 86390 1
303106 99303106 1001 86380 86390 1
303076 99303076 1001 86380 86390 1
303201 99303201 1001 86380 86390 1
302899 99302899 1001 86380 86390 1
302877 99302877 1001 86380 86390 1
302905 99302905 1001 86380 86390 1
302935 99302935 1001 86380 86390 1
302768 99302768 1001 86380 86390 1
302761 99302761 1001 86380 86390 1
302597 99302597 1001 86380 86390 1
303338 99303338 1001 86380 86390 1
303210 99303210 1001 86380 86390 1
303327 99303327 1001 86380 86390 1
303253 99303253 1001 86380 86390 1
303842 99303842 1001 86380 86390 1
303908 99303908 1001 86380 86390 1
303845 99303845 1001 86380 86390 1
304010 99304010 1001 86380 86390 1
303878 99303878 1001 86380 86390 1
303713 99303713 1001 86380 86390 1
303741 99303741 1001 86380 86390 1
303819 99303819 1001 86380 86390 1
303785 99303785 1001 86380 86390 1
303814 99303814 1001 86380 86390 1
303614 99303614 1001 86380 86390 1
304063 99304063 1001 86380 86390 1
304744 99304744 1001 86380 86390 1
304675 99304675 1001 86380 86390 1
304537 99304537 1001 86380 86390 1
304538 99304538 1001 86380 86390 1
304532 99304532 1001 86380 86390 1
304597 99304597 1001 86380 86390 1
304435 99304435 1001 86380 86390 1
304256 99304256 1001 86380 86390 1
304248 99304248 1001 86380 86390 1
304996 99304996 1001 86380 86390 1
305048 99305048 1001 86380 86390 1
304894 99304894 1001 86380 86390 1
305537 99305537 1001 86380 86390 1
305589 99305589 1001 86380 86390 1
305551 99305551 1001 86380 86390 1
305501 99305501 1001 86380 86390 1
305556 99305556 1001 86380 86390 1
305403 99305403 1001 86380 86390 1
305118 99305118 1001 86380 86390 1
305223 99305223 1001 86380 86390 1
305201 99305201 1001 86380 86390 1
500041 99500041 1001 86380 86390 1
500138 99500138 1001 86380 86390 1
500635 99500635 1001 86380 86390 1
500637 99500637 1001 86380 86390 1
500689 99500689 1001 86380 86390 1
500788 99500788 1001 86380 86390 1
500628 99500628 1001 86380 86390 1
500732 99500732 1001 86380 86390 1
500749 99500749 1001 86380 86390 1
500567 99500567 1001 86380 86390 1
500413 99500413 1001 86380 86390 1
500196 99500196 1001 86380 86390 1
500983 99500983 1001 86380 86390 1
500815 99500815 1001 86380 86390 1
500859 99500859 1001 86380 86390 1
500952 99500952 1001 86380 86390 1
501449 99501449 1001 86380 86390 1
501552 99501552 1001 86380 86390 1
501568 99501568 1001 86380 86390 1
501530 99501530 1001 86380 86390 1
501621 99501621 1001 86380 86390 1
501480 99501480 1001 86380 86390 1
501356 99501356 1001 86380 86390 1
501302 99501302 1001 86380 86390 1
501200 99501200 1001 86380 86390 1
501049 99501049 1001 86380 86390 1
501130 99501130 1001 86380 86390 1
501208 99501208 1001 86380 86390 1
501159 99501159 1001 86380 86390 1
501717 99501717 1001 86380 86390 1
501719 99501719 1001 86380 86390 1
501722 99501722 1001 86380 86390 1
502410 99502410 1001 86380 86390 1
502308 99502308 1001 86380 86390 1
502400 99502400 1001 86380 86390 1
502388 99502388 1001 86380 86390 1
502145 99502145 1001 86380 86390 1
501888 99501888 1001 86380 86390 1
501979 99501979 1001 86380 86390 1
501856 99501856 1001 86380 86390 1
501909 99501909 1001 86380 86390 1
502618 99502618 1001 86380 86390 1
502621 99502621 1001 86380 86390 1
503150 99503150 1001 86380 86390 1
503216 99503216 1001 86380 86390 1
503204 99503204 1001 86380 86390 1
503117 99503117 1001 86380 86390 1
503208 99503208 1001 86380 86390 1
503274 99503274 1001 86380 86390 1
503120 99503120 1001 86380 86390 1
503016 99503016 1001 86380 86390 1
503081 99503081 1001 86380 86390 1
502740 99502740 1001 86380 86390 1
502757 99502757 1001 86380 86390 1
502785 99502785 1001 86380 86390 1
503388 99503388 1001 86380 86390 1
504067 99504067 1001 86380 86390 1
503953 99503953 1001 86380 86390 1
504031 99504031 1001 86380 86390 1
503918 99503918 1001 86380 86390 1
503986 99503986 1001 86380 86390 1
503975 99503975 1001 86380 86390 1
503902 99503902 1001 86380 86390 1
503800 99503800 1001 86380 86390 1
503737 99503737 1001 86380 86390 1
503631 99503631 1001 86380 86390 1
503596 99503596 1001 86380 86390 1
503585 99503585 1001 86380 86390 1
504284 99504284 1001 86380 86390 1
504301 99504301 1001 86380 86390 1
504148 99504148 1001 86380 86390 1
504174 99504174 1001 86380 86390 1
504213 99504213 1001 86380 86390 1
504280 99504280 1001 86380 86390 1
504775 99504775 1001 86380 86390 1
504687 99504687 1001 86380 86390 1
504638 99504638 1001 86380 86390 1
504493 99504493 1001 86380 86390 1
504381 99504381 1001 86380 86390 1
504330 99504330 1001 86380 86390 1
504411 99504411 1001 86380 86390 1
505694 99505694 1001 86380 86390 1
505669 99505669 1001 86380 86390 1
505592 99505592 1001 86380 86390 1
505658 99505658 1001 86380 86390 1
505648 99505648 1001 86380 86390 1
505765 99505765 1001 86380 86390 1
505653 99505653 1001 86380 86390 1
505487 99505487 1001 86380 86390 1
505380 99505380 1001 86380 86390 1
505512 99505512 1001 86380 86390 1
505320 99505320 1001 86380 86390 1
505328 99505328 1001 86380 86390 1
505291 99505291 1001 86380 86390 1
505885 99505885 1001 86380 86390 1
505782 99505782 1001 86380 86390 1
505834 99505834 1001 86380 86390 1
505783 99505783 1001 86380 86390 1
505929 99505929 1001 86380 86390 1
505802 99505802 1001 86380 86390 1
505945 99505945 1001 86380 86390 1
505946 99505946 1001 86380 86390 1
505856 99505856 1001 86380 86390 1
506520 99506520 1001 86380 86390 1
506495 99506495 1001 86380 86390 1
506521 99506521 1001 86380 86390 1
506551 99506551 1001 86380 86390 1
506461 99506461 1001 86380 86390 1
506209 99506209 1001 86380 86390 1
506275 99506275 1001 86380 86390 1
506240 99506240 1001 86380 86390 1
506383 99506383 1001 86380 86390 1
506203 99506203 1001 86380 86390 1
506338 99506338 1001 86380 86390 1
506080 99506080 1001 86380 86390 1
506125 99506125 1001 86380 86390 1
506048 99506048 1001 86380 86390 1
506115 99506115 1001 86380 86390 1
506051 99506051 1001 86380 86390 1
506801 99506801 1001 86380 86390 1
506739 99506739 1001 86380 86390 1
506770 99506770 1001 86380 86390 1
507394 99507394 1001 86380 86390 1
507278 99507278 1001 86380 86390 1
507114 99507114 1001 86380 86390 1
507028 99507028 1001 86380 86390 1
507111 99507111 1001 86380 86390 1
507020 99507020 1001 86380 86390 1
507021 99507021 1001 86380 86390 1
506841 99506841 1001 86380 86390 1
506883 99506883 1001 86380 86390 1
506974 99506974 1001 86380 86390 1
506818 99506818 1001 86380 86390 1
507528 99507528 1001 86380 86390 1
507530 99507530 1001 86380 86390 1
507584 99507584 1001 86380 86390 1
508064 99508064 1001 86380 86390 1
508065 99508065 1001 86380 86390 1
508118 99508118 1001 86380 86390 1
507986 99507986 1001 86380 86390 1
507899 99507899 1001 86380 86390 1
507822 99507822 1001 86380 86390 1
507694 99507694 1001 86380 86390 1
507772 99507772 1001 86380 86390 1
507727 99507727 1001 86380 86390 1
507743 99507743 1001 86380 86390 1
508401 99508401 1001 86380 86390 1
508257 99508257 1001 86380 86390 1
508988 99508988 1001 86380 86390 1
508898 99508898 1001 86380 86390 1
509064 99509064 1001 86380 86390 1
509067 99509067 1001 86380 86390 1
509068 99509068 1001 86380 86390 1
508844 99508844 1001 86380 86390 1
508794 99508794 1001 86380 86390 1
508771 99508771 1001 86380 86390 1
508787 99508787 1001 86380 86390 1
508480 99508480 1001 86380 86390 1
508496 99508496 1001 86380 86390 1
508538 99508538 1001 86380 86390 1
508552 99508552 1001 86380 86390 1
508540 99508540 1001 86380 86390 1
508658 99508658 1001 86380 86390 1
509240 99509240 1001 86380 86390 1
509230 99509230 1001 86380 86390 1
509117 99509117 1001 86380 86390 1
509082 99509082 1001 86380 86390 1
509838 99509838 1001 86380 86390 1
509804 99509804 1001 86380 86390 1
509727 99509727 1001 86380 86390 1
509805 99509805 1001 86380 86390 1
509756 99509756 1001 86380 86390 1
509823 99509823 1001 86380 86390 1
509572 99509572 1001 86380 86390 1
509538 99509538 1001 86380 86390 1
509591 99509591 1001 86380 86390 1
509319 99509319 1001 86380 86390 1
509380 99509380 1001 86380 86390 1
509918 99509918 1001 86380 86390 1
510598 99510598 1001 86380 86390 1
510606 99510606 1001 86380 86390 1
510446 99510446 1001 86380 86390 1
510374 99510374 1001 86380 86390 1
510506 99510506 1001 86380 86390 1
510307 99510307 1001 86380 86390 1
510157 99510157 1001 86380 86390 1
510897 99510897 1001 86380 86390 1
510756 99510756 1001 86380 86390 1
510886 99510886 1001 86380 86390 1
510786 99510786 1001 86380 86390 1
510735 99510735 1001 86380 86390 1
511455 99511455 1001 86380 86390 1
511157 99511157 1001 86380 86390 1
511341 99511341 1001 86380 86390 1
511252 99511252 1001 86380 86390 1
511345 99511345 1001 86380 86390 1
511024 99511024 1001 86380 86390 1
511038 99511038 1001 86380 86390 1
511081 99511081 1001 86380 86390 1
511108 99511108 1001 86380 86390 1
511670 99511670 1001 86380 86390 1
511672 99511672 1001 86380 86390 1
512313 99512313 1001 86380 86390 1
512250 99512250 1001 86380 86390 1
512073 99512073 1001 86380 86390 1
512049 99512049 1001 86380 86390 1
512154 99512154 1001 86380 86390 1
511921 99511921 1001 86380 86390 1
511831 99511831 1001 86380 86390 1
512527 99512527 1001 86380 86390 1
513038 99513038 1001 86380 86390 1
513141 99513141 1001 86380 86390 1
513094 99513094 1001 86380 86390 1
513185 99513185 1001 86380 86390 1
513070 99513070 1001 86380 86390 1
513124 99513124 1001 86380 86390 1
513089 99513089 1001 86380 86390 1
512922 99512922 1001 86380 86390 1
512952 99512952 1001 86380 86390 1
512717 99512717 1001 86380 86390 1
512591 99512591 1001 86380 86390 1
512773 99512773 1001 86380 86390 1
512762 99512762 1001 86380 86390 1
513374 99513374 1001 86380 86390 1
513890 99513890 1001 86380 86390 1
513878 99513878 1001 86380 86390 1
513904 99513904 1001 86380 86390 1
513840 99513840 1001 86380 86390 1
513992 99513992 1001 86380 86390 1
513823 99513823 1001 86380 86390 1
513450 99513450 1001 86380 86390 1
513606 99513606 1001 86380 86390 1
513493 99513493 1001 86380 86390 1
513590 99513590 1001 86380 86390 1
514109 99514109 1001 86380 86390 1
514856 99514856 1001 86380 86390 1
514708 99514708 1001 86380 86390 1
514800 99514800 1001 86380 86390 1
514602 99514602 1001 86380 86390 1
514448 99514448 1001 86380 86390 1
514503 99514503 1001 86380 86390 1
514493 99514493 1001 86380 86390 1
514239 99514239 1001 86380 86390 1
514347 99514347 1001 86380 86390 1
514311 99514311 1001 86380 86390 1
514868 99514868 1001 86380 86390 1
514872 99514872 1001 86380 86390 1
514926 99514926 1001 86380 86390 1
515056 99515056 1001 86380 86390 1
514930 99514930 1001 86380 86390 1
515651 99515651 1001 86380 86390 1
515378 99515378 1001 86380 86390 1
515394 99515394 1001 86380 86390 1
515408 99515408 1001 86380 86390 1
515449 99515449 1001 86380 86390 1
515115 99515115 1001 86380 86390 1
515170 99515170 1001 86380 86390 1
515238 99515238 1001 86380 86390 1
515162 99515162 1001 86380 86390 1
515268 99515268 1001 86380 86390 1
515088 99515088 1001 86380 86390 1
515697 99515697 1001 86380 86390 1
515847 99515847 1001 86380 86390 1
516438 99516438 1001 86380 86390 1
516393 99516393 1001 86380 86390 1
516295 99516295 1001 86380 86390 1
516235 99516235 1001 86380 86390 1
516300 99516300 1001 86380 86390 1
516018 99516018 1001 86380 86390 1
516071 99516071 1001 86380 86390 1
515960 99515960 1001 86380 86390 1
515965 99515965 1001 86380 86390 1
516689 99516689 1001 86380 86390 1
516547 99516547 1001 86380 86390 1
516616 99516616 1001 86380 86390 1
516553 99516553 1001 86380 86390 1
516580 99516580 1001 86380 86390 1
517273 99517273 1001 86380 86390 1
517248 99517248 1001 86380 86390 1
517197 99517197 1001 86380 86390 1
517308 99517308 1001 86380 86390 1
517149 99517149 1001 86380 86390 1
517328 99517328 1001 86380 86390 1
516928 99516928 1001 86380 86390 1
516930 99516930 1001 86380 86390 1
516780 99516780 1001 86380 86390 1
516799 99516799 1001 86380 86390 1
516817 99516817 1001 86380 86390 1
517491 99517491 1001 86380 86390 1
517380 99517380 1001 86380 86390 1
517498 99517498 1001 86380 86390 1
517423 99517423 1001 86380 86390 1
518127 99518127 1001 86380 86390 1
518080 99518080 1001 86380 86390 1
518043 99518043 1001 86380 86390 1
517805 99517805 1001 86380 86390 1
517902 99517902 1001 86380 86390 1
517645 99517645 1001 86380 86390 1
517699 99517699 1001 86380 86390 1
517560 99517560 1001 86380 86390 1
517718 99517718 1001 86380 86390 1
517565 99517565 1001 86380 86390 1
518365 99518365 1001 86380 86390 1
518787 99518787 1001 86380 86390 1
518841 99518841 1001 86380 86390 1
518829 99518829 1001 86380 86390 1
518655 99518655 1001 86380 86390 1
518630 99518630 1001 86380 86390 1
518749 99518749 1001 86380 86390 1
518751 99518751 1001 86380 86390 1
518674 99518674 1001 86380 86390 1
518701 99518701 1001 86380 86390 1
518664 99518664 1001 86380 86390 1
518538 99518538 1001 86380 86390 1
518383 99518383 1001 86380 86390 1
518476 99518476 1001 86380 86390 1
518555 99518555 1001 86380 86390 1
518556 99518556 1001 86380 86390 1
518453 99518453 1001 86380 86390 1
518572 99518572 1001 86380 86390 1
519055 99519055 1001 86380 86390 1
519081 99519081 1001 86380 86390 1
519137 99519137 1001 86380 86390 1
519008 99519008 1001 86380 86390 1
519776 99519776 1001 86380 86390 1
519802 99519802 1001 86380 86390 1
519415 99519415 1001 86380 86390 1
519419 99519419 1001 86380 86390 1
519477 99519477 1001 86380 86390 1
519607 99519607 1001 86380 86390 1
519245 99519245 1001 86380 86390 1
519393 99519393 1001 86380 86390 1
519277 99519277 1001 86380 86390 1
519359 99519359 1001 86380 86390 1
519941 99519941 1001 86380 86390 1
519826 99519826 1001 86380 86390 1
519982 99519982 1001 86380 86390 1
519855 99519855 1001 86380 86390 1
519884 99519884 1001 86380 86390 1
519821 99519821 1001 86380 86390 1
520446 99520446 1001 86380 86390 1
520575 99520575 1001 86380 86390 1
520588 99520588 1001 86380 86390 1
520298 99520298 1001 86380 86390 1
520288 99520288 1001 86380 86390 1
520201 99520201 1001 86380 86390 1
520819 99520819 1001 86380 86390 1
520748 99520748 1001 86380 86390 1
520840 99520840 1001 86380 86390 1
520725 99520725 1001 86380 86390 1
521316 99521316 1001 86380 86390 1
521422 99521422 1001 86380 86390 1
521176 99521176 1001 86380 86390 1
521090 99521090 1001 86380 86390 1
521181 99521181 1001 86380 86390 1
520897 99520897 1001 86380 86390 1
520908 99520908 1001 86380 86390 1
521025 99521025 1001 86380 86390 1
521556 99521556 1001 86380 86390 1
521636 99521636 1001 86380 86390 1
521522 99521522 1001 86380 86390 1
521651 99521651 1001 86380 86390 1
521471 99521471 1001 86380 86390 1
522165 99522165 1001 86380 86390 1
522110 99522110 1001 86380 86390 1
522241 99522241 1001 86380 86390 1
522009 99522009 1001 86380 86390 1
522066 99522066 1001 86380 86390 1
521789 99521789 1001 86380 86390 1
521753 99521753 1001 86380 86390 1
521754 99521754 1001 86380 86390 1
521703 99521703 1001 86380 86390 1
521672 99521672 1001 86380 86390 1
522339 99522339 1001 86380 86390 1
522313 99522313 1001 86380 86390 1
522482 99522482 1001 86380 86390 1
523088 99523088 1001 86380 86390 1
522981 99522981 1001 86380 86390 1
522879 99522879 1001 86380 86390 1
522871 99522871 1001 86380 86390 1
522885 99522885 1001 86380 86390 1
522655 99522655 1001 86380 86390 1
523130 99523130 1001 86380 86390 1
523248 99523248 1001 86380 86390 1
523211 99523211 1001 86380 86390 1
523228 99523228 1001 86380 86390 1
523230 99523230 1001 86380 86390 1
523886 99523886 1001 86380 86390 1
523775 99523775 1001 86380 86390 1
523597 99523597 1001 86380 86390 1
523706 99523706 1001 86380 86390 1
523735 99523735 1001 86380 86390 1
523647 99523647 1001 86380 86390 1
523543 99523543 1001 86380 86390 1
523738 99523738 1001 86380 86390 1
523378 99523378 1001 86380 86390 1
523406 99523406 1001 86380 86390 1
523471 99523471 1001 86380 86390 1
523523 99523523 1001 86380 86390 1
523422 99523422 1001 86380 86390 1
524021 99524021 1001 86380 86390 1
524138 99524138 1001 86380 86390 1
524142 99524142 1001 86380 86390 1
524134 99524134 1001 86380 86390 1
524681 99524681 1001 86380 86390 1
524423 99524423 1001 86380 86390 1
524479 99524479 1001 86380 86390 1
524445 99524445 1001 86380 86390 1
524885 99524885 1001 86380 86390 1
524930 99524930 1001 86380 86390 1
524791 99524791 1001 86380 86390 1
525564 99525564 1001 86380 86390 1
525572 99525572 1001 86380 86390 1
525413 99525413 1001 86380 86390 1
525493 99525493 1001 86380 86390 1
525416 99525416 1001 86380 86390 1
525442 99525442 1001 86380 86390 1
525355 99525355 1001 86380 86390 1
525322 99525322 1001 86380 86390 1
525350 99525350 1001 86380 86390 1
525088 99525088 1001 86380 86390 1
525051 99525051 1001 86380 86390 1
525078 99525078 1001 86380 86390 1
525610 99525610 1001 86380 86390 1
525771 99525771 1001 86380 86390 1
526309 99526309 1001 86380 86390 1
526300 99526300 1001 86380 86390 1
526402 99526402 1001 86380 86390 1
526289 99526289 1001 86380 86390 1
526252 99526252 1001 86380 86390 1
526293 99526293 1001 86380 86390 1
526207 99526207 1001 86380 86390 1
526152 99526152 1001 86380 86390 1
526178 99526178 1001 86380 86390 1
525899 99525899 1001 86380 86390 1
525977 99525977 1001 86380 86390 1
525874 99525874 1001 86380 86390 1
525849 99525849 1001 86380 86390 1
525875 99525875 1001 86380 86390 1
526525 99526525 1001 86380 86390 1
526521 99526521 1001 86380 86390 1
526573 99526573 1001 86380 86390 1
526601 99526601 1001 86380 86390 1
527082 99527082 1001 86380 86390 1
527156 99527156 1001 86380 86390 1
527066 99527066 1001 86380 86390 1
526927 99526927 1001 86380 86390 1
526903 99526903 1001 86380 86390 1
526978 99526978 1001 86380 86390 1
526812 99526812 1001 86380 86390 1
526741 99526741 1001 86380 86390 1
526678 99526678 1001 86380 86390 1
527367 99527367 1001 86380 86390 1
527269 99527269 1001 86380 86390 1
528063 99528063 1001 86380 86390 1
527767 99527767 1001 86380 86390 1
527718 99527718 1001 86380 86390 1
527572 99527572 1001 86380 86390 1
527496 99527496 1001 86380 86390 1
527461 99527461 1001 86380 86390 1
527529 99527529 1001 86380 86390 1
527581 99527581 1001 86380 86390 1
528150 99528150 1001 86380 86390 1
528218 99528218 1001 86380 86390 1
528193 99528193 1001 86380 86390 1
528161 99528161 1001 86380 86390 1
528900 99528900 1001 86380 86390 1
528763 99528763 1001 86380 86390 1
528731 99528731 1001 86380 86390 1
528892 99528892 1001 86380 86390 1
528896 99528896 1001 86380 86390 1
528631 99528631 1001 86380 86390 1
528657 99528657 1001 86380 86390 1
528580 99528580 1001 86380 86390 1
528658 99528658 1001 86380 86390 1
528591 99528591 1001 86380 86390 1
528656 99528656 1001 86380 86390 1
528426 99528426 1001 86380 86390 1
528312 99528312 1001 86380 86390 1
528430 99528430 1001 86380 86390 1
528327 99528327 1001 86380 86390 1
528394 99528394 1001 86380 86390 1
528446 99528446 1001 86380 86390 1
528370 99528370 1001 86380 86390 1
529054 99529054 1001 86380 86390 1
529021 99529021 1001 86380 86390 1
528962 99528962 1001 86380 86390 1
529691 99529691 1001 86380 86390 1
529591 99529591 1001 86380 86390 1
529617 99529617 1001 86380 86390 1
529658 99529658 1001 86380 86390 1
529510 99529510 1001 86380 86390 1
529423 99529423 1001 86380 86390 1
529479 99529479 1001 86380 86390 1
529467 99529467 1001 86380 86390 1
529214 99529214 1001 86380 86390 1
529228 99529228 1001 86380 86390 1
529229 99529229 1001 86380 86390 1
529107 99529107 1001 86380 86390 1
529734 99529734 1001 86380 86390 1
529800 99529800 1001 86380 86390 1
530391 99530391 1001 86380 86390 1
530475 99530475 1001 86380 86390 1
530171 99530171 1001 86380 86390 1
530275 99530275 1001 86380 86390 1
530177 99530177 1001 86380 86390 1
530023 99530023 1001 86380 86390 1
530075 99530075 1001 86380 86390 1
530088 99530088 1001 86380 86390 1
529950 99529950 1001 86380 86390 1
530045 99530045 1001 86380 86390 1
530048 99530048 1001 86380 86390 1
530709 99530709 1001 86380 86390 1
530634 99530634 1001 86380 86390 1
530739 99530739 1001 86380 86390 1
531188 99531188 1001 86380 86390 1
531293 99531293 1001 86380 86390 1
531338 99531338 1001 86380 86390 1
531276 99531276 1001 86380 86390 1
531085 99531085 1001 86380 86390 1
531153 99531153 1001 86380 86390 1
531037 99531037 1001 86380 86390 1
530973 99530973 1001 86380 86390 1
531016 99531016 1001 86380 86390 1
530875 99530875 1001 86380 86390 1
530787 99530787 1001 86380 86390 1
530836 99530836 1001 86380 86390 1
531455 99531455 1001 86380 86390 1
531481 99531481 1001 86380 86390 1
531392 99531392 1001 86380 86390 1
532066 99532066 1001 86380 86390 1
532145 99532145 1001 86380 86390 1
532088 99532088 1001 86380 86390 1
532154 99532154 1001 86380 86390 1
531848 99531848 1001 86380 86390 1
531948 99531948 1001 86380 86390 1
531727 99531727 1001 86380 86390 1
531780 99531780 1001 86380 86390 1
531669 99531669 1001 86380 86390 1
531618 99531618 1001 86380 86390 1
532211 99532211 1001 86380 86390 1
532903 99532903 1001 86380 86390 1
532879 99532879 1001 86380 86390 1
532860 99532860 1001 86380 86390 1
532886 99532886 1001 86380 86390 1
532864 99532864 1001 86380 86390 1
532877 99532877 1001 86380 86390 1
532737 99532737 1001 86380 86390 1
532740 99532740 1001 86380 86390 1
532742 99532742 1001 86380 86390 1
532528 99532528 1001 86380 86390 1
532610 99532610 1001 86380 86390 1
532561 99532561 1001 86380 86390 1
532613 99532613 1001 86380 86390 1
533197 99533197 1001 86380 86390 1
533058 99533058 1001 86380 86390 1
533085 99533085 1001 86380 86390 1
533138 99533138 1001 86380 86390 1
533114 99533114 1001 86380 86390 1
533231 99533231 1001 86380 86390 1
533038 99533038 1001 86380 86390 1
533670 99533670 1001 86380 86390 1
533484 99533484 1001 86380 86390 1
533619 99533619 1001 86380 86390 1
533381 99533381 1001 86380 86390 1
533281 99533281 1001 86380 86390 1
533335 99533335 1001 86380 86390 1
533404 99533404 1001 86380 86390 1
534051 99534051 1001 86380 86390 1
533962 99533962 1001 86380 86390 1
534015 99534015 1001 86380 86390 1
533965 99533965 1001 86380 86390 1
533978 99533978 1001 86380 86390 1
533928 99533928 1001 86380 86390 1
533863 99533863 1001 86380 86390 1
533931 99533931 1001 86380 86390 1
534608 99534608 1001 86380 86390 1
534651 99534651 1001 86380 86390 1
534531 99534531 1001 86380 86390 1
534574 99534574 1001 86380 86390 1
534364 99534364 1001 86380 86390 1
534447 99534447 1001 86380 86390 1
534463 99534463 1001 86380 86390 1
534211 99534211 1001 86380 86390 1
534109 99534109 1001 86380 86390 1
534204 99534204 1001 86380 86390 1
534270 99534270 1001 86380 86390 1
534698 99534698 1001 86380 86390 1
534740 99534740 1001 86380 86390 1
534808 99534808 1001 86380 86390 1
534823 99534823 1001 86380 86390 1
535330 99535330 1001 86380 86390 1
535460 99535460 1001 86380 86390 1
535435 99535435 1001 86380 86390 1
535398 99535398 1001 86380 86390 1
535481 99535481 1001 86380 86390 1
535438 99535438 1001 86380 86390 1
535337 99535337 1001 86380 86390 1
535377 99535377 1001 86380 86390 1
534955 99534955 1001 86380 86390 1
534999 99534999 1001 86380 86390 1
534962 99534962 1001 86380 86390 1
535656 99535656 1001 86380 86390 1
535606 99535606 1001 86380 86390 1
535543 99535543 1001 86380 86390 1
535544 99535544 1001 86380 86390 1
535687 99535687 1001 86380 86390 1
535714 99535714 1001 86380 86390 1
536279 99536279 1001 86380 86390 1
536083 99536083 1001 86380 86390 1
536034 99536034 1001 86380 86390 1
535930 99535930 1001 86380 86390 1
535754 99535754 1001 86380 86390 1
535867 99535867 1001 86380 86390 1
536437 99536437 1001 86380 86390 1
536362 99536362 1001 86380 86390 1
536530 99536530 1001 86380 86390 1
536338 99536338 1001 86380 86390 1
537091 99537091 1001 86380 86390 1
537071 99537071 1001 86380 86390 1
536969 99536969 1001 86380 86390 1
536880 99536880 1001 86380 86390 1
536922 99536922 1001 86380 86390 1
536768 99536768 1001 86380 86390 1
536836 99536836 1001 86380 86390 1
536724 99536724 1001 86380 86390 1
536625 99536625 1001 86380 86390 1
537285 99537285 1001 86380 86390 1
537815 99537815 1001 86380 86390 1
537693 99537693 1001 86380 86390 1
537709 99537709 1001 86380 86390 1
537751 99537751 1001 86380 86390 1
537610 99537610 1001 86380 86390 1
537625 99537625 1001 86380 86390 1
537653 99537653 1001 86380 86390 1
537679 99537679 1001 86380 86390 1
537382 99537382 1001 86380 86390 1
537429 99537429 1001 86380 86390 1
537993 99537993 1001 86380 86390 1
538107 99538107 1001 86380 86390 1
538134 99538134 1001 86380 86390 1
538187 99538187 1001 86380 86390 1
538457 99538457 1001 86380 86390 1
538449 99538449 1001 86380 86390 1
538385 99538385 1001 86380 86390 1
538848 99538848 1001 86380 86390 1
538900 99538900 1001 86380 86390 1
539549 99539549 1001 86380 86390 1
539251 99539251 1001 86380 86390 1
539062 99539062 1001 86380 86390 1
539101 99539101 1001 86380 86390 1
539218 99539218 1001 86380 86390 1
539095 99539095 1001 86380 86390 1
539722 99539722 1001 86380 86390 1
539754 99539754 1001 86380 86390 1
540313 99540313 1001 86380 86390 1
540383 99540383 1001 86380 86390 1
540453 99540453 1001 86380 86390 1
540081 99540081 1001 86380 86390 1
540124 99540124 1001 86380 86390 1
540031 99540031 1001 86380 86390 1
540633 99540633 1001 86380 86390 1
541178 99541178 1001 86380 86390 1
541154 99541154 1001 86380 86390 1
541117 99541117 1001 86380 86390 1
541287 99541287 1001 86380 86390 1
540945 99540945 1001 86380 86390 1
541027 99541027 1001 86380 86390 1
541071 99541071 1001 86380 86390 1
541084 99541084 1001 86380 86390 1
540904 99540904 1001 86380 86390 1
540792 99540792 1001 86380 86390 1
540806 99540806 1001 86380 86390 1
540742 99540742 1001 86380 86390 1
540835 99540835 1001 86380 86390 1
541395 99541395 1001 86380 86390 1
541372 99541372 1001 86380 86390 1
541339 99541339 1001 86380 86390 1
542030 99542030 1001 86380 86390 1
541942 99541942 1001 86380 86390 1
541996 99541996 1001 86380 86390 1
542049 99542049 1001 86380 86390 1
542050 99542050 1001 86380 86390 1
542063 99542063 1001 86380 86390 1
541988 99541988 1001 86380 86390 1
541873 99541873 1001 86380 86390 1
541669 99541669 1001 86380 86390 1
541544 99541544 1001 86380 86390 1
541663 99541663 1001 86380 86390 1
541587 99541587 1001 86380 86390 1
541523 99541523 1001 86380 86390 1
542194 99542194 1001 86380 86390 1
542301 99542301 1001 86380 86390 1
542295 99542295 1001 86380 86390 1
542872 99542872 1001 86380 86390 1
542696 99542696 1001 86380 86390 1
542671 99542671 1001 86380 86390 1
542659 99542659 1001 86380 86390 1
542713 99542713 1001 86380 86390 1
542367 99542367 1001 86380 86390 1
542333 99542333 1001 86380 86390 1
543075 99543075 1001 86380 86390 1
543148 99543148 1001 86380 86390 1
543710 99543710 1001 86380 86390 1
543741 99543741 1001 86380 86390 1
543686 99543686 1001 86380 86390 1
543453 99543453 1001 86380 86390 1
543445 99543445 1001 86380 86390 1
543564 99543564 1001 86380 86390 1
543306 99543306 1001 86380 86390 1
543324 99543324 1001 86380 86390 1
543313 99543313 1001 86380 86390 1
543328 99543328 1001 86380 86390 1
543796 99543796 1001 86380 86390 1
543943 99543943 1001 86380 86390 1
544510 99544510 1001 86380 86390 1
544256 99544256 1001 86380 86390 1
544204 99544204 1001 86380 86390 1
544309 99544309 1001 86380 86390 1
544351 99544351 1001 86380 86390 1
544197 99544197 1001 86380 86390 1
543990 99543990 1001 86380 86390 1
543993 99543993 1001 86380 86390 1
544021 99544021 1001 86380 86390 1
544103 99544103 1001 86380 86390 1
544001 99544001 1001 86380 86390 1
520293 853 1001 37116 37415 1
525989 1169 1001 61642 61942 1
542862 958 1002 31915 42557 1
400258 99400258 1001 86380 86390 1
400283 99400283 1001 86380 86390 1
400251 99400251 1001 86380 86390 1
400625 99400625 1001 86380 86390 1
400682 99400682 1001 86380 86390 1
400734 99400734 1001 86380 86390 1
401090 99401090 1001 86380 86390 1
401216 99401216 1001 86380 86390 1
401666 99401666 1001 86380 86390 1
401763 99401763 1001 86380 86390 1
401879 99401879 1001 86380 86390 1
401888 99401888 1001 86380 86390 1
401890 99401890 1001 86380 86390 1
402020 99402020 1001 86380 86390 1
402191 99402191 1001 86380 86390 1
402227 99402227 1001 86380 86390 1
402232 99402232 1001 86380 86390 1
402343 99402343 1001 86380 86390 1
402376 99402376 1001 86380 86390 1
402454 99402454 1001 86380 86390 1
402414 99402414 1001 86380 86390 1
402539 99402539 1001 86380 86390 1
402596 99402596 1001 86380 86390 1
402777 99402777 1001 86380 86390 1
402843 99402843 1001 86380 86390 1
402819 99402819 1001 86380 86390 1
402900 99402900 1001 86380 86390 1
402971 99402971 1001 86380 86390 1
403037 99403037 1001 86380 86390 1
403181 99403181 1001 86380 86390 1
403384 99403384 1001 86380 86390 1
403676 99403676 1001 86380 86390 1
404295 99404295 1001 86380 86390 1
404537 99404537 1001 86380 86390 1
404625 99404625 1001 86380 86390 1
404902 99404902 1001 86380 86390 1
404916 99404916 1001 86380 86390 1
405026 99405026 1001 86380 86390 1
405065 99405065 1001 86380 86390 1
405125 99405125 1001 86380 86390 1
405183 99405183 1001 86380 86390 1
405323 99405323 1001 86380 86390 1
405580 99405580 1001 86380 86390 1
405650 99405650 1001 86380 86390 1
405934 99405934 1001 86380 86390 1
405958 99405958 1001 86380 86390 1
406031 99406031 1001 86380 86390 1
406084 99406084 1001 86380 86390 1
406070 99406070 1001 86380 86390 1
406156 99406156 1001 86380 86390 1
406426 99406426 1001 86380 86390 1
406619 99406619 1001 86380 86390 1
406643 99406643 1001 86380 86390 1
406650 99406650 1001 86380 86390 1
406773 99406773 1001 86380 86390 1
406896 99406896 1001 86380 86390 1
406953 99406953 1001 86380 86390 1
406983 99406983 1001 86380 86390 1
407230 99407230 1001 86380 86390 1
407221 99407221 1001 86380 86390 1
407608 99407608 1001 86380 86390 1
407662 99407662 1001 86380 86390 1
407637 99407637 1001 86380 86390 1
407688 99407688 1001 86380 86390 1
407919 99407919 1001 86380 86390 1
407930 99407930 1001 86380 86390 1
407965 99407965 1001 86380 86390 1
408096 99408096 1001 86380 86390 1
408258 99408258 1001 86380 86390 1
408235 99408235 1001 86380 86390 1
408269 99408269 1001 86380 86390 1
408377 99408377 1001 86380 86390 1
408481 99408481 1001 86380 86390 1
408422 99408422 1001 86380 86390 1
408425 99408425 1001 86380 86390 1
408768 99408768 1001 86380 86390 1
408958 99408958 1001 86380 86390 1
409188 99409188 1001 86380 86390 1
409316 99409316 1001 86380 86390 1
409430 99409430 1001 86380 86390 1
409458 99409458 1001 86380 86390 1
409602 99409602 1001 86380 86390 1
409651 99409651 1001 86380 86390 1
409808 99409808 1001 86380 86390 1
410193 99410193 1001 86380 86390 1
410247 99410247 1001 86380 86390 1
410254 99410254 1001 86380 86390 1
410239 99410239 1001 86380 86390 1
410458 99410458 1001 86380 86390 1
410452 99410452 1001 86380 86390 1
410608 99410608 1001 86380 86390 1
410528 99410528 1001 86380 86390 1
410668 99410668 1001 86380 86390 1
410876 99410876 1001 86380 86390 1
410898 99410898 1001 86380 86390 1
410845 99410845 1001 86380 86390 1
411064 99411064 1001 86380 86390 1
411066 99411066 1001 86380 86390 1
411138 99411138 1001 86380 86390 1
411282 99411282 1001 86380 86390 1
411636 99411636 1001 86380 86390 1
411853 99411853 1001 86380 86390 1
411805 99411805 1001 86380 86390 1
411925 99411925 1001 86380 86390 1
411929 99411929 1001 86380 86390 1
412036 99412036 1001 86380 86390 1
412218 99412218 1001 86380 86390 1
413618 99413618 1001 86380 86390 1
413457 99413457 1001 86380 86390 1
413569 99413569 1001 86380 86390 1
413604 99413604 1001 86380 86390 1
413538 99413538 1001 86380 86390 1
413329 99413329 1001 86380 86390 1
413162 99413162 1001 86380 86390 1
413038 99413038 1001 86380 86390 1
412981 99412981 1001 86380 86390 1
413247 99413247 1001 86380 86390 1
413129 99413129 1001 86380 86390 1
413206 99413206 1001 86380 86390 1
413282 99413282 1001 86380 86390 1
413052 99413052 1001 86380 86390 1
412884 99412884 1001 86380 86390 1
412549 99412549 1001 86380 86390 1
413756 99413756 1001 86380 86390 1
412887 99412887 1001 86380 86390 1
413982 99413982 1001 86380 86390 1
415126 99415126 1001 86380 86390 1
415204 99415204 1001 86380 86390 1
415207 99415207 1001 86380 86390 1
414820 99414820 1001 86380 86390 1
414533 99414533 1001 86380 86390 1
414822 99414822 1001 86380 86390 1
414511 99414511 1001 86380 86390 1
414663 99414663 1001 86380 86390 1
414694 99414694 1001 86380 86390 1
414582 99414582 1001 86380 86390 1
414357 99414357 1001 86380 86390 1
414231 99414231 1001 86380 86390 1
414125 99414125 1001 86380 86390 1
414437 99414437 1001 86380 86390 1
414467 99414467 1001 86380 86390 1
414217 99414217 1001 86380 86390 1
414155 99414155 1001 86380 86390 1
415389 99415389 1001 86380 86390 1
415557 99415557 1001 86380 86390 1
415561 99415561 1001 86380 86390 1
415663 99415663 1001 86380 86390 1
415470 99415470 1001 86380 86390 1
416757 99416757 1001 86380 86390 1
416689 99416689 1001 86380 86390 1
416811 99416811 1001 86380 86390 1
416255 99416255 1001 86380 86390 1
416343 99416343 1001 86380 86390 1
415961 99415961 1001 86380 86390 1
416079 99416079 1001 86380 86390 1
417376 99417376 1001 86380 86390 1
416582 99416582 1001 86380 86390 1
417392 99417392 1001 86380 86390 1
418372 99418372 1001 86380 86390 1
418155 99418155 1001 86380 86390 1
417926 99417926 1001 86380 86390 1
417927 99417927 1001 86380 86390 1
417690 99417690 1001 86380 86390 1
417814 99417814 1001 86380 86390 1
418989 99418989 1001 86380 86390 1
419086 99419086 1001 86380 86390 1
418997 99418997 1001 86380 86390 1
420199 99420199 1001 86380 86390 1
420366 99420366 1001 86380 86390 1
420067 99420067 1001 86380 86390 1
420414 99420414 1001 86380 86390 1
420135 99420135 1001 86380 86390 1
420290 99420290 1001 86380 86390 1
420143 99420143 1001 86380 86390 1
420145 99420145 1001 86380 86390 1
420235 99420235 1001 86380 86390 1
419925 99419925 1001 86380 86390 1
419963 99419963 1001 86380 86390 1
419796 99419796 1001 86380 86390 1
419516 99419516 1001 86380 86390 1
419463 99419463 1001 86380 86390 1
420499 99420499 1001 86380 86390 1
420817 99420817 1001 86380 86390 1
421838 99421838 1001 86380 86390 1
421890 99421890 1001 86380 86390 1
421779 99421779 1001 86380 86390 1
421923 99421923 1001 86380 86390 1
421821 99421821 1001 86380 86390 1
421876 99421876 1001 86380 86390 1
421825 99421825 1001 86380 86390 1
421550 99421550 1001 86380 86390 1
421577 99421577 1001 86380 86390 1
420949 99420949 1001 86380 86390 1
420879 99420879 1001 86380 86390 1
422334 99422334 1001 86380 86390 1
422386 99422386 1001 86380 86390 1
422371 99422371 1001 86380 86390 1
423088 99423088 1001 86380 86390 1
423057 99423057 1001 86380 86390 1
423136 99423136 1001 86380 86390 1
422882 99422882 1001 86380 86390 1
422818 99422818 1001 86380 86390 1
424072 99424072 1001 86380 86390 1
423927 99423927 1001 86380 86390 1
423983 99423983 1001 86380 86390 1
425180 99425180 1001 86380 86390 1
425232 99425232 1001 86380 86390 1
424668 99424668 1001 86380 86390 1
424730 99424730 1001 86380 86390 1
424573 99424573 1001 86380 86390 1
424283 99424283 1001 86380 86390 1
424425 99424425 1001 86380 86390 1
425709 99425709 1001 86380 86390 1
425536 99425536 1001 86380 86390 1
425448 99425448 1001 86380 86390 1
425540 99425540 1001 86380 86390 1
427039 99427039 1001 86380 86390 1
426771 99426771 1001 86380 86390 1
427074 99427074 1001 86380 86390 1
426445 99426445 1001 86380 86390 1
426337 99426337 1001 86380 86390 1
426639 99426639 1001 86380 86390 1
426317 99426317 1001 86380 86390 1
425957 99425957 1001 86380 86390 1
426111 99426111 1001 86380 86390 1
426148 99426148 1001 86380 86390 1
427197 99427197 1001 86380 86390 1
426276 99426276 1001 86380 86390 1
427294 99427294 1001 86380 86390 1
427122 99427122 1001 86380 86390 1
427274 99427274 1001 86380 86390 1
427428 99427428 1001 86380 86390 1
427473 99427473 1001 86380 86390 1
427523 99427523 1001 86380 86390 1
427311 99427311 1001 86380 86390 1
428445 99428445 1001 86380 86390 1
428350 99428350 1001 86380 86390 1
428712 99428712 1001 86380 86390 1
428720 99428720 1001 86380 86390 1
428041 99428041 1001 86380 86390 1
427980 99427980 1001 86380 86390 1
428295 99428295 1001 86380 86390 1
427626 99427626 1001 86380 86390 1
427571 99427571 1001 86380 86390 1
428849 99428849 1001 86380 86390 1
429172 99429172 1001 86380 86390 1
430009 99430009 1001 86380 86390 1
429903 99429903 1001 86380 86390 1
429868 99429868 1001 86380 86390 1
429795 99429795 1001 86380 86390 1
429772 99429772 1001 86380 86390 1
429241 99429241 1001 86380 86390 1
429290 99429290 1001 86380 86390 1
430425 99430425 1001 86380 86390 1
430788 99430788 1001 86380 86390 1
432002 99432002 1001 86380 86390 1
432022 99432022 1001 86380 86390 1
432037 99432037 1001 86380 86390 1
431535 99431535 1001 86380 86390 1
431318 99431318 1001 86380 86390 1
431032 99431032 1001 86380 86390 1
431134 99431134 1001 86380 86390 1
431141 99431141 1001 86380 86390 1
432290 99432290 1001 86380 86390 1
432292 99432292 1001 86380 86390 1
432417 99432417 1001 86380 86390 1
432214 99432214 1001 86380 86390 1
432319 99432319 1001 86380 86390 1
433640 99433640 1001 86380 86390 1
433675 99433675 1001 86380 86390 1
432931 99432931 1001 86380 86390 1
433015 99433015 1001 86380 86390 1
432606 99432606 1001 86380 86390 1
432755 99432755 1001 86380 86390 1
432756 99432756 1001 86380 86390 1
432684 99432684 1001 86380 86390 1
432541 99432541 1001 86380 86390 1
434011 99434011 1001 86380 86390 1
433740 99433740 1001 86380 86390 1
434080 99434080 1001 86380 86390 1
435169 99435169 1001 86380 86390 1
434820 99434820 1001 86380 86390 1
434851 99434851 1001 86380 86390 1
434679 99434679 1001 86380 86390 1
434532 99434532 1001 86380 86390 1
434287 99434287 1001 86380 86390 1
434453 99434453 1001 86380 86390 1
434299 99434299 1001 86380 86390 1
434367 99434367 1001 86380 86390 1
435677 99435677 1001 86380 86390 1
435688 99435688 1001 86380 86390 1
435620 99435620 1001 86380 86390 1
436986 99436986 1001 86380 86390 1
436809 99436809 1001 86380 86390 1
436475 99436475 1001 86380 86390 1
436508 99436508 1001 86380 86390 1
436216 99436216 1001 86380 86390 1
436028 99436028 1001 86380 86390 1
436090 99436090 1001 86380 86390 1
437336 99437336 1001 86380 86390 1
437339 99437339 1001 86380 86390 1
300705 99300705 1001 86380 86390 1
300555 99300555 1001 86380 86390 1
300661 99300661 1001 86380 86390 1
300598 99300598 1001 86380 86390 1
300487 99300487 1001 86380 86390 1
300318 99300318 1001 86380 86390 1
300333 99300333 1001 86380 86390 1
300185 99300185 1001 86380 86390 1
300137 99300137 1001 86380 86390 1
300204 99300204 1001 86380 86390 1
300197 99300197 1001 86380 86390 1
300830 99300830 1001 86380 86390 1
300757 99300757 1001 86380 86390 1
300827 99300827 1001 86380 86390 1
300763 99300763 1001 86380 86390 1
301484 99301484 1001 86380 86390 1
301407 99301407 1001 86380 86390 1
301461 99301461 1001 86380 86390 1
301210 99301210 1001 86380 86390 1
301276 99301276 1001 86380 86390 1
301344 99301344 1001 86380 86390 1
301216 99301216 1001 86380 86390 1
301607 99301607 1001 86380 86390 1
301703 99301703 1001 86380 86390 1
301653 99301653 1001 86380 86390 1
301575 99301575 1001 86380 86390 1
301667 99301667 1001 86380 86390 1
302251 99302251 1001 86380 86390 1
302151 99302151 1001 86380 86390 1
302037 99302037 1001 86380 86390 1
302115 99302115 1001 86380 86390 1
302028 99302028 1001 86380 86390 1
302134 99302134 1001 86380 86390 1
302070 99302070 1001 86380 86390 1
301893 99301893 1001 86380 86390 1
301777 99301777 1001 86380 86390 1
301821 99301821 1001 86380 86390 1
302499 99302499 1001 86380 86390 1
302490 99302490 1001 86380 86390 1
302504 99302504 1001 86380 86390 1
302441 99302441 1001 86380 86390 1
303073 99303073 1001 86380 86390 1
302799 99302799 1001 86380 86390 1
302856 99302856 1001 86380 86390 1
302603 99302603 1001 86380 86390 1
302736 99302736 1001 86380 86390 1
303272 99303272 1001 86380 86390 1
303249 99303249 1001 86380 86390 1
303226 99303226 1001 86380 86390 1
303879 99303879 1001 86380 86390 1
303987 99303987 1001 86380 86390 1
304025 99304025 1001 86380 86390 1
303724 99303724 1001 86380 86390 1
303767 99303767 1001 86380 86390 1
303680 99303680 1001 86380 86390 1
303438 99303438 1001 86380 86390 1
303521 99303521 1001 86380 86390 1
303460 99303460 1001 86380 86390 1
303566 99303566 1001 86380 86390 1
303436 99303436 1001 86380 86390 1
304145 99304145 1001 86380 86390 1
304223 99304223 1001 86380 86390 1
304725 99304725 1001 86380 86390 1
304514 99304514 1001 86380 86390 1
304582 99304582 1001 86380 86390 1
304506 99304506 1001 86380 86390 1
304370 99304370 1001 86380 86390 1
304348 99304348 1001 86380 86390 1
304892 99304892 1001 86380 86390 1
305595 99305595 1001 86380 86390 1
305290 99305290 1001 86380 86390 1
305427 99305427 1001 86380 86390 1
305453 99305453 1001 86380 86390 1
305091 99305091 1001 86380 86390 1
305146 99305146 1001 86380 86390 1
305161 99305161 1001 86380 86390 1
305267 99305267 1001 86380 86390 1
305127 99305127 1001 86380 86390 1
305231 99305231 1001 86380 86390 1
305076 99305076 1001 86380 86390 1
500077 99500077 1001 86380 86390 1
500154 99500154 1001 86380 86390 1
500119 99500119 1001 86380 86390 1
500002 99500002 1001 86380 86390 1
500175 99500175 1001 86380 86390 1
500006 99500006 1001 86380 86390 1
500188 99500188 1001 86380 86390 1
500687 99500687 1001 86380 86390 1
500716 99500716 1001 86380 86390 1
500792 99500792 1001 86380 86390 1
500806 99500806 1001 86380 86390 1
500479 99500479 1001 86380 86390 1
500468 99500468 1001 86380 86390 1
500483 99500483 1001 86380 86390 1
500525 99500525 1001 86380 86390 1
500564 99500564 1001 86380 86390 1
500288 99500288 1001 86380 86390 1
500369 99500369 1001 86380 86390 1
500253 99500253 1001 86380 86390 1
500256 99500256 1001 86380 86390 1
501018 99501018 1001 86380 86390 1
500919 99500919 1001 86380 86390 1
500986 99500986 1001 86380 86390 1
501000 99501000 1001 86380 86390 1
500871 99500871 1001 86380 86390 1
500822 99500822 1001 86380 86390 1
500874 99500874 1001 86380 86390 1
501461 99501461 1001 86380 86390 1
501463 99501463 1001 86380 86390 1
501509 99501509 1001 86380 86390 1
501522 99501522 1001 86380 86390 1
501242 99501242 1001 86380 86390 1
501056 99501056 1001 86380 86390 1
501650 99501650 1001 86380 86390 1
501705 99501705 1001 86380 86390 1
501736 99501736 1001 86380 86390 1
502386 99502386 1001 86380 86390 1
502199 99502199 1001 86380 86390 1
502150 99502150 1001 86380 86390 1
501849 99501849 1001 86380 86390 1
502671 99502671 1001 86380 86390 1
502558 99502558 1001 86380 86390 1
502523 99502523 1001 86380 86390 1
503167 99503167 1001 86380 86390 1
503169 99503169 1001 86380 86390 1
503209 99503209 1001 86380 86390 1
502892 99502892 1001 86380 86390 1
502925 99502925 1001 86380 86390 1
502886 99502886 1001 86380 86390 1
502888 99502888 1001 86380 86390 1
503034 99503034 1001 86380 86390 1
502702 99502702 1001 86380 86390 1
502819 99502819 1001 86380 86390 1
503422 99503422 1001 86380 86390 1
503310 99503310 1001 86380 86390 1
504090 99504090 1001 86380 86390 1
504020 99504020 1001 86380 86390 1
504095 99504095 1001 86380 86390 1
503999 99503999 1001 86380 86390 1
503962 99503962 1001 86380 86390 1
503863 99503863 1001 86380 86390 1
503730 99503730 1001 86380 86390 1
503646 99503646 1001 86380 86390 1
503534 99503534 1001 86380 86390 1
504208 99504208 1001 86380 86390 1
504294 99504294 1001 86380 86390 1
504269 99504269 1001 86380 86390 1
504774 99504774 1001 86380 86390 1
504583 99504583 1001 86380 86390 1
504572 99504572 1001 86380 86390 1
504606 99504606 1001 86380 86390 1
504737 99504737 1001 86380 86390 1
504500 99504500 1001 86380 86390 1
504513 99504513 1001 86380 86390 1
505071 99505071 1001 86380 86390 1
504956 99504956 1001 86380 86390 1
505009 99505009 1001 86380 86390 1
505037 99505037 1001 86380 86390 1
505068 99505068 1001 86380 86390 1
505642 99505642 1001 86380 86390 1
505695 99505695 1001 86380 86390 1
505740 99505740 1001 86380 86390 1
505730 99505730 1001 86380 86390 1
505435 99505435 1001 86380 86390 1
505516 99505516 1001 86380 86390 1
505505 99505505 1001 86380 86390 1
505547 99505547 1001 86380 86390 1
505381 99505381 1001 86380 86390 1
505499 99505499 1001 86380 86390 1
505189 99505189 1001 86380 86390 1
505269 99505269 1001 86380 86390 1
505295 99505295 1001 86380 86390 1
505153 99505153 1001 86380 86390 1
505325 99505325 1001 86380 86390 1
505317 99505317 1001 86380 86390 1
505832 99505832 1001 86380 86390 1
505836 99505836 1001 86380 86390 1
505919 99505919 1001 86380 86390 1
505908 99505908 1001 86380 86390 1
506570 99506570 1001 86380 86390 1
506524 99506524 1001 86380 86390 1
506396 99506396 1001 86380 86390 1
506436 99506436 1001 86380 86390 1
506426 99506426 1001 86380 86390 1
506378 99506378 1001 86380 86390 1
506391 99506391 1001 86380 86390 1
506079 99506079 1001 86380 86390 1
506146 99506146 1001 86380 86390 1
506030 99506030 1001 86380 86390 1
506124 99506124 1001 86380 86390 1
506036 99506036 1001 86380 86390 1
506104 99506104 1001 86380 86390 1
506791 99506791 1001 86380 86390 1
506771 99506771 1001 86380 86390 1
507391 99507391 1001 86380 86390 1
507364 99507364 1001 86380 86390 1
507300 99507300 1001 86380 86390 1
507327 99507327 1001 86380 86390 1
507240 99507240 1001 86380 86390 1
507068 99507068 1001 86380 86390 1
507174 99507174 1001 86380 86390 1
507137 99507137 1001 86380 86390 1
506907 99506907 1001 86380 86390 1
506975 99506975 1001 86380 86390 1
506885 99506885 1001 86380 86390 1
507549 99507549 1001 86380 86390 1
507473 99507473 1001 86380 86390 1
507603 99507603 1001 86380 86390 1
507565 99507565 1001 86380 86390 1
507475 99507475 1001 86380 86390 1
507482 99507482 1001 86380 86390 1
507612 99507612 1001 86380 86390 1
508201 99508201 1001 86380 86390 1
508074 99508074 1001 86380 86390 1
507970 99507970 1001 86380 86390 1
508012 99508012 1001 86380 86390 1
507858 99507858 1001 86380 86390 1
507818 99507818 1001 86380 86390 1
507820 99507820 1001 86380 86390 1
507833 99507833 1001 86380 86390 1
508434 99508434 1001 86380 86390 1
508962 99508962 1001 86380 86390 1
508978 99508978 1001 86380 86390 1
508998 99508998 1001 86380 86390 1
508701 99508701 1001 86380 86390 1
508804 99508804 1001 86380 86390 1
508728 99508728 1001 86380 86390 1
508755 99508755 1001 86380 86390 1
508667 99508667 1001 86380 86390 1
508850 99508850 1001 86380 86390 1
508776 99508776 1001 86380 86390 1
508854 99508854 1001 86380 86390 1
508544 99508544 1001 86380 86390 1
508649 99508649 1001 86380 86390 1
508455 99508455 1001 86380 86390 1
508537 99508537 1001 86380 86390 1
509178 99509178 1001 86380 86390 1
509191 99509191 1001 86380 86390 1
509213 99509213 1001 86380 86390 1
509714 99509714 1001 86380 86390 1
509766 99509766 1001 86380 86390 1
509780 99509780 1001 86380 86390 1
509861 99509861 1001 86380 86390 1
509580 99509580 1001 86380 86390 1
509491 99509491 1001 86380 86390 1
509596 99509596 1001 86380 86390 1
509681 99509681 1001 86380 86390 1
509365 99509365 1001 86380 86390 1
509911 99509911 1001 86380 86390 1
509989 99509989 1001 86380 86390 1
509978 99509978 1001 86380 86390 1
509992 99509992 1001 86380 86390 1
510082 99510082 1001 86380 86390 1
510037 99510037 1001 86380 86390 1
510026 99510026 1001 86380 86390 1
510572 99510572 1001 86380 86390 1
510576 99510576 1001 86380 86390 1
510681 99510681 1001 86380 86390 1
510357 99510357 1001 86380 86390 1
510489 99510489 1001 86380 86390 1
510288 99510288 1001 86380 86390 1
510159 99510159 1001 86380 86390 1
510188 99510188 1001 86380 86390 1
510152 99510152 1001 86380 86390 1
510231 99510231 1001 86380 86390 1
510296 99510296 1001 86380 86390 1
510117 99510117 1001 86380 86390 1
510779 99510779 1001 86380 86390 1
510832 99510832 1001 86380 86390 1
510811 99510811 1001 86380 86390 1
510840 99510840 1001 86380 86390 1
511434 99511434 1001 86380 86390 1
511371 99511371 1001 86380 86390 1
511290 99511290 1001 86380 86390 1
510997 99510997 1001 86380 86390 1
511011 99511011 1001 86380 86390 1
511063 99511063 1001 86380 86390 1
511067 99511067 1001 86380 86390 1
511095 99511095 1001 86380 86390 1
510981 99510981 1001 86380 86390 1
511061 99511061 1001 86380 86390 1
511741 99511741 1001 86380 86390 1
512320 99512320 1001 86380 86390 1
512362 99512362 1001 86380 86390 1
512153 99512153 1001 86380 86390 1
511915 99511915 1001 86380 86390 1
511956 99511956 1001 86380 86390 1
511792 99511792 1001 86380 86390 1
511834 99511834 1001 86380 86390 1
512428 99512428 1001 86380 86390 1
512418 99512418 1001 86380 86390 1
512461 99512461 1001 86380 86390 1
512542 99512542 1001 86380 86390 1
512387 99512387 1001 86380 86390 1
512388 99512388 1001 86380 86390 1
513186 99513186 1001 86380 86390 1
513085 99513085 1001 86380 86390 1
512859 99512859 1001 86380 86390 1
512991 99512991 1001 86380 86390 1
512916 99512916 1001 86380 86390 1
512933 99512933 1001 86380 86390 1
512934 99512934 1001 86380 86390 1
512670 99512670 1001 86380 86390 1
512712 99512712 1001 86380 86390 1
513347 99513347 1001 86380 86390 1
513290 99513290 1001 86380 86390 1
513226 99513226 1001 86380 86390 1
513253 99513253 1001 86380 86390 1
513932 99513932 1001 86380 86390 1
514001 99514001 1001 86380 86390 1
513964 99513964 1001 86380 86390 1
513787 99513787 1001 86380 86390 1
513649 99513649 1001 86380 86390 1
513806 99513806 1001 86380 86390 1
513809 99513809 1001 86380 86390 1
513798 99513798 1001 86380 86390 1
513430 99513430 1001 86380 86390 1
513573 99513573 1001 86380 86390 1
513510 99513510 1001 86380 86390 1
513563 99513563 1001 86380 86390 1
514165 99514165 1001 86380 86390 1
514130 99514130 1001 86380 86390 1
514221 99514221 1001 86380 86390 1
514777 99514777 1001 86380 86390 1
514713 99514713 1001 86380 86390 1
514644 99514644 1001 86380 86390 1
514515 99514515 1001 86380 86390 1
514585 99514585 1001 86380 86390 1
514370 99514370 1001 86380 86390 1
514894 99514894 1001 86380 86390 1
514897 99514897 1001 86380 86390 1
514924 99514924 1001 86380 86390 1
514950 99514950 1001 86380 86390 1
514977 99514977 1001 86380 86390 1
514876 99514876 1001 86380 86390 1
514944 99514944 1001 86380 86390 1
515647 99515647 1001 86380 86390 1
515585 99515585 1001 86380 86390 1
515628 99515628 1001 86380 86390 1
515403 99515403 1001 86380 86390 1
515458 99515458 1001 86380 86390 1
515411 99515411 1001 86380 86390 1
515184 99515184 1001 86380 86390 1
515081 99515081 1001 86380 86390 1
515124 99515124 1001 86380 86390 1
515125 99515125 1001 86380 86390 1
515789 99515789 1001 86380 86390 1
515738 99515738 1001 86380 86390 1
515791 99515791 1001 86380 86390 1
515795 99515795 1001 86380 86390 1
516411 99516411 1001 86380 86390 1
516488 99516488 1001 86380 86390 1
516428 99516428 1001 86380 86390 1
516327 99516327 1001 86380 86390 1
516202 99516202 1001 86380 86390 1
516134 99516134 1001 86380 86390 1
515966 99515966 1001 86380 86390 1
515930 99515930 1001 86380 86390 1
516063 99516063 1001 86380 86390 1
515974 99515974 1001 86380 86390 1
515989 99515989 1001 86380 86390 1
516659 99516659 1001 86380 86390 1
517306 99517306 1001 86380 86390 1
517323 99517323 1001 86380 86390 1
517152 99517152 1001 86380 86390 1
516999 99516999 1001 86380 86390 1
516923 99516923 1001 86380 86390 1
516789 99516789 1001 86380 86390 1
516764 99516764 1001 86380 86390 1
517364 99517364 1001 86380 86390 1
517353 99517353 1001 86380 86390 1
517496 99517496 1001 86380 86390 1
518053 99518053 1001 86380 86390 1
517779 99517779 1001 86380 86390 1
517663 99517663 1001 86380 86390 1
517742 99517742 1001 86380 86390 1
517589 99517589 1001 86380 86390 1
517628 99517628 1001 86380 86390 1
517630 99517630 1001 86380 86390 1
518251 99518251 1001 86380 86390 1
517542 99517542 1001 86380 86390 1
518305 99518305 1001 86380 86390 1
518313 99518313 1001 86380 86390 1
518978 99518978 1001 86380 86390 1
518830 99518830 1001 86380 86390 1
518947 99518947 1001 86380 86390 1
518741 99518741 1001 86380 86390 1
518756 99518756 1001 86380 86390 1
518422 99518422 1001 86380 86390 1
518514 99518514 1001 86380 86390 1
518441 99518441 1001 86380 86390 1
518560 99518560 1001 86380 86390 1
518418 99518418 1001 86380 86390 1
519064 99519064 1001 86380 86390 1
519000 99519000 1001 86380 86390 1
519157 99519157 1001 86380 86390 1
519054 99519054 1001 86380 86390 1
519034 99519034 1001 86380 86390 1
519737 99519737 1001 86380 86390 1
519682 99519682 1001 86380 86390 1
519749 99519749 1001 86380 86390 1
519467 99519467 1001 86380 86390 1
519609 99519609 1001 86380 86390 1
519445 99519445 1001 86380 86390 1
519516 99519516 1001 86380 86390 1
519377 99519377 1001 86380 86390 1
519194 99519194 1001 86380 86390 1
519880 99519880 1001 86380 86390 1
519857 99519857 1001 86380 86390 1
520565 99520565 1001 86380 86390 1
520581 99520581 1001 86380 86390 1
520598 99520598 1001 86380 86390 1
520385 99520385 1001 86380 86390 1
520311 99520311 1001 86380 86390 1
520182 99520182 1001 86380 86390 1
520145 99520145 1001 86380 86390 1
520121 99520121 1001 86380 86390 1
520186 99520186 1001 86380 86390 1
520834 99520834 1001 86380 86390 1
520810 99520810 1001 86380 86390 1
520813 99520813 1001 86380 86390 1
520762 99520762 1001 86380 86390 1
520698 99520698 1001 86380 86390 1
520673 99520673 1001 86380 86390 1
521380 99521380 1001 86380 86390 1
521376 99521376 1001 86380 86390 1
521222 99521222 1001 86380 86390 1
521104 99521104 1001 86380 86390 1
520860 99520860 1001 86380 86390 1
521003 99521003 1001 86380 86390 1
521006 99521006 1001 86380 86390 1
521035 99521035 1001 86380 86390 1
521665 99521665 1001 86380 86390 1
521657 99521657 1001 86380 86390 1
522238 99522238 1001 86380 86390 1
522201 99522201 1001 86380 86390 1
521894 99521894 1001 86380 86390 1
521987 99521987 1001 86380 86390 1
521910 99521910 1001 86380 86390 1
521888 99521888 1001 86380 86390 1
521980 99521980 1001 86380 86390 1
521724 99521724 1001 86380 86390 1
521707 99521707 1001 86380 86390 1
521799 99521799 1001 86380 86390 1
522451 99522451 1001 86380 86390 1
522417 99522417 1001 86380 86390 1
523016 99523016 1001 86380 86390 1
523030 99523030 1001 86380 86390 1
522970 99522970 1001 86380 86390 1
522851 99522851 1001 86380 86390 1
522839 99522839 1001 86380 86390 1
522865 99522865 1001 86380 86390 1
522880 99522880 1001 86380 86390 1
522829 99522829 1001 86380 86390 1
522895 99522895 1001 86380 86390 1
522702 99522702 1001 86380 86390 1
522520 99522520 1001 86380 86390 1
523226 99523226 1001 86380 86390 1
523909 99523909 1001 86380 86390 1
523934 99523934 1001 86380 86390 1
523602 99523602 1001 86380 86390 1
523384 99523384 1001 86380 86390 1
523332 99523332 1001 86380 86390 1
523947 99523947 1001 86380 86390 1
524026 99524026 1001 86380 86390 1
524117 99524117 1001 86380 86390 1
524709 99524709 1001 86380 86390 1
524744 99524744 1001 86380 86390 1
524762 99524762 1001 86380 86390 1
524705 99524705 1001 86380 86390 1
524436 99524436 1001 86380 86390 1
524411 99524411 1001 86380 86390 1
524437 99524437 1001 86380 86390 1
524400 99524400 1001 86380 86390 1
524530 99524530 1001 86380 86390 1
524470 99524470 1001 86380 86390 1
524496 99524496 1001 86380 86390 1
524471 99524471 1001 86380 86390 1
524498 99524498 1001 86380 86390 1
524345 99524345 1001 86380 86390 1
524230 99524230 1001 86380 86390 1
524286 99524286 1001 86380 86390 1
524196 99524196 1001 86380 86390 1
524288 99524288 1001 86380 86390 1
524253 99524253 1001 86380 86390 1
524781 99524781 1001 86380 86390 1
524821 99524821 1001 86380 86390 1
524861 99524861 1001 86380 86390 1
524798 99524798 1001 86380 86390 1
524917 99524917 1001 86380 86390 1
524831 99524831 1001 86380 86390 1
525460 99525460 1001 86380 86390 1
524979 99524979 1001 86380 86390 1
525100 99525100 1001 86380 86390 1
525049 99525049 1001 86380 86390 1
525607 99525607 1001 86380 86390 1
525768 99525768 1001 86380 86390 1
525613 99525613 1001 86380 86390 1
526335 99526335 1001 86380 86390 1
526317 99526317 1001 86380 86390 1
526242 99526242 1001 86380 86390 1
526036 99526036 1001 86380 86390 1
526081 99526081 1001 86380 86390 1
526017 99526017 1001 86380 86390 1
526058 99526058 1001 86380 86390 1
525867 99525867 1001 86380 86390 1
526441 99526441 1001 86380 86390 1
527248 99527248 1001 86380 86390 1
527070 99527070 1001 86380 86390 1
527193 99527193 1001 86380 86390 1
526943 99526943 1001 86380 86390 1
527036 99527036 1001 86380 86390 1
526815 99526815 1001 86380 86390 1
527301 99527301 1001 86380 86390 1
527353 99527353 1001 86380 86390 1
527276 99527276 1001 86380 86390 1
527265 99527265 1001 86380 86390 1
527878 99527878 1001 86380 86390 1
528070 99528070 1001 86380 86390 1
527932 99527932 1001 86380 86390 1
527735 99527735 1001 86380 86390 1
527739 99527739 1001 86380 86390 1
527610 99527610 1001 86380 86390 1
527537 99527537 1001 86380 86390 1
527616 99527616 1001 86380 86390 1
527478 99527478 1001 86380 86390 1
528084 99528084 1001 86380 86390 1
528562 99528562 1001 86380 86390 1
528552 99528552 1001 86380 86390 1
528372 99528372 1001 86380 86390 1
528398 99528398 1001 86380 86390 1
528983 99528983 1001 86380 86390 1
529614 99529614 1001 86380 86390 1
529642 99529642 1001 86380 86390 1
529579 99529579 1001 86380 86390 1
529632 99529632 1001 86380 86390 1
529328 99529328 1001 86380 86390 1
529115 99529115 1001 86380 86390 1
529222 99529222 1001 86380 86390 1
529768 99529768 1001 86380 86390 1
529809 99529809 1001 86380 86390 1
530552 99530552 1001 86380 86390 1
530417 99530417 1001 86380 86390 1
530448 99530448 1001 86380 86390 1
530170 99530170 1001 86380 86390 1
530249 99530249 1001 86380 86390 1
530340 99530340 1001 86380 86390 1
530213 99530213 1001 86380 86390 1
530228 99530228 1001 86380 86390 1
530179 99530179 1001 86380 86390 1
530038 99530038 1001 86380 86390 1
529955 99529955 1001 86380 86390 1
531308 99531308 1001 86380 86390 1
531180 99531180 1001 86380 86390 1
531336 99531336 1001 86380 86390 1
531362 99531362 1001 86380 86390 1
531164 99531164 1001 86380 86390 1
530880 99530880 1001 86380 86390 1
530912 99530912 1001 86380 86390 1
530861 99530861 1001 86380 86390 1
531546 99531546 1001 86380 86390 1
531404 99531404 1001 86380 86390 1
531470 99531470 1001 86380 86390 1
531383 99531383 1001 86380 86390 1
532205 99532205 1001 86380 86390 1
532040 99532040 1001 86380 86390 1
532175 99532175 1001 86380 86390 1
532055 99532055 1001 86380 86390 1
532044 99532044 1001 86380 86390 1
532025 99532025 1001 86380 86390 1
531819 99531819 1001 86380 86390 1
531901 99531901 1001 86380 86390 1
531865 99531865 1001 86380 86390 1
531971 99531971 1001 86380 86390 1
531946 99531946 1001 86380 86390 1
531921 99531921 1001 86380 86390 1
531896 99531896 1001 86380 86390 1
531715 99531715 1001 86380 86390 1
532398 99532398 1001 86380 86390 1
532405 99532405 1001 86380 86390 1
532253 99532253 1001 86380 86390 1
532839 99532839 1001 86380 86390 1
532704 99532704 1001 86380 86390 1
532463 99532463 1001 86380 86390 1
532531 99532531 1001 86380 86390 1
532578 99532578 1001 86380 86390 1
533110 99533110 1001 86380 86390 1
533183 99533183 1001 86380 86390 1
533781 99533781 1001 86380 86390 1
533680 99533680 1001 86380 86390 1
533829 99533829 1001 86380 86390 1
533851 99533851 1001 86380 86390 1
533616 99533616 1001 86380 86390 1
533451 99533451 1001 86380 86390 1
533464 99533464 1001 86380 86390 1
533573 99533573 1001 86380 86390 1
533457 99533457 1001 86380 86390 1
533358 99533358 1001 86380 86390 1
533284 99533284 1001 86380 86390 1
533985 99533985 1001 86380 86390 1
533895 99533895 1001 86380 86390 1
533984 99533984 1001 86380 86390 1
534527 99534527 1001 86380 86390 1
534542 99534542 1001 86380 86390 1
534450 99534450 1001 86380 86390 1
534065 99534065 1001 86380 86390 1
534252 99534252 1001 86380 86390 1
534084 99534084 1001 86380 86390 1
534772 99534772 1001 86380 86390 1
534731 99534731 1001 86380 86390 1
534887 99534887 1001 86380 86390 1
535475 99535475 1001 86380 86390 1
535311 99535311 1001 86380 86390 1
535440 99535440 1001 86380 86390 1
535469 99535469 1001 86380 86390 1
535393 99535393 1001 86380 86390 1
535241 99535241 1001 86380 86390 1
535285 99535285 1001 86380 86390 1
535086 99535086 1001 86380 86390 1
535022 99535022 1001 86380 86390 1
535016 99535016 1001 86380 86390 1
535004 99535004 1001 86380 86390 1
535547 99535547 1001 86380 86390 1
535536 99535536 1001 86380 86390 1
535602 99535602 1001 86380 86390 1
535695 99535695 1001 86380 86390 1
536308 99536308 1001 86380 86390 1
536091 99536091 1001 86380 86390 1
535769 99535769 1001 86380 86390 1
535788 99535788 1001 86380 86390 1
536467 99536467 1001 86380 86390 1
536442 99536442 1001 86380 86390 1
537126 99537126 1001 86380 86390 1
537041 99537041 1001 86380 86390 1
537144 99537144 1001 86380 86390 1
536967 99536967 1001 86380 86390 1
536944 99536944 1001 86380 86390 1
536834 99536834 1001 86380 86390 1
536691 99536691 1001 86380 86390 1
537199 99537199 1001 86380 86390 1
537207 99537207 1001 86380 86390 1
537364 99537364 1001 86380 86390 1
537904 99537904 1001 86380 86390 1
537907 99537907 1001 86380 86390 1
537773 99537773 1001 86380 86390 1
537657 99537657 1001 86380 86390 1
537632 99537632 1001 86380 86390 1
537672 99537672 1001 86380 86390 1
537685 99537685 1001 86380 86390 1
537662 99537662 1001 86380 86390 1
537536 99537536 1001 86380 86390 1
537460 99537460 1001 86380 86390 1
537450 99537450 1001 86380 86390 1
537517 99537517 1001 86380 86390 1
537431 99537431 1001 86380 86390 1
538011 99538011 1001 86380 86390 1
538132 99538132 1001 86380 86390 1
538158 99538158 1001 86380 86390 1
538723 99538723 1001 86380 86390 1
538659 99538659 1001 86380 86390 1
538558 99538558 1001 86380 86390 1
538408 99538408 1001 86380 86390 1
538425 99538425 1001 86380 86390 1
538426 99538426 1001 86380 86390 1
538195 99538195 1001 86380 86390 1
538373 99538373 1001 86380 86390 1
538944 99538944 1001 86380 86390 1
538957 99538957 1001 86380 86390 1
539470 99539470 1001 86380 86390 1
539483 99539483 1001 86380 86390 1
539509 99539509 1001 86380 86390 1
539472 99539472 1001 86380 86390 1
539280 99539280 1001 86380 86390 1
539298 99539298 1001 86380 86390 1
539286 99539286 1001 86380 86390 1
539261 99539261 1001 86380 86390 1
539354 99539354 1001 86380 86390 1
539355 99539355 1001 86380 86390 1
539357 99539357 1001 86380 86390 1
539086 99539086 1001 86380 86390 1
539087 99539087 1001 86380 86390 1
539192 99539192 1001 86380 86390 1
539064 99539064 1001 86380 86390 1
539078 99539078 1001 86380 86390 1
539120 99539120 1001 86380 86390 1
539121 99539121 1001 86380 86390 1
539730 99539730 1001 86380 86390 1
539669 99539669 1001 86380 86390 1
539741 99539741 1001 86380 86390 1
539663 99539663 1001 86380 86390 1
540340 99540340 1001 86380 86390 1
540271 99540271 1001 86380 86390 1
540427 99540427 1001 86380 86390 1
540460 99540460 1001 86380 86390 1
540465 99540465 1001 86380 86390 1
540325 99540325 1001 86380 86390 1
540174 99540174 1001 86380 86390 1
540191 99540191 1001 86380 86390 1
540140 99540140 1001 86380 86390 1
540168 99540168 1001 86380 86390 1
539926 99539926 1001 86380 86390 1
540017 99540017 1001 86380 86390 1
539878 99539878 1001 86380 86390 1
540518 99540518 1001 86380 86390 1
540612 99540612 1001 86380 86390 1
540523 99540523 1001 86380 86390 1
541127 99541127 1001 86380 86390 1
541209 99541209 1001 86380 86390 1
541160 99541160 1001 86380 86390 1
541012 99541012 1001 86380 86390 1
540935 99540935 1001 86380 86390 1
541040 99541040 1001 86380 86390 1
541067 99541067 1001 86380 86390 1
541060 99541060 1001 86380 86390 1
540815 99540815 1001 86380 86390 1
540700 99540700 1001 86380 86390 1
540830 99540830 1001 86380 86390 1
540844 99540844 1001 86380 86390 1
540819 99540819 1001 86380 86390 1
540845 99540845 1001 86380 86390 1
540847 99540847 1001 86380 86390 1
540814 99540814 1001 86380 86390 1
541305 99541305 1001 86380 86390 1
541319 99541319 1001 86380 86390 1
542048 99542048 1001 86380 86390 1
542096 99542096 1001 86380 86390 1
541761 99541761 1001 86380 86390 1
541816 99541816 1001 86380 86390 1
541818 99541818 1001 86380 86390 1
541538 99541538 1001 86380 86390 1
541662 99541662 1001 86380 86390 1
541676 99541676 1001 86380 86390 1
541509 99541509 1001 86380 86390 1
541704 99541704 1001 86380 86390 1
542232 99542232 1001 86380 86390 1
542945 99542945 1001 86380 86390 1
542793 99542793 1001 86380 86390 1
542847 99542847 1001 86380 86390 1
542758 99542758 1001 86380 86390 1
542429 99542429 1001 86380 86390 1
542326 99542326 1001 86380 86390 1
542471 99542471 1001 86380 86390 1
542368 99542368 1001 86380 86390 1
543598 99543598 1001 86380 86390 1
543663 99543663 1001 86380 86390 1
543515 99543515 1001 86380 86390 1
543387 99543387 1001 86380 86390 1
543517 99543517 1001 86380 86390 1
543532 99543532 1001 86380 86390 1
543333 99543333 1001 86380 86390 1
543323 99543323 1001 86380 86390 1
543224 99543224 1001 86380 86390 1
543901 99543901 1001 86380 86390 1
543889 99543889 1001 86380 86390 1
543954 99543954 1001 86380 86390 1
543838 99543838 1001 86380 86390 1
543855 99543855 1001 86380 86390 1
543947 99543947 1001 86380 86390 1
543948 99543948 1001 86380 86390 1
544547 99544547 1001 86380 86390 1
544483 99544483 1001 86380 86390 1
544550 99544550 1001 86380 86390 1
544282 99544282 1001 86380 86390 1
544286 99544286 1001 86380 86390 1
544184 99544184 1001 86380 86390 1
544611 99544611 1001 86380 86390 1
544734 99544734 1001 86380 86390 1
544632 99544632 1001 86380 86390 1
544684 99544684 1001 86380 86390 1
400040 99400040 1001 86380 86390 1
400044 99400044 1001 86380 86390 1
400196 99400196 1001 86380 86390 1
400317 99400317 1001 86380 86390 1
400563 99400563 1001 86380 86390 1
400561 99400561 1001 86380 86390 1
400663 99400663 1001 86380 86390 1
400944 99400944 1001 86380 86390 1
400970 99400970 1001 86380 86390 1
401123 99401123 1001 86380 86390 1
401240 99401240 1001 86380 86390 1
401200 99401200 1001 86380 86390 1
401596 99401596 1001 86380 86390 1
401612 99401612 1001 86380 86390 1
401783 99401783 1001 86380 86390 1
401764 99401764 1001 86380 86390 1
401777 99401777 1001 86380 86390 1
401997 99401997 1001 86380 86390 1
402113 99402113 1001 86380 86390 1
402226 99402226 1001 86380 86390 1
402465 99402465 1001 86380 86390 1
402475 99402475 1001 86380 86390 1
402671 99402671 1001 86380 86390 1
402720 99402720 1001 86380 86390 1
402990 99402990 1001 86380 86390 1
403084 99403084 1001 86380 86390 1
403068 99403068 1001 86380 86390 1
403212 99403212 1001 86380 86390 1
403491 99403491 1001 86380 86390 1
403574 99403574 1001 86380 86390 1
403561 99403561 1001 86380 86390 1
403719 99403719 1001 86380 86390 1
403726 99403726 1001 86380 86390 1
403768 99403768 1001 86380 86390 1
403756 99403756 1001 86380 86390 1
403847 99403847 1001 86380 86390 1
403916 99403916 1001 86380 86390 1
404026 99404026 1001 86380 86390 1
404126 99404126 1001 86380 86390 1
404475 99404475 1001 86380 86390 1
404774 99404774 1001 86380 86390 1
404702 99404702 1001 86380 86390 1
404778 99404778 1001 86380 86390 1
404905 99404905 1001 86380 86390 1
404992 99404992 1001 86380 86390 1
405143 99405143 1001 86380 86390 1
405154 99405154 1001 86380 86390 1
405388 99405388 1001 86380 86390 1
405433 99405433 1001 86380 86390 1
405566 99405566 1001 86380 86390 1
405542 99405542 1001 86380 86390 1
405763 99405763 1001 86380 86390 1
405691 99405691 1001 86380 86390 1
405772 99405772 1001 86380 86390 1
405885 99405885 1001 86380 86390 1
405948 99405948 1001 86380 86390 1
406324 99406324 1001 86380 86390 1
406449 99406449 1001 86380 86390 1
406787 99406787 1001 86380 86390 1
406905 99406905 1001 86380 86390 1
407500 99407500 1001 86380 86390 1
407545 99407545 1001 86380 86390 1
407774 99407774 1001 86380 86390 1
407913 99407913 1001 86380 86390 1
407938 99407938 1001 86380 86390 1
408210 99408210 1001 86380 86390 1
408253 99408253 1001 86380 86390 1
408245 99408245 1001 86380 86390 1
408331 99408331 1001 86380 86390 1
408598 99408598 1001 86380 86390 1
408730 99408730 1001 86380 86390 1
408723 99408723 1001 86380 86390 1
408818 99408818 1001 86380 86390 1
408944 99408944 1001 86380 86390 1
409236 99409236 1001 86380 86390 1
409330 99409330 1001 86380 86390 1
409572 99409572 1001 86380 86390 1
409646 99409646 1001 86380 86390 1
409726 99409726 1001 86380 86390 1
409916 99409916 1001 86380 86390 1
410272 99410272 1001 86380 86390 1
410349 99410349 1001 86380 86390 1
410715 99410715 1001 86380 86390 1
410721 99410721 1001 86380 86390 1
410784 99410784 1001 86380 86390 1
410786 99410786 1001 86380 86390 1
410730 99410730 1001 86380 86390 1
410872 99410872 1001 86380 86390 1
411370 99411370 1001 86380 86390 1
411701 99411701 1001 86380 86390 1
411897 99411897 1001 86380 86390 1
411898 99411898 1001 86380 86390 1
411904 99411904 1001 86380 86390 1
412426 99412426 1001 86380 86390 1
412279 99412279 1001 86380 86390 1
412374 99412374 1001 86380 86390 1
412305 99412305 1001 86380 86390 1
412415 99412415 1001 86380 86390 1
412417 99412417 1001 86380 86390 1
413515 99413515 1001 86380 86390 1
413565 99413565 1001 86380 86390 1
413636 99413636 1001 86380 86390 1
413059 99413059 1001 86380 86390 1
413258 99413258 1001 86380 86390 1
412579 99412579 1001 86380 86390 1
412881 99412881 1001 86380 86390 1
413874 99413874 1001 86380 86390 1
413856 99413856 1001 86380 86390 1
414112 99414112 1001 86380 86390 1
415144 99415144 1001 86380 86390 1
414983 99414983 1001 86380 86390 1
415232 99415232 1001 86380 86390 1
414212 99414212 1001 86380 86390 1
414170 99414170 1001 86380 86390 1
414440 99414440 1001 86380 86390 1
414131 99414131 1001 86380 86390 1
414473 99414473 1001 86380 86390 1
415614 99415614 1001 86380 86390 1
416930 99416930 1001 86380 86390 1
416674 99416674 1001 86380 86390 1
416601 99416601 1001 86380 86390 1
416257 99416257 1001 86380 86390 1
416392 99416392 1001 86380 86390 1
416574 99416574 1001 86380 86390 1
415854 99415854 1001 86380 86390 1
415943 99415943 1001 86380 86390 1
417050 99417050 1001 86380 86390 1
417147 99417147 1001 86380 86390 1
417343 99417343 1001 86380 86390 1
417193 99417193 1001 86380 86390 1
417308 99417308 1001 86380 86390 1
417427 99417427 1001 86380 86390 1
418475 99418475 1001 86380 86390 1
418761 99418761 1001 86380 86390 1
418322 99418322 1001 86380 86390 1
418350 99418350 1001 86380 86390 1
418052 99418052 1001 86380 86390 1
418032 99418032 1001 86380 86390 1
418005 99418005 1001 86380 86390 1
417683 99417683 1001 86380 86390 1
419112 99419112 1001 86380 86390 1
420220 99420220 1001 86380 86390 1
420133 99420133 1001 86380 86390 1
420075 99420075 1001 86380 86390 1
420352 99420352 1001 86380 86390 1
420031 99420031 1001 86380 86390 1
419757 99419757 1001 86380 86390 1
419418 99419418 1001 86380 86390 1
419591 99419591 1001 86380 86390 1
420613 99420613 1001 86380 86390 1
420674 99420674 1001 86380 86390 1
420543 99420543 1001 86380 86390 1
420702 99420702 1001 86380 86390 1
420738 99420738 1001 86380 86390 1
421801 99421801 1001 86380 86390 1
421998 99421998 1001 86380 86390 1
421666 99421666 1001 86380 86390 1
421658 99421658 1001 86380 86390 1
421048 99421048 1001 86380 86390 1
421195 99421195 1001 86380 86390 1
420955 99420955 1001 86380 86390 1
421250 99421250 1001 86380 86390 1
420958 99420958 1001 86380 86390 1
422244 99422244 1001 86380 86390 1
422499 99422499 1001 86380 86390 1
423711 99423711 1001 86380 86390 1
423618 99423618 1001 86380 86390 1
423328 99423328 1001 86380 86390 1
423731 99423731 1001 86380 86390 1
422961 99422961 1001 86380 86390 1
422949 99422949 1001 86380 86390 1
423186 99423186 1001 86380 86390 1
422657 99422657 1001 86380 86390 1
422632 99422632 1001 86380 86390 1
422539 99422539 1001 86380 86390 1
422610 99422610 1001 86380 86390 1
422733 99422733 1001 86380 86390 1
423877 99423877 1001 86380 86390 1
424006 99424006 1001 86380 86390 1
423817 99423817 1001 86380 86390 1
425279 99425279 1001 86380 86390 1
425337 99425337 1001 86380 86390 1
425184 99425184 1001 86380 86390 1
425161 99425161 1001 86380 86390 1
425316 99425316 1001 86380 86390 1
425358 99425358 1001 86380 86390 1
425371 99425371 1001 86380 86390 1
424782 99424782 1001 86380 86390 1
424979 99424979 1001 86380 86390 1
424907 99424907 1001 86380 86390 1
424243 99424243 1001 86380 86390 1
424427 99424427 1001 86380 86390 1
425435 99425435 1001 86380 86390 1
425605 99425605 1001 86380 86390 1
425631 99425631 1001 86380 86390 1
425411 99425411 1001 86380 86390 1
426744 99426744 1001 86380 86390 1
426747 99426747 1001 86380 86390 1
427049 99427049 1001 86380 86390 1
426933 99426933 1001 86380 86390 1
426993 99426993 1001 86380 86390 1
426524 99426524 1001 86380 86390 1
426655 99426655 1001 86380 86390 1
426291 99426291 1001 86380 86390 1
426274 99426274 1001 86380 86390 1
426206 99426206 1001 86380 86390 1
426174 99426174 1001 86380 86390 1
426146 99426146 1001 86380 86390 1
427353 99427353 1001 86380 86390 1
427443 99427443 1001 86380 86390 1
427158 99427158 1001 86380 86390 1
428349 99428349 1001 86380 86390 1
428504 99428504 1001 86380 86390 1
428612 99428612 1001 86380 86390 1
428556 99428556 1001 86380 86390 1
428511 99428511 1001 86380 86390 1
428188 99428188 1001 86380 86390 1
428074 99428074 1001 86380 86390 1
428276 99428276 1001 86380 86390 1
427760 99427760 1001 86380 86390 1
427666 99427666 1001 86380 86390 1
428941 99428941 1001 86380 86390 1
429058 99429058 1001 86380 86390 1
428981 99428981 1001 86380 86390 1
430028 99430028 1001 86380 86390 1
430284 99430284 1001 86380 86390 1
430288 99430288 1001 86380 86390 1
429569 99429569 1001 86380 86390 1
429616 99429616 1001 86380 86390 1
429690 99429690 1001 86380 86390 1
429608 99429608 1001 86380 86390 1
429681 99429681 1001 86380 86390 1
429529 99429529 1001 86380 86390 1
429352 99429352 1001 86380 86390 1
429216 99429216 1001 86380 86390 1
429238 99429238 1001 86380 86390 1
430713 99430713 1001 86380 86390 1
430645 99430645 1001 86380 86390 1
430720 99430720 1001 86380 86390 1
431741 99431741 1001 86380 86390 1
431674 99431674 1001 86380 86390 1
431970 99431970 1001 86380 86390 1
431900 99431900 1001 86380 86390 1
431597 99431597 1001 86380 86390 1
431452 99431452 1001 86380 86390 1
431214 99431214 1001 86380 86390 1
431245 99431245 1001 86380 86390 1
430833 99430833 1001 86380 86390 1
430837 99430837 1001 86380 86390 1
431233 99431233 1001 86380 86390 1
432245 99432245 1001 86380 86390 1
432154 99432154 1001 86380 86390 1
432326 99432326 1001 86380 86390 1
432277 99432277 1001 86380 86390 1
432308 99432308 1001 86380 86390 1
433550 99433550 1001 86380 86390 1
433468 99433468 1001 86380 86390 1
433057 99433057 1001 86380 86390 1
433124 99433124 1001 86380 86390 1
432791 99432791 1001 86380 86390 1
432501 99432501 1001 86380 86390 1
432504 99432504 1001 86380 86390 1
433789 99433789 1001 86380 86390 1
434043 99434043 1001 86380 86390 1
433838 99433838 1001 86380 86390 1
433949 99433949 1001 86380 86390 1
433853 99433853 1001 86380 86390 1
435112 99435112 1001 86380 86390 1
435066 99435066 1001 86380 86390 1
435308 99435308 1001 86380 86390 1
435147 99435147 1001 86380 86390 1
435031 99435031 1001 86380 86390 1
434783 99434783 1001 86380 86390 1
434322 99434322 1001 86380 86390 1
434266 99434266 1001 86380 86390 1
434353 99434353 1001 86380 86390 1
434388 99434388 1001 86380 86390 1
434529 99434529 1001 86380 86390 1
435775 99435775 1001 86380 86390 1
435747 99435747 1001 86380 86390 1
437051 99437051 1001 86380 86390 1
437046 99437046 1001 86380 86390 1
436757 99436757 1001 86380 86390 1
436356 99436356 1001 86380 86390 1
436696 99436696 1001 86380 86390 1
436720 99436720 1001 86380 86390 1
436587 99436587 1001 86380 86390 1
436490 99436490 1001 86380 86390 1
436703 99436703 1001 86380 86390 1
436319 99436319 1001 86380 86390 1
436149 99436149 1001 86380 86390 1
300017 99300017 1001 86380 86390 1
300012 99300012 1001 86380 86390 1
300038 99300038 1001 86380 86390 1
300578 99300578 1001 86380 86390 1
300682 99300682 1001 86380 86390 1
300684 99300684 1001 86380 86390 1
300572 99300572 1001 86380 86390 1
300356 99300356 1001 86380 86390 1
300410 99300410 1001 86380 86390 1
300398 99300398 1001 86380 86390 1
300321 99300321 1001 86380 86390 1
300347 99300347 1001 86380 86390 1
300415 99300415 1001 86380 86390 1
300264 99300264 1001 86380 86390 1
300226 99300226 1001 86380 86390 1
300214 99300214 1001 86380 86390 1
300218 99300218 1001 86380 86390 1
300127 99300127 1001 86380 86390 1
300249 99300249 1001 86380 86390 1
300833 99300833 1001 86380 86390 1
300798 99300798 1001 86380 86390 1
301363 99301363 1001 86380 86390 1
301356 99301356 1001 86380 86390 1
301546 99301546 1001 86380 86390 1
301373 99301373 1001 86380 86390 1
301330 99301330 1001 86380 86390 1
301103 99301103 1001 86380 86390 1
300993 99300993 1001 86380 86390 1
300958 99300958 1001 86380 86390 1
301651 99301651 1001 86380 86390 1
301730 99301730 1001 86380 86390 1
302291 99302291 1001 86380 86390 1
302253 99302253 1001 86380 86390 1
302208 99302208 1001 86380 86390 1
301995 99301995 1001 86380 86390 1
302026 99302026 1001 86380 86390 1
302106 99302106 1001 86380 86390 1
301839 99301839 1001 86380 86390 1
301828 99301828 1001 86380 86390 1
301933 99301933 1001 86380 86390 1
301857 99301857 1001 86380 86390 1
301925 99301925 1001 86380 86390 1
301913 99301913 1001 86380 86390 1
302396 99302396 1001 86380 86390 1
302422 99302422 1001 86380 86390 1
302568 99302568 1001 86380 86390 1
302491 99302491 1001 86380 86390 1
303068 99303068 1001 86380 86390 1
303107 99303107 1001 86380 86390 1
303095 99303095 1001 86380 86390 1
303150 99303150 1001 86380 86390 1
303099 99303099 1001 86380 86390 1
302837 99302837 1001 86380 86390 1
302890 99302890 1001 86380 86390 1
302842 99302842 1001 86380 86390 1
302857 99302857 1001 86380 86390 1
302974 99302974 1001 86380 86390 1
302771 99302771 1001 86380 86390 1
302644 99302644 1001 86380 86390 1
302792 99302792 1001 86380 86390 1
303374 99303374 1001 86380 86390 1
303342 99303342 1001 86380 86390 1
303355 99303355 1001 86380 86390 1
303280 99303280 1001 86380 86390 1
303281 99303281 1001 86380 86390 1
303883 99303883 1001 86380 86390 1
303909 99303909 1001 86380 86390 1
303859 99303859 1001 86380 86390 1
303847 99303847 1001 86380 86390 1
303902 99303902 1001 86380 86390 1
303802 99303802 1001 86380 86390 1
303810 99303810 1001 86380 86390 1
303658 99303658 1001 86380 86390 1
303594 99303594 1001 86380 86390 1
303492 99303492 1001 86380 86390 1
303557 99303557 1001 86380 86390 1
303509 99303509 1001 86380 86390 1
303472 99303472 1001 86380 86390 1
303421 99303421 1001 86380 86390 1
304200 99304200 1001 86380 86390 1
304222 99304222 1001 86380 86390 1
304094 99304094 1001 86380 86390 1
304720 99304720 1001 86380 86390 1
304760 99304760 1001 86380 86390 1
304813 99304813 1001 86380 86390 1
304752 99304752 1001 86380 86390 1
304791 99304791 1001 86380 86390 1
304795 99304795 1001 86380 86390 1
304605 99304605 1001 86380 86390 1
304503 99304503 1001 86380 86390 1
304494 99304494 1001 86380 86390 1
304536 99304536 1001 86380 86390 1
304244 99304244 1001 86380 86390 1
304388 99304388 1001 86380 86390 1
304390 99304390 1001 86380 86390 1
304328 99304328 1001 86380 86390 1
304986 99304986 1001 86380 86390 1
305026 99305026 1001 86380 86390 1
304924 99304924 1001 86380 86390 1
304943 99304943 1001 86380 86390 1
304956 99304956 1001 86380 86390 1
305520 99305520 1001 86380 86390 1
305535 99305535 1001 86380 86390 1
305550 99305550 1001 86380 86390 1
305541 99305541 1001 86380 86390 1
305645 99305645 1001 86380 86390 1
305468 99305468 1001 86380 86390 1
305352 99305352 1001 86380 86390 1
305430 99305430 1001 86380 86390 1
305233 99305233 1001 86380 86390 1
305084 99305084 1001 86380 86390 1
500813 99500813 1001 86380 86390 1
500767 99500767 1001 86380 86390 1
500613 99500613 1001 86380 86390 1
500799 99500799 1001 86380 86390 1
500543 99500543 1001 86380 86390 1
500561 99500561 1001 86380 86390 1
500600 99500600 1001 86380 86390 1
500550 99500550 1001 86380 86390 1
500516 99500516 1001 86380 86390 1
500231 99500231 1001 86380 86390 1
500361 99500361 1001 86380 86390 1
500224 99500224 1001 86380 86390 1
500394 99500394 1001 86380 86390 1
500229 99500229 1001 86380 86390 1
500824 99500824 1001 86380 86390 1
500996 99500996 1001 86380 86390 1
500912 99500912 1001 86380 86390 1
501594 99501594 1001 86380 86390 1
501557 99501557 1001 86380 86390 1
501629 99501629 1001 86380 86390 1
501632 99501632 1001 86380 86390 1
501231 99501231 1001 86380 86390 1
501426 99501426 1001 86380 86390 1
501247 99501247 1001 86380 86390 1
501403 99501403 1001 86380 86390 1
501238 99501238 1001 86380 86390 1
501149 99501149 1001 86380 86390 1
501837 99501837 1001 86380 86390 1
501773 99501773 1001 86380 86390 1
501775 99501775 1001 86380 86390 1
502293 99502293 1001 86380 86390 1
502397 99502397 1001 86380 86390 1
502459 99502459 1001 86380 86390 1
501952 99501952 1001 86380 86390 1
502004 99502004 1001 86380 86390 1
502019 99502019 1001 86380 86390 1
501878 99501878 1001 86380 86390 1
501943 99501943 1001 86380 86390 1
502637 99502637 1001 86380 86390 1
503154 99503154 1001 86380 86390 1
503275 99503275 1001 86380 86390 1
503198 99503198 1001 86380 86390 1
503173 99503173 1001 86380 86390 1
503200 99503200 1001 86380 86390 1
502988 99502988 1001 86380 86390 1
503054 99503054 1001 86380 86390 1
502697 99502697 1001 86380 86390 1
502839 99502839 1001 86380 86390 1
502777 99502777 1001 86380 86390 1
502769 99502769 1001 86380 86390 1
503441 99503441 1001 86380 86390 1
504028 99504028 1001 86380 86390 1
503925 99503925 1001 86380 86390 1
503848 99503848 1001 86380 86390 1
503735 99503735 1001 86380 86390 1
503762 99503762 1001 86380 86390 1
503790 99503790 1001 86380 86390 1
503843 99503843 1001 86380 86390 1
503908 99503908 1001 86380 86390 1
503541 99503541 1001 86380 86390 1
503689 99503689 1001 86380 86390 1
504323 99504323 1001 86380 86390 1
504155 99504155 1001 86380 86390 1
504299 99504299 1001 86380 86390 1
503706 99503706 1001 86380 86390 1
504224 99504224 1001 86380 86390 1
504152 99504152 1001 86380 86390 1
504918 99504918 1001 86380 86390 1
504782 99504782 1001 86380 86390 1
504875 99504875 1001 86380 86390 1
504901 99504901 1001 86380 86390 1
504890 99504890 1001 86380 86390 1
504596 99504596 1001 86380 86390 1
504701 99504701 1001 86380 86390 1
504612 99504612 1001 86380 86390 1
504677 99504677 1001 86380 86390 1
504548 99504548 1001 86380 86390 1
504407 99504407 1001 86380 86390 1
504449 99504449 1001 86380 86390 1
504949 99504949 1001 86380 86390 1
505707 99505707 1001 86380 86390 1
505723 99505723 1001 86380 86390 1
505539 99505539 1001 86380 86390 1
505412 99505412 1001 86380 86390 1
505542 99505542 1001 86380 86390 1
505429 99505429 1001 86380 86390 1
505508 99505508 1001 86380 86390 1
505230 99505230 1001 86380 86390 1
505181 99505181 1001 86380 86390 1
505338 99505338 1001 86380 86390 1
505174 99505174 1001 86380 86390 1
505848 99505848 1001 86380 86390 1
505972 99505972 1001 86380 86390 1
505882 99505882 1001 86380 86390 1
505947 99505947 1001 86380 86390 1
506471 99506471 1001 86380 86390 1
506497 99506497 1001 86380 86390 1
506460 99506460 1001 86380 86390 1
506424 99506424 1001 86380 86390 1
506452 99506452 1001 86380 86390 1
506427 99506427 1001 86380 86390 1
506276 99506276 1001 86380 86390 1
506213 99506213 1001 86380 86390 1
506253 99506253 1001 86380 86390 1
506216 99506216 1001 86380 86390 1
506087 99506087 1001 86380 86390 1
506675 99506675 1001 86380 86390 1
506793 99506793 1001 86380 86390 1
506656 99506656 1001 86380 86390 1
506631 99506631 1001 86380 86390 1
507256 99507256 1001 86380 86390 1
507258 99507258 1001 86380 86390 1
507051 99507051 1001 86380 86390 1
507095 99507095 1001 86380 86390 1
507147 99507147 1001 86380 86390 1
507186 99507186 1001 86380 86390 1
507214 99507214 1001 86380 86390 1
506854 99506854 1001 86380 86390 1
507502 99507502 1001 86380 86390 1
507555 99507555 1001 86380 86390 1
507545 99507545 1001 86380 86390 1
508226 99508226 1001 86380 86390 1
508061 99508061 1001 86380 86390 1
508052 99508052 1001 86380 86390 1
508105 99508105 1001 86380 86390 1
508170 99508170 1001 86380 86390 1
507999 99507999 1001 86380 86390 1
507961 99507961 1001 86380 86390 1
507835 99507835 1001 86380 86390 1
507735 99507735 1001 86380 86390 1
507807 99507807 1001 86380 86390 1
508385 99508385 1001 86380 86390 1
508270 99508270 1001 86380 86390 1
508911 99508911 1001 86380 86390 1
509065 99509065 1001 86380 86390 1
509010 99509010 1001 86380 86390 1
508819 99508819 1001 86380 86390 1
508810 99508810 1001 86380 86390 1
508710 99508710 1001 86380 86390 1
508750 99508750 1001 86380 86390 1
508739 99508739 1001 86380 86390 1
508484 99508484 1001 86380 86390 1
508487 99508487 1001 86380 86390 1
508463 99508463 1001 86380 86390 1
508543 99508543 1001 86380 86390 1
509123 99509123 1001 86380 86390 1
509253 99509253 1001 86380 86390 1
509122 99509122 1001 86380 86390 1
509547 99509547 1001 86380 86390 1
509602 99509602 1001 86380 86390 1
509449 99509449 1001 86380 86390 1
509360 99509360 1001 86380 86390 1
509455 99509455 1001 86380 86390 1
509315 99509315 1001 86380 86390 1
509977 99509977 1001 86380 86390 1
509941 99509941 1001 86380 86390 1
510073 99510073 1001 86380 86390 1
510061 99510061 1001 86380 86390 1
510064 99510064 1001 86380 86390 1
509961 99509961 1001 86380 86390 1
509975 99509975 1001 86380 86390 1
510666 99510666 1001 86380 86390 1
510589 99510589 1001 86380 86390 1
510680 99510680 1001 86380 86390 1
510342 99510342 1001 86380 86390 1
510498 99510498 1001 86380 86390 1
510460 99510460 1001 86380 86390 1
510516 99510516 1001 86380 86390 1
510361 99510361 1001 86380 86390 1
510520 99510520 1001 86380 86390 1
510249 99510249 1001 86380 86390 1
510172 99510172 1001 86380 86390 1
510164 99510164 1001 86380 86390 1
510195 99510195 1001 86380 86390 1
510804 99510804 1001 86380 86390 1
510830 99510830 1001 86380 86390 1
511375 99511375 1001 86380 86390 1
511471 99511471 1001 86380 86390 1
511356 99511356 1001 86380 86390 1
511182 99511182 1001 86380 86390 1
511088 99511088 1001 86380 86390 1
511057 99511057 1001 86380 86390 1
511135 99511135 1001 86380 86390 1
511098 99511098 1001 86380 86390 1
511718 99511718 1001 86380 86390 1
511662 99511662 1001 86380 86390 1
512349 99512349 1001 86380 86390 1
512186 99512186 1001 86380 86390 1
512211 99512211 1001 86380 86390 1
512162 99512162 1001 86380 86390 1
512036 99512036 1001 86380 86390 1
511972 99511972 1001 86380 86390 1
511767 99511767 1001 86380 86390 1
512415 99512415 1001 86380 86390 1
512405 99512405 1001 86380 86390 1
512466 99512466 1001 86380 86390 1
513131 99513131 1001 86380 86390 1
513043 99513043 1001 86380 86390 1
513047 99513047 1001 86380 86390 1
513150 99513150 1001 86380 86390 1
513088 99513088 1001 86380 86390 1
513024 99513024 1001 86380 86390 1
512846 99512846 1001 86380 86390 1
512898 99512898 1001 86380 86390 1
512919 99512919 1001 86380 86390 1
512597 99512597 1001 86380 86390 1
512612 99512612 1001 86380 86390 1
512790 99512790 1001 86380 86390 1
512661 99512661 1001 86380 86390 1
513372 99513372 1001 86380 86390 1
513278 99513278 1001 86380 86390 1
513955 99513955 1001 86380 86390 1
513933 99513933 1001 86380 86390 1
514012 99514012 1001 86380 86390 1
513923 99513923 1001 86380 86390 1
513888 99513888 1001 86380 86390 1
513814 99513814 1001 86380 86390 1
513691 99513691 1001 86380 86390 1
513584 99513584 1001 86380 86390 1
513417 99513417 1001 86380 86390 1
513550 99513550 1001 86380 86390 1
513578 99513578 1001 86380 86390 1
514171 99514171 1001 86380 86390 1
514097 99514097 1001 86380 86390 1
514085 99514085 1001 86380 86390 1
514074 99514074 1001 86380 86390 1
514077 99514077 1001 86380 86390 1
514798 99514798 1001 86380 86390 1
514696 99514696 1001 86380 86390 1
514842 99514842 1001 86380 86390 1
514765 99514765 1001 86380 86390 1
514715 99514715 1001 86380 86390 1
514471 99514471 1001 86380 86390 1
514545 99514545 1001 86380 86390 1
514612 99514612 1001 86380 86390 1
514470 99514470 1001 86380 86390 1
514420 99514420 1001 86380 86390 1
514269 99514269 1001 86380 86390 1
514437 99514437 1001 86380 86390 1
514245 99514245 1001 86380 86390 1
514261 99514261 1001 86380 86390 1
514946 99514946 1001 86380 86390 1
515492 99515492 1001 86380 86390 1
515659 99515659 1001 86380 86390 1
515341 99515341 1001 86380 86390 1
515381 99515381 1001 86380 86390 1
515356 99515356 1001 86380 86390 1
515409 99515409 1001 86380 86390 1
515192 99515192 1001 86380 86390 1
515155 99515155 1001 86380 86390 1
515265 99515265 1001 86380 86390 1
515810 99515810 1001 86380 86390 1
515480 99515480 1001 86380 86390 1
516384 99516384 1001 86380 86390 1
516363 99516363 1001 86380 86390 1
516458 99516458 1001 86380 86390 1
516158 99516158 1001 86380 86390 1
516006 99516006 1001 86380 86390 1
516032 99516032 1001 86380 86390 1
515893 99515893 1001 86380 86390 1
516050 99516050 1001 86380 86390 1
517286 99517286 1001 86380 86390 1
517289 99517289 1001 86380 86390 1
517311 99517311 1001 86380 86390 1
517174 99517174 1001 86380 86390 1
517177 99517177 1001 86380 86390 1
517031 99517031 1001 86380 86390 1
517070 99517070 1001 86380 86390 1
517063 99517063 1001 86380 86390 1
516771 99516771 1001 86380 86390 1
516792 99516792 1001 86380 86390 1
516921 99516921 1001 86380 86390 1
517428 99517428 1001 86380 86390 1
517494 99517494 1001 86380 86390 1
517384 99517384 1001 86380 86390 1
517997 99517997 1001 86380 86390 1
518088 99518088 1001 86380 86390 1
518115 99518115 1001 86380 86390 1
518028 99518028 1001 86380 86390 1
518148 99518148 1001 86380 86390 1
518018 99518018 1001 86380 86390 1
517893 99517893 1001 86380 86390 1
517848 99517848 1001 86380 86390 1
517824 99517824 1001 86380 86390 1
517904 99517904 1001 86380 86390 1
517555 99517555 1001 86380 86390 1
517700 99517700 1001 86380 86390 1
517571 99517571 1001 86380 86390 1
517612 99517612 1001 86380 86390 1
517704 99517704 1001 86380 86390 1
517744 99517744 1001 86380 86390 1
517695 99517695 1001 86380 86390 1
517734 99517734 1001 86380 86390 1
518331 99518331 1001 86380 86390 1
518309 99518309 1001 86380 86390 1
518959 99518959 1001 86380 86390 1
518825 99518825 1001 86380 86390 1
518890 99518890 1001 86380 86390 1
518869 99518869 1001 86380 86390 1
518936 99518936 1001 86380 86390 1
518590 99518590 1001 86380 86390 1
518656 99518656 1001 86380 86390 1
518711 99518711 1001 86380 86390 1
518446 99518446 1001 86380 86390 1
518398 99518398 1001 86380 86390 1
518531 99518531 1001 86380 86390 1
518545 99518545 1001 86380 86390 1
518456 99518456 1001 86380 86390 1
518483 99518483 1001 86380 86390 1
519082 99519082 1001 86380 86390 1
519174 99519174 1001 86380 86390 1
519139 99519139 1001 86380 86390 1
519660 99519660 1001 86380 86390 1
519716 99519716 1001 86380 86390 1
519770 99519770 1001 86380 86390 1
519468 99519468 1001 86380 86390 1
519276 99519276 1001 86380 86390 1
519944 99519944 1001 86380 86390 1
519910 99519910 1001 86380 86390 1
519900 99519900 1001 86380 86390 1
520637 99520637 1001 86380 86390 1
520564 99520564 1001 86380 86390 1
520613 99520613 1001 86380 86390 1
520612 99520612 1001 86380 86390 1
520469 99520469 1001 86380 86390 1
520572 99520572 1001 86380 86390 1
520547 99520547 1001 86380 86390 1
520573 99520573 1001 86380 86390 1
520411 99520411 1001 86380 86390 1
520321 99520321 1001 86380 86390 1
520386 99520386 1001 86380 86390 1
520353 99520353 1001 86380 86390 1
520343 99520343 1001 86380 86390 1
520137 99520137 1001 86380 86390 1
520208 99520208 1001 86380 86390 1
520053 99520053 1001 86380 86390 1
520070 99520070 1001 86380 86390 1
520836 99520836 1001 86380 86390 1
520746 99520746 1001 86380 86390 1
520778 99520778 1001 86380 86390 1
521274 99521274 1001 86380 86390 1
521275 99521275 1001 86380 86390 1
521264 99521264 1001 86380 86390 1
521304 99521304 1001 86380 86390 1
521348 99521348 1001 86380 86390 1
521310 99521310 1001 86380 86390 1
521080 99521080 1001 86380 86390 1
521123 99521123 1001 86380 86390 1
521227 99521227 1001 86380 86390 1
521137 99521137 1001 86380 86390 1
521059 99521059 1001 86380 86390 1
521216 99521216 1001 86380 86390 1
521205 99521205 1001 86380 86390 1
521169 99521169 1001 86380 86390 1
520996 99520996 1001 86380 86390 1
520961 99520961 1001 86380 86390 1
521026 99521026 1001 86380 86390 1
521496 99521496 1001 86380 86390 1
521510 99521510 1001 86380 86390 1
521511 99521511 1001 86380 86390 1
522265 99522265 1001 86380 86390 1
522120 99522120 1001 86380 86390 1
522225 99522225 1001 86380 86390 1
522149 99522149 1001 86380 86390 1
521921 99521921 1001 86380 86390 1
521682 99521682 1001 86380 86390 1
522317 99522317 1001 86380 86390 1
522346 99522346 1001 86380 86390 1
522335 99522335 1001 86380 86390 1
522348 99522348 1001 86380 86390 1
522966 99522966 1001 86380 86390 1
523010 99523010 1001 86380 86390 1
522848 99522848 1001 86380 86390 1
522723 99522723 1001 86380 86390 1
522804 99522804 1001 86380 86390 1
522807 99522807 1001 86380 86390 1
522627 99522627 1001 86380 86390 1
522640 99522640 1001 86380 86390 1
522680 99522680 1001 86380 86390 1
522632 99522632 1001 86380 86390 1
522558 99522558 1001 86380 86390 1
523259 99523259 1001 86380 86390 1
523132 99523132 1001 86380 86390 1
523774 99523774 1001 86380 86390 1
523813 99523813 1001 86380 86390 1
523634 99523634 1001 86380 86390 1
523648 99523648 1001 86380 86390 1
523493 99523493 1001 86380 86390 1
523519 99523519 1001 86380 86390 1
523482 99523482 1001 86380 86390 1
523970 99523970 1001 86380 86390 1
524733 99524733 1001 86380 86390 1
524644 99524644 1001 86380 86390 1
524740 99524740 1001 86380 86390 1
524747 99524747 1001 86380 86390 1
524583 99524583 1001 86380 86390 1
524612 99524612 1001 86380 86390 1
524409 99524409 1001 86380 86390 1
524384 99524384 1001 86380 86390 1
524412 99524412 1001 86380 86390 1
524517 99524517 1001 86380 86390 1
524519 99524519 1001 86380 86390 1
524364 99524364 1001 86380 86390 1
524420 99524420 1001 86380 86390 1
524215 99524215 1001 86380 86390 1
524323 99524323 1001 86380 86390 1
524220 99524220 1001 86380 86390 1
524172 99524172 1001 86380 86390 1
524239 99524239 1001 86380 86390 1
524873 99524873 1001 86380 86390 1
524939 99524939 1001 86380 86390 1
524903 99524903 1001 86380 86390 1
525481 99525481 1001 86380 86390 1
525431 99525431 1001 86380 86390 1
525411 99525411 1001 86380 86390 1
525543 99525543 1001 86380 86390 1
525227 99525227 1001 86380 86390 1
525321 99525321 1001 86380 86390 1
525334 99525334 1001 86380 86390 1
525386 99525386 1001 86380 86390 1
525218 99525218 1001 86380 86390 1
525247 99525247 1001 86380 86390 1
525339 99525339 1001 86380 86390 1
525132 99525132 1001 86380 86390 1
525162 99525162 1001 86380 86390 1
525797 99525797 1001 86380 86390 1
526301 99526301 1001 86380 86390 1
526314 99526314 1001 86380 86390 1
526404 99526404 1001 86380 86390 1
526405 99526405 1001 86380 86390 1
526290 99526290 1001 86380 86390 1
526412 99526412 1001 86380 86390 1
526319 99526319 1001 86380 86390 1
526045 99526045 1001 86380 86390 1
526201 99526201 1001 86380 86390 1
525897 99525897 1001 86380 86390 1
525957 99525957 1001 86380 86390 1
526593 99526593 1001 86380 86390 1
526555 99526555 1001 86380 86390 1
526443 99526443 1001 86380 86390 1
526586 99526586 1001 86380 86390 1
527200 99527200 1001 86380 86390 1
526977 99526977 1001 86380 86390 1
526660 99526660 1001 86380 86390 1
526725 99526725 1001 86380 86390 1
526688 99526688 1001 86380 86390 1
527312 99527312 1001 86380 86390 1
527448 99527448 1001 86380 86390 1
527450 99527450 1001 86380 86390 1
527910 99527910 1001 86380 86390 1
527911 99527911 1001 86380 86390 1
527886 99527886 1001 86380 86390 1
527927 99527927 1001 86380 86390 1
527890 99527890 1001 86380 86390 1
527893 99527893 1001 86380 86390 1
527919 99527919 1001 86380 86390 1
527985 99527985 1001 86380 86390 1
527710 99527710 1001 86380 86390 1
527751 99527751 1001 86380 86390 1
528090 99528090 1001 86380 86390 1
528213 99528213 1001 86380 86390 1
528869 99528869 1001 86380 86390 1
528775 99528775 1001 86380 86390 1
528833 99528833 1001 86380 86390 1
528795 99528795 1001 86380 86390 1
528862 99528862 1001 86380 86390 1
528596 99528596 1001 86380 86390 1
528687 99528687 1001 86380 86390 1
528637 99528637 1001 86380 86390 1
528676 99528676 1001 86380 86390 1
528589 99528589 1001 86380 86390 1
528336 99528336 1001 86380 86390 1
528351 99528351 1001 86380 86390 1
528300 99528300 1001 86380 86390 1
529029 99529029 1001 86380 86390 1
529044 99529044 1001 86380 86390 1
529099 99529099 1001 86380 86390 1
528921 99528921 1001 86380 86390 1
529604 99529604 1001 86380 86390 1
529661 99529661 1001 86380 86390 1
529386 99529386 1001 86380 86390 1
529404 99529404 1001 86380 86390 1
529302 99529302 1001 86380 86390 1
529212 99529212 1001 86380 86390 1
529108 99529108 1001 86380 86390 1
529304 99529304 1001 86380 86390 1
529177 99529177 1001 86380 86390 1
529191 99529191 1001 86380 86390 1
529219 99529219 1001 86380 86390 1
529144 99529144 1001 86380 86390 1
529781 99529781 1001 86380 86390 1
530399 99530399 1001 86380 86390 1
530491 99530491 1001 86380 86390 1
530414 99530414 1001 86380 86390 1
530497 99530497 1001 86380 86390 1
530181 99530181 1001 86380 86390 1
530326 99530326 1001 86380 86390 1
530237 99530237 1001 86380 86390 1
530189 99530189 1001 86380 86390 1
530332 99530332 1001 86380 86390 1
529989 99529989 1001 86380 86390 1
530121 99530121 1001 86380 86390 1
530084 99530084 1001 86380 86390 1
530681 99530681 1001 86380 86390 1
530566 99530566 1001 86380 86390 1
530725 99530725 1001 86380 86390 1
531348 99531348 1001 86380 86390 1
531216 99531216 1001 86380 86390 1
531367 99531367 1001 86380 86390 1
531060 99531060 1001 86380 86390 1
531086 99531086 1001 86380 86390 1
531054 99531054 1001 86380 86390 1
531132 99531132 1001 86380 86390 1
530940 99530940 1001 86380 86390 1
530953 99530953 1001 86380 86390 1
530799 99530799 1001 86380 86390 1
530803 99530803 1001 86380 86390 1
530920 99530920 1001 86380 86390 1
531493 99531493 1001 86380 86390 1
531510 99531510 1001 86380 86390 1
531529 99531529 1001 86380 86390 1
531504 99531504 1001 86380 86390 1
532168 99532168 1001 86380 86390 1
532185 99532185 1001 86380 86390 1
532024 99532024 1001 86380 86390 1
531928 99531928 1001 86380 86390 1
531638 99531638 1001 86380 86390 1
531696 99531696 1001 86380 86390 1
532402 99532402 1001 86380 86390 1
532302 99532302 1001 86380 86390 1
532368 99532368 1001 86380 86390 1
532383 99532383 1001 86380 86390 1
532319 99532319 1001 86380 86390 1
532973 99532973 1001 86380 86390 1
532910 99532910 1001 86380 86390 1
533018 99533018 1001 86380 86390 1
532582 99532582 1001 86380 86390 1
532524 99532524 1001 86380 86390 1
532576 99532576 1001 86380 86390 1
532564 99532564 1001 86380 86390 1
532828 99532828 1001 86380 86390 1
533101 99533101 1001 86380 86390 1
533732 99533732 1001 86380 86390 1
533793 99533793 1001 86380 86390 1
533504 99533504 1001 86380 86390 1
533455 99533455 1001 86380 86390 1
533277 99533277 1001 86380 86390 1
533318 99533318 1001 86380 86390 1
533425 99533425 1001 86380 86390 1
533338 99533338 1001 86380 86390 1
534053 99534053 1001 86380 86390 1
533859 99533859 1001 86380 86390 1
533899 99533899 1001 86380 86390 1
534530 99534530 1001 86380 86390 1
534505 99534505 1001 86380 86390 1
534663 99534663 1001 86380 86390 1
534456 99534456 1001 86380 86390 1
534327 99534327 1001 86380 86390 1
534382 99534382 1001 86380 86390 1
534332 99534332 1001 86380 86390 1
534154 99534154 1001 86380 86390 1
534129 99534129 1001 86380 86390 1
534077 99534077 1001 86380 86390 1
534120 99534120 1001 86380 86390 1
534265 99534265 1001 86380 86390 1
534127 99534127 1001 86380 86390 1
534803 99534803 1001 86380 86390 1
534765 99534765 1001 86380 86390 1
534794 99534794 1001 86380 86390 1
535473 99535473 1001 86380 86390 1
535461 99535461 1001 86380 86390 1
535384 99535384 1001 86380 86390 1
535372 99535372 1001 86380 86390 1
535450 99535450 1001 86380 86390 1
535456 99535456 1001 86380 86390 1
535502 99535502 1001 86380 86390 1
535353 99535353 1001 86380 86390 1
535222 99535222 1001 86380 86390 1
535184 99535184 1001 86380 86390 1
535173 99535173 1001 86380 86390 1
534977 99534977 1001 86380 86390 1
535638 99535638 1001 86380 86390 1
535600 99535600 1001 86380 86390 1
535596 99535596 1001 86380 86390 1
536157 99536157 1001 86380 86390 1
536235 99536235 1001 86380 86390 1
536294 99536294 1001 86380 86390 1
536018 99536018 1001 86380 86390 1
536044 99536044 1001 86380 86390 1
535859 99535859 1001 86380 86390 1
535757 99535757 1001 86380 86390 1
535810 99535810 1001 86380 86390 1
535723 99535723 1001 86380 86390 1
535751 99535751 1001 86380 86390 1
537151 99537151 1001 86380 86390 1
536894 99536894 1001 86380 86390 1
536585 99536585 1001 86380 86390 1
536603 99536603 1001 86380 86390 1
536616 99536616 1001 86380 86390 1
536694 99536694 1001 86380 86390 1
537226 99537226 1001 86380 86390 1
537306 99537306 1001 86380 86390 1
537908 99537908 1001 86380 86390 1
537668 99537668 1001 86380 86390 1
537606 99537606 1001 86380 86390 1
537512 99537512 1001 86380 86390 1
537423 99537423 1001 86380 86390 1
537493 99537493 1001 86380 86390 1
537418 99537418 1001 86380 86390 1
538016 99538016 1001 86380 86390 1
538176 99538176 1001 86380 86390 1
538111 99538111 1001 86380 86390 1
538738 99538738 1001 86380 86390 1
538728 99538728 1001 86380 86390 1
538639 99538639 1001 86380 86390 1
538705 99538705 1001 86380 86390 1
538539 99538539 1001 86380 86390 1
538452 99538452 1001 86380 86390 1
538530 99538530 1001 86380 86390 1
538311 99538311 1001 86380 86390 1
538249 99538249 1001 86380 86390 1
538367 99538367 1001 86380 86390 1
538317 99538317 1001 86380 86390 1
538254 99538254 1001 86380 86390 1
538202 99538202 1001 86380 86390 1
538984 99538984 1001 86380 86390 1
539010 99539010 1001 86380 86390 1
538836 99538836 1001 86380 86390 1
538979 99538979 1001 86380 86390 1
539500 99539500 1001 86380 86390 1
539513 99539513 1001 86380 86390 1
539556 99539556 1001 86380 86390 1
539447 99539447 1001 86380 86390 1
539485 99539485 1001 86380 86390 1
539254 99539254 1001 86380 86390 1
539347 99539347 1001 86380 86390 1
539336 99539336 1001 86380 86390 1
539338 99539338 1001 86380 86390 1
539368 99539368 1001 86380 86390 1
539118 99539118 1001 86380 86390 1
539136 99539136 1001 86380 86390 1
539840 99539840 1001 86380 86390 1
539802 99539802 1001 86380 86390 1
539647 99539647 1001 86380 86390 1
540276 99540276 1001 86380 86390 1
540343 99540343 1001 86380 86390 1
540446 99540446 1001 86380 86390 1
540285 99540285 1001 86380 86390 1
540215 99540215 1001 86380 86390 1
540165 99540165 1001 86380 86390 1
540128 99540128 1001 86380 86390 1
540091 99540091 1001 86380 86390 1
539985 99539985 1001 86380 86390 1
540490 99540490 1001 86380 86390 1
540493 99540493 1001 86380 86390 1
540623 99540623 1001 86380 86390 1
540515 99540515 1001 86380 86390 1
541255 99541255 1001 86380 86390 1
541292 99541292 1001 86380 86390 1
541236 99541236 1001 86380 86390 1
541146 99541146 1001 86380 86390 1
541162 99541162 1001 86380 86390 1
541013 99541013 1001 86380 86390 1
540988 99540988 1001 86380 86390 1
540951 99540951 1001 86380 86390 1
541055 99541055 1001 86380 86390 1
540955 99540955 1001 86380 86390 1
540854 99540854 1001 86380 86390 1
540820 99540820 1001 86380 86390 1
540679 99540679 1001 86380 86390 1
540824 99540824 1001 86380 86390 1
540788 99540788 1001 86380 86390 1
541381 99541381 1001 86380 86390 1
541473 99541473 1001 86380 86390 1
541397 99541397 1001 86380 86390 1
541295 99541295 1001 86380 86390 1
541296 99541296 1001 86380 86390 1
542072 99542072 1001 86380 86390 1
541958 99541958 1001 86380 86390 1
541971 99541971 1001 86380 86390 1
541836 99541836 1001 86380 86390 1
541712 99541712 1001 86380 86390 1
541792 99541792 1001 86380 86390 1
541767 99541767 1001 86380 86390 1
541911 99541911 1001 86380 86390 1
541656 99541656 1001 86380 86390 1
541527 99541527 1001 86380 86390 1
541650 99541650 1001 86380 86390 1
542226 99542226 1001 86380 86390 1
542278 99542278 1001 86380 86390 1
542203 99542203 1001 86380 86390 1
542869 99542869 1001 86380 86390 1
542844 99542844 1001 86380 86390 1
542837 99542837 1001 86380 86390 1
542752 99542752 1001 86380 86390 1
542495 99542495 1001 86380 86390 1
543001 99543001 1001 86380 86390 1
543066 99543066 1001 86380 86390 1
543017 99543017 1001 86380 86390 1
542954 99542954 1001 86380 86390 1
543670 99543670 1001 86380 86390 1
543577 99543577 1001 86380 86390 1
543602 99543602 1001 86380 86390 1
543423 99543423 1001 86380 86390 1
543540 99543540 1001 86380 86390 1
543478 99543478 1001 86380 86390 1
543472 99543472 1001 86380 86390 1
543233 99543233 1001 86380 86390 1
543865 99543865 1001 86380 86390 1
543882 99543882 1001 86380 86390 1
543779 99543779 1001 86380 86390 1
543909 99543909 1001 86380 86390 1
544449 99544449 1001 86380 86390 1
544303 99544303 1001 86380 86390 1
544226 99544226 1001 86380 86390 1
544296 99544296 1001 86380 86390 1
543979 99543979 1001 86380 86390 1
544726 99544726 1001 86380 86390 1
544614 99544614 1001 86380 86390 1
427463 217 1001 59940 60357 1
503725 1010 1002 49841 50834 1
509174 1104 1001 43030 43330 1
528728 668 1002 54394 61917 1
542872 1059 1002 28872 36700 1
400078 99400078 1001 86380 86390 1
400086 99400086 1001 86380 86390 1
400485 99400485 1001 86380 86390 1
400629 99400629 1001 86380 86390 1
400789 99400789 1001 86380 86390 1
400936 99400936 1001 86380 86390 1
400832 99400832 1001 86380 86390 1
401087 99401087 1001 86380 86390 1
401075 99401075 1001 86380 86390 1
401140 99401140 1001 86380 86390 1
401455 99401455 1001 86380 86390 1
401519 99401519 1001 86380 86390 1
401628 99401628 1001 86380 86390 1
401896 99401896 1001 86380 86390 1
401963 99401963 1001 86380 86390 1
402106 99402106 1001 86380 86390 1
402075 99402075 1001 86380 86390 1
402092 99402092 1001 86380 86390 1
402207 99402207 1001 86380 86390 1
402299 99402299 1001 86380 86390 1
402334 99402334 1001 86380 86390 1
402382 99402382 1001 86380 86390 1
402911 99402911 1001 86380 86390 1
403188 99403188 1001 86380 86390 1
403507 99403507 1001 86380 86390 1
403518 99403518 1001 86380 86390 1
403618 99403618 1001 86380 86390 1
403779 99403779 1001 86380 86390 1
403838 99403838 1001 86380 86390 1
404011 99404011 1001 86380 86390 1
403961 99403961 1001 86380 86390 1
404162 99404162 1001 86380 86390 1
404413 99404413 1001 86380 86390 1
404530 99404530 1001 86380 86390 1
404539 99404539 1001 86380 86390 1
404688 99404688 1001 86380 86390 1
404649 99404649 1001 86380 86390 1
404753 99404753 1001 86380 86390 1
404695 99404695 1001 86380 86390 1
404825 99404825 1001 86380 86390 1
405032 99405032 1001 86380 86390 1
405285 99405285 1001 86380 86390 1
405334 99405334 1001 86380 86390 1
405475 99405475 1001 86380 86390 1
405573 99405573 1001 86380 86390 1
405617 99405617 1001 86380 86390 1
405843 99405843 1001 86380 86390 1
405951 99405951 1001 86380 86390 1
406099 99406099 1001 86380 86390 1
406108 99406108 1001 86380 86390 1
406364 99406364 1001 86380 86390 1
406414 99406414 1001 86380 86390 1
406705 99406705 1001 86380 86390 1
406696 99406696 1001 86380 86390 1
406889 99406889 1001 86380 86390 1
407040 99407040 1001 86380 86390 1
407274 99407274 1001 86380 86390 1
407317 99407317 1001 86380 86390 1
407558 99407558 1001 86380 86390 1
407742 99407742 1001 86380 86390 1
407967 99407967 1001 86380 86390 1
408013 99408013 1001 86380 86390 1
408194 99408194 1001 86380 86390 1
408125 99408125 1001 86380 86390 1
408461 99408461 1001 86380 86390 1
408584 99408584 1001 86380 86390 1
408868 99408868 1001 86380 86390 1
408912 99408912 1001 86380 86390 1
409021 99409021 1001 86380 86390 1
409241 99409241 1001 86380 86390 1
409424 99409424 1001 86380 86390 1
409575 99409575 1001 86380 86390 1
409634 99409634 1001 86380 86390 1
409861 99409861 1001 86380 86390 1
409939 99409939 1001 86380 86390 1
410034 99410034 1001 86380 86390 1
410006 99410006 1001 86380 86390 1
410229 99410229 1001 86380 86390 1
410367 99410367 1001 86380 86390 1
410623 99410623 1001 86380 86390 1
410676 99410676 1001 86380 86390 1
410778 99410778 1001 86380 86390 1
410848 99410848 1001 86380 86390 1
411374 99411374 1001 86380 86390 1
411329 99411329 1001 86380 86390 1
411520 99411520 1001 86380 86390 1
411522 99411522 1001 86380 86390 1
411628 99411628 1001 86380 86390 1
411698 99411698 1001 86380 86390 1
411932 99411932 1001 86380 86390 1
412058 99412058 1001 86380 86390 1
411965 99411965 1001 86380 86390 1
412266 99412266 1001 86380 86390 1
412340 99412340 1001 86380 86390 1
413564 99413564 1001 86380 86390 1
413501 99413501 1001 86380 86390 1
413559 99413559 1001 86380 86390 1
413309 99413309 1001 86380 86390 1
413490 99413490 1001 86380 86390 1
412978 99412978 1001 86380 86390 1
413113 99413113 1001 86380 86390 1
413091 99413091 1001 86380 86390 1
412892 99412892 1001 86380 86390 1
412615 99412615 1001 86380 86390 1
412757 99412757 1001 86380 86390 1
414012 99414012 1001 86380 86390 1
413840 99413840 1001 86380 86390 1
414595 99414595 1001 86380 86390 1
414829 99414829 1001 86380 86390 1
414815 99414815 1001 86380 86390 1
415601 99415601 1001 86380 86390 1
415630 99415630 1001 86380 86390 1
415545 99415545 1001 86380 86390 1
416612 99416612 1001 86380 86390 1
416897 99416897 1001 86380 86390 1
416856 99416856 1001 86380 86390 1
416350 99416350 1001 86380 86390 1
416226 99416226 1001 86380 86390 1
416306 99416306 1001 86380 86390 1
416576 99416576 1001 86380 86390 1
415984 99415984 1001 86380 86390 1
416121 99416121 1001 86380 86390 1
415786 99415786 1001 86380 86390 1
415966 99415966 1001 86380 86390 1
417238 99417238 1001 86380 86390 1
417360 99417360 1001 86380 86390 1
417385 99417385 1001 86380 86390 1
417251 99417251 1001 86380 86390 1
417326 99417326 1001 86380 86390 1
417351 99417351 1001 86380 86390 1
418436 99418436 1001 86380 86390 1
418513 99418513 1001 86380 86390 1
418284 99418284 1001 86380 86390 1
417661 99417661 1001 86380 86390 1
417870 99417870 1001 86380 86390 1
420276 99420276 1001 86380 86390 1
420356 99420356 1001 86380 86390 1
420100 99420100 1001 86380 86390 1
420369 99420369 1001 86380 86390 1
419497 99419497 1001 86380 86390 1
419546 99419546 1001 86380 86390 1
419382 99419382 1001 86380 86390 1
419328 99419328 1001 86380 86390 1
419411 99419411 1001 86380 86390 1
419367 99419367 1001 86380 86390 1
419257 99419257 1001 86380 86390 1
419487 99419487 1001 86380 86390 1
419262 99419262 1001 86380 86390 1
420807 99420807 1001 86380 86390 1
420682 99420682 1001 86380 86390 1
420824 99420824 1001 86380 86390 1
420610 99420610 1001 86380 86390 1
421794 99421794 1001 86380 86390 1
422042 99422042 1001 86380 86390 1
422049 99422049 1001 86380 86390 1
421764 99421764 1001 86380 86390 1
422020 99422020 1001 86380 86390 1
421730 99421730 1001 86380 86390 1
421422 99421422 1001 86380 86390 1
420987 99420987 1001 86380 86390 1
421191 99421191 1001 86380 86390 1
421197 99421197 1001 86380 86390 1
420980 99420980 1001 86380 86390 1
421255 99421255 1001 86380 86390 1
420837 99420837 1001 86380 86390 1
422181 99422181 1001 86380 86390 1
423460 99423460 1001 86380 86390 1
423406 99423406 1001 86380 86390 1
423595 99423595 1001 86380 86390 1
423646 99423646 1001 86380 86390 1
423030 99423030 1001 86380 86390 1
423062 99423062 1001 86380 86390 1
423009 99423009 1001 86380 86390 1
423182 99423182 1001 86380 86390 1
423104 99423104 1001 86380 86390 1
422699 99422699 1001 86380 86390 1
422751 99422751 1001 86380 86390 1
422606 99422606 1001 86380 86390 1
422812 99422812 1001 86380 86390 1
422618 99422618 1001 86380 86390 1
422872 99422872 1001 86380 86390 1
423842 99423842 1001 86380 86390 1
423916 99423916 1001 86380 86390 1
424022 99424022 1001 86380 86390 1
423805 99423805 1001 86380 86390 1
425255 99425255 1001 86380 86390 1
425062 99425062 1001 86380 86390 1
425142 99425142 1001 86380 86390 1
424709 99424709 1001 86380 86390 1
424894 99424894 1001 86380 86390 1
424658 99424658 1001 86380 86390 1
424215 99424215 1001 86380 86390 1
424269 99424269 1001 86380 86390 1
424374 99424374 1001 86380 86390 1
425587 99425587 1001 86380 86390 1
425410 99425410 1001 86380 86390 1
425785 99425785 1001 86380 86390 1
425399 99425399 1001 86380 86390 1
427057 99427057 1001 86380 86390 1
426955 99426955 1001 86380 86390 1
427068 99427068 1001 86380 86390 1
427025 99427025 1001 86380 86390 1
426629 99426629 1001 86380 86390 1
426565 99426565 1001 86380 86390 1
426573 99426573 1001 86380 86390 1
425987 99425987 1001 86380 86390 1
426026 99426026 1001 86380 86390 1
426264 99426264 1001 86380 86390 1
425855 99425855 1001 86380 86390 1
427263 99427263 1001 86380 86390 1
427374 99427374 1001 86380 86390 1
427518 99427518 1001 86380 86390 1
427276 99427276 1001 86380 86390 1
428540 99428540 1001 86380 86390 1
428656 99428656 1001 86380 86390 1
428417 99428417 1001 86380 86390 1
428458 99428458 1001 86380 86390 1
427601 99427601 1001 86380 86390 1
427803 99427803 1001 86380 86390 1
427708 99427708 1001 86380 86390 1
427806 99427806 1001 86380 86390 1
427665 99427665 1001 86380 86390 1
429132 99429132 1001 86380 86390 1
428835 99428835 1001 86380 86390 1
428775 99428775 1001 86380 86390 1
428864 99428864 1001 86380 86390 1
430295 99430295 1001 86380 86390 1
430247 99430247 1001 86380 86390 1
430239 99430239 1001 86380 86390 1
429781 99429781 1001 86380 86390 1
429949 99429949 1001 86380 86390 1
429585 99429585 1001 86380 86390 1
429268 99429268 1001 86380 86390 1
429204 99429204 1001 86380 86390 1
429376 99429376 1001 86380 86390 1
430381 99430381 1001 86380 86390 1
430415 99430415 1001 86380 86390 1
431935 99431935 1001 86380 86390 1
431822 99431822 1001 86380 86390 1
431915 99431915 1001 86380 86390 1
431835 99431835 1001 86380 86390 1
431699 99431699 1001 86380 86390 1
431534 99431534 1001 86380 86390 1
431270 99431270 1001 86380 86390 1
431369 99431369 1001 86380 86390 1
431325 99431325 1001 86380 86390 1
431625 99431625 1001 86380 86390 1
431100 99431100 1001 86380 86390 1
430968 99430968 1001 86380 86390 1
432346 99432346 1001 86380 86390 1
432163 99432163 1001 86380 86390 1
432167 99432167 1001 86380 86390 1
432197 99432197 1001 86380 86390 1
433671 99433671 1001 86380 86390 1
433143 99433143 1001 86380 86390 1
433277 99433277 1001 86380 86390 1
432936 99432936 1001 86380 86390 1
432726 99432726 1001 86380 86390 1
432584 99432584 1001 86380 86390 1
432802 99432802 1001 86380 86390 1
432803 99432803 1001 86380 86390 1
432708 99432708 1001 86380 86390 1
432588 99432588 1001 86380 86390 1
432549 99432549 1001 86380 86390 1
433748 99433748 1001 86380 86390 1
435364 99435364 1001 86380 86390 1
435203 99435203 1001 86380 86390 1
434396 99434396 1001 86380 86390 1
434590 99434590 1001 86380 86390 1
434428 99434428 1001 86380 86390 1
434408 99434408 1001 86380 86390 1
434248 99434248 1001 86380 86390 1
435546 99435546 1001 86380 86390 1
435636 99435636 1001 86380 86390 1
435778 99435778 1001 86380 86390 1
435844 99435844 1001 86380 86390 1
437099 99437099 1001 86380 86390 1
437032 99437032 1001 86380 86390 1
437111 99437111 1001 86380 86390 1
436522 99436522 1001 86380 86390 1
436698 99436698 1001 86380 86390 1
436164 99436164 1001 86380 86390 1
436272 99436272 1001 86380 86390 1
436300 99436300 1001 86380 86390 1
436110 99436110 1001 86380 86390 1
436226 99436226 1001 86380 86390 1
436026 99436026 1001 86380 86390 1
436002 99436002 1001 86380 86390 1
436005 99436005 1001 86380 86390 1
300717 99300717 1001 86380 86390 1
300662 99300662 1001 86380 86390 1
300323 99300323 1001 86380 86390 1
300402 99300402 1001 86380 86390 1
300366 99300366 1001 86380 86390 1
300392 99300392 1001 86380 86390 1
300296 99300296 1001 86380 86390 1
300856 99300856 1001 86380 86390 1
300882 99300882 1001 86380 86390 1
300818 99300818 1001 86380 86390 1
300925 99300925 1001 86380 86390 1
300848 99300848 1001 86380 86390 1
301522 99301522 1001 86380 86390 1
301364 99301364 1001 86380 86390 1
301481 99301481 1001 86380 86390 1
301195 99301195 1001 86380 86390 1
301312 99301312 1001 86380 86390 1
301222 99301222 1001 86380 86390 1
301261 99301261 1001 86380 86390 1
301172 99301172 1001 86380 86390 1
301295 99301295 1001 86380 86390 1
301030 99301030 1001 86380 86390 1
301006 99301006 1001 86380 86390 1
300968 99300968 1001 86380 86390 1
301716 99301716 1001 86380 86390 1
302226 99302226 1001 86380 86390 1
302267 99302267 1001 86380 86390 1
302247 99302247 1001 86380 86390 1
302103 99302103 1001 86380 86390 1
301919 99301919 1001 86380 86390 1
301961 99301961 1001 86380 86390 1
302474 99302474 1001 86380 86390 1
302403 99302403 1001 86380 86390 1
303015 99303015 1001 86380 86390 1
303122 99303122 1001 86380 86390 1
303097 99303097 1001 86380 86390 1
302807 99302807 1001 86380 86390 1
302901 99302901 1001 86380 86390 1
302824 99302824 1001 86380 86390 1
302852 99302852 1001 86380 86390 1
302841 99302841 1001 86380 86390 1
302755 99302755 1001 86380 86390 1
302786 99302786 1001 86380 86390 1
302774 99302774 1001 86380 86390 1
302661 99302661 1001 86380 86390 1
303386 99303386 1001 86380 86390 1
303296 99303296 1001 86380 86390 1
303232 99303232 1001 86380 86390 1
303262 99303262 1001 86380 86390 1
303316 99303316 1001 86380 86390 1
303212 99303212 1001 86380 86390 1
304005 99304005 1001 86380 86390 1
303718 99303718 1001 86380 86390 1
303744 99303744 1001 86380 86390 1
303630 99303630 1001 86380 86390 1
303683 99303683 1001 86380 86390 1
303826 99303826 1001 86380 86390 1
303465 99303465 1001 86380 86390 1
303512 99303512 1001 86380 86390 1
303515 99303515 1001 86380 86390 1
304056 99304056 1001 86380 86390 1
304071 99304071 1001 86380 86390 1
304168 99304168 1001 86380 86390 1
304210 99304210 1001 86380 86390 1
304685 99304685 1001 86380 86390 1
304778 99304778 1001 86380 86390 1
304854 99304854 1001 86380 86390 1
304472 99304472 1001 86380 86390 1
304524 99304524 1001 86380 86390 1
304563 99304563 1001 86380 86390 1
304618 99304618 1001 86380 86390 1
304622 99304622 1001 86380 86390 1
304521 99304521 1001 86380 86390 1
304420 99304420 1001 86380 86390 1
304251 99304251 1001 86380 86390 1
304291 99304291 1001 86380 86390 1
304401 99304401 1001 86380 86390 1
304935 99304935 1001 86380 86390 1
305041 99305041 1001 86380 86390 1
304861 99304861 1001 86380 86390 1
305627 99305627 1001 86380 86390 1
305467 99305467 1001 86380 86390 1
305305 99305305 1001 86380 86390 1
305449 99305449 1001 86380 86390 1
305142 99305142 1001 86380 86390 1
305186 99305186 1001 86380 86390 1
305243 99305243 1001 86380 86390 1
305244 99305244 1001 86380 86390 1
500063 99500063 1001 86380 86390 1
500189 99500189 1001 86380 86390 1
500165 99500165 1001 86380 86390 1
500810 99500810 1001 86380 86390 1
500738 99500738 1001 86380 86390 1
500765 99500765 1001 86380 86390 1
500790 99500790 1001 86380 86390 1
500774 99500774 1001 86380 86390 1
500586 99500586 1001 86380 86390 1
500477 99500477 1001 86380 86390 1
500243 99500243 1001 86380 86390 1
500930 99500930 1001 86380 86390 1
500991 99500991 1001 86380 86390 1
501474 99501474 1001 86380 86390 1
501488 99501488 1001 86380 86390 1
501592 99501592 1001 86380 86390 1
501532 99501532 1001 86380 86390 1
501325 99501325 1001 86380 86390 1
501316 99501316 1001 86380 86390 1
501148 99501148 1001 86380 86390 1
501132 99501132 1001 86380 86390 1
501728 99501728 1001 86380 86390 1
501820 99501820 1001 86380 86390 1
501708 99501708 1001 86380 86390 1
501697 99501697 1001 86380 86390 1
501737 99501737 1001 86380 86390 1
502314 99502314 1001 86380 86390 1
502369 99502369 1001 86380 86390 1
502349 99502349 1001 86380 86390 1
502132 99502132 1001 86380 86390 1
502200 99502200 1001 86380 86390 1
501884 99501884 1001 86380 86390 1
502024 99502024 1001 86380 86390 1
502502 99502502 1001 86380 86390 1
502531 99502531 1001 86380 86390 1
502666 99502666 1001 86380 86390 1
503202 99503202 1001 86380 86390 1
503177 99503177 1001 86380 86390 1
503102 99503102 1001 86380 86390 1
503091 99503091 1001 86380 86390 1
503109 99503109 1001 86380 86390 1
503253 99503253 1001 86380 86390 1
503061 99503061 1001 86380 86390 1
503053 99503053 1001 86380 86390 1
502976 99502976 1001 86380 86390 1
502900 99502900 1001 86380 86390 1
503056 99503056 1001 86380 86390 1
502723 99502723 1001 86380 86390 1
502826 99502826 1001 86380 86390 1
502845 99502845 1001 86380 86390 1
502731 99502731 1001 86380 86390 1
502873 99502873 1001 86380 86390 1
503342 99503342 1001 86380 86390 1
503355 99503355 1001 86380 86390 1
503336 99503336 1001 86380 86390 1
503338 99503338 1001 86380 86390 1
504048 99504048 1001 86380 86390 1
503710 99503710 1001 86380 86390 1
503794 99503794 1001 86380 86390 1
503575 99503575 1001 86380 86390 1
503517 99503517 1001 86380 86390 1
503574 99503574 1001 86380 86390 1
504120 99504120 1001 86380 86390 1
504316 99504316 1001 86380 86390 1
504134 99504134 1001 86380 86390 1
504794 99504794 1001 86380 86390 1
504899 99504899 1001 86380 86390 1
504936 99504936 1001 86380 86390 1
504852 99504852 1001 86380 86390 1
504840 99504840 1001 86380 86390 1
504763 99504763 1001 86380 86390 1
504708 99504708 1001 86380 86390 1
504697 99504697 1001 86380 86390 1
504402 99504402 1001 86380 86390 1
504408 99504408 1001 86380 86390 1
504460 99504460 1001 86380 86390 1
504324 99504324 1001 86380 86390 1
505047 99505047 1001 86380 86390 1
505093 99505093 1001 86380 86390 1
505640 99505640 1001 86380 86390 1
505371 99505371 1001 86380 86390 1
505546 99505546 1001 86380 86390 1
505255 99505255 1001 86380 86390 1
505206 99505206 1001 86380 86390 1
505234 99505234 1001 86380 86390 1
505183 99505183 1001 86380 86390 1
505302 99505302 1001 86380 86390 1
505937 99505937 1001 86380 86390 1
505952 99505952 1001 86380 86390 1
506587 99506587 1001 86380 86390 1
506517 99506517 1001 86380 86390 1
506384 99506384 1001 86380 86390 1
506133 99506133 1001 86380 86390 1
506032 99506032 1001 86380 86390 1
506077 99506077 1001 86380 86390 1
506610 99506610 1001 86380 86390 1
506773 99506773 1001 86380 86390 1
506683 99506683 1001 86380 86390 1
507331 99507331 1001 86380 86390 1
507096 99507096 1001 86380 86390 1
507123 99507123 1001 86380 86390 1
507151 99507151 1001 86380 86390 1
506932 99506932 1001 86380 86390 1
506934 99506934 1001 86380 86390 1
506812 99506812 1001 86380 86390 1
506813 99506813 1001 86380 86390 1
507464 99507464 1001 86380 86390 1
508247 99508247 1001 86380 86390 1
508110 99508110 1001 86380 86390 1
508228 99508228 1001 86380 86390 1
508206 99508206 1001 86380 86390 1
508066 99508066 1001 86380 86390 1
507882 99507882 1001 86380 86390 1
507797 99507797 1001 86380 86390 1
507768 99507768 1001 86380 86390 1
507756 99507756 1001 86380 86390 1
508936 99508936 1001 86380 86390 1
508957 99508957 1001 86380 86390 1
508766 99508766 1001 86380 86390 1
508742 99508742 1001 86380 86390 1
508769 99508769 1001 86380 86390 1
508745 99508745 1001 86380 86390 1
508684 99508684 1001 86380 86390 1
508816 99508816 1001 86380 86390 1
508508 99508508 1001 86380 86390 1
508509 99508509 1001 86380 86390 1
508607 99508607 1001 86380 86390 1
508620 99508620 1001 86380 86390 1
508647 99508647 1001 86380 86390 1
509113 99509113 1001 86380 86390 1
509246 99509246 1001 86380 86390 1
509174 99509174 1001 86380 86390 1
509854 99509854 1001 86380 86390 1
509713 99509713 1001 86380 86390 1
509752 99509752 1001 86380 86390 1
509819 99509819 1001 86380 86390 1
509860 99509860 1001 86380 86390 1
509529 99509529 1001 86380 86390 1
509594 99509594 1001 86380 86390 1
509607 99509607 1001 86380 86390 1
509634 99509634 1001 86380 86390 1
509617 99509617 1001 86380 86390 1
509414 99509414 1001 86380 86390 1
509404 99509404 1001 86380 86390 1
509458 99509458 1001 86380 86390 1
509318 99509318 1001 86380 86390 1
510095 99510095 1001 86380 86390 1
510553 99510553 1001 86380 86390 1
510543 99510543 1001 86380 86390 1
510468 99510468 1001 86380 86390 1
510215 99510215 1001 86380 86390 1
510841 99510841 1001 86380 86390 1
510731 99510731 1001 86380 86390 1
510888 99510888 1001 86380 86390 1
510850 99510850 1001 86380 86390 1
510825 99510825 1001 86380 86390 1
511351 99511351 1001 86380 86390 1
511258 99511258 1001 86380 86390 1
511323 99511323 1001 86380 86390 1
511189 99511189 1001 86380 86390 1
510971 99510971 1001 86380 86390 1
510959 99510959 1001 86380 86390 1
511746 99511746 1001 86380 86390 1
511595 99511595 1001 86380 86390 1
511678 99511678 1001 86380 86390 1
512276 99512276 1001 86380 86390 1
512254 99512254 1001 86380 86390 1
512267 99512267 1001 86380 86390 1
512294 99512294 1001 86380 86390 1
512339 99512339 1001 86380 86390 1
511983 99511983 1001 86380 86390 1
511850 99511850 1001 86380 86390 1
511852 99511852 1001 86380 86390 1
511866 99511866 1001 86380 86390 1
511885 99511885 1001 86380 86390 1
511835 99511835 1001 86380 86390 1
512504 99512504 1001 86380 86390 1
513077 99513077 1001 86380 86390 1
513170 99513170 1001 86380 86390 1
513032 99513032 1001 86380 86390 1
512805 99512805 1001 86380 86390 1
512836 99512836 1001 86380 86390 1
512968 99512968 1001 86380 86390 1
512893 99512893 1001 86380 86390 1
512815 99512815 1001 86380 86390 1
512998 99512998 1001 86380 86390 1
512747 99512747 1001 86380 86390 1
512644 99512644 1001 86380 86390 1
512683 99512683 1001 86380 86390 1
512660 99512660 1001 86380 86390 1
513392 99513392 1001 86380 86390 1
513996 99513996 1001 86380 86390 1
513853 99513853 1001 86380 86390 1
513984 99513984 1001 86380 86390 1
514006 99514006 1001 86380 86390 1
513972 99513972 1001 86380 86390 1
513973 99513973 1001 86380 86390 1
514017 99514017 1001 86380 86390 1
513764 99513764 1001 86380 86390 1
513502 99513502 1001 86380 86390 1
513439 99513439 1001 86380 86390 1
513418 99513418 1001 86380 86390 1
513536 99513536 1001 86380 86390 1
513411 99513411 1001 86380 86390 1
514152 99514152 1001 86380 86390 1
514051 99514051 1001 86380 86390 1
514762 99514762 1001 86380 86390 1
514841 99514841 1001 86380 86390 1
514767 99514767 1001 86380 86390 1
514604 99514604 1001 86380 86390 1
514568 99514568 1001 86380 86390 1
514533 99514533 1001 86380 86390 1
514288 99514288 1001 86380 86390 1
514421 99514421 1001 86380 86390 1
514947 99514947 1001 86380 86390 1
515000 99515000 1001 86380 86390 1
514991 99514991 1001 86380 86390 1
515493 99515493 1001 86380 86390 1
515545 99515545 1001 86380 86390 1
515340 99515340 1001 86380 86390 1
515309 99515309 1001 86380 86390 1
515100 99515100 1001 86380 86390 1
515733 99515733 1001 86380 86390 1
515769 99515769 1001 86380 86390 1
515886 99515886 1001 86380 86390 1
516334 99516334 1001 86380 86390 1
516497 99516497 1001 86380 86390 1
516390 99516390 1001 86380 86390 1
516506 99516506 1001 86380 86390 1
516227 99516227 1001 86380 86390 1
516268 99516268 1001 86380 86390 1
516231 99516231 1001 86380 86390 1
516259 99516259 1001 86380 86390 1
516261 99516261 1001 86380 86390 1
516187 99516187 1001 86380 86390 1
515981 99515981 1001 86380 86390 1
515917 99515917 1001 86380 86390 1
515906 99515906 1001 86380 86390 1
515990 99515990 1001 86380 86390 1
515953 99515953 1001 86380 86390 1
516675 99516675 1001 86380 86390 1
516654 99516654 1001 86380 86390 1
517206 99517206 1001 86380 86390 1
516891 99516891 1001 86380 86390 1
516853 99516853 1001 86380 86390 1
516751 99516751 1001 86380 86390 1
516818 99516818 1001 86380 86390 1
517490 99517490 1001 86380 86390 1
517478 99517478 1001 86380 86390 1
517383 99517383 1001 86380 86390 1
518061 99518061 1001 86380 86390 1
518143 99518143 1001 86380 86390 1
517968 99517968 1001 86380 86390 1
517764 99517764 1001 86380 86390 1
517804 99517804 1001 86380 86390 1
517758 99517758 1001 86380 86390 1
517875 99517875 1001 86380 86390 1
517915 99517915 1001 86380 86390 1
517738 99517738 1001 86380 86390 1
517610 99517610 1001 86380 86390 1
517714 99517714 1001 86380 86390 1
517637 99517637 1001 86380 86390 1
517638 99517638 1001 86380 86390 1
517705 99517705 1001 86380 86390 1
518343 99518343 1001 86380 86390 1
518840 99518840 1001 86380 86390 1
518712 99518712 1001 86380 86390 1
518622 99518622 1001 86380 86390 1
518598 99518598 1001 86380 86390 1
518549 99518549 1001 86380 86390 1
518429 99518429 1001 86380 86390 1
519050 99519050 1001 86380 86390 1
519116 99519116 1001 86380 86390 1
519018 99519018 1001 86380 86390 1
519151 99519151 1001 86380 86390 1
519049 99519049 1001 86380 86390 1
519127 99519127 1001 86380 86390 1
519683 99519683 1001 86380 86390 1
519531 99519531 1001 86380 86390 1
519429 99519429 1001 86380 86390 1
519418 99519418 1001 86380 86390 1
519433 99519433 1001 86380 86390 1
519435 99519435 1001 86380 86390 1
519500 99519500 1001 86380 86390 1
519312 99519312 1001 86380 86390 1
519224 99519224 1001 86380 86390 1
519238 99519238 1001 86380 86390 1
519214 99519214 1001 86380 86390 1
519371 99519371 1001 86380 86390 1
519945 99519945 1001 86380 86390 1
519868 99519868 1001 86380 86390 1
519985 99519985 1001 86380 86390 1
519846 99519846 1001 86380 86390 1
519978 99519978 1001 86380 86390 1
520065 99520065 1001 86380 86390 1
520755 99520755 1001 86380 86390 1
520825 99520825 1001 86380 86390 1
520789 99520789 1001 86380 86390 1
520765 99520765 1001 86380 86390 1
521429 99521429 1001 86380 86390 1
521464 99521464 1001 86380 86390 1
521122 99521122 1001 86380 86390 1
521254 99521254 1001 86380 86390 1
521113 99521113 1001 86380 86390 1
521002 99521002 1001 86380 86390 1
521045 99521045 1001 86380 86390 1
521046 99521046 1001 86380 86390 1
520995 99520995 1001 86380 86390 1
521632 99521632 1001 86380 86390 1
521557 99521557 1001 86380 86390 1
521577 99521577 1001 86380 86390 1
521501 99521501 1001 86380 86390 1
522127 99522127 1001 86380 86390 1
522248 99522248 1001 86380 86390 1
522198 99522198 1001 86380 86390 1
522227 99522227 1001 86380 86390 1
521971 99521971 1001 86380 86390 1
521961 99521961 1001 86380 86390 1
521951 99521951 1001 86380 86390 1
521866 99521866 1001 86380 86390 1
521873 99521873 1001 86380 86390 1
522393 99522393 1001 86380 86390 1
522435 99522435 1001 86380 86390 1
523004 99523004 1001 86380 86390 1
523009 99523009 1001 86380 86390 1
522785 99522785 1001 86380 86390 1
522728 99522728 1001 86380 86390 1
522550 99522550 1001 86380 86390 1
522590 99522590 1001 86380 86390 1
522668 99522668 1001 86380 86390 1
522565 99522565 1001 86380 86390 1
522645 99522645 1001 86380 86390 1
523224 99523224 1001 86380 86390 1
523254 99523254 1001 86380 86390 1
523295 99523295 1001 86380 86390 1
523914 99523914 1001 86380 86390 1
523745 99523745 1001 86380 86390 1
523865 99523865 1001 86380 86390 1
523617 99523617 1001 86380 86390 1
523592 99523592 1001 86380 86390 1
523582 99523582 1001 86380 86390 1
523392 99523392 1001 86380 86390 1
523508 99523508 1001 86380 86390 1
523367 99523367 1001 86380 86390 1
523393 99523393 1001 86380 86390 1
523449 99523449 1001 86380 86390 1
523438 99523438 1001 86380 86390 1
524701 99524701 1001 86380 86390 1
524758 99524758 1001 86380 86390 1
524414 99524414 1001 86380 86390 1
524430 99524430 1001 86380 86390 1
524523 99524523 1001 86380 86390 1
524395 99524395 1001 86380 86390 1
524293 99524293 1001 86380 86390 1
524811 99524811 1001 86380 86390 1
524928 99524928 1001 86380 86390 1
525521 99525521 1001 86380 86390 1
525341 99525341 1001 86380 86390 1
525290 99525290 1001 86380 86390 1
525359 99525359 1001 86380 86390 1
525140 99525140 1001 86380 86390 1
525167 99525167 1001 86380 86390 1
525091 99525091 1001 86380 86390 1
526235 99526235 1001 86380 86390 1
526224 99526224 1001 86380 86390 1
526277 99526277 1001 86380 86390 1
526368 99526368 1001 86380 86390 1
526240 99526240 1001 86380 86390 1
526177 99526177 1001 86380 86390 1
526190 99526190 1001 86380 86390 1
525819 99525819 1001 86380 86390 1
525952 99525952 1001 86380 86390 1
525863 99525863 1001 86380 86390 1
525928 99525928 1001 86380 86390 1
525839 99525839 1001 86380 86390 1
526577 99526577 1001 86380 86390 1
526501 99526501 1001 86380 86390 1
526442 99526442 1001 86380 86390 1
526496 99526496 1001 86380 86390 1
527173 99527173 1001 86380 86390 1
527074 99527074 1001 86380 86390 1
527088 99527088 1001 86380 86390 1
527102 99527102 1001 86380 86390 1
527182 99527182 1001 86380 86390 1
527080 99527080 1001 86380 86390 1
527107 99527107 1001 86380 86390 1
527120 99527120 1001 86380 86390 1
526994 99526994 1001 86380 86390 1
526904 99526904 1001 86380 86390 1
526956 99526956 1001 86380 86390 1
526906 99526906 1001 86380 86390 1
526961 99526961 1001 86380 86390 1
526975 99526975 1001 86380 86390 1
526790 99526790 1001 86380 86390 1
526727 99526727 1001 86380 86390 1
526833 99526833 1001 86380 86390 1
527403 99527403 1001 86380 86390 1
527306 99527306 1001 86380 86390 1
527270 99527270 1001 86380 86390 1
527937 99527937 1001 86380 86390 1
528064 99528064 1001 86380 86390 1
528023 99528023 1001 86380 86390 1
527848 99527848 1001 86380 86390 1
527813 99527813 1001 86380 86390 1
527509 99527509 1001 86380 86390 1
527608 99527608 1001 86380 86390 1
528137 99528137 1001 86380 86390 1
528267 99528267 1001 86380 86390 1
528112 99528112 1001 86380 86390 1
528088 99528088 1001 86380 86390 1
528077 99528077 1001 86380 86390 1
528880 99528880 1001 86380 86390 1
528502 99528502 1001 86380 86390 1
528555 99528555 1001 86380 86390 1
528695 99528695 1001 86380 86390 1
528399 99528399 1001 86380 86390 1
528357 99528357 1001 86380 86390 1
529027 99529027 1001 86380 86390 1
529535 99529535 1001 86380 86390 1
529607 99529607 1001 86380 86390 1
529367 99529367 1001 86380 86390 1
529419 99529419 1001 86380 86390 1
529458 99529458 1001 86380 86390 1
529435 99529435 1001 86380 86390 1
529132 99529132 1001 86380 86390 1
529176 99529176 1001 86380 86390 1
529792 99529792 1001 86380 86390 1
529896 99529896 1001 86380 86390 1
530501 99530501 1001 86380 86390 1
530424 99530424 1001 86380 86390 1
530002 99530002 1001 86380 86390 1
530056 99530056 1001 86380 86390 1
530688 99530688 1001 86380 86390 1
531380 99531380 1001 86380 86390 1
531369 99531369 1001 86380 86390 1
531373 99531373 1001 86380 86390 1
531250 99531250 1001 86380 86390 1
531032 99531032 1001 86380 86390 1
531174 99531174 1001 86380 86390 1
531175 99531175 1001 86380 86390 1
531163 99531163 1001 86380 86390 1
531008 99531008 1001 86380 86390 1
531126 99531126 1001 86380 86390 1
531076 99531076 1001 86380 86390 1
531154 99531154 1001 86380 86390 1
531064 99531064 1001 86380 86390 1
531041 99531041 1001 86380 86390 1
531119 99531119 1001 86380 86390 1
531017 99531017 1001 86380 86390 1
530876 99530876 1001 86380 86390 1
530776 99530776 1001 86380 86390 1
530925 99530925 1001 86380 86390 1
530926 99530926 1001 86380 86390 1
531507 99531507 1001 86380 86390 1
531434 99531434 1001 86380 86390 1
531423 99531423 1001 86380 86390 1
531554 99531554 1001 86380 86390 1
531555 99531555 1001 86380 86390 1
532015 99532015 1001 86380 86390 1
532047 99532047 1001 86380 86390 1
532010 99532010 1001 86380 86390 1
532076 99532076 1001 86380 86390 1
531778 99531778 1001 86380 86390 1
532334 99532334 1001 86380 86390 1
532363 99532363 1001 86380 86390 1
532351 99532351 1001 86380 86390 1
532316 99532316 1001 86380 86390 1
532265 99532265 1001 86380 86390 1
532396 99532396 1001 86380 86390 1
533008 99533008 1001 86380 86390 1
532897 99532897 1001 86380 86390 1
532723 99532723 1001 86380 86390 1
532764 99532764 1001 86380 86390 1
532803 99532803 1001 86380 86390 1
532678 99532678 1001 86380 86390 1
532468 99532468 1001 86380 86390 1
532566 99532566 1001 86380 86390 1
533081 99533081 1001 86380 86390 1
533766 99533766 1001 86380 86390 1
533488 99533488 1001 86380 86390 1
533553 99533553 1001 86380 86390 1
533518 99533518 1001 86380 86390 1
533239 99533239 1001 86380 86390 1
533294 99533294 1001 86380 86390 1
533388 99533388 1001 86380 86390 1
533274 99533274 1001 86380 86390 1
533365 99533365 1001 86380 86390 1
533430 99533430 1001 86380 86390 1
534052 99534052 1001 86380 86390 1
533926 99533926 1001 86380 86390 1
533888 99533888 1001 86380 86390 1
533954 99533954 1001 86380 86390 1
534600 99534600 1001 86380 86390 1
534601 99534601 1001 86380 86390 1
534640 99534640 1001 86380 86390 1
534667 99534667 1001 86380 86390 1
534592 99534592 1001 86380 86390 1
534330 99534330 1001 86380 86390 1
534476 99534476 1001 86380 86390 1
534282 99534282 1001 86380 86390 1
534400 99534400 1001 86380 86390 1
534181 99534181 1001 86380 86390 1
534132 99534132 1001 86380 86390 1
534812 99534812 1001 86380 86390 1
534877 99534877 1001 86380 86390 1
534788 99534788 1001 86380 86390 1
534866 99534866 1001 86380 86390 1
534737 99534737 1001 86380 86390 1
534828 99534828 1001 86380 86390 1
535477 99535477 1001 86380 86390 1
535314 99535314 1001 86380 86390 1
535378 99535378 1001 86380 86390 1
535418 99535418 1001 86380 86390 1
535354 99535354 1001 86380 86390 1
535202 99535202 1001 86380 86390 1
535141 99535141 1001 86380 86390 1
535154 99535154 1001 86380 86390 1
535130 99535130 1001 86380 86390 1
535289 99535289 1001 86380 86390 1
534902 99534902 1001 86380 86390 1
534918 99534918 1001 86380 86390 1
535088 99535088 1001 86380 86390 1
535026 99535026 1001 86380 86390 1
534927 99534927 1001 86380 86390 1
535564 99535564 1001 86380 86390 1
536196 99536196 1001 86380 86390 1
536289 99536289 1001 86380 86390 1
536309 99536309 1001 86380 86390 1
536254 99536254 1001 86380 86390 1
536318 99536318 1001 86380 86390 1
536047 99536047 1001 86380 86390 1
536050 99536050 1001 86380 86390 1
535759 99535759 1001 86380 86390 1
535840 99535840 1001 86380 86390 1
536379 99536379 1001 86380 86390 1
537037 99537037 1001 86380 86390 1
537132 99537132 1001 86380 86390 1
536962 99536962 1001 86380 86390 1
537096 99537096 1001 86380 86390 1
537097 99537097 1001 86380 86390 1
536576 99536576 1001 86380 86390 1
536706 99536706 1001 86380 86390 1
536629 99536629 1001 86380 86390 1
536551 99536551 1001 86380 86390 1
536696 99536696 1001 86380 86390 1
537232 99537232 1001 86380 86390 1
537959 99537959 1001 86380 86390 1
537917 99537917 1001 86380 86390 1
537920 99537920 1001 86380 86390 1
537451 99537451 1001 86380 86390 1
538025 99538025 1001 86380 86390 1
538098 99538098 1001 86380 86390 1
538715 99538715 1001 86380 86390 1
538690 99538690 1001 86380 86390 1
538795 99538795 1001 86380 86390 1
538668 99538668 1001 86380 86390 1
538487 99538487 1001 86380 86390 1
538477 99538477 1001 86380 86390 1
538298 99538298 1001 86380 86390 1
539007 99539007 1001 86380 86390 1
538853 99538853 1001 86380 86390 1
538854 99538854 1001 86380 86390 1
538972 99538972 1001 86380 86390 1
539002 99539002 1001 86380 86390 1
538952 99538952 1001 86380 86390 1
539553 99539553 1001 86380 86390 1
539528 99539528 1001 86380 86390 1
539440 99539440 1001 86380 86390 1
539479 99539479 1001 86380 86390 1
539545 99539545 1001 86380 86390 1
539482 99539482 1001 86380 86390 1
539484 99539484 1001 86380 86390 1
539386 99539386 1001 86380 86390 1
539363 99539363 1001 86380 86390 1
539166 99539166 1001 86380 86390 1
539181 99539181 1001 86380 86390 1
539207 99539207 1001 86380 86390 1
539091 99539091 1001 86380 86390 1
539807 99539807 1001 86380 86390 1
539731 99539731 1001 86380 86390 1
539822 99539822 1001 86380 86390 1
539764 99539764 1001 86380 86390 1
539816 99539816 1001 86380 86390 1
539778 99539778 1001 86380 86390 1
539817 99539817 1001 86380 86390 1
539844 99539844 1001 86380 86390 1
540431 99540431 1001 86380 86390 1
540329 99540329 1001 86380 86390 1
540309 99540309 1001 86380 86390 1
540159 99540159 1001 86380 86390 1
540212 99540212 1001 86380 86390 1
540113 99540113 1001 86380 86390 1
540218 99540218 1001 86380 86390 1
540104 99540104 1001 86380 86390 1
539901 99539901 1001 86380 86390 1
540005 99540005 1001 86380 86390 1
540024 99540024 1001 86380 86390 1
540645 99540645 1001 86380 86390 1
539847 99539847 1001 86380 86390 1
540546 99540546 1001 86380 86390 1
540625 99540625 1001 86380 86390 1
540644 99540644 1001 86380 86390 1
541230 99541230 1001 86380 86390 1
540933 99540933 1001 86380 86390 1
540883 99540883 1001 86380 86390 1
541004 99541004 1001 86380 86390 1
541057 99541057 1001 86380 86390 1
540777 99540777 1001 86380 86390 1
540790 99540790 1001 86380 86390 1
540675 99540675 1001 86380 86390 1
540741 99540741 1001 86380 86390 1
540773 99540773 1001 86380 86390 1
541483 99541483 1001 86380 86390 1
541998 99541998 1001 86380 86390 1
542065 99542065 1001 86380 86390 1
541772 99541772 1001 86380 86390 1
541785 99541785 1001 86380 86390 1
541734 99541734 1001 86380 86390 1
541708 99541708 1001 86380 86390 1
541764 99541764 1001 86380 86390 1
541830 99541830 1001 86380 86390 1
541869 99541869 1001 86380 86390 1
541503 99541503 1001 86380 86390 1
541532 99541532 1001 86380 86390 1
541573 99541573 1001 86380 86390 1
541614 99541614 1001 86380 86390 1
542275 99542275 1001 86380 86390 1
542151 99542151 1001 86380 86390 1
542271 99542271 1001 86380 86390 1
542747 99542747 1001 86380 86390 1
542941 99542941 1001 86380 86390 1
542597 99542597 1001 86380 86390 1
542727 99542727 1001 86380 86390 1
542626 99542626 1001 86380 86390 1
542710 99542710 1001 86380 86390 1
542541 99542541 1001 86380 86390 1
542711 99542711 1001 86380 86390 1
542974 99542974 1001 86380 86390 1
542989 99542989 1001 86380 86390 1
542978 99542978 1001 86380 86390 1
543585 99543585 1001 86380 86390 1
543542 99543542 1001 86380 86390 1
543346 99543346 1001 86380 86390 1
543862 99543862 1001 86380 86390 1
543928 99543928 1001 86380 86390 1
543967 99543967 1001 86380 86390 1
543813 99543813 1001 86380 86390 1
543804 99543804 1001 86380 86390 1
543895 99543895 1001 86380 86390 1
543818 99543818 1001 86380 86390 1
543832 99543832 1001 86380 86390 1
544409 99544409 1001 86380 86390 1
544572 99544572 1001 86380 86390 1
544554 99544554 1001 86380 86390 1
544504 99544504 1001 86380 86390 1
544212 99544212 1001 86380 86390 1
544202 99544202 1001 86380 86390 1
544378 99544378 1001 86380 86390 1
544210 99544210 1001 86380 86390 1
544132 99544132 1001 86380 86390 1
544040 99544040 1001 86380 86390 1
544737 99544737 1001 86380 86390 1
544651 99544651 1001 86380 86390 1
544607 99544607 1001 86380 86390 1
517465 899 1002 69376 70575 1
400106 99400106 1001 86380 86390 1
400154 99400154 1001 86380 86390 1
400349 99400349 1001 86380 86390 1
400595 99400595 1001 86380 86390 1
400659 99400659 1001 86380 86390 1
400698 99400698 1001 86380 86390 1
400833 99400833 1001 86380 86390 1
401019 99401019 1001 86380 86390 1
401022 99401022 1001 86380 86390 1
401143 99401143 1001 86380 86390 1
401124 99401124 1001 86380 86390 1
401084 99401084 1001 86380 86390 1
401306 99401306 1001 86380 86390 1
401448 99401448 1001 86380 86390 1
401525 99401525 1001 86380 86390 1
401753 99401753 1001 86380 86390 1
402613 99402613 1001 86380 86390 1
402619 99402619 1001 86380 86390 1
402759 99402759 1001 86380 86390 1
402795 99402795 1001 86380 86390 1
403413 99403413 1001 86380 86390 1
403593 99403593 1001 86380 86390 1
403638 99403638 1001 86380 86390 1
403735 99403735 1001 86380 86390 1
403944 99403944 1001 86380 86390 1
403962 99403962 1001 86380 86390 1
404423 99404423 1001 86380 86390 1
404432 99404432 1001 86380 86390 1
404526 99404526 1001 86380 86390 1
404644 99404644 1001 86380 86390 1
404942 99404942 1001 86380 86390 1
405254 99405254 1001 86380 86390 1
405331 99405331 1001 86380 86390 1
405320 99405320 1001 86380 86390 1
405417 99405417 1001 86380 86390 1
405612 99405612 1001 86380 86390 1
405777 99405777 1001 86380 86390 1
406264 99406264 1001 86380 86390 1
406422 99406422 1001 86380 86390 1
406424 99406424 1001 86380 86390 1
406820 99406820 1001 86380 86390 1
407058 99407058 1001 86380 86390 1
407151 99407151 1001 86380 86390 1
407184 99407184 1001 86380 86390 1
407498 99407498 1001 86380 86390 1
407728 99407728 1001 86380 86390 1
407697 99407697 1001 86380 86390 1
407814 99407814 1001 86380 86390 1
407971 99407971 1001 86380 86390 1
407918 99407918 1001 86380 86390 1
407888 99407888 1001 86380 86390 1
408171 99408171 1001 86380 86390 1
408131 99408131 1001 86380 86390 1
408156 99408156 1001 86380 86390 1
408250 99408250 1001 86380 86390 1
408388 99408388 1001 86380 86390 1
408477 99408477 1001 86380 86390 1
408644 99408644 1001 86380 86390 1
409123 99409123 1001 86380 86390 1
409158 99409158 1001 86380 86390 1
409239 99409239 1001 86380 86390 1
409250 99409250 1001 86380 86390 1
409529 99409529 1001 86380 86390 1
409799 99409799 1001 86380 86390 1
409926 99409926 1001 86380 86390 1
410150 99410150 1001 86380 86390 1
410299 99410299 1001 86380 86390 1
410268 99410268 1001 86380 86390 1
410405 99410405 1001 86380 86390 1
410411 99410411 1001 86380 86390 1
410733 99410733 1001 86380 86390 1
410797 99410797 1001 86380 86390 1
410976 99410976 1001 86380 86390 1
411291 99411291 1001 86380 86390 1
411249 99411249 1001 86380 86390 1
411528 99411528 1001 86380 86390 1
411819 99411819 1001 86380 86390 1
411790 99411790 1001 86380 86390 1
411982 99411982 1001 86380 86390 1
412185 99412185 1001 86380 86390 1
412255 99412255 1001 86380 86390 1
412425 99412425 1001 86380 86390 1
413456 99413456 1001 86380 86390 1
413504 99413504 1001 86380 86390 1
413415 99413415 1001 86380 86390 1
413360 99413360 1001 86380 86390 1
413260 99413260 1001 86380 86390 1
412949 99412949 1001 86380 86390 1
413176 99413176 1001 86380 86390 1
412694 99412694 1001 86380 86390 1
412707 99412707 1001 86380 86390 1
412768 99412768 1001 86380 86390 1
412547 99412547 1001 86380 86390 1
414013 99414013 1001 86380 86390 1
414001 99414001 1001 86380 86390 1
413883 99413883 1001 86380 86390 1
413886 99413886 1001 86380 86390 1
415247 99415247 1001 86380 86390 1
415095 99415095 1001 86380 86390 1
415164 99415164 1001 86380 86390 1
415172 99415172 1001 86380 86390 1
415136 99415136 1001 86380 86390 1
414798 99414798 1001 86380 86390 1
414895 99414895 1001 86380 86390 1
414665 99414665 1001 86380 86390 1
414527 99414527 1001 86380 86390 1
414614 99414614 1001 86380 86390 1
414482 99414482 1001 86380 86390 1
414214 99414214 1001 86380 86390 1
414390 99414390 1001 86380 86390 1
414245 99414245 1001 86380 86390 1
415371 99415371 1001 86380 86390 1
415410 99415410 1001 86380 86390 1
416948 99416948 1001 86380 86390 1
416747 99416747 1001 86380 86390 1
416771 99416771 1001 86380 86390 1
416218 99416218 1001 86380 86390 1
417025 99417025 1001 86380 86390 1
417312 99417312 1001 86380 86390 1
417252 99417252 1001 86380 86390 1
417500 99417500 1001 86380 86390 1
417530 99417530 1001 86380 86390 1
418717 99418717 1001 86380 86390 1
418791 99418791 1001 86380 86390 1
418379 99418379 1001 86380 86390 1
418152 99418152 1001 86380 86390 1
418332 99418332 1001 86380 86390 1
417756 99417756 1001 86380 86390 1
417935 99417935 1001 86380 86390 1
418980 99418980 1001 86380 86390 1
418822 99418822 1001 86380 86390 1
418893 99418893 1001 86380 86390 1
419010 99419010 1001 86380 86390 1
418869 99418869 1001 86380 86390 1
420391 99420391 1001 86380 86390 1
420160 99420160 1001 86380 86390 1
420269 99420269 1001 86380 86390 1
419770 99419770 1001 86380 86390 1
419912 99419912 1001 86380 86390 1
419827 99419827 1001 86380 86390 1
419792 99419792 1001 86380 86390 1
419348 99419348 1001 86380 86390 1
419248 99419248 1001 86380 86390 1
419332 99419332 1001 86380 86390 1
419556 99419556 1001 86380 86390 1
419623 99419623 1001 86380 86390 1
420798 99420798 1001 86380 86390 1
420799 99420799 1001 86380 86390 1
421795 99421795 1001 86380 86390 1
421456 99421456 1001 86380 86390 1
421302 99421302 1001 86380 86390 1
421603 99421603 1001 86380 86390 1
421661 99421661 1001 86380 86390 1
420867 99420867 1001 86380 86390 1
422360 99422360 1001 86380 86390 1
422440 99422440 1001 86380 86390 1
422461 99422461 1001 86380 86390 1
422299 99422299 1001 86380 86390 1
422270 99422270 1001 86380 86390 1
423583 99423583 1001 86380 86390 1
423697 99423697 1001 86380 86390 1
423558 99423558 1001 86380 86390 1
423668 99423668 1001 86380 86390 1
423058 99423058 1001 86380 86390 1
423084 99423084 1001 86380 86390 1
422958 99422958 1001 86380 86390 1
422940 99422940 1001 86380 86390 1
422837 99422837 1001 86380 86390 1
422643 99422643 1001 86380 86390 1
422595 99422595 1001 86380 86390 1
422795 99422795 1001 86380 86390 1
423979 99423979 1001 86380 86390 1
425298 99425298 1001 86380 86390 1
425376 99425376 1001 86380 86390 1
425282 99425282 1001 86380 86390 1
425013 99425013 1001 86380 86390 1
425350 99425350 1001 86380 86390 1
424669 99424669 1001 86380 86390 1
424866 99424866 1001 86380 86390 1
424681 99424681 1001 86380 86390 1
424341 99424341 1001 86380 86390 1
424370 99424370 1001 86380 86390 1
424274 99424274 1001 86380 86390 1
424401 99424401 1001 86380 86390 1
424362 99424362 1001 86380 86390 1
425539 99425539 1001 86380 86390 1
425818 99425818 1001 86380 86390 1
425651 99425651 1001 86380 86390 1
425774 99425774 1001 86380 86390 1
427033 99427033 1001 86380 86390 1
426871 99426871 1001 86380 86390 1
426872 99426872 1001 86380 86390 1
426699 99426699 1001 86380 86390 1
426800 99426800 1001 86380 86390 1
426752 99426752 1001 86380 86390 1
426301 99426301 1001 86380 86390 1
426316 99426316 1001 86380 86390 1
426099 99426099 1001 86380 86390 1
426056 99426056 1001 86380 86390 1
425903 99425903 1001 86380 86390 1
427462 99427462 1001 86380 86390 1
427463 99427463 1001 86380 86390 1
427257 99427257 1001 86380 86390 1
428401 99428401 1001 86380 86390 1
428446 99428446 1001 86380 86390 1
428625 99428625 1001 86380 86390 1
428727 99428727 1001 86380 86390 1
428130 99428130 1001 86380 86390 1
427955 99427955 1001 86380 86390 1
427934 99427934 1001 86380 86390 1
427920 99427920 1001 86380 86390 1
427754 99427754 1001 86380 86390 1
427664 99427664 1001 86380 86390 1
427719 99427719 1001 86380 86390 1
427550 99427550 1001 86380 86390 1
429066 99429066 1001 86380 86390 1
428942 99428942 1001 86380 86390 1
430144 99430144 1001 86380 86390 1
430044 99430044 1001 86380 86390 1
430069 99430069 1001 86380 86390 1
429973 99429973 1001 86380 86390 1
430012 99430012 1001 86380 86390 1
429633 99429633 1001 86380 86390 1
429835 99429835 1001 86380 86390 1
429623 99429623 1001 86380 86390 1
429647 99429647 1001 86380 86390 1
429823 99429823 1001 86380 86390 1
429918 99429918 1001 86380 86390 1
429392 99429392 1001 86380 86390 1
429282 99429282 1001 86380 86390 1
429407 99429407 1001 86380 86390 1
430432 99430432 1001 86380 86390 1
430495 99430495 1001 86380 86390 1
430816 99430816 1001 86380 86390 1
431839 99431839 1001 86380 86390 1
431752 99431752 1001 86380 86390 1
431783 99431783 1001 86380 86390 1
431762 99431762 1001 86380 86390 1
431016 99431016 1001 86380 86390 1
430943 99430943 1001 86380 86390 1
432151 99432151 1001 86380 86390 1
432254 99432254 1001 86380 86390 1
432280 99432280 1001 86380 86390 1
433378 99433378 1001 86380 86390 1
433400 99433400 1001 86380 86390 1
433471 99433471 1001 86380 86390 1
433390 99433390 1001 86380 86390 1
433292 99433292 1001 86380 86390 1
433192 99433192 1001 86380 86390 1
433304 99433304 1001 86380 86390 1
433127 99433127 1001 86380 86390 1
433307 99433307 1001 86380 86390 1
432940 99432940 1001 86380 86390 1
433134 99433134 1001 86380 86390 1
432828 99432828 1001 86380 86390 1
432835 99432835 1001 86380 86390 1
434006 99434006 1001 86380 86390 1
434033 99434033 1001 86380 86390 1
435351 99435351 1001 86380 86390 1
434703 99434703 1001 86380 86390 1
434648 99434648 1001 86380 86390 1
434888 99434888 1001 86380 86390 1
434352 99434352 1001 86380 86390 1
434356 99434356 1001 86380 86390 1
435599 99435599 1001 86380 86390 1
435461 99435461 1001 86380 86390 1
435601 99435601 1001 86380 86390 1
435631 99435631 1001 86380 86390 1
435532 99435532 1001 86380 86390 1
435566 99435566 1001 86380 86390 1
436871 99436871 1001 86380 86390 1
436879 99436879 1001 86380 86390 1
436563 99436563 1001 86380 86390 1
436493 99436493 1001 86380 86390 1
436463 99436463 1001 86380 86390 1
436738 99436738 1001 86380 86390 1
436465 99436465 1001 86380 86390 1
436677 99436677 1001 86380 86390 1
435960 99435960 1001 86380 86390 1
435963 99435963 1001 86380 86390 1
436212 99436212 1001 86380 86390 1
300019 99300019 1001 86380 86390 1
437349 99437349 1001 86380 86390 1
300033 99300033 1001 86380 86390 1
300041 99300041 1001 86380 86390 1
300694 99300694 1001 86380 86390 1
300618 99300618 1001 86380 86390 1
300659 99300659 1001 86380 86390 1
300712 99300712 1001 86380 86390 1
300687 99300687 1001 86380 86390 1
300690 99300690 1001 86380 86390 1
300381 99300381 1001 86380 86390 1
300524 99300524 1001 86380 86390 1
300344 99300344 1001 86380 86390 1
300290 99300290 1001 86380 86390 1
300148 99300148 1001 86380 86390 1
300255 99300255 1001 86380 86390 1
300194 99300194 1001 86380 86390 1
300157 99300157 1001 86380 86390 1
300159 99300159 1001 86380 86390 1
300842 99300842 1001 86380 86390 1
300909 99300909 1001 86380 86390 1
300888 99300888 1001 86380 86390 1
300800 99300800 1001 86380 86390 1
301240 99301240 1001 86380 86390 1
301162 99301162 1001 86380 86390 1
301332 99301332 1001 86380 86390 1
301242 99301242 1001 86380 86390 1
301152 99301152 1001 86380 86390 1
301193 99301193 1001 86380 86390 1
301284 99301284 1001 86380 86390 1
301092 99301092 1001 86380 86390 1
300977 99300977 1001 86380 86390 1
301047 99301047 1001 86380 86390 1
301011 99301011 1001 86380 86390 1
301710 99301710 1001 86380 86390 1
301736 99301736 1001 86380 86390 1
301563 99301563 1001 86380 86390 1
302322 99302322 1001 86380 86390 1
302249 99302249 1001 86380 86390 1
302327 99302327 1001 86380 86390 1
302074 99302074 1001 86380 86390 1
302023 99302023 1001 86380 86390 1
302063 99302063 1001 86380 86390 1
302143 99302143 1001 86380 86390 1
301936 99301936 1001 86380 86390 1
301847 99301847 1001 86380 86390 1
301926 99301926 1001 86380 86390 1
302495 99302495 1001 86380 86390 1
302418 99302418 1001 86380 86390 1
302522 99302522 1001 86380 86390 1
302449 99302449 1001 86380 86390 1
303170 99303170 1001 86380 86390 1
303081 99303081 1001 86380 86390 1
303023 99303023 1001 86380 86390 1
303026 99303026 1001 86380 86390 1
302885 99302885 1001 86380 86390 1
302969 99302969 1001 86380 86390 1
302866 99302866 1001 86380 86390 1
302945 99302945 1001 86380 86390 1
302910 99302910 1001 86380 86390 1
302716 99302716 1001 86380 86390 1
302729 99302729 1001 86380 86390 1
302602 99302602 1001 86380 86390 1
302607 99302607 1001 86380 86390 1
302712 99302712 1001 86380 86390 1
302596 99302596 1001 86380 86390 1
302778 99302778 1001 86380 86390 1
303246 99303246 1001 86380 86390 1
303404 99303404 1001 86380 86390 1
303379 99303379 1001 86380 86390 1
303395 99303395 1001 86380 86390 1
303319 99303319 1001 86380 86390 1
303384 99303384 1001 86380 86390 1
303843 99303843 1001 86380 86390 1
303832 99303832 1001 86380 86390 1
303705 99303705 1001 86380 86390 1
303732 99303732 1001 86380 86390 1
303707 99303707 1001 86380 86390 1
303656 99303656 1001 86380 86390 1
303419 99303419 1001 86380 86390 1
303528 99303528 1001 86380 86390 1
304237 99304237 1001 86380 86390 1
304043 99304043 1001 86380 86390 1
304098 99304098 1001 86380 86390 1
304232 99304232 1001 86380 86390 1
304053 99304053 1001 86380 86390 1
304702 99304702 1001 86380 86390 1
304768 99304768 1001 86380 86390 1
304465 99304465 1001 86380 86390 1
304650 99304650 1001 86380 86390 1
304358 99304358 1001 86380 86390 1
304282 99304282 1001 86380 86390 1
304271 99304271 1001 86380 86390 1
304258 99304258 1001 86380 86390 1
304246 99304246 1001 86380 86390 1
304259 99304259 1001 86380 86390 1
304909 99304909 1001 86380 86390 1
305000 99305000 1001 86380 86390 1
304975 99304975 1001 86380 86390 1
305030 99305030 1001 86380 86390 1
305056 99305056 1001 86380 86390 1
305018 99305018 1001 86380 86390 1
304867 99304867 1001 86380 86390 1
304920 99304920 1001 86380 86390 1
305599 99305599 1001 86380 86390 1
305605 99305605 1001 86380 86390 1
305567 99305567 1001 86380 86390 1
305351 99305351 1001 86380 86390 1
305460 99305460 1001 86380 86390 1
305129 99305129 1001 86380 86390 1
305130 99305130 1001 86380 86390 1
305208 99305208 1001 86380 86390 1
305128 99305128 1001 86380 86390 1
305193 99305193 1001 86380 86390 1
500016 99500016 1001 86380 86390 1
500042 99500042 1001 86380 86390 1
500107 99500107 1001 86380 86390 1
500173 99500173 1001 86380 86390 1
500793 99500793 1001 86380 86390 1
500794 99500794 1001 86380 86390 1
500680 99500680 1001 86380 86390 1
500609 99500609 1001 86380 86390 1
500601 99500601 1001 86380 86390 1
500971 99500971 1001 86380 86390 1
501500 99501500 1001 86380 86390 1
501513 99501513 1001 86380 86390 1
501606 99501606 1001 86380 86390 1
501588 99501588 1001 86380 86390 1
501410 99501410 1001 86380 86390 1
501295 99501295 1001 86380 86390 1
501360 99501360 1001 86380 86390 1
501310 99501310 1001 86380 86390 1
501366 99501366 1001 86380 86390 1
501072 99501072 1001 86380 86390 1
501099 99501099 1001 86380 86390 1
501225 99501225 1001 86380 86390 1
501681 99501681 1001 86380 86390 1
501643 99501643 1001 86380 86390 1
501735 99501735 1001 86380 86390 1
501710 99501710 1001 86380 86390 1
501724 99501724 1001 86380 86390 1
502290 99502290 1001 86380 86390 1
502066 99502066 1001 86380 86390 1
502094 99502094 1001 86380 86390 1
502060 99502060 1001 86380 86390 1
502153 99502153 1001 86380 86390 1
502117 99502117 1001 86380 86390 1
502078 99502078 1001 86380 86390 1
501858 99501858 1001 86380 86390 1
501910 99501910 1001 86380 86390 1
501860 99501860 1001 86380 86390 1
501913 99501913 1001 86380 86390 1
501996 99501996 1001 86380 86390 1
501895 99501895 1001 86380 86390 1
502663 99502663 1001 86380 86390 1
502574 99502574 1001 86380 86390 1
503261 99503261 1001 86380 86390 1
503155 99503155 1001 86380 86390 1
503185 99503185 1001 86380 86390 1
502946 99502946 1001 86380 86390 1
503084 99503084 1001 86380 86390 1
502676 99502676 1001 86380 86390 1
502721 99502721 1001 86380 86390 1
503483 99503483 1001 86380 86390 1
503294 99503294 1001 86380 86390 1
503298 99503298 1001 86380 86390 1
504069 99504069 1001 86380 86390 1
503982 99503982 1001 86380 86390 1
503888 99503888 1001 86380 86390 1
503787 99503787 1001 86380 86390 1
503723 99503723 1001 86380 86390 1
503750 99503750 1001 86380 86390 1
503841 99503841 1001 86380 86390 1
503741 99503741 1001 86380 86390 1
503550 99503550 1001 86380 86390 1
503563 99503563 1001 86380 86390 1
503589 99503589 1001 86380 86390 1
503658 99503658 1001 86380 86390 1
503531 99503531 1001 86380 86390 1
503544 99503544 1001 86380 86390 1
503573 99503573 1001 86380 86390 1
504311 99504311 1001 86380 86390 1
504911 99504911 1001 86380 86390 1
504910 99504910 1001 86380 86390 1
504872 99504872 1001 86380 86390 1
504848 99504848 1001 86380 86390 1
504891 99504891 1001 86380 86390 1
504678 99504678 1001 86380 86390 1
504601 99504601 1001 86380 86390 1
504536 99504536 1001 86380 86390 1
504602 99504602 1001 86380 86390 1
504349 99504349 1001 86380 86390 1
504520 99504520 1001 86380 86390 1
504393 99504393 1001 86380 86390 1
505079 99505079 1001 86380 86390 1
505688 99505688 1001 86380 86390 1
505728 99505728 1001 86380 86390 1
505383 99505383 1001 86380 86390 1
505463 99505463 1001 86380 86390 1
505151 99505151 1001 86380 86390 1
505283 99505283 1001 86380 86390 1
505198 99505198 1001 86380 86390 1
505797 99505797 1001 86380 86390 1
505864 99505864 1001 86380 86390 1
506533 99506533 1001 86380 86390 1
506546 99506546 1001 86380 86390 1
506302 99506302 1001 86380 86390 1
506247 99506247 1001 86380 86390 1
505984 99505984 1001 86380 86390 1
505999 99505999 1001 86380 86390 1
506155 99506155 1001 86380 86390 1
506674 99506674 1001 86380 86390 1
506769 99506769 1001 86380 86390 1
506744 99506744 1001 86380 86390 1
506719 99506719 1001 86380 86390 1
506603 99506603 1001 86380 86390 1
507309 99507309 1001 86380 86390 1
507363 99507363 1001 86380 86390 1
507343 99507343 1001 86380 86390 1
507344 99507344 1001 86380 86390 1
507229 99507229 1001 86380 86390 1
507143 99507143 1001 86380 86390 1
507131 99507131 1001 86380 86390 1
507082 99507082 1001 86380 86390 1
506918 99506918 1001 86380 86390 1
506958 99506958 1001 86380 86390 1
506897 99506897 1001 86380 86390 1
506989 99506989 1001 86380 86390 1
507523 99507523 1001 86380 86390 1
507551 99507551 1001 86380 86390 1
507427 99507427 1001 86380 86390 1
507586 99507586 1001 86380 86390 1
508045 99508045 1001 86380 86390 1
508126 99508126 1001 86380 86390 1
508119 99508119 1001 86380 86390 1
507892 99507892 1001 86380 86390 1
507857 99507857 1001 86380 86390 1
507836 99507836 1001 86380 86390 1
507815 99507815 1001 86380 86390 1
508326 99508326 1001 86380 86390 1
508425 99508425 1001 86380 86390 1
508322 99508322 1001 86380 86390 1
508452 99508452 1001 86380 86390 1
508873 99508873 1001 86380 86390 1
508926 99508926 1001 86380 86390 1
509033 99509033 1001 86380 86390 1
508741 99508741 1001 86380 86390 1
508664 99508664 1001 86380 86390 1
508822 99508822 1001 86380 86390 1
508836 99508836 1001 86380 86390 1
508827 99508827 1001 86380 86390 1
508536 99508536 1001 86380 86390 1
508462 99508462 1001 86380 86390 1
508594 99508594 1001 86380 86390 1
509085 99509085 1001 86380 86390 1
509128 99509128 1001 86380 86390 1
509159 99509159 1001 86380 86390 1
509097 99509097 1001 86380 86390 1
509884 99509884 1001 86380 86390 1
509670 99509670 1001 86380 86390 1
509684 99509684 1001 86380 86390 1
509519 99509519 1001 86380 86390 1
509662 99509662 1001 86380 86390 1
509667 99509667 1001 86380 86390 1
509642 99509642 1001 86380 86390 1
509450 99509450 1001 86380 86390 1
509350 99509350 1001 86380 86390 1
509326 99509326 1001 86380 86390 1
509331 99509331 1001 86380 86390 1
510003 99510003 1001 86380 86390 1
509915 99509915 1001 86380 86390 1
510020 99510020 1001 86380 86390 1
510085 99510085 1001 86380 86390 1
509973 99509973 1001 86380 86390 1
510651 99510651 1001 86380 86390 1
510665 99510665 1001 86380 86390 1
510549 99510549 1001 86380 86390 1
510700 99510700 1001 86380 86390 1
510580 99510580 1001 86380 86390 1
510720 99510720 1001 86380 86390 1
510419 99510419 1001 86380 86390 1
510433 99510433 1001 86380 86390 1
510454 99510454 1001 86380 86390 1
510403 99510403 1001 86380 86390 1
510338 99510338 1001 86380 86390 1
510275 99510275 1001 86380 86390 1
510203 99510203 1001 86380 86390 1
510234 99510234 1001 86380 86390 1
510854 99510854 1001 86380 86390 1
510922 99510922 1001 86380 86390 1
510744 99510744 1001 86380 86390 1
510758 99510758 1001 86380 86390 1
510812 99510812 1001 86380 86390 1
511414 99511414 1001 86380 86390 1
511377 99511377 1001 86380 86390 1
511312 99511312 1001 86380 86390 1
511200 99511200 1001 86380 86390 1
511239 99511239 1001 86380 86390 1
511161 99511161 1001 86380 86390 1
511188 99511188 1001 86380 86390 1
511010 99511010 1001 86380 86390 1
511076 99511076 1001 86380 86390 1
511747 99511747 1001 86380 86390 1
511714 99511714 1001 86380 86390 1
512303 99512303 1001 86380 86390 1
512358 99512358 1001 86380 86390 1
512310 99512310 1001 86380 86390 1
512207 99512207 1001 86380 86390 1
512236 99512236 1001 86380 86390 1
512263 99512263 1001 86380 86390 1
512034 99512034 1001 86380 86390 1
511999 99511999 1001 86380 86390 1
512093 99512093 1001 86380 86390 1
511823 99511823 1001 86380 86390 1
511965 99511965 1001 86380 86390 1
511807 99511807 1001 86380 86390 1
512576 99512576 1001 86380 86390 1
512580 99512580 1001 86380 86390 1
512568 99512568 1001 86380 86390 1
512453 99512453 1001 86380 86390 1
513132 99513132 1001 86380 86390 1
512890 99512890 1001 86380 86390 1
512855 99512855 1001 86380 86390 1
512769 99512769 1001 86380 86390 1
512692 99512692 1001 86380 86390 1
512642 99512642 1001 86380 86390 1
513377 99513377 1001 86380 86390 1
513252 99513252 1001 86380 86390 1
513930 99513930 1001 86380 86390 1
513935 99513935 1001 86380 86390 1
513783 99513783 1001 86380 86390 1
513517 99513517 1001 86380 86390 1
513458 99513458 1001 86380 86390 1
513432 99513432 1001 86380 86390 1
513421 99513421 1001 86380 86390 1
514224 99514224 1001 86380 86390 1
514061 99514061 1001 86380 86390 1
514769 99514769 1001 86380 86390 1
514695 99514695 1001 86380 86390 1
514799 99514799 1001 86380 86390 1
514834 99514834 1001 86380 86390 1
514481 99514481 1001 86380 86390 1
514250 99514250 1001 86380 86390 1
514304 99514304 1001 86380 86390 1
514382 99514382 1001 86380 86390 1
514409 99514409 1001 86380 86390 1
514371 99514371 1001 86380 86390 1
514312 99514312 1001 86380 86390 1
515062 99515062 1001 86380 86390 1
515048 99515048 1001 86380 86390 1
515355 99515355 1001 86380 86390 1
515291 99515291 1001 86380 86390 1
515091 99515091 1001 86380 86390 1
515198 99515198 1001 86380 86390 1
515237 99515237 1001 86380 86390 1
515121 99515121 1001 86380 86390 1
515266 99515266 1001 86380 86390 1
515867 99515867 1001 86380 86390 1
515794 99515794 1001 86380 86390 1
516356 99516356 1001 86380 86390 1
516360 99516360 1001 86380 86390 1
516388 99516388 1001 86380 86390 1
516325 99516325 1001 86380 86390 1
516431 99516431 1001 86380 86390 1
516444 99516444 1001 86380 86390 1
516316 99516316 1001 86380 86390 1
516005 99516005 1001 86380 86390 1
515929 99515929 1001 86380 86390 1
516074 99516074 1001 86380 86390 1
516068 99516068 1001 86380 86390 1
516081 99516081 1001 86380 86390 1
516690 99516690 1001 86380 86390 1
516511 99516511 1001 86380 86390 1
516602 99516602 1001 86380 86390 1
516590 99516590 1001 86380 86390 1
517260 99517260 1001 86380 86390 1
517140 99517140 1001 86380 86390 1
516953 99516953 1001 86380 86390 1
517084 99517084 1001 86380 86390 1
516932 99516932 1001 86380 86390 1
517024 99517024 1001 86380 86390 1
516783 99516783 1001 86380 86390 1
516902 99516902 1001 86380 86390 1
516864 99516864 1001 86380 86390 1
516737 99516737 1001 86380 86390 1
516829 99516829 1001 86380 86390 1
517360 99517360 1001 86380 86390 1
517391 99517391 1001 86380 86390 1
518046 99518046 1001 86380 86390 1
517969 99517969 1001 86380 86390 1
518100 99518100 1001 86380 86390 1
518149 99518149 1001 86380 86390 1
518095 99518095 1001 86380 86390 1
517809 99517809 1001 86380 86390 1
517812 99517812 1001 86380 86390 1
517761 99517761 1001 86380 86390 1
517624 99517624 1001 86380 86390 1
517573 99517573 1001 86380 86390 1
517547 99517547 1001 86380 86390 1
517694 99517694 1001 86380 86390 1
517747 99517747 1001 86380 86390 1
518186 99518186 1001 86380 86390 1
518350 99518350 1001 86380 86390 1
518210 99518210 1001 86380 86390 1
518887 99518887 1001 86380 86390 1
518930 99518930 1001 86380 86390 1
518931 99518931 1001 86380 86390 1
518790 99518790 1001 86380 86390 1
518893 99518893 1001 86380 86390 1
518982 99518982 1001 86380 86390 1
518640 99518640 1001 86380 86390 1
518733 99518733 1001 86380 86390 1
518611 99518611 1001 86380 86390 1
518730 99518730 1001 86380 86390 1
518447 99518447 1001 86380 86390 1
518382 99518382 1001 86380 86390 1
518449 99518449 1001 86380 86390 1
518413 99518413 1001 86380 86390 1
518414 99518414 1001 86380 86390 1
518507 99518507 1001 86380 86390 1
519106 99519106 1001 86380 86390 1
519046 99519046 1001 86380 86390 1
519813 99519813 1001 86380 86390 1
519655 99519655 1001 86380 86390 1
519506 99519506 1001 86380 86390 1
519525 99519525 1001 86380 86390 1
519478 99519478 1001 86380 86390 1
519222 99519222 1001 86380 86390 1
519240 99519240 1001 86380 86390 1
519905 99519905 1001 86380 86390 1
519858 99519858 1001 86380 86390 1
519834 99519834 1001 86380 86390 1
520462 99520462 1001 86380 86390 1
520592 99520592 1001 86380 86390 1
520502 99520502 1001 86380 86390 1
520470 99520470 1001 86380 86390 1
520485 99520485 1001 86380 86390 1
520576 99520576 1001 86380 86390 1
520268 99520268 1001 86380 86390 1
520336 99520336 1001 86380 86390 1
520362 99520362 1001 86380 86390 1
520238 99520238 1001 86380 86390 1
520317 99520317 1001 86380 86390 1
520142 99520142 1001 86380 86390 1
520027 99520027 1001 86380 86390 1
520172 99520172 1001 86380 86390 1
520676 99520676 1001 86380 86390 1
520739 99520739 1001 86380 86390 1
521367 99521367 1001 86380 86390 1
521446 99521446 1001 86380 86390 1
521269 99521269 1001 86380 86390 1
521400 99521400 1001 86380 86390 1
521427 99521427 1001 86380 86390 1
521213 99521213 1001 86380 86390 1
521166 99521166 1001 86380 86390 1
521078 99521078 1001 86380 86390 1
520873 99520873 1001 86380 86390 1
520851 99520851 1001 86380 86390 1
520984 99520984 1001 86380 86390 1
520882 99520882 1001 86380 86390 1
521504 99521504 1001 86380 86390 1
521478 99521478 1001 86380 86390 1
521571 99521571 1001 86380 86390 1
521623 99521623 1001 86380 86390 1
521559 99521559 1001 86380 86390 1
521523 99521523 1001 86380 86390 1
522293 99522293 1001 86380 86390 1
522156 99522156 1001 86380 86390 1
522183 99522183 1001 86380 86390 1
522094 99522094 1001 86380 86390 1
521881 99521881 1001 86380 86390 1
521995 99521995 1001 86380 86390 1
521738 99521738 1001 86380 86390 1
521778 99521778 1001 86380 86390 1
521721 99521721 1001 86380 86390 1
522439 99522439 1001 86380 86390 1
522481 99522481 1001 86380 86390 1
522995 99522995 1001 86380 86390 1
522960 99522960 1001 86380 86390 1
522923 99522923 1001 86380 86390 1
523116 99523116 1001 86380 86390 1
522819 99522819 1001 86380 86390 1
522796 99522796 1001 86380 86390 1
522629 99522629 1001 86380 86390 1
522694 99522694 1001 86380 86390 1
522585 99522585 1001 86380 86390 1
522624 99522624 1001 86380 86390 1
523225 99523225 1001 86380 86390 1
523320 99523320 1001 86380 86390 1
523872 99523872 1001 86380 86390 1
523918 99523918 1001 86380 86390 1
523826 99523826 1001 86380 86390 1
523904 99523904 1001 86380 86390 1
523574 99523574 1001 86380 86390 1
523717 99523717 1001 86380 86390 1
523468 99523468 1001 86380 86390 1
523494 99523494 1001 86380 86390 1
523409 99523409 1001 86380 86390 1
523360 99523360 1001 86380 86390 1
524707 99524707 1001 86380 86390 1
524710 99524710 1001 86380 86390 1
524648 99524648 1001 86380 86390 1
524587 99524587 1001 86380 86390 1
524588 99524588 1001 86380 86390 1
524363 99524363 1001 86380 86390 1
524562 99524562 1001 86380 86390 1
524511 99524511 1001 86380 86390 1
524550 99524550 1001 86380 86390 1
524342 99524342 1001 86380 86390 1
524162 99524162 1001 86380 86390 1
524964 99524964 1001 86380 86390 1
524778 99524778 1001 86380 86390 1
524857 99524857 1001 86380 86390 1
525449 99525449 1001 86380 86390 1
525501 99525501 1001 86380 86390 1
525590 99525590 1001 86380 86390 1
525328 99525328 1001 86380 86390 1
525219 99525219 1001 86380 86390 1
525084 99525084 1001 86380 86390 1
525664 99525664 1001 86380 86390 1
525781 99525781 1001 86380 86390 1
525678 99525678 1001 86380 86390 1
526362 99526362 1001 86380 86390 1
526399 99526399 1001 86380 86390 1
526237 99526237 1001 86380 86390 1
526154 99526154 1001 86380 86390 1
526065 99526065 1001 86380 86390 1
526100 99526100 1001 86380 86390 1
525831 99525831 1001 86380 86390 1
526008 99526008 1001 86380 86390 1
525866 99525866 1001 86380 86390 1
526552 99526552 1001 86380 86390 1
526624 99526624 1001 86380 86390 1
527239 99527239 1001 86380 86390 1
527244 99527244 1001 86380 86390 1
526980 99526980 1001 86380 86390 1
526880 99526880 1001 86380 86390 1
526855 99526855 1001 86380 86390 1
527026 99527026 1001 86380 86390 1
526845 99526845 1001 86380 86390 1
526861 99526861 1001 86380 86390 1
526733 99526733 1001 86380 86390 1
526804 99526804 1001 86380 86390 1
527389 99527389 1001 86380 86390 1
527440 99527440 1001 86380 86390 1
527896 99527896 1001 86380 86390 1
528001 99528001 1001 86380 86390 1
528008 99528008 1001 86380 86390 1
527721 99527721 1001 86380 86390 1
527738 99527738 1001 86380 86390 1
527841 99527841 1001 86380 86390 1
527854 99527854 1001 86380 86390 1
527594 99527594 1001 86380 86390 1
527530 99527530 1001 86380 86390 1
528153 99528153 1001 86380 86390 1
528206 99528206 1001 86380 86390 1
528864 99528864 1001 86380 86390 1
528719 99528719 1001 86380 86390 1
528824 99528824 1001 86380 86390 1
528663 99528663 1001 86380 86390 1
528694 99528694 1001 86380 86390 1
528488 99528488 1001 86380 86390 1
528282 99528282 1001 86380 86390 1
529032 99529032 1001 86380 86390 1
529050 99529050 1001 86380 86390 1
529695 99529695 1001 86380 86390 1
529341 99529341 1001 86380 86390 1
529459 99529459 1001 86380 86390 1
529346 99529346 1001 86380 86390 1
529321 99529321 1001 86380 86390 1
529350 99529350 1001 86380 86390 1
529338 99529338 1001 86380 86390 1
529265 99529265 1001 86380 86390 1
529242 99529242 1001 86380 86390 1
529835 99529835 1001 86380 86390 1
529874 99529874 1001 86380 86390 1
529903 99529903 1001 86380 86390 1
529774 99529774 1001 86380 86390 1
530465 99530465 1001 86380 86390 1
530492 99530492 1001 86380 86390 1
530379 99530379 1001 86380 86390 1
530547 99530547 1001 86380 86390 1
530550 99530550 1001 86380 86390 1
530235 99530235 1001 86380 86390 1
530274 99530274 1001 86380 86390 1
530152 99530152 1001 86380 86390 1
530347 99530347 1001 86380 86390 1
530114 99530114 1001 86380 86390 1
530102 99530102 1001 86380 86390 1
529960 99529960 1001 86380 86390 1
530014 99530014 1001 86380 86390 1
530016 99530016 1001 86380 86390 1
530055 99530055 1001 86380 86390 1
530099 99530099 1001 86380 86390 1
530631 99530631 1001 86380 86390 1
531242 99531242 1001 86380 86390 1
531269 99531269 1001 86380 86390 1
531360 99531360 1001 86380 86390 1
531300 99531300 1001 86380 86390 1
531122 99531122 1001 86380 86390 1
531072 99531072 1001 86380 86390 1
530863 99530863 1001 86380 86390 1
530941 99530941 1001 86380 86390 1
530957 99530957 1001 86380 86390 1
530868 99530868 1001 86380 86390 1
531447 99531447 1001 86380 86390 1
531386 99531386 1001 86380 86390 1
531582 99531582 1001 86380 86390 1
532059 99532059 1001 86380 86390 1
532009 99532009 1001 86380 86390 1
531740 99531740 1001 86380 86390 1
531612 99531612 1001 86380 86390 1
531745 99531745 1001 86380 86390 1
531607 99531607 1001 86380 86390 1
531634 99531634 1001 86380 86390 1
531636 99531636 1001 86380 86390 1
532371 99532371 1001 86380 86390 1
532269 99532269 1001 86380 86390 1
532328 99532328 1001 86380 86390 1
532983 99532983 1001 86380 86390 1
532861 99532861 1001 86380 86390 1
533021 99533021 1001 86380 86390 1
532915 99532915 1001 86380 86390 1
532690 99532690 1001 86380 86390 1
532629 99532629 1001 86380 86390 1
532536 99532536 1001 86380 86390 1
532459 99532459 1001 86380 86390 1
532447 99532447 1001 86380 86390 1
532552 99532552 1001 86380 86390 1
533198 99533198 1001 86380 86390 1
533136 99533136 1001 86380 86390 1
533836 99533836 1001 86380 86390 1
533802 99533802 1001 86380 86390 1
533700 99533700 1001 86380 86390 1
533465 99533465 1001 86380 86390 1
533634 99533634 1001 86380 86390 1
533495 99533495 1001 86380 86390 1
533296 99533296 1001 86380 86390 1
533427 99533427 1001 86380 86390 1
533353 99533353 1001 86380 86390 1
534062 99534062 1001 86380 86390 1
533914 99533914 1001 86380 86390 1
533862 99533862 1001 86380 86390 1
534648 99534648 1001 86380 86390 1
534482 99534482 1001 86380 86390 1
534312 99534312 1001 86380 86390 1
534458 99534458 1001 86380 86390 1
534370 99534370 1001 86380 86390 1
534292 99534292 1001 86380 86390 1
534116 99534116 1001 86380 86390 1
534264 99534264 1001 86380 86390 1
534854 99534854 1001 86380 86390 1
534869 99534869 1001 86380 86390 1
534781 99534781 1001 86380 86390 1
534861 99534861 1001 86380 86390 1
534810 99534810 1001 86380 86390 1
534849 99534849 1001 86380 86390 1
535390 99535390 1001 86380 86390 1
535381 99535381 1001 86380 86390 1
535143 99535143 1001 86380 86390 1
535169 99535169 1001 86380 86390 1
535247 99535247 1001 86380 86390 1
535171 99535171 1001 86380 86390 1
534941 99534941 1001 86380 86390 1
534891 99534891 1001 86380 86390 1
534920 99534920 1001 86380 86390 1
535090 99535090 1001 86380 86390 1
534961 99534961 1001 86380 86390 1
534966 99534966 1001 86380 86390 1
535533 99535533 1001 86380 86390 1
535705 99535705 1001 86380 86390 1
535566 99535566 1001 86380 86390 1
535671 99535671 1001 86380 86390 1
535609 99535609 1001 86380 86390 1
535532 99535532 1001 86380 86390 1
536273 99536273 1001 86380 86390 1
536057 99536057 1001 86380 86390 1
535968 99535968 1001 86380 86390 1
536051 99536051 1001 86380 86390 1
535897 99535897 1001 86380 86390 1
535743 99535743 1001 86380 86390 1
535758 99535758 1001 86380 86390 1
535916 99535916 1001 86380 86390 1
536424 99536424 1001 86380 86390 1
536519 99536519 1001 86380 86390 1
536508 99536508 1001 86380 86390 1
536521 99536521 1001 86380 86390 1
536432 99536432 1001 86380 86390 1
536407 99536407 1001 86380 86390 1
536356 99536356 1001 86380 86390 1
536371 99536371 1001 86380 86390 1
536986 99536986 1001 86380 86390 1
536965 99536965 1001 86380 86390 1
536840 99536840 1001 86380 86390 1
536902 99536902 1001 86380 86390 1
536700 99536700 1001 86380 86390 1
536741 99536741 1001 86380 86390 1
536743 99536743 1001 86380 86390 1
536550 99536550 1001 86380 86390 1
536552 99536552 1001 86380 86390 1
537201 99537201 1001 86380 86390 1
537214 99537214 1001 86380 86390 1
537179 99537179 1001 86380 86390 1
537261 99537261 1001 86380 86390 1
537197 99537197 1001 86380 86390 1
537703 99537703 1001 86380 86390 1
537600 99537600 1001 86380 86390 1
537640 99537640 1001 86380 86390 1
537434 99537434 1001 86380 86390 1
537568 99537568 1001 86380 86390 1
537379 99537379 1001 86380 86390 1
538042 99538042 1001 86380 86390 1
538031 99538031 1001 86380 86390 1
538147 99538147 1001 86380 86390 1
538686 99538686 1001 86380 86390 1
538815 99538815 1001 86380 86390 1
538742 99538742 1001 86380 86390 1
538718 99538718 1001 86380 86390 1
538770 99538770 1001 86380 86390 1
538628 99538628 1001 86380 86390 1
538680 99538680 1001 86380 86390 1
538596 99538596 1001 86380 86390 1
538473 99538473 1001 86380 86390 1
538592 99538592 1001 86380 86390 1
538502 99538502 1001 86380 86390 1
538582 99538582 1001 86380 86390 1
538263 99538263 1001 86380 86390 1
538213 99538213 1001 86380 86390 1
538345 99538345 1001 86380 86390 1
538856 99538856 1001 86380 86390 1
539616 99539616 1001 86380 86390 1
539544 99539544 1001 86380 86390 1
539480 99539480 1001 86380 86390 1
539626 99539626 1001 86380 86390 1
539372 99539372 1001 86380 86390 1
539327 99539327 1001 86380 86390 1
539227 99539227 1001 86380 86390 1
539028 99539028 1001 86380 86390 1
539159 99539159 1001 86380 86390 1
539147 99539147 1001 86380 86390 1
539032 99539032 1001 86380 86390 1
539820 99539820 1001 86380 86390 1
539786 99539786 1001 86380 86390 1
539841 99539841 1001 86380 86390 1
539727 99539727 1001 86380 86390 1
540380 99540380 1001 86380 86390 1
540214 99540214 1001 86380 86390 1
540240 99540240 1001 86380 86390 1
540071 99540071 1001 86380 86390 1
539898 99539898 1001 86380 86390 1
539856 99539856 1001 86380 86390 1
540531 99540531 1001 86380 86390 1
540586 99540586 1001 86380 86390 1
540587 99540587 1001 86380 86390 1
540537 99540537 1001 86380 86390 1
540604 99540604 1001 86380 86390 1
540669 99540669 1001 86380 86390 1
540618 99540618 1001 86380 86390 1
541216 99541216 1001 86380 86390 1
541218 99541218 1001 86380 86390 1
541220 99541220 1001 86380 86390 1
541266 99541266 1001 86380 86390 1
541092 99541092 1001 86380 86390 1
541200 99541200 1001 86380 86390 1
541188 99541188 1001 86380 86390 1
540998 99540998 1001 86380 86390 1
540909 99540909 1001 86380 86390 1
540986 99540986 1001 86380 86390 1
540677 99540677 1001 86380 86390 1
540744 99540744 1001 86380 86390 1
542032 99542032 1001 86380 86390 1
541930 99541930 1001 86380 86390 1
541724 99541724 1001 86380 86390 1
541516 99541516 1001 86380 86390 1
541610 99541610 1001 86380 86390 1
542171 99542171 1001 86380 86390 1
542174 99542174 1001 86380 86390 1
542944 99542944 1001 86380 86390 1
542807 99542807 1001 86380 86390 1
542828 99542828 1001 86380 86390 1
542855 99542855 1001 86380 86390 1
542630 99542630 1001 86380 86390 1
542686 99542686 1001 86380 86390 1
542392 99542392 1001 86380 86390 1
542486 99542486 1001 86380 86390 1
542435 99542435 1001 86380 86390 1
542412 99542412 1001 86380 86390 1
542336 99542336 1001 86380 86390 1
542375 99542375 1001 86380 86390 1
543105 99543105 1001 86380 86390 1
542964 99542964 1001 86380 86390 1
543058 99543058 1001 86380 86390 1
543724 99543724 1001 86380 86390 1
543609 99543609 1001 86380 86390 1
543610 99543610 1001 86380 86390 1
543700 99543700 1001 86380 86390 1
543676 99543676 1001 86380 86390 1
543759 99543759 1001 86380 86390 1
543655 99543655 1001 86380 86390 1
543479 99543479 1001 86380 86390 1
543492 99543492 1001 86380 86390 1
543455 99543455 1001 86380 86390 1
543189 99543189 1001 86380 86390 1
543219 99543219 1001 86380 86390 1
543785 99543785 1001 86380 86390 1
543788 99543788 1001 86380 86390 1
543923 99543923 1001 86380 86390 1
544433 99544433 1001 86380 86390 1
544427 99544427 1001 86380 86390 1
544520 99544520 1001 86380 86390 1
544385 99544385 1001 86380 86390 1
544323 99544323 1001 86380 86390 1
544207 99544207 1001 86380 86390 1
544003 99544003 1001 86380 86390 1
544068 99544068 1001 86380 86390 1
544148 99544148 1001 86380 86390 1
544163 99544163 1001 86380 86390 1
544088 99544088 1001 86380 86390 1
543998 99543998 1001 86380 86390 1
544617 99544617 1001 86380 86390 1
420233 238 1001 41820 42417 1
500947 753 1002 41271 54205 1
400017 99400017 1001 86380 86390 1
400065 99400065 1001 86380 86390 1
400221 99400221 1001 86380 86390 1
400243 99400243 1001 86380 86390 1
400436 99400436 1001 86380 86390 1
400533 99400533 1001 86380 86390 1
400565 99400565 1001 86380 86390 1
400658 99400658 1001 86380 86390 1
400884 99400884 1001 86380 86390 1
400947 99400947 1001 86380 86390 1
400950 99400950 1001 86380 86390 1
401255 99401255 1001 86380 86390 1
401175 99401175 1001 86380 86390 1
401354 99401354 1001 86380 86390 1
401288 99401288 1001 86380 86390 1
401273 99401273 1001 86380 86390 1
401445 99401445 1001 86380 86390 1
401368 99401368 1001 86380 86390 1
401576 99401576 1001 86380 86390 1
402125 99402125 1001 86380 86390 1
402241 99402241 1001 86380 86390 1
402284 99402284 1001 86380 86390 1
402295 99402295 1001 86380 86390 1
402797 99402797 1001 86380 86390 1
402918 99402918 1001 86380 86390 1
402915 99402915 1001 86380 86390 1
402994 99402994 1001 86380 86390 1
403014 99403014 1001 86380 86390 1
403202 99403202 1001 86380 86390 1
403269 99403269 1001 86380 86390 1
403426 99403426 1001 86380 86390 1
403462 99403462 1001 86380 86390 1
403543 99403543 1001 86380 86390 1
404111 99404111 1001 86380 86390 1
404190 99404190 1001 86380 86390 1
404319 99404319 1001 86380 86390 1
404428 99404428 1001 86380 86390 1
404520 99404520 1001 86380 86390 1
404626 99404626 1001 86380 86390 1
404919 99404919 1001 86380 86390 1
405616 99405616 1001 86380 86390 1
405991 99405991 1001 86380 86390 1
406140 99406140 1001 86380 86390 1
406163 99406163 1001 86380 86390 1
406087 99406087 1001 86380 86390 1
406182 99406182 1001 86380 86390 1
406184 99406184 1001 86380 86390 1
406319 99406319 1001 86380 86390 1
406301 99406301 1001 86380 86390 1
406342 99406342 1001 86380 86390 1
406472 99406472 1001 86380 86390 1
406544 99406544 1001 86380 86390 1
406553 99406553 1001 86380 86390 1
406539 99406539 1001 86380 86390 1
406786 99406786 1001 86380 86390 1
406941 99406941 1001 86380 86390 1
406861 99406861 1001 86380 86390 1
406995 99406995 1001 86380 86390 1
406978 99406978 1001 86380 86390 1
406987 99406987 1001 86380 86390 1
407385 99407385 1001 86380 86390 1
407406 99407406 1001 86380 86390 1
407731 99407731 1001 86380 86390 1
407794 99407794 1001 86380 86390 1
408368 99408368 1001 86380 86390 1
408578 99408578 1001 86380 86390 1
408659 99408659 1001 86380 86390 1
408870 99408870 1001 86380 86390 1
409143 99409143 1001 86380 86390 1
409282 99409282 1001 86380 86390 1
409194 99409194 1001 86380 86390 1
409565 99409565 1001 86380 86390 1
409822 99409822 1001 86380 86390 1
409970 99409970 1001 86380 86390 1
409993 99409993 1001 86380 86390 1
410766 99410766 1001 86380 86390 1
410744 99410744 1001 86380 86390 1
410949 99410949 1001 86380 86390 1
410996 99410996 1001 86380 86390 1
411097 99411097 1001 86380 86390 1
411342 99411342 1001 86380 86390 1
411504 99411504 1001 86380 86390 1
411482 99411482 1001 86380 86390 1
411436 99411436 1001 86380 86390 1
411595 99411595 1001 86380 86390 1
411854 99411854 1001 86380 86390 1
411913 99411913 1001 86380 86390 1
411894 99411894 1001 86380 86390 1
411950 99411950 1001 86380 86390 1
412121 99412121 1001 86380 86390 1
412301 99412301 1001 86380 86390 1
412353 99412353 1001 86380 86390 1
413590 99413590 1001 86380 86390 1
413480 99413480 1001 86380 86390 1
413530 99413530 1001 86380 86390 1
412998 99412998 1001 86380 86390 1
412496 99412496 1001 86380 86390 1
413725 99413725 1001 86380 86390 1
414099 99414099 1001 86380 86390 1
414004 99414004 1001 86380 86390 1
414057 99414057 1001 86380 86390 1
415075 99415075 1001 86380 86390 1
415205 99415205 1001 86380 86390 1
415212 99415212 1001 86380 86390 1
414754 99414754 1001 86380 86390 1
414236 99414236 1001 86380 86390 1
414345 99414345 1001 86380 86390 1
414153 99414153 1001 86380 86390 1
415478 99415478 1001 86380 86390 1
415590 99415590 1001 86380 86390 1
415542 99415542 1001 86380 86390 1
416844 99416844 1001 86380 86390 1
416965 99416965 1001 86380 86390 1
416620 99416620 1001 86380 86390 1
416882 99416882 1001 86380 86390 1
415908 99415908 1001 86380 86390 1
416040 99416040 1001 86380 86390 1
416050 99416050 1001 86380 86390 1
416132 99416132 1001 86380 86390 1
417114 99417114 1001 86380 86390 1
417353 99417353 1001 86380 86390 1
417281 99417281 1001 86380 86390 1
417235 99417235 1001 86380 86390 1
417303 99417303 1001 86380 86390 1
418734 99418734 1001 86380 86390 1
418718 99418718 1001 86380 86390 1
418685 99418685 1001 86380 86390 1
418594 99418594 1001 86380 86390 1
418082 99418082 1001 86380 86390 1
418381 99418381 1001 86380 86390 1
418354 99418354 1001 86380 86390 1
418409 99418409 1001 86380 86390 1
417836 99417836 1001 86380 86390 1
417907 99417907 1001 86380 86390 1
417959 99417959 1001 86380 86390 1
419032 99419032 1001 86380 86390 1
418828 99418828 1001 86380 86390 1
418916 99418916 1001 86380 86390 1
419114 99419114 1001 86380 86390 1
420096 99420096 1001 86380 86390 1
420204 99420204 1001 86380 86390 1
419929 99419929 1001 86380 86390 1
419652 99419652 1001 86380 86390 1
420003 99420003 1001 86380 86390 1
422048 99422048 1001 86380 86390 1
422084 99422084 1001 86380 86390 1
421431 99421431 1001 86380 86390 1
421621 99421621 1001 86380 86390 1
421467 99421467 1001 86380 86390 1
421582 99421582 1001 86380 86390 1
421043 99421043 1001 86380 86390 1
421245 99421245 1001 86380 86390 1
420939 99420939 1001 86380 86390 1
420985 99420985 1001 86380 86390 1
422271 99422271 1001 86380 86390 1
422427 99422427 1001 86380 86390 1
422326 99422326 1001 86380 86390 1
423463 99423463 1001 86380 86390 1
423312 99423312 1001 86380 86390 1
423559 99423559 1001 86380 86390 1
423716 99423716 1001 86380 86390 1
423399 99423399 1001 86380 86390 1
423600 99423600 1001 86380 86390 1
423273 99423273 1001 86380 86390 1
423096 99423096 1001 86380 86390 1
423137 99423137 1001 86380 86390 1
422999 99422999 1001 86380 86390 1
423895 99423895 1001 86380 86390 1
423763 99423763 1001 86380 86390 1
423982 99423982 1001 86380 86390 1
425103 99425103 1001 86380 86390 1
425339 99425339 1001 86380 86390 1
425111 99425111 1001 86380 86390 1
425359 99425359 1001 86380 86390 1
425273 99425273 1001 86380 86390 1
425320 99425320 1001 86380 86390 1
424920 99424920 1001 86380 86390 1
424515 99424515 1001 86380 86390 1
424540 99424540 1001 86380 86390 1
425406 99425406 1001 86380 86390 1
425807 99425807 1001 86380 86390 1
425615 99425615 1001 86380 86390 1
425731 99425731 1001 86380 86390 1
425466 99425466 1001 86380 86390 1
426769 99426769 1001 86380 86390 1
426854 99426854 1001 86380 86390 1
426903 99426903 1001 86380 86390 1
426910 99426910 1001 86380 86390 1
426942 99426942 1001 86380 86390 1
426374 99426374 1001 86380 86390 1
426544 99426544 1001 86380 86390 1
426522 99426522 1001 86380 86390 1
426400 99426400 1001 86380 86390 1
426280 99426280 1001 86380 86390 1
426113 99426113 1001 86380 86390 1
427252 99427252 1001 86380 86390 1
428609 99428609 1001 86380 86390 1
428486 99428486 1001 86380 86390 1
428723 99428723 1001 86380 86390 1
428127 99428127 1001 86380 86390 1
428009 99428009 1001 86380 86390 1
428098 99428098 1001 86380 86390 1
428174 99428174 1001 86380 86390 1
428269 99428269 1001 86380 86390 1
428022 99428022 1001 86380 86390 1
427712 99427712 1001 86380 86390 1
427606 99427606 1001 86380 86390 1
427869 99427869 1001 86380 86390 1
429160 99429160 1001 86380 86390 1
430298 99430298 1001 86380 86390 1
430102 99430102 1001 86380 86390 1
430261 99430261 1001 86380 86390 1
429981 99429981 1001 86380 86390 1
429883 99429883 1001 86380 86390 1
429844 99429844 1001 86380 86390 1
429946 99429946 1001 86380 86390 1
429538 99429538 1001 86380 86390 1
430454 99430454 1001 86380 86390 1
430434 99430434 1001 86380 86390 1
430685 99430685 1001 86380 86390 1
430802 99430802 1001 86380 86390 1
430451 99430451 1001 86380 86390 1
430785 99430785 1001 86380 86390 1
431677 99431677 1001 86380 86390 1
431698 99431698 1001 86380 86390 1
431972 99431972 1001 86380 86390 1
432033 99432033 1001 86380 86390 1
431705 99431705 1001 86380 86390 1
431477 99431477 1001 86380 86390 1
431323 99431323 1001 86380 86390 1
431070 99431070 1001 86380 86390 1
431257 99431257 1001 86380 86390 1
432251 99432251 1001 86380 86390 1
433434 99433434 1001 86380 86390 1
433661 99433661 1001 86380 86390 1
433483 99433483 1001 86380 86390 1
433219 99433219 1001 86380 86390 1
432972 99432972 1001 86380 86390 1
433146 99433146 1001 86380 86390 1
432663 99432663 1001 86380 86390 1
434104 99434104 1001 86380 86390 1
435399 99435399 1001 86380 86390 1
435415 99435415 1001 86380 86390 1
434940 99434940 1001 86380 86390 1
434789 99434789 1001 86380 86390 1
434850 99434850 1001 86380 86390 1
434629 99434629 1001 86380 86390 1
434633 99434633 1001 86380 86390 1
434456 99434456 1001 86380 86390 1
434458 99434458 1001 86380 86390 1
434220 99434220 1001 86380 86390 1
435479 99435479 1001 86380 86390 1
435786 99435786 1001 86380 86390 1
435833 99435833 1001 86380 86390 1
435465 99435465 1001 86380 86390 1
435639 99435639 1001 86380 86390 1
435543 99435543 1001 86380 86390 1
436878 99436878 1001 86380 86390 1
436965 99436965 1001 86380 86390 1
437125 99437125 1001 86380 86390 1
436657 99436657 1001 86380 86390 1
436346 99436346 1001 86380 86390 1
436426 99436426 1001 86380 86390 1
436578 99436578 1001 86380 86390 1
436034 99436034 1001 86380 86390 1
300055 99300055 1001 86380 86390 1
300022 99300022 1001 86380 86390 1
300037 99300037 1001 86380 86390 1
437286 99437286 1001 86380 86390 1
300650 99300650 1001 86380 86390 1
300486 99300486 1001 86380 86390 1
300448 99300448 1001 86380 86390 1
300506 99300506 1001 86380 86390 1
300165 99300165 1001 86380 86390 1
300271 99300271 1001 86380 86390 1
300753 99300753 1001 86380 86390 1
300767 99300767 1001 86380 86390 1
300825 99300825 1001 86380 86390 1
300828 99300828 1001 86380 86390 1
301554 99301554 1001 86380 86390 1
301507 99301507 1001 86380 86390 1
301503 99301503 1001 86380 86390 1
301273 99301273 1001 86380 86390 1
301315 99301315 1001 86380 86390 1
301225 99301225 1001 86380 86390 1
301042 99301042 1001 86380 86390 1
301094 99301094 1001 86380 86390 1
301108 99301108 1001 86380 86390 1
301045 99301045 1001 86380 86390 1
301694 99301694 1001 86380 86390 1
301659 99301659 1001 86380 86390 1
301557 99301557 1001 86380 86390 1
301623 99301623 1001 86380 86390 1
302330 99302330 1001 86380 86390 1
302191 99302191 1001 86380 86390 1
302257 99302257 1001 86380 86390 1
302224 99302224 1001 86380 86390 1
302155 99302155 1001 86380 86390 1
302014 99302014 1001 86380 86390 1
302056 99302056 1001 86380 86390 1
302160 99302160 1001 86380 86390 1
302174 99302174 1001 86380 86390 1
301870 99301870 1001 86380 86390 1
301794 99301794 1001 86380 86390 1
301769 99301769 1001 86380 86390 1
301874 99301874 1001 86380 86390 1
301836 99301836 1001 86380 86390 1
302555 99302555 1001 86380 86390 1
303135 99303135 1001 86380 86390 1
303071 99303071 1001 86380 86390 1
303139 99303139 1001 86380 86390 1
303165 99303165 1001 86380 86390 1
302732 99302732 1001 86380 86390 1
302673 99302673 1001 86380 86390 1
302776 99302776 1001 86380 86390 1
302715 99302715 1001 86380 86390 1
303853 99303853 1001 86380 86390 1
304012 99304012 1001 86380 86390 1
303873 99303873 1001 86380 86390 1
303992 99303992 1001 86380 86390 1
303660 99303660 1001 86380 86390 1
303704 99303704 1001 86380 86390 1
303820 99303820 1001 86380 86390 1
303692 99303692 1001 86380 86390 1
303643 99303643 1001 86380 86390 1
303596 99303596 1001 86380 86390 1
303454 99303454 1001 86380 86390 1
303416 99303416 1001 86380 86390 1
303510 99303510 1001 86380 86390 1
304716 99304716 1001 86380 86390 1
304585 99304585 1001 86380 86390 1
304508 99304508 1001 86380 86390 1
304471 99304471 1001 86380 86390 1
304601 99304601 1001 86380 86390 1
304640 99304640 1001 86380 86390 1
304870 99304870 1001 86380 86390 1
304863 99304863 1001 86380 86390 1
305060 99305060 1001 86380 86390 1
305521 99305521 1001 86380 86390 1
305561 99305561 1001 86380 86390 1
305646 99305646 1001 86380 86390 1
305431 99305431 1001 86380 86390 1
305435 99305435 1001 86380 86390 1
305321 99305321 1001 86380 86390 1
305237 99305237 1001 86380 86390 1
305178 99305178 1001 86380 86390 1
500096 99500096 1001 86380 86390 1
500032 99500032 1001 86380 86390 1
500071 99500071 1001 86380 86390 1
500124 99500124 1001 86380 86390 1
500178 99500178 1001 86380 86390 1
500699 99500699 1001 86380 86390 1
500638 99500638 1001 86380 86390 1
500652 99500652 1001 86380 86390 1
500629 99500629 1001 86380 86390 1
500562 99500562 1001 86380 86390 1
500604 99500604 1001 86380 86390 1
500232 99500232 1001 86380 86390 1
500207 99500207 1001 86380 86390 1
500354 99500354 1001 86380 86390 1
500264 99500264 1001 86380 86390 1
500382 99500382 1001 86380 86390 1
500305 99500305 1001 86380 86390 1
500851 99500851 1001 86380 86390 1
501011 99501011 1001 86380 86390 1
501015 99501015 1001 86380 86390 1
500821 99500821 1001 86380 86390 1
501638 99501638 1001 86380 86390 1
501437 99501437 1001 86380 86390 1
501495 99501495 1001 86380 86390 1
501549 99501549 1001 86380 86390 1
501332 99501332 1001 86380 86390 1
501425 99501425 1001 86380 86390 1
501278 99501278 1001 86380 86390 1
501051 99501051 1001 86380 86390 1
501156 99501156 1001 86380 86390 1
501067 99501067 1001 86380 86390 1
501223 99501223 1001 86380 86390 1
501840 99501840 1001 86380 86390 1
501726 99501726 1001 86380 86390 1
502417 99502417 1001 86380 86390 1
502354 99502354 1001 86380 86390 1
502406 99502406 1001 86380 86390 1
502294 99502294 1001 86380 86390 1
502248 99502248 1001 86380 86390 1
502197 99502197 1001 86380 86390 1
502148 99502148 1001 86380 86390 1
501915 99501915 1001 86380 86390 1
502631 99502631 1001 86380 86390 1
502619 99502619 1001 86380 86390 1
502634 99502634 1001 86380 86390 1
502612 99502612 1001 86380 86390 1
503189 99503189 1001 86380 86390 1
503131 99503131 1001 86380 86390 1
503251 99503251 1001 86380 86390 1
503287 99503287 1001 86380 86390 1
503030 99503030 1001 86380 86390 1
502980 99502980 1001 86380 86390 1
502833 99502833 1001 86380 86390 1
504043 99504043 1001 86380 86390 1
504021 99504021 1001 86380 86390 1
504097 99504097 1001 86380 86390 1
504104 99504104 1001 86380 86390 1
503871 99503871 1001 86380 86390 1
503899 99503899 1001 86380 86390 1
503562 99503562 1001 86380 86390 1
503652 99503652 1001 86380 86390 1
503653 99503653 1001 86380 86390 1
503619 99503619 1001 86380 86390 1
503610 99503610 1001 86380 86390 1
503651 99503651 1001 86380 86390 1
504271 99504271 1001 86380 86390 1
504142 99504142 1001 86380 86390 1
504285 99504285 1001 86380 86390 1
504183 99504183 1001 86380 86390 1
504211 99504211 1001 86380 86390 1
504240 99504240 1001 86380 86390 1
504279 99504279 1001 86380 86390 1
504292 99504292 1001 86380 86390 1
504178 99504178 1001 86380 86390 1
504758 99504758 1001 86380 86390 1
504927 99504927 1001 86380 86390 1
504624 99504624 1001 86380 86390 1
504702 99504702 1001 86380 86390 1
504447 99504447 1001 86380 86390 1
504396 99504396 1001 86380 86390 1
504410 99504410 1001 86380 86390 1
504424 99504424 1001 86380 86390 1
504464 99504464 1001 86380 86390 1
504490 99504490 1001 86380 86390 1
505046 99505046 1001 86380 86390 1
505129 99505129 1001 86380 86390 1
504975 99504975 1001 86380 86390 1
505041 99505041 1001 86380 86390 1
505750 99505750 1001 86380 86390 1
505662 99505662 1001 86380 86390 1
505332 99505332 1001 86380 86390 1
505156 99505156 1001 86380 86390 1
505833 99505833 1001 86380 86390 1
505901 99505901 1001 86380 86390 1
506481 99506481 1001 86380 86390 1
506394 99506394 1001 86380 86390 1
506498 99506498 1001 86380 86390 1
506264 99506264 1001 86380 86390 1
506256 99506256 1001 86380 86390 1
506387 99506387 1001 86380 86390 1
506351 99506351 1001 86380 86390 1
506157 99506157 1001 86380 86390 1
506176 99506176 1001 86380 86390 1
506164 99506164 1001 86380 86390 1
506009 99506009 1001 86380 86390 1
506130 99506130 1001 86380 86390 1
506713 99506713 1001 86380 86390 1
506756 99506756 1001 86380 86390 1
507310 99507310 1001 86380 86390 1
507324 99507324 1001 86380 86390 1
507094 99507094 1001 86380 86390 1
507031 99507031 1001 86380 86390 1
507125 99507125 1001 86380 86390 1
506867 99506867 1001 86380 86390 1
506804 99506804 1001 86380 86390 1
506927 99506927 1001 86380 86390 1
507605 99507605 1001 86380 86390 1
507516 99507516 1001 86380 86390 1
507558 99507558 1001 86380 86390 1
507547 99507547 1001 86380 86390 1
508069 99508069 1001 86380 86390 1
508175 99508175 1001 86380 86390 1
508205 99508205 1001 86380 86390 1
508089 99508089 1001 86380 86390 1
508142 99508142 1001 86380 86390 1
508093 99508093 1001 86380 86390 1
507952 99507952 1001 86380 86390 1
507883 99507883 1001 86380 86390 1
508038 99508038 1001 86380 86390 1
507696 99507696 1001 86380 86390 1
507740 99507740 1001 86380 86390 1
507819 99507819 1001 86380 86390 1
508376 99508376 1001 86380 86390 1
508260 99508260 1001 86380 86390 1
508344 99508344 1001 86380 86390 1
508334 99508334 1001 86380 86390 1
508896 99508896 1001 86380 86390 1
508740 99508740 1001 86380 86390 1
508683 99508683 1001 86380 86390 1
508711 99508711 1001 86380 86390 1
508737 99508737 1001 86380 86390 1
508612 99508612 1001 86380 86390 1
508515 99508515 1001 86380 86390 1
508645 99508645 1001 86380 86390 1
508646 99508646 1001 86380 86390 1
509266 99509266 1001 86380 86390 1
509120 99509120 1001 86380 86390 1
509095 99509095 1001 86380 86390 1
509772 99509772 1001 86380 86390 1
509803 99509803 1001 86380 86390 1
509755 99509755 1001 86380 86390 1
509807 99509807 1001 86380 86390 1
509894 99509894 1001 86380 86390 1
509674 99509674 1001 86380 86390 1
509349 99509349 1001 86380 86390 1
509311 99509311 1001 86380 86390 1
509341 99509341 1001 86380 86390 1
509956 99509956 1001 86380 86390 1
509945 99509945 1001 86380 86390 1
510726 99510726 1001 86380 86390 1
510579 99510579 1001 86380 86390 1
510684 99510684 1001 86380 86390 1
510557 99510557 1001 86380 86390 1
510499 99510499 1001 86380 86390 1
510399 99510399 1001 86380 86390 1
510198 99510198 1001 86380 86390 1
510277 99510277 1001 86380 86390 1
510143 99510143 1001 86380 86390 1
510918 99510918 1001 86380 86390 1
510900 99510900 1001 86380 86390 1
510826 99510826 1001 86380 86390 1
510814 99510814 1001 86380 86390 1
510749 99510749 1001 86380 86390 1
511523 99511523 1001 86380 86390 1
511419 99511419 1001 86380 86390 1
511472 99511472 1001 86380 86390 1
511461 99511461 1001 86380 86390 1
511166 99511166 1001 86380 86390 1
511231 99511231 1001 86380 86390 1
511283 99511283 1001 86380 86390 1
511309 99511309 1001 86380 86390 1
511197 99511197 1001 86380 86390 1
511236 99511236 1001 86380 86390 1
511140 99511140 1001 86380 86390 1
510936 99510936 1001 86380 86390 1
511066 99511066 1001 86380 86390 1
511617 99511617 1001 86380 86390 1
511750 99511750 1001 86380 86390 1
511635 99511635 1001 86380 86390 1
511753 99511753 1001 86380 86390 1
512330 99512330 1001 86380 86390 1
512284 99512284 1001 86380 86390 1
512325 99512325 1001 86380 86390 1
512223 99512223 1001 86380 86390 1
512068 99512068 1001 86380 86390 1
512159 99512159 1001 86380 86390 1
511806 99511806 1001 86380 86390 1
511962 99511962 1001 86380 86390 1
511809 99511809 1001 86380 86390 1
512472 99512472 1001 86380 86390 1
512474 99512474 1001 86380 86390 1
512450 99512450 1001 86380 86390 1
512476 99512476 1001 86380 86390 1
512414 99512414 1001 86380 86390 1
513064 99513064 1001 86380 86390 1
513028 99513028 1001 86380 86390 1
512910 99512910 1001 86380 86390 1
512989 99512989 1001 86380 86390 1
512964 99512964 1001 86380 86390 1
512990 99512990 1001 86380 86390 1
512943 99512943 1001 86380 86390 1
513397 99513397 1001 86380 86390 1
513363 99513363 1001 86380 86390 1
513391 99513391 1001 86380 86390 1
513344 99513344 1001 86380 86390 1
513831 99513831 1001 86380 86390 1
513915 99513915 1001 86380 86390 1
513684 99513684 1001 86380 86390 1
513660 99513660 1001 86380 86390 1
513687 99513687 1001 86380 86390 1
513703 99513703 1001 86380 86390 1
513742 99513742 1001 86380 86390 1
513682 99513682 1001 86380 86390 1
513462 99513462 1001 86380 86390 1
513480 99513480 1001 86380 86390 1
513481 99513481 1001 86380 86390 1
514067 99514067 1001 86380 86390 1
514136 99514136 1001 86380 86390 1
514710 99514710 1001 86380 86390 1
514723 99514723 1001 86380 86390 1
514702 99514702 1001 86380 86390 1
514626 99514626 1001 86380 86390 1
514618 99514618 1001 86380 86390 1
514504 99514504 1001 86380 86390 1
514646 99514646 1001 86380 86390 1
514453 99514453 1001 86380 86390 1
514623 99514623 1001 86380 86390 1
514651 99514651 1001 86380 86390 1
514315 99514315 1001 86380 86390 1
514259 99514259 1001 86380 86390 1
514248 99514248 1001 86380 86390 1
514893 99514893 1001 86380 86390 1
515020 99515020 1001 86380 86390 1
515516 99515516 1001 86380 86390 1
515625 99515625 1001 86380 86390 1
515272 99515272 1001 86380 86390 1
515430 99515430 1001 86380 86390 1
515470 99515470 1001 86380 86390 1
515473 99515473 1001 86380 86390 1
515280 99515280 1001 86380 86390 1
515398 99515398 1001 86380 86390 1
515169 99515169 1001 86380 86390 1
515250 99515250 1001 86380 86390 1
515070 99515070 1001 86380 86390 1
515075 99515075 1001 86380 86390 1
515721 99515721 1001 86380 86390 1
515725 99515725 1001 86380 86390 1
515819 99515819 1001 86380 86390 1
516342 99516342 1001 86380 86390 1
516475 99516475 1001 86380 86390 1
516464 99516464 1001 86380 86390 1
[truncated: 4,082,153 more chars]
