# Supplementary material for: Fast and near-optimal monitoring for healthcare acquired infection outbreaks
Source: PLoS Comput Biol. 2019 Sep 16;15(9):e1007284. doi: 10.1371/journal.pcbi.1007284 (PMC6762212; doi:10.1371/journal.pcbi.1007284)
Supplement: S2 Data — (ZIP) [file pcbi.1007284.s007.zip › MobilityLogs2/HAISE_Carilion_all_visits_day_147.txt]

#Person location Sublocation StartTime EndTime Type
503728 859 1002 38069 38791 1
517518 1118 1001 71687 71987 1
400122 99400122 1001 86380 86390 1
400182 99400182 1001 86380 86390 1
400332 99400332 1001 86380 86390 1
400333 99400333 1001 86380 86390 1
400367 99400367 1001 86380 86390 1
400635 99400635 1001 86380 86390 1
400704 99400704 1001 86380 86390 1
400766 99400766 1001 86380 86390 1
400772 99400772 1001 86380 86390 1
400724 99400724 1001 86380 86390 1
400830 99400830 1001 86380 86390 1
400862 99400862 1001 86380 86390 1
401023 99401023 1001 86380 86390 1
401344 99401344 1001 86380 86390 1
401365 99401365 1001 86380 86390 1
401527 99401527 1001 86380 86390 1
401612 99401612 1001 86380 86390 1
401812 99401812 1001 86380 86390 1
401733 99401733 1001 86380 86390 1
401881 99401881 1001 86380 86390 1
402284 99402284 1001 86380 86390 1
402308 99402308 1001 86380 86390 1
402642 99402642 1001 86380 86390 1
402850 99402850 1001 86380 86390 1
402858 99402858 1001 86380 86390 1
402972 99402972 1001 86380 86390 1
403003 99403003 1001 86380 86390 1
403032 99403032 1001 86380 86390 1
403125 99403125 1001 86380 86390 1
403104 99403104 1001 86380 86390 1
403327 99403327 1001 86380 86390 1
403352 99403352 1001 86380 86390 1
403555 99403555 1001 86380 86390 1
403782 99403782 1001 86380 86390 1
404250 99404250 1001 86380 86390 1
404390 99404390 1001 86380 86390 1
404385 99404385 1001 86380 86390 1
405207 99405207 1001 86380 86390 1
405299 99405299 1001 86380 86390 1
405363 99405363 1001 86380 86390 1
405497 99405497 1001 86380 86390 1
405577 99405577 1001 86380 86390 1
405574 99405574 1001 86380 86390 1
405823 99405823 1001 86380 86390 1
405849 99405849 1001 86380 86390 1
405960 99405960 1001 86380 86390 1
406014 99406014 1001 86380 86390 1
406130 99406130 1001 86380 86390 1
406285 99406285 1001 86380 86390 1
406421 99406421 1001 86380 86390 1
406581 99406581 1001 86380 86390 1
406568 99406568 1001 86380 86390 1
406725 99406725 1001 86380 86390 1
406683 99406683 1001 86380 86390 1
406981 99406981 1001 86380 86390 1
407185 99407185 1001 86380 86390 1
407329 99407329 1001 86380 86390 1
407627 99407627 1001 86380 86390 1
407862 99407862 1001 86380 86390 1
407817 99407817 1001 86380 86390 1
407919 99407919 1001 86380 86390 1
407889 99407889 1001 86380 86390 1
408187 99408187 1001 86380 86390 1
408622 99408622 1001 86380 86390 1
409137 99409137 1001 86380 86390 1
409379 99409379 1001 86380 86390 1
409439 99409439 1001 86380 86390 1
409522 99409522 1001 86380 86390 1
409773 99409773 1001 86380 86390 1
409704 99409704 1001 86380 86390 1
409950 99409950 1001 86380 86390 1
409945 99409945 1001 86380 86390 1
410154 99410154 1001 86380 86390 1
410193 99410193 1001 86380 86390 1
410179 99410179 1001 86380 86390 1
410582 99410582 1001 86380 86390 1
410536 99410536 1001 86380 86390 1
410809 99410809 1001 86380 86390 1
410871 99410871 1001 86380 86390 1
410968 99410968 1001 86380 86390 1
410975 99410975 1001 86380 86390 1
411098 99411098 1001 86380 86390 1
411122 99411122 1001 86380 86390 1
411412 99411412 1001 86380 86390 1
411398 99411398 1001 86380 86390 1
411691 99411691 1001 86380 86390 1
411892 99411892 1001 86380 86390 1
411995 99411995 1001 86380 86390 1
412114 99412114 1001 86380 86390 1
412170 99412170 1001 86380 86390 1
412102 99412102 1001 86380 86390 1
412424 99412424 1001 86380 86390 1
413620 99413620 1001 86380 86390 1
413302 99413302 1001 86380 86390 1
413394 99413394 1001 86380 86390 1
413085 99413085 1001 86380 86390 1
413056 99413056 1001 86380 86390 1
412590 99412590 1001 86380 86390 1
412540 99412540 1001 86380 86390 1
413888 99413888 1001 86380 86390 1
413968 99413968 1001 86380 86390 1
413942 99413942 1001 86380 86390 1
415171 99415171 1001 86380 86390 1
414973 99414973 1001 86380 86390 1
415201 99415201 1001 86380 86390 1
415017 99415017 1001 86380 86390 1
414616 99414616 1001 86380 86390 1
414693 99414693 1001 86380 86390 1
414493 99414493 1001 86380 86390 1
414287 99414287 1001 86380 86390 1
414119 99414119 1001 86380 86390 1
415689 99415689 1001 86380 86390 1
416906 99416906 1001 86380 86390 1
416909 99416909 1001 86380 86390 1
416816 99416816 1001 86380 86390 1
416843 99416843 1001 86380 86390 1
416717 99416717 1001 86380 86390 1
416720 99416720 1001 86380 86390 1
416471 99416471 1001 86380 86390 1
416524 99416524 1001 86380 86390 1
416192 99416192 1001 86380 86390 1
415732 99415732 1001 86380 86390 1
417034 99417034 1001 86380 86390 1
417300 99417300 1001 86380 86390 1
417130 99417130 1001 86380 86390 1
417042 99417042 1001 86380 86390 1
417133 99417133 1001 86380 86390 1
417437 99417437 1001 86380 86390 1
418248 99418248 1001 86380 86390 1
418392 99418392 1001 86380 86390 1
417777 99417777 1001 86380 86390 1
418011 99418011 1001 86380 86390 1
419158 99419158 1001 86380 86390 1
419197 99419197 1001 86380 86390 1
420406 99420406 1001 86380 86390 1
420083 99420083 1001 86380 86390 1
420213 99420213 1001 86380 86390 1
420329 99420329 1001 86380 86390 1
419756 99419756 1001 86380 86390 1
419903 99419903 1001 86380 86390 1
419237 99419237 1001 86380 86390 1
419216 99419216 1001 86380 86390 1
419287 99419287 1001 86380 86390 1
420509 99420509 1001 86380 86390 1
420554 99420554 1001 86380 86390 1
420673 99420673 1001 86380 86390 1
421476 99421476 1001 86380 86390 1
421651 99421651 1001 86380 86390 1
421387 99421387 1001 86380 86390 1
421029 99421029 1001 86380 86390 1
422385 99422385 1001 86380 86390 1
422317 99422317 1001 86380 86390 1
422159 99422159 1001 86380 86390 1
423524 99423524 1001 86380 86390 1
423665 99423665 1001 86380 86390 1
423456 99423456 1001 86380 86390 1
423737 99423737 1001 86380 86390 1
423112 99423112 1001 86380 86390 1
423050 99423050 1001 86380 86390 1
422785 99422785 1001 86380 86390 1
422789 99422789 1001 86380 86390 1
423924 99423924 1001 86380 86390 1
423959 99423959 1001 86380 86390 1
424005 99424005 1001 86380 86390 1
425117 99425117 1001 86380 86390 1
425208 99425208 1001 86380 86390 1
425186 99425186 1001 86380 86390 1
424889 99424889 1001 86380 86390 1
424691 99424691 1001 86380 86390 1
424590 99424590 1001 86380 86390 1
424576 99424576 1001 86380 86390 1
424380 99424380 1001 86380 86390 1
424161 99424161 1001 86380 86390 1
424199 99424199 1001 86380 86390 1
424409 99424409 1001 86380 86390 1
425559 99425559 1001 86380 86390 1
425625 99425625 1001 86380 86390 1
425429 99425429 1001 86380 86390 1
427117 99427117 1001 86380 86390 1
427069 99427069 1001 86380 86390 1
426413 99426413 1001 86380 86390 1
426498 99426498 1001 86380 86390 1
426342 99426342 1001 86380 86390 1
425871 99425871 1001 86380 86390 1
426210 99426210 1001 86380 86390 1
427416 99427416 1001 86380 86390 1
425834 99425834 1001 86380 86390 1
427522 99427522 1001 86380 86390 1
427164 99427164 1001 86380 86390 1
428632 99428632 1001 86380 86390 1
428373 99428373 1001 86380 86390 1
428510 99428510 1001 86380 86390 1
428628 99428628 1001 86380 86390 1
428131 99428131 1001 86380 86390 1
428182 99428182 1001 86380 86390 1
428276 99428276 1001 86380 86390 1
427671 99427671 1001 86380 86390 1
427818 99427818 1001 86380 86390 1
428941 99428941 1001 86380 86390 1
428944 99428944 1001 86380 86390 1
428774 99428774 1001 86380 86390 1
429036 99429036 1001 86380 86390 1
430241 99430241 1001 86380 86390 1
430338 99430338 1001 86380 86390 1
429744 99429744 1001 86380 86390 1
429703 99429703 1001 86380 86390 1
430743 99430743 1001 86380 86390 1
430415 99430415 1001 86380 86390 1
430603 99430603 1001 86380 86390 1
430523 99430523 1001 86380 86390 1
431895 99431895 1001 86380 86390 1
431980 99431980 1001 86380 86390 1
431510 99431510 1001 86380 86390 1
431122 99431122 1001 86380 86390 1
431153 99431153 1001 86380 86390 1
430881 99430881 1001 86380 86390 1
431199 99431199 1001 86380 86390 1
432202 99432202 1001 86380 86390 1
432328 99432328 1001 86380 86390 1
432331 99432331 1001 86380 86390 1
433490 99433490 1001 86380 86390 1
433329 99433329 1001 86380 86390 1
433629 99433629 1001 86380 86390 1
433518 99433518 1001 86380 86390 1
432902 99432902 1001 86380 86390 1
433261 99433261 1001 86380 86390 1
432664 99432664 1001 86380 86390 1
432555 99432555 1001 86380 86390 1
432835 99432835 1001 86380 86390 1
432872 99432872 1001 86380 86390 1
434072 99434072 1001 86380 86390 1
433802 99433802 1001 86380 86390 1
435318 99435318 1001 86380 86390 1
435193 99435193 1001 86380 86390 1
435388 99435388 1001 86380 86390 1
435212 99435212 1001 86380 86390 1
434919 99434919 1001 86380 86390 1
434748 99434748 1001 86380 86390 1
434613 99434613 1001 86380 86390 1
434340 99434340 1001 86380 86390 1
434497 99434497 1001 86380 86390 1
435515 99435515 1001 86380 86390 1
435656 99435656 1001 86380 86390 1
435833 99435833 1001 86380 86390 1
435642 99435642 1001 86380 86390 1
437077 99437077 1001 86380 86390 1
437125 99437125 1001 86380 86390 1
436777 99436777 1001 86380 86390 1
436824 99436824 1001 86380 86390 1
436630 99436630 1001 86380 86390 1
436503 99436503 1001 86380 86390 1
436556 99436556 1001 86380 86390 1
436539 99436539 1001 86380 86390 1
436264 99436264 1001 86380 86390 1
436148 99436148 1001 86380 86390 1
435996 99435996 1001 86380 86390 1
436083 99436083 1001 86380 86390 1
436335 99436335 1001 86380 86390 1
300704 99300704 1001 86380 86390 1
300584 99300584 1001 86380 86390 1
300722 99300722 1001 86380 86390 1
300430 99300430 1001 86380 86390 1
300291 99300291 1001 86380 86390 1
300202 99300202 1001 86380 86390 1
300255 99300255 1001 86380 86390 1
300232 99300232 1001 86380 86390 1
300299 99300299 1001 86380 86390 1
300145 99300145 1001 86380 86390 1
300821 99300821 1001 86380 86390 1
300771 99300771 1001 86380 86390 1
300746 99300746 1001 86380 86390 1
300734 99300734 1001 86380 86390 1
300737 99300737 1001 86380 86390 1
301530 99301530 1001 86380 86390 1
301545 99301545 1001 86380 86390 1
301155 99301155 1001 86380 86390 1
301199 99301199 1001 86380 86390 1
301252 99301252 1001 86380 86390 1
301254 99301254 1001 86380 86390 1
301244 99301244 1001 86380 86390 1
301078 99301078 1001 86380 86390 1
300969 99300969 1001 86380 86390 1
301594 99301594 1001 86380 86390 1
301641 99301641 1001 86380 86390 1
302239 99302239 1001 86380 86390 1
302227 99302227 1001 86380 86390 1
302266 99302266 1001 86380 86390 1
302233 99302233 1001 86380 86390 1
302273 99302273 1001 86380 86390 1
302235 99302235 1001 86380 86390 1
302060 99302060 1001 86380 86390 1
302050 99302050 1001 86380 86390 1
302065 99302065 1001 86380 86390 1
302014 99302014 1001 86380 86390 1
302094 99302094 1001 86380 86390 1
301915 99301915 1001 86380 86390 1
301827 99301827 1001 86380 86390 1
301763 99301763 1001 86380 86390 1
301882 99301882 1001 86380 86390 1
301921 99301921 1001 86380 86390 1
302469 99302469 1001 86380 86390 1
302446 99302446 1001 86380 86390 1
302525 99302525 1001 86380 86390 1
302551 99302551 1001 86380 86390 1
303039 99303039 1001 86380 86390 1
302899 99302899 1001 86380 86390 1
302876 99302876 1001 86380 86390 1
302941 99302941 1001 86380 86390 1
302929 99302929 1001 86380 86390 1
302981 99302981 1001 86380 86390 1
302905 99302905 1001 86380 86390 1
302893 99302893 1001 86380 86390 1
302920 99302920 1001 86380 86390 1
302592 99302592 1001 86380 86390 1
302596 99302596 1001 86380 86390 1
303218 99303218 1001 86380 86390 1
303388 99303388 1001 86380 86390 1
303379 99303379 1001 86380 86390 1
303944 99303944 1001 86380 86390 1
303976 99303976 1001 86380 86390 1
304012 99304012 1001 86380 86390 1
303912 99303912 1001 86380 86390 1
303727 99303727 1001 86380 86390 1
303796 99303796 1001 86380 86390 1
303470 99303470 1001 86380 86390 1
303536 99303536 1001 86380 86390 1
303549 99303549 1001 86380 86390 1
303485 99303485 1001 86380 86390 1
304237 99304237 1001 86380 86390 1
304146 99304146 1001 86380 86390 1
304736 99304736 1001 86380 86390 1
304764 99304764 1001 86380 86390 1
304506 99304506 1001 86380 86390 1
304521 99304521 1001 86380 86390 1
304562 99304562 1001 86380 86390 1
304330 99304330 1001 86380 86390 1
304445 99304445 1001 86380 86390 1
304951 99304951 1001 86380 86390 1
305548 99305548 1001 86380 86390 1
305497 99305497 1001 86380 86390 1
305581 99305581 1001 86380 86390 1
305594 99305594 1001 86380 86390 1
305378 99305378 1001 86380 86390 1
305287 99305287 1001 86380 86390 1
305419 99305419 1001 86380 86390 1
305401 99305401 1001 86380 86390 1
305078 99305078 1001 86380 86390 1
305198 99305198 1001 86380 86390 1
305244 99305244 1001 86380 86390 1
305245 99305245 1001 86380 86390 1
305696 99305696 1001 86380 86390 1
500154 99500154 1001 86380 86390 1
500002 99500002 1001 86380 86390 1
500029 99500029 1001 86380 86390 1
500186 99500186 1001 86380 86390 1
500084 99500084 1001 86380 86390 1
500047 99500047 1001 86380 86390 1
500008 99500008 1001 86380 86390 1
500073 99500073 1001 86380 86390 1
500707 99500707 1001 86380 86390 1
500506 99500506 1001 86380 86390 1
500522 99500522 1001 86380 86390 1
500410 99500410 1001 86380 86390 1
500503 99500503 1001 86380 86390 1
500298 99500298 1001 86380 86390 1
500953 99500953 1001 86380 86390 1
500823 99500823 1001 86380 86390 1
500941 99500941 1001 86380 86390 1
501009 99501009 1001 86380 86390 1
500827 99500827 1001 86380 86390 1
500937 99500937 1001 86380 86390 1
501015 99501015 1001 86380 86390 1
501566 99501566 1001 86380 86390 1
501536 99501536 1001 86380 86390 1
501281 99501281 1001 86380 86390 1
501272 99501272 1001 86380 86390 1
501393 99501393 1001 86380 86390 1
501061 99501061 1001 86380 86390 1
501113 99501113 1001 86380 86390 1
501029 99501029 1001 86380 86390 1
501753 99501753 1001 86380 86390 1
502265 99502265 1001 86380 86390 1
502443 99502443 1001 86380 86390 1
502317 99502317 1001 86380 86390 1
502319 99502319 1001 86380 86390 1
502320 99502320 1001 86380 86390 1
502107 99502107 1001 86380 86390 1
502134 99502134 1001 86380 86390 1
502262 99502262 1001 86380 86390 1
502479 99502479 1001 86380 86390 1
502630 99502630 1001 86380 86390 1
503271 99503271 1001 86380 86390 1
502931 99502931 1001 86380 86390 1
503074 99503074 1001 86380 86390 1
502736 99502736 1001 86380 86390 1
502806 99502806 1001 86380 86390 1
502795 99502795 1001 86380 86390 1
503403 99503403 1001 86380 86390 1
503925 99503925 1001 86380 86390 1
504001 99504001 1001 86380 86390 1
503707 99503707 1001 86380 86390 1
503889 99503889 1001 86380 86390 1
503840 99503840 1001 86380 86390 1
503844 99503844 1001 86380 86390 1
503715 99503715 1001 86380 86390 1
503553 99503553 1001 86380 86390 1
503635 99503635 1001 86380 86390 1
503701 99503701 1001 86380 86390 1
503572 99503572 1001 86380 86390 1
503587 99503587 1001 86380 86390 1
504272 99504272 1001 86380 86390 1
504120 99504120 1001 86380 86390 1
504161 99504161 1001 86380 86390 1
504916 99504916 1001 86380 86390 1
504862 99504862 1001 86380 86390 1
504815 99504815 1001 86380 86390 1
504599 99504599 1001 86380 86390 1
504535 99504535 1001 86380 86390 1
504591 99504591 1001 86380 86390 1
504737 99504737 1001 86380 86390 1
504389 99504389 1001 86380 86390 1
504328 99504328 1001 86380 86390 1
504423 99504423 1001 86380 86390 1
504488 99504488 1001 86380 86390 1
504527 99504527 1001 86380 86390 1
505020 99505020 1001 86380 86390 1
505064 99505064 1001 86380 86390 1
505634 99505634 1001 86380 86390 1
505725 99505725 1001 86380 86390 1
505553 99505553 1001 86380 86390 1
505281 99505281 1001 86380 86390 1
505152 99505152 1001 86380 86390 1
505963 99505963 1001 86380 86390 1
505831 99505831 1001 86380 86390 1
506455 99506455 1001 86380 86390 1
506482 99506482 1001 86380 86390 1
506508 99506508 1001 86380 86390 1
506526 99506526 1001 86380 86390 1
506577 99506577 1001 86380 86390 1
506266 99506266 1001 86380 86390 1
506305 99506305 1001 86380 86390 1
506140 99506140 1001 86380 86390 1
506744 99506744 1001 86380 86390 1
506746 99506746 1001 86380 86390 1
506669 99506669 1001 86380 86390 1
507233 99507233 1001 86380 86390 1
507384 99507384 1001 86380 86390 1
507146 99507146 1001 86380 86390 1
507212 99507212 1001 86380 86390 1
506867 99506867 1001 86380 86390 1
506928 99506928 1001 86380 86390 1
507537 99507537 1001 86380 86390 1
507568 99507568 1001 86380 86390 1
507520 99507520 1001 86380 86390 1
508098 99508098 1001 86380 86390 1
508163 99508163 1001 86380 86390 1
508115 99508115 1001 86380 86390 1
508241 99508241 1001 86380 86390 1
507850 99507850 1001 86380 86390 1
507944 99507944 1001 86380 86390 1
507983 99507983 1001 86380 86390 1
507869 99507869 1001 86380 86390 1
507960 99507960 1001 86380 86390 1
507860 99507860 1001 86380 86390 1
508003 99508003 1001 86380 86390 1
507723 99507723 1001 86380 86390 1
507833 99507833 1001 86380 86390 1
508376 99508376 1001 86380 86390 1
508251 99508251 1001 86380 86390 1
508396 99508396 1001 86380 86390 1
508358 99508358 1001 86380 86390 1
508910 99508910 1001 86380 86390 1
508965 99508965 1001 86380 86390 1
509065 99509065 1001 86380 86390 1
508765 99508765 1001 86380 86390 1
508766 99508766 1001 86380 86390 1
508743 99508743 1001 86380 86390 1
508837 99508837 1001 86380 86390 1
508735 99508735 1001 86380 86390 1
508851 99508851 1001 86380 86390 1
508842 99508842 1001 86380 86390 1
508662 99508662 1001 86380 86390 1
508561 99508561 1001 86380 86390 1
508659 99508659 1001 86380 86390 1
509150 99509150 1001 86380 86390 1
509242 99509242 1001 86380 86390 1
509126 99509126 1001 86380 86390 1
509145 99509145 1001 86380 86390 1
509262 99509262 1001 86380 86390 1
509735 99509735 1001 86380 86390 1
509700 99509700 1001 86380 86390 1
509739 99509739 1001 86380 86390 1
509705 99509705 1001 86380 86390 1
509891 99509891 1001 86380 86390 1
509592 99509592 1001 86380 86390 1
509543 99509543 1001 86380 86390 1
509634 99509634 1001 86380 86390 1
509635 99509635 1001 86380 86390 1
509573 99509573 1001 86380 86390 1
509297 99509297 1001 86380 86390 1
509338 99509338 1001 86380 86390 1
509913 99509913 1001 86380 86390 1
510058 99510058 1001 86380 86390 1
510036 99510036 1001 86380 86390 1
510000 99510000 1001 86380 86390 1
509910 99509910 1001 86380 86390 1
510698 99510698 1001 86380 86390 1
510605 99510605 1001 86380 86390 1
510571 99510571 1001 86380 86390 1
510428 99510428 1001 86380 86390 1
510468 99510468 1001 86380 86390 1
510248 99510248 1001 86380 86390 1
510237 99510237 1001 86380 86390 1
510149 99510149 1001 86380 86390 1
510281 99510281 1001 86380 86390 1
510270 99510270 1001 86380 86390 1
510193 99510193 1001 86380 86390 1
510791 99510791 1001 86380 86390 1
510523 99510523 1001 86380 86390 1
510808 99510808 1001 86380 86390 1
510744 99510744 1001 86380 86390 1
510904 99510904 1001 86380 86390 1
511376 99511376 1001 86380 86390 1
511442 99511442 1001 86380 86390 1
511485 99511485 1001 86380 86390 1
511462 99511462 1001 86380 86390 1
511153 99511153 1001 86380 86390 1
511221 99511221 1001 86380 86390 1
511302 99511302 1001 86380 86390 1
511252 99511252 1001 86380 86390 1
511292 99511292 1001 86380 86390 1
511319 99511319 1001 86380 86390 1
511062 99511062 1001 86380 86390 1
511039 99511039 1001 86380 86390 1
510948 99510948 1001 86380 86390 1
510951 99510951 1001 86380 86390 1
510992 99510992 1001 86380 86390 1
511044 99511044 1001 86380 86390 1
511096 99511096 1001 86380 86390 1
511109 99511109 1001 86380 86390 1
511046 99511046 1001 86380 86390 1
511605 99511605 1001 86380 86390 1
511619 99511619 1001 86380 86390 1
511725 99511725 1001 86380 86390 1
511636 99511636 1001 86380 86390 1
511741 99511741 1001 86380 86390 1
511573 99511573 1001 86380 86390 1
512195 99512195 1001 86380 86390 1
511971 99511971 1001 86380 86390 1
512140 99512140 1001 86380 86390 1
512143 99512143 1001 86380 86390 1
512092 99512092 1001 86380 86390 1
512028 99512028 1001 86380 86390 1
511875 99511875 1001 86380 86390 1
511811 99511811 1001 86380 86390 1
511886 99511886 1001 86380 86390 1
512480 99512480 1001 86380 86390 1
512538 99512538 1001 86380 86390 1
512553 99512553 1001 86380 86390 1
512412 99512412 1001 86380 86390 1
512517 99512517 1001 86380 86390 1
513170 99513170 1001 86380 86390 1
513053 99513053 1001 86380 86390 1
513069 99513069 1001 86380 86390 1
513007 99513007 1001 86380 86390 1
513060 99513060 1001 86380 86390 1
513201 99513201 1001 86380 86390 1
512832 99512832 1001 86380 86390 1
512989 99512989 1001 86380 86390 1
512925 99512925 1001 86380 86390 1
512822 99512822 1001 86380 86390 1
512823 99512823 1001 86380 86390 1
512868 99512868 1001 86380 86390 1
512654 99512654 1001 86380 86390 1
512772 99512772 1001 86380 86390 1
512594 99512594 1001 86380 86390 1
512776 99512776 1001 86380 86390 1
513245 99513245 1001 86380 86390 1
513388 99513388 1001 86380 86390 1
513401 99513401 1001 86380 86390 1
513236 99513236 1001 86380 86390 1
513922 99513922 1001 86380 86390 1
513859 99513859 1001 86380 86390 1
513967 99513967 1001 86380 86390 1
513980 99513980 1001 86380 86390 1
513762 99513762 1001 86380 86390 1
513725 99513725 1001 86380 86390 1
513648 99513648 1001 86380 86390 1
514041 99514041 1001 86380 86390 1
514189 99514189 1001 86380 86390 1
514182 99514182 1001 86380 86390 1
514654 99514654 1001 86380 86390 1
514667 99514667 1001 86380 86390 1
514681 99514681 1001 86380 86390 1
514657 99514657 1001 86380 86390 1
514747 99514747 1001 86380 86390 1
514709 99514709 1001 86380 86390 1
514685 99514685 1001 86380 86390 1
514497 99514497 1001 86380 86390 1
514524 99514524 1001 86380 86390 1
514473 99514473 1001 86380 86390 1
514616 99514616 1001 86380 86390 1
514541 99514541 1001 86380 86390 1
514581 99514581 1001 86380 86390 1
514633 99514633 1001 86380 86390 1
514368 99514368 1001 86380 86390 1
514254 99514254 1001 86380 86390 1
514287 99514287 1001 86380 86390 1
514906 99514906 1001 86380 86390 1
514959 99514959 1001 86380 86390 1
515040 99515040 1001 86380 86390 1
515507 99515507 1001 86380 86390 1
515521 99515521 1001 86380 86390 1
515270 99515270 1001 86380 86390 1
515104 99515104 1001 86380 86390 1
515065 99515065 1001 86380 86390 1
515210 99515210 1001 86380 86390 1
515815 99515815 1001 86380 86390 1
515820 99515820 1001 86380 86390 1
515809 99515809 1001 86380 86390 1
515848 99515848 1001 86380 86390 1
516366 99516366 1001 86380 86390 1
516431 99516431 1001 86380 86390 1
516239 99516239 1001 86380 86390 1
516204 99516204 1001 86380 86390 1
516128 99516128 1001 86380 86390 1
516180 99516180 1001 86380 86390 1
516219 99516219 1001 86380 86390 1
516286 99516286 1001 86380 86390 1
516210 99516210 1001 86380 86390 1
516019 99516019 1001 86380 86390 1
516002 99516002 1001 86380 86390 1
516611 99516611 1001 86380 86390 1
516641 99516641 1001 86380 86390 1
516680 99516680 1001 86380 86390 1
516681 99516681 1001 86380 86390 1
516527 99516527 1001 86380 86390 1
516618 99516618 1001 86380 86390 1
516696 99516696 1001 86380 86390 1
516568 99516568 1001 86380 86390 1
517248 99517248 1001 86380 86390 1
517180 99517180 1001 86380 86390 1
517108 99517108 1001 86380 86390 1
516769 99516769 1001 86380 86390 1
516842 99516842 1001 86380 86390 1
516908 99516908 1001 86380 86390 1
517502 99517502 1001 86380 86390 1
517523 99517523 1001 86380 86390 1
517369 99517369 1001 86380 86390 1
517499 99517499 1001 86380 86390 1
518033 99518033 1001 86380 86390 1
517975 99517975 1001 86380 86390 1
518017 99518017 1001 86380 86390 1
518153 99518153 1001 86380 86390 1
517773 99517773 1001 86380 86390 1
517839 99517839 1001 86380 86390 1
517701 99517701 1001 86380 86390 1
517727 99517727 1001 86380 86390 1
518263 99518263 1001 86380 86390 1
517542 99517542 1001 86380 86390 1
518335 99518335 1001 86380 86390 1
518326 99518326 1001 86380 86390 1
518262 99518262 1001 86380 86390 1
518817 99518817 1001 86380 86390 1
518934 99518934 1001 86380 86390 1
518656 99518656 1001 86380 86390 1
518638 99518638 1001 86380 86390 1
518412 99518412 1001 86380 86390 1
518529 99518529 1001 86380 86390 1
518388 99518388 1001 86380 86390 1
518560 99518560 1001 86380 86390 1
519042 99519042 1001 86380 86390 1
519675 99519675 1001 86380 86390 1
519645 99519645 1001 86380 86390 1
519466 99519466 1001 86380 86390 1
519443 99519443 1001 86380 86390 1
519509 99519509 1001 86380 86390 1
519432 99519432 1001 86380 86390 1
519423 99519423 1001 86380 86390 1
519593 99519593 1001 86380 86390 1
519896 99519896 1001 86380 86390 1
520556 99520556 1001 86380 86390 1
520405 99520405 1001 86380 86390 1
520201 99520201 1001 86380 86390 1
520112 99520112 1001 86380 86390 1
520078 99520078 1001 86380 86390 1
520133 99520133 1001 86380 86390 1
520823 99520823 1001 86380 86390 1
520720 99520720 1001 86380 86390 1
520669 99520669 1001 86380 86390 1
520763 99520763 1001 86380 86390 1
520662 99520662 1001 86380 86390 1
521358 99521358 1001 86380 86390 1
521295 99521295 1001 86380 86390 1
521273 99521273 1001 86380 86390 1
521311 99521311 1001 86380 86390 1
521067 99521067 1001 86380 86390 1
521237 99521237 1001 86380 86390 1
520913 99520913 1001 86380 86390 1
520849 99520849 1001 86380 86390 1
520918 99520918 1001 86380 86390 1
521549 99521549 1001 86380 86390 1
521498 99521498 1001 86380 86390 1
521642 99521642 1001 86380 86390 1
522244 99522244 1001 86380 86390 1
521996 99521996 1001 86380 86390 1
522076 99522076 1001 86380 86390 1
521902 99521902 1001 86380 86390 1
521793 99521793 1001 86380 86390 1
521850 99521850 1001 86380 86390 1
521877 99521877 1001 86380 86390 1
522315 99522315 1001 86380 86390 1
522395 99522395 1001 86380 86390 1
522938 99522938 1001 86380 86390 1
522980 99522980 1001 86380 86390 1
522996 99522996 1001 86380 86390 1
523077 99523077 1001 86380 86390 1
522715 99522715 1001 86380 86390 1
522553 99522553 1001 86380 86390 1
522572 99522572 1001 86380 86390 1
522510 99522510 1001 86380 86390 1
523219 99523219 1001 86380 86390 1
523159 99523159 1001 86380 86390 1
523242 99523242 1001 86380 86390 1
523307 99523307 1001 86380 86390 1
523295 99523295 1001 86380 86390 1
523907 99523907 1001 86380 86390 1
523898 99523898 1001 86380 86390 1
523850 99523850 1001 86380 86390 1
523775 99523775 1001 86380 86390 1
523715 99523715 1001 86380 86390 1
523625 99523625 1001 86380 86390 1
523665 99523665 1001 86380 86390 1
523389 99523389 1001 86380 86390 1
523402 99523402 1001 86380 86390 1
523391 99523391 1001 86380 86390 1
523469 99523469 1001 86380 86390 1
523419 99523419 1001 86380 86390 1
523458 99523458 1001 86380 86390 1
523471 99523471 1001 86380 86390 1
523459 99523459 1001 86380 86390 1
523485 99523485 1001 86380 86390 1
523342 99523342 1001 86380 86390 1
523473 99523473 1001 86380 86390 1
523499 99523499 1001 86380 86390 1
524035 99524035 1001 86380 86390 1
524048 99524048 1001 86380 86390 1
524148 99524148 1001 86380 86390 1
524641 99524641 1001 86380 86390 1
524629 99524629 1001 86380 86390 1
524422 99524422 1001 86380 86390 1
524431 99524431 1001 86380 86390 1
524292 99524292 1001 86380 86390 1
524332 99524332 1001 86380 86390 1
524233 99524233 1001 86380 86390 1
524169 99524169 1001 86380 86390 1
524798 99524798 1001 86380 86390 1
524851 99524851 1001 86380 86390 1
524905 99524905 1001 86380 86390 1
524842 99524842 1001 86380 86390 1
525452 99525452 1001 86380 86390 1
525212 99525212 1001 86380 86390 1
525264 99525264 1001 86380 86390 1
525280 99525280 1001 86380 86390 1
525345 99525345 1001 86380 86390 1
525307 99525307 1001 86380 86390 1
525385 99525385 1001 86380 86390 1
525196 99525196 1001 86380 86390 1
525002 99525002 1001 86380 86390 1
525178 99525178 1001 86380 86390 1
525039 99525039 1001 86380 86390 1
525699 99525699 1001 86380 86390 1
525609 99525609 1001 86380 86390 1
525598 99525598 1001 86380 86390 1
525611 99525611 1001 86380 86390 1
525653 99525653 1001 86380 86390 1
525617 99525617 1001 86380 86390 1
526359 99526359 1001 86380 86390 1
526245 99526245 1001 86380 86390 1
526221 99526221 1001 86380 86390 1
526265 99526265 1001 86380 86390 1
526024 99526024 1001 86380 86390 1
526112 99526112 1001 86380 86390 1
526087 99526087 1001 86380 86390 1
525971 99525971 1001 86380 86390 1
525833 99525833 1001 86380 86390 1
525990 99525990 1001 86380 86390 1
525887 99525887 1001 86380 86390 1
526578 99526578 1001 86380 86390 1
526540 99526540 1001 86380 86390 1
526573 99526573 1001 86380 86390 1
526470 99526470 1001 86380 86390 1
527230 99527230 1001 86380 86390 1
526932 99526932 1001 86380 86390 1
526868 99526868 1001 86380 86390 1
526991 99526991 1001 86380 86390 1
526720 99526720 1001 86380 86390 1
526649 99526649 1001 86380 86390 1
527390 99527390 1001 86380 86390 1
526629 99526629 1001 86380 86390 1
527379 99527379 1001 86380 86390 1
527253 99527253 1001 86380 86390 1
527450 99527450 1001 86380 86390 1
527257 99527257 1001 86380 86390 1
528031 99528031 1001 86380 86390 1
527981 99527981 1001 86380 86390 1
527688 99527688 1001 86380 86390 1
527806 99527806 1001 86380 86390 1
527677 99527677 1001 86380 86390 1
527736 99527736 1001 86380 86390 1
527739 99527739 1001 86380 86390 1
527558 99527558 1001 86380 86390 1
528085 99528085 1001 86380 86390 1
528101 99528101 1001 86380 86390 1
528232 99528232 1001 86380 86390 1
528273 99528273 1001 86380 86390 1
528160 99528160 1001 86380 86390 1
528865 99528865 1001 86380 86390 1
528774 99528774 1001 86380 86390 1
528746 99528746 1001 86380 86390 1
528516 99528516 1001 86380 86390 1
528666 99528666 1001 86380 86390 1
528361 99528361 1001 86380 86390 1
528419 99528419 1001 86380 86390 1
528303 99528303 1001 86380 86390 1
529020 99529020 1001 86380 86390 1
528903 99528903 1001 86380 86390 1
529087 99529087 1001 86380 86390 1
529010 99529010 1001 86380 86390 1
529011 99529011 1001 86380 86390 1
529576 99529576 1001 86380 86390 1
529657 99529657 1001 86380 86390 1
529354 99529354 1001 86380 86390 1
529399 99529399 1001 86380 86390 1
529516 99529516 1001 86380 86390 1
529453 99529453 1001 86380 86390 1
529506 99529506 1001 86380 86390 1
529338 99529338 1001 86380 86390 1
529133 99529133 1001 86380 86390 1
529172 99529172 1001 86380 86390 1
529238 99529238 1001 86380 86390 1
529109 99529109 1001 86380 86390 1
529191 99529191 1001 86380 86390 1
529271 99529271 1001 86380 86390 1
529259 99529259 1001 86380 86390 1
529183 99529183 1001 86380 86390 1
529932 99529932 1001 86380 86390 1
529770 99529770 1001 86380 86390 1
530464 99530464 1001 86380 86390 1
530519 99530519 1001 86380 86390 1
530449 99530449 1001 86380 86390 1
530300 99530300 1001 86380 86390 1
530146 99530146 1001 86380 86390 1
530205 99530205 1001 86380 86390 1
530041 99530041 1001 86380 86390 1
529957 99529957 1001 86380 86390 1
530564 99530564 1001 86380 86390 1
530620 99530620 1001 86380 86390 1
531332 99531332 1001 86380 86390 1
531321 99531321 1001 86380 86390 1
531297 99531297 1001 86380 86390 1
531234 99531234 1001 86380 86390 1
530986 99530986 1001 86380 86390 1
530889 99530889 1001 86380 86390 1
530853 99530853 1001 86380 86390 1
530931 99530931 1001 86380 86390 1
530926 99530926 1001 86380 86390 1
531432 99531432 1001 86380 86390 1
531445 99531445 1001 86380 86390 1
531476 99531476 1001 86380 86390 1
531544 99531544 1001 86380 86390 1
532176 99532176 1001 86380 86390 1
532204 99532204 1001 86380 86390 1
531806 99531806 1001 86380 86390 1
531988 99531988 1001 86380 86390 1
531874 99531874 1001 86380 86390 1
531913 99531913 1001 86380 86390 1
531836 99531836 1001 86380 86390 1
531955 99531955 1001 86380 86390 1
531973 99531973 1001 86380 86390 1
531611 99531611 1001 86380 86390 1
531779 99531779 1001 86380 86390 1
531750 99531750 1001 86380 86390 1
531674 99531674 1001 86380 86390 1
532350 99532350 1001 86380 86390 1
532313 99532313 1001 86380 86390 1
532994 99532994 1001 86380 86390 1
532832 99532832 1001 86380 86390 1
532723 99532723 1001 86380 86390 1
532795 99532795 1001 86380 86390 1
532628 99532628 1001 86380 86390 1
532593 99532593 1001 86380 86390 1
532485 99532485 1001 86380 86390 1
532602 99532602 1001 86380 86390 1
533039 99533039 1001 86380 86390 1
533221 99533221 1001 86380 86390 1
533118 99533118 1001 86380 86390 1
533770 99533770 1001 86380 86390 1
533689 99533689 1001 86380 86390 1
533806 99533806 1001 86380 86390 1
533475 99533475 1001 86380 86390 1
533598 99533598 1001 86380 86390 1
533354 99533354 1001 86380 86390 1
533393 99533393 1001 86380 86390 1
533241 99533241 1001 86380 86390 1
533337 99533337 1001 86380 86390 1
533363 99533363 1001 86380 86390 1
533417 99533417 1001 86380 86390 1
533898 99533898 1001 86380 86390 1
533886 99533886 1001 86380 86390 1
533862 99533862 1001 86380 86390 1
534033 99534033 1001 86380 86390 1
533932 99533932 1001 86380 86390 1
534655 99534655 1001 86380 86390 1
534511 99534511 1001 86380 86390 1
534502 99534502 1001 86380 86390 1
534340 99534340 1001 86380 86390 1
534374 99534374 1001 86380 86390 1
534115 99534115 1001 86380 86390 1
534142 99534142 1001 86380 86390 1
534198 99534198 1001 86380 86390 1
534225 99534225 1001 86380 86390 1
534098 99534098 1001 86380 86390 1
534215 99534215 1001 86380 86390 1
534140 99534140 1001 86380 86390 1
534779 99534779 1001 86380 86390 1
534872 99534872 1001 86380 86390 1
535475 99535475 1001 86380 86390 1
535383 99535383 1001 86380 86390 1
535332 99535332 1001 86380 86390 1
535309 99535309 1001 86380 86390 1
535312 99535312 1001 86380 86390 1
535429 99535429 1001 86380 86390 1
535138 99535138 1001 86380 86390 1
535126 99535126 1001 86380 86390 1
535026 99535026 1001 86380 86390 1
535091 99535091 1001 86380 86390 1
534923 99534923 1001 86380 86390 1
535081 99535081 1001 86380 86390 1
535626 99535626 1001 86380 86390 1
535643 99535643 1001 86380 86390 1
535554 99535554 1001 86380 86390 1
535621 99535621 1001 86380 86390 1
535609 99535609 1001 86380 86390 1
536289 99536289 1001 86380 86390 1
536281 99536281 1001 86380 86390 1
536031 99536031 1001 86380 86390 1
536020 99536020 1001 86380 86390 1
535959 99535959 1001 86380 86390 1
536065 99536065 1001 86380 86390 1
535847 99535847 1001 86380 86390 1
535733 99535733 1001 86380 86390 1
535843 99535843 1001 86380 86390 1
536375 99536375 1001 86380 86390 1
536368 99536368 1001 86380 86390 1
537105 99537105 1001 86380 86390 1
537044 99537044 1001 86380 86390 1
536980 99536980 1001 86380 86390 1
537109 99537109 1001 86380 86390 1
536763 99536763 1001 86380 86390 1
536907 99536907 1001 86380 86390 1
536896 99536896 1001 86380 86390 1
536926 99536926 1001 86380 86390 1
536684 99536684 1001 86380 86390 1
536697 99536697 1001 86380 86390 1
536732 99536732 1001 86380 86390 1
536642 99536642 1001 86380 86390 1
536670 99536670 1001 86380 86390 1
536709 99536709 1001 86380 86390 1
537308 99537308 1001 86380 86390 1
537942 99537942 1001 86380 86390 1
537920 99537920 1001 86380 86390 1
537731 99537731 1001 86380 86390 1
537591 99537591 1001 86380 86390 1
537626 99537626 1001 86380 86390 1
537769 99537769 1001 86380 86390 1
537456 99537456 1001 86380 86390 1
537418 99537418 1001 86380 86390 1
537419 99537419 1001 86380 86390 1
538011 99538011 1001 86380 86390 1
538040 99538040 1001 86380 86390 1
538168 99538168 1001 86380 86390 1
538130 99538130 1001 86380 86390 1
538162 99538162 1001 86380 86390 1
538744 99538744 1001 86380 86390 1
538746 99538746 1001 86380 86390 1
538418 99538418 1001 86380 86390 1
538551 99538551 1001 86380 86390 1
538312 99538312 1001 86380 86390 1
538377 99538377 1001 86380 86390 1
538287 99538287 1001 86380 86390 1
538213 99538213 1001 86380 86390 1
538307 99538307 1001 86380 86390 1
538348 99538348 1001 86380 86390 1
538361 99538361 1001 86380 86390 1
538969 99538969 1001 86380 86390 1
538860 99538860 1001 86380 86390 1
539612 99539612 1001 86380 86390 1
539455 99539455 1001 86380 86390 1
539631 99539631 1001 86380 86390 1
539241 99539241 1001 86380 86390 1
539230 99539230 1001 86380 86390 1
539375 99539375 1001 86380 86390 1
539245 99539245 1001 86380 86390 1
539203 99539203 1001 86380 86390 1
539132 99539132 1001 86380 86390 1
539835 99539835 1001 86380 86390 1
539697 99539697 1001 86380 86390 1
539698 99539698 1001 86380 86390 1
539829 99539829 1001 86380 86390 1
539688 99539688 1001 86380 86390 1
540288 99540288 1001 86380 86390 1
540386 99540386 1001 86380 86390 1
540399 99540399 1001 86380 86390 1
540425 99540425 1001 86380 86390 1
540298 99540298 1001 86380 86390 1
540121 99540121 1001 86380 86390 1
540099 99540099 1001 86380 86390 1
540128 99540128 1001 86380 86390 1
539976 99539976 1001 86380 86390 1
539943 99539943 1001 86380 86390 1
540621 99540621 1001 86380 86390 1
540506 99540506 1001 86380 86390 1
540598 99540598 1001 86380 86390 1
540498 99540498 1001 86380 86390 1
540487 99540487 1001 86380 86390 1
540617 99540617 1001 86380 86390 1
540631 99540631 1001 86380 86390 1
541197 99541197 1001 86380 86390 1
541283 99541283 1001 86380 86390 1
541150 99541150 1001 86380 86390 1
540918 99540918 1001 86380 86390 1
541074 99541074 1001 86380 86390 1
540711 99540711 1001 86380 86390 1
540699 99540699 1001 86380 86390 1
540753 99540753 1001 86380 86390 1
540831 99540831 1001 86380 86390 1
540675 99540675 1001 86380 86390 1
540850 99540850 1001 86380 86390 1
541323 99541323 1001 86380 86390 1
541338 99541338 1001 86380 86390 1
541493 99541493 1001 86380 86390 1
541405 99541405 1001 86380 86390 1
541406 99541406 1001 86380 86390 1
542070 99542070 1001 86380 86390 1
542074 99542074 1001 86380 86390 1
541949 99541949 1001 86380 86390 1
541810 99541810 1001 86380 86390 1
541746 99541746 1001 86380 86390 1
541792 99541792 1001 86380 86390 1
541741 99541741 1001 86380 86390 1
541717 99541717 1001 86380 86390 1
541615 99541615 1001 86380 86390 1
541607 99541607 1001 86380 86390 1
541685 99541685 1001 86380 86390 1
541506 99541506 1001 86380 86390 1
542301 99542301 1001 86380 86390 1
541915 99541915 1001 86380 86390 1
542250 99542250 1001 86380 86390 1
542281 99542281 1001 86380 86390 1
542321 99542321 1001 86380 86390 1
542257 99542257 1001 86380 86390 1
542907 99542907 1001 86380 86390 1
542675 99542675 1001 86380 86390 1
542625 99542625 1001 86380 86390 1
542614 99542614 1001 86380 86390 1
542640 99542640 1001 86380 86390 1
542705 99542705 1001 86380 86390 1
542695 99542695 1001 86380 86390 1
542606 99542606 1001 86380 86390 1
542541 99542541 1001 86380 86390 1
542698 99542698 1001 86380 86390 1
542447 99542447 1001 86380 86390 1
542370 99542370 1001 86380 86390 1
542451 99542451 1001 86380 86390 1
542348 99542348 1001 86380 86390 1
542492 99542492 1001 86380 86390 1
543047 99543047 1001 86380 86390 1
543106 99543106 1001 86380 86390 1
543044 99543044 1001 86380 86390 1
543057 99543057 1001 86380 86390 1
543591 99543591 1001 86380 86390 1
543631 99543631 1001 86380 86390 1
543709 99543709 1001 86380 86390 1
543647 99543647 1001 86380 86390 1
543747 99543747 1001 86380 86390 1
543626 99543626 1001 86380 86390 1
543705 99543705 1001 86380 86390 1
543668 99543668 1001 86380 86390 1
543536 99543536 1001 86380 86390 1
543499 99543499 1001 86380 86390 1
543152 99543152 1001 86380 86390 1
543218 99543218 1001 86380 86390 1
543326 99543326 1001 86380 86390 1
543302 99543302 1001 86380 86390 1
543822 99543822 1001 86380 86390 1
543887 99543887 1001 86380 86390 1
543952 99543952 1001 86380 86390 1
543775 99543775 1001 86380 86390 1
543806 99543806 1001 86380 86390 1
544566 99544566 1001 86380 86390 1
544570 99544570 1001 86380 86390 1
544434 99544434 1001 86380 86390 1
544588 99544588 1001 86380 86390 1
544467 99544467 1001 86380 86390 1
544355 99544355 1001 86380 86390 1
544266 99544266 1001 86380 86390 1
544205 99544205 1001 86380 86390 1
544376 99544376 1001 86380 86390 1
544274 99544274 1001 86380 86390 1
544173 99544173 1001 86380 86390 1
544110 99544110 1001 86380 86390 1
544125 99544125 1001 86380 86390 1
544114 99544114 1001 86380 86390 1
543977 99543977 1001 86380 86390 1
544690 99544690 1001 86380 86390 1
544658 99544658 1001 86380 86390 1
408289 821 1001 25320 33177 1
534309 1010 1002 44492 58307 1
400001 99400001 1001 86380 86390 1
400012 99400012 1001 86380 86390 1
400037 99400037 1001 86380 86390 1
400065 99400065 1001 86380 86390 1
400046 99400046 1001 86380 86390 1
400667 99400667 1001 86380 86390 1
400647 99400647 1001 86380 86390 1
400648 99400648 1001 86380 86390 1
400753 99400753 1001 86380 86390 1
400923 99400923 1001 86380 86390 1
400907 99400907 1001 86380 86390 1
401062 99401062 1001 86380 86390 1
401212 99401212 1001 86380 86390 1
401181 99401181 1001 86380 86390 1
401342 99401342 1001 86380 86390 1
401374 99401374 1001 86380 86390 1
401431 99401431 1001 86380 86390 1
401552 99401552 1001 86380 86390 1
401565 99401565 1001 86380 86390 1
401731 99401731 1001 86380 86390 1
402456 99402456 1001 86380 86390 1
402597 99402597 1001 86380 86390 1
402647 99402647 1001 86380 86390 1
403021 99403021 1001 86380 86390 1
403053 99403053 1001 86380 86390 1
403176 99403176 1001 86380 86390 1
403223 99403223 1001 86380 86390 1
403479 99403479 1001 86380 86390 1
403504 99403504 1001 86380 86390 1
403588 99403588 1001 86380 86390 1
403841 99403841 1001 86380 86390 1
404085 99404085 1001 86380 86390 1
404362 99404362 1001 86380 86390 1
404384 99404384 1001 86380 86390 1
404596 99404596 1001 86380 86390 1
404648 99404648 1001 86380 86390 1
404742 99404742 1001 86380 86390 1
404717 99404717 1001 86380 86390 1
404992 99404992 1001 86380 86390 1
405012 99405012 1001 86380 86390 1
404954 99404954 1001 86380 86390 1
405026 99405026 1001 86380 86390 1
405125 99405125 1001 86380 86390 1
405206 99405206 1001 86380 86390 1
405210 99405210 1001 86380 86390 1
405257 99405257 1001 86380 86390 1
405259 99405259 1001 86380 86390 1
405331 99405331 1001 86380 86390 1
405462 99405462 1001 86380 86390 1
405466 99405466 1001 86380 86390 1
405436 99405436 1001 86380 86390 1
405578 99405578 1001 86380 86390 1
405638 99405638 1001 86380 86390 1
405755 99405755 1001 86380 86390 1
405824 99405824 1001 86380 86390 1
406103 99406103 1001 86380 86390 1
406386 99406386 1001 86380 86390 1
406543 99406543 1001 86380 86390 1
407226 99407226 1001 86380 86390 1
407367 99407367 1001 86380 86390 1
407637 99407637 1001 86380 86390 1
407629 99407629 1001 86380 86390 1
407723 99407723 1001 86380 86390 1
407816 99407816 1001 86380 86390 1
408169 99408169 1001 86380 86390 1
408394 99408394 1001 86380 86390 1
408374 99408374 1001 86380 86390 1
408410 99408410 1001 86380 86390 1
408584 99408584 1001 86380 86390 1
408614 99408614 1001 86380 86390 1
408868 99408868 1001 86380 86390 1
408908 99408908 1001 86380 86390 1
409027 99409027 1001 86380 86390 1
409181 99409181 1001 86380 86390 1
409102 99409102 1001 86380 86390 1
409185 99409185 1001 86380 86390 1
409311 99409311 1001 86380 86390 1
409452 99409452 1001 86380 86390 1
409659 99409659 1001 86380 86390 1
409742 99409742 1001 86380 86390 1
409891 99409891 1001 86380 86390 1
410203 99410203 1001 86380 86390 1
410197 99410197 1001 86380 86390 1
410315 99410315 1001 86380 86390 1
410457 99410457 1001 86380 86390 1
410621 99410621 1001 86380 86390 1
410793 99410793 1001 86380 86390 1
410730 99410730 1001 86380 86390 1
410853 99410853 1001 86380 86390 1
411456 99411456 1001 86380 86390 1
411745 99411745 1001 86380 86390 1
411979 99411979 1001 86380 86390 1
411997 99411997 1001 86380 86390 1
412193 99412193 1001 86380 86390 1
412480 99412480 1001 86380 86390 1
413338 99413338 1001 86380 86390 1
413678 99413678 1001 86380 86390 1
413362 99413362 1001 86380 86390 1
413039 99413039 1001 86380 86390 1
413172 99413172 1001 86380 86390 1
412992 99412992 1001 86380 86390 1
412488 99412488 1001 86380 86390 1
412873 99412873 1001 86380 86390 1
412709 99412709 1001 86380 86390 1
412660 99412660 1001 86380 86390 1
413802 99413802 1001 86380 86390 1
413854 99413854 1001 86380 86390 1
414968 99414968 1001 86380 86390 1
415216 99415216 1001 86380 86390 1
415086 99415086 1001 86380 86390 1
414778 99414778 1001 86380 86390 1
414224 99414224 1001 86380 86390 1
414233 99414233 1001 86380 86390 1
414463 99414463 1001 86380 86390 1
414149 99414149 1001 86380 86390 1
414442 99414442 1001 86380 86390 1
415646 99415646 1001 86380 86390 1
415505 99415505 1001 86380 86390 1
415711 99415711 1001 86380 86390 1
415516 99415516 1001 86380 86390 1
416697 99416697 1001 86380 86390 1
416729 99416729 1001 86380 86390 1
416711 99416711 1001 86380 86390 1
416666 99416666 1001 86380 86390 1
416246 99416246 1001 86380 86390 1
416490 99416490 1001 86380 86390 1
416462 99416462 1001 86380 86390 1
415808 99415808 1001 86380 86390 1
415742 99415742 1001 86380 86390 1
417059 99417059 1001 86380 86390 1
417308 99417308 1001 86380 86390 1
417544 99417544 1001 86380 86390 1
417575 99417575 1001 86380 86390 1
418714 99418714 1001 86380 86390 1
418655 99418655 1001 86380 86390 1
418536 99418536 1001 86380 86390 1
418661 99418661 1001 86380 86390 1
418721 99418721 1001 86380 86390 1
418689 99418689 1001 86380 86390 1
418257 99418257 1001 86380 86390 1
417635 99417635 1001 86380 86390 1
417805 99417805 1001 86380 86390 1
417672 99417672 1001 86380 86390 1
417814 99417814 1001 86380 86390 1
418891 99418891 1001 86380 86390 1
418941 99418941 1001 86380 86390 1
420221 99420221 1001 86380 86390 1
420204 99420204 1001 86380 86390 1
420145 99420145 1001 86380 86390 1
419820 99419820 1001 86380 86390 1
419975 99419975 1001 86380 86390 1
419764 99419764 1001 86380 86390 1
419592 99419592 1001 86380 86390 1
419295 99419295 1001 86380 86390 1
420702 99420702 1001 86380 86390 1
420704 99420704 1001 86380 86390 1
422032 99422032 1001 86380 86390 1
421984 99421984 1001 86380 86390 1
422084 99422084 1001 86380 86390 1
421355 99421355 1001 86380 86390 1
421492 99421492 1001 86380 86390 1
421658 99421658 1001 86380 86390 1
421063 99421063 1001 86380 86390 1
421064 99421064 1001 86380 86390 1
420841 99420841 1001 86380 86390 1
421247 99421247 1001 86380 86390 1
422494 99422494 1001 86380 86390 1
423547 99423547 1001 86380 86390 1
423751 99423751 1001 86380 86390 1
423617 99423617 1001 86380 86390 1
423740 99423740 1001 86380 86390 1
423333 99423333 1001 86380 86390 1
423625 99423625 1001 86380 86390 1
423055 99423055 1001 86380 86390 1
422697 99422697 1001 86380 86390 1
422754 99422754 1001 86380 86390 1
422930 99422930 1001 86380 86390 1
424067 99424067 1001 86380 86390 1
424071 99424071 1001 86380 86390 1
423952 99423952 1001 86380 86390 1
424110 99424110 1001 86380 86390 1
424006 99424006 1001 86380 86390 1
425259 99425259 1001 86380 86390 1
425206 99425206 1001 86380 86390 1
425369 99425369 1001 86380 86390 1
424782 99424782 1001 86380 86390 1
424722 99424722 1001 86380 86390 1
424215 99424215 1001 86380 86390 1
424247 99424247 1001 86380 86390 1
424327 99424327 1001 86380 86390 1
424374 99424374 1001 86380 86390 1
424334 99424334 1001 86380 86390 1
424487 99424487 1001 86380 86390 1
425775 99425775 1001 86380 86390 1
425515 99425515 1001 86380 86390 1
425684 99425684 1001 86380 86390 1
426923 99426923 1001 86380 86390 1
427080 99427080 1001 86380 86390 1
426740 99426740 1001 86380 86390 1
425946 99425946 1001 86380 86390 1
427487 99427487 1001 86380 86390 1
427495 99427495 1001 86380 86390 1
428691 99428691 1001 86380 86390 1
428350 99428350 1001 86380 86390 1
428410 99428410 1001 86380 86390 1
428390 99428390 1001 86380 86390 1
428216 99428216 1001 86380 86390 1
428010 99428010 1001 86380 86390 1
428331 99428331 1001 86380 86390 1
428136 99428136 1001 86380 86390 1
427606 99427606 1001 86380 86390 1
427665 99427665 1001 86380 86390 1
427547 99427547 1001 86380 86390 1
427615 99427615 1001 86380 86390 1
428907 99428907 1001 86380 86390 1
428943 99428943 1001 86380 86390 1
428945 99428945 1001 86380 86390 1
428735 99428735 1001 86380 86390 1
429022 99429022 1001 86380 86390 1
429132 99429132 1001 86380 86390 1
428737 99428737 1001 86380 86390 1
428852 99428852 1001 86380 86390 1
430273 99430273 1001 86380 86390 1
430069 99430069 1001 86380 86390 1
430101 99430101 1001 86380 86390 1
430201 99430201 1001 86380 86390 1
430061 99430061 1001 86380 86390 1
430040 99430040 1001 86380 86390 1
429573 99429573 1001 86380 86390 1
429813 99429813 1001 86380 86390 1
429644 99429644 1001 86380 86390 1
429265 99429265 1001 86380 86390 1
429296 99429296 1001 86380 86390 1
429353 99429353 1001 86380 86390 1
431820 99431820 1001 86380 86390 1
431883 99431883 1001 86380 86390 1
431741 99431741 1001 86380 86390 1
431995 99431995 1001 86380 86390 1
431685 99431685 1001 86380 86390 1
431288 99431288 1001 86380 86390 1
431381 99431381 1001 86380 86390 1
431612 99431612 1001 86380 86390 1
431363 99431363 1001 86380 86390 1
431024 99431024 1001 86380 86390 1
431016 99431016 1001 86380 86390 1
430885 99430885 1001 86380 86390 1
431234 99431234 1001 86380 86390 1
432308 99432308 1001 86380 86390 1
433638 99433638 1001 86380 86390 1
433291 99433291 1001 86380 86390 1
433241 99433241 1001 86380 86390 1
432947 99432947 1001 86380 86390 1
432920 99432920 1001 86380 86390 1
432584 99432584 1001 86380 86390 1
432562 99432562 1001 86380 86390 1
432674 99432674 1001 86380 86390 1
432709 99432709 1001 86380 86390 1
432824 99432824 1001 86380 86390 1
433966 99433966 1001 86380 86390 1
434022 99434022 1001 86380 86390 1
434057 99434057 1001 86380 86390 1
435220 99435220 1001 86380 86390 1
435252 99435252 1001 86380 86390 1
435304 99435304 1001 86380 86390 1
435238 99435238 1001 86380 86390 1
434921 99434921 1001 86380 86390 1
434263 99434263 1001 86380 86390 1
434471 99434471 1001 86380 86390 1
434390 99434390 1001 86380 86390 1
435457 99435457 1001 86380 86390 1
435679 99435679 1001 86380 86390 1
435462 99435462 1001 86380 86390 1
435495 99435495 1001 86380 86390 1
435476 99435476 1001 86380 86390 1
437024 99437024 1001 86380 86390 1
436959 99436959 1001 86380 86390 1
436695 99436695 1001 86380 86390 1
436724 99436724 1001 86380 86390 1
436363 99436363 1001 86380 86390 1
436445 99436445 1001 86380 86390 1
436656 99436656 1001 86380 86390 1
435952 99435952 1001 86380 86390 1
436074 99436074 1001 86380 86390 1
435907 99435907 1001 86380 86390 1
436279 99436279 1001 86380 86390 1
436211 99436211 1001 86380 86390 1
437328 99437328 1001 86380 86390 1
437235 99437235 1001 86380 86390 1
437339 99437339 1001 86380 86390 1
300552 99300552 1001 86380 86390 1
300343 99300343 1001 86380 86390 1
300460 99300460 1001 86380 86390 1
300370 99300370 1001 86380 86390 1
300501 99300501 1001 86380 86390 1
300347 99300347 1001 86380 86390 1
300505 99300505 1001 86380 86390 1
300406 99300406 1001 86380 86390 1
300278 99300278 1001 86380 86390 1
300304 99300304 1001 86380 86390 1
300177 99300177 1001 86380 86390 1
300778 99300778 1001 86380 86390 1
300898 99300898 1001 86380 86390 1
300809 99300809 1001 86380 86390 1
300797 99300797 1001 86380 86390 1
300773 99300773 1001 86380 86390 1
300852 99300852 1001 86380 86390 1
300867 99300867 1001 86380 86390 1
301402 99301402 1001 86380 86390 1
301377 99301377 1001 86380 86390 1
301353 99301353 1001 86380 86390 1
301195 99301195 1001 86380 86390 1
301287 99301287 1001 86380 86390 1
301214 99301214 1001 86380 86390 1
301203 99301203 1001 86380 86390 1
300995 99300995 1001 86380 86390 1
301024 99301024 1001 86380 86390 1
301734 99301734 1001 86380 86390 1
301590 99301590 1001 86380 86390 1
302176 99302176 1001 86380 86390 1
302004 99302004 1001 86380 86390 1
302096 99302096 1001 86380 86390 1
301843 99301843 1001 86380 86390 1
301953 99301953 1001 86380 86390 1
302584 99302584 1001 86380 86390 1
303146 99303146 1001 86380 86390 1
303064 99303064 1001 86380 86390 1
302623 99302623 1001 86380 86390 1
303412 99303412 1001 86380 86390 1
303389 99303389 1001 86380 86390 1
303860 99303860 1001 86380 86390 1
303793 99303793 1001 86380 86390 1
303747 99303747 1001 86380 86390 1
303491 99303491 1001 86380 86390 1
303577 99303577 1001 86380 86390 1
303475 99303475 1001 86380 86390 1
304095 99304095 1001 86380 86390 1
304225 99304225 1001 86380 86390 1
304201 99304201 1001 86380 86390 1
304182 99304182 1001 86380 86390 1
304708 99304708 1001 86380 86390 1
304844 99304844 1001 86380 86390 1
304645 99304645 1001 86380 86390 1
304651 99304651 1001 86380 86390 1
304400 99304400 1001 86380 86390 1
305051 99305051 1001 86380 86390 1
304929 99304929 1001 86380 86390 1
305047 99305047 1001 86380 86390 1
305684 99305684 1001 86380 86390 1
305391 99305391 1001 86380 86390 1
305478 99305478 1001 86380 86390 1
305234 99305234 1001 86380 86390 1
305072 99305072 1001 86380 86390 1
305112 99305112 1001 86380 86390 1
305270 99305270 1001 86380 86390 1
305154 99305154 1001 86380 86390 1
500040 99500040 1001 86380 86390 1
500146 99500146 1001 86380 86390 1
500045 99500045 1001 86380 86390 1
500061 99500061 1001 86380 86390 1
500660 99500660 1001 86380 86390 1
500786 99500786 1001 86380 86390 1
500803 99500803 1001 86380 86390 1
500479 99500479 1001 86380 86390 1
500507 99500507 1001 86380 86390 1
500577 99500577 1001 86380 86390 1
500591 99500591 1001 86380 86390 1
500593 99500593 1001 86380 86390 1
500568 99500568 1001 86380 86390 1
500303 99500303 1001 86380 86390 1
500369 99500369 1001 86380 86390 1
500216 99500216 1001 86380 86390 1
500914 99500914 1001 86380 86390 1
500848 99500848 1001 86380 86390 1
501558 99501558 1001 86380 86390 1
501382 99501382 1001 86380 86390 1
501361 99501361 1001 86380 86390 1
501328 99501328 1001 86380 86390 1
501024 99501024 1001 86380 86390 1
501052 99501052 1001 86380 86390 1
502402 99502402 1001 86380 86390 1
502328 99502328 1001 86380 86390 1
502444 99502444 1001 86380 86390 1
502344 99502344 1001 86380 86390 1
502146 99502146 1001 86380 86390 1
502200 99502200 1001 86380 86390 1
502256 99502256 1001 86380 86390 1
501900 99501900 1001 86380 86390 1
501930 99501930 1001 86380 86390 1
501969 99501969 1001 86380 86390 1
502655 99502655 1001 86380 86390 1
503168 99503168 1001 86380 86390 1
503234 99503234 1001 86380 86390 1
503134 99503134 1001 86380 86390 1
502924 99502924 1001 86380 86390 1
502886 99502886 1001 86380 86390 1
502870 99502870 1001 86380 86390 1
502858 99502858 1001 86380 86390 1
502838 99502838 1001 86380 86390 1
503380 99503380 1001 86380 86390 1
503355 99503355 1001 86380 86390 1
503434 99503434 1001 86380 86390 1
503322 99503322 1001 86380 86390 1
503430 99503430 1001 86380 86390 1
504016 99504016 1001 86380 86390 1
504094 99504094 1001 86380 86390 1
503956 99503956 1001 86380 86390 1
503732 99503732 1001 86380 86390 1
503814 99503814 1001 86380 86390 1
503847 99503847 1001 86380 86390 1
503705 99503705 1001 86380 86390 1
503550 99503550 1001 86380 86390 1
503632 99503632 1001 86380 86390 1
503585 99503585 1001 86380 86390 1
504768 99504768 1001 86380 86390 1
504772 99504772 1001 86380 86390 1
504826 99504826 1001 86380 86390 1
504942 99504942 1001 86380 86390 1
504789 99504789 1001 86380 86390 1
504572 99504572 1001 86380 86390 1
504626 99504626 1001 86380 86390 1
504615 99504615 1001 86380 86390 1
504680 99504680 1001 86380 86390 1
504619 99504619 1001 86380 86390 1
504397 99504397 1001 86380 86390 1
505733 99505733 1001 86380 86390 1
505605 99505605 1001 86380 86390 1
505750 99505750 1001 86380 86390 1
505365 99505365 1001 86380 86390 1
505445 99505445 1001 86380 86390 1
505498 99505498 1001 86380 86390 1
505215 99505215 1001 86380 86390 1
505255 99505255 1001 86380 86390 1
505269 99505269 1001 86380 86390 1
505192 99505192 1001 86380 86390 1
505797 99505797 1001 86380 86390 1
505798 99505798 1001 86380 86390 1
505790 99505790 1001 86380 86390 1
506395 99506395 1001 86380 86390 1
506244 99506244 1001 86380 86390 1
506219 99506219 1001 86380 86390 1
505993 99505993 1001 86380 86390 1
506149 99506149 1001 86380 86390 1
506178 99506178 1001 86380 86390 1
506649 99506649 1001 86380 86390 1
506601 99506601 1001 86380 86390 1
506774 99506774 1001 86380 86390 1
507333 99507333 1001 86380 86390 1
507336 99507336 1001 86380 86390 1
507362 99507362 1001 86380 86390 1
507204 99507204 1001 86380 86390 1
507040 99507040 1001 86380 86390 1
507072 99507072 1001 86380 86390 1
506806 99506806 1001 86380 86390 1
506898 99506898 1001 86380 86390 1
507477 99507477 1001 86380 86390 1
507454 99507454 1001 86380 86390 1
507561 99507561 1001 86380 86390 1
508175 99508175 1001 86380 86390 1
508124 99508124 1001 86380 86390 1
508151 99508151 1001 86380 86390 1
507927 99507927 1001 86380 86390 1
507947 99507947 1001 86380 86390 1
507897 99507897 1001 86380 86390 1
507679 99507679 1001 86380 86390 1
507746 99507746 1001 86380 86390 1
507761 99507761 1001 86380 86390 1
507737 99507737 1001 86380 86390 1
508324 99508324 1001 86380 86390 1
508259 99508259 1001 86380 86390 1
508357 99508357 1001 86380 86390 1
508424 99508424 1001 86380 86390 1
508347 99508347 1001 86380 86390 1
508999 99508999 1001 86380 86390 1
509025 99509025 1001 86380 86390 1
509076 99509076 1001 86380 86390 1
509014 99509014 1001 86380 86390 1
508932 99508932 1001 86380 86390 1
508729 99508729 1001 86380 86390 1
508795 99508795 1001 86380 86390 1
508860 99508860 1001 86380 86390 1
508667 99508667 1001 86380 86390 1
508773 99508773 1001 86380 86390 1
508596 99508596 1001 86380 86390 1
508635 99508635 1001 86380 86390 1
508601 99508601 1001 86380 86390 1
508654 99508654 1001 86380 86390 1
508631 99508631 1001 86380 86390 1
509089 99509089 1001 86380 86390 1
509197 99509197 1001 86380 86390 1
509813 99509813 1001 86380 86390 1
509781 99509781 1001 86380 86390 1
509620 99509620 1001 86380 86390 1
509639 99509639 1001 86380 86390 1
509588 99509588 1001 86380 86390 1
509301 99509301 1001 86380 86390 1
510018 99510018 1001 86380 86390 1
509997 99509997 1001 86380 86390 1
509961 99509961 1001 86380 86390 1
510562 99510562 1001 86380 86390 1
510667 99510667 1001 86380 86390 1
510630 99510630 1001 86380 86390 1
510618 99510618 1001 86380 86390 1
510620 99510620 1001 86380 86390 1
510225 99510225 1001 86380 86390 1
510126 99510126 1001 86380 86390 1
510231 99510231 1001 86380 86390 1
510828 99510828 1001 86380 86390 1
510738 99510738 1001 86380 86390 1
510908 99510908 1001 86380 86390 1
510779 99510779 1001 86380 86390 1
510922 99510922 1001 86380 86390 1
510871 99510871 1001 86380 86390 1
510910 99510910 1001 86380 86390 1
510873 99510873 1001 86380 86390 1
511464 99511464 1001 86380 86390 1
511361 99511361 1001 86380 86390 1
511505 99511505 1001 86380 86390 1
511480 99511480 1001 86380 86390 1
511407 99511407 1001 86380 86390 1
511322 99511322 1001 86380 86390 1
511297 99511297 1001 86380 86390 1
511207 99511207 1001 86380 86390 1
511157 99511157 1001 86380 86390 1
511147 99511147 1001 86380 86390 1
511083 99511083 1001 86380 86390 1
511122 99511122 1001 86380 86390 1
511135 99511135 1001 86380 86390 1
511349 99511349 1001 86380 86390 1
511623 99511623 1001 86380 86390 1
512266 99512266 1001 86380 86390 1
512256 99512256 1001 86380 86390 1
512338 99512338 1001 86380 86390 1
511980 99511980 1001 86380 86390 1
512072 99512072 1001 86380 86390 1
512060 99512060 1001 86380 86390 1
511983 99511983 1001 86380 86390 1
512103 99512103 1001 86380 86390 1
512052 99512052 1001 86380 86390 1
512067 99512067 1001 86380 86390 1
511784 99511784 1001 86380 86390 1
511915 99511915 1001 86380 86390 1
511851 99511851 1001 86380 86390 1
511933 99511933 1001 86380 86390 1
511937 99511937 1001 86380 86390 1
512575 99512575 1001 86380 86390 1
512485 99512485 1001 86380 86390 1
512383 99512383 1001 86380 86390 1
513194 99513194 1001 86380 86390 1
513000 99513000 1001 86380 86390 1
512836 99512836 1001 86380 86390 1
512969 99512969 1001 86380 86390 1
512985 99512985 1001 86380 86390 1
512706 99512706 1001 86380 86390 1
512668 99512668 1001 86380 86390 1
512669 99512669 1001 86380 86390 1
512721 99512721 1001 86380 86390 1
513243 99513243 1001 86380 86390 1
513298 99513298 1001 86380 86390 1
513381 99513381 1001 86380 86390 1
513956 99513956 1001 86380 86390 1
513855 99513855 1001 86380 86390 1
513985 99513985 1001 86380 86390 1
513845 99513845 1001 86380 86390 1
513951 99513951 1001 86380 86390 1
513750 99513750 1001 86380 86390 1
513756 99513756 1001 86380 86390 1
513537 99513537 1001 86380 86390 1
513578 99513578 1001 86380 86390 1
514098 99514098 1001 86380 86390 1
514128 99514128 1001 86380 86390 1
514788 99514788 1001 86380 86390 1
514779 99514779 1001 86380 86390 1
514615 99514615 1001 86380 86390 1
514459 99514459 1001 86380 86390 1
514460 99514460 1001 86380 86390 1
514461 99514461 1001 86380 86390 1
514595 99514595 1001 86380 86390 1
514586 99514586 1001 86380 86390 1
514249 99514249 1001 86380 86390 1
514419 99514419 1001 86380 86390 1
514285 99514285 1001 86380 86390 1
514882 99514882 1001 86380 86390 1
514947 99514947 1001 86380 86390 1
515038 99515038 1001 86380 86390 1
515002 99515002 1001 86380 86390 1
515003 99515003 1001 86380 86390 1
515494 99515494 1001 86380 86390 1
515498 99515498 1001 86380 86390 1
515577 99515577 1001 86380 86390 1
515393 99515393 1001 86380 86390 1
515345 99515345 1001 86380 86390 1
515181 99515181 1001 86380 86390 1
515209 99515209 1001 86380 86390 1
515877 99515877 1001 86380 86390 1
515764 99515764 1001 86380 86390 1
515781 99515781 1001 86380 86390 1
515795 99515795 1001 86380 86390 1
516344 99516344 1001 86380 86390 1
516345 99516345 1001 86380 86390 1
516439 99516439 1001 86380 86390 1
516499 99516499 1001 86380 86390 1
516316 99516316 1001 86380 86390 1
516270 99516270 1001 86380 86390 1
516196 99516196 1001 86380 86390 1
515928 99515928 1001 86380 86390 1
516050 99516050 1001 86380 86390 1
516090 99516090 1001 86380 86390 1
515901 99515901 1001 86380 86390 1
516551 99516551 1001 86380 86390 1
516564 99516564 1001 86380 86390 1
516633 99516633 1001 86380 86390 1
516674 99516674 1001 86380 86390 1
517181 99517181 1001 86380 86390 1
517207 99517207 1001 86380 86390 1
517182 99517182 1001 86380 86390 1
517006 99517006 1001 86380 86390 1
516956 99516956 1001 86380 86390 1
517036 99517036 1001 86380 86390 1
517075 99517075 1001 86380 86390 1
516821 99516821 1001 86380 86390 1
516813 99516813 1001 86380 86390 1
516865 99516865 1001 86380 86390 1
516751 99516751 1001 86380 86390 1
516791 99516791 1001 86380 86390 1
517532 99517532 1001 86380 86390 1
517378 99517378 1001 86380 86390 1
517535 99517535 1001 86380 86390 1
517370 99517370 1001 86380 86390 1
518047 99518047 1001 86380 86390 1
518064 99518064 1001 86380 86390 1
517987 99517987 1001 86380 86390 1
518013 99518013 1001 86380 86390 1
517977 99517977 1001 86380 86390 1
518043 99518043 1001 86380 86390 1
518096 99518096 1001 86380 86390 1
517775 99517775 1001 86380 86390 1
517944 99517944 1001 86380 86390 1
517783 99517783 1001 86380 86390 1
517926 99517926 1001 86380 86390 1
517862 99517862 1001 86380 86390 1
517723 99517723 1001 86380 86390 1
517560 99517560 1001 86380 86390 1
517602 99517602 1001 86380 86390 1
518278 99518278 1001 86380 86390 1
518319 99518319 1001 86380 86390 1
518361 99518361 1001 86380 86390 1
518893 99518893 1001 86380 86390 1
518919 99518919 1001 86380 86390 1
518682 99518682 1001 86380 86390 1
518674 99518674 1001 86380 86390 1
519048 99519048 1001 86380 86390 1
519661 99519661 1001 86380 86390 1
519617 99519617 1001 86380 86390 1
519694 99519694 1001 86380 86390 1
519735 99519735 1001 86380 86390 1
519552 99519552 1001 86380 86390 1
519275 99519275 1001 86380 86390 1
519225 99519225 1001 86380 86390 1
519240 99519240 1001 86380 86390 1
519214 99519214 1001 86380 86390 1
520011 99520011 1001 86380 86390 1
520013 99520013 1001 86380 86390 1
519859 99519859 1001 86380 86390 1
519992 99519992 1001 86380 86390 1
520622 99520622 1001 86380 86390 1
520455 99520455 1001 86380 86390 1
520536 99520536 1001 86380 86390 1
520424 99520424 1001 86380 86390 1
520365 99520365 1001 86380 86390 1
520404 99520404 1001 86380 86390 1
520289 99520289 1001 86380 86390 1
520341 99520341 1001 86380 86390 1
520238 99520238 1001 86380 86390 1
520219 99520219 1001 86380 86390 1
520029 99520029 1001 86380 86390 1
520109 99520109 1001 86380 86390 1
520771 99520771 1001 86380 86390 1
520655 99520655 1001 86380 86390 1
520683 99520683 1001 86380 86390 1
520675 99520675 1001 86380 86390 1
521466 99521466 1001 86380 86390 1
521435 99521435 1001 86380 86390 1
521409 99521409 1001 86380 86390 1
521014 99521014 1001 86380 86390 1
520912 99520912 1001 86380 86390 1
521031 99521031 1001 86380 86390 1
520903 99520903 1001 86380 86390 1
521051 99521051 1001 86380 86390 1
520935 99520935 1001 86380 86390 1
521582 99521582 1001 86380 86390 1
521641 99521641 1001 86380 86390 1
522182 99522182 1001 86380 86390 1
522158 99522158 1001 86380 86390 1
522135 99522135 1001 86380 86390 1
522099 99522099 1001 86380 86390 1
521887 99521887 1001 86380 86390 1
522043 99522043 1001 86380 86390 1
521931 99521931 1001 86380 86390 1
521828 99521828 1001 86380 86390 1
521740 99521740 1001 86380 86390 1
521819 99521819 1001 86380 86390 1
521794 99521794 1001 86380 86390 1
521875 99521875 1001 86380 86390 1
521680 99521680 1001 86380 86390 1
521864 99521864 1001 86380 86390 1
521800 99521800 1001 86380 86390 1
522354 99522354 1001 86380 86390 1
522302 99522302 1001 86380 86390 1
522304 99522304 1001 86380 86390 1
522397 99522397 1001 86380 86390 1
522389 99522389 1001 86380 86390 1
522442 99522442 1001 86380 86390 1
522483 99522483 1001 86380 86390 1
522983 99522983 1001 86380 86390 1
523076 99523076 1001 86380 86390 1
523038 99523038 1001 86380 86390 1
522935 99522935 1001 86380 86390 1
522989 99522989 1001 86380 86390 1
522800 99522800 1001 86380 86390 1
522711 99522711 1001 86380 86390 1
522540 99522540 1001 86380 86390 1
523170 99523170 1001 86380 86390 1
523210 99523210 1001 86380 86390 1
523237 99523237 1001 86380 86390 1
523239 99523239 1001 86380 86390 1
523175 99523175 1001 86380 86390 1
523304 99523304 1001 86380 86390 1
523230 99523230 1001 86380 86390 1
523833 99523833 1001 86380 86390 1
523799 99523799 1001 86380 86390 1
523598 99523598 1001 86380 86390 1
523628 99523628 1001 86380 86390 1
523579 99523579 1001 86380 86390 1
523618 99523618 1001 86380 86390 1
523735 99523735 1001 86380 86390 1
523658 99523658 1001 86380 86390 1
523506 99523506 1001 86380 86390 1
523418 99523418 1001 86380 86390 1
523980 99523980 1001 86380 86390 1
524569 99524569 1001 86380 86390 1
524646 99524646 1001 86380 86390 1
524699 99524699 1001 86380 86390 1
524714 99524714 1001 86380 86390 1
524691 99524691 1001 86380 86390 1
524666 99524666 1001 86380 86390 1
524542 99524542 1001 86380 86390 1
524543 99524543 1001 86380 86390 1
524377 99524377 1001 86380 86390 1
524471 99524471 1001 86380 86390 1
524550 99524550 1001 86380 86390 1
524486 99524486 1001 86380 86390 1
524335 99524335 1001 86380 86390 1
524182 99524182 1001 86380 86390 1
524874 99524874 1001 86380 86390 1
524824 99524824 1001 86380 86390 1
524891 99524891 1001 86380 86390 1
524956 99524956 1001 86380 86390 1
524919 99524919 1001 86380 86390 1
525508 99525508 1001 86380 86390 1
525576 99525576 1001 86380 86390 1
525437 99525437 1001 86380 86390 1
525193 99525193 1001 86380 86390 1
525082 99525082 1001 86380 86390 1
525061 99525061 1001 86380 86390 1
525788 99525788 1001 86380 86390 1
525678 99525678 1001 86380 86390 1
526333 99526333 1001 86380 86390 1
526388 99526388 1001 86380 86390 1
526285 99526285 1001 86380 86390 1
526399 99526399 1001 86380 86390 1
526378 99526378 1001 86380 86390 1
526418 99526418 1001 86380 86390 1
526181 99526181 1001 86380 86390 1
526210 99526210 1001 86380 86390 1
526185 99526185 1001 86380 86390 1
525910 99525910 1001 86380 86390 1
525937 99525937 1001 86380 86390 1
525991 99525991 1001 86380 86390 1
525852 99525852 1001 86380 86390 1
526464 99526464 1001 86380 86390 1
526595 99526595 1001 86380 86390 1
526454 99526454 1001 86380 86390 1
526545 99526545 1001 86380 86390 1
527217 99527217 1001 86380 86390 1
527125 99527125 1001 86380 86390 1
527182 99527182 1001 86380 86390 1
526893 99526893 1001 86380 86390 1
526775 99526775 1001 86380 86390 1
526665 99526665 1001 86380 86390 1
527432 99527432 1001 86380 86390 1
527345 99527345 1001 86380 86390 1
528062 99528062 1001 86380 86390 1
527811 99527811 1001 86380 86390 1
527572 99527572 1001 86380 86390 1
528217 99528217 1001 86380 86390 1
528130 99528130 1001 86380 86390 1
528197 99528197 1001 86380 86390 1
528110 99528110 1001 86380 86390 1
528786 99528786 1001 86380 86390 1
528726 99528726 1001 86380 86390 1
528780 99528780 1001 86380 86390 1
528670 99528670 1001 86380 86390 1
528600 99528600 1001 86380 86390 1
528537 99528537 1001 86380 86390 1
528629 99528629 1001 86380 86390 1
528475 99528475 1001 86380 86390 1
528389 99528389 1001 86380 86390 1
529606 99529606 1001 86380 86390 1
529597 99529597 1001 86380 86390 1
529343 99529343 1001 86380 86390 1
529332 99529332 1001 86380 86390 1
529413 99529413 1001 86380 86390 1
529428 99529428 1001 86380 86390 1
529171 99529171 1001 86380 86390 1
529120 99529120 1001 86380 86390 1
529187 99529187 1001 86380 86390 1
529242 99529242 1001 86380 86390 1
529139 99529139 1001 86380 86390 1
529295 99529295 1001 86380 86390 1
529196 99529196 1001 86380 86390 1
529888 99529888 1001 86380 86390 1
529889 99529889 1001 86380 86390 1
530459 99530459 1001 86380 86390 1
530548 99530548 1001 86380 86390 1
530235 99530235 1001 86380 86390 1
530184 99530184 1001 86380 86390 1
529997 99529997 1001 86380 86390 1
529998 99529998 1001 86380 86390 1
530736 99530736 1001 86380 86390 1
530594 99530594 1001 86380 86390 1
530625 99530625 1001 86380 86390 1
531205 99531205 1001 86380 86390 1
531300 99531300 1001 86380 86390 1
531027 99531027 1001 86380 86390 1
530890 99530890 1001 86380 86390 1
530965 99530965 1001 86380 86390 1
531521 99531521 1001 86380 86390 1
531548 99531548 1001 86380 86390 1
531434 99531434 1001 86380 86390 1
531539 99531539 1001 86380 86390 1
531489 99531489 1001 86380 86390 1
531581 99531581 1001 86380 86390 1
531543 99531543 1001 86380 86390 1
531388 99531388 1001 86380 86390 1
532168 99532168 1001 86380 86390 1
532039 99532039 1001 86380 86390 1
532131 99532131 1001 86380 86390 1
532107 99532107 1001 86380 86390 1
532189 99532189 1001 86380 86390 1
531987 99531987 1001 86380 86390 1
531963 99531963 1001 86380 86390 1
531815 99531815 1001 86380 86390 1
531621 99531621 1001 86380 86390 1
531725 99531725 1001 86380 86390 1
532250 99532250 1001 86380 86390 1
532930 99532930 1001 86380 86390 1
532931 99532931 1001 86380 86390 1
532959 99532959 1001 86380 86390 1
532988 99532988 1001 86380 86390 1
532859 99532859 1001 86380 86390 1
532670 99532670 1001 86380 86390 1
532557 99532557 1001 86380 86390 1
533048 99533048 1001 86380 86390 1
533037 99533037 1001 86380 86390 1
533719 99533719 1001 86380 86390 1
533772 99533772 1001 86380 86390 1
533833 99533833 1001 86380 86390 1
533661 99533661 1001 86380 86390 1
533764 99533764 1001 86380 86390 1
533650 99533650 1001 86380 86390 1
533282 99533282 1001 86380 86390 1
533309 99533309 1001 86380 86390 1
533349 99533349 1001 86380 86390 1
533402 99533402 1001 86380 86390 1
533262 99533262 1001 86380 86390 1
533873 99533873 1001 86380 86390 1
533874 99533874 1001 86380 86390 1
534629 99534629 1001 86380 86390 1
534358 99534358 1001 86380 86390 1
534400 99534400 1001 86380 86390 1
534168 99534168 1001 86380 86390 1
534079 99534079 1001 86380 86390 1
534110 99534110 1001 86380 86390 1
534227 99534227 1001 86380 86390 1
534101 99534101 1001 86380 86390 1
534810 99534810 1001 86380 86390 1
535474 99535474 1001 86380 86390 1
535385 99535385 1001 86380 86390 1
535411 99535411 1001 86380 86390 1
535427 99535427 1001 86380 86390 1
535466 99535466 1001 86380 86390 1
535416 99535416 1001 86380 86390 1
535419 99535419 1001 86380 86390 1
535139 99535139 1001 86380 86390 1
535298 99535298 1001 86380 86390 1
535210 99535210 1001 86380 86390 1
534943 99534943 1001 86380 86390 1
534919 99534919 1001 86380 86390 1
534972 99534972 1001 86380 86390 1
534894 99534894 1001 86380 86390 1
534979 99534979 1001 86380 86390 1
535005 99535005 1001 86380 86390 1
535511 99535511 1001 86380 86390 1
535590 99535590 1001 86380 86390 1
535675 99535675 1001 86380 86390 1
536243 99536243 1001 86380 86390 1
536029 99536029 1001 86380 86390 1
535948 99535948 1001 86380 86390 1
535767 99535767 1001 86380 86390 1
535845 99535845 1001 86380 86390 1
535858 99535858 1001 86380 86390 1
535911 99535911 1001 86380 86390 1
535757 99535757 1001 86380 86390 1
535864 99535864 1001 86380 86390 1
535792 99535792 1001 86380 86390 1
536349 99536349 1001 86380 86390 1
536505 99536505 1001 86380 86390 1
536392 99536392 1001 86380 86390 1
536496 99536496 1001 86380 86390 1
536380 99536380 1001 86380 86390 1
536435 99536435 1001 86380 86390 1
536501 99536501 1001 86380 86390 1
536960 99536960 1001 86380 86390 1
537115 99537115 1001 86380 86390 1
537145 99537145 1001 86380 86390 1
537055 99537055 1001 86380 86390 1
536994 99536994 1001 86380 86390 1
536905 99536905 1001 86380 86390 1
536920 99536920 1001 86380 86390 1
536861 99536861 1001 86380 86390 1
536952 99536952 1001 86380 86390 1
536943 99536943 1001 86380 86390 1
536634 99536634 1001 86380 86390 1
536739 99536739 1001 86380 86390 1
536546 99536546 1001 86380 86390 1
536653 99536653 1001 86380 86390 1
536563 99536563 1001 86380 86390 1
537257 99537257 1001 86380 86390 1
537301 99537301 1001 86380 86390 1
537886 99537886 1001 86380 86390 1
537953 99537953 1001 86380 86390 1
537795 99537795 1001 86380 86390 1
537735 99537735 1001 86380 86390 1
537704 99537704 1001 86380 86390 1
537576 99537576 1001 86380 86390 1
537568 99537568 1001 86380 86390 1
537373 99537373 1001 86380 86390 1
537544 99537544 1001 86380 86390 1
538025 99538025 1001 86380 86390 1
538134 99538134 1001 86380 86390 1
538096 99538096 1001 86380 86390 1
538149 99538149 1001 86380 86390 1
538612 99538612 1001 86380 86390 1
538715 99538715 1001 86380 86390 1
538707 99538707 1001 86380 86390 1
538630 99538630 1001 86380 86390 1
538657 99538657 1001 86380 86390 1
538513 99538513 1001 86380 86390 1
538505 99538505 1001 86380 86390 1
538351 99538351 1001 86380 86390 1
538339 99538339 1001 86380 86390 1
538304 99538304 1001 86380 86390 1
538240 99538240 1001 86380 86390 1
538917 99538917 1001 86380 86390 1
538999 99538999 1001 86380 86390 1
538990 99538990 1001 86380 86390 1
538940 99538940 1001 86380 86390 1
539514 99539514 1001 86380 86390 1
539465 99539465 1001 86380 86390 1
539530 99539530 1001 86380 86390 1
539532 99539532 1001 86380 86390 1
539585 99539585 1001 86380 86390 1
539600 99539600 1001 86380 86390 1
539458 99539458 1001 86380 86390 1
539306 99539306 1001 86380 86390 1
539371 99539371 1001 86380 86390 1
539386 99539386 1001 86380 86390 1
539288 99539288 1001 86380 86390 1
539353 99539353 1001 86380 86390 1
539214 99539214 1001 86380 86390 1
539215 99539215 1001 86380 86390 1
539088 99539088 1001 86380 86390 1
539083 99539083 1001 86380 86390 1
539743 99539743 1001 86380 86390 1
539705 99539705 1001 86380 86390 1
540409 99540409 1001 86380 86390 1
540337 99540337 1001 86380 86390 1
540094 99540094 1001 86380 86390 1
540262 99540262 1001 86380 86390 1
540070 99540070 1001 86380 86390 1
540204 99540204 1001 86380 86390 1
540232 99540232 1001 86380 86390 1
540195 99540195 1001 86380 86390 1
540028 99540028 1001 86380 86390 1
539900 99539900 1001 86380 86390 1
539936 99539936 1001 86380 86390 1
541230 99541230 1001 86380 86390 1
541194 99541194 1001 86380 86390 1
541268 99541268 1001 86380 86390 1
541174 99541174 1001 86380 86390 1
541291 99541291 1001 86380 86390 1
541077 99541077 1001 86380 86390 1
540685 99540685 1001 86380 86390 1
540781 99540781 1001 86380 86390 1
540770 99540770 1001 86380 86390 1
541381 99541381 1001 86380 86390 1
541434 99541434 1001 86380 86390 1
541297 99541297 1001 86380 86390 1
541363 99541363 1001 86380 86390 1
541312 99541312 1001 86380 86390 1
541365 99541365 1001 86380 86390 1
541952 99541952 1001 86380 86390 1
542084 99542084 1001 86380 86390 1
541995 99541995 1001 86380 86390 1
542093 99542093 1001 86380 86390 1
541957 99541957 1001 86380 86390 1
541971 99541971 1001 86380 86390 1
542100 99542100 1001 86380 86390 1
541960 99541960 1001 86380 86390 1
541891 99541891 1001 86380 86390 1
541645 99541645 1001 86380 86390 1
541671 99541671 1001 86380 86390 1
541555 99541555 1001 86380 86390 1
541637 99541637 1001 86380 86390 1
542233 99542233 1001 86380 86390 1
542178 99542178 1001 86380 86390 1
542322 99542322 1001 86380 86390 1
542944 99542944 1001 86380 86390 1
542873 99542873 1001 86380 86390 1
542852 99542852 1001 86380 86390 1
542879 99542879 1001 86380 86390 1
542854 99542854 1001 86380 86390 1
542816 99542816 1001 86380 86390 1
542416 99542416 1001 86380 86390 1
542958 99542958 1001 86380 86390 1
543104 99543104 1001 86380 86390 1
543108 99543108 1001 86380 86390 1
543621 99543621 1001 86380 86390 1
543636 99543636 1001 86380 86390 1
543418 99543418 1001 86380 86390 1
543314 99543314 1001 86380 86390 1
543929 99543929 1001 86380 86390 1
543975 99543975 1001 86380 86390 1
544088 99544088 1001 86380 86390 1
544736 99544736 1001 86380 86390 1
418598 630 1001 900 8517 1
531605 834 1001 64906 65205 1
542858 868 1001 57367 57666 1
400157 99400157 1001 86380 86390 1
400354 99400354 1001 86380 86390 1
400757 99400757 1001 86380 86390 1
401026 99401026 1001 86380 86390 1
401255 99401255 1001 86380 86390 1
401158 99401158 1001 86380 86390 1
401458 99401458 1001 86380 86390 1
401576 99401576 1001 86380 86390 1
401534 99401534 1001 86380 86390 1
401701 99401701 1001 86380 86390 1
401963 99401963 1001 86380 86390 1
402376 99402376 1001 86380 86390 1
402276 99402276 1001 86380 86390 1
402471 99402471 1001 86380 86390 1
402448 99402448 1001 86380 86390 1
402662 99402662 1001 86380 86390 1
402678 99402678 1001 86380 86390 1
403004 99403004 1001 86380 86390 1
403093 99403093 1001 86380 86390 1
403072 99403072 1001 86380 86390 1
403119 99403119 1001 86380 86390 1
403214 99403214 1001 86380 86390 1
403251 99403251 1001 86380 86390 1
403400 99403400 1001 86380 86390 1
403613 99403613 1001 86380 86390 1
403607 99403607 1001 86380 86390 1
403800 99403800 1001 86380 86390 1
403756 99403756 1001 86380 86390 1
403869 99403869 1001 86380 86390 1
403993 99403993 1001 86380 86390 1
403937 99403937 1001 86380 86390 1
404165 99404165 1001 86380 86390 1
404221 99404221 1001 86380 86390 1
404353 99404353 1001 86380 86390 1
404262 99404262 1001 86380 86390 1
404415 99404415 1001 86380 86390 1
404682 99404682 1001 86380 86390 1
404778 99404778 1001 86380 86390 1
404942 99404942 1001 86380 86390 1
405040 99405040 1001 86380 86390 1
405074 99405074 1001 86380 86390 1
405236 99405236 1001 86380 86390 1
405441 99405441 1001 86380 86390 1
405616 99405616 1001 86380 86390 1
405667 99405667 1001 86380 86390 1
405967 99405967 1001 86380 86390 1
405925 99405925 1001 86380 86390 1
406153 99406153 1001 86380 86390 1
406993 99406993 1001 86380 86390 1
407095 99407095 1001 86380 86390 1
407041 99407041 1001 86380 86390 1
407573 99407573 1001 86380 86390 1
407704 99407704 1001 86380 86390 1
407893 99407893 1001 86380 86390 1
408001 99408001 1001 86380 86390 1
408151 99408151 1001 86380 86390 1
408285 99408285 1001 86380 86390 1
408242 99408242 1001 86380 86390 1
408350 99408350 1001 86380 86390 1
408329 99408329 1001 86380 86390 1
408377 99408377 1001 86380 86390 1
408754 99408754 1001 86380 86390 1
408687 99408687 1001 86380 86390 1
408746 99408746 1001 86380 86390 1
409290 99409290 1001 86380 86390 1
409451 99409451 1001 86380 86390 1
409667 99409667 1001 86380 86390 1
409855 99409855 1001 86380 86390 1
409926 99409926 1001 86380 86390 1
410150 99410150 1001 86380 86390 1
410260 99410260 1001 86380 86390 1
410279 99410279 1001 86380 86390 1
410382 99410382 1001 86380 86390 1
410331 99410331 1001 86380 86390 1
410778 99410778 1001 86380 86390 1
410862 99410862 1001 86380 86390 1
410869 99410869 1001 86380 86390 1
410818 99410818 1001 86380 86390 1
410943 99410943 1001 86380 86390 1
411216 99411216 1001 86380 86390 1
411133 99411133 1001 86380 86390 1
411153 99411153 1001 86380 86390 1
411253 99411253 1001 86380 86390 1
411771 99411771 1001 86380 86390 1
412126 99412126 1001 86380 86390 1
412282 99412282 1001 86380 86390 1
413450 99413450 1001 86380 86390 1
413527 99413527 1001 86380 86390 1
413504 99413504 1001 86380 86390 1
413274 99413274 1001 86380 86390 1
413077 99413077 1001 86380 86390 1
412919 99412919 1001 86380 86390 1
412886 99412886 1001 86380 86390 1
412529 99412529 1001 86380 86390 1
412853 99412853 1001 86380 86390 1
413839 99413839 1001 86380 86390 1
413990 99413990 1001 86380 86390 1
414014 99414014 1001 86380 86390 1
413815 99413815 1001 86380 86390 1
415257 99415257 1001 86380 86390 1
414962 99414962 1001 86380 86390 1
414621 99414621 1001 86380 86390 1
414721 99414721 1001 86380 86390 1
414646 99414646 1001 86380 86390 1
414272 99414272 1001 86380 86390 1
414505 99414505 1001 86380 86390 1
414120 99414120 1001 86380 86390 1
414205 99414205 1001 86380 86390 1
415389 99415389 1001 86380 86390 1
415682 99415682 1001 86380 86390 1
415607 99415607 1001 86380 86390 1
415363 99415363 1001 86380 86390 1
416320 99416320 1001 86380 86390 1
416062 99416062 1001 86380 86390 1
416071 99416071 1001 86380 86390 1
417086 99417086 1001 86380 86390 1
417395 99417395 1001 86380 86390 1
417252 99417252 1001 86380 86390 1
417408 99417408 1001 86380 86390 1
418458 99418458 1001 86380 86390 1
418492 99418492 1001 86380 86390 1
418587 99418587 1001 86380 86390 1
418712 99418712 1001 86380 86390 1
418370 99418370 1001 86380 86390 1
417709 99417709 1001 86380 86390 1
417754 99417754 1001 86380 86390 1
419207 99419207 1001 86380 86390 1
419077 99419077 1001 86380 86390 1
419169 99419169 1001 86380 86390 1
418991 99418991 1001 86380 86390 1
419150 99419150 1001 86380 86390 1
418819 99418819 1001 86380 86390 1
420099 99420099 1001 86380 86390 1
420438 99420438 1001 86380 86390 1
419852 99419852 1001 86380 86390 1
419988 99419988 1001 86380 86390 1
419643 99419643 1001 86380 86390 1
419753 99419753 1001 86380 86390 1
419896 99419896 1001 86380 86390 1
419981 99419981 1001 86380 86390 1
419297 99419297 1001 86380 86390 1
419456 99419456 1001 86380 86390 1
420562 99420562 1001 86380 86390 1
421504 99421504 1001 86380 86390 1
421457 99421457 1001 86380 86390 1
421322 99421322 1001 86380 86390 1
421521 99421521 1001 86380 86390 1
421580 99421580 1001 86380 86390 1
420933 99420933 1001 86380 86390 1
421163 99421163 1001 86380 86390 1
420854 99420854 1001 86380 86390 1
421201 99421201 1001 86380 86390 1
421096 99421096 1001 86380 86390 1
422216 99422216 1001 86380 86390 1
422511 99422511 1001 86380 86390 1
422226 99422226 1001 86380 86390 1
423464 99423464 1001 86380 86390 1
423618 99423618 1001 86380 86390 1
423058 99423058 1001 86380 86390 1
423273 99423273 1001 86380 86390 1
423295 99423295 1001 86380 86390 1
423239 99423239 1001 86380 86390 1
422908 99422908 1001 86380 86390 1
422580 99422580 1001 86380 86390 1
422841 99422841 1001 86380 86390 1
422815 99422815 1001 86380 86390 1
424054 99424054 1001 86380 86390 1
424147 99424147 1001 86380 86390 1
425383 99425383 1001 86380 86390 1
425063 99425063 1001 86380 86390 1
425209 99425209 1001 86380 86390 1
425271 99425271 1001 86380 86390 1
424959 99424959 1001 86380 86390 1
424935 99424935 1001 86380 86390 1
424626 99424626 1001 86380 86390 1
424466 99424466 1001 86380 86390 1
424427 99424427 1001 86380 86390 1
425505 99425505 1001 86380 86390 1
425407 99425407 1001 86380 86390 1
426718 99426718 1001 86380 86390 1
427059 99427059 1001 86380 86390 1
426856 99426856 1001 86380 86390 1
426739 99426739 1001 86380 86390 1
426942 99426942 1001 86380 86390 1
426330 99426330 1001 86380 86390 1
426641 99426641 1001 86380 86390 1
425869 99425869 1001 86380 86390 1
426119 99426119 1001 86380 86390 1
426206 99426206 1001 86380 86390 1
426108 99426108 1001 86380 86390 1
427152 99427152 1001 86380 86390 1
427134 99427134 1001 86380 86390 1
428378 99428378 1001 86380 86390 1
428388 99428388 1001 86380 86390 1
428214 99428214 1001 86380 86390 1
428242 99428242 1001 86380 86390 1
428247 99428247 1001 86380 86390 1
427732 99427732 1001 86380 86390 1
427757 99427757 1001 86380 86390 1
427605 99427605 1001 86380 86390 1
427608 99427608 1001 86380 86390 1
427546 99427546 1001 86380 86390 1
427891 99427891 1001 86380 86390 1
427848 99427848 1001 86380 86390 1
428964 99428964 1001 86380 86390 1
428828 99428828 1001 86380 86390 1
429165 99429165 1001 86380 86390 1
429039 99429039 1001 86380 86390 1
430158 99430158 1001 86380 86390 1
429987 99429987 1001 86380 86390 1
429758 99429758 1001 86380 86390 1
429729 99429729 1001 86380 86390 1
429523 99429523 1001 86380 86390 1
430737 99430737 1001 86380 86390 1
430711 99430711 1001 86380 86390 1
430647 99430647 1001 86380 86390 1
430758 99430758 1001 86380 86390 1
431752 99431752 1001 86380 86390 1
431847 99431847 1001 86380 86390 1
431429 99431429 1001 86380 86390 1
431477 99431477 1001 86380 86390 1
431439 99431439 1001 86380 86390 1
431095 99431095 1001 86380 86390 1
430963 99430963 1001 86380 86390 1
430992 99430992 1001 86380 86390 1
430968 99430968 1001 86380 86390 1
432241 99432241 1001 86380 86390 1
432083 99432083 1001 86380 86390 1
432356 99432356 1001 86380 86390 1
432340 99432340 1001 86380 86390 1
433350 99433350 1001 86380 86390 1
433589 99433589 1001 86380 86390 1
433472 99433472 1001 86380 86390 1
433501 99433501 1001 86380 86390 1
433474 99433474 1001 86380 86390 1
433717 99433717 1001 86380 86390 1
432985 99432985 1001 86380 86390 1
433167 99433167 1001 86380 86390 1
433233 99433233 1001 86380 86390 1
433014 99433014 1001 86380 86390 1
433188 99433188 1001 86380 86390 1
432649 99432649 1001 86380 86390 1
432739 99432739 1001 86380 86390 1
434137 99434137 1001 86380 86390 1
433770 99433770 1001 86380 86390 1
434014 99434014 1001 86380 86390 1
433853 99433853 1001 86380 86390 1
435217 99435217 1001 86380 86390 1
435267 99435267 1001 86380 86390 1
434725 99434725 1001 86380 86390 1
434555 99434555 1001 86380 86390 1
434189 99434189 1001 86380 86390 1
435802 99435802 1001 86380 86390 1
435640 99435640 1001 86380 86390 1
435756 99435756 1001 86380 86390 1
437004 99437004 1001 86380 86390 1
436809 99436809 1001 86380 86390 1
437095 99437095 1001 86380 86390 1
436937 99436937 1001 86380 86390 1
436947 99436947 1001 86380 86390 1
436826 99436826 1001 86380 86390 1
436475 99436475 1001 86380 86390 1
436637 99436637 1001 86380 86390 1
436442 99436442 1001 86380 86390 1
436166 99436166 1001 86380 86390 1
436079 99436079 1001 86380 86390 1
436225 99436225 1001 86380 86390 1
436302 99436302 1001 86380 86390 1
436061 99436061 1001 86380 86390 1
437210 99437210 1001 86380 86390 1
437350 99437350 1001 86380 86390 1
300089 99300089 1001 86380 86390 1
437202 99437202 1001 86380 86390 1
300527 99300527 1001 86380 86390 1
300688 99300688 1001 86380 86390 1
300446 99300446 1001 86380 86390 1
300514 99300514 1001 86380 86390 1
300476 99300476 1001 86380 86390 1
300443 99300443 1001 86380 86390 1
300227 99300227 1001 86380 86390 1
300899 99300899 1001 86380 86390 1
300928 99300928 1001 86380 86390 1
301409 99301409 1001 86380 86390 1
301438 99301438 1001 86380 86390 1
301464 99301464 1001 86380 86390 1
301232 99301232 1001 86380 86390 1
300973 99300973 1001 86380 86390 1
300999 99300999 1001 86380 86390 1
301094 99301094 1001 86380 86390 1
301008 99301008 1001 86380 86390 1
301707 99301707 1001 86380 86390 1
301676 99301676 1001 86380 86390 1
302371 99302371 1001 86380 86390 1
302062 99302062 1001 86380 86390 1
302011 99302011 1001 86380 86390 1
301890 99301890 1001 86380 86390 1
301813 99301813 1001 86380 86390 1
301957 99301957 1001 86380 86390 1
302432 99302432 1001 86380 86390 1
302393 99302393 1001 86380 86390 1
302511 99302511 1001 86380 86390 1
303112 99303112 1001 86380 86390 1
303023 99303023 1001 86380 86390 1
303141 99303141 1001 86380 86390 1
302866 99302866 1001 86380 86390 1
302879 99302879 1001 86380 86390 1
302815 99302815 1001 86380 86390 1
302921 99302921 1001 86380 86390 1
302781 99302781 1001 86380 86390 1
302666 99302666 1001 86380 86390 1
302619 99302619 1001 86380 86390 1
302648 99302648 1001 86380 86390 1
303269 99303269 1001 86380 86390 1
303310 99303310 1001 86380 86390 1
303394 99303394 1001 86380 86390 1
303318 99303318 1001 86380 86390 1
303345 99303345 1001 86380 86390 1
303880 99303880 1001 86380 86390 1
303831 99303831 1001 86380 86390 1
303870 99303870 1001 86380 86390 1
303962 99303962 1001 86380 86390 1
303679 99303679 1001 86380 86390 1
303744 99303744 1001 86380 86390 1
303810 99303810 1001 86380 86390 1
303427 99303427 1001 86380 86390 1
303548 99303548 1001 86380 86390 1
303474 99303474 1001 86380 86390 1
303590 99303590 1001 86380 86390 1
303579 99303579 1001 86380 86390 1
304113 99304113 1001 86380 86390 1
304103 99304103 1001 86380 86390 1
304131 99304131 1001 86380 86390 1
304656 99304656 1001 86380 86390 1
304831 99304831 1001 86380 86390 1
304841 99304841 1001 86380 86390 1
304663 99304663 1001 86380 86390 1
304855 99304855 1001 86380 86390 1
304644 99304644 1001 86380 86390 1
304478 99304478 1001 86380 86390 1
304518 99304518 1001 86380 86390 1
304650 99304650 1001 86380 86390 1
304612 99304612 1001 86380 86390 1
304395 99304395 1001 86380 86390 1
304390 99304390 1001 86380 86390 1
305508 99305508 1001 86380 86390 1
305608 99305608 1001 86380 86390 1
305314 99305314 1001 86380 86390 1
305430 99305430 1001 86380 86390 1
305380 99305380 1001 86380 86390 1
305433 99305433 1001 86380 86390 1
305370 99305370 1001 86380 86390 1
305422 99305422 1001 86380 86390 1
305423 99305423 1001 86380 86390 1
305281 99305281 1001 86380 86390 1
305399 99305399 1001 86380 86390 1
305297 99305297 1001 86380 86390 1
305143 99305143 1001 86380 86390 1
305134 99305134 1001 86380 86390 1
305173 99305173 1001 86380 86390 1
305201 99305201 1001 86380 86390 1
305189 99305189 1001 86380 86390 1
305255 99305255 1001 86380 86390 1
500153 99500153 1001 86380 86390 1
305695 99305695 1001 86380 86390 1
500038 99500038 1001 86380 86390 1
500180 99500180 1001 86380 86390 1
305273 99305273 1001 86380 86390 1
500021 99500021 1001 86380 86390 1
500662 99500662 1001 86380 86390 1
500675 99500675 1001 86380 86390 1
500720 99500720 1001 86380 86390 1
500609 99500609 1001 86380 86390 1
500448 99500448 1001 86380 86390 1
500388 99500388 1001 86380 86390 1
500300 99500300 1001 86380 86390 1
500316 99500316 1001 86380 86390 1
500397 99500397 1001 86380 86390 1
500863 99500863 1001 86380 86390 1
500889 99500889 1001 86380 86390 1
500930 99500930 1001 86380 86390 1
500995 99500995 1001 86380 86390 1
500996 99500996 1001 86380 86390 1
500898 99500898 1001 86380 86390 1
501581 99501581 1001 86380 86390 1
501543 99501543 1001 86380 86390 1
501632 99501632 1001 86380 86390 1
501345 99501345 1001 86380 86390 1
501308 99501308 1001 86380 86390 1
501322 99501322 1001 86380 86390 1
501264 99501264 1001 86380 86390 1
501381 99501381 1001 86380 86390 1
501433 99501433 1001 86380 86390 1
501170 99501170 1001 86380 86390 1
501758 99501758 1001 86380 86390 1
501764 99501764 1001 86380 86390 1
502298 99502298 1001 86380 86390 1
502432 99502432 1001 86380 86390 1
502291 99502291 1001 86380 86390 1
502260 99502260 1001 86380 86390 1
502224 99502224 1001 86380 86390 1
501859 99501859 1001 86380 86390 1
502021 99502021 1001 86380 86390 1
502645 99502645 1001 86380 86390 1
502582 99502582 1001 86380 86390 1
502533 99502533 1001 86380 86390 1
502560 99502560 1001 86380 86390 1
502498 99502498 1001 86380 86390 1
502527 99502527 1001 86380 86390 1
503129 99503129 1001 86380 86390 1
503270 99503270 1001 86380 86390 1
503053 99503053 1001 86380 86390 1
502938 99502938 1001 86380 86390 1
502711 99502711 1001 86380 86390 1
502832 99502832 1001 86380 86390 1
502861 99502861 1001 86380 86390 1
502836 99502836 1001 86380 86390 1
502694 99502694 1001 86380 86390 1
503315 99503315 1001 86380 86390 1
503398 99503398 1001 86380 86390 1
504058 99504058 1001 86380 86390 1
503981 99503981 1001 86380 86390 1
503984 99503984 1001 86380 86390 1
504010 99504010 1001 86380 86390 1
503770 99503770 1001 86380 86390 1
503862 99503862 1001 86380 86390 1
503747 99503747 1001 86380 86390 1
503871 99503871 1001 86380 86390 1
503742 99503742 1001 86380 86390 1
503860 99503860 1001 86380 86390 1
503588 99503588 1001 86380 86390 1
503601 99503601 1001 86380 86390 1
503612 99503612 1001 86380 86390 1
504167 99504167 1001 86380 86390 1
504142 99504142 1001 86380 86390 1
504196 99504196 1001 86380 86390 1
504197 99504197 1001 86380 86390 1
504250 99504250 1001 86380 86390 1
504883 99504883 1001 86380 86390 1
504625 99504625 1001 86380 86390 1
504659 99504659 1001 86380 86390 1
504363 99504363 1001 86380 86390 1
504390 99504390 1001 86380 86390 1
504502 99504502 1001 86380 86390 1
505045 99505045 1001 86380 86390 1
505592 99505592 1001 86380 86390 1
505739 99505739 1001 86380 86390 1
505569 99505569 1001 86380 86390 1
505698 99505698 1001 86380 86390 1
505610 99505610 1001 86380 86390 1
505691 99505691 1001 86380 86390 1
505372 99505372 1001 86380 86390 1
505564 99505564 1001 86380 86390 1
505332 99505332 1001 86380 86390 1
505178 99505178 1001 86380 86390 1
505197 99505197 1001 86380 86390 1
505161 99505161 1001 86380 86390 1
505849 99505849 1001 86380 86390 1
505788 99505788 1001 86380 86390 1
505867 99505867 1001 86380 86390 1
505844 99505844 1001 86380 86390 1
506573 99506573 1001 86380 86390 1
506196 99506196 1001 86380 86390 1
506242 99506242 1001 86380 86390 1
506218 99506218 1001 86380 86390 1
506337 99506337 1001 86380 86390 1
506082 99506082 1001 86380 86390 1
506173 99506173 1001 86380 86390 1
506176 99506176 1001 86380 86390 1
506102 99506102 1001 86380 86390 1
506671 99506671 1001 86380 86390 1
506723 99506723 1001 86380 86390 1
506725 99506725 1001 86380 86390 1
506679 99506679 1001 86380 86390 1
506784 99506784 1001 86380 86390 1
506734 99506734 1001 86380 86390 1
506670 99506670 1001 86380 86390 1
506722 99506722 1001 86380 86390 1
507419 99507419 1001 86380 86390 1
507322 99507322 1001 86380 86390 1
507349 99507349 1001 86380 86390 1
507288 99507288 1001 86380 86390 1
507225 99507225 1001 86380 86390 1
507409 99507409 1001 86380 86390 1
507418 99507418 1001 86380 86390 1
507254 99507254 1001 86380 86390 1
507083 99507083 1001 86380 86390 1
507031 99507031 1001 86380 86390 1
507189 99507189 1001 86380 86390 1
506804 99506804 1001 86380 86390 1
506838 99506838 1001 86380 86390 1
506994 99506994 1001 86380 86390 1
507008 99507008 1001 86380 86390 1
507435 99507435 1001 86380 86390 1
507528 99507528 1001 86380 86390 1
508046 99508046 1001 86380 86390 1
508202 99508202 1001 86380 86390 1
508194 99508194 1001 86380 86390 1
507991 99507991 1001 86380 86390 1
508021 99508021 1001 86380 86390 1
507932 99507932 1001 86380 86390 1
507854 99507854 1001 86380 86390 1
507907 99507907 1001 86380 86390 1
507856 99507856 1001 86380 86390 1
508026 99508026 1001 86380 86390 1
507643 99507643 1001 86380 86390 1
507787 99507787 1001 86380 86390 1
507788 99507788 1001 86380 86390 1
507816 99507816 1001 86380 86390 1
507687 99507687 1001 86380 86390 1
507640 99507640 1001 86380 86390 1
508314 99508314 1001 86380 86390 1
508327 99508327 1001 86380 86390 1
508360 99508360 1001 86380 86390 1
508963 99508963 1001 86380 86390 1
509030 99509030 1001 86380 86390 1
508929 99508929 1001 86380 86390 1
508845 99508845 1001 86380 86390 1
508690 99508690 1001 86380 86390 1
508833 99508833 1001 86380 86390 1
508783 99508783 1001 86380 86390 1
508583 99508583 1001 86380 86390 1
508525 99508525 1001 86380 86390 1
508606 99508606 1001 86380 86390 1
508464 99508464 1001 86380 86390 1
509111 99509111 1001 86380 86390 1
509231 99509231 1001 86380 86390 1
509831 99509831 1001 86380 86390 1
509890 99509890 1001 86380 86390 1
509631 99509631 1001 86380 86390 1
509303 99509303 1001 86380 86390 1
510027 99510027 1001 86380 86390 1
510662 99510662 1001 86380 86390 1
510367 99510367 1001 86380 86390 1
510448 99510448 1001 86380 86390 1
510461 99510461 1001 86380 86390 1
510474 99510474 1001 86380 86390 1
510323 99510323 1001 86380 86390 1
510337 99510337 1001 86380 86390 1
510226 99510226 1001 86380 86390 1
510247 99510247 1001 86380 86390 1
510878 99510878 1001 86380 86390 1
511493 99511493 1001 86380 86390 1
511541 99511541 1001 86380 86390 1
511335 99511335 1001 86380 86390 1
511250 99511250 1001 86380 86390 1
511316 99511316 1001 86380 86390 1
511160 99511160 1001 86380 86390 1
511190 99511190 1001 86380 86390 1
510999 99510999 1001 86380 86390 1
511104 99511104 1001 86380 86390 1
510963 99510963 1001 86380 86390 1
511042 99511042 1001 86380 86390 1
511136 99511136 1001 86380 86390 1
510968 99510968 1001 86380 86390 1
511648 99511648 1001 86380 86390 1
512191 99512191 1001 86380 86390 1
512104 99512104 1001 86380 86390 1
511775 99511775 1001 86380 86390 1
511834 99511834 1001 86380 86390 1
512454 99512454 1001 86380 86390 1
512431 99512431 1001 86380 86390 1
512393 99512393 1001 86380 86390 1
512562 99512562 1001 86380 86390 1
512451 99512451 1001 86380 86390 1
513183 99513183 1001 86380 86390 1
513022 99513022 1001 86380 86390 1
512875 99512875 1001 86380 86390 1
512953 99512953 1001 86380 86390 1
512903 99512903 1001 86380 86390 1
512815 99512815 1001 86380 86390 1
512689 99512689 1001 86380 86390 1
512653 99512653 1001 86380 86390 1
512655 99512655 1001 86380 86390 1
512682 99512682 1001 86380 86390 1
512713 99512713 1001 86380 86390 1
513386 99513386 1001 86380 86390 1
513399 99513399 1001 86380 86390 1
513231 99513231 1001 86380 86390 1
513395 99513395 1001 86380 86390 1
513357 99513357 1001 86380 86390 1
513949 99513949 1001 86380 86390 1
513924 99513924 1001 86380 86390 1
513937 99513937 1001 86380 86390 1
513925 99513925 1001 86380 86390 1
513901 99513901 1001 86380 86390 1
513788 99513788 1001 86380 86390 1
513712 99513712 1001 86380 86390 1
513477 99513477 1001 86380 86390 1
513610 99513610 1001 86380 86390 1
513612 99513612 1001 86380 86390 1
514120 99514120 1001 86380 86390 1
514058 99514058 1001 86380 86390 1
514087 99514087 1001 86380 86390 1
514230 99514230 1001 86380 86390 1
514036 99514036 1001 86380 86390 1
514183 99514183 1001 86380 86390 1
514703 99514703 1001 86380 86390 1
514692 99514692 1001 86380 86390 1
514668 99514668 1001 86380 86390 1
514803 99514803 1001 86380 86390 1
514537 99514537 1001 86380 86390 1
514448 99514448 1001 86380 86390 1
514617 99514617 1001 86380 86390 1
514530 99514530 1001 86380 86390 1
514379 99514379 1001 86380 86390 1
514367 99514367 1001 86380 86390 1
514329 99514329 1001 86380 86390 1
514251 99514251 1001 86380 86390 1
514317 99514317 1001 86380 86390 1
514334 99514334 1001 86380 86390 1
514375 99514375 1001 86380 86390 1
514260 99514260 1001 86380 86390 1
514962 99514962 1001 86380 86390 1
515504 99515504 1001 86380 86390 1
515613 99515613 1001 86380 86390 1
515614 99515614 1001 86380 86390 1
515552 99515552 1001 86380 86390 1
515479 99515479 1001 86380 86390 1
515408 99515408 1001 86380 86390 1
515410 99515410 1001 86380 86390 1
515183 99515183 1001 86380 86390 1
515184 99515184 1001 86380 86390 1
515113 99515113 1001 86380 86390 1
515216 99515216 1001 86380 86390 1
515087 99515087 1001 86380 86390 1
515269 99515269 1001 86380 86390 1
515856 99515856 1001 86380 86390 1
515754 99515754 1001 86380 86390 1
516459 99516459 1001 86380 86390 1
516382 99516382 1001 86380 86390 1
516399 99516399 1001 86380 86390 1
516490 99516490 1001 86380 86390 1
516491 99516491 1001 86380 86390 1
516442 99516442 1001 86380 86390 1
516314 99516314 1001 86380 86390 1
516326 99516326 1001 86380 86390 1
516404 99516404 1001 86380 86390 1
516278 99516278 1001 86380 86390 1
516188 99516188 1001 86380 86390 1
516299 99516299 1001 86380 86390 1
516248 99516248 1001 86380 86390 1
516159 99516159 1001 86380 86390 1
516185 99516185 1001 86380 86390 1
515983 99515983 1001 86380 86390 1
515951 99515951 1001 86380 86390 1
516030 99516030 1001 86380 86390 1
516546 99516546 1001 86380 86390 1
516542 99516542 1001 86380 86390 1
516595 99516595 1001 86380 86390 1
516608 99516608 1001 86380 86390 1
517223 99517223 1001 86380 86390 1
517005 99517005 1001 86380 86390 1
516982 99516982 1001 86380 86390 1
516970 99516970 1001 86380 86390 1
516971 99516971 1001 86380 86390 1
516933 99516933 1001 86380 86390 1
516973 99516973 1001 86380 86390 1
517493 99517493 1001 86380 86390 1
517406 99517406 1001 86380 86390 1
517536 99517536 1001 86380 86390 1
517460 99517460 1001 86380 86390 1
517500 99517500 1001 86380 86390 1
517982 99517982 1001 86380 86390 1
517824 99517824 1001 86380 86390 1
517929 99517929 1001 86380 86390 1
518330 99518330 1001 86380 86390 1
518215 99518215 1001 86380 86390 1
518346 99518346 1001 86380 86390 1
518849 99518849 1001 86380 86390 1
518928 99518928 1001 86380 86390 1
518858 99518858 1001 86380 86390 1
518669 99518669 1001 86380 86390 1
518646 99518646 1001 86380 86390 1
518639 99518639 1001 86380 86390 1
518497 99518497 1001 86380 86390 1
518553 99518553 1001 86380 86390 1
518450 99518450 1001 86380 86390 1
518415 99518415 1001 86380 86390 1
518558 99518558 1001 86380 86390 1
519038 99519038 1001 86380 86390 1
519651 99519651 1001 86380 86390 1
519665 99519665 1001 86380 86390 1
519723 99519723 1001 86380 86390 1
519544 99519544 1001 86380 86390 1
519584 99519584 1001 86380 86390 1
519560 99519560 1001 86380 86390 1
519498 99519498 1001 86380 86390 1
519515 99519515 1001 86380 86390 1
519424 99519424 1001 86380 86390 1
519555 99519555 1001 86380 86390 1
519313 99519313 1001 86380 86390 1
519383 99519383 1001 86380 86390 1
519280 99519280 1001 86380 86390 1
519202 99519202 1001 86380 86390 1
519358 99519358 1001 86380 86390 1
519216 99519216 1001 86380 86390 1
519907 99519907 1001 86380 86390 1
519947 99519947 1001 86380 86390 1
519884 99519884 1001 86380 86390 1
519949 99519949 1001 86380 86390 1
519849 99519849 1001 86380 86390 1
519966 99519966 1001 86380 86390 1
519979 99519979 1001 86380 86390 1
520438 99520438 1001 86380 86390 1
520463 99520463 1001 86380 86390 1
520570 99520570 1001 86380 86390 1
520493 99520493 1001 86380 86390 1
520523 99520523 1001 86380 86390 1
520357 99520357 1001 86380 86390 1
520397 99520397 1001 86380 86390 1
520407 99520407 1001 86380 86390 1
520330 99520330 1001 86380 86390 1
520667 99520667 1001 86380 86390 1
520758 99520758 1001 86380 86390 1
520672 99520672 1001 86380 86390 1
520726 99520726 1001 86380 86390 1
520804 99520804 1001 86380 86390 1
521264 99521264 1001 86380 86390 1
521328 99521328 1001 86380 86390 1
521422 99521422 1001 86380 86390 1
521362 99521362 1001 86380 86390 1
521414 99521414 1001 86380 86390 1
521069 99521069 1001 86380 86390 1
521251 99521251 1001 86380 86390 1
521187 99521187 1001 86380 86390 1
521104 99521104 1001 86380 86390 1
520924 99520924 1001 86380 86390 1
520859 99520859 1001 86380 86390 1
520860 99520860 1001 86380 86390 1
521518 99521518 1001 86380 86390 1
521533 99521533 1001 86380 86390 1
521586 99521586 1001 86380 86390 1
521512 99521512 1001 86380 86390 1
521552 99521552 1001 86380 86390 1
522102 99522102 1001 86380 86390 1
522130 99522130 1001 86380 86390 1
522147 99522147 1001 86380 86390 1
522241 99522241 1001 86380 86390 1
521986 99521986 1001 86380 86390 1
521923 99521923 1001 86380 86390 1
521975 99521975 1001 86380 86390 1
522066 99522066 1001 86380 86390 1
522047 99522047 1001 86380 86390 1
521767 99521767 1001 86380 86390 1
522459 99522459 1001 86380 86390 1
522474 99522474 1001 86380 86390 1
522378 99522378 1001 86380 86390 1
522404 99522404 1001 86380 86390 1
522494 99522494 1001 86380 86390 1
522430 99522430 1001 86380 86390 1
522456 99522456 1001 86380 86390 1
522993 99522993 1001 86380 86390 1
522929 99522929 1001 86380 86390 1
523098 99523098 1001 86380 86390 1
522812 99522812 1001 86380 86390 1
522804 99522804 1001 86380 86390 1
522726 99522726 1001 86380 86390 1
522883 99522883 1001 86380 86390 1
522680 99522680 1001 86380 86390 1
522630 99522630 1001 86380 86390 1
522663 99522663 1001 86380 86390 1
522676 99522676 1001 86380 86390 1
523300 99523300 1001 86380 86390 1
523188 99523188 1001 86380 86390 1
523790 99523790 1001 86380 86390 1
523803 99523803 1001 86380 86390 1
523909 99523909 1001 86380 86390 1
523755 99523755 1001 86380 86390 1
523826 99523826 1001 86380 86390 1
523610 99523610 1001 86380 86390 1
523623 99523623 1001 86380 86390 1
523638 99523638 1001 86380 86390 1
523547 99523547 1001 86380 86390 1
523574 99523574 1001 86380 86390 1
523712 99523712 1001 86380 86390 1
524024 99524024 1001 86380 86390 1
524027 99524027 1001 86380 86390 1
524133 99524133 1001 86380 86390 1
524652 99524652 1001 86380 86390 1
524627 99524627 1001 86380 86390 1
524764 99524764 1001 86380 86390 1
524530 99524530 1001 86380 86390 1
524545 99524545 1001 86380 86390 1
524459 99524459 1001 86380 86390 1
524307 99524307 1001 86380 86390 1
524197 99524197 1001 86380 86390 1
524314 99524314 1001 86380 86390 1
524224 99524224 1001 86380 86390 1
524199 99524199 1001 86380 86390 1
524175 99524175 1001 86380 86390 1
524923 99524923 1001 86380 86390 1
524946 99524946 1001 86380 86390 1
524817 99524817 1001 86380 86390 1
524896 99524896 1001 86380 86390 1
525509 99525509 1001 86380 86390 1
525446 99525446 1001 86380 86390 1
525278 99525278 1001 86380 86390 1
525292 99525292 1001 86380 86390 1
525243 99525243 1001 86380 86390 1
525326 99525326 1001 86380 86390 1
525365 99525365 1001 86380 86390 1
525173 99525173 1001 86380 86390 1
525005 99525005 1001 86380 86390 1
525122 99525122 1001 86380 86390 1
525099 99525099 1001 86380 86390 1
525050 99525050 1001 86380 86390 1
525076 99525076 1001 86380 86390 1
525014 99525014 1001 86380 86390 1
526231 99526231 1001 86380 86390 1
526365 99526365 1001 86380 86390 1
526228 99526228 1001 86380 86390 1
526113 99526113 1001 86380 86390 1
525894 99525894 1001 86380 86390 1
525994 99525994 1001 86380 86390 1
525839 99525839 1001 86380 86390 1
526472 99526472 1001 86380 86390 1
526607 99526607 1001 86380 86390 1
527057 99527057 1001 86380 86390 1
527049 99527049 1001 86380 86390 1
527050 99527050 1001 86380 86390 1
527089 99527089 1001 86380 86390 1
527131 99527131 1001 86380 86390 1
526956 99526956 1001 86380 86390 1
526996 99526996 1001 86380 86390 1
526920 99526920 1001 86380 86390 1
526846 99526846 1001 86380 86390 1
527004 99527004 1001 86380 86390 1
526793 99526793 1001 86380 86390 1
527274 99527274 1001 86380 86390 1
527377 99527377 1001 86380 86390 1
527263 99527263 1001 86380 86390 1
527293 99527293 1001 86380 86390 1
527436 99527436 1001 86380 86390 1
527307 99527307 1001 86380 86390 1
528038 99528038 1001 86380 86390 1
527779 99527779 1001 86380 86390 1
527548 99527548 1001 86380 86390 1
527640 99527640 1001 86380 86390 1
527659 99527659 1001 86380 86390 1
528219 99528219 1001 86380 86390 1
528195 99528195 1001 86380 86390 1
528842 99528842 1001 86380 86390 1
528527 99528527 1001 86380 86390 1
528518 99528518 1001 86380 86390 1
528664 99528664 1001 86380 86390 1
528690 99528690 1001 86380 86390 1
528626 99528626 1001 86380 86390 1
528549 99528549 1001 86380 86390 1
528417 99528417 1001 86380 86390 1
528443 99528443 1001 86380 86390 1
528963 99528963 1001 86380 86390 1
529044 99529044 1001 86380 86390 1
528943 99528943 1001 86380 86390 1
528982 99528982 1001 86380 86390 1
529051 99529051 1001 86380 86390 1
529040 99529040 1001 86380 86390 1
529589 99529589 1001 86380 86390 1
529703 99529703 1001 86380 86390 1
529483 99529483 1001 86380 86390 1
529448 99529448 1001 86380 86390 1
529492 99529492 1001 86380 86390 1
529366 99529366 1001 86380 86390 1
529199 99529199 1001 86380 86390 1
529756 99529756 1001 86380 86390 1
529821 99529821 1001 86380 86390 1
529878 99529878 1001 86380 86390 1
529866 99529866 1001 86380 86390 1
530396 99530396 1001 86380 86390 1
530422 99530422 1001 86380 86390 1
530424 99530424 1001 86380 86390 1
530463 99530463 1001 86380 86390 1
530172 99530172 1001 86380 86390 1
530316 99530316 1001 86380 86390 1
530149 99530149 1001 86380 86390 1
530266 99530266 1001 86380 86390 1
530166 99530166 1001 86380 86390 1
530094 99530094 1001 86380 86390 1
529939 99529939 1001 86380 86390 1
530070 99530070 1001 86380 86390 1
530732 99530732 1001 86380 86390 1
530565 99530565 1001 86380 86390 1
530703 99530703 1001 86380 86390 1
530729 99530729 1001 86380 86390 1
531290 99531290 1001 86380 86390 1
531348 99531348 1001 86380 86390 1
531206 99531206 1001 86380 86390 1
531123 99531123 1001 86380 86390 1
531022 99531022 1001 86380 86390 1
531000 99531000 1001 86380 86390 1
531160 99531160 1001 86380 86390 1
530942 99530942 1001 86380 86390 1
530787 99530787 1001 86380 86390 1
530776 99530776 1001 86380 86390 1
530883 99530883 1001 86380 86390 1
531456 99531456 1001 86380 86390 1
531485 99531485 1001 86380 86390 1
532058 99532058 1001 86380 86390 1
531964 99531964 1001 86380 86390 1
531968 99531968 1001 86380 86390 1
531931 99531931 1001 86380 86390 1
531882 99531882 1001 86380 86390 1
531935 99531935 1001 86380 86390 1
531753 99531753 1001 86380 86390 1
531759 99531759 1001 86380 86390 1
531648 99531648 1001 86380 86390 1
532349 99532349 1001 86380 86390 1
532222 99532222 1001 86380 86390 1
532315 99532315 1001 86380 86390 1
532858 99532858 1001 86380 86390 1
533013 99533013 1001 86380 86390 1
532989 99532989 1001 86380 86390 1
532899 99532899 1001 86380 86390 1
532887 99532887 1001 86380 86390 1
532940 99532940 1001 86380 86390 1
532815 99532815 1001 86380 86390 1
532767 99532767 1001 86380 86390 1
532640 99532640 1001 86380 86390 1
532669 99532669 1001 86380 86390 1
532606 99532606 1001 86380 86390 1
532544 99532544 1001 86380 86390 1
533187 99533187 1001 86380 86390 1
533218 99533218 1001 86380 86390 1
533194 99533194 1001 86380 86390 1
533789 99533789 1001 86380 86390 1
533628 99533628 1001 86380 86390 1
533594 99533594 1001 86380 86390 1
533308 99533308 1001 86380 86390 1
533400 99533400 1001 86380 86390 1
533271 99533271 1001 86380 86390 1
534038 99534038 1001 86380 86390 1
533878 99533878 1001 86380 86390 1
534647 99534647 1001 86380 86390 1
534546 99534546 1001 86380 86390 1
534560 99534560 1001 86380 86390 1
534625 99534625 1001 86380 86390 1
534550 99534550 1001 86380 86390 1
534327 99534327 1001 86380 86390 1
534422 99534422 1001 86380 86390 1
534292 99534292 1001 86380 86390 1
534321 99534321 1001 86380 86390 1
534259 99534259 1001 86380 86390 1
534260 99534260 1001 86380 86390 1
534879 99534879 1001 86380 86390 1
534842 99534842 1001 86380 86390 1
534765 99534765 1001 86380 86390 1
535483 99535483 1001 86380 86390 1
535490 99535490 1001 86380 86390 1
535337 99535337 1001 86380 86390 1
535316 99535316 1001 86380 86390 1
535432 99535432 1001 86380 86390 1
535508 99535508 1001 86380 86390 1
535244 99535244 1001 86380 86390 1
535247 99535247 1001 86380 86390 1
534971 99534971 1001 86380 86390 1
535003 99535003 1001 86380 86390 1
535689 99535689 1001 86380 86390 1
535679 99535679 1001 86380 86390 1
535571 99535571 1001 86380 86390 1
536178 99536178 1001 86380 86390 1
536096 99536096 1001 86380 86390 1
535931 99535931 1001 86380 86390 1
536074 99536074 1001 86380 86390 1
536100 99536100 1001 86380 86390 1
535945 99535945 1001 86380 86390 1
535947 99535947 1001 86380 86390 1
535780 99535780 1001 86380 86390 1
535769 99535769 1001 86380 86390 1
535775 99535775 1001 86380 86390 1
536402 99536402 1001 86380 86390 1
536458 99536458 1001 86380 86390 1
537000 99537000 1001 86380 86390 1
536975 99536975 1001 86380 86390 1
537015 99537015 1001 86380 86390 1
537147 99537147 1001 86380 86390 1
537033 99537033 1001 86380 86390 1
536817 99536817 1001 86380 86390 1
536822 99536822 1001 86380 86390 1
536916 99536916 1001 86380 86390 1
536568 99536568 1001 86380 86390 1
536664 99536664 1001 86380 86390 1
536747 99536747 1001 86380 86390 1
537226 99537226 1001 86380 86390 1
537294 99537294 1001 86380 86390 1
537204 99537204 1001 86380 86390 1
537195 99537195 1001 86380 86390 1
537873 99537873 1001 86380 86390 1
537964 99537964 1001 86380 86390 1
537919 99537919 1001 86380 86390 1
537981 99537981 1001 86380 86390 1
537718 99537718 1001 86380 86390 1
537694 99537694 1001 86380 86390 1
537721 99537721 1001 86380 86390 1
537685 99537685 1001 86380 86390 1
537698 99537698 1001 86380 86390 1
537636 99537636 1001 86380 86390 1
537525 99537525 1001 86380 86390 1
538049 99538049 1001 86380 86390 1
538015 99538015 1001 86380 86390 1
538192 99538192 1001 86380 86390 1
538813 99538813 1001 86380 86390 1
538628 99538628 1001 86380 86390 1
538485 99538485 1001 86380 86390 1
538504 99538504 1001 86380 86390 1
538249 99538249 1001 86380 86390 1
538827 99538827 1001 86380 86390 1
538919 99538919 1001 86380 86390 1
539012 99539012 1001 86380 86390 1
538912 99538912 1001 86380 86390 1
539591 99539591 1001 86380 86390 1
539501 99539501 1001 86380 86390 1
539464 99539464 1001 86380 86390 1
539498 99539498 1001 86380 86390 1
539191 99539191 1001 86380 86390 1
539154 99539154 1001 86380 86390 1
539194 99539194 1001 86380 86390 1
539159 99539159 1001 86380 86390 1
539084 99539084 1001 86380 86390 1
539651 99539651 1001 86380 86390 1
539684 99539684 1001 86380 86390 1
540314 99540314 1001 86380 86390 1
540305 99540305 1001 86380 86390 1
540459 99540459 1001 86380 86390 1
540242 99540242 1001 86380 86390 1
540075 99540075 1001 86380 86390 1
540180 99540180 1001 86380 86390 1
540157 99540157 1001 86380 86390 1
540002 99540002 1001 86380 86390 1
540529 99540529 1001 86380 86390 1
540546 99540546 1001 86380 86390 1
540482 99540482 1001 86380 86390 1
540536 99540536 1001 86380 86390 1
540666 99540666 1001 86380 86390 1
541200 99541200 1001 86380 86390 1
541098 99541098 1001 86380 86390 1
541038 99541038 1001 86380 86390 1
541002 99541002 1001 86380 86390 1
541043 99541043 1001 86380 86390 1
541018 99541018 1001 86380 86390 1
541070 99541070 1001 86380 86390 1
540730 99540730 1001 86380 86390 1
540846 99540846 1001 86380 86390 1
540719 99540719 1001 86380 86390 1
540824 99540824 1001 86380 86390 1
540749 99540749 1001 86380 86390 1
540814 99540814 1001 86380 86390 1
541310 99541310 1001 86380 86390 1
542043 99542043 1001 86380 86390 1
542109 99542109 1001 86380 86390 1
542040 99542040 1001 86380 86390 1
541878 99541878 1001 86380 86390 1
541641 99541641 1001 86380 86390 1
541540 99541540 1001 86380 86390 1
542129 99542129 1001 86380 86390 1
542311 99542311 1001 86380 86390 1
542883 99542883 1001 86380 86390 1
542886 99542886 1001 86380 86390 1
542842 99542842 1001 86380 86390 1
542660 99542660 1001 86380 86390 1
542725 99542725 1001 86380 86390 1
542458 99542458 1001 86380 86390 1
542525 99542525 1001 86380 86390 1
543143 99543143 1001 86380 86390 1
543684 99543684 1001 86380 86390 1
543685 99543685 1001 86380 86390 1
543711 99543711 1001 86380 86390 1
543724 99543724 1001 86380 86390 1
543767 99543767 1001 86380 86390 1
543484 99543484 1001 86380 86390 1
543371 99543371 1001 86380 86390 1
543154 99543154 1001 86380 86390 1
543271 99543271 1001 86380 86390 1
543183 99543183 1001 86380 86390 1
543290 99543290 1001 86380 86390 1
543330 99543330 1001 86380 86390 1
543873 99543873 1001 86380 86390 1
543862 99543862 1001 86380 86390 1
544549 99544549 1001 86380 86390 1
544452 99544452 1001 86380 86390 1
544159 99544159 1001 86380 86390 1
544033 99544033 1001 86380 86390 1
544152 99544152 1001 86380 86390 1
543987 99543987 1001 86380 86390 1
544673 99544673 1001 86380 86390 1
544697 99544697 1001 86380 86390 1
411636 742 1001 9540 16317 1
433383 216 1001 43200 43557 1
525990 1025 1002 54513 58758 1
537204 861 1002 66795 69964 1
400287 99400287 1001 86380 86390 1
400247 99400247 1001 86380 86390 1
400362 99400362 1001 86380 86390 1
400406 99400406 1001 86380 86390 1
400595 99400595 1001 86380 86390 1
400670 99400670 1001 86380 86390 1
400824 99400824 1001 86380 86390 1
400880 99400880 1001 86380 86390 1
401103 99401103 1001 86380 86390 1
401237 99401237 1001 86380 86390 1
401287 99401287 1001 86380 86390 1
401575 99401575 1001 86380 86390 1
401584 99401584 1001 86380 86390 1
401781 99401781 1001 86380 86390 1
401805 99401805 1001 86380 86390 1
401947 99401947 1001 86380 86390 1
401970 99401970 1001 86380 86390 1
402162 99402162 1001 86380 86390 1
402196 99402196 1001 86380 86390 1
402491 99402491 1001 86380 86390 1
402507 99402507 1001 86380 86390 1
402820 99402820 1001 86380 86390 1
403108 99403108 1001 86380 86390 1
403115 99403115 1001 86380 86390 1
403142 99403142 1001 86380 86390 1
403148 99403148 1001 86380 86390 1
403149 99403149 1001 86380 86390 1
403514 99403514 1001 86380 86390 1
403679 99403679 1001 86380 86390 1
403791 99403791 1001 86380 86390 1
403792 99403792 1001 86380 86390 1
403847 99403847 1001 86380 86390 1
403832 99403832 1001 86380 86390 1
404285 99404285 1001 86380 86390 1
404461 99404461 1001 86380 86390 1
404566 99404566 1001 86380 86390 1
404905 99404905 1001 86380 86390 1
404999 99404999 1001 86380 86390 1
405000 99405000 1001 86380 86390 1
404929 99404929 1001 86380 86390 1
405240 99405240 1001 86380 86390 1
405397 99405397 1001 86380 86390 1
405314 99405314 1001 86380 86390 1
405359 99405359 1001 86380 86390 1
405461 99405461 1001 86380 86390 1
405525 99405525 1001 86380 86390 1
405592 99405592 1001 86380 86390 1
405609 99405609 1001 86380 86390 1
405652 99405652 1001 86380 86390 1
405727 99405727 1001 86380 86390 1
405837 99405837 1001 86380 86390 1
405930 99405930 1001 86380 86390 1
405910 99405910 1001 86380 86390 1
406179 99406179 1001 86380 86390 1
406173 99406173 1001 86380 86390 1
406484 99406484 1001 86380 86390 1
406492 99406492 1001 86380 86390 1
406827 99406827 1001 86380 86390 1
406783 99406783 1001 86380 86390 1
406860 99406860 1001 86380 86390 1
407015 99407015 1001 86380 86390 1
407038 99407038 1001 86380 86390 1
407033 99407033 1001 86380 86390 1
407194 99407194 1001 86380 86390 1
407467 99407467 1001 86380 86390 1
407738 99407738 1001 86380 86390 1
407758 99407758 1001 86380 86390 1
407989 99407989 1001 86380 86390 1
408029 99408029 1001 86380 86390 1
408092 99408092 1001 86380 86390 1
408175 99408175 1001 86380 86390 1
408297 99408297 1001 86380 86390 1
408375 99408375 1001 86380 86390 1
408598 99408598 1001 86380 86390 1
408621 99408621 1001 86380 86390 1
408696 99408696 1001 86380 86390 1
408916 99408916 1001 86380 86390 1
409297 99409297 1001 86380 86390 1
409459 99409459 1001 86380 86390 1
409907 99409907 1001 86380 86390 1
409913 99409913 1001 86380 86390 1
409964 99409964 1001 86380 86390 1
409947 99409947 1001 86380 86390 1
409899 99409899 1001 86380 86390 1
410281 99410281 1001 86380 86390 1
410521 99410521 1001 86380 86390 1
410795 99410795 1001 86380 86390 1
411006 99411006 1001 86380 86390 1
411056 99411056 1001 86380 86390 1
411163 99411163 1001 86380 86390 1
411304 99411304 1001 86380 86390 1
411465 99411465 1001 86380 86390 1
411796 99411796 1001 86380 86390 1
411806 99411806 1001 86380 86390 1
411944 99411944 1001 86380 86390 1
412077 99412077 1001 86380 86390 1
412257 99412257 1001 86380 86390 1
412340 99412340 1001 86380 86390 1
412433 99412433 1001 86380 86390 1
413636 99413636 1001 86380 86390 1
413322 99413322 1001 86380 86390 1
413663 99413663 1001 86380 86390 1
413505 99413505 1001 86380 86390 1
413511 99413511 1001 86380 86390 1
412538 99412538 1001 86380 86390 1
413862 99413862 1001 86380 86390 1
414113 99414113 1001 86380 86390 1
413835 99413835 1001 86380 86390 1
413814 99413814 1001 86380 86390 1
414986 99414986 1001 86380 86390 1
414675 99414675 1001 86380 86390 1
414690 99414690 1001 86380 86390 1
414781 99414781 1001 86380 86390 1
414886 99414886 1001 86380 86390 1
414177 99414177 1001 86380 86390 1
414396 99414396 1001 86380 86390 1
415486 99415486 1001 86380 86390 1
415431 99415431 1001 86380 86390 1
416912 99416912 1001 86380 86390 1
416622 99416622 1001 86380 86390 1
416917 99416917 1001 86380 86390 1
416901 99416901 1001 86380 86390 1
416139 99416139 1001 86380 86390 1
416551 99416551 1001 86380 86390 1
416492 99416492 1001 86380 86390 1
415889 99415889 1001 86380 86390 1
416126 99416126 1001 86380 86390 1
417093 99417093 1001 86380 86390 1
417254 99417254 1001 86380 86390 1
417525 99417525 1001 86380 86390 1
418601 99418601 1001 86380 86390 1
418682 99418682 1001 86380 86390 1
418774 99418774 1001 86380 86390 1
418210 99418210 1001 86380 86390 1
418369 99418369 1001 86380 86390 1
417663 99417663 1001 86380 86390 1
417871 99417871 1001 86380 86390 1
417939 99417939 1001 86380 86390 1
417744 99417744 1001 86380 86390 1
417800 99417800 1001 86380 86390 1
417874 99417874 1001 86380 86390 1
417801 99417801 1001 86380 86390 1
417932 99417932 1001 86380 86390 1
419107 99419107 1001 86380 86390 1
419185 99419185 1001 86380 86390 1
419094 99419094 1001 86380 86390 1
420093 99420093 1001 86380 86390 1
420079 99420079 1001 86380 86390 1
420197 99420197 1001 86380 86390 1
420363 99420363 1001 86380 86390 1
419971 99419971 1001 86380 86390 1
419959 99419959 1001 86380 86390 1
419767 99419767 1001 86380 86390 1
419492 99419492 1001 86380 86390 1
419508 99419508 1001 86380 86390 1
420788 99420788 1001 86380 86390 1
420833 99420833 1001 86380 86390 1
420675 99420675 1001 86380 86390 1
420694 99420694 1001 86380 86390 1
420448 99420448 1001 86380 86390 1
420608 99420608 1001 86380 86390 1
421589 99421589 1001 86380 86390 1
421643 99421643 1001 86380 86390 1
421275 99421275 1001 86380 86390 1
421441 99421441 1001 86380 86390 1
421417 99421417 1001 86380 86390 1
421365 99421365 1001 86380 86390 1
421502 99421502 1001 86380 86390 1
421097 99421097 1001 86380 86390 1
421102 99421102 1001 86380 86390 1
420999 99420999 1001 86380 86390 1
420936 99420936 1001 86380 86390 1
422217 99422217 1001 86380 86390 1
422150 99422150 1001 86380 86390 1
422316 99422316 1001 86380 86390 1
422449 99422449 1001 86380 86390 1
422432 99422432 1001 86380 86390 1
422381 99422381 1001 86380 86390 1
423337 99423337 1001 86380 86390 1
423554 99423554 1001 86380 86390 1
423034 99423034 1001 86380 86390 1
423166 99423166 1001 86380 86390 1
422541 99422541 1001 86380 86390 1
422864 99422864 1001 86380 86390 1
422761 99422761 1001 86380 86390 1
424070 99424070 1001 86380 86390 1
423307 99423307 1001 86380 86390 1
424045 99424045 1001 86380 86390 1
423840 99423840 1001 86380 86390 1
425287 99425287 1001 86380 86390 1
424764 99424764 1001 86380 86390 1
424599 99424599 1001 86380 86390 1
424680 99424680 1001 86380 86390 1
424839 99424839 1001 86380 86390 1
424920 99424920 1001 86380 86390 1
424320 99424320 1001 86380 86390 1
424564 99424564 1001 86380 86390 1
424535 99424535 1001 86380 86390 1
424417 99424417 1001 86380 86390 1
424418 99424418 1001 86380 86390 1
424285 99424285 1001 86380 86390 1
425584 99425584 1001 86380 86390 1
425634 99425634 1001 86380 86390 1
425451 99425451 1001 86380 86390 1
425555 99425555 1001 86380 86390 1
426825 99426825 1001 86380 86390 1
426710 99426710 1001 86380 86390 1
426476 99426476 1001 86380 86390 1
426280 99426280 1001 86380 86390 1
426274 99426274 1001 86380 86390 1
426182 99426182 1001 86380 86390 1
427369 99427369 1001 86380 86390 1
427281 99427281 1001 86380 86390 1
428572 99428572 1001 86380 86390 1
428609 99428609 1001 86380 86390 1
428359 99428359 1001 86380 86390 1
428465 99428465 1001 86380 86390 1
428489 99428489 1001 86380 86390 1
428563 99428563 1001 86380 86390 1
428033 99428033 1001 86380 86390 1
428211 99428211 1001 86380 86390 1
428239 99428239 1001 86380 86390 1
427739 99427739 1001 86380 86390 1
427647 99427647 1001 86380 86390 1
429100 99429100 1001 86380 86390 1
428342 99428342 1001 86380 86390 1
428863 99428863 1001 86380 86390 1
428776 99428776 1001 86380 86390 1
430320 99430320 1001 86380 86390 1
430125 99430125 1001 86380 86390 1
429974 99429974 1001 86380 86390 1
430343 99430343 1001 86380 86390 1
430064 99430064 1001 86380 86390 1
429711 99429711 1001 86380 86390 1
429835 99429835 1001 86380 86390 1
429292 99429292 1001 86380 86390 1
429398 99429398 1001 86380 86390 1
430596 99430596 1001 86380 86390 1
430654 99430654 1001 86380 86390 1
431841 99431841 1001 86380 86390 1
431949 99431949 1001 86380 86390 1
431443 99431443 1001 86380 86390 1
431600 99431600 1001 86380 86390 1
431323 99431323 1001 86380 86390 1
431520 99431520 1001 86380 86390 1
431601 99431601 1001 86380 86390 1
431471 99431471 1001 86380 86390 1
430984 99430984 1001 86380 86390 1
430836 99430836 1001 86380 86390 1
432321 99432321 1001 86380 86390 1
432407 99432407 1001 86380 86390 1
432270 99432270 1001 86380 86390 1
432290 99432290 1001 86380 86390 1
432292 99432292 1001 86380 86390 1
432255 99432255 1001 86380 86390 1
432316 99432316 1001 86380 86390 1
433585 99433585 1001 86380 86390 1
433404 99433404 1001 86380 86390 1
433247 99433247 1001 86380 86390 1
433274 99433274 1001 86380 86390 1
432933 99432933 1001 86380 86390 1
432976 99432976 1001 86380 86390 1
433060 99433060 1001 86380 86390 1
432673 99432673 1001 86380 86390 1
432675 99432675 1001 86380 86390 1
432547 99432547 1001 86380 86390 1
434023 99434023 1001 86380 86390 1
433899 99433899 1001 86380 86390 1
435084 99435084 1001 86380 86390 1
435351 99435351 1001 86380 86390 1
434924 99434924 1001 86380 86390 1
434663 99434663 1001 86380 86390 1
434664 99434664 1001 86380 86390 1
434852 99434852 1001 86380 86390 1
434284 99434284 1001 86380 86390 1
434537 99434537 1001 86380 86390 1
434144 99434144 1001 86380 86390 1
434269 99434269 1001 86380 86390 1
434587 99434587 1001 86380 86390 1
435622 99435622 1001 86380 86390 1
435494 99435494 1001 86380 86390 1
435692 99435692 1001 86380 86390 1
435878 99435878 1001 86380 86390 1
435474 99435474 1001 86380 86390 1
435722 99435722 1001 86380 86390 1
436854 99436854 1001 86380 86390 1
436894 99436894 1001 86380 86390 1
436898 99436898 1001 86380 86390 1
437094 99437094 1001 86380 86390 1
437129 99437129 1001 86380 86390 1
436868 99436868 1001 86380 86390 1
436522 99436522 1001 86380 86390 1
436477 99436477 1001 86380 86390 1
436404 99436404 1001 86380 86390 1
436164 99436164 1001 86380 86390 1
436342 99436342 1001 86380 86390 1
435901 99435901 1001 86380 86390 1
436239 99436239 1001 86380 86390 1
435989 99435989 1001 86380 86390 1
437267 99437267 1001 86380 86390 1
300039 99300039 1001 86380 86390 1
300702 99300702 1001 86380 86390 1
300620 99300620 1001 86380 86390 1
300672 99300672 1001 86380 86390 1
300511 99300511 1001 86380 86390 1
300477 99300477 1001 86380 86390 1
300440 99300440 1001 86380 86390 1
300403 99300403 1001 86380 86390 1
300213 99300213 1001 86380 86390 1
300925 99300925 1001 86380 86390 1
300838 99300838 1001 86380 86390 1
301362 99301362 1001 86380 86390 1
301479 99301479 1001 86380 86390 1
301299 99301299 1001 86380 86390 1
301165 99301165 1001 86380 86390 1
301047 99301047 1001 86380 86390 1
300944 99300944 1001 86380 86390 1
301023 99301023 1001 86380 86390 1
301699 99301699 1001 86380 86390 1
301751 99301751 1001 86380 86390 1
301752 99301752 1001 86380 86390 1
301585 99301585 1001 86380 86390 1
302279 99302279 1001 86380 86390 1
302353 99302353 1001 86380 86390 1
302139 99302139 1001 86380 86390 1
302049 99302049 1001 86380 86390 1
302013 99302013 1001 86380 86390 1
302003 99302003 1001 86380 86390 1
302070 99302070 1001 86380 86390 1
302084 99302084 1001 86380 86390 1
301841 99301841 1001 86380 86390 1
301925 99301925 1001 86380 86390 1
302431 99302431 1001 86380 86390 1
301969 99301969 1001 86380 86390 1
302550 99302550 1001 86380 86390 1
302423 99302423 1001 86380 86390 1
302402 99302402 1001 86380 86390 1
303126 99303126 1001 86380 86390 1
303037 99303037 1001 86380 86390 1
302872 99302872 1001 86380 86390 1
302860 99302860 1001 86380 86390 1
302964 99302964 1001 86380 86390 1
302850 99302850 1001 86380 86390 1
302994 99302994 1001 86380 86390 1
302654 99302654 1001 86380 86390 1
302726 99302726 1001 86380 86390 1
303308 99303308 1001 86380 86390 1
303275 99303275 1001 86380 86390 1
303293 99303293 1001 86380 86390 1
303698 99303698 1001 86380 86390 1
303779 99303779 1001 86380 86390 1
303805 99303805 1001 86380 86390 1
303780 99303780 1001 86380 86390 1
303742 99303742 1001 86380 86390 1
303782 99303782 1001 86380 86390 1
303668 99303668 1001 86380 86390 1
303683 99303683 1001 86380 86390 1
303568 99303568 1001 86380 86390 1
303543 99303543 1001 86380 86390 1
303496 99303496 1001 86380 86390 1
303614 99303614 1001 86380 86390 1
303540 99303540 1001 86380 86390 1
303528 99303528 1001 86380 86390 1
304059 99304059 1001 86380 86390 1
304126 99304126 1001 86380 86390 1
304218 99304218 1001 86380 86390 1
304796 99304796 1001 86380 86390 1
304747 99304747 1001 86380 86390 1
304760 99304760 1001 86380 86390 1
304641 99304641 1001 86380 86390 1
304535 99304535 1001 86380 86390 1
304536 99304536 1001 86380 86390 1
304653 99304653 1001 86380 86390 1
304264 99304264 1001 86380 86390 1
304435 99304435 1001 86380 86390 1
304281 99304281 1001 86380 86390 1
304272 99304272 1001 86380 86390 1
304377 99304377 1001 86380 86390 1
304432 99304432 1001 86380 86390 1
305017 99305017 1001 86380 86390 1
304903 99304903 1001 86380 86390 1
304877 99304877 1001 86380 86390 1
304919 99304919 1001 86380 86390 1
305617 99305617 1001 86380 86390 1
305669 99305669 1001 86380 86390 1
305236 99305236 1001 86380 86390 1
305203 99305203 1001 86380 86390 1
305192 99305192 1001 86380 86390 1
500036 99500036 1001 86380 86390 1
500066 99500066 1001 86380 86390 1
500003 99500003 1001 86380 86390 1
500044 99500044 1001 86380 86390 1
500112 99500112 1001 86380 86390 1
500126 99500126 1001 86380 86390 1
500814 99500814 1001 86380 86390 1
500628 99500628 1001 86380 86390 1
500683 99500683 1001 86380 86390 1
500517 99500517 1001 86380 86390 1
500600 99500600 1001 86380 86390 1
500260 99500260 1001 86380 86390 1
500312 99500312 1001 86380 86390 1
500313 99500313 1001 86380 86390 1
500354 99500354 1001 86380 86390 1
500356 99500356 1001 86380 86390 1
500228 99500228 1001 86380 86390 1
500345 99500345 1001 86380 86390 1
500242 99500242 1001 86380 86390 1
500282 99500282 1001 86380 86390 1
500843 99500843 1001 86380 86390 1
501472 99501472 1001 86380 86390 1
501639 99501639 1001 86380 86390 1
501466 99501466 1001 86380 86390 1
501469 99501469 1001 86380 86390 1
501413 99501413 1001 86380 86390 1
501311 99501311 1001 86380 86390 1
501376 99501376 1001 86380 86390 1
501299 99501299 1001 86380 86390 1
501391 99501391 1001 86380 86390 1
501431 99501431 1001 86380 86390 1
501277 99501277 1001 86380 86390 1
501407 99501407 1001 86380 86390 1
501153 99501153 1001 86380 86390 1
501118 99501118 1001 86380 86390 1
501822 99501822 1001 86380 86390 1
501667 99501667 1001 86380 86390 1
501812 99501812 1001 86380 86390 1
501774 99501774 1001 86380 86390 1
501710 99501710 1001 86380 86390 1
501789 99501789 1001 86380 86390 1
502093 99502093 1001 86380 86390 1
502159 99502159 1001 86380 86390 1
502227 99502227 1001 86380 86390 1
502074 99502074 1001 86380 86390 1
502052 99502052 1001 86380 86390 1
501885 99501885 1001 86380 86390 1
502018 99502018 1001 86380 86390 1
502646 99502646 1001 86380 86390 1
502648 99502648 1001 86380 86390 1
502616 99502616 1001 86380 86390 1
502629 99502629 1001 86380 86390 1
502656 99502656 1001 86380 86390 1
503100 99503100 1001 86380 86390 1
503174 99503174 1001 86380 86390 1
503214 99503214 1001 86380 86390 1
502892 99502892 1001 86380 86390 1
503054 99503054 1001 86380 86390 1
502854 99502854 1001 86380 86390 1
502676 99502676 1001 86380 86390 1
502770 99502770 1001 86380 86390 1
503484 99503484 1001 86380 86390 1
503976 99503976 1001 86380 86390 1
503990 99503990 1001 86380 86390 1
503944 99503944 1001 86380 86390 1
503920 99503920 1001 86380 86390 1
503986 99503986 1001 86380 86390 1
503719 99503719 1001 86380 86390 1
503610 99503610 1001 86380 86390 1
503560 99503560 1001 86380 86390 1
504296 99504296 1001 86380 86390 1
504244 99504244 1001 86380 86390 1
504941 99504941 1001 86380 86390 1
504872 99504872 1001 86380 86390 1
504808 99504808 1001 86380 86390 1
504747 99504747 1001 86380 86390 1
504637 99504637 1001 86380 86390 1
504480 99504480 1001 86380 86390 1
504459 99504459 1001 86380 86390 1
505124 99505124 1001 86380 86390 1
505075 99505075 1001 86380 86390 1
505067 99505067 1001 86380 86390 1
505017 99505017 1001 86380 86390 1
504992 99504992 1001 86380 86390 1
505629 99505629 1001 86380 86390 1
505604 99505604 1001 86380 86390 1
505659 99505659 1001 86380 86390 1
505687 99505687 1001 86380 86390 1
505717 99505717 1001 86380 86390 1
505403 99505403 1001 86380 86390 1
505532 99505532 1001 86380 86390 1
505563 99505563 1001 86380 86390 1
505408 99505408 1001 86380 86390 1
505168 99505168 1001 86380 86390 1
505781 99505781 1001 86380 86390 1
505841 99505841 1001 86380 86390 1
506500 99506500 1001 86380 86390 1
506210 99506210 1001 86380 86390 1
506203 99506203 1001 86380 86390 1
506333 99506333 1001 86380 86390 1
506372 99506372 1001 86380 86390 1
506269 99506269 1001 86380 86390 1
506389 99506389 1001 86380 86390 1
506055 99506055 1001 86380 86390 1
506081 99506081 1001 86380 86390 1
506073 99506073 1001 86380 86390 1
506727 99506727 1001 86380 86390 1
506716 99506716 1001 86380 86390 1
507274 99507274 1001 86380 86390 1
507240 99507240 1001 86380 86390 1
507305 99507305 1001 86380 86390 1
507416 99507416 1001 86380 86390 1
507152 99507152 1001 86380 86390 1
507090 99507090 1001 86380 86390 1
507209 99507209 1001 86380 86390 1
507070 99507070 1001 86380 86390 1
507135 99507135 1001 86380 86390 1
507175 99507175 1001 86380 86390 1
507060 99507060 1001 86380 86390 1
506938 99506938 1001 86380 86390 1
506878 99506878 1001 86380 86390 1
507588 99507588 1001 86380 86390 1
507461 99507461 1001 86380 86390 1
507542 99507542 1001 86380 86390 1
507453 99507453 1001 86380 86390 1
508173 99508173 1001 86380 86390 1
508200 99508200 1001 86380 86390 1
508123 99508123 1001 86380 86390 1
508085 99508085 1001 86380 86390 1
508076 99508076 1001 86380 86390 1
508032 99508032 1001 86380 86390 1
508023 99508023 1001 86380 86390 1
507923 99507923 1001 86380 86390 1
507911 99507911 1001 86380 86390 1
507685 99507685 1001 86380 86390 1
507662 99507662 1001 86380 86390 1
507727 99507727 1001 86380 86390 1
507716 99507716 1001 86380 86390 1
507795 99507795 1001 86380 86390 1
508264 99508264 1001 86380 86390 1
508279 99508279 1001 86380 86390 1
508356 99508356 1001 86380 86390 1
508450 99508450 1001 86380 86390 1
508922 99508922 1001 86380 86390 1
508951 99508951 1001 86380 86390 1
508901 99508901 1001 86380 86390 1
508927 99508927 1001 86380 86390 1
508980 99508980 1001 86380 86390 1
508917 99508917 1001 86380 86390 1
508786 99508786 1001 86380 86390 1
508854 99508854 1001 86380 86390 1
508672 99508672 1001 86380 86390 1
508563 99508563 1001 86380 86390 1
508633 99508633 1001 86380 86390 1
509263 99509263 1001 86380 86390 1
509147 99509147 1001 86380 86390 1
509566 99509566 1001 86380 86390 1
509657 99509657 1001 86380 86390 1
509515 99509515 1001 86380 86390 1
509567 99509567 1001 86380 86390 1
509517 99509517 1001 86380 86390 1
509582 99509582 1001 86380 86390 1
509575 99509575 1001 86380 86390 1
509614 99509614 1001 86380 86390 1
509383 99509383 1001 86380 86390 1
509410 99509410 1001 86380 86390 1
509308 99509308 1001 86380 86390 1
509399 99509399 1001 86380 86390 1
509415 99509415 1001 86380 86390 1
509316 99509316 1001 86380 86390 1
509446 99509446 1001 86380 86390 1
509304 99509304 1001 86380 86390 1
510093 99510093 1001 86380 86390 1
510025 99510025 1001 86380 86390 1
510678 99510678 1001 86380 86390 1
510707 99510707 1001 86380 86390 1
510714 99510714 1001 86380 86390 1
510366 99510366 1001 86380 86390 1
510512 99510512 1001 86380 86390 1
510513 99510513 1001 86380 86390 1
510403 99510403 1001 86380 86390 1
510212 99510212 1001 86380 86390 1
510215 99510215 1001 86380 86390 1
510114 99510114 1001 86380 86390 1
510284 99510284 1001 86380 86390 1
510299 99510299 1001 86380 86390 1
510892 99510892 1001 86380 86390 1
510816 99510816 1001 86380 86390 1
510730 99510730 1001 86380 86390 1
510798 99510798 1001 86380 86390 1
510787 99510787 1001 86380 86390 1
511467 99511467 1001 86380 86390 1
511403 99511403 1001 86380 86390 1
511154 99511154 1001 86380 86390 1
511275 99511275 1001 86380 86390 1
511301 99511301 1001 86380 86390 1
511341 99511341 1001 86380 86390 1
511189 99511189 1001 86380 86390 1
511178 99511178 1001 86380 86390 1
511033 99511033 1001 86380 86390 1
511589 99511589 1001 86380 86390 1
511667 99511667 1001 86380 86390 1
511564 99511564 1001 86380 86390 1
512378 99512378 1001 86380 86390 1
512291 99512291 1001 86380 86390 1
512283 99512283 1001 86380 86390 1
512323 99512323 1001 86380 86390 1
512286 99512286 1001 86380 86390 1
512056 99512056 1001 86380 86390 1
511785 99511785 1001 86380 86390 1
511876 99511876 1001 86380 86390 1
511788 99511788 1001 86380 86390 1
511918 99511918 1001 86380 86390 1
511790 99511790 1001 86380 86390 1
513082 99513082 1001 86380 86390 1
513070 99513070 1001 86380 86390 1
513058 99513058 1001 86380 86390 1
513136 99513136 1001 86380 86390 1
513114 99513114 1001 86380 86390 1
512909 99512909 1001 86380 86390 1
512974 99512974 1001 86380 86390 1
512876 99512876 1001 86380 86390 1
512825 99512825 1001 86380 86390 1
512904 99512904 1001 86380 86390 1
512907 99512907 1001 86380 86390 1
512716 99512716 1001 86380 86390 1
512755 99512755 1001 86380 86390 1
512604 99512604 1001 86380 86390 1
512762 99512762 1001 86380 86390 1
512724 99512724 1001 86380 86390 1
512751 99512751 1001 86380 86390 1
513271 99513271 1001 86380 86390 1
513207 99513207 1001 86380 86390 1
513260 99513260 1001 86380 86390 1
513304 99513304 1001 86380 86390 1
513897 99513897 1001 86380 86390 1
513899 99513899 1001 86380 86390 1
513730 99513730 1001 86380 86390 1
513679 99513679 1001 86380 86390 1
513586 99513586 1001 86380 86390 1
514223 99514223 1001 86380 86390 1
514125 99514125 1001 86380 86390 1
514729 99514729 1001 86380 86390 1
514670 99514670 1001 86380 86390 1
514579 99514579 1001 86380 86390 1
514413 99514413 1001 86380 86390 1
514284 99514284 1001 86380 86390 1
514362 99514362 1001 86380 86390 1
515054 99515054 1001 86380 86390 1
514952 99514952 1001 86380 86390 1
514903 99514903 1001 86380 86390 1
515599 99515599 1001 86380 86390 1
515541 99515541 1001 86380 86390 1
515449 99515449 1001 86380 86390 1
515424 99515424 1001 86380 86390 1
515347 99515347 1001 86380 86390 1
515451 99515451 1001 86380 86390 1
515146 99515146 1001 86380 86390 1
515086 99515086 1001 86380 86390 1
515735 99515735 1001 86380 86390 1
515700 99515700 1001 86380 86390 1
515757 99515757 1001 86380 86390 1
515873 99515873 1001 86380 86390 1
515705 99515705 1001 86380 86390 1
515874 99515874 1001 86380 86390 1
516420 99516420 1001 86380 86390 1
516476 99516476 1001 86380 86390 1
516487 99516487 1001 86380 86390 1
516150 99516150 1001 86380 86390 1
516244 99516244 1001 86380 86390 1
516272 99516272 1001 86380 86390 1
516132 99516132 1001 86380 86390 1
516264 99516264 1001 86380 86390 1
516122 99516122 1001 86380 86390 1
515955 99515955 1001 86380 86390 1
515940 99515940 1001 86380 86390 1
516628 99516628 1001 86380 86390 1
516671 99516671 1001 86380 86390 1
517285 99517285 1001 86380 86390 1
517242 99517242 1001 86380 86390 1
516957 99516957 1001 86380 86390 1
517089 99517089 1001 86380 86390 1
516902 99516902 1001 86380 86390 1
516737 99516737 1001 86380 86390 1
516777 99516777 1001 86380 86390 1
517451 99517451 1001 86380 86390 1
517518 99517518 1001 86380 86390 1
517991 99517991 1001 86380 86390 1
518018 99518018 1001 86380 86390 1
517897 99517897 1001 86380 86390 1
517786 99517786 1001 86380 86390 1
517570 99517570 1001 86380 86390 1
517583 99517583 1001 86380 86390 1
517598 99517598 1001 86380 86390 1
517640 99517640 1001 86380 86390 1
517718 99517718 1001 86380 86390 1
518796 99518796 1001 86380 86390 1
518956 99518956 1001 86380 86390 1
518940 99518940 1001 86380 86390 1
518803 99518803 1001 86380 86390 1
518791 99518791 1001 86380 86390 1
518694 99518694 1001 86380 86390 1
518776 99518776 1001 86380 86390 1
518434 99518434 1001 86380 86390 1
518453 99518453 1001 86380 86390 1
519160 99519160 1001 86380 86390 1
519124 99519124 1001 86380 86390 1
519728 99519728 1001 86380 86390 1
519477 99519477 1001 86380 86390 1
519439 99519439 1001 86380 86390 1
519223 99519223 1001 86380 86390 1
519279 99519279 1001 86380 86390 1
519255 99519255 1001 86380 86390 1
519230 99519230 1001 86380 86390 1
519870 99519870 1001 86380 86390 1
519962 99519962 1001 86380 86390 1
520618 99520618 1001 86380 86390 1
520411 99520411 1001 86380 86390 1
520313 99520313 1001 86380 86390 1
520179 99520179 1001 86380 86390 1
520036 99520036 1001 86380 86390 1
520212 99520212 1001 86380 86390 1
520020 99520020 1001 86380 86390 1
520713 99520713 1001 86380 86390 1
521429 99521429 1001 86380 86390 1
521380 99521380 1001 86380 86390 1
521279 99521279 1001 86380 86390 1
521446 99521446 1001 86380 86390 1
521449 99521449 1001 86380 86390 1
521425 99521425 1001 86380 86390 1
521196 99521196 1001 86380 86390 1
521198 99521198 1001 86380 86390 1
521068 99521068 1001 86380 86390 1
521147 99521147 1001 86380 86390 1
521070 99521070 1001 86380 86390 1
521229 99521229 1001 86380 86390 1
521129 99521129 1001 86380 86390 1
521016 99521016 1001 86380 86390 1
520939 99520939 1001 86380 86390 1
521032 99521032 1001 86380 86390 1
521520 99521520 1001 86380 86390 1
522293 99522293 1001 86380 86390 1
522262 99522262 1001 86380 86390 1
522093 99522093 1001 86380 86390 1
522095 99522095 1001 86380 86390 1
522146 99522146 1001 86380 86390 1
522252 99522252 1001 86380 86390 1
521919 99521919 1001 86380 86390 1
522053 99522053 1001 86380 86390 1
522081 99522081 1001 86380 86390 1
522007 99522007 1001 86380 86390 1
521905 99521905 1001 86380 86390 1
521829 99521829 1001 86380 86390 1
521774 99521774 1001 86380 86390 1
522432 99522432 1001 86380 86390 1
522398 99522398 1001 86380 86390 1
522348 99522348 1001 86380 86390 1
523017 99523017 1001 86380 86390 1
522979 99522979 1001 86380 86390 1
523037 99523037 1001 86380 86390 1
522707 99522707 1001 86380 86390 1
522827 99522827 1001 86380 86390 1
522905 99522905 1001 86380 86390 1
522834 99522834 1001 86380 86390 1
522653 99522653 1001 86380 86390 1
522668 99522668 1001 86380 86390 1
522518 99522518 1001 86380 86390 1
522597 99522597 1001 86380 86390 1
523196 99523196 1001 86380 86390 1
523173 99523173 1001 86380 86390 1
523226 99523226 1001 86380 86390 1
523319 99523319 1001 86380 86390 1
523945 99523945 1001 86380 86390 1
523822 99523822 1001 86380 86390 1
523763 99523763 1001 86380 86390 1
523584 99523584 1001 86380 86390 1
523700 99523700 1001 86380 86390 1
523604 99523604 1001 86380 86390 1
523568 99523568 1001 86380 86390 1
523724 99523724 1001 86380 86390 1
523569 99523569 1001 86380 86390 1
523505 99523505 1001 86380 86390 1
523363 99523363 1001 86380 86390 1
523376 99523376 1001 86380 86390 1
523433 99523433 1001 86380 86390 1
523529 99523529 1001 86380 86390 1
523349 99523349 1001 86380 86390 1
524097 99524097 1001 86380 86390 1
523994 99523994 1001 86380 86390 1
524113 99524113 1001 86380 86390 1
524089 99524089 1001 86380 86390 1
523949 99523949 1001 86380 86390 1
524539 99524539 1001 86380 86390 1
524452 99524452 1001 86380 86390 1
524491 99524491 1001 86380 86390 1
524268 99524268 1001 86380 86390 1
524180 99524180 1001 86380 86390 1
524349 99524349 1001 86380 86390 1
524247 99524247 1001 86380 86390 1
524184 99524184 1001 86380 86390 1
524162 99524162 1001 86380 86390 1
524936 99524936 1001 86380 86390 1
524900 99524900 1001 86380 86390 1
524959 99524959 1001 86380 86390 1
525481 99525481 1001 86380 86390 1
525432 99525432 1001 86380 86390 1
525572 99525572 1001 86380 86390 1
525473 99525473 1001 86380 86390 1
525398 99525398 1001 86380 86390 1
525265 99525265 1001 86380 86390 1
525306 99525306 1001 86380 86390 1
525205 99525205 1001 86380 86390 1
525387 99525387 1001 86380 86390 1
524985 99524985 1001 86380 86390 1
525012 99525012 1001 86380 86390 1
524988 99524988 1001 86380 86390 1
525752 99525752 1001 86380 86390 1
526310 99526310 1001 86380 86390 1
526362 99526362 1001 86380 86390 1
526286 99526286 1001 86380 86390 1
526249 99526249 1001 86380 86390 1
526063 99526063 1001 86380 86390 1
526218 99526218 1001 86380 86390 1
526206 99526206 1001 86380 86390 1
526119 99526119 1001 86380 86390 1
526095 99526095 1001 86380 86390 1
526021 99526021 1001 86380 86390 1
525849 99525849 1001 86380 86390 1
526601 99526601 1001 86380 86390 1
526528 99526528 1001 86380 86390 1
526918 99526918 1001 86380 86390 1
526931 99526931 1001 86380 86390 1
526858 99526858 1001 86380 86390 1
526812 99526812 1001 86380 86390 1
526664 99526664 1001 86380 86390 1
526742 99526742 1001 86380 86390 1
527261 99527261 1001 86380 86390 1
526837 99526837 1001 86380 86390 1
527266 99527266 1001 86380 86390 1
527449 99527449 1001 86380 86390 1
527967 99527967 1001 86380 86390 1
528036 99528036 1001 86380 86390 1
527767 99527767 1001 86380 86390 1
527821 99527821 1001 86380 86390 1
527783 99527783 1001 86380 86390 1
527797 99527797 1001 86380 86390 1
527669 99527669 1001 86380 86390 1
527623 99527623 1001 86380 86390 1
527533 99527533 1001 86380 86390 1
527611 99527611 1001 86380 86390 1
527498 99527498 1001 86380 86390 1
527500 99527500 1001 86380 86390 1
527645 99527645 1001 86380 86390 1
528194 99528194 1001 86380 86390 1
528259 99528259 1001 86380 86390 1
528132 99528132 1001 86380 86390 1
528093 99528093 1001 86380 86390 1
528841 99528841 1001 86380 86390 1
528876 99528876 1001 86380 86390 1
528620 99528620 1001 86380 86390 1
528531 99528531 1001 86380 86390 1
528692 99528692 1001 86380 86390 1
528373 99528373 1001 86380 86390 1
528414 99528414 1001 86380 86390 1
528447 99528447 1001 86380 86390 1
528920 99528920 1001 86380 86390 1
529026 99529026 1001 86380 86390 1
529543 99529543 1001 86380 86390 1
529433 99529433 1001 86380 86390 1
529490 99529490 1001 86380 86390 1
529256 99529256 1001 86380 86390 1
529906 99529906 1001 86380 86390 1
529791 99529791 1001 86380 86390 1
529819 99529819 1001 86380 86390 1
529848 99529848 1001 86380 86390 1
530364 99530364 1001 86380 86390 1
530472 99530472 1001 86380 86390 1
530312 99530312 1001 86380 86390 1
529959 99529959 1001 86380 86390 1
529986 99529986 1001 86380 86390 1
529962 99529962 1001 86380 86390 1
529936 99529936 1001 86380 86390 1
530040 99530040 1001 86380 86390 1
530656 99530656 1001 86380 86390 1
530633 99530633 1001 86380 86390 1
530595 99530595 1001 86380 86390 1
530608 99530608 1001 86380 86390 1
530610 99530610 1001 86380 86390 1
530626 99530626 1001 86380 86390 1
531215 99531215 1001 86380 86390 1
531366 99531366 1001 86380 86390 1
531209 99531209 1001 86380 86390 1
531150 99531150 1001 86380 86390 1
531003 99531003 1001 86380 86390 1
531095 99531095 1001 86380 86390 1
531057 99531057 1001 86380 86390 1
530992 99530992 1001 86380 86390 1
530918 99530918 1001 86380 86390 1
530867 99530867 1001 86380 86390 1
530849 99530849 1001 86380 86390 1
530968 99530968 1001 86380 86390 1
531523 99531523 1001 86380 86390 1
531394 99531394 1001 86380 86390 1
532117 99532117 1001 86380 86390 1
532134 99532134 1001 86380 86390 1
532022 99532022 1001 86380 86390 1
531937 99531937 1001 86380 86390 1
531979 99531979 1001 86380 86390 1
531945 99531945 1001 86380 86390 1
531589 99531589 1001 86380 86390 1
531762 99531762 1001 86380 86390 1
531713 99531713 1001 86380 86390 1
532327 99532327 1001 86380 86390 1
532394 99532394 1001 86380 86390 1
532239 99532239 1001 86380 86390 1
532997 99532997 1001 86380 86390 1
532977 99532977 1001 86380 86390 1
532623 99532623 1001 86380 86390 1
532812 99532812 1001 86380 86390 1
532570 99532570 1001 86380 86390 1
532537 99532537 1001 86380 86390 1
532616 99532616 1001 86380 86390 1
533160 99533160 1001 86380 86390 1
533070 99533070 1001 86380 86390 1
533141 99533141 1001 86380 86390 1
533065 99533065 1001 86380 86390 1
533820 99533820 1001 86380 86390 1
533827 99533827 1001 86380 86390 1
533851 99533851 1001 86380 86390 1
533742 99533742 1001 86380 86390 1
533500 99533500 1001 86380 86390 1
533605 99533605 1001 86380 86390 1
533593 99533593 1001 86380 86390 1
533581 99533581 1001 86380 86390 1
533607 99533607 1001 86380 86390 1
533287 99533287 1001 86380 86390 1
533894 99533894 1001 86380 86390 1
533937 99533937 1001 86380 86390 1
534021 99534021 1001 86380 86390 1
533945 99533945 1001 86380 86390 1
534534 99534534 1001 86380 86390 1
534676 99534676 1001 86380 86390 1
534288 99534288 1001 86380 86390 1
534232 99534232 1001 86380 86390 1
534185 99534185 1001 86380 86390 1
534112 99534112 1001 86380 86390 1
534216 99534216 1001 86380 86390 1
534139 99534139 1001 86380 86390 1
534764 99534764 1001 86380 86390 1
535399 99535399 1001 86380 86390 1
535501 99535501 1001 86380 86390 1
535315 99535315 1001 86380 86390 1
535506 99535506 1001 86380 86390 1
535342 99535342 1001 86380 86390 1
535279 99535279 1001 86380 86390 1
535280 99535280 1001 86380 86390 1
534916 99534916 1001 86380 86390 1
535089 99535089 1001 86380 86390 1
535631 99535631 1001 86380 86390 1
535635 99535635 1001 86380 86390 1
536163 99536163 1001 86380 86390 1
535954 99535954 1001 86380 86390 1
535941 99535941 1001 86380 86390 1
536086 99536086 1001 86380 86390 1
535810 99535810 1001 86380 86390 1
535772 99535772 1001 86380 86390 1
535740 99535740 1001 86380 86390 1
536477 99536477 1001 86380 86390 1
536491 99536491 1001 86380 86390 1
536494 99536494 1001 86380 86390 1
536357 99536357 1001 86380 86390 1
537125 99537125 1001 86380 86390 1
537032 99537032 1001 86380 86390 1
536828 99536828 1001 86380 86390 1
536945 99536945 1001 86380 86390 1
536856 99536856 1001 86380 86390 1
536898 99536898 1001 86380 86390 1
536839 99536839 1001 86380 86390 1
536557 99536557 1001 86380 86390 1
536601 99536601 1001 86380 86390 1
537367 99537367 1001 86380 86390 1
537342 99537342 1001 86380 86390 1
537261 99537261 1001 86380 86390 1
537851 99537851 1001 86380 86390 1
537498 99537498 1001 86380 86390 1
538099 99538099 1001 86380 86390 1
538661 99538661 1001 86380 86390 1
538785 99538785 1001 86380 86390 1
538720 99538720 1001 86380 86390 1
538631 99538631 1001 86380 86390 1
538441 99538441 1001 86380 86390 1
538457 99538457 1001 86380 86390 1
538502 99538502 1001 86380 86390 1
538364 99538364 1001 86380 86390 1
538292 99538292 1001 86380 86390 1
538399 99538399 1001 86380 86390 1
538218 99538218 1001 86380 86390 1
538271 99538271 1001 86380 86390 1
538993 99538993 1001 86380 86390 1
539020 99539020 1001 86380 86390 1
538932 99538932 1001 86380 86390 1
538907 99538907 1001 86380 86390 1
539005 99539005 1001 86380 86390 1
539527 99539527 1001 86380 86390 1
539613 99539613 1001 86380 86390 1
539597 99539597 1001 86380 86390 1
539290 99539290 1001 86380 86390 1
539112 99539112 1001 86380 86390 1
539151 99539151 1001 86380 86390 1
539074 99539074 1001 86380 86390 1
539037 99539037 1001 86380 86390 1
539094 99539094 1001 86380 86390 1
539757 99539757 1001 86380 86390 1
540306 99540306 1001 86380 86390 1
540281 99540281 1001 86380 86390 1
540083 99540083 1001 86380 86390 1
540239 99540239 1001 86380 86390 1
540175 99540175 1001 86380 86390 1
540114 99540114 1001 86380 86390 1
540064 99540064 1001 86380 86390 1
540144 99540144 1001 86380 86390 1
539927 99539927 1001 86380 86390 1
539854 99539854 1001 86380 86390 1
540659 99540659 1001 86380 86390 1
540480 99540480 1001 86380 86390 1
540484 99540484 1001 86380 86390 1
540655 99540655 1001 86380 86390 1
541178 99541178 1001 86380 86390 1
541271 99541271 1001 86380 86390 1
541121 99541121 1001 86380 86390 1
541212 99541212 1001 86380 86390 1
541289 99541289 1001 86380 86390 1
540965 99540965 1001 86380 86390 1
540680 99540680 1001 86380 86390 1
541383 99541383 1001 86380 86390 1
541487 99541487 1001 86380 86390 1
541410 99541410 1001 86380 86390 1
541475 99541475 1001 86380 86390 1
541398 99541398 1001 86380 86390 1
541437 99541437 1001 86380 86390 1
541295 99541295 1001 86380 86390 1
541478 99541478 1001 86380 86390 1
541430 99541430 1001 86380 86390 1
541979 99541979 1001 86380 86390 1
541761 99541761 1001 86380 86390 1
541800 99541800 1001 86380 86390 1
541842 99541842 1001 86380 86390 1
541845 99541845 1001 86380 86390 1
541626 99541626 1001 86380 86390 1
542212 99542212 1001 86380 86390 1
542266 99542266 1001 86380 86390 1
542306 99542306 1001 86380 86390 1
542152 99542152 1001 86380 86390 1
542845 99542845 1001 86380 86390 1
542914 99542914 1001 86380 86390 1
542824 99542824 1001 86380 86390 1
542934 99542934 1001 86380 86390 1
542828 99542828 1001 86380 86390 1
542690 99542690 1001 86380 86390 1
542534 99542534 1001 86380 86390 1
542655 99542655 1001 86380 86390 1
542591 99542591 1001 86380 86390 1
542682 99542682 1001 86380 86390 1
542376 99542376 1001 86380 86390 1
542485 99542485 1001 86380 86390 1
543100 99543100 1001 86380 86390 1
543092 99543092 1001 86380 86390 1
542977 99542977 1001 86380 86390 1
543643 99543643 1001 86380 86390 1
543714 99543714 1001 86380 86390 1
543663 99543663 1001 86380 86390 1
543728 99543728 1001 86380 86390 1
543557 99543557 1001 86380 86390 1
543416 99543416 1001 86380 86390 1
543392 99543392 1001 86380 86390 1
543380 99543380 1001 86380 86390 1
543539 99543539 1001 86380 86390 1
543182 99543182 1001 86380 86390 1
543313 99543313 1001 86380 86390 1
543237 99543237 1001 86380 86390 1
543783 99543783 1001 86380 86390 1
544465 99544465 1001 86380 86390 1
544382 99544382 1001 86380 86390 1
544347 99544347 1001 86380 86390 1
544231 99544231 1001 86380 86390 1
544386 99544386 1001 86380 86390 1
544326 99544326 1001 86380 86390 1
544068 99544068 1001 86380 86390 1
544004 99544004 1001 86380 86390 1
544096 99544096 1001 86380 86390 1
544109 99544109 1001 86380 86390 1
544150 99544150 1001 86380 86390 1
544010 99544010 1001 86380 86390 1
544126 99544126 1001 86380 86390 1
544053 99544053 1001 86380 86390 1
544183 99544183 1001 86380 86390 1
544692 99544692 1001 86380 86390 1
400119 99400119 1001 86380 86390 1
400284 99400284 1001 86380 86390 1
400537 99400537 1001 86380 86390 1
400579 99400579 1001 86380 86390 1
400581 99400581 1001 86380 86390 1
400825 99400825 1001 86380 86390 1
400882 99400882 1001 86380 86390 1
400917 99400917 1001 86380 86390 1
401040 99401040 1001 86380 86390 1
401117 99401117 1001 86380 86390 1
401074 99401074 1001 86380 86390 1
401229 99401229 1001 86380 86390 1
401280 99401280 1001 86380 86390 1
401896 99401896 1001 86380 86390 1
401960 99401960 1001 86380 86390 1
402034 99402034 1001 86380 86390 1
402219 99402219 1001 86380 86390 1
402365 99402365 1001 86380 86390 1
402486 99402486 1001 86380 86390 1
402709 99402709 1001 86380 86390 1
402835 99402835 1001 86380 86390 1
402946 99402946 1001 86380 86390 1
403013 99403013 1001 86380 86390 1
403455 99403455 1001 86380 86390 1
403472 99403472 1001 86380 86390 1
403726 99403726 1001 86380 86390 1
403664 99403664 1001 86380 86390 1
403909 99403909 1001 86380 86390 1
404041 99404041 1001 86380 86390 1
404140 99404140 1001 86380 86390 1
404545 99404545 1001 86380 86390 1
404562 99404562 1001 86380 86390 1
404735 99404735 1001 86380 86390 1
404804 99404804 1001 86380 86390 1
404972 99404972 1001 86380 86390 1
404986 99404986 1001 86380 86390 1
405117 99405117 1001 86380 86390 1
405269 99405269 1001 86380 86390 1
405414 99405414 1001 86380 86390 1
405494 99405494 1001 86380 86390 1
405661 99405661 1001 86380 86390 1
405737 99405737 1001 86380 86390 1
405709 99405709 1001 86380 86390 1
405775 99405775 1001 86380 86390 1
405912 99405912 1001 86380 86390 1
405915 99405915 1001 86380 86390 1
405983 99405983 1001 86380 86390 1
406007 99406007 1001 86380 86390 1
406171 99406171 1001 86380 86390 1
406253 99406253 1001 86380 86390 1
406613 99406613 1001 86380 86390 1
406638 99406638 1001 86380 86390 1
406861 99406861 1001 86380 86390 1
407402 99407402 1001 86380 86390 1
407459 99407459 1001 86380 86390 1
407665 99407665 1001 86380 86390 1
407600 99407600 1001 86380 86390 1
408111 99408111 1001 86380 86390 1
408253 99408253 1001 86380 86390 1
408335 99408335 1001 86380 86390 1
408545 99408545 1001 86380 86390 1
408644 99408644 1001 86380 86390 1
408651 99408651 1001 86380 86390 1
408817 99408817 1001 86380 86390 1
408865 99408865 1001 86380 86390 1
409305 99409305 1001 86380 86390 1
409398 99409398 1001 86380 86390 1
409445 99409445 1001 86380 86390 1
409557 99409557 1001 86380 86390 1
409683 99409683 1001 86380 86390 1
409689 99409689 1001 86380 86390 1
409644 99409644 1001 86380 86390 1
409723 99409723 1001 86380 86390 1
409890 99409890 1001 86380 86390 1
409838 99409838 1001 86380 86390 1
410085 99410085 1001 86380 86390 1
410261 99410261 1001 86380 86390 1
410239 99410239 1001 86380 86390 1
410344 99410344 1001 86380 86390 1
410385 99410385 1001 86380 86390 1
410524 99410524 1001 86380 86390 1
410650 99410650 1001 86380 86390 1
410811 99410811 1001 86380 86390 1
410797 99410797 1001 86380 86390 1
410922 99410922 1001 86380 86390 1
411443 99411443 1001 86380 86390 1
411444 99411444 1001 86380 86390 1
411476 99411476 1001 86380 86390 1
411555 99411555 1001 86380 86390 1
411649 99411649 1001 86380 86390 1
411670 99411670 1001 86380 86390 1
411732 99411732 1001 86380 86390 1
411805 99411805 1001 86380 86390 1
411789 99411789 1001 86380 86390 1
412010 99412010 1001 86380 86390 1
411991 99411991 1001 86380 86390 1
412178 99412178 1001 86380 86390 1
412293 99412293 1001 86380 86390 1
413438 99413438 1001 86380 86390 1
412909 99412909 1001 86380 86390 1
412897 99412897 1001 86380 86390 1
413154 99413154 1001 86380 86390 1
412758 99412758 1001 86380 86390 1
413759 99413759 1001 86380 86390 1
413805 99413805 1001 86380 86390 1
413806 99413806 1001 86380 86390 1
413902 99413902 1001 86380 86390 1
413745 99413745 1001 86380 86390 1
415033 99415033 1001 86380 86390 1
414798 99414798 1001 86380 86390 1
414821 99414821 1001 86380 86390 1
414475 99414475 1001 86380 86390 1
414483 99414483 1001 86380 86390 1
415561 99415561 1001 86380 86390 1
415328 99415328 1001 86380 86390 1
415518 99415518 1001 86380 86390 1
416930 99416930 1001 86380 86390 1
416938 99416938 1001 86380 86390 1
416592 99416592 1001 86380 86390 1
416900 99416900 1001 86380 86390 1
416926 99416926 1001 86380 86390 1
416992 99416992 1001 86380 86390 1
416283 99416283 1001 86380 86390 1
416159 99416159 1001 86380 86390 1
416294 99416294 1001 86380 86390 1
416531 99416531 1001 86380 86390 1
416389 99416389 1001 86380 86390 1
416463 99416463 1001 86380 86390 1
416546 99416546 1001 86380 86390 1
416070 99416070 1001 86380 86390 1
415895 99415895 1001 86380 86390 1
417067 99417067 1001 86380 86390 1
417203 99417203 1001 86380 86390 1
417549 99417549 1001 86380 86390 1
417480 99417480 1001 86380 86390 1
418574 99418574 1001 86380 86390 1
418310 99418310 1001 86380 86390 1
418314 99418314 1001 86380 86390 1
418423 99418423 1001 86380 86390 1
418424 99418424 1001 86380 86390 1
418263 99418263 1001 86380 86390 1
417896 99417896 1001 86380 86390 1
417944 99417944 1001 86380 86390 1
417935 99417935 1001 86380 86390 1
417793 99417793 1001 86380 86390 1
417889 99417889 1001 86380 86390 1
418965 99418965 1001 86380 86390 1
420277 99420277 1001 86380 86390 1
420278 99420278 1001 86380 86390 1
420309 99420309 1001 86380 86390 1
420387 99420387 1001 86380 86390 1
420222 99420222 1001 86380 86390 1
420229 99420229 1001 86380 86390 1
420144 99420144 1001 86380 86390 1
419699 99419699 1001 86380 86390 1
419700 99419700 1001 86380 86390 1
419725 99419725 1001 86380 86390 1
419860 99419860 1001 86380 86390 1
419812 99419812 1001 86380 86390 1
419796 99419796 1001 86380 86390 1
420030 99420030 1001 86380 86390 1
419292 99419292 1001 86380 86390 1
419544 99419544 1001 86380 86390 1
419296 99419296 1001 86380 86390 1
419502 99419502 1001 86380 86390 1
419441 99419441 1001 86380 86390 1
419559 99419559 1001 86380 86390 1
420615 99420615 1001 86380 86390 1
420539 99420539 1001 86380 86390 1
420798 99420798 1001 86380 86390 1
420483 99420483 1001 86380 86390 1
420829 99420829 1001 86380 86390 1
422116 99422116 1001 86380 86390 1
422086 99422086 1001 86380 86390 1
421662 99421662 1001 86380 86390 1
421371 99421371 1001 86380 86390 1
421352 99421352 1001 86380 86390 1
421570 99421570 1001 86380 86390 1
421440 99421440 1001 86380 86390 1
421379 99421379 1001 86380 86390 1
421532 99421532 1001 86380 86390 1
422192 99422192 1001 86380 86390 1
422435 99422435 1001 86380 86390 1
422457 99422457 1001 86380 86390 1
422436 99422436 1001 86380 86390 1
422362 99422362 1001 86380 86390 1
422203 99422203 1001 86380 86390 1
422515 99422515 1001 86380 86390 1
422524 99422524 1001 86380 86390 1
423488 99423488 1001 86380 86390 1
423680 99423680 1001 86380 86390 1
423374 99423374 1001 86380 86390 1
423652 99423652 1001 86380 86390 1
423379 99423379 1001 86380 86390 1
423155 99423155 1001 86380 86390 1
423284 99423284 1001 86380 86390 1
422561 99422561 1001 86380 86390 1
422688 99422688 1001 86380 86390 1
424103 99424103 1001 86380 86390 1
424107 99424107 1001 86380 86390 1
425125 99425125 1001 86380 86390 1
425060 99425060 1001 86380 86390 1
425016 99425016 1001 86380 86390 1
425114 99425114 1001 86380 86390 1
425004 99425004 1001 86380 86390 1
424803 99424803 1001 86380 86390 1
424826 99424826 1001 86380 86390 1
424940 99424940 1001 86380 86390 1
424837 99424837 1001 86380 86390 1
425665 99425665 1001 86380 86390 1
425388 99425388 1001 86380 86390 1
425537 99425537 1001 86380 86390 1
425640 99425640 1001 86380 86390 1
425752 99425752 1001 86380 86390 1
425524 99425524 1001 86380 86390 1
425467 99425467 1001 86380 86390 1
426816 99426816 1001 86380 86390 1
426952 99426952 1001 86380 86390 1
426703 99426703 1001 86380 86390 1
427001 99427001 1001 86380 86390 1
426451 99426451 1001 86380 86390 1
426623 99426623 1001 86380 86390 1
426377 99426377 1001 86380 86390 1
426488 99426488 1001 86380 86390 1
426016 99426016 1001 86380 86390 1
425991 99425991 1001 86380 86390 1
425870 99425870 1001 86380 86390 1
426171 99426171 1001 86380 86390 1
427510 99427510 1001 86380 86390 1
427439 99427439 1001 86380 86390 1
427335 99427335 1001 86380 86390 1
427256 99427256 1001 86380 86390 1
428348 99428348 1001 86380 86390 1
428573 99428573 1001 86380 86390 1
428591 99428591 1001 86380 86390 1
428616 99428616 1001 86380 86390 1
428414 99428414 1001 86380 86390 1
428325 99428325 1001 86380 86390 1
428102 99428102 1001 86380 86390 1
427996 99427996 1001 86380 86390 1
429095 99429095 1001 86380 86390 1
428992 99428992 1001 86380 86390 1
428836 99428836 1001 86380 86390 1
430239 99430239 1001 86380 86390 1
430207 99430207 1001 86380 86390 1
429621 99429621 1001 86380 86390 1
429887 99429887 1001 86380 86390 1
429576 99429576 1001 86380 86390 1
429726 99429726 1001 86380 86390 1
429496 99429496 1001 86380 86390 1
429397 99429397 1001 86380 86390 1
429280 99429280 1001 86380 86390 1
429458 99429458 1001 86380 86390 1
429560 99429560 1001 86380 86390 1
429492 99429492 1001 86380 86390 1
429567 99429567 1001 86380 86390 1
430531 99430531 1001 86380 86390 1
430595 99430595 1001 86380 86390 1
430692 99430692 1001 86380 86390 1
431987 99431987 1001 86380 86390 1
431674 99431674 1001 86380 86390 1
431696 99431696 1001 86380 86390 1
431718 99431718 1001 86380 86390 1
431811 99431811 1001 86380 86390 1
431735 99431735 1001 86380 86390 1
431628 99431628 1001 86380 86390 1
431470 99431470 1001 86380 86390 1
431577 99431577 1001 86380 86390 1
431620 99431620 1001 86380 86390 1
431350 99431350 1001 86380 86390 1
431123 99431123 1001 86380 86390 1
431185 99431185 1001 86380 86390 1
430856 99430856 1001 86380 86390 1
431023 99431023 1001 86380 86390 1
432943 99432943 1001 86380 86390 1
432625 99432625 1001 86380 86390 1
432751 99432751 1001 86380 86390 1
432611 99432611 1001 86380 86390 1
432738 99432738 1001 86380 86390 1
433783 99433783 1001 86380 86390 1
433998 99433998 1001 86380 86390 1
433943 99433943 1001 86380 86390 1
433972 99433972 1001 86380 86390 1
434076 99434076 1001 86380 86390 1
435132 99435132 1001 86380 86390 1
435056 99435056 1001 86380 86390 1
435112 99435112 1001 86380 86390 1
434735 99434735 1001 86380 86390 1
434870 99434870 1001 86380 86390 1
434640 99434640 1001 86380 86390 1
434764 99434764 1001 86380 86390 1
434885 99434885 1001 86380 86390 1
434774 99434774 1001 86380 86390 1
434890 99434890 1001 86380 86390 1
434496 99434496 1001 86380 86390 1
435868 99435868 1001 86380 86390 1
437003 99437003 1001 86380 86390 1
436594 99436594 1001 86380 86390 1
436434 99436434 1001 86380 86390 1
436675 99436675 1001 86380 86390 1
436557 99436557 1001 86380 86390 1
436487 99436487 1001 86380 86390 1
436288 99436288 1001 86380 86390 1
436008 99436008 1001 86380 86390 1
436193 99436193 1001 86380 86390 1
436098 99436098 1001 86380 86390 1
436297 99436297 1001 86380 86390 1
436177 99436177 1001 86380 86390 1
435948 99435948 1001 86380 86390 1
300016 99300016 1001 86380 86390 1
437245 99437245 1001 86380 86390 1
300062 99300062 1001 86380 86390 1
300101 99300101 1001 86380 86390 1
437282 99437282 1001 86380 86390 1
300012 99300012 1001 86380 86390 1
300665 99300665 1001 86380 86390 1
300570 99300570 1001 86380 86390 1
300333 99300333 1001 86380 86390 1
300293 99300293 1001 86380 86390 1
300260 99300260 1001 86380 86390 1
300314 99300314 1001 86380 86390 1
300875 99300875 1001 86380 86390 1
300748 99300748 1001 86380 86390 1
300905 99300905 1001 86380 86390 1
301538 99301538 1001 86380 86390 1
301297 99301297 1001 86380 86390 1
301176 99301176 1001 86380 86390 1
301153 99301153 1001 86380 86390 1
301258 99301258 1001 86380 86390 1
301128 99301128 1001 86380 86390 1
300961 99300961 1001 86380 86390 1
301130 99301130 1001 86380 86390 1
301080 99301080 1001 86380 86390 1
301070 99301070 1001 86380 86390 1
301006 99301006 1001 86380 86390 1
301728 99301728 1001 86380 86390 1
301626 99301626 1001 86380 86390 1
301603 99301603 1001 86380 86390 1
302216 99302216 1001 86380 86390 1
302217 99302217 1001 86380 86390 1
302338 99302338 1001 86380 86390 1
302198 99302198 1001 86380 86390 1
302212 99302212 1001 86380 86390 1
302162 99302162 1001 86380 86390 1
302137 99302137 1001 86380 86390 1
302167 99302167 1001 86380 86390 1
301992 99301992 1001 86380 86390 1
301790 99301790 1001 86380 86390 1
301772 99301772 1001 86380 86390 1
302487 99302487 1001 86380 86390 1
302416 99302416 1001 86380 86390 1
303117 99303117 1001 86380 86390 1
303094 99303094 1001 86380 86390 1
303038 99303038 1001 86380 86390 1
303116 99303116 1001 86380 86390 1
302898 99302898 1001 86380 86390 1
302706 99302706 1001 86380 86390 1
302725 99302725 1001 86380 86390 1
302689 99302689 1001 86380 86390 1
303309 99303309 1001 86380 86390 1
303339 99303339 1001 86380 86390 1
303276 99303276 1001 86380 86390 1
303359 99303359 1001 86380 86390 1
304011 99304011 1001 86380 86390 1
303836 99303836 1001 86380 86390 1
303646 99303646 1001 86380 86390 1
303672 99303672 1001 86380 86390 1
303686 99303686 1001 86380 86390 1
303636 99303636 1001 86380 86390 1
303781 99303781 1001 86380 86390 1
303827 99303827 1001 86380 86390 1
303570 99303570 1001 86380 86390 1
303441 99303441 1001 86380 86390 1
304042 99304042 1001 86380 86390 1
304714 99304714 1001 86380 86390 1
304448 99304448 1001 86380 86390 1
304621 99304621 1001 86380 86390 1
304634 99304634 1001 86380 86390 1
304544 99304544 1001 86380 86390 1
304597 99304597 1001 86380 86390 1
304623 99304623 1001 86380 86390 1
304433 99304433 1001 86380 86390 1
304294 99304294 1001 86380 86390 1
304248 99304248 1001 86380 86390 1
304340 99304340 1001 86380 86390 1
304895 99304895 1001 86380 86390 1
304942 99304942 1001 86380 86390 1
305665 99305665 1001 86380 86390 1
305576 99305576 1001 86380 86390 1
305553 99305553 1001 86380 86390 1
305449 99305449 1001 86380 86390 1
305118 99305118 1001 86380 86390 1
305080 99305080 1001 86380 86390 1
305107 99305107 1001 86380 86390 1
305211 99305211 1001 86380 86390 1
305237 99305237 1001 86380 86390 1
500079 99500079 1001 86380 86390 1
500148 99500148 1001 86380 86390 1
305690 99305690 1001 86380 86390 1
500022 99500022 1001 86380 86390 1
500048 99500048 1001 86380 86390 1
500727 99500727 1001 86380 86390 1
500691 99500691 1001 86380 86390 1
500722 99500722 1001 86380 86390 1
500761 99500761 1001 86380 86390 1
500592 99500592 1001 86380 86390 1
500879 99500879 1001 86380 86390 1
500892 99500892 1001 86380 86390 1
500880 99500880 1001 86380 86390 1
500893 99500893 1001 86380 86390 1
501621 99501621 1001 86380 86390 1
501507 99501507 1001 86380 86390 1
501548 99501548 1001 86380 86390 1
501510 99501510 1001 86380 86390 1
501358 99501358 1001 86380 86390 1
501314 99501314 1001 86380 86390 1
501149 99501149 1001 86380 86390 1
501137 99501137 1001 86380 86390 1
501021 99501021 1001 86380 86390 1
501075 99501075 1001 86380 86390 1
501819 99501819 1001 86380 86390 1
501794 99501794 1001 86380 86390 1
501756 99501756 1001 86380 86390 1
502363 99502363 1001 86380 86390 1
502379 99502379 1001 86380 86390 1
502342 99502342 1001 86380 86390 1
502450 99502450 1001 86380 86390 1
502208 99502208 1001 86380 86390 1
502240 99502240 1001 86380 86390 1
501976 99501976 1001 86380 86390 1
501938 99501938 1001 86380 86390 1
501875 99501875 1001 86380 86390 1
502004 99502004 1001 86380 86390 1
502476 99502476 1001 86380 86390 1
503080 99503080 1001 86380 86390 1
502964 99502964 1001 86380 86390 1
502990 99502990 1001 86380 86390 1
502980 99502980 1001 86380 86390 1
503059 99503059 1001 86380 86390 1
502917 99502917 1001 86380 86390 1
502848 99502848 1001 86380 86390 1
502823 99502823 1001 86380 86390 1
503496 99503496 1001 86380 86390 1
503088 99503088 1001 86380 86390 1
503384 99503384 1001 86380 86390 1
503467 99503467 1001 86380 86390 1
503325 99503325 1001 86380 86390 1
503327 99503327 1001 86380 86390 1
504077 99504077 1001 86380 86390 1
503948 99503948 1001 86380 86390 1
503718 99503718 1001 86380 86390 1
503823 99503823 1001 86380 86390 1
503852 99503852 1001 86380 86390 1
503510 99503510 1001 86380 86390 1
503563 99503563 1001 86380 86390 1
503671 99503671 1001 86380 86390 1
504283 99504283 1001 86380 86390 1
504317 99504317 1001 86380 86390 1
504293 99504293 1001 86380 86390 1
504897 99504897 1001 86380 86390 1
504796 99504796 1001 86380 86390 1
504604 99504604 1001 86380 86390 1
504554 99504554 1001 86380 86390 1
504375 99504375 1001 86380 86390 1
504388 99504388 1001 86380 86390 1
504365 99504365 1001 86380 86390 1
505009 99505009 1001 86380 86390 1
505013 99505013 1001 86380 86390 1
505039 99505039 1001 86380 86390 1
505065 99505065 1001 86380 86390 1
504989 99504989 1001 86380 86390 1
505756 99505756 1001 86380 86390 1
505762 99505762 1001 86380 86390 1
505667 99505667 1001 86380 86390 1
505449 99505449 1001 86380 86390 1
505373 99505373 1001 86380 86390 1
505441 99505441 1001 86380 86390 1
505242 99505242 1001 86380 86390 1
505346 99505346 1001 86380 86390 1
505283 99505283 1001 86380 86390 1
505272 99505272 1001 86380 86390 1
505157 99505157 1001 86380 86390 1
505923 99505923 1001 86380 86390 1
506411 99506411 1001 86380 86390 1
506517 99506517 1001 86380 86390 1
506236 99506236 1001 86380 86390 1
506357 99506357 1001 86380 86390 1
506307 99506307 1001 86380 86390 1
506320 99506320 1001 86380 86390 1
506273 99506273 1001 86380 86390 1
506390 99506390 1001 86380 86390 1
506172 99506172 1001 86380 86390 1
506139 99506139 1001 86380 86390 1
506091 99506091 1001 86380 86390 1
506776 99506776 1001 86380 86390 1
506777 99506777 1001 86380 86390 1
506689 99506689 1001 86380 86390 1
507399 99507399 1001 86380 86390 1
507066 99507066 1001 86380 86390 1
506905 99506905 1001 86380 86390 1
506948 99506948 1001 86380 86390 1
506927 99506927 1001 86380 86390 1
506915 99506915 1001 86380 86390 1
506852 99506852 1001 86380 86390 1
507614 99507614 1001 86380 86390 1
507450 99507450 1001 86380 86390 1
507503 99507503 1001 86380 86390 1
507597 99507597 1001 86380 86390 1
507534 99507534 1001 86380 86390 1
507574 99507574 1001 86380 86390 1
508204 99508204 1001 86380 86390 1
508062 99508062 1001 86380 86390 1
507956 99507956 1001 86380 86390 1
507986 99507986 1001 86380 86390 1
507948 99507948 1001 86380 86390 1
507884 99507884 1001 86380 86390 1
507962 99507962 1001 86380 86390 1
507749 99507749 1001 86380 86390 1
508255 99508255 1001 86380 86390 1
508282 99508282 1001 86380 86390 1
508884 99508884 1001 86380 86390 1
509062 99509062 1001 86380 86390 1
508957 99508957 1001 86380 86390 1
508702 99508702 1001 86380 86390 1
508847 99508847 1001 86380 86390 1
508587 99508587 1001 86380 86390 1
508513 99508513 1001 86380 86390 1
508630 99508630 1001 86380 86390 1
508542 99508542 1001 86380 86390 1
508465 99508465 1001 86380 86390 1
509202 99509202 1001 86380 86390 1
509267 99509267 1001 86380 86390 1
509183 99509183 1001 86380 86390 1
509842 99509842 1001 86380 86390 1
509729 99509729 1001 86380 86390 1
509660 99509660 1001 86380 86390 1
509499 99509499 1001 86380 86390 1
509436 99509436 1001 86380 86390 1
509372 99509372 1001 86380 86390 1
509388 99509388 1001 86380 86390 1
509441 99509441 1001 86380 86390 1
509377 99509377 1001 86380 86390 1
509356 99509356 1001 86380 86390 1
510065 99510065 1001 86380 86390 1
510575 99510575 1001 86380 86390 1
510629 99510629 1001 86380 86390 1
510484 99510484 1001 86380 86390 1
510446 99510446 1001 86380 86390 1
510386 99510386 1001 86380 86390 1
510491 99510491 1001 86380 86390 1
510416 99510416 1001 86380 86390 1
510255 99510255 1001 86380 86390 1
510778 99510778 1001 86380 86390 1
510753 99510753 1001 86380 86390 1
510780 99510780 1001 86380 86390 1
510851 99510851 1001 86380 86390 1
511452 99511452 1001 86380 86390 1
511543 99511543 1001 86380 86390 1
511284 99511284 1001 86380 86390 1
511155 99511155 1001 86380 86390 1
511181 99511181 1001 86380 86390 1
511285 99511285 1001 86380 86390 1
511216 99511216 1001 86380 86390 1
511097 99511097 1001 86380 86390 1
511626 99511626 1001 86380 86390 1
512350 99512350 1001 86380 86390 1
512306 99512306 1001 86380 86390 1
512242 99512242 1001 86380 86390 1
512184 99512184 1001 86380 86390 1
512047 99512047 1001 86380 86390 1
512016 99512016 1001 86380 86390 1
512107 99512107 1001 86380 86390 1
511864 99511864 1001 86380 86390 1
511853 99511853 1001 86380 86390 1
511856 99511856 1001 86380 86390 1
511805 99511805 1001 86380 86390 1
511936 99511936 1001 86380 86390 1
512508 99512508 1001 86380 86390 1
512548 99512548 1001 86380 86390 1
513116 99513116 1001 86380 86390 1
513016 99513016 1001 86380 86390 1
513018 99513018 1001 86380 86390 1
513125 99513125 1001 86380 86390 1
513074 99513074 1001 86380 86390 1
513126 99513126 1001 86380 86390 1
513166 99513166 1001 86380 86390 1
512913 99512913 1001 86380 86390 1
512796 99512796 1001 86380 86390 1
512656 99512656 1001 86380 86390 1
512634 99512634 1001 86380 86390 1
513371 99513371 1001 86380 86390 1
513364 99513364 1001 86380 86390 1
513274 99513274 1001 86380 86390 1
513994 99513994 1001 86380 86390 1
514018 99514018 1001 86380 86390 1
513863 99513863 1001 86380 86390 1
513746 99513746 1001 86380 86390 1
513472 99513472 1001 86380 86390 1
513524 99513524 1001 86380 86390 1
514213 99514213 1001 86380 86390 1
514126 99514126 1001 86380 86390 1
514053 99514053 1001 86380 86390 1
514749 99514749 1001 86380 86390 1
514450 99514450 1001 86380 86390 1
514621 99514621 1001 86380 86390 1
514380 99514380 1001 86380 86390 1
514294 99514294 1001 86380 86390 1
514360 99514360 1001 86380 86390 1
514337 99514337 1001 86380 86390 1
514441 99514441 1001 86380 86390 1
514869 99514869 1001 86380 86390 1
514872 99514872 1001 86380 86390 1
515045 99515045 1001 86380 86390 1
514865 99514865 1001 86380 86390 1
515542 99515542 1001 86380 86390 1
515555 99515555 1001 86380 86390 1
515635 99515635 1001 86380 86390 1
515519 99515519 1001 86380 86390 1
515636 99515636 1001 86380 86390 1
515561 99515561 1001 86380 86390 1
515478 99515478 1001 86380 86390 1
515284 99515284 1001 86380 86390 1
515297 99515297 1001 86380 86390 1
515453 99515453 1001 86380 86390 1
515288 99515288 1001 86380 86390 1
515397 99515397 1001 86380 86390 1
515476 99515476 1001 86380 86390 1
515257 99515257 1001 86380 86390 1
515068 99515068 1001 86380 86390 1
515252 99515252 1001 86380 86390 1
515203 99515203 1001 86380 86390 1
515879 99515879 1001 86380 86390 1
515685 99515685 1001 86380 86390 1
515791 99515791 1001 86380 86390 1
515846 99515846 1001 86380 86390 1
516356 99516356 1001 86380 86390 1
516201 99516201 1001 86380 86390 1
516292 99516292 1001 86380 86390 1
516118 99516118 1001 86380 86390 1
516134 99516134 1001 86380 86390 1
516097 99516097 1001 86380 86390 1
515935 99515935 1001 86380 86390 1
516001 99516001 1001 86380 86390 1
516598 99516598 1001 86380 86390 1
516691 99516691 1001 86380 86390 1
516708 99516708 1001 86380 86390 1
516661 99516661 1001 86380 86390 1
517259 99517259 1001 86380 86390 1
517145 99517145 1001 86380 86390 1
517134 99517134 1001 86380 86390 1
517161 99517161 1001 86380 86390 1
517240 99517240 1001 86380 86390 1
517323 99517323 1001 86380 86390 1
517015 99517015 1001 86380 86390 1
517017 99517017 1001 86380 86390 1
516992 99516992 1001 86380 86390 1
517062 99517062 1001 86380 86390 1
516754 99516754 1001 86380 86390 1
516881 99516881 1001 86380 86390 1
517461 99517461 1001 86380 86390 1
518051 99518051 1001 86380 86390 1
517963 99517963 1001 86380 86390 1
517646 99517646 1001 86380 86390 1
517698 99517698 1001 86380 86390 1
517647 99517647 1001 86380 86390 1
517623 99517623 1001 86380 86390 1
517713 99517713 1001 86380 86390 1
517692 99517692 1001 86380 86390 1
518219 99518219 1001 86380 86390 1
518284 99518284 1001 86380 86390 1
518867 99518867 1001 86380 86390 1
518757 99518757 1001 86380 86390 1
518643 99518643 1001 86380 86390 1
518598 99518598 1001 86380 86390 1
518676 99518676 1001 86380 86390 1
518489 99518489 1001 86380 86390 1
518413 99518413 1001 86380 86390 1
518572 99518572 1001 86380 86390 1
519130 99519130 1001 86380 86390 1
519106 99519106 1001 86380 86390 1
519030 99519030 1001 86380 86390 1
519072 99519072 1001 86380 86390 1
519137 99519137 1001 86380 86390 1
519036 99519036 1001 86380 86390 1
519114 99519114 1001 86380 86390 1
519751 99519751 1001 86380 86390 1
519624 99519624 1001 86380 86390 1
519769 99519769 1001 86380 86390 1
519806 99519806 1001 86380 86390 1
519521 99519521 1001 86380 86390 1
519485 99519485 1001 86380 86390 1
519500 99519500 1001 86380 86390 1
519310 99519310 1001 86380 86390 1
519196 99519196 1001 86380 86390 1
519303 99519303 1001 86380 86390 1
519322 99519322 1001 86380 86390 1
519855 99519855 1001 86380 86390 1
519885 99519885 1001 86380 86390 1
520465 99520465 1001 86380 86390 1
520584 99520584 1001 86380 86390 1
520386 99520386 1001 86380 86390 1
520270 99520270 1001 86380 86390 1
520415 99520415 1001 86380 86390 1
520288 99520288 1001 86380 86390 1
520392 99520392 1001 86380 86390 1
520237 99520237 1001 86380 86390 1
520265 99520265 1001 86380 86390 1
520071 99520071 1001 86380 86390 1
520181 99520181 1001 86380 86390 1
520742 99520742 1001 86380 86390 1
520799 99520799 1001 86380 86390 1
520670 99520670 1001 86380 86390 1
520830 99520830 1001 86380 86390 1
521325 99521325 1001 86380 86390 1
521313 99521313 1001 86380 86390 1
521304 99521304 1001 86380 86390 1
521383 99521383 1001 86380 86390 1
521294 99521294 1001 86380 86390 1
521183 99521183 1001 86380 86390 1
521171 99521171 1001 86380 86390 1
521121 99521121 1001 86380 86390 1
520872 99520872 1001 86380 86390 1
521043 99521043 1001 86380 86390 1
521009 99521009 1001 86380 86390 1
521580 99521580 1001 86380 86390 1
521620 99521620 1001 86380 86390 1
521526 99521526 1001 86380 86390 1
521605 99521605 1001 86380 86390 1
522184 99522184 1001 86380 86390 1
522280 99522280 1001 86380 86390 1
522136 99522136 1001 86380 86390 1
521970 99521970 1001 86380 86390 1
522063 99522063 1001 86380 86390 1
522027 99522027 1001 86380 86390 1
521940 99521940 1001 86380 86390 1
522021 99522021 1001 86380 86390 1
521856 99521856 1001 86380 86390 1
521833 99521833 1001 86380 86390 1
521823 99521823 1001 86380 86390 1
521772 99521772 1001 86380 86390 1
521787 99521787 1001 86380 86390 1
521865 99521865 1001 86380 86390 1
522305 99522305 1001 86380 86390 1
522402 99522402 1001 86380 86390 1
522377 99522377 1001 86380 86390 1
522417 99522417 1001 86380 86390 1
522981 99522981 1001 86380 86390 1
523048 99523048 1001 86380 86390 1
523064 99523064 1001 86380 86390 1
522949 99522949 1001 86380 86390 1
523066 99523066 1001 86380 86390 1
522837 99522837 1001 86380 86390 1
522524 99522524 1001 86380 86390 1
522527 99522527 1001 86380 86390 1
522683 99522683 1001 86380 86390 1
522556 99522556 1001 86380 86390 1
522702 99522702 1001 86380 86390 1
522535 99522535 1001 86380 86390 1
523195 99523195 1001 86380 86390 1
523274 99523274 1001 86380 86390 1
523160 99523160 1001 86380 86390 1
523264 99523264 1001 86380 86390 1
523792 99523792 1001 86380 86390 1
523820 99523820 1001 86380 86390 1
523585 99523585 1001 86380 86390 1
523676 99523676 1001 86380 86390 1
523629 99523629 1001 86380 86390 1
523538 99523538 1001 86380 86390 1
523671 99523671 1001 86380 86390 1
523531 99523531 1001 86380 86390 1
523447 99523447 1001 86380 86390 1
523387 99523387 1001 86380 86390 1
524022 99524022 1001 86380 86390 1
524010 99524010 1001 86380 86390 1
524062 99524062 1001 86380 86390 1
524647 99524647 1001 86380 86390 1
524753 99524753 1001 86380 86390 1
524638 99524638 1001 86380 86390 1
524423 99524423 1001 86380 86390 1
524476 99524476 1001 86380 86390 1
524517 99524517 1001 86380 86390 1
524256 99524256 1001 86380 86390 1
524156 99524156 1001 86380 86390 1
524796 99524796 1001 86380 86390 1
524931 99524931 1001 86380 86390 1
525482 99525482 1001 86380 86390 1
525529 99525529 1001 86380 86390 1
525204 99525204 1001 86380 86390 1
524990 99524990 1001 86380 86390 1
525031 99525031 1001 86380 86390 1
525150 99525150 1001 86380 86390 1
524986 99524986 1001 86380 86390 1
525605 99525605 1001 86380 86390 1
526243 99526243 1001 86380 86390 1
526352 99526352 1001 86380 86390 1
526379 99526379 1001 86380 86390 1
526354 99526354 1001 86380 86390 1
526303 99526303 1001 86380 86390 1
526253 99526253 1001 86380 86390 1
526305 99526305 1001 86380 86390 1
526229 99526229 1001 86380 86390 1
526306 99526306 1001 86380 86390 1
526134 99526134 1001 86380 86390 1
525909 99525909 1001 86380 86390 1
525901 99525901 1001 86380 86390 1
526515 99526515 1001 86380 86390 1
526620 99526620 1001 86380 86390 1
526428 99526428 1001 86380 86390 1
526481 99526481 1001 86380 86390 1
526523 99526523 1001 86380 86390 1
527108 99527108 1001 86380 86390 1
527192 99527192 1001 86380 86390 1
527231 99527231 1001 86380 86390 1
526863 99526863 1001 86380 86390 1
526997 99526997 1001 86380 86390 1
527010 99527010 1001 86380 86390 1
526842 99526842 1001 86380 86390 1
526884 99526884 1001 86380 86390 1
527442 99527442 1001 86380 86390 1
527437 99527437 1001 86380 86390 1
528014 99528014 1001 86380 86390 1
527875 99527875 1001 86380 86390 1
527930 99527930 1001 86380 86390 1
527730 99527730 1001 86380 86390 1
527748 99527748 1001 86380 86390 1
527826 99527826 1001 86380 86390 1
527866 99527866 1001 86380 86390 1
527802 99527802 1001 86380 86390 1
527549 99527549 1001 86380 86390 1
527486 99527486 1001 86380 86390 1
527551 99527551 1001 86380 86390 1
528083 99528083 1001 86380 86390 1
528239 99528239 1001 86380 86390 1
528789 99528789 1001 86380 86390 1
528508 99528508 1001 86380 86390 1
528639 99528639 1001 86380 86390 1
528589 99528589 1001 86380 86390 1
528694 99528694 1001 86380 86390 1
528695 99528695 1001 86380 86390 1
528321 99528321 1001 86380 86390 1
528485 99528485 1001 86380 86390 1
529041 99529041 1001 86380 86390 1
529093 99529093 1001 86380 86390 1
528970 99528970 1001 86380 86390 1
529712 99529712 1001 86380 86390 1
529434 99529434 1001 86380 86390 1
529461 99529461 1001 86380 86390 1
529384 99529384 1001 86380 86390 1
529267 99529267 1001 86380 86390 1
529766 99529766 1001 86380 86390 1
529792 99529792 1001 86380 86390 1
529780 99529780 1001 86380 86390 1
529781 99529781 1001 86380 86390 1
529851 99529851 1001 86380 86390 1
530454 99530454 1001 86380 86390 1
530365 99530365 1001 86380 86390 1
530450 99530450 1001 86380 86390 1
530344 99530344 1001 86380 86390 1
530153 99530153 1001 86380 86390 1
530089 99530089 1001 86380 86390 1
529973 99529973 1001 86380 86390 1
530005 99530005 1001 86380 86390 1
529996 99529996 1001 86380 86390 1
529971 99529971 1001 86380 86390 1
530721 99530721 1001 86380 86390 1
530567 99530567 1001 86380 86390 1
530651 99530651 1001 86380 86390 1
530653 99530653 1001 86380 86390 1
531193 99531193 1001 86380 86390 1
531198 99531198 1001 86380 86390 1
531224 99531224 1001 86380 86390 1
531143 99531143 1001 86380 86390 1
531040 99531040 1001 86380 86390 1
531067 99531067 1001 86380 86390 1
532038 99532038 1001 86380 86390 1
532026 99532026 1001 86380 86390 1
532118 99532118 1001 86380 86390 1
532172 99532172 1001 86380 86390 1
532042 99532042 1001 86380 86390 1
532124 99532124 1001 86380 86390 1
532101 99532101 1001 86380 86390 1
531819 99531819 1001 86380 86390 1
531954 99531954 1001 86380 86390 1
531905 99531905 1001 86380 86390 1
531932 99531932 1001 86380 86390 1
531894 99531894 1001 86380 86390 1
531590 99531590 1001 86380 86390 1
531618 99531618 1001 86380 86390 1
531738 99531738 1001 86380 86390 1
531777 99531777 1001 86380 86390 1
532386 99532386 1001 86380 86390 1
532387 99532387 1001 86380 86390 1
532272 99532272 1001 86380 86390 1
532260 99532260 1001 86380 86390 1
532405 99532405 1001 86380 86390 1
532842 99532842 1001 86380 86390 1
532870 99532870 1001 86380 86390 1
533010 99533010 1001 86380 86390 1
532951 99532951 1001 86380 86390 1
532979 99532979 1001 86380 86390 1
532980 99532980 1001 86380 86390 1
532622 99532622 1001 86380 86390 1
532727 99532727 1001 86380 86390 1
532715 99532715 1001 86380 86390 1
532742 99532742 1001 86380 86390 1
532770 99532770 1001 86380 86390 1
532424 99532424 1001 86380 86390 1
532492 99532492 1001 86380 86390 1
532419 99532419 1001 86380 86390 1
533172 99533172 1001 86380 86390 1
533059 99533059 1001 86380 86390 1
533179 99533179 1001 86380 86390 1
533104 99533104 1001 86380 86390 1
533704 99533704 1001 86380 86390 1
533773 99533773 1001 86380 86390 1
533710 99533710 1001 86380 86390 1
533562 99533562 1001 86380 86390 1
533515 99533515 1001 86380 86390 1
533606 99533606 1001 86380 86390 1
533454 99533454 1001 86380 86390 1
533572 99533572 1001 86380 86390 1
533469 99533469 1001 86380 86390 1
534003 99534003 1001 86380 86390 1
533943 99533943 1001 86380 86390 1
534493 99534493 1001 86380 86390 1
534520 99534520 1001 86380 86390 1
534588 99534588 1001 86380 86390 1
534602 99534602 1001 86380 86390 1
534616 99534616 1001 86380 86390 1
534338 99534338 1001 86380 86390 1
534157 99534157 1001 86380 86390 1
534248 99534248 1001 86380 86390 1
534127 99534127 1001 86380 86390 1
534695 99534695 1001 86380 86390 1
534813 99534813 1001 86380 86390 1
534778 99534778 1001 86380 86390 1
535473 99535473 1001 86380 86390 1
535347 99535347 1001 86380 86390 1
535440 99535440 1001 86380 86390 1
535404 99535404 1001 86380 86390 1
535379 99535379 1001 86380 86390 1
535420 99535420 1001 86380 86390 1
535241 99535241 1001 86380 86390 1
535273 99535273 1001 86380 86390 1
535084 99535084 1001 86380 86390 1
534929 99534929 1001 86380 86390 1
534917 99534917 1001 86380 86390 1
535072 99535072 1001 86380 86390 1
535031 99535031 1001 86380 86390 1
535625 99535625 1001 86380 86390 1
535538 99535538 1001 86380 86390 1
535649 99535649 1001 86380 86390 1
536144 99536144 1001 86380 86390 1
536174 99536174 1001 86380 86390 1
536067 99536067 1001 86380 86390 1
536070 99536070 1001 86380 86390 1
535961 99535961 1001 86380 86390 1
535885 99535885 1001 86380 86390 1
535878 99535878 1001 86380 86390 1
535918 99535918 1001 86380 86390 1
535815 99535815 1001 86380 86390 1
535868 99535868 1001 86380 86390 1
536452 99536452 1001 86380 86390 1
536415 99536415 1001 86380 86390 1
537051 99537051 1001 86380 86390 1
537001 99537001 1001 86380 86390 1
537019 99537019 1001 86380 86390 1
536819 99536819 1001 86380 86390 1
536833 99536833 1001 86380 86390 1
536826 99536826 1001 86380 86390 1
536878 99536878 1001 86380 86390 1
536647 99536647 1001 86380 86390 1
536699 99536699 1001 86380 86390 1
536641 99536641 1001 86380 86390 1
536708 99536708 1001 86380 86390 1
537245 99537245 1001 86380 86390 1
537912 99537912 1001 86380 86390 1
537891 99537891 1001 86380 86390 1
537693 99537693 1001 86380 86390 1
537719 99537719 1001 86380 86390 1
537618 99537618 1001 86380 86390 1
537748 99537748 1001 86380 86390 1
537749 99537749 1001 86380 86390 1
537582 99537582 1001 86380 86390 1
537663 99537663 1001 86380 86390 1
537542 99537542 1001 86380 86390 1
537530 99537530 1001 86380 86390 1
537569 99537569 1001 86380 86390 1
537376 99537376 1001 86380 86390 1
537483 99537483 1001 86380 86390 1
538001 99538001 1001 86380 86390 1
537991 99537991 1001 86380 86390 1
538086 99538086 1001 86380 86390 1
538115 99538115 1001 86380 86390 1
538173 99538173 1001 86380 86390 1
538455 99538455 1001 86380 86390 1
538521 99538521 1001 86380 86390 1
538514 99538514 1001 86380 86390 1
538411 99538411 1001 86380 86390 1
538326 99538326 1001 86380 86390 1
538198 99538198 1001 86380 86390 1
538870 99538870 1001 86380 86390 1
538874 99538874 1001 86380 86390 1
539515 99539515 1001 86380 86390 1
539400 99539400 1001 86380 86390 1
539300 99539300 1001 86380 86390 1
539277 99539277 1001 86380 86390 1
539382 99539382 1001 86380 86390 1
539239 99539239 1001 86380 86390 1
539188 99539188 1001 86380 86390 1
539073 99539073 1001 86380 86390 1
539101 99539101 1001 86380 86390 1
539127 99539127 1001 86380 86390 1
539081 99539081 1001 86380 86390 1
539032 99539032 1001 86380 86390 1
539653 99539653 1001 86380 86390 1
539713 99539713 1001 86380 86390 1
540276 99540276 1001 86380 86390 1
540381 99540381 1001 86380 86390 1
540451 99540451 1001 86380 86390 1
540362 99540362 1001 86380 86390 1
539926 99539926 1001 86380 86390 1
539903 99539903 1001 86380 86390 1
539947 99539947 1001 86380 86390 1
540504 99540504 1001 86380 86390 1
540643 99540643 1001 86380 86390 1
541247 99541247 1001 86380 86390 1
541157 99541157 1001 86380 86390 1
541279 99541279 1001 86380 86390 1
540986 99540986 1001 86380 86390 1
540884 99540884 1001 86380 86390 1
541028 99541028 1001 86380 86390 1
540938 99540938 1001 86380 86390 1
540789 99540789 1001 86380 86390 1
540835 99540835 1001 86380 86390 1
540760 99540760 1001 86380 86390 1
541330 99541330 1001 86380 86390 1
541486 99541486 1001 86380 86390 1
541386 99541386 1001 86380 86390 1
541387 99541387 1001 86380 86390 1
541419 99541419 1001 86380 86390 1
542018 99542018 1001 86380 86390 1
542011 99542011 1001 86380 86390 1
542108 99542108 1001 86380 86390 1
542080 99542080 1001 86380 86390 1
541964 99541964 1001 86380 86390 1
541732 99541732 1001 86380 86390 1
541875 99541875 1001 86380 86390 1
541733 99541733 1001 86380 86390 1
541785 99541785 1001 86380 86390 1
541815 99541815 1001 86380 86390 1
541790 99541790 1001 86380 86390 1
541795 99541795 1001 86380 86390 1
541730 99541730 1001 86380 86390 1
541668 99541668 1001 86380 86390 1
541694 99541694 1001 86380 86390 1
541513 99541513 1001 86380 86390 1
541631 99541631 1001 86380 86390 1
541508 99541508 1001 86380 86390 1
542324 99542324 1001 86380 86390 1
542263 99542263 1001 86380 86390 1
542265 99542265 1001 86380 86390 1
542319 99542319 1001 86380 86390 1
542218 99542218 1001 86380 86390 1
542740 99542740 1001 86380 86390 1
542493 99542493 1001 86380 86390 1
542378 99542378 1001 86380 86390 1
542449 99542449 1001 86380 86390 1
543099 99543099 1001 86380 86390 1
542964 99542964 1001 86380 86390 1
543135 99543135 1001 86380 86390 1
543517 99543517 1001 86380 86390 1
543474 99543474 1001 86380 86390 1
543538 99543538 1001 86380 86390 1
543219 99543219 1001 86380 86390 1
543311 99543311 1001 86380 86390 1
543945 99543945 1001 86380 86390 1
543857 99543857 1001 86380 86390 1
543779 99543779 1001 86380 86390 1
543923 99543923 1001 86380 86390 1
544456 99544456 1001 86380 86390 1
544460 99544460 1001 86380 86390 1
544412 99544412 1001 86380 86390 1
544269 99544269 1001 86380 86390 1
544196 99544196 1001 86380 86390 1
544391 99544391 1001 86380 86390 1
544106 99544106 1001 86380 86390 1
544069 99544069 1001 86380 86390 1
544009 99544009 1001 86380 86390 1
544180 99544180 1001 86380 86390 1
544685 99544685 1001 86380 86390 1
544712 99544712 1001 86380 86390 1
544668 99544668 1001 86380 86390 1
544694 99544694 1001 86380 86390 1
423201 707 1001 420 1677 1
525884 989 1001 48369 48468 1
542853 596 1001 29274 29574 1
400106 99400106 1001 86380 86390 1
400110 99400110 1001 86380 86390 1
400161 99400161 1001 86380 86390 1
400293 99400293 1001 86380 86390 1
400596 99400596 1001 86380 86390 1
400617 99400617 1001 86380 86390 1
400601 99400601 1001 86380 86390 1
400807 99400807 1001 86380 86390 1
400908 99400908 1001 86380 86390 1
400859 99400859 1001 86380 86390 1
400950 99400950 1001 86380 86390 1
401073 99401073 1001 86380 86390 1
401203 99401203 1001 86380 86390 1
401305 99401305 1001 86380 86390 1
401327 99401327 1001 86380 86390 1
401332 99401332 1001 86380 86390 1
401407 99401407 1001 86380 86390 1
401796 99401796 1001 86380 86390 1
401847 99401847 1001 86380 86390 1
401888 99401888 1001 86380 86390 1
402135 99402135 1001 86380 86390 1
402475 99402475 1001 86380 86390 1
402461 99402461 1001 86380 86390 1
402413 99402413 1001 86380 86390 1
402526 99402526 1001 86380 86390 1
402703 99402703 1001 86380 86390 1
402708 99402708 1001 86380 86390 1
402730 99402730 1001 86380 86390 1
402779 99402779 1001 86380 86390 1
402898 99402898 1001 86380 86390 1
403061 99403061 1001 86380 86390 1
402892 99402892 1001 86380 86390 1
402992 99402992 1001 86380 86390 1
403250 99403250 1001 86380 86390 1
403456 99403456 1001 86380 86390 1
403701 99403701 1001 86380 86390 1
403689 99403689 1001 86380 86390 1
403741 99403741 1001 86380 86390 1
403888 99403888 1001 86380 86390 1
403907 99403907 1001 86380 86390 1
403734 99403734 1001 86380 86390 1
404176 99404176 1001 86380 86390 1
404403 99404403 1001 86380 86390 1
404464 99404464 1001 86380 86390 1
404629 99404629 1001 86380 86390 1
405007 99405007 1001 86380 86390 1
404965 99404965 1001 86380 86390 1
405104 99405104 1001 86380 86390 1
405016 99405016 1001 86380 86390 1
405446 99405446 1001 86380 86390 1
405498 99405498 1001 86380 86390 1
405583 99405583 1001 86380 86390 1
405550 99405550 1001 86380 86390 1
405618 99405618 1001 86380 86390 1
405704 99405704 1001 86380 86390 1
405761 99405761 1001 86380 86390 1
405972 99405972 1001 86380 86390 1
406024 99406024 1001 86380 86390 1
406316 99406316 1001 86380 86390 1
406718 99406718 1001 86380 86390 1
406808 99406808 1001 86380 86390 1
407186 99407186 1001 86380 86390 1
407163 99407163 1001 86380 86390 1
407328 99407328 1001 86380 86390 1
407392 99407392 1001 86380 86390 1
407733 99407733 1001 86380 86390 1
407774 99407774 1001 86380 86390 1
407921 99407921 1001 86380 86390 1
408035 99408035 1001 86380 86390 1
408042 99408042 1001 86380 86390 1
408194 99408194 1001 86380 86390 1
408171 99408171 1001 86380 86390 1
408278 99408278 1001 86380 86390 1
408328 99408328 1001 86380 86390 1
408486 99408486 1001 86380 86390 1
408592 99408592 1001 86380 86390 1
408693 99408693 1001 86380 86390 1
408699 99408699 1001 86380 86390 1
409479 99409479 1001 86380 86390 1
409435 99409435 1001 86380 86390 1
410068 99410068 1001 86380 86390 1
410032 99410032 1001 86380 86390 1
410199 99410199 1001 86380 86390 1
410458 99410458 1001 86380 86390 1
410891 99410891 1001 86380 86390 1
410930 99410930 1001 86380 86390 1
411325 99411325 1001 86380 86390 1
411395 99411395 1001 86380 86390 1
411777 99411777 1001 86380 86390 1
411949 99411949 1001 86380 86390 1
412088 99412088 1001 86380 86390 1
412025 99412025 1001 86380 86390 1
412095 99412095 1001 86380 86390 1
412097 99412097 1001 86380 86390 1
412165 99412165 1001 86380 86390 1
412428 99412428 1001 86380 86390 1
412290 99412290 1001 86380 86390 1
413653 99413653 1001 86380 86390 1
413654 99413654 1001 86380 86390 1
413224 99413224 1001 86380 86390 1
413050 99413050 1001 86380 86390 1
413253 99413253 1001 86380 86390 1
412949 99412949 1001 86380 86390 1
413030 99413030 1001 86380 86390 1
412701 99412701 1001 86380 86390 1
412495 99412495 1001 86380 86390 1
412521 99412521 1001 86380 86390 1
415312 99415312 1001 86380 86390 1
415093 99415093 1001 86380 86390 1
414184 99414184 1001 86380 86390 1
415602 99415602 1001 86380 86390 1
416993 99416993 1001 86380 86390 1
416908 99416908 1001 86380 86390 1
416221 99416221 1001 86380 86390 1
416264 99416264 1001 86380 86390 1
416393 99416393 1001 86380 86390 1
416175 99416175 1001 86380 86390 1
416180 99416180 1001 86380 86390 1
415964 99415964 1001 86380 86390 1
415820 99415820 1001 86380 86390 1
415774 99415774 1001 86380 86390 1
415953 99415953 1001 86380 86390 1
417078 99417078 1001 86380 86390 1
417143 99417143 1001 86380 86390 1
417367 99417367 1001 86380 86390 1
417278 99417278 1001 86380 86390 1
418656 99418656 1001 86380 86390 1
418780 99418780 1001 86380 86390 1
418398 99418398 1001 86380 86390 1
418149 99418149 1001 86380 86390 1
418187 99418187 1001 86380 86390 1
417674 99417674 1001 86380 86390 1
419000 99419000 1001 86380 86390 1
419021 99419021 1001 86380 86390 1
420096 99420096 1001 86380 86390 1
420100 99420100 1001 86380 86390 1
420314 99420314 1001 86380 86390 1
420074 99420074 1001 86380 86390 1
419800 99419800 1001 86380 86390 1
419906 99419906 1001 86380 86390 1
419884 99419884 1001 86380 86390 1
419986 99419986 1001 86380 86390 1
419993 99419993 1001 86380 86390 1
419421 99419421 1001 86380 86390 1
419356 99419356 1001 86380 86390 1
419328 99419328 1001 86380 86390 1
419529 99419529 1001 86380 86390 1
420708 99420708 1001 86380 86390 1
420692 99420692 1001 86380 86390 1
420607 99420607 1001 86380 86390 1
421840 99421840 1001 86380 86390 1
421803 99421803 1001 86380 86390 1
421724 99421724 1001 86380 86390 1
422078 99422078 1001 86380 86390 1
421886 99421886 1001 86380 86390 1
421654 99421654 1001 86380 86390 1
421389 99421389 1001 86380 86390 1
421213 99421213 1001 86380 86390 1
421084 99421084 1001 86380 86390 1
422527 99422527 1001 86380 86390 1
422197 99422197 1001 86380 86390 1
422336 99422336 1001 86380 86390 1
423692 99423692 1001 86380 86390 1
423468 99423468 1001 86380 86390 1
423471 99423471 1001 86380 86390 1
423567 99423567 1001 86380 86390 1
423622 99423622 1001 86380 86390 1
423080 99423080 1001 86380 86390 1
423236 99423236 1001 86380 86390 1
423283 99423283 1001 86380 86390 1
422996 99422996 1001 86380 86390 1
423243 99423243 1001 86380 86390 1
422751 99422751 1001 86380 86390 1
422693 99422693 1001 86380 86390 1
423890 99423890 1001 86380 86390 1
425130 99425130 1001 86380 86390 1
425315 99425315 1001 86380 86390 1
425142 99425142 1001 86380 86390 1
425361 99425361 1001 86380 86390 1
424641 99424641 1001 86380 86390 1
424761 99424761 1001 86380 86390 1
424668 99424668 1001 86380 86390 1
424885 99424885 1001 86380 86390 1
424993 99424993 1001 86380 86390 1
424715 99424715 1001 86380 86390 1
424913 99424913 1001 86380 86390 1
424226 99424226 1001 86380 86390 1
424333 99424333 1001 86380 86390 1
424166 99424166 1001 86380 86390 1
425728 99425728 1001 86380 86390 1
426840 99426840 1001 86380 86390 1
426345 99426345 1001 86380 86390 1
426299 99426299 1001 86380 86390 1
426597 99426597 1001 86380 86390 1
426484 99426484 1001 86380 86390 1
426456 99426456 1001 86380 86390 1
426386 99426386 1001 86380 86390 1
426688 99426688 1001 86380 86390 1
425944 99425944 1001 86380 86390 1
426226 99426226 1001 86380 86390 1
426196 99426196 1001 86380 86390 1
426263 99426263 1001 86380 86390 1
425883 99425883 1001 86380 86390 1
427482 99427482 1001 86380 86390 1
427389 99427389 1001 86380 86390 1
427463 99427463 1001 86380 86390 1
427204 99427204 1001 86380 86390 1
427424 99427424 1001 86380 86390 1
427378 99427378 1001 86380 86390 1
427504 99427504 1001 86380 86390 1
427286 99427286 1001 86380 86390 1
428441 99428441 1001 86380 86390 1
428543 99428543 1001 86380 86390 1
428701 99428701 1001 86380 86390 1
428722 99428722 1001 86380 86390 1
428438 99428438 1001 86380 86390 1
428120 99428120 1001 86380 86390 1
428006 99428006 1001 86380 86390 1
428217 99428217 1001 86380 86390 1
427566 99427566 1001 86380 86390 1
427744 99427744 1001 86380 86390 1
427913 99427913 1001 86380 86390 1
427922 99427922 1001 86380 86390 1
428922 99428922 1001 86380 86390 1
430217 99430217 1001 86380 86390 1
430313 99430313 1001 86380 86390 1
430206 99430206 1001 86380 86390 1
429615 99429615 1001 86380 86390 1
429861 99429861 1001 86380 86390 1
429946 99429946 1001 86380 86390 1
429585 99429585 1001 86380 86390 1
429872 99429872 1001 86380 86390 1
429409 99429409 1001 86380 86390 1
429202 99429202 1001 86380 86390 1
429513 99429513 1001 86380 86390 1
429240 99429240 1001 86380 86390 1
430709 99430709 1001 86380 86390 1
430414 99430414 1001 86380 86390 1
430787 99430787 1001 86380 86390 1
430522 99430522 1001 86380 86390 1
430658 99430658 1001 86380 86390 1
432004 99432004 1001 86380 86390 1
431864 99431864 1001 86380 86390 1
431976 99431976 1001 86380 86390 1
431880 99431880 1001 86380 86390 1
431502 99431502 1001 86380 86390 1
431615 99431615 1001 86380 86390 1
431617 99431617 1001 86380 86390 1
431369 99431369 1001 86380 86390 1
431203 99431203 1001 86380 86390 1
430849 99430849 1001 86380 86390 1
430909 99430909 1001 86380 86390 1
430943 99430943 1001 86380 86390 1
432350 99432350 1001 86380 86390 1
432383 99432383 1001 86380 86390 1
432073 99432073 1001 86380 86390 1
433719 99433719 1001 86380 86390 1
433617 99433617 1001 86380 86390 1
433621 99433621 1001 86380 86390 1
433420 99433420 1001 86380 86390 1
433054 99433054 1001 86380 86390 1
433287 99433287 1001 86380 86390 1
432791 99432791 1001 86380 86390 1
432786 99432786 1001 86380 86390 1
432624 99432624 1001 86380 86390 1
434090 99434090 1001 86380 86390 1
435166 99435166 1001 86380 86390 1
435330 99435330 1001 86380 86390 1
434139 99434139 1001 86380 86390 1
434567 99434567 1001 86380 86390 1
437076 99437076 1001 86380 86390 1
436917 99436917 1001 86380 86390 1
436897 99436897 1001 86380 86390 1
436815 99436815 1001 86380 86390 1
437111 99437111 1001 86380 86390 1
437034 99437034 1001 86380 86390 1
436888 99436888 1001 86380 86390 1
436890 99436890 1001 86380 86390 1
436508 99436508 1001 86380 86390 1
436374 99436374 1001 86380 86390 1
436361 99436361 1001 86380 86390 1
436240 99436240 1001 86380 86390 1
436174 99436174 1001 86380 86390 1
437236 99437236 1001 86380 86390 1
300108 99300108 1001 86380 86390 1
300000 99300000 1001 86380 86390 1
300014 99300014 1001 86380 86390 1
300608 99300608 1001 86380 86390 1
300329 99300329 1001 86380 86390 1
300334 99300334 1001 86380 86390 1
300388 99300388 1001 86380 86390 1
300170 99300170 1001 86380 86390 1
300803 99300803 1001 86380 86390 1
300868 99300868 1001 86380 86390 1
300779 99300779 1001 86380 86390 1
300756 99300756 1001 86380 86390 1
300801 99300801 1001 86380 86390 1
300828 99300828 1001 86380 86390 1
301367 99301367 1001 86380 86390 1
301393 99301393 1001 86380 86390 1
301536 99301536 1001 86380 86390 1
301460 99301460 1001 86380 86390 1
301542 99301542 1001 86380 86390 1
301425 99301425 1001 86380 86390 1
301275 99301275 1001 86380 86390 1
301241 99301241 1001 86380 86390 1
301178 99301178 1001 86380 86390 1
301026 99301026 1001 86380 86390 1
301003 99301003 1001 86380 86390 1
301029 99301029 1001 86380 86390 1
301709 99301709 1001 86380 86390 1
301620 99301620 1001 86380 86390 1
301608 99301608 1001 86380 86390 1
301664 99301664 1001 86380 86390 1
301732 99301732 1001 86380 86390 1
301758 99301758 1001 86380 86390 1
302363 99302363 1001 86380 86390 1
302098 99302098 1001 86380 86390 1
301990 99301990 1001 86380 86390 1
301817 99301817 1001 86380 86390 1
301858 99301858 1001 86380 86390 1
302382 99302382 1001 86380 86390 1
302383 99302383 1001 86380 86390 1
302490 99302490 1001 86380 86390 1
302568 99302568 1001 86380 86390 1
302414 99302414 1001 86380 86390 1
302571 99302571 1001 86380 86390 1
303185 99303185 1001 86380 86390 1
302847 99302847 1001 86380 86390 1
302990 99302990 1001 86380 86390 1
302798 99302798 1001 86380 86390 1
302918 99302918 1001 86380 86390 1
302944 99302944 1001 86380 86390 1
302857 99302857 1001 86380 86390 1
302767 99302767 1001 86380 86390 1
302640 99302640 1001 86380 86390 1
302771 99302771 1001 86380 86390 1
302602 99302602 1001 86380 86390 1
302636 99302636 1001 86380 86390 1
303335 99303335 1001 86380 86390 1
303400 99303400 1001 86380 86390 1
303220 99303220 1001 86380 86390 1
303381 99303381 1001 86380 86390 1
303213 99303213 1001 86380 86390 1
304013 99304013 1001 86380 86390 1
303849 99303849 1001 86380 86390 1
303631 99303631 1001 86380 86390 1
303467 99303467 1001 86380 86390 1
303610 99303610 1001 86380 86390 1
303612 99303612 1001 86380 86390 1
303539 99303539 1001 86380 86390 1
303527 99303527 1001 86380 86390 1
304123 99304123 1001 86380 86390 1
304051 99304051 1001 86380 86390 1
304079 99304079 1001 86380 86390 1
304679 99304679 1001 86380 86390 1
304825 99304825 1001 86380 86390 1
304773 99304773 1001 86380 86390 1
304800 99304800 1001 86380 86390 1
304737 99304737 1001 86380 86390 1
304715 99304715 1001 86380 86390 1
304820 99304820 1001 86380 86390 1
304584 99304584 1001 86380 86390 1
304243 99304243 1001 86380 86390 1
304325 99304325 1001 86380 86390 1
304429 99304429 1001 86380 86390 1
304391 99304391 1001 86380 86390 1
304367 99304367 1001 86380 86390 1
304393 99304393 1001 86380 86390 1
305390 99305390 1001 86380 86390 1
305093 99305093 1001 86380 86390 1
500090 99500090 1001 86380 86390 1
500042 99500042 1001 86380 86390 1
500068 99500068 1001 86380 86390 1
305692 99305692 1001 86380 86390 1
500125 99500125 1001 86380 86390 1
500768 99500768 1001 86380 86390 1
500680 99500680 1001 86380 86390 1
500732 99500732 1001 86380 86390 1
500406 99500406 1001 86380 86390 1
500578 99500578 1001 86380 86390 1
500241 99500241 1001 86380 86390 1
500994 99500994 1001 86380 86390 1
500853 99500853 1001 86380 86390 1
500918 99500918 1001 86380 86390 1
500819 99500819 1001 86380 86390 1
500821 99500821 1001 86380 86390 1
500913 99500913 1001 86380 86390 1
501608 99501608 1001 86380 86390 1
501533 99501533 1001 86380 86390 1
501321 99501321 1001 86380 86390 1
501360 99501360 1001 86380 86390 1
501373 99501373 1001 86380 86390 1
501335 99501335 1001 86380 86390 1
501161 99501161 1001 86380 86390 1
501022 99501022 1001 86380 86390 1
501691 99501691 1001 86380 86390 1
501644 99501644 1001 86380 86390 1
502285 99502285 1001 86380 86390 1
502393 99502393 1001 86380 86390 1
502063 99502063 1001 86380 86390 1
501927 99501927 1001 86380 86390 1
501928 99501928 1001 86380 86390 1
501903 99501903 1001 86380 86390 1
501932 99501932 1001 86380 86390 1
502502 99502502 1001 86380 86390 1
502512 99502512 1001 86380 86390 1
502525 99502525 1001 86380 86390 1
503291 99503291 1001 86380 86390 1
503225 99503225 1001 86380 86390 1
502975 99502975 1001 86380 86390 1
502916 99502916 1001 86380 86390 1
503410 99503410 1001 86380 86390 1
503464 99503464 1001 86380 86390 1
503350 99503350 1001 86380 86390 1
504054 99504054 1001 86380 86390 1
504071 99504071 1001 86380 86390 1
504073 99504073 1001 86380 86390 1
503760 99503760 1001 86380 86390 1
503799 99503799 1001 86380 86390 1
503864 99503864 1001 86380 86390 1
503737 99503737 1001 86380 86390 1
503867 99503867 1001 86380 86390 1
503591 99503591 1001 86380 86390 1
503698 99503698 1001 86380 86390 1
503517 99503517 1001 86380 86390 1
504237 99504237 1001 86380 86390 1
504264 99504264 1001 86380 86390 1
504308 99504308 1001 86380 86390 1
504944 99504944 1001 86380 86390 1
504806 99504806 1001 86380 86390 1
504876 99504876 1001 86380 86390 1
504716 99504716 1001 86380 86390 1
504652 99504652 1001 86380 86390 1
504642 99504642 1001 86380 86390 1
504531 99504531 1001 86380 86390 1
504351 99504351 1001 86380 86390 1
504484 99504484 1001 86380 86390 1
504433 99504433 1001 86380 86390 1
504464 99504464 1001 86380 86390 1
504503 99504503 1001 86380 86390 1
504967 99504967 1001 86380 86390 1
505084 99505084 1001 86380 86390 1
505072 99505072 1001 86380 86390 1
505035 99505035 1001 86380 86390 1
504972 99504972 1001 86380 86390 1
505140 99505140 1001 86380 86390 1
504959 99504959 1001 86380 86390 1
505037 99505037 1001 86380 86390 1
505066 99505066 1001 86380 86390 1
505068 99505068 1001 86380 86390 1
505648 99505648 1001 86380 86390 1
505679 99505679 1001 86380 86390 1
505526 99505526 1001 86380 86390 1
505507 99505507 1001 86380 86390 1
505295 99505295 1001 86380 86390 1
505222 99505222 1001 86380 86390 1
505170 99505170 1001 86380 86390 1
505213 99505213 1001 86380 86390 1
505317 99505317 1001 86380 86390 1
505886 99505886 1001 86380 86390 1
505900 99505900 1001 86380 86390 1
505888 99505888 1001 86380 86390 1
506588 99506588 1001 86380 86390 1
506413 99506413 1001 86380 86390 1
506589 99506589 1001 86380 86390 1
506224 99506224 1001 86380 86390 1
506067 99506067 1001 86380 86390 1
506031 99506031 1001 86380 86390 1
506075 99506075 1001 86380 86390 1
506025 99506025 1001 86380 86390 1
506659 99506659 1001 86380 86390 1
506779 99506779 1001 86380 86390 1
506719 99506719 1001 86380 86390 1
507243 99507243 1001 86380 86390 1
507231 99507231 1001 86380 86390 1
507361 99507361 1001 86380 86390 1
507248 99507248 1001 86380 86390 1
507413 99507413 1001 86380 86390 1
507227 99507227 1001 86380 86390 1
507331 99507331 1001 86380 86390 1
507113 99507113 1001 86380 86390 1
507107 99507107 1001 86380 86390 1
506957 99506957 1001 86380 86390 1
506828 99506828 1001 86380 86390 1
506817 99506817 1001 86380 86390 1
506845 99506845 1001 86380 86390 1
507004 99507004 1001 86380 86390 1
507526 99507526 1001 86380 86390 1
507476 99507476 1001 86380 86390 1
508201 99508201 1001 86380 86390 1
508054 99508054 1001 86380 86390 1
508119 99508119 1001 86380 86390 1
508005 99508005 1001 86380 86390 1
507993 99507993 1001 86380 86390 1
507839 99507839 1001 86380 86390 1
507879 99507879 1001 86380 86390 1
507859 99507859 1001 86380 86390 1
507630 99507630 1001 86380 86390 1
507818 99507818 1001 86380 86390 1
507741 99507741 1001 86380 86390 1
507729 99507729 1001 86380 86390 1
508273 99508273 1001 86380 86390 1
507628 99507628 1001 86380 86390 1
508293 99508293 1001 86380 86390 1
508934 99508934 1001 86380 86390 1
508891 99508891 1001 86380 86390 1
508731 99508731 1001 86380 86390 1
508787 99508787 1001 86380 86390 1
508547 99508547 1001 86380 86390 1
508526 99508526 1001 86380 86390 1
508565 99508565 1001 86380 86390 1
509279 99509279 1001 86380 86390 1
509898 99509898 1001 86380 86390 1
509866 99509866 1001 86380 86390 1
509778 99509778 1001 86380 86390 1
509783 99509783 1001 86380 86390 1
509547 99509547 1001 86380 86390 1
509496 99509496 1001 86380 86390 1
509680 99509680 1001 86380 86390 1
509306 99509306 1001 86380 86390 1
509480 99509480 1001 86380 86390 1
510062 99510062 1001 86380 86390 1
510102 99510102 1001 86380 86390 1
509907 99509907 1001 86380 86390 1
509948 99509948 1001 86380 86390 1
510700 99510700 1001 86380 86390 1
510449 99510449 1001 86380 86390 1
510451 99510451 1001 86380 86390 1
510417 99510417 1001 86380 86390 1
510292 99510292 1001 86380 86390 1
510241 99510241 1001 86380 86390 1
510822 99510822 1001 86380 86390 1
510732 99510732 1001 86380 86390 1
511401 99511401 1001 86380 86390 1
511390 99511390 1001 86380 86390 1
511482 99511482 1001 86380 86390 1
511366 99511366 1001 86380 86390 1
511431 99511431 1001 86380 86390 1
511432 99511432 1001 86380 86390 1
511298 99511298 1001 86380 86390 1
511248 99511248 1001 86380 86390 1
511328 99511328 1001 86380 86390 1
511162 99511162 1001 86380 86390 1
510937 99510937 1001 86380 86390 1
511562 99511562 1001 86380 86390 1
512225 99512225 1001 86380 86390 1
512337 99512337 1001 86380 86390 1
512287 99512287 1001 86380 86390 1
512101 99512101 1001 86380 86390 1
511985 99511985 1001 86380 86390 1
512038 99512038 1001 86380 86390 1
512082 99512082 1001 86380 86390 1
512529 99512529 1001 86380 86390 1
513128 99513128 1001 86380 86390 1
512991 99512991 1001 86380 86390 1
512942 99512942 1001 86380 86390 1
512744 99512744 1001 86380 86390 1
512589 99512589 1001 86380 86390 1
512603 99512603 1001 86380 86390 1
512785 99512785 1001 86380 86390 1
512787 99512787 1001 86380 86390 1
513314 99513314 1001 86380 86390 1
513908 99513908 1001 86380 86390 1
513935 99513935 1001 86380 86390 1
513988 99513988 1001 86380 86390 1
513874 99513874 1001 86380 86390 1
513940 99513940 1001 86380 86390 1
513633 99513633 1001 86380 86390 1
513776 99513776 1001 86380 86390 1
513708 99513708 1001 86380 86390 1
513734 99513734 1001 86380 86390 1
513425 99513425 1001 86380 86390 1
513570 99513570 1001 86380 86390 1
513442 99513442 1001 86380 86390 1
513445 99513445 1001 86380 86390 1
513447 99513447 1001 86380 86390 1
514039 99514039 1001 86380 86390 1
514705 99514705 1001 86380 86390 1
514745 99514745 1001 86380 86390 1
514760 99514760 1001 86380 86390 1
514832 99514832 1001 86380 86390 1
514835 99514835 1001 86380 86390 1
514684 99514684 1001 86380 86390 1
514699 99514699 1001 86380 86390 1
514752 99514752 1001 86380 86390 1
514753 99514753 1001 86380 86390 1
514584 99514584 1001 86380 86390 1
514385 99514385 1001 86380 86390 1
514242 99514242 1001 86380 86390 1
514438 99514438 1001 86380 86390 1
514428 99514428 1001 86380 86390 1
514934 99514934 1001 86380 86390 1
514936 99514936 1001 86380 86390 1
515029 99515029 1001 86380 86390 1
514991 99514991 1001 86380 86390 1
514966 99514966 1001 86380 86390 1
514967 99514967 1001 86380 86390 1
514877 99514877 1001 86380 86390 1
514930 99514930 1001 86380 86390 1
514892 99514892 1001 86380 86390 1
515611 99515611 1001 86380 86390 1
515637 99515637 1001 86380 86390 1
515497 99515497 1001 86380 86390 1
515512 99515512 1001 86380 86390 1
515456 99515456 1001 86380 86390 1
515320 99515320 1001 86380 86390 1
515196 99515196 1001 86380 86390 1
515264 99515264 1001 86380 86390 1
515810 99515810 1001 86380 86390 1
515786 99515786 1001 86380 86390 1
515838 99515838 1001 86380 86390 1
515711 99515711 1001 86380 86390 1
515816 99515816 1001 86380 86390 1
515768 99515768 1001 86380 86390 1
515703 99515703 1001 86380 86390 1
516279 99516279 1001 86380 86390 1
516142 99516142 1001 86380 86390 1
516285 99516285 1001 86380 86390 1
516223 99516223 1001 86380 86390 1
516146 99516146 1001 86380 86390 1
515969 99515969 1001 86380 86390 1
516064 99516064 1001 86380 86390 1
515936 99515936 1001 86380 86390 1
516015 99516015 1001 86380 86390 1
516054 99516054 1001 86380 86390 1
516613 99516613 1001 86380 86390 1
516549 99516549 1001 86380 86390 1
516629 99516629 1001 86380 86390 1
516513 99516513 1001 86380 86390 1
516553 99516553 1001 86380 86390 1
517276 99517276 1001 86380 86390 1
517190 99517190 1001 86380 86390 1
517078 99517078 1001 86380 86390 1
517010 99517010 1001 86380 86390 1
516797 99516797 1001 86380 86390 1
516774 99516774 1001 86380 86390 1
516839 99516839 1001 86380 86390 1
516921 99516921 1001 86380 86390 1
517398 99517398 1001 86380 86390 1
517387 99517387 1001 86380 86390 1
517440 99517440 1001 86380 86390 1
518022 99518022 1001 86380 86390 1
518061 99518061 1001 86380 86390 1
518143 99518143 1001 86380 86390 1
518015 99518015 1001 86380 86390 1
518045 99518045 1001 86380 86390 1
517853 99517853 1001 86380 86390 1
517766 99517766 1001 86380 86390 1
517769 99517769 1001 86380 86390 1
517749 99517749 1001 86380 86390 1
517543 99517543 1001 86380 86390 1
517663 99517663 1001 86380 86390 1
517651 99517651 1001 86380 86390 1
517703 99517703 1001 86380 86390 1
518308 99518308 1001 86380 86390 1
518955 99518955 1001 86380 86390 1
518903 99518903 1001 86380 86390 1
518946 99518946 1001 86380 86390 1
518721 99518721 1001 86380 86390 1
518631 99518631 1001 86380 86390 1
518613 99518613 1001 86380 86390 1
519123 99519123 1001 86380 86390 1
519780 99519780 1001 86380 86390 1
519729 99519729 1001 86380 86390 1
519420 99519420 1001 86380 86390 1
519461 99519461 1001 86380 86390 1
519554 99519554 1001 86380 86390 1
519272 99519272 1001 86380 86390 1
519265 99519265 1001 86380 86390 1
519382 99519382 1001 86380 86390 1
519837 99519837 1001 86380 86390 1
520018 99520018 1001 86380 86390 1
519981 99519981 1001 86380 86390 1
519878 99519878 1001 86380 86390 1
519923 99519923 1001 86380 86390 1
519912 99519912 1001 86380 86390 1
520607 99520607 1001 86380 86390 1
520477 99520477 1001 86380 86390 1
520479 99520479 1001 86380 86390 1
520509 99520509 1001 86380 86390 1
520563 99520563 1001 86380 86390 1
520417 99520417 1001 86380 86390 1
520432 99520432 1001 86380 86390 1
520136 99520136 1001 86380 86390 1
520149 99520149 1001 86380 86390 1
520114 99520114 1001 86380 86390 1
520134 99520134 1001 86380 86390 1
520147 99520147 1001 86380 86390 1
520226 99520226 1001 86380 86390 1
520795 99520795 1001 86380 86390 1
520826 99520826 1001 86380 86390 1
520765 99520765 1001 86380 86390 1
521453 99521453 1001 86380 86390 1
521236 99521236 1001 86380 86390 1
521103 99521103 1001 86380 86390 1
521066 99521066 1001 86380 86390 1
521040 99521040 1001 86380 86390 1
520982 99520982 1001 86380 86390 1
521594 99521594 1001 86380 86390 1
521483 99521483 1001 86380 86390 1
521613 99521613 1001 86380 86390 1
522203 99522203 1001 86380 86390 1
522275 99522275 1001 86380 86390 1
522186 99522186 1001 86380 86390 1
521886 99521886 1001 86380 86390 1
521844 99521844 1001 86380 86390 1
521743 99521743 1001 86380 86390 1
521873 99521873 1001 86380 86390 1
522476 99522476 1001 86380 86390 1
523055 99523055 1001 86380 86390 1
522991 99522991 1001 86380 86390 1
523086 99523086 1001 86380 86390 1
523060 99523060 1001 86380 86390 1
523096 99523096 1001 86380 86390 1
523079 99523079 1001 86380 86390 1
522849 99522849 1001 86380 86390 1
522789 99522789 1001 86380 86390 1
522728 99522728 1001 86380 86390 1
522911 99522911 1001 86380 86390 1
522616 99522616 1001 86380 86390 1
523215 99523215 1001 86380 86390 1
523268 99523268 1001 86380 86390 1
523256 99523256 1001 86380 86390 1
523767 99523767 1001 86380 86390 1
523845 99523845 1001 86380 86390 1
523756 99523756 1001 86380 86390 1
523862 99523862 1001 86380 86390 1
523838 99523838 1001 86380 86390 1
523573 99523573 1001 86380 86390 1
523694 99523694 1001 86380 86390 1
523553 99523553 1001 86380 86390 1
523479 99523479 1001 86380 86390 1
523492 99523492 1001 86380 86390 1
523497 99523497 1001 86380 86390 1
523501 99523501 1001 86380 86390 1
523425 99523425 1001 86380 86390 1
523452 99523452 1001 86380 86390 1
523985 99523985 1001 86380 86390 1
524042 99524042 1001 86380 86390 1
523978 99523978 1001 86380 86390 1
523967 99523967 1001 86380 86390 1
524567 99524567 1001 86380 86390 1
524750 99524750 1001 86380 86390 1
524751 99524751 1001 86380 86390 1
524761 99524761 1001 86380 86390 1
524477 99524477 1001 86380 86390 1
524559 99524559 1001 86380 86390 1
524495 99524495 1001 86380 86390 1
524524 99524524 1001 86380 86390 1
524345 99524345 1001 86380 86390 1
524310 99524310 1001 86380 86390 1
524221 99524221 1001 86380 86390 1
524159 99524159 1001 86380 86390 1
524265 99524265 1001 86380 86390 1
524839 99524839 1001 86380 86390 1
524789 99524789 1001 86380 86390 1
525404 99525404 1001 86380 86390 1
525596 99525596 1001 86380 86390 1
525420 99525420 1001 86380 86390 1
525536 99525536 1001 86380 86390 1
525538 99525538 1001 86380 86390 1
525426 99525426 1001 86380 86390 1
525557 99525557 1001 86380 86390 1
525493 99525493 1001 86380 86390 1
525340 99525340 1001 86380 86390 1
525273 99525273 1001 86380 86390 1
525058 99525058 1001 86380 86390 1
525136 99525136 1001 86380 86390 1
525163 99525163 1001 86380 86390 1
525729 99525729 1001 86380 86390 1
525618 99525618 1001 86380 86390 1
526223 99526223 1001 86380 86390 1
526404 99526404 1001 86380 86390 1
526238 99526238 1001 86380 86390 1
526096 99526096 1001 86380 86390 1
526123 99526123 1001 86380 86390 1
526165 99526165 1001 86380 86390 1
525907 99525907 1001 86380 86390 1
525883 99525883 1001 86380 86390 1
525807 99525807 1001 86380 86390 1
525851 99525851 1001 86380 86390 1
525865 99525865 1001 86380 86390 1
526556 99526556 1001 86380 86390 1
526570 99526570 1001 86380 86390 1
526442 99526442 1001 86380 86390 1
526534 99526534 1001 86380 86390 1
526522 99526522 1001 86380 86390 1
527110 99527110 1001 86380 86390 1
527175 99527175 1001 86380 86390 1
527111 99527111 1001 86380 86390 1
527234 99527234 1001 86380 86390 1
527168 99527168 1001 86380 86390 1
526955 99526955 1001 86380 86390 1
527029 99527029 1001 86380 86390 1
526887 99526887 1001 86380 86390 1
526811 99526811 1001 86380 86390 1
526752 99526752 1001 86380 86390 1
526794 99526794 1001 86380 86390 1
527366 99527366 1001 86380 86390 1
527422 99527422 1001 86380 86390 1
527334 99527334 1001 86380 86390 1
528041 99528041 1001 86380 86390 1
527949 99527949 1001 86380 86390 1
528001 99528001 1001 86380 86390 1
528046 99528046 1001 86380 86390 1
527993 99527993 1001 86380 86390 1
528007 99528007 1001 86380 86390 1
527958 99527958 1001 86380 86390 1
527704 99527704 1001 86380 86390 1
527795 99527795 1001 86380 86390 1
527860 99527860 1001 86380 86390 1
527746 99527746 1001 86380 86390 1
527869 99527869 1001 86380 86390 1
527571 99527571 1001 86380 86390 1
527636 99527636 1001 86380 86390 1
527461 99527461 1001 86380 86390 1
527526 99527526 1001 86380 86390 1
527489 99527489 1001 86380 86390 1
528167 99528167 1001 86380 86390 1
528079 99528079 1001 86380 86390 1
528812 99528812 1001 86380 86390 1
528814 99528814 1001 86380 86390 1
528803 99528803 1001 86380 86390 1
528856 99528856 1001 86380 86390 1
528758 99528758 1001 86380 86390 1
528605 99528605 1001 86380 86390 1
528609 99528609 1001 86380 86390 1
528598 99528598 1001 86380 86390 1
528496 99528496 1001 86380 86390 1
528616 99528616 1001 86380 86390 1
528346 99528346 1001 86380 86390 1
528359 99528359 1001 86380 86390 1
528323 99528323 1001 86380 86390 1
528288 99528288 1001 86380 86390 1
528301 99528301 1001 86380 86390 1
528431 99528431 1001 86380 86390 1
529106 99529106 1001 86380 86390 1
528928 99528928 1001 86380 86390 1
528985 99528985 1001 86380 86390 1
529064 99529064 1001 86380 86390 1
529656 99529656 1001 86380 86390 1
529541 99529541 1001 86380 86390 1
529570 99529570 1001 86380 86390 1
529214 99529214 1001 86380 86390 1
529253 99529253 1001 86380 86390 1
529176 99529176 1001 86380 86390 1
529296 99529296 1001 86380 86390 1
529193 99529193 1001 86380 86390 1
529128 99529128 1001 86380 86390 1
529740 99529740 1001 86380 86390 1
529862 99529862 1001 86380 86390 1
530207 99530207 1001 86380 86390 1
530337 99530337 1001 86380 86390 1
530289 99530289 1001 86380 86390 1
530227 99530227 1001 86380 86390 1
530280 99530280 1001 86380 86390 1
530068 99530068 1001 86380 86390 1
530107 99530107 1001 86380 86390 1
529968 99529968 1001 86380 86390 1
530007 99530007 1001 86380 86390 1
530630 99530630 1001 86380 86390 1
530711 99530711 1001 86380 86390 1
530700 99530700 1001 86380 86390 1
530576 99530576 1001 86380 86390 1
531201 99531201 1001 86380 86390 1
531097 99531097 1001 86380 86390 1
531007 99531007 1001 86380 86390 1
531121 99531121 1001 86380 86390 1
530760 99530760 1001 86380 86390 1
530852 99530852 1001 86380 86390 1
530861 99530861 1001 86380 86390 1
531508 99531508 1001 86380 86390 1
531393 99531393 1001 86380 86390 1
531552 99531552 1001 86380 86390 1
531423 99531423 1001 86380 86390 1
532094 99532094 1001 86380 86390 1
532099 99532099 1001 86380 86390 1
531936 99531936 1001 86380 86390 1
531811 99531811 1001 86380 86390 1
531928 99531928 1001 86380 86390 1
531891 99531891 1001 86380 86390 1
531802 99531802 1001 86380 86390 1
531855 99531855 1001 86380 86390 1
531729 99531729 1001 86380 86390 1
531691 99531691 1001 86380 86390 1
531666 99531666 1001 86380 86390 1
531591 99531591 1001 86380 86390 1
531775 99531775 1001 86380 86390 1
532357 99532357 1001 86380 86390 1
532840 99532840 1001 86380 86390 1
532998 99532998 1001 86380 86390 1
533002 99533002 1001 86380 86390 1
532860 99532860 1001 86380 86390 1
532862 99532862 1001 86380 86390 1
532764 99532764 1001 86380 86390 1
532704 99532704 1001 86380 86390 1
532733 99532733 1001 86380 86390 1
532426 99532426 1001 86380 86390 1
532559 99532559 1001 86380 86390 1
532548 99532548 1001 86380 86390 1
532461 99532461 1001 86380 86390 1
533073 99533073 1001 86380 86390 1
533047 99533047 1001 86380 86390 1
533114 99533114 1001 86380 86390 1
533168 99533168 1001 86380 86390 1
533181 99533181 1001 86380 86390 1
533447 99533447 1001 86380 86390 1
533652 99533652 1001 86380 86390 1
533295 99533295 1001 86380 86390 1
533247 99533247 1001 86380 86390 1
533260 99533260 1001 86380 86390 1
533899 99533899 1001 86380 86390 1
533990 99533990 1001 86380 86390 1
533957 99533957 1001 86380 86390 1
534023 99534023 1001 86380 86390 1
534683 99534683 1001 86380 86390 1
534603 99534603 1001 86380 86390 1
534427 99534427 1001 86380 86390 1
534403 99534403 1001 86380 86390 1
534342 99534342 1001 86380 86390 1
534343 99534343 1001 86380 86390 1
534371 99534371 1001 86380 86390 1
534477 99534477 1001 86380 86390 1
534465 99534465 1001 86380 86390 1
534090 99534090 1001 86380 86390 1
534160 99534160 1001 86380 86390 1
534122 99534122 1001 86380 86390 1
534161 99534161 1001 86380 86390 1
534243 99534243 1001 86380 86390 1
534824 99534824 1001 86380 86390 1
534786 99534786 1001 86380 86390 1
534703 99534703 1001 86380 86390 1
534835 99534835 1001 86380 86390 1
535251 99535251 1001 86380 86390 1
535226 99535226 1001 86380 86390 1
534946 99534946 1001 86380 86390 1
535064 99535064 1001 86380 86390 1
535080 99535080 1001 86380 86390 1
535697 99535697 1001 86380 86390 1
535529 99535529 1001 86380 86390 1
536173 99536173 1001 86380 86390 1
536290 99536290 1001 86380 86390 1
536189 99536189 1001 86380 86390 1
536228 99536228 1001 86380 86390 1
535975 99535975 1001 86380 86390 1
536092 99536092 1001 86380 86390 1
535969 99535969 1001 86380 86390 1
536113 99536113 1001 86380 86390 1
536116 99536116 1001 86380 86390 1
535851 99535851 1001 86380 86390 1
535826 99535826 1001 86380 86390 1
535803 99535803 1001 86380 86390 1
536362 99536362 1001 86380 86390 1
536530 99536530 1001 86380 86390 1
536377 99536377 1001 86380 86390 1
536474 99536474 1001 86380 86390 1
537009 99537009 1001 86380 86390 1
537079 99537079 1001 86380 86390 1
537081 99537081 1001 86380 86390 1
537082 99537082 1001 86380 86390 1
537031 99537031 1001 86380 86390 1
537111 99537111 1001 86380 86390 1
536771 99536771 1001 86380 86390 1
536928 99536928 1001 86380 86390 1
536619 99536619 1001 86380 86390 1
536556 99536556 1001 86380 86390 1
536713 99536713 1001 86380 86390 1
536639 99536639 1001 86380 86390 1
536575 99536575 1001 86380 86390 1
536666 99536666 1001 86380 86390 1
537328 99537328 1001 86380 86390 1
537239 99537239 1001 86380 86390 1
537344 99537344 1001 86380 86390 1
537203 99537203 1001 86380 86390 1
537222 99537222 1001 86380 86390 1
537802 99537802 1001 86380 86390 1
537666 99537666 1001 86380 86390 1
537679 99537679 1001 86380 86390 1
537464 99537464 1001 86380 86390 1
537492 99537492 1001 86380 86390 1
538083 99538083 1001 86380 86390 1
538007 99538007 1001 86380 86390 1
538047 99538047 1001 86380 86390 1
538112 99538112 1001 86380 86390 1
538687 99538687 1001 86380 86390 1
538636 99538636 1001 86380 86390 1
538650 99538650 1001 86380 86390 1
538747 99538747 1001 86380 86390 1
538632 99538632 1001 86380 86390 1
538572 99538572 1001 86380 86390 1
538536 99538536 1001 86380 86390 1
538461 99538461 1001 86380 86390 1
538363 99538363 1001 86380 86390 1
538205 99538205 1001 86380 86390 1
538942 99538942 1001 86380 86390 1
538878 99538878 1001 86380 86390 1
538869 99538869 1001 86380 86390 1
538908 99538908 1001 86380 86390 1
538897 99538897 1001 86380 86390 1
538913 99538913 1001 86380 86390 1
539450 99539450 1001 86380 86390 1
539544 99539544 1001 86380 86390 1
539481 99539481 1001 86380 86390 1
539256 99539256 1001 86380 86390 1
539321 99539321 1001 86380 86390 1
539366 99539366 1001 86380 86390 1
539237 99539237 1001 86380 86390 1
539152 99539152 1001 86380 86390 1
539025 99539025 1001 86380 86390 1
539198 99539198 1001 86380 86390 1
539097 99539097 1001 86380 86390 1
539755 99539755 1001 86380 86390 1
539812 99539812 1001 86380 86390 1
540315 99540315 1001 86380 86390 1
540436 99540436 1001 86380 86390 1
540375 99540375 1001 86380 86390 1
540460 99540460 1001 86380 86390 1
540130 99540130 1001 86380 86390 1
540066 99540066 1001 86380 86390 1
539888 99539888 1001 86380 86390 1
539852 99539852 1001 86380 86390 1
539905 99539905 1001 86380 86390 1
539987 99539987 1001 86380 86390 1
540610 99540610 1001 86380 86390 1
540472 99540472 1001 86380 86390 1
540657 99540657 1001 86380 86390 1
541198 99541198 1001 86380 86390 1
541240 99541240 1001 86380 86390 1
541125 99541125 1001 86380 86390 1
540978 99540978 1001 86380 86390 1
541005 99541005 1001 86380 86390 1
541034 99541034 1001 86380 86390 1
540804 99540804 1001 86380 86390 1
540704 99540704 1001 86380 86390 1
540872 99540872 1001 86380 86390 1
540710 99540710 1001 86380 86390 1
541462 99541462 1001 86380 86390 1
541320 99541320 1001 86380 86390 1
541352 99541352 1001 86380 86390 1
541445 99541445 1001 86380 86390 1
541927 99541927 1001 86380 86390 1
542056 99542056 1001 86380 86390 1
542049 99542049 1001 86380 86390 1
541946 99541946 1001 86380 86390 1
542064 99542064 1001 86380 86390 1
541866 99541866 1001 86380 86390 1
541854 99541854 1001 86380 86390 1
541783 99541783 1001 86380 86390 1
541656 99541656 1001 86380 86390 1
541658 99541658 1001 86380 86390 1
541584 99541584 1001 86380 86390 1
542182 99542182 1001 86380 86390 1
542130 99542130 1001 86380 86390 1
542131 99542131 1001 86380 86390 1
542869 99542869 1001 86380 86390 1
542783 99542783 1001 86380 86390 1
542903 99542903 1001 86380 86390 1
542762 99542762 1001 86380 86390 1
542750 99542750 1001 86380 86390 1
542892 99542892 1001 86380 86390 1
542558 99542558 1001 86380 86390 1
542576 99542576 1001 86380 86390 1
542632 99542632 1001 86380 86390 1
542353 99542353 1001 86380 86390 1
542366 99542366 1001 86380 86390 1
542508 99542508 1001 86380 86390 1
542516 99542516 1001 86380 86390 1
543770 99543770 1001 86380 86390 1
543644 99543644 1001 86380 86390 1
543581 99543581 1001 86380 86390 1
543638 99543638 1001 86380 86390 1
543681 99543681 1001 86380 86390 1
543529 99543529 1001 86380 86390 1
543378 99543378 1001 86380 86390 1
543384 99543384 1001 86380 86390 1
543351 99543351 1001 86380 86390 1
543159 99543159 1001 86380 86390 1
543844 99543844 1001 86380 86390 1
544443 99544443 1001 86380 86390 1
544508 99544508 1001 86380 86390 1
544526 99544526 1001 86380 86390 1
544251 99544251 1001 86380 86390 1
544332 99544332 1001 86380 86390 1
544220 99544220 1001 86380 86390 1
543992 99543992 1001 86380 86390 1
543982 99543982 1001 86380 86390 1
544049 99544049 1001 86380 86390 1
544181 99544181 1001 86380 86390 1
544660 99544660 1001 86380 86390 1
544695 99544695 1001 86380 86390 1
544645 99544645 1001 86380 86390 1
408289 675 1001 5520 12957 1
400073 99400073 1001 86380 86390 1
400200 99400200 1001 86380 86390 1
400218 99400218 1001 86380 86390 1
400275 99400275 1001 86380 86390 1
400330 99400330 1001 86380 86390 1
400390 99400390 1001 86380 86390 1
400452 99400452 1001 86380 86390 1
400602 99400602 1001 86380 86390 1
400665 99400665 1001 86380 86390 1
400861 99400861 1001 86380 86390 1
400833 99400833 1001 86380 86390 1
400980 99400980 1001 86380 86390 1
401078 99401078 1001 86380 86390 1
401532 99401532 1001 86380 86390 1
402093 99402093 1001 86380 86390 1
402216 99402216 1001 86380 86390 1
402363 99402363 1001 86380 86390 1
402295 99402295 1001 86380 86390 1
402472 99402472 1001 86380 86390 1
402476 99402476 1001 86380 86390 1
402872 99402872 1001 86380 86390 1
402917 99402917 1001 86380 86390 1
403033 99403033 1001 86380 86390 1
403297 99403297 1001 86380 86390 1
403478 99403478 1001 86380 86390 1
403692 99403692 1001 86380 86390 1
404145 99404145 1001 86380 86390 1
404444 99404444 1001 86380 86390 1
404387 99404387 1001 86380 86390 1
404678 99404678 1001 86380 86390 1
404664 99404664 1001 86380 86390 1
404951 99404951 1001 86380 86390 1
405031 99405031 1001 86380 86390 1
405067 99405067 1001 86380 86390 1
405204 99405204 1001 86380 86390 1
405228 99405228 1001 86380 86390 1
405262 99405262 1001 86380 86390 1
405217 99405217 1001 86380 86390 1
405484 99405484 1001 86380 86390 1
405507 99405507 1001 86380 86390 1
405502 99405502 1001 86380 86390 1
405657 99405657 1001 86380 86390 1
406104 99406104 1001 86380 86390 1
406313 99406313 1001 86380 86390 1
406681 99406681 1001 86380 86390 1
406660 99406660 1001 86380 86390 1
406836 99406836 1001 86380 86390 1
406953 99406953 1001 86380 86390 1
406956 99406956 1001 86380 86390 1
406958 99406958 1001 86380 86390 1
407046 99407046 1001 86380 86390 1
407091 99407091 1001 86380 86390 1
407152 99407152 1001 86380 86390 1
407252 99407252 1001 86380 86390 1
407294 99407294 1001 86380 86390 1
407497 99407497 1001 86380 86390 1
407574 99407574 1001 86380 86390 1
407713 99407713 1001 86380 86390 1
407776 99407776 1001 86380 86390 1
408071 99408071 1001 86380 86390 1
408045 99408045 1001 86380 86390 1
408126 99408126 1001 86380 86390 1
408102 99408102 1001 86380 86390 1
408250 99408250 1001 86380 86390 1
408769 99408769 1001 86380 86390 1
408979 99408979 1001 86380 86390 1
409051 99409051 1001 86380 86390 1
409138 99409138 1001 86380 86390 1
409285 99409285 1001 86380 86390 1
409313 99409313 1001 86380 86390 1
409842 99409842 1001 86380 86390 1
409916 99409916 1001 86380 86390 1
410222 99410222 1001 86380 86390 1
410441 99410441 1001 86380 86390 1
410421 99410421 1001 86380 86390 1
410583 99410583 1001 86380 86390 1
410687 99410687 1001 86380 86390 1
410825 99410825 1001 86380 86390 1
410858 99410858 1001 86380 86390 1
410926 99410926 1001 86380 86390 1
411355 99411355 1001 86380 86390 1
411466 99411466 1001 86380 86390 1
411471 99411471 1001 86380 86390 1
411613 99411613 1001 86380 86390 1
411637 99411637 1001 86380 86390 1
411591 99411591 1001 86380 86390 1
411596 99411596 1001 86380 86390 1
411879 99411879 1001 86380 86390 1
412121 99412121 1001 86380 86390 1
412196 99412196 1001 86380 86390 1
412334 99412334 1001 86380 86390 1
413539 99413539 1001 86380 86390 1
412914 99412914 1001 86380 86390 1
412901 99412901 1001 86380 86390 1
413238 99413238 1001 86380 86390 1
412485 99412485 1001 86380 86390 1
412511 99412511 1001 86380 86390 1
412855 99412855 1001 86380 86390 1
412657 99412657 1001 86380 86390 1
412523 99412523 1001 86380 86390 1
413930 99413930 1001 86380 86390 1
413909 99413909 1001 86380 86390 1
413878 99413878 1001 86380 86390 1
413776 99413776 1001 86380 86390 1
413801 99413801 1001 86380 86390 1
414903 99414903 1001 86380 86390 1
414855 99414855 1001 86380 86390 1
414818 99414818 1001 86380 86390 1
414423 99414423 1001 86380 86390 1
414161 99414161 1001 86380 86390 1
414377 99414377 1001 86380 86390 1
414201 99414201 1001 86380 86390 1
414456 99414456 1001 86380 86390 1
414298 99414298 1001 86380 86390 1
415416 99415416 1001 86380 86390 1
415478 99415478 1001 86380 86390 1
415647 99415647 1001 86380 86390 1
415532 99415532 1001 86380 86390 1
415341 99415341 1001 86380 86390 1
416860 99416860 1001 86380 86390 1
416766 99416766 1001 86380 86390 1
416986 99416986 1001 86380 86390 1
416811 99416811 1001 86380 86390 1
416534 99416534 1001 86380 86390 1
416339 99416339 1001 86380 86390 1
416210 99416210 1001 86380 86390 1
416395 99416395 1001 86380 86390 1
416057 99416057 1001 86380 86390 1
417360 99417360 1001 86380 86390 1
417343 99417343 1001 86380 86390 1
417154 99417154 1001 86380 86390 1
417185 99417185 1001 86380 86390 1
417444 99417444 1001 86380 86390 1
417451 99417451 1001 86380 86390 1
418739 99418739 1001 86380 86390 1
418477 99418477 1001 86380 86390 1
418578 99418578 1001 86380 86390 1
418586 99418586 1001 86380 86390 1
418305 99418305 1001 86380 86390 1
418372 99418372 1001 86380 86390 1
418345 99418345 1001 86380 86390 1
418171 99418171 1001 86380 86390 1
418152 99418152 1001 86380 86390 1
417869 99417869 1001 86380 86390 1
417938 99417938 1001 86380 86390 1
417664 99417664 1001 86380 86390 1
417667 99417667 1001 86380 86390 1
417757 99417757 1001 86380 86390 1
419194 99419194 1001 86380 86390 1
418830 99418830 1001 86380 86390 1
418813 99418813 1001 86380 86390 1
419886 99419886 1001 86380 86390 1
420010 99420010 1001 86380 86390 1
419424 99419424 1001 86380 86390 1
420587 99420587 1001 86380 86390 1
420649 99420649 1001 86380 86390 1
420499 99420499 1001 86380 86390 1
420679 99420679 1001 86380 86390 1
421865 99421865 1001 86380 86390 1
422040 99422040 1001 86380 86390 1
421929 99421929 1001 86380 86390 1
422020 99422020 1001 86380 86390 1
421914 99421914 1001 86380 86390 1
421302 99421302 1001 86380 86390 1
421624 99421624 1001 86380 86390 1
421310 99421310 1001 86380 86390 1
421148 99421148 1001 86380 86390 1
421212 99421212 1001 86380 86390 1
421215 99421215 1001 86380 86390 1
421160 99421160 1001 86380 86390 1
422338 99422338 1001 86380 86390 1
423306 99423306 1001 86380 86390 1
423091 99423091 1001 86380 86390 1
422989 99422989 1001 86380 86390 1
423238 99423238 1001 86380 86390 1
422956 99422956 1001 86380 86390 1
422553 99422553 1001 86380 86390 1
422699 99422699 1001 86380 86390 1
422686 99422686 1001 86380 86390 1
422590 99422590 1001 86380 86390 1
422528 99422528 1001 86380 86390 1
423828 99423828 1001 86380 86390 1
423982 99423982 1001 86380 86390 1
423863 99423863 1001 86380 86390 1
425032 99425032 1001 86380 86390 1
425237 99425237 1001 86380 86390 1
425288 99425288 1001 86380 86390 1
425165 99425165 1001 86380 86390 1
424907 99424907 1001 86380 86390 1
424867 99424867 1001 86380 86390 1
424875 99424875 1001 86380 86390 1
424468 99424468 1001 86380 86390 1
424331 99424331 1001 86380 86390 1
424516 99424516 1001 86380 86390 1
424359 99424359 1001 86380 86390 1
424288 99424288 1001 86380 86390 1
425444 99425444 1001 86380 86390 1
425695 99425695 1001 86380 86390 1
425480 99425480 1001 86380 86390 1
425700 99425700 1001 86380 86390 1
425391 99425391 1001 86380 86390 1
427063 99427063 1001 86380 86390 1
426906 99426906 1001 86380 86390 1
426643 99426643 1001 86380 86390 1
426576 99426576 1001 86380 86390 1
426664 99426664 1001 86380 86390 1
426329 99426329 1001 86380 86390 1
426668 99426668 1001 86380 86390 1
426317 99426317 1001 86380 86390 1
426366 99426366 1001 86380 86390 1
426415 99426415 1001 86380 86390 1
426569 99426569 1001 86380 86390 1
426686 99426686 1001 86380 86390 1
426092 99426092 1001 86380 86390 1
425873 99425873 1001 86380 86390 1
425950 99425950 1001 86380 86390 1
425998 99425998 1001 86380 86390 1
426061 99426061 1001 86380 86390 1
426111 99426111 1001 86380 86390 1
425955 99425955 1001 86380 86390 1
427263 99427263 1001 86380 86390 1
427519 99427519 1001 86380 86390 1
427481 99427481 1001 86380 86390 1
428411 99428411 1001 86380 86390 1
428594 99428594 1001 86380 86390 1
428703 99428703 1001 86380 86390 1
428629 99428629 1001 86380 86390 1
428328 99428328 1001 86380 86390 1
427887 99427887 1001 86380 86390 1
427868 99427868 1001 86380 86390 1
427747 99427747 1001 86380 86390 1
429152 99429152 1001 86380 86390 1
428878 99428878 1001 86380 86390 1
428768 99428768 1001 86380 86390 1
429142 99429142 1001 86380 86390 1
428959 99428959 1001 86380 86390 1
430094 99430094 1001 86380 86390 1
429963 99429963 1001 86380 86390 1
430150 99430150 1001 86380 86390 1
430344 99430344 1001 86380 86390 1
430037 99430037 1001 86380 86390 1
430291 99430291 1001 86380 86390 1
429875 99429875 1001 86380 86390 1
429765 99429765 1001 86380 86390 1
429844 99429844 1001 86380 86390 1
429917 99429917 1001 86380 86390 1
429220 99429220 1001 86380 86390 1
430455 99430455 1001 86380 86390 1
430707 99430707 1001 86380 86390 1
430488 99430488 1001 86380 86390 1
431717 99431717 1001 86380 86390 1
431784 99431784 1001 86380 86390 1
431707 99431707 1001 86380 86390 1
431587 99431587 1001 86380 86390 1
430947 99430947 1001 86380 86390 1
430925 99430925 1001 86380 86390 1
431010 99431010 1001 86380 86390 1
430833 99430833 1001 86380 86390 1
431249 99431249 1001 86380 86390 1
432200 99432200 1001 86380 86390 1
432080 99432080 1001 86380 86390 1
432264 99432264 1001 86380 86390 1
433410 99433410 1001 86380 86390 1
433352 99433352 1001 86380 86390 1
433572 99433572 1001 86380 86390 1
433580 99433580 1001 86380 86390 1
433715 99433715 1001 86380 86390 1
433053 99433053 1001 86380 86390 1
433200 99433200 1001 86380 86390 1
432956 99432956 1001 86380 86390 1
433006 99433006 1001 86380 86390 1
432558 99432558 1001 86380 86390 1
432755 99432755 1001 86380 86390 1
432714 99432714 1001 86380 86390 1
432576 99432576 1001 86380 86390 1
432766 99432766 1001 86380 86390 1
434062 99434062 1001 86380 86390 1
433916 99433916 1001 86380 86390 1
433835 99433835 1001 86380 86390 1
434029 99434029 1001 86380 86390 1
434033 99434033 1001 86380 86390 1
433964 99433964 1001 86380 86390 1
435274 99435274 1001 86380 86390 1
435243 99435243 1001 86380 86390 1
434871 99434871 1001 86380 86390 1
434789 99434789 1001 86380 86390 1
434421 99434421 1001 86380 86390 1
434524 99434524 1001 86380 86390 1
435739 99435739 1001 86380 86390 1
435553 99435553 1001 86380 86390 1
435841 99435841 1001 86380 86390 1
435501 99435501 1001 86380 86390 1
435536 99435536 1001 86380 86390 1
436907 99436907 1001 86380 86390 1
436563 99436563 1001 86380 86390 1
436517 99436517 1001 86380 86390 1
436709 99436709 1001 86380 86390 1
436460 99436460 1001 86380 86390 1
436379 99436379 1001 86380 86390 1
435993 99435993 1001 86380 86390 1
300070 99300070 1001 86380 86390 1
437281 99437281 1001 86380 86390 1
300536 99300536 1001 86380 86390 1
300668 99300668 1001 86380 86390 1
300701 99300701 1001 86380 86390 1
300644 99300644 1001 86380 86390 1
300532 99300532 1001 86380 86390 1
300512 99300512 1001 86380 86390 1
300426 99300426 1001 86380 86390 1
300431 99300431 1001 86380 86390 1
300263 99300263 1001 86380 86390 1
300284 99300284 1001 86380 86390 1
300144 99300144 1001 86380 86390 1
300794 99300794 1001 86380 86390 1
300873 99300873 1001 86380 86390 1
300932 99300932 1001 86380 86390 1
301492 99301492 1001 86380 86390 1
301366 99301366 1001 86380 86390 1
301421 99301421 1001 86380 86390 1
301435 99301435 1001 86380 86390 1
301398 99301398 1001 86380 86390 1
301208 99301208 1001 86380 86390 1
301261 99301261 1001 86380 86390 1
301292 99301292 1001 86380 86390 1
301152 99301152 1001 86380 86390 1
301141 99301141 1001 86380 86390 1
301093 99301093 1001 86380 86390 1
301055 99301055 1001 86380 86390 1
301120 99301120 1001 86380 86390 1
300941 99300941 1001 86380 86390 1
301101 99301101 1001 86380 86390 1
302189 99302189 1001 86380 86390 1
302230 99302230 1001 86380 86390 1
302154 99302154 1001 86380 86390 1
302157 99302157 1001 86380 86390 1
302119 99302119 1001 86380 86390 1
302081 99302081 1001 86380 86390 1
302120 99302120 1001 86380 86390 1
302017 99302017 1001 86380 86390 1
301878 99301878 1001 86380 86390 1
301891 99301891 1001 86380 86390 1
301765 99301765 1001 86380 86390 1
301924 99301924 1001 86380 86390 1
302443 99302443 1001 86380 86390 1
302508 99302508 1001 86380 86390 1
302435 99302435 1001 86380 86390 1
302448 99302448 1001 86380 86390 1
302475 99302475 1001 86380 86390 1
302488 99302488 1001 86380 86390 1
302478 99302478 1001 86380 86390 1
302467 99302467 1001 86380 86390 1
302506 99302506 1001 86380 86390 1
302468 99302468 1001 86380 86390 1
303030 99303030 1001 86380 86390 1
303051 99303051 1001 86380 86390 1
302862 99302862 1001 86380 86390 1
302625 99302625 1001 86380 86390 1
302682 99302682 1001 86380 86390 1
302633 99302633 1001 86380 86390 1
302673 99302673 1001 86380 86390 1
303287 99303287 1001 86380 86390 1
303384 99303384 1001 86380 86390 1
303919 99303919 1001 86380 86390 1
303847 99303847 1001 86380 86390 1
303887 99303887 1001 86380 86390 1
303889 99303889 1001 86380 86390 1
303878 99303878 1001 86380 86390 1
303739 99303739 1001 86380 86390 1
303581 99303581 1001 86380 86390 1
303558 99303558 1001 86380 86390 1
303603 99303603 1001 86380 86390 1
304176 99304176 1001 86380 86390 1
304230 99304230 1001 86380 86390 1
304133 99304133 1001 86380 86390 1
304694 99304694 1001 86380 86390 1
304838 99304838 1001 86380 86390 1
304593 99304593 1001 86380 86390 1
304608 99304608 1001 86380 86390 1
304418 99304418 1001 86380 86390 1
304934 99304934 1001 86380 86390 1
305052 99305052 1001 86380 86390 1
305006 99305006 1001 86380 86390 1
305635 99305635 1001 86380 86390 1
305546 99305546 1001 86380 86390 1
305487 99305487 1001 86380 86390 1
305525 99305525 1001 86380 86390 1
305428 99305428 1001 86380 86390 1
305364 99305364 1001 86380 86390 1
305417 99305417 1001 86380 86390 1
305345 99305345 1001 86380 86390 1
305451 99305451 1001 86380 86390 1
305171 99305171 1001 86380 86390 1
305069 99305069 1001 86380 86390 1
305264 99305264 1001 86380 86390 1
305115 99305115 1001 86380 86390 1
305219 99305219 1001 86380 86390 1
305065 99305065 1001 86380 86390 1
500094 99500094 1001 86380 86390 1
500083 99500083 1001 86380 86390 1
500135 99500135 1001 86380 86390 1
500646 99500646 1001 86380 86390 1
500673 99500673 1001 86380 86390 1
500801 99500801 1001 86380 86390 1
500618 99500618 1001 86380 86390 1
500557 99500557 1001 86380 86390 1
500404 99500404 1001 86380 86390 1
500233 99500233 1001 86380 86390 1
500366 99500366 1001 86380 86390 1
500204 99500204 1001 86380 86390 1
500876 99500876 1001 86380 86390 1
500954 99500954 1001 86380 86390 1
500984 99500984 1001 86380 86390 1
500829 99500829 1001 86380 86390 1
501487 99501487 1001 86380 86390 1
501579 99501579 1001 86380 86390 1
501356 99501356 1001 86380 86390 1
501307 99501307 1001 86380 86390 1
501326 99501326 1001 86380 86390 1
501104 99501104 1001 86380 86390 1
501769 99501769 1001 86380 86390 1
502309 99502309 1001 86380 86390 1
502196 99502196 1001 86380 86390 1
502236 99502236 1001 86380 86390 1
502123 99502123 1001 86380 86390 1
502255 99502255 1001 86380 86390 1
502101 99502101 1001 86380 86390 1
501965 99501965 1001 86380 86390 1
501877 99501877 1001 86380 86390 1
502048 99502048 1001 86380 86390 1
502517 99502517 1001 86380 86390 1
502575 99502575 1001 86380 86390 1
503099 99503099 1001 86380 86390 1
503153 99503153 1001 86380 86390 1
503093 99503093 1001 86380 86390 1
503118 99503118 1001 86380 86390 1
503249 99503249 1001 86380 86390 1
503201 99503201 1001 86380 86390 1
502970 99502970 1001 86380 86390 1
502996 99502996 1001 86380 86390 1
502897 99502897 1001 86380 86390 1
502939 99502939 1001 86380 86390 1
502826 99502826 1001 86380 86390 1
503483 99503483 1001 86380 86390 1
503316 99503316 1001 86380 86390 1
503362 99503362 1001 86380 86390 1
503466 99503466 1001 86380 86390 1
503479 99503479 1001 86380 86390 1
503378 99503378 1001 86380 86390 1
503997 99503997 1001 86380 86390 1
504051 99504051 1001 86380 86390 1
503975 99503975 1001 86380 86390 1
503861 99503861 1001 86380 86390 1
503763 99503763 1001 86380 86390 1
503856 99503856 1001 86380 86390 1
503808 99503808 1001 86380 86390 1
503691 99503691 1001 86380 86390 1
503666 99503666 1001 86380 86390 1
503592 99503592 1001 86380 86390 1
503613 99503613 1001 86380 86390 1
504185 99504185 1001 86380 86390 1
504276 99504276 1001 86380 86390 1
504827 99504827 1001 86380 86390 1
504691 99504691 1001 86380 86390 1
504614 99504614 1001 86380 86390 1
504669 99504669 1001 86380 86390 1
504362 99504362 1001 86380 86390 1
504530 99504530 1001 86380 86390 1
504500 99504500 1001 86380 86390 1
504360 99504360 1001 86380 86390 1
504970 99504970 1001 86380 86390 1
504998 99504998 1001 86380 86390 1
505090 99505090 1001 86380 86390 1
504976 99504976 1001 86380 86390 1
504950 99504950 1001 86380 86390 1
505655 99505655 1001 86380 86390 1
505656 99505656 1001 86380 86390 1
505641 99505641 1001 86380 86390 1
505518 99505518 1001 86380 86390 1
505430 99505430 1001 86380 86390 1
505172 99505172 1001 86380 86390 1
505928 99505928 1001 86380 86390 1
505905 99505905 1001 86380 86390 1
505776 99505776 1001 86380 86390 1
505906 99505906 1001 86380 86390 1
505882 99505882 1001 86380 86390 1
506481 99506481 1001 86380 86390 1
506533 99506533 1001 86380 86390 1
506548 99506548 1001 86380 86390 1
506437 99506437 1001 86380 86390 1
506440 99506440 1001 86380 86390 1
506373 99506373 1001 86380 86390 1
506363 99506363 1001 86380 86390 1
505978 99505978 1001 86380 86390 1
505991 99505991 1001 86380 86390 1
506108 99506108 1001 86380 86390 1
506061 99506061 1001 86380 86390 1
505983 99505983 1001 86380 86390 1
506737 99506737 1001 86380 86390 1
506688 99506688 1001 86380 86390 1
506624 99506624 1001 86380 86390 1
506676 99506676 1001 86380 86390 1
506759 99506759 1001 86380 86390 1
506631 99506631 1001 86380 86390 1
507298 99507298 1001 86380 86390 1
507140 99507140 1001 86380 86390 1
507166 99507166 1001 86380 86390 1
507023 99507023 1001 86380 86390 1
507035 99507035 1001 86380 86390 1
506973 99506973 1001 86380 86390 1
506883 99506883 1001 86380 86390 1
506858 99506858 1001 86380 86390 1
506834 99506834 1001 86380 86390 1
506989 99506989 1001 86380 86390 1
507445 99507445 1001 86380 86390 1
507550 99507550 1001 86380 86390 1
507504 99507504 1001 86380 86390 1
507467 99507467 1001 86380 86390 1
507430 99507430 1001 86380 86390 1
507992 99507992 1001 86380 86390 1
507916 99507916 1001 86380 86390 1
507883 99507883 1001 86380 86390 1
507896 99507896 1001 86380 86390 1
508013 99508013 1001 86380 86390 1
507684 99507684 1001 86380 86390 1
507806 99507806 1001 86380 86390 1
508416 99508416 1001 86380 86390 1
508301 99508301 1001 86380 86390 1
508406 99508406 1001 86380 86390 1
508257 99508257 1001 86380 86390 1
508374 99508374 1001 86380 86390 1
508986 99508986 1001 86380 86390 1
508976 99508976 1001 86380 86390 1
508843 99508843 1001 86380 86390 1
508758 99508758 1001 86380 86390 1
508836 99508836 1001 86380 86390 1
508762 99508762 1001 86380 86390 1
508533 99508533 1001 86380 86390 1
508560 99508560 1001 86380 86390 1
508509 99508509 1001 86380 86390 1
508612 99508612 1001 86380 86390 1
508460 99508460 1001 86380 86390 1
508593 99508593 1001 86380 86390 1
509214 99509214 1001 86380 86390 1
509169 99509169 1001 86380 86390 1
509184 99509184 1001 86380 86390 1
509874 99509874 1001 86380 86390 1
509817 99509817 1001 86380 86390 1
509818 99509818 1001 86380 86390 1
509886 99509886 1001 86380 86390 1
509719 99509719 1001 86380 86390 1
509861 99509861 1001 86380 86390 1
509758 99509758 1001 86380 86390 1
509688 99509688 1001 86380 86390 1
509650 99509650 1001 86380 86390 1
509690 99509690 1001 86380 86390 1
509500 99509500 1001 86380 86390 1
509397 99509397 1001 86380 86390 1
509346 99509346 1001 86380 86390 1
509281 99509281 1001 86380 86390 1
509312 99509312 1001 86380 86390 1
509339 99509339 1001 86380 86390 1
509486 99509486 1001 86380 86390 1
510066 99510066 1001 86380 86390 1
510028 99510028 1001 86380 86390 1
510042 99510042 1001 86380 86390 1
510005 99510005 1001 86380 86390 1
509917 99509917 1001 86380 86390 1
510612 99510612 1001 86380 86390 1
510384 99510384 1001 86380 86390 1
510466 99510466 1001 86380 86390 1
510481 99510481 1001 86380 86390 1
510339 99510339 1001 86380 86390 1
510108 99510108 1001 86380 86390 1
510150 99510150 1001 86380 86390 1
510809 99510809 1001 86380 86390 1
510758 99510758 1001 86380 86390 1
510784 99510784 1001 86380 86390 1
510903 99510903 1001 86380 86390 1
511374 99511374 1001 86380 86390 1
511413 99511413 1001 86380 86390 1
511518 99511518 1001 86380 86390 1
511454 99511454 1001 86380 86390 1
511231 99511231 1001 86380 86390 1
511182 99511182 1001 86380 86390 1
510980 99510980 1001 86380 86390 1
511045 99511045 1001 86380 86390 1
511628 99511628 1001 86380 86390 1
511737 99511737 1001 86380 86390 1
511728 99511728 1001 86380 86390 1
512251 99512251 1001 86380 86390 1
512045 99512045 1001 86380 86390 1
512160 99512160 1001 86380 86390 1
511966 99511966 1001 86380 86390 1
511916 99511916 1001 86380 86390 1
511843 99511843 1001 86380 86390 1
511935 99511935 1001 86380 86390 1
511948 99511948 1001 86380 86390 1
512481 99512481 1001 86380 86390 1
512573 99512573 1001 86380 86390 1
512444 99512444 1001 86380 86390 1
512411 99512411 1001 86380 86390 1
512582 99512582 1001 86380 86390 1
512453 99512453 1001 86380 86390 1
513130 99513130 1001 86380 86390 1
513174 99513174 1001 86380 86390 1
512851 99512851 1001 86380 86390 1
512968 99512968 1001 86380 86390 1
512882 99512882 1001 86380 86390 1
512636 99512636 1001 86380 86390 1
512663 99512663 1001 86380 86390 1
512759 99512759 1001 86380 86390 1
512683 99512683 1001 86380 86390 1
513255 99513255 1001 86380 86390 1
513343 99513343 1001 86380 86390 1
513981 99513981 1001 86380 86390 1
513904 99513904 1001 86380 86390 1
513842 99513842 1001 86380 86390 1
513888 99513888 1001 86380 86390 1
513635 99513635 1001 86380 86390 1
513626 99513626 1001 86380 86390 1
513514 99513514 1001 86380 86390 1
513522 99513522 1001 86380 86390 1
513499 99513499 1001 86380 86390 1
514101 99514101 1001 86380 86390 1
514064 99514064 1001 86380 86390 1
514090 99514090 1001 86380 86390 1
514142 99514142 1001 86380 86390 1
514156 99514156 1001 86380 86390 1
514808 99514808 1001 86380 86390 1
514695 99514695 1001 86380 86390 1
514751 99514751 1001 86380 86390 1
514653 99514653 1001 86380 86390 1
514278 99514278 1001 86380 86390 1
514356 99514356 1001 86380 86390 1
514395 99514395 1001 86380 86390 1
514336 99514336 1001 86380 86390 1
514388 99514388 1001 86380 86390 1
515648 99515648 1001 86380 86390 1
515638 99515638 1001 86380 86390 1
515574 99515574 1001 86380 86390 1
515602 99515602 1001 86380 86390 1
515580 99515580 1001 86380 86390 1
515156 99515156 1001 86380 86390 1
515081 99515081 1001 86380 86390 1
515095 99515095 1001 86380 86390 1
515100 99515100 1001 86380 86390 1
515868 99515868 1001 86380 86390 1
516451 99516451 1001 86380 86390 1
516443 99516443 1001 86380 86390 1
516242 99516242 1001 86380 86390 1
516184 99516184 1001 86380 86390 1
515894 99515894 1001 86380 86390 1
516520 99516520 1001 86380 86390 1
516677 99516677 1001 86380 86390 1
516711 99516711 1001 86380 86390 1
516621 99516621 1001 86380 86390 1
516558 99516558 1001 86380 86390 1
517210 99517210 1001 86380 86390 1
516990 99516990 1001 86380 86390 1
517018 99517018 1001 86380 86390 1
517121 99517121 1001 86380 86390 1
517045 99517045 1001 86380 86390 1
516985 99516985 1001 86380 86390 1
516720 99516720 1001 86380 86390 1
516746 99516746 1001 86380 86390 1
516869 99516869 1001 86380 86390 1
517480 99517480 1001 86380 86390 1
518133 99518133 1001 86380 86390 1
518054 99518054 1001 86380 86390 1
518151 99518151 1001 86380 86390 1
517806 99517806 1001 86380 86390 1
517885 99517885 1001 86380 86390 1
517782 99517782 1001 86380 86390 1
517809 99517809 1001 86380 86390 1
517952 99517952 1001 86380 86390 1
517852 99517852 1001 86380 86390 1
517635 99517635 1001 86380 86390 1
517544 99517544 1001 86380 86390 1
517639 99517639 1001 86380 86390 1
518301 99518301 1001 86380 86390 1
518280 99518280 1001 86380 86390 1
518218 99518218 1001 86380 86390 1
518954 99518954 1001 86380 86390 1
518786 99518786 1001 86380 86390 1
518615 99518615 1001 86380 86390 1
518741 99518741 1001 86380 86390 1
518564 99518564 1001 86380 86390 1
519180 99519180 1001 86380 86390 1
519118 99519118 1001 86380 86390 1
519170 99519170 1001 86380 86390 1
519187 99519187 1001 86380 86390 1
519587 99519587 1001 86380 86390 1
519601 99519601 1001 86380 86390 1
519504 99519504 1001 86380 86390 1
519364 99519364 1001 86380 86390 1
519222 99519222 1001 86380 86390 1
519301 99519301 1001 86380 86390 1
519239 99519239 1001 86380 86390 1
519361 99519361 1001 86380 86390 1
519930 99519930 1001 86380 86390 1
519402 99519402 1001 86380 86390 1
519892 99519892 1001 86380 86390 1
520010 99520010 1001 86380 86390 1
519946 99519946 1001 86380 86390 1
520553 99520553 1001 86380 86390 1
520611 99520611 1001 86380 86390 1
520440 99520440 1001 86380 86390 1
520505 99520505 1001 86380 86390 1
520621 99520621 1001 86380 86390 1
520123 99520123 1001 86380 86390 1
520137 99520137 1001 86380 86390 1
520100 99520100 1001 86380 86390 1
520221 99520221 1001 86380 86390 1
520209 99520209 1001 86380 86390 1
520080 99520080 1001 86380 86390 1
520184 99520184 1001 86380 86390 1
520798 99520798 1001 86380 86390 1
520840 99520840 1001 86380 86390 1
521421 99521421 1001 86380 86390 1
521372 99521372 1001 86380 86390 1
521411 99521411 1001 86380 86390 1
521239 99521239 1001 86380 86390 1
521176 99521176 1001 86380 86390 1
520894 99520894 1001 86380 86390 1
521534 99521534 1001 86380 86390 1
521510 99521510 1001 86380 86390 1
521564 99521564 1001 86380 86390 1
522144 99522144 1001 86380 86390 1
522048 99522048 1001 86380 86390 1
522088 99522088 1001 86380 86390 1
521985 99521985 1001 86380 86390 1
521724 99521724 1001 86380 86390 1
521750 99521750 1001 86380 86390 1
521766 99521766 1001 86380 86390 1
521728 99521728 1001 86380 86390 1
521729 99521729 1001 86380 86390 1
521718 99521718 1001 86380 86390 1
521849 99521849 1001 86380 86390 1
521693 99521693 1001 86380 86390 1
522423 99522423 1001 86380 86390 1
522457 99522457 1001 86380 86390 1
522992 99522992 1001 86380 86390 1
522930 99522930 1001 86380 86390 1
523009 99523009 1001 86380 86390 1
523050 99523050 1001 86380 86390 1
522824 99522824 1001 86380 86390 1
522865 99522865 1001 86380 86390 1
522856 99522856 1001 86380 86390 1
522831 99522831 1001 86380 86390 1
522742 99522742 1001 86380 86390 1
522560 99522560 1001 86380 86390 1
522651 99522651 1001 86380 86390 1
523271 99523271 1001 86380 86390 1
523246 99523246 1001 86380 86390 1
523144 99523144 1001 86380 86390 1
523122 99523122 1001 86380 86390 1
523321 99523321 1001 86380 86390 1
523897 99523897 1001 86380 86390 1
523794 99523794 1001 86380 86390 1
523482 99523482 1001 86380 86390 1
523422 99523422 1001 86380 86390 1
523401 99523401 1001 86380 86390 1
523956 99523956 1001 86380 86390 1
523946 99523946 1001 86380 86390 1
524078 99524078 1001 86380 86390 1
524681 99524681 1001 86380 86390 1
524657 99524657 1001 86380 86390 1
524634 99524634 1001 86380 86390 1
524686 99524686 1001 86380 86390 1
524596 99524596 1001 86380 86390 1
524702 99524702 1001 86380 86390 1
524765 99524765 1001 86380 86390 1
524500 99524500 1001 86380 86390 1
524553 99524553 1001 86380 86390 1
524497 99524497 1001 86380 86390 1
524433 99524433 1001 86380 86390 1
524319 99524319 1001 86380 86390 1
524282 99524282 1001 86380 86390 1
524173 99524173 1001 86380 86390 1
524214 99524214 1001 86380 86390 1
524883 99524883 1001 86380 86390 1
524792 99524792 1001 86380 86390 1
524806 99524806 1001 86380 86390 1
524974 99524974 1001 86380 86390 1
525592 99525592 1001 86380 86390 1
525253 99525253 1001 86380 86390 1
525246 99525246 1001 86380 86390 1
525390 99525390 1001 86380 86390 1
525144 99525144 1001 86380 86390 1
524978 99524978 1001 86380 86390 1
525148 99525148 1001 86380 86390 1
525152 99525152 1001 86380 86390 1
525092 99525092 1001 86380 86390 1
525767 99525767 1001 86380 86390 1
525797 99525797 1001 86380 86390 1
525697 99525697 1001 86380 86390 1
526172 99526172 1001 86380 86390 1
526046 99526046 1001 86380 86390 1
526000 99526000 1001 86380 86390 1
525884 99525884 1001 86380 86390 1
525952 99525952 1001 86380 86390 1
525915 99525915 1001 86380 86390 1
526479 99526479 1001 86380 86390 1
527203 99527203 1001 86380 86390 1
527204 99527204 1001 86380 86390 1
527140 99527140 1001 86380 86390 1
527180 99527180 1001 86380 86390 1
527066 99527066 1001 86380 86390 1
526916 99526916 1001 86380 86390 1
526784 99526784 1001 86380 86390 1
526655 99526655 1001 86380 86390 1
526785 99526785 1001 86380 86390 1
526824 99526824 1001 86380 86390 1
527259 99527259 1001 86380 86390 1
527418 99527418 1001 86380 86390 1
527409 99527409 1001 86380 86390 1
527332 99527332 1001 86380 86390 1
528037 99528037 1001 86380 86390 1
527872 99527872 1001 86380 86390 1
527975 99527975 1001 86380 86390 1
527524 99527524 1001 86380 86390 1
528115 99528115 1001 86380 86390 1
528709 99528709 1001 86380 86390 1
528748 99528748 1001 86380 86390 1
528859 99528859 1001 86380 86390 1
528834 99528834 1001 86380 86390 1
528895 99528895 1001 86380 86390 1
528772 99528772 1001 86380 86390 1
528507 99528507 1001 86380 86390 1
528539 99528539 1001 86380 86390 1
528348 99528348 1001 86380 86390 1
528453 99528453 1001 86380 86390 1
528446 99528446 1001 86380 86390 1
528975 99528975 1001 86380 86390 1
529643 99529643 1001 86380 86390 1
529447 99529447 1001 86380 86390 1
529378 99529378 1001 86380 86390 1
529218 99529218 1001 86380 86390 1
529270 99529270 1001 86380 86390 1
529246 99529246 1001 86380 86390 1
529855 99529855 1001 86380 86390 1
529897 99529897 1001 86380 86390 1
529899 99529899 1001 86380 86390 1
530376 99530376 1001 86380 86390 1
530402 99530402 1001 86380 86390 1
530206 99530206 1001 86380 86390 1
530286 99530286 1001 86380 86390 1
530313 99530313 1001 86380 86390 1
530294 99530294 1001 86380 86390 1
530320 99530320 1001 86380 86390 1
530053 99530053 1001 86380 86390 1
529965 99529965 1001 86380 86390 1
529955 99529955 1001 86380 86390 1
529933 99529933 1001 86380 86390 1
530728 99530728 1001 86380 86390 1
531308 99531308 1001 86380 86390 1
531327 99531327 1001 86380 86390 1
531174 99531174 1001 86380 86390 1
531142 99531142 1001 86380 86390 1
530812 99530812 1001 86380 86390 1
530802 99530802 1001 86380 86390 1
530961 99530961 1001 86380 86390 1
531470 99531470 1001 86380 86390 1
531484 99531484 1001 86380 86390 1
531465 99531465 1001 86380 86390 1
532103 99532103 1001 86380 86390 1
532052 99532052 1001 86380 86390 1
532135 99532135 1001 86380 86390 1
532009 99532009 1001 86380 86390 1
532152 99532152 1001 86380 86390 1
532023 99532023 1001 86380 86390 1
531910 99531910 1001 86380 86390 1
531990 99531990 1001 86380 86390 1
531812 99531812 1001 86380 86390 1
531625 99531625 1001 86380 86390 1
531730 99531730 1001 86380 86390 1
531782 99531782 1001 86380 86390 1
532371 99532371 1001 86380 86390 1
532361 99532361 1001 86380 86390 1
532375 99532375 1001 86380 86390 1
532208 99532208 1001 86380 86390 1
532390 99532390 1001 86380 86390 1
532223 99532223 1001 86380 86390 1
532370 99532370 1001 86380 86390 1
532739 99532739 1001 86380 86390 1
532635 99532635 1001 86380 86390 1
532728 99532728 1001 86380 86390 1
532782 99532782 1001 86380 86390 1
532653 99532653 1001 86380 86390 1
532627 99532627 1001 86380 86390 1
532759 99532759 1001 86380 86390 1
532630 99532630 1001 86380 86390 1
532450 99532450 1001 86380 86390 1
532611 99532611 1001 86380 86390 1
532535 99532535 1001 86380 86390 1
532418 99532418 1001 86380 86390 1
532536 99532536 1001 86380 86390 1
533224 99533224 1001 86380 86390 1
533189 99533189 1001 86380 86390 1
533130 99533130 1001 86380 86390 1
533713 99533713 1001 86380 86390 1
533739 99533739 1001 86380 86390 1
533537 99533537 1001 86380 86390 1
533604 99533604 1001 86380 86390 1
533451 99533451 1001 86380 86390 1
533620 99533620 1001 86380 86390 1
533609 99533609 1001 86380 86390 1
533495 99533495 1001 86380 86390 1
533534 99533534 1001 86380 86390 1
533408 99533408 1001 86380 86390 1
533269 99533269 1001 86380 86390 1
533443 99533443 1001 86380 86390 1
534028 99534028 1001 86380 86390 1
533964 99533964 1001 86380 86390 1
534010 99534010 1001 86380 86390 1
534531 99534531 1001 86380 86390 1
534570 99534570 1001 86380 86390 1
534583 99534583 1001 86380 86390 1
534658 99534658 1001 86380 86390 1
534513 99534513 1001 86380 86390 1
534488 99534488 1001 86380 86390 1
534591 99534591 1001 86380 86390 1
534527 99534527 1001 86380 86390 1
534285 99534285 1001 86380 86390 1
534393 99534393 1001 86380 86390 1
534381 99534381 1001 86380 86390 1
534296 99534296 1001 86380 86390 1
534426 99534426 1001 86380 86390 1
534065 99534065 1001 86380 86390 1
534214 99534214 1001 86380 86390 1
534114 99534114 1001 86380 86390 1
534721 99534721 1001 86380 86390 1
535460 99535460 1001 86380 86390 1
535371 99535371 1001 86380 86390 1
535463 99535463 1001 86380 86390 1
535487 99535487 1001 86380 86390 1
535375 99535375 1001 86380 86390 1
535129 99535129 1001 86380 86390 1
535200 99535200 1001 86380 86390 1
535037 99535037 1001 86380 86390 1
535076 99535076 1001 86380 86390 1
535663 99535663 1001 86380 86390 1
535530 99535530 1001 86380 86390 1
536261 99536261 1001 86380 86390 1
536216 99536216 1001 86380 86390 1
535988 99535988 1001 86380 86390 1
536017 99536017 1001 86380 86390 1
536128 99536128 1001 86380 86390 1
535960 99535960 1001 86380 86390 1
535806 99535806 1001 86380 86390 1
535871 99535871 1001 86380 86390 1
535823 99535823 1001 86380 86390 1
535915 99535915 1001 86380 86390 1
535839 99535839 1001 86380 86390 1
535814 99535814 1001 86380 86390 1
536485 99536485 1001 86380 86390 1
536996 99536996 1001 86380 86390 1
537049 99537049 1001 86380 86390 1
537119 99537119 1001 86380 86390 1
537107 99537107 1001 86380 86390 1
537157 99537157 1001 86380 86390 1
536958 99536958 1001 86380 86390 1
536821 99536821 1001 86380 86390 1
536813 99536813 1001 86380 86390 1
536596 99536596 1001 86380 86390 1
536585 99536585 1001 86380 86390 1
536667 99536667 1001 86380 86390 1
537274 99537274 1001 86380 86390 1
537949 99537949 1001 86380 86390 1
537628 99537628 1001 86380 86390 1
537646 99537646 1001 86380 86390 1
537717 99537717 1001 86380 86390 1
537447 99537447 1001 86380 86390 1
538077 99538077 1001 86380 86390 1
538013 99538013 1001 86380 86390 1
538082 99538082 1001 86380 86390 1
538178 99538178 1001 86380 86390 1
538635 99538635 1001 86380 86390 1
538766 99538766 1001 86380 86390 1
538613 99538613 1001 86380 86390 1
538805 99538805 1001 86380 86390 1
538480 99538480 1001 86380 86390 1
538596 99538596 1001 86380 86390 1
538420 99538420 1001 86380 86390 1
538516 99538516 1001 86380 86390 1
538555 99538555 1001 86380 86390 1
538299 99538299 1001 86380 86390 1
538261 99538261 1001 86380 86390 1
538368 99538368 1001 86380 86390 1
538333 99538333 1001 86380 86390 1
538864 99538864 1001 86380 86390 1
538892 99538892 1001 86380 86390 1
538886 99538886 1001 86380 86390 1
538902 99538902 1001 86380 86390 1
539448 99539448 1001 86380 86390 1
539557 99539557 1001 86380 86390 1
539255 99539255 1001 86380 86390 1
539295 99539295 1001 86380 86390 1
539232 99539232 1001 86380 86390 1
539087 99539087 1001 86380 86390 1
539678 99539678 1001 86380 86390 1
539706 99539706 1001 86380 86390 1
539669 99539669 1001 86380 86390 1
539683 99539683 1001 86380 86390 1
539839 99539839 1001 86380 86390 1
540449 99540449 1001 86380 86390 1
540307 99540307 1001 86380 86390 1
540186 99540186 1001 86380 86390 1
540176 99540176 1001 86380 86390 1
540076 99540076 1001 86380 86390 1
540221 99540221 1001 86380 86390 1
540222 99540222 1001 86380 86390 1
539952 99539952 1001 86380 86390 1
539849 99539849 1001 86380 86390 1
539917 99539917 1001 86380 86390 1
539985 99539985 1001 86380 86390 1
540038 99540038 1001 86380 86390 1
539909 99539909 1001 86380 86390 1
540570 99540570 1001 86380 86390 1
540520 99540520 1001 86380 86390 1
540577 99540577 1001 86380 86390 1
541115 99541115 1001 86380 86390 1
541206 99541206 1001 86380 86390 1
541062 99541062 1001 86380 86390 1
541037 99541037 1001 86380 86390 1
540912 99540912 1001 86380 86390 1
540992 99540992 1001 86380 86390 1
540771 99540771 1001 86380 86390 1
540811 99540811 1001 86380 86390 1
541382 99541382 1001 86380 86390 1
541460 99541460 1001 86380 86390 1
541319 99541319 1001 86380 86390 1
541326 99541326 1001 86380 86390 1
541444 99541444 1001 86380 86390 1
541984 99541984 1001 86380 86390 1
541985 99541985 1001 86380 86390 1
542066 99542066 1001 86380 86390 1
541784 99541784 1001 86380 86390 1
541786 99541786 1001 86380 86390 1
541864 99541864 1001 86380 86390 1
541826 99541826 1001 86380 86390 1
541788 99541788 1001 86380 86390 1
541843 99541843 1001 86380 86390 1
541895 99541895 1001 86380 86390 1
541779 99541779 1001 86380 86390 1
542174 99542174 1001 86380 86390 1
542190 99542190 1001 86380 86390 1
542166 99542166 1001 86380 86390 1
542856 99542856 1001 86380 86390 1
542774 99542774 1001 86380 86390 1
542559 99542559 1001 86380 86390 1
542604 99542604 1001 86380 86390 1
542711 99542711 1001 86380 86390 1
542583 99542583 1001 86380 86390 1
542377 99542377 1001 86380 86390 1
542327 99542327 1001 86380 86390 1
542406 99542406 1001 86380 86390 1
542357 99542357 1001 86380 86390 1
542514 99542514 1001 86380 86390 1
542388 99542388 1001 86380 86390 1
543037 99543037 1001 86380 86390 1
543017 99543017 1001 86380 86390 1
543450 99543450 1001 86380 86390 1
543426 99543426 1001 86380 86390 1
543362 99543362 1001 86380 86390 1
543415 99543415 1001 86380 86390 1
543546 99543546 1001 86380 86390 1
543156 99543156 1001 86380 86390 1
543289 99543289 1001 86380 86390 1
543343 99543343 1001 86380 86390 1
543963 99543963 1001 86380 86390 1
543932 99543932 1001 86380 86390 1
543921 99543921 1001 86380 86390 1
544540 99544540 1001 86380 86390 1
544590 99544590 1001 86380 86390 1
544380 99544380 1001 86380 86390 1
544308 99544308 1001 86380 86390 1
544035 99544035 1001 86380 86390 1
544178 99544178 1001 86380 86390 1
544166 99544166 1001 86380 86390 1
544718 99544718 1001 86380 86390 1
506388 601 1002 54713 63184 1
400063 99400063 1001 86380 86390 1
400078 99400078 1001 86380 86390 1
400140 99400140 1001 86380 86390 1
400264 99400264 1001 86380 86390 1
400504 99400504 1001 86380 86390 1
400630 99400630 1001 86380 86390 1
400929 99400929 1001 86380 86390 1
401007 99401007 1001 86380 86390 1
400992 99400992 1001 86380 86390 1
401188 99401188 1001 86380 86390 1
401308 99401308 1001 86380 86390 1
401323 99401323 1001 86380 86390 1
401466 99401466 1001 86380 86390 1
401769 99401769 1001 86380 86390 1
401923 99401923 1001 86380 86390 1
402015 99402015 1001 86380 86390 1
402179 99402179 1001 86380 86390 1
402319 99402319 1001 86380 86390 1
402334 99402334 1001 86380 86390 1
402396 99402396 1001 86380 86390 1
402503 99402503 1001 86380 86390 1
402686 99402686 1001 86380 86390 1
402760 99402760 1001 86380 86390 1
402845 99402845 1001 86380 86390 1
402936 99402936 1001 86380 86390 1
402915 99402915 1001 86380 86390 1
403085 99403085 1001 86380 86390 1
403011 99403011 1001 86380 86390 1
403569 99403569 1001 86380 86390 1
403612 99403612 1001 86380 86390 1
403704 99403704 1001 86380 86390 1
403668 99403668 1001 86380 86390 1
404334 99404334 1001 86380 86390 1
404291 99404291 1001 86380 86390 1
404318 99404318 1001 86380 86390 1
404582 99404582 1001 86380 86390 1
404697 99404697 1001 86380 86390 1
404727 99404727 1001 86380 86390 1
404953 99404953 1001 86380 86390 1
405063 99405063 1001 86380 86390 1
405017 99405017 1001 86380 86390 1
405428 99405428 1001 86380 86390 1
405573 99405573 1001 86380 86390 1
405814 99405814 1001 86380 86390 1
405776 99405776 1001 86380 86390 1
405887 99405887 1001 86380 86390 1
406264 99406264 1001 86380 86390 1
406391 99406391 1001 86380 86390 1
407027 99407027 1001 86380 86390 1
407009 99407009 1001 86380 86390 1
406841 99406841 1001 86380 86390 1
407154 99407154 1001 86380 86390 1
407740 99407740 1001 86380 86390 1
407947 99407947 1001 86380 86390 1
408061 99408061 1001 86380 86390 1
408296 99408296 1001 86380 86390 1
408243 99408243 1001 86380 86390 1
408361 99408361 1001 86380 86390 1
408523 99408523 1001 86380 86390 1
408804 99408804 1001 86380 86390 1
408842 99408842 1001 86380 86390 1
408964 99408964 1001 86380 86390 1
409064 99409064 1001 86380 86390 1
409098 99409098 1001 86380 86390 1
409113 99409113 1001 86380 86390 1
409441 99409441 1001 86380 86390 1
409508 99409508 1001 86380 86390 1
409567 99409567 1001 86380 86390 1
409639 99409639 1001 86380 86390 1
409630 99409630 1001 86380 86390 1
409812 99409812 1001 86380 86390 1
410076 99410076 1001 86380 86390 1
409993 99409993 1001 86380 86390 1
410333 99410333 1001 86380 86390 1
410468 99410468 1001 86380 86390 1
410433 99410433 1001 86380 86390 1
410686 99410686 1001 86380 86390 1
410852 99410852 1001 86380 86390 1
410939 99410939 1001 86380 86390 1
411026 99411026 1001 86380 86390 1
411215 99411215 1001 86380 86390 1
412022 99412022 1001 86380 86390 1
412241 99412241 1001 86380 86390 1
412243 99412243 1001 86380 86390 1
412476 99412476 1001 86380 86390 1
412412 99412412 1001 86380 86390 1
413383 99413383 1001 86380 86390 1
413581 99413581 1001 86380 86390 1
412940 99412940 1001 86380 86390 1
413193 99413193 1001 86380 86390 1
412775 99412775 1001 86380 86390 1
412872 99412872 1001 86380 86390 1
412688 99412688 1001 86380 86390 1
413900 99413900 1001 86380 86390 1
414056 99414056 1001 86380 86390 1
415089 99415089 1001 86380 86390 1
415207 99415207 1001 86380 86390 1
414707 99414707 1001 86380 86390 1
414159 99414159 1001 86380 86390 1
414321 99414321 1001 86380 86390 1
414212 99414212 1001 86380 86390 1
414281 99414281 1001 86380 86390 1
415499 99415499 1001 86380 86390 1
415452 99415452 1001 86380 86390 1
415535 99415535 1001 86380 86390 1
416743 99416743 1001 86380 86390 1
416593 99416593 1001 86380 86390 1
416776 99416776 1001 86380 86390 1
416853 99416853 1001 86380 86390 1
416401 99416401 1001 86380 86390 1
416489 99416489 1001 86380 86390 1
416206 99416206 1001 86380 86390 1
416579 99416579 1001 86380 86390 1
416114 99416114 1001 86380 86390 1
415727 99415727 1001 86380 86390 1
416020 99416020 1001 86380 86390 1
416105 99416105 1001 86380 86390 1
417094 99417094 1001 86380 86390 1
416138 99416138 1001 86380 86390 1
417336 99417336 1001 86380 86390 1
417183 99417183 1001 86380 86390 1
417090 99417090 1001 86380 86390 1
418603 99418603 1001 86380 86390 1
418659 99418659 1001 86380 86390 1
418467 99418467 1001 86380 86390 1
418308 99418308 1001 86380 86390 1
417735 99417735 1001 86380 86390 1
417685 99417685 1001 86380 86390 1
417898 99417898 1001 86380 86390 1
417780 99417780 1001 86380 86390 1
417878 99417878 1001 86380 86390 1
417907 99417907 1001 86380 86390 1
417934 99417934 1001 86380 86390 1
417791 99417791 1001 86380 86390 1
417630 99417630 1001 86380 86390 1
418931 99418931 1001 86380 86390 1
418864 99418864 1001 86380 86390 1
419067 99419067 1001 86380 86390 1
419121 99419121 1001 86380 86390 1
419151 99419151 1001 86380 86390 1
420300 99420300 1001 86380 86390 1
420432 99420432 1001 86380 86390 1
419745 99419745 1001 86380 86390 1
419805 99419805 1001 86380 86390 1
419347 99419347 1001 86380 86390 1
419429 99419429 1001 86380 86390 1
420463 99420463 1001 86380 86390 1
420718 99420718 1001 86380 86390 1
420782 99420782 1001 86380 86390 1
421922 99421922 1001 86380 86390 1
421801 99421801 1001 86380 86390 1
421560 99421560 1001 86380 86390 1
420947 99420947 1001 86380 86390 1
421117 99421117 1001 86380 86390 1
422277 99422277 1001 86380 86390 1
422319 99422319 1001 86380 86390 1
423709 99423709 1001 86380 86390 1
423724 99423724 1001 86380 86390 1
423399 99423399 1001 86380 86390 1
423207 99423207 1001 86380 86390 1
423299 99423299 1001 86380 86390 1
423303 99423303 1001 86380 86390 1
422775 99422775 1001 86380 86390 1
422574 99422574 1001 86380 86390 1
422752 99422752 1001 86380 86390 1
422636 99422636 1001 86380 86390 1
422743 99422743 1001 86380 86390 1
423994 99423994 1001 86380 86390 1
423932 99423932 1001 86380 86390 1
423883 99423883 1001 86380 86390 1
423914 99423914 1001 86380 86390 1
425335 99425335 1001 86380 86390 1
425095 99425095 1001 86380 86390 1
425351 99425351 1001 86380 86390 1
424732 99424732 1001 86380 86390 1
424633 99424633 1001 86380 86390 1
424727 99424727 1001 86380 86390 1
424750 99424750 1001 86380 86390 1
424796 99424796 1001 86380 86390 1
425652 99425652 1001 86380 86390 1
426394 99426394 1001 86380 86390 1
425938 99425938 1001 86380 86390 1
426073 99426073 1001 86380 86390 1
426132 99426132 1001 86380 86390 1
426029 99426029 1001 86380 86390 1
427337 99427337 1001 86380 86390 1
428391 99428391 1001 86380 86390 1
428476 99428476 1001 86380 86390 1
428372 99428372 1001 86380 86390 1
428574 99428574 1001 86380 86390 1
428712 99428712 1001 86380 86390 1
427629 99427629 1001 86380 86390 1
427845 99427845 1001 86380 86390 1
429116 99429116 1001 86380 86390 1
428982 99428982 1001 86380 86390 1
429994 99429994 1001 86380 86390 1
430195 99430195 1001 86380 86390 1
430124 99430124 1001 86380 86390 1
430149 99430149 1001 86380 86390 1
429412 99429412 1001 86380 86390 1
429181 99429181 1001 86380 86390 1
429559 99429559 1001 86380 86390 1
429544 99429544 1001 86380 86390 1
431689 99431689 1001 86380 86390 1
431661 99431661 1001 86380 86390 1
431900 99431900 1001 86380 86390 1
431268 99431268 1001 86380 86390 1
431512 99431512 1001 86380 86390 1
431575 99431575 1001 86380 86390 1
431305 99431305 1001 86380 86390 1
431097 99431097 1001 86380 86390 1
431220 99431220 1001 86380 86390 1
431164 99431164 1001 86380 86390 1
432161 99432161 1001 86380 86390 1
432199 99432199 1001 86380 86390 1
433689 99433689 1001 86380 86390 1
433699 99433699 1001 86380 86390 1
433338 99433338 1001 86380 86390 1
433160 99433160 1001 86380 86390 1
433292 99433292 1001 86380 86390 1
433100 99433100 1001 86380 86390 1
432971 99432971 1001 86380 86390 1
432935 99432935 1001 86380 86390 1
433204 99433204 1001 86380 86390 1
432771 99432771 1001 86380 86390 1
432609 99432609 1001 86380 86390 1
432881 99432881 1001 86380 86390 1
432533 99432533 1001 86380 86390 1
432843 99432843 1001 86380 86390 1
432577 99432577 1001 86380 86390 1
434094 99434094 1001 86380 86390 1
433756 99433756 1001 86380 86390 1
434082 99434082 1001 86380 86390 1
434662 99434662 1001 86380 86390 1
434568 99434568 1001 86380 86390 1
434216 99434216 1001 86380 86390 1
434553 99434553 1001 86380 86390 1
435763 99435763 1001 86380 86390 1
435600 99435600 1001 86380 86390 1
435526 99435526 1001 86380 86390 1
435877 99435877 1001 86380 86390 1
435564 99435564 1001 86380 86390 1
435565 99435565 1001 86380 86390 1
435852 99435852 1001 86380 86390 1
437051 99437051 1001 86380 86390 1
436874 99436874 1001 86380 86390 1
437006 99437006 1001 86380 86390 1
437008 99437008 1001 86380 86390 1
436793 99436793 1001 86380 86390 1
436908 99436908 1001 86380 86390 1
436687 99436687 1001 86380 86390 1
436438 99436438 1001 86380 86390 1
436034 99436034 1001 86380 86390 1
436097 99436097 1001 86380 86390 1
436102 99436102 1001 86380 86390 1
436278 99436278 1001 86380 86390 1
435919 99435919 1001 86380 86390 1
436161 99436161 1001 86380 86390 1
300011 99300011 1001 86380 86390 1
300102 99300102 1001 86380 86390 1
300090 99300090 1001 86380 86390 1
437311 99437311 1001 86380 86390 1
300587 99300587 1001 86380 86390 1
300592 99300592 1001 86380 86390 1
300686 99300686 1001 86380 86390 1
300596 99300596 1001 86380 86390 1
300571 99300571 1001 86380 86390 1
300408 99300408 1001 86380 86390 1
300464 99300464 1001 86380 86390 1
300492 99300492 1001 86380 86390 1
300261 99300261 1001 86380 86390 1
300752 99300752 1001 86380 86390 1
300741 99300741 1001 86380 86390 1
300924 99300924 1001 86380 86390 1
300822 99300822 1001 86380 86390 1
300931 99300931 1001 86380 86390 1
300750 99300750 1001 86380 86390 1
301391 99301391 1001 86380 86390 1
301437 99301437 1001 86380 86390 1
301490 99301490 1001 86380 86390 1
301228 99301228 1001 86380 86390 1
301270 99301270 1001 86380 86390 1
301166 99301166 1001 86380 86390 1
300951 99300951 1001 86380 86390 1
301081 99301081 1001 86380 86390 1
301107 99301107 1001 86380 86390 1
300998 99300998 1001 86380 86390 1
301127 99301127 1001 86380 86390 1
301714 99301714 1001 86380 86390 1
301613 99301613 1001 86380 86390 1
302317 99302317 1001 86380 86390 1
302326 99302326 1001 86380 86390 1
302225 99302225 1001 86380 86390 1
302150 99302150 1001 86380 86390 1
302074 99302074 1001 86380 86390 1
302115 99302115 1001 86380 86390 1
302030 99302030 1001 86380 86390 1
301920 99301920 1001 86380 86390 1
301859 99301859 1001 86380 86390 1
302386 99302386 1001 86380 86390 1
303104 99303104 1001 86380 86390 1
303131 99303131 1001 86380 86390 1
303054 99303054 1001 86380 86390 1
303110 99303110 1001 86380 86390 1
303162 99303162 1001 86380 86390 1
302968 99302968 1001 86380 86390 1
302998 99302998 1001 86380 86390 1
302844 99302844 1001 86380 86390 1
302664 99302664 1001 86380 86390 1
302590 99302590 1001 86380 86390 1
302761 99302761 1001 86380 86390 1
302593 99302593 1001 86380 86390 1
302764 99302764 1001 86380 86390 1
302792 99302792 1001 86380 86390 1
303336 99303336 1001 86380 86390 1
303352 99303352 1001 86380 86390 1
303226 99303226 1001 86380 86390 1
303946 99303946 1001 86380 86390 1
303959 99303959 1001 86380 86390 1
303974 99303974 1001 86380 86390 1
303859 99303859 1001 86380 86390 1
303965 99303965 1001 86380 86390 1
303902 99303902 1001 86380 86390 1
303877 99303877 1001 86380 86390 1
303852 99303852 1001 86380 86390 1
303648 99303648 1001 86380 86390 1
303792 99303792 1001 86380 86390 1
303624 99303624 1001 86380 86390 1
303745 99303745 1001 86380 86390 1
303720 99303720 1001 86380 86390 1
303430 99303430 1001 86380 86390 1
303615 99303615 1001 86380 86390 1
303487 99303487 1001 86380 86390 1
304161 99304161 1001 86380 86390 1
304099 99304099 1001 86380 86390 1
304132 99304132 1001 86380 86390 1
304743 99304743 1001 86380 86390 1
304590 99304590 1001 86380 86390 1
304462 99304462 1001 86380 86390 1
304453 99304453 1001 86380 86390 1
304332 99304332 1001 86380 86390 1
304376 99304376 1001 86380 86390 1
305058 99305058 1001 86380 86390 1
305601 99305601 1001 86380 86390 1
305340 99305340 1001 86380 86390 1
305431 99305431 1001 86380 86390 1
305458 99305458 1001 86380 86390 1
305356 99305356 1001 86380 86390 1
305461 99305461 1001 86380 86390 1
305224 99305224 1001 86380 86390 1
305176 99305176 1001 86380 86390 1
305087 99305087 1001 86380 86390 1
500069 99500069 1001 86380 86390 1
500137 99500137 1001 86380 86390 1
500800 99500800 1001 86380 86390 1
500809 99500809 1001 86380 86390 1
500417 99500417 1001 86380 86390 1
500296 99500296 1001 86380 86390 1
500844 99500844 1001 86380 86390 1
500857 99500857 1001 86380 86390 1
500961 99500961 1001 86380 86390 1
500847 99500847 1001 86380 86390 1
501612 99501612 1001 86380 86390 1
501489 99501489 1001 86380 86390 1
501575 99501575 1001 86380 86390 1
501588 99501588 1001 86380 86390 1
501372 99501372 1001 86380 86390 1
501285 99501285 1001 86380 86390 1
501366 99501366 1001 86380 86390 1
501109 99501109 1001 86380 86390 1
501048 99501048 1001 86380 86390 1
501154 99501154 1001 86380 86390 1
501770 99501770 1001 86380 86390 1
501681 99501681 1001 86380 86390 1
501735 99501735 1001 86380 86390 1
501777 99501777 1001 86380 86390 1
501661 99501661 1001 86380 86390 1
502158 99502158 1001 86380 86390 1
502210 99502210 1001 86380 86390 1
502148 99502148 1001 86380 86390 1
502085 99502085 1001 86380 86390 1
502167 99502167 1001 86380 86390 1
502206 99502206 1001 86380 86390 1
501878 99501878 1001 86380 86390 1
502606 99502606 1001 86380 86390 1
502625 99502625 1001 86380 86390 1
503102 99503102 1001 86380 86390 1
503182 99503182 1001 86380 86390 1
503026 99503026 1001 86380 86390 1
502912 99502912 1001 86380 86390 1
502900 99502900 1001 86380 86390 1
502723 99502723 1001 86380 86390 1
502675 99502675 1001 86380 86390 1
503461 99503461 1001 86380 86390 1
503437 99503437 1001 86380 86390 1
503441 99503441 1001 86380 86390 1
504082 99504082 1001 86380 86390 1
503993 99503993 1001 86380 86390 1
504091 99504091 1001 86380 86390 1
503943 99503943 1001 86380 86390 1
504112 99504112 1001 86380 86390 1
503828 99503828 1001 86380 86390 1
503908 99503908 1001 86380 86390 1
503562 99503562 1001 86380 86390 1
503641 99503641 1001 86380 86390 1
503642 99503642 1001 86380 86390 1
503531 99503531 1001 86380 86390 1
503532 99503532 1001 86380 86390 1
503574 99503574 1001 86380 86390 1
504159 99504159 1001 86380 86390 1
504289 99504289 1001 86380 86390 1
504265 99504265 1001 86380 86390 1
504857 99504857 1001 86380 86390 1
504819 99504819 1001 86380 86390 1
504661 99504661 1001 86380 86390 1
504705 99504705 1001 86380 86390 1
504603 99504603 1001 86380 86390 1
504539 99504539 1001 86380 86390 1
504698 99504698 1001 86380 86390 1
504355 99504355 1001 86380 86390 1
504446 99504446 1001 86380 86390 1
504382 99504382 1001 86380 86390 1
504461 99504461 1001 86380 86390 1
505078 99505078 1001 86380 86390 1
505093 99505093 1001 86380 86390 1
505016 99505016 1001 86380 86390 1
504966 99504966 1001 86380 86390 1
505591 99505591 1001 86380 86390 1
505696 99505696 1001 86380 86390 1
505572 99505572 1001 86380 86390 1
505513 99505513 1001 86380 86390 1
505360 99505360 1001 86380 86390 1
505400 99505400 1001 86380 86390 1
505164 99505164 1001 86380 86390 1
505193 99505193 1001 86380 86390 1
505336 99505336 1001 86380 86390 1
505285 99505285 1001 86380 86390 1
505952 99505952 1001 86380 86390 1
505965 99505965 1001 86380 86390 1
505789 99505789 1001 86380 86390 1
505958 99505958 1001 86380 86390 1
505881 99505881 1001 86380 86390 1
506563 99506563 1001 86380 86390 1
506571 99506571 1001 86380 86390 1
506499 99506499 1001 86380 86390 1
506339 99506339 1001 86380 86390 1
506198 99506198 1001 86380 86390 1
506370 99506370 1001 86380 86390 1
506245 99506245 1001 86380 86390 1
506171 99506171 1001 86380 86390 1
506086 99506086 1001 86380 86390 1
506103 99506103 1001 86380 86390 1
506130 99506130 1001 86380 86390 1
506633 99506633 1001 86380 86390 1
506698 99506698 1001 86380 86390 1
506766 99506766 1001 86380 86390 1
506743 99506743 1001 86380 86390 1
507374 99507374 1001 86380 86390 1
507286 99507286 1001 86380 86390 1
507261 99507261 1001 86380 86390 1
507314 99507314 1001 86380 86390 1
507289 99507289 1001 86380 86390 1
507226 99507226 1001 86380 86390 1
507277 99507277 1001 86380 86390 1
507229 99507229 1001 86380 86390 1
507045 99507045 1001 86380 86390 1
506856 99506856 1001 86380 86390 1
506955 99506955 1001 86380 86390 1
507576 99507576 1001 86380 86390 1
507474 99507474 1001 86380 86390 1
507439 99507439 1001 86380 86390 1
507440 99507440 1001 86380 86390 1
508148 99508148 1001 86380 86390 1
508162 99508162 1001 86380 86390 1
508130 99508130 1001 86380 86390 1
507953 99507953 1001 86380 86390 1
507936 99507936 1001 86380 86390 1
507963 99507963 1001 86380 86390 1
508311 99508311 1001 86380 86390 1
508351 99508351 1001 86380 86390 1
508263 99508263 1001 86380 86390 1
508872 99508872 1001 86380 86390 1
508962 99508962 1001 86380 86390 1
509053 99509053 1001 86380 86390 1
509057 99509057 1001 86380 86390 1
508919 99508919 1001 86380 86390 1
508793 99508793 1001 86380 86390 1
508745 99508745 1001 86380 86390 1
508481 99508481 1001 86380 86390 1
508494 99508494 1001 86380 86390 1
508546 99508546 1001 86380 86390 1
508599 99508599 1001 86380 86390 1
508514 99508514 1001 86380 86390 1
509099 99509099 1001 86380 86390 1
509269 99509269 1001 86380 86390 1
509131 99509131 1001 86380 86390 1
509106 99509106 1001 86380 86390 1
509738 99509738 1001 86380 86390 1
509516 99509516 1001 86380 86390 1
509490 99509490 1001 86380 86390 1
509678 99509678 1001 86380 86390 1
509466 99509466 1001 86380 86390 1
509326 99509326 1001 86380 86390 1
509289 99509289 1001 86380 86390 1
509290 99509290 1001 86380 86390 1
509434 99509434 1001 86380 86390 1
510084 99510084 1001 86380 86390 1
510099 99510099 1001 86380 86390 1
510076 99510076 1001 86380 86390 1
510013 99510013 1001 86380 86390 1
510104 99510104 1001 86380 86390 1
510589 99510589 1001 86380 86390 1
510552 99510552 1001 86380 86390 1
510712 99510712 1001 86380 86390 1
510532 99510532 1001 86380 86390 1
510317 99510317 1001 86380 86390 1
510334 99510334 1001 86380 86390 1
510374 99510374 1001 86380 86390 1
510185 99510185 1001 86380 86390 1
510230 99510230 1001 86380 86390 1
510763 99510763 1001 86380 86390 1
510857 99510857 1001 86380 86390 1
510911 99510911 1001 86380 86390 1
511353 99511353 1001 86380 86390 1
511303 99511303 1001 86380 86390 1
511203 99511203 1001 86380 86390 1
510989 99510989 1001 86380 86390 1
511111 99511111 1001 86380 86390 1
511579 99511579 1001 86380 86390 1
511647 99511647 1001 86380 86390 1
512379 99512379 1001 86380 86390 1
512293 99512293 1001 86380 86390 1
512232 99512232 1001 86380 86390 1
511982 99511982 1001 86380 86390 1
512022 99512022 1001 86380 86390 1
512114 99512114 1001 86380 86390 1
512078 99512078 1001 86380 86390 1
512169 99512169 1001 86380 86390 1
512131 99512131 1001 86380 86390 1
512041 99512041 1001 86380 86390 1
512132 99512132 1001 86380 86390 1
511889 99511889 1001 86380 86390 1
511802 99511802 1001 86380 86390 1
511957 99511957 1001 86380 86390 1
511870 99511870 1001 86380 86390 1
511766 99511766 1001 86380 86390 1
511767 99511767 1001 86380 86390 1
511807 99511807 1001 86380 86390 1
511846 99511846 1001 86380 86390 1
512441 99512441 1001 86380 86390 1
512577 99512577 1001 86380 86390 1
513107 99513107 1001 86380 86390 1
513020 99513020 1001 86380 86390 1
512915 99512915 1001 86380 86390 1
512798 99512798 1001 86380 86390 1
512879 99512879 1001 86380 86390 1
512757 99512757 1001 86380 86390 1
512758 99512758 1001 86380 86390 1
512698 99512698 1001 86380 86390 1
512674 99512674 1001 86380 86390 1
513229 99513229 1001 86380 86390 1
513372 99513372 1001 86380 86390 1
513308 99513308 1001 86380 86390 1
513387 99513387 1001 86380 86390 1
513325 99513325 1001 86380 86390 1
513391 99513391 1001 86380 86390 1
513318 99513318 1001 86380 86390 1
513865 99513865 1001 86380 86390 1
513828 99513828 1001 86380 86390 1
513974 99513974 1001 86380 86390 1
513886 99513886 1001 86380 86390 1
513991 99513991 1001 86380 86390 1
514025 99514025 1001 86380 86390 1
513657 99513657 1001 86380 86390 1
513753 99513753 1001 86380 86390 1
513705 99513705 1001 86380 86390 1
513462 99513462 1001 86380 86390 1
513516 99513516 1001 86380 86390 1
513549 99513549 1001 86380 86390 1
513485 99513485 1001 86380 86390 1
514205 99514205 1001 86380 86390 1
514222 99514222 1001 86380 86390 1
514679 99514679 1001 86380 86390 1
514816 99514816 1001 86380 86390 1
514780 99514780 1001 86380 86390 1
514567 99514567 1001 86380 86390 1
514582 99514582 1001 86380 86390 1
514354 99514354 1001 86380 86390 1
514331 99514331 1001 86380 86390 1
514295 99514295 1001 86380 86390 1
514273 99514273 1001 86380 86390 1
514261 99514261 1001 86380 86390 1
514914 99514914 1001 86380 86390 1
515665 99515665 1001 86380 86390 1
515564 99515564 1001 86380 86390 1
515670 99515670 1001 86380 86390 1
515606 99515606 1001 86380 86390 1
515273 99515273 1001 86380 86390 1
515462 99515462 1001 86380 86390 1
515373 99515373 1001 86380 86390 1
515129 99515129 1001 86380 86390 1
515099 99515099 1001 86380 86390 1
515755 99515755 1001 86380 86390 1
516396 99516396 1001 86380 86390 1
516359 99516359 1001 86380 86390 1
516158 99516158 1001 86380 86390 1
515895 99515895 1001 86380 86390 1
516067 99516067 1001 86380 86390 1
516056 99516056 1001 86380 86390 1
517303 99517303 1001 86380 86390 1
517158 99517158 1001 86380 86390 1
517268 99517268 1001 86380 86390 1
516963 99516963 1001 86380 86390 1
517122 99517122 1001 86380 86390 1
517124 99517124 1001 86380 86390 1
516719 99516719 1001 86380 86390 1
516773 99516773 1001 86380 86390 1
516734 99516734 1001 86380 86390 1
517450 99517450 1001 86380 86390 1
517465 99517465 1001 86380 86390 1
517416 99517416 1001 86380 86390 1
517338 99517338 1001 86380 86390 1
518103 99518103 1001 86380 86390 1
518042 99518042 1001 86380 86390 1
518032 99518032 1001 86380 86390 1
518097 99518097 1001 86380 86390 1
517919 99517919 1001 86380 86390 1
517804 99517804 1001 86380 86390 1
517895 99517895 1001 86380 86390 1
517936 99517936 1001 86380 86390 1
517826 99517826 1001 86380 86390 1
517696 99517696 1001 86380 86390 1
517702 99517702 1001 86380 86390 1
517547 99517547 1001 86380 86390 1
517653 99517653 1001 86380 86390 1
517693 99517693 1001 86380 86390 1
517643 99517643 1001 86380 86390 1
518327 99518327 1001 86380 86390 1
518343 99518343 1001 86380 86390 1
518337 99518337 1001 86380 86390 1
518365 99518365 1001 86380 86390 1
518864 99518864 1001 86380 86390 1
518794 99518794 1001 86380 86390 1
518820 99518820 1001 86380 86390 1
518718 99518718 1001 86380 86390 1
518633 99518633 1001 86380 86390 1
518634 99518634 1001 86380 86390 1
518751 99518751 1001 86380 86390 1
518688 99518688 1001 86380 86390 1
518728 99518728 1001 86380 86390 1
518625 99518625 1001 86380 86390 1
518575 99518575 1001 86380 86390 1
518485 99518485 1001 86380 86390 1
518525 99518525 1001 86380 86390 1
518382 99518382 1001 86380 86390 1
518411 99518411 1001 86380 86390 1
519063 99519063 1001 86380 86390 1
519154 99519154 1001 86380 86390 1
519167 99519167 1001 86380 86390 1
519183 99519183 1001 86380 86390 1
519146 99519146 1001 86380 86390 1
519151 99519151 1001 86380 86390 1
519684 99519684 1001 86380 86390 1
519520 99519520 1001 86380 86390 1
519404 99519404 1001 86380 86390 1
519511 99519511 1001 86380 86390 1
519410 99519410 1001 86380 86390 1
519413 99519413 1001 86380 86390 1
519273 99519273 1001 86380 86390 1
519278 99519278 1001 86380 86390 1
519332 99519332 1001 86380 86390 1
519296 99519296 1001 86380 86390 1
519961 99519961 1001 86380 86390 1
519845 99519845 1001 86380 86390 1
520512 99520512 1001 86380 86390 1
520508 99520508 1001 86380 86390 1
520348 99520348 1001 86380 86390 1
520374 99520374 1001 86380 86390 1
520113 99520113 1001 86380 86390 1
520105 99520105 1001 86380 86390 1
520118 99520118 1001 86380 86390 1
520174 99520174 1001 86380 86390 1
520187 99520187 1001 86380 86390 1
520691 99520691 1001 86380 86390 1
520652 99520652 1001 86380 86390 1
520809 99520809 1001 86380 86390 1
520732 99520732 1001 86380 86390 1
521379 99521379 1001 86380 86390 1
521398 99521398 1001 86380 86390 1
521118 99521118 1001 86380 86390 1
521245 99521245 1001 86380 86390 1
520959 99520959 1001 86380 86390 1
520870 99520870 1001 86380 86390 1
521506 99521506 1001 86380 86390 1
521469 99521469 1001 86380 86390 1
521471 99521471 1001 86380 86390 1
521501 99521501 1001 86380 86390 1
521592 99521592 1001 86380 86390 1
522113 99522113 1001 86380 86390 1
522180 99522180 1001 86380 86390 1
522268 99522268 1001 86380 86390 1
522221 99522221 1001 86380 86390 1
522224 99522224 1001 86380 86390 1
522110 99522110 1001 86380 86390 1
521974 99521974 1001 86380 86390 1
521938 99521938 1001 86380 86390 1
521951 99521951 1001 86380 86390 1
521990 99521990 1001 86380 86390 1
521915 99521915 1001 86380 86390 1
522045 99522045 1001 86380 86390 1
521854 99521854 1001 86380 86390 1
522486 99522486 1001 86380 86390 1
522347 99522347 1001 86380 86390 1
522438 99522438 1001 86380 86390 1
522468 99522468 1001 86380 86390 1
522379 99522379 1001 86380 86390 1
523118 99523118 1001 86380 86390 1
522985 99522985 1001 86380 86390 1
523065 99523065 1001 86380 86390 1
522950 99522950 1001 86380 86390 1
522809 99522809 1001 86380 86390 1
522811 99522811 1001 86380 86390 1
522723 99522723 1001 86380 86390 1
522840 99522840 1001 86380 86390 1
522725 99522725 1001 86380 86390 1
522589 99522589 1001 86380 86390 1
522551 99522551 1001 86380 86390 1
522512 99522512 1001 86380 86390 1
522513 99522513 1001 86380 86390 1
522669 99522669 1001 86380 86390 1
522569 99522569 1001 86380 86390 1
522506 99522506 1001 86380 86390 1
522574 99522574 1001 86380 86390 1
523322 99523322 1001 86380 86390 1
523832 99523832 1001 86380 86390 1
523858 99523858 1001 86380 86390 1
523884 99523884 1001 86380 86390 1
523825 99523825 1001 86380 86390 1
523877 99523877 1001 86380 86390 1
523675 99523675 1001 86380 86390 1
523733 99523733 1001 86380 86390 1
523711 99523711 1001 86380 86390 1
523519 99523519 1001 86380 86390 1
523378 99523378 1001 86380 86390 1
523443 99523443 1001 86380 86390 1
523502 99523502 1001 86380 86390 1
523373 99523373 1001 86380 86390 1
523426 99523426 1001 86380 86390 1
524020 99524020 1001 86380 86390 1
524591 99524591 1001 86380 86390 1
524724 99524724 1001 86380 86390 1
524754 99524754 1001 86380 86390 1
524425 99524425 1001 86380 86390 1
524441 99524441 1001 86380 86390 1
524309 99524309 1001 86380 86390 1
524154 99524154 1001 86380 86390 1
524258 99524258 1001 86380 86390 1
524899 99524899 1001 86380 86390 1
524864 99524864 1001 86380 86390 1
525443 99525443 1001 86380 86390 1
525262 99525262 1001 86380 86390 1
525381 99525381 1001 86380 86390 1
525228 99525228 1001 86380 86390 1
525044 99525044 1001 86380 86390 1
525135 99525135 1001 86380 86390 1
525142 99525142 1001 86380 86390 1
525789 99525789 1001 86380 86390 1
525663 99525663 1001 86380 86390 1
525794 99525794 1001 86380 86390 1
525705 99525705 1001 86380 86390 1
525644 99525644 1001 86380 86390 1
526320 99526320 1001 86380 86390 1
526256 99526256 1001 86380 86390 1
526364 99526364 1001 86380 86390 1
526318 99526318 1001 86380 86390 1
526075 99526075 1001 86380 86390 1
526069 99526069 1001 86380 86390 1
526082 99526082 1001 86380 86390 1
526149 99526149 1001 86380 86390 1
526138 99526138 1001 86380 86390 1
525908 99525908 1001 86380 86390 1
525926 99525926 1001 86380 86390 1
525942 99525942 1001 86380 86390 1
526566 99526566 1001 86380 86390 1
526436 99526436 1001 86380 86390 1
526597 99526597 1001 86380 86390 1
527172 99527172 1001 86380 86390 1
527123 99527123 1001 86380 86390 1
527130 99527130 1001 86380 86390 1
526993 99526993 1001 86380 86390 1
526917 99526917 1001 86380 86390 1
527003 99527003 1001 86380 86390 1
526721 99526721 1001 86380 86390 1
526762 99526762 1001 86380 86390 1
527452 99527452 1001 86380 86390 1
527401 99527401 1001 86380 86390 1
527965 99527965 1001 86380 86390 1
528063 99528063 1001 86380 86390 1
527675 99527675 1001 86380 86390 1
527728 99527728 1001 86380 86390 1
527472 99527472 1001 86380 86390 1
527591 99527591 1001 86380 86390 1
528165 99528165 1001 86380 86390 1
528153 99528153 1001 86380 86390 1
528246 99528246 1001 86380 86390 1
528169 99528169 1001 86380 86390 1
528826 99528826 1001 86380 86390 1
528809 99528809 1001 86380 86390 1
528850 99528850 1001 86380 86390 1
528542 99528542 1001 86380 86390 1
528582 99528582 1001 86380 86390 1
528585 99528585 1001 86380 86390 1
528535 99528535 1001 86380 86390 1
528679 99528679 1001 86380 86390 1
528603 99528603 1001 86380 86390 1
528362 99528362 1001 86380 86390 1
528324 99528324 1001 86380 86390 1
528405 99528405 1001 86380 86390 1
528991 99528991 1001 86380 86390 1
529021 99529021 1001 86380 86390 1
528934 99528934 1001 86380 86390 1
529601 99529601 1001 86380 86390 1
529680 99529680 1001 86380 86390 1
529655 99529655 1001 86380 86390 1
529668 99529668 1001 86380 86390 1
529584 99529584 1001 86380 86390 1
529367 99529367 1001 86380 86390 1
529458 99529458 1001 86380 86390 1
529330 99529330 1001 86380 86390 1
529372 99529372 1001 86380 86390 1
529121 99529121 1001 86380 86390 1
529854 99529854 1001 86380 86390 1
529807 99529807 1001 86380 86390 1
529743 99529743 1001 86380 86390 1
529914 99529914 1001 86380 86390 1
529928 99529928 1001 86380 86390 1
530480 99530480 1001 86380 86390 1
530442 99530442 1001 86380 86390 1
530220 99530220 1001 86380 86390 1
530325 99530325 1001 86380 86390 1
530162 99530162 1001 86380 86390 1
530178 99530178 1001 86380 86390 1
530081 99530081 1001 86380 86390 1
530046 99530046 1001 86380 86390 1
530072 99530072 1001 86380 86390 1
530086 99530086 1001 86380 86390 1
530719 99530719 1001 86380 86390 1
530708 99530708 1001 86380 86390 1
530647 99530647 1001 86380 86390 1
530613 99530613 1001 86380 86390 1
531347 99531347 1001 86380 86390 1
531192 99531192 1001 86380 86390 1
531314 99531314 1001 86380 86390 1
531328 99531328 1001 86380 86390 1
531028 99531028 1001 86380 86390 1
530822 99530822 1001 86380 86390 1
531406 99531406 1001 86380 86390 1
531556 99531556 1001 86380 86390 1
532129 99532129 1001 86380 86390 1
532133 99532133 1001 86380 86390 1
532109 99532109 1001 86380 86390 1
531832 99531832 1001 86380 86390 1
531975 99531975 1001 86380 86390 1
531966 99531966 1001 86380 86390 1
531908 99531908 1001 86380 86390 1
531921 99531921 1001 86380 86390 1
531934 99531934 1001 86380 86390 1
531948 99531948 1001 86380 86390 1
531754 99531754 1001 86380 86390 1
531743 99531743 1001 86380 86390 1
531726 99531726 1001 86380 86390 1
532410 99532410 1001 86380 86390 1
532377 99532377 1001 86380 86390 1
532249 99532249 1001 86380 86390 1
532999 99532999 1001 86380 86390 1
532853 99532853 1001 86380 86390 1
532900 99532900 1001 86380 86390 1
532712 99532712 1001 86380 86390 1
532754 99532754 1001 86380 86390 1
532706 99532706 1001 86380 86390 1
532787 99532787 1001 86380 86390 1
532465 99532465 1001 86380 86390 1
532595 99532595 1001 86380 86390 1
532468 99532468 1001 86380 86390 1
532585 99532585 1001 86380 86390 1
532496 99532496 1001 86380 86390 1
532471 99532471 1001 86380 86390 1
532488 99532488 1001 86380 86390 1
533146 99533146 1001 86380 86390 1
533163 99533163 1001 86380 86390 1
533191 99533191 1001 86380 86390 1
533036 99533036 1001 86380 86390 1
533066 99533066 1001 86380 86390 1
533235 99533235 1001 86380 86390 1
533812 99533812 1001 86380 86390 1
533619 99533619 1001 86380 86390 1
533409 99533409 1001 86380 86390 1
533373 99533373 1001 86380 86390 1
533881 99533881 1001 86380 86390 1
533895 99533895 1001 86380 86390 1
533238 99533238 1001 86380 86390 1
533903 99533903 1001 86380 86390 1
534060 99534060 1001 86380 86390 1
533906 99533906 1001 86380 86390 1
534537 99534537 1001 86380 86390 1
534539 99534539 1001 86380 86390 1
534630 99534630 1001 86380 86390 1
534436 99534436 1001 86380 86390 1
534360 99534360 1001 86380 86390 1
534425 99534425 1001 86380 86390 1
534207 99534207 1001 86380 86390 1
534222 99534222 1001 86380 86390 1
534111 99534111 1001 86380 86390 1
534726 99534726 1001 86380 86390 1
534753 99534753 1001 86380 86390 1
534806 99534806 1001 86380 86390 1
534796 99534796 1001 86380 86390 1
535318 99535318 1001 86380 86390 1
535372 99535372 1001 86380 86390 1
535499 99535499 1001 86380 86390 1
534952 99534952 1001 86380 86390 1
535702 99535702 1001 86380 86390 1
535629 99535629 1001 86380 86390 1
535673 99535673 1001 86380 86390 1
536275 99536275 1001 86380 86390 1
536276 99536276 1001 86380 86390 1
536229 99536229 1001 86380 86390 1
536269 99536269 1001 86380 86390 1
536284 99536284 1001 86380 86390 1
536155 99536155 1001 86380 86390 1
536081 99536081 1001 86380 86390 1
535926 99535926 1001 86380 86390 1
536082 99536082 1001 86380 86390 1
536059 99536059 1001 86380 86390 1
535942 99535942 1001 86380 86390 1
535983 99535983 1001 86380 86390 1
535865 99535865 1001 86380 86390 1
535906 99535906 1001 86380 86390 1
535907 99535907 1001 86380 86390 1
535896 99535896 1001 86380 86390 1
536386 99536386 1001 86380 86390 1
536345 99536345 1001 86380 86390 1
536982 99536982 1001 86380 86390 1
537023 99537023 1001 86380 86390 1
537076 99537076 1001 86380 86390 1
536881 99536881 1001 86380 86390 1
536933 99536933 1001 86380 86390 1
536784 99536784 1001 86380 86390 1
536890 99536890 1001 86380 86390 1
536555 99536555 1001 86380 86390 1
536660 99536660 1001 86380 86390 1
536612 99536612 1001 86380 86390 1
536625 99536625 1001 86380 86390 1
536616 99536616 1001 86380 86390 1
536592 99536592 1001 86380 86390 1
537252 99537252 1001 86380 86390 1
537193 99537193 1001 86380 86390 1
537271 99537271 1001 86380 86390 1
537313 99537313 1001 86380 86390 1
537882 99537882 1001 86380 86390 1
537757 99537757 1001 86380 86390 1
537577 99537577 1001 86380 86390 1
537578 99537578 1001 86380 86390 1
537580 99537580 1001 86380 86390 1
537739 99537739 1001 86380 86390 1
537728 99537728 1001 86380 86390 1
537587 99537587 1001 86380 86390 1
537397 99537397 1001 86380 86390 1
537477 99537477 1001 86380 86390 1
537495 99537495 1001 86380 86390 1
538020 99538020 1001 86380 86390 1
538021 99538021 1001 86380 86390 1
538622 99538622 1001 86380 86390 1
538652 99538652 1001 86380 86390 1
538772 99538772 1001 86380 86390 1
538801 99538801 1001 86380 86390 1
538644 99538644 1001 86380 86390 1
538620 99538620 1001 86380 86390 1
538535 99538535 1001 86380 86390 1
538477 99538477 1001 86380 86390 1
538479 99538479 1001 86380 86390 1
538909 99538909 1001 86380 86390 1
539411 99539411 1001 86380 86390 1
539309 99539309 1001 86380 86390 1
539406 99539406 1001 86380 86390 1
539085 99539085 1001 86380 86390 1
539104 99539104 1001 86380 86390 1
539067 99539067 1001 86380 86390 1
539664 99539664 1001 86380 86390 1
539649 99539649 1001 86380 86390 1
540435 99540435 1001 86380 86390 1
540395 99540395 1001 86380 86390 1
540408 99540408 1001 86380 86390 1
540293 99540293 1001 86380 86390 1
540319 99540319 1001 86380 86390 1
540332 99540332 1001 86380 86390 1
540448 99540448 1001 86380 86390 1
540376 99540376 1001 86380 86390 1
540389 99540389 1001 86380 86390 1
540068 99540068 1001 86380 86390 1
540245 99540245 1001 86380 86390 1
539916 99539916 1001 86380 86390 1
540051 99540051 1001 86380 86390 1
540000 99540000 1001 86380 86390 1
540013 99540013 1001 86380 86390 1
540641 99540641 1001 86380 86390 1
540473 99540473 1001 86380 86390 1
540486 99540486 1001 86380 86390 1
540554 99540554 1001 86380 86390 1
541255 99541255 1001 86380 86390 1
541251 99541251 1001 86380 86390 1
541190 99541190 1001 86380 86390 1
541049 99541049 1001 86380 86390 1
540920 99540920 1001 86380 86390 1
540911 99540911 1001 86380 86390 1
541072 99541072 1001 86380 86390 1
540686 99540686 1001 86380 86390 1
540780 99540780 1001 86380 86390 1
540838 99540838 1001 86380 86390 1
540877 99540877 1001 86380 86390 1
541472 99541472 1001 86380 86390 1
541435 99541435 1001 86380 86390 1
541296 99541296 1001 86380 86390 1
541299 99541299 1001 86380 86390 1
541991 99541991 1001 86380 86390 1
541980 99541980 1001 86380 86390 1
541852 99541852 1001 86380 86390 1
541865 99541865 1001 86380 86390 1
541885 99541885 1001 86380 86390 1
541847 99541847 1001 86380 86390 1
541563 99541563 1001 86380 86390 1
541647 99541647 1001 86380 86390 1
541510 99541510 1001 86380 86390 1
542156 99542156 1001 86380 86390 1
542884 99542884 1001 86380 86390 1
542746 99542746 1001 86380 86390 1
542637 99542637 1001 86380 86390 1
542562 99542562 1001 86380 86390 1
542553 99542553 1001 86380 86390 1
542365 99542365 1001 86380 86390 1
542522 99542522 1001 86380 86390 1
542393 99542393 1001 86380 86390 1
542395 99542395 1001 86380 86390 1
542439 99542439 1001 86380 86390 1
542960 99542960 1001 86380 86390 1
543003 99543003 1001 86380 86390 1
543043 99543043 1001 86380 86390 1
543607 99543607 1001 86380 86390 1
543620 99543620 1001 86380 86390 1
543719 99543719 1001 86380 86390 1
543540 99543540 1001 86380 86390 1
543386 99543386 1001 86380 86390 1
543453 99543453 1001 86380 86390 1
543532 99543532 1001 86380 86390 1
543442 99543442 1001 86380 86390 1
543364 99543364 1001 86380 86390 1
543513 99543513 1001 86380 86390 1
543223 99543223 1001 86380 86390 1
543288 99543288 1001 86380 86390 1
543250 99543250 1001 86380 86390 1
543877 99543877 1001 86380 86390 1
543922 99543922 1001 86380 86390 1
543871 99543871 1001 86380 86390 1
543910 99543910 1001 86380 86390 1
544405 99544405 1001 86380 86390 1
544397 99544397 1001 86380 86390 1
544462 99544462 1001 86380 86390 1
544583 99544583 1001 86380 86390 1
544265 99544265 1001 86380 86390 1
544228 99544228 1001 86380 86390 1
544384 99544384 1001 86380 86390 1
544297 99544297 1001 86380 86390 1
544324 99544324 1001 86380 86390 1
544094 99544094 1001 86380 86390 1
544112 99544112 1001 86380 86390 1
544168 99544168 1001 86380 86390 1
544014 99544014 1001 86380 86390 1
544634 99544634 1001 86380 86390 1
544686 99544686 1001 86380 86390 1
426751 220 1001 38220 38757 1
400027 99400027 1001 86380 86390 1
400464 99400464 1001 86380 86390 1
400447 99400447 1001 86380 86390 1
400583 99400583 1001 86380 86390 1
400729 99400729 1001 86380 86390 1
400775 99400775 1001 86380 86390 1
400987 99400987 1001 86380 86390 1
401146 99401146 1001 86380 86390 1
401312 99401312 1001 86380 86390 1
401425 99401425 1001 86380 86390 1
402043 99402043 1001 86380 86390 1
402462 99402462 1001 86380 86390 1
402566 99402566 1001 86380 86390 1
402592 99402592 1001 86380 86390 1
402806 99402806 1001 86380 86390 1
403079 99403079 1001 86380 86390 1
403075 99403075 1001 86380 86390 1
403269 99403269 1001 86380 86390 1
403513 99403513 1001 86380 86390 1
403593 99403593 1001 86380 86390 1
403574 99403574 1001 86380 86390 1
403735 99403735 1001 86380 86390 1
403736 99403736 1001 86380 86390 1
403831 99403831 1001 86380 86390 1
404104 99404104 1001 86380 86390 1
404052 99404052 1001 86380 86390 1
404252 99404252 1001 86380 86390 1
404330 99404330 1001 86380 86390 1
404453 99404453 1001 86380 86390 1
404508 99404508 1001 86380 86390 1
404964 99404964 1001 86380 86390 1
404943 99404943 1001 86380 86390 1
405211 99405211 1001 86380 86390 1
405274 99405274 1001 86380 86390 1
405310 99405310 1001 86380 86390 1
405311 99405311 1001 86380 86390 1
405268 99405268 1001 86380 86390 1
405553 99405553 1001 86380 86390 1
405748 99405748 1001 86380 86390 1
405863 99405863 1001 86380 86390 1
406274 99406274 1001 86380 86390 1
406257 99406257 1001 86380 86390 1
406782 99406782 1001 86380 86390 1
406859 99406859 1001 86380 86390 1
406843 99406843 1001 86380 86390 1
407130 99407130 1001 86380 86390 1
407137 99407137 1001 86380 86390 1
407421 99407421 1001 86380 86390 1
407659 99407659 1001 86380 86390 1
407693 99407693 1001 86380 86390 1
407971 99407971 1001 86380 86390 1
407927 99407927 1001 86380 86390 1
407965 99407965 1001 86380 86390 1
407967 99407967 1001 86380 86390 1
408106 99408106 1001 86380 86390 1
408603 99408603 1001 86380 86390 1
408896 99408896 1001 86380 86390 1
409094 99409094 1001 86380 86390 1
409116 99409116 1001 86380 86390 1
409299 99409299 1001 86380 86390 1
409300 99409300 1001 86380 86390 1
409587 99409587 1001 86380 86390 1
409709 99409709 1001 86380 86390 1
409817 99409817 1001 86380 86390 1
409840 99409840 1001 86380 86390 1
409906 99409906 1001 86380 86390 1
409990 99409990 1001 86380 86390 1
410207 99410207 1001 86380 86390 1
410144 99410144 1001 86380 86390 1
410280 99410280 1001 86380 86390 1
410724 99410724 1001 86380 86390 1
410763 99410763 1001 86380 86390 1
410768 99410768 1001 86380 86390 1
410770 99410770 1001 86380 86390 1
410878 99410878 1001 86380 86390 1
410965 99410965 1001 86380 86390 1
411074 99411074 1001 86380 86390 1
411149 99411149 1001 86380 86390 1
411572 99411572 1001 86380 86390 1
411672 99411672 1001 86380 86390 1
411709 99411709 1001 86380 86390 1
411894 99411894 1001 86380 86390 1
411924 99411924 1001 86380 86390 1
412036 99412036 1001 86380 86390 1
412446 99412446 1001 86380 86390 1
412450 99412450 1001 86380 86390 1
412329 99412329 1001 86380 86390 1
413649 99413649 1001 86380 86390 1
413341 99413341 1001 86380 86390 1
413589 99413589 1001 86380 86390 1
412954 99412954 1001 86380 86390 1
413116 99413116 1001 86380 86390 1
413120 99413120 1001 86380 86390 1
413027 99413027 1001 86380 86390 1
413105 99413105 1001 86380 86390 1
413052 99413052 1001 86380 86390 1
413133 99413133 1001 86380 86390 1
413726 99413726 1001 86380 86390 1
413964 99413964 1001 86380 86390 1
415162 99415162 1001 86380 86390 1
415099 99415099 1001 86380 86390 1
415294 99415294 1001 86380 86390 1
414508 99414508 1001 86380 86390 1
414766 99414766 1001 86380 86390 1
414895 99414895 1001 86380 86390 1
414807 99414807 1001 86380 86390 1
414696 99414696 1001 86380 86390 1
414722 99414722 1001 86380 86390 1
414892 99414892 1001 86380 86390 1
414176 99414176 1001 86380 86390 1
414253 99414253 1001 86380 86390 1
414332 99414332 1001 86380 86390 1
414125 99414125 1001 86380 86390 1
414387 99414387 1001 86380 86390 1
415700 99415700 1001 86380 86390 1
415559 99415559 1001 86380 86390 1
415589 99415589 1001 86380 86390 1
415496 99415496 1001 86380 86390 1
416950 99416950 1001 86380 86390 1
416960 99416960 1001 86380 86390 1
416810 99416810 1001 86380 86390 1
416511 99416511 1001 86380 86390 1
415778 99415778 1001 86380 86390 1
415975 99415975 1001 86380 86390 1
417163 99417163 1001 86380 86390 1
417046 99417046 1001 86380 86390 1
417116 99417116 1001 86380 86390 1
417008 99417008 1001 86380 86390 1
417011 99417011 1001 86380 86390 1
417012 99417012 1001 86380 86390 1
418726 99418726 1001 86380 86390 1
418730 99418730 1001 86380 86390 1
418760 99418760 1001 86380 86390 1
418593 99418593 1001 86380 86390 1
418274 99418274 1001 86380 86390 1
418062 99418062 1001 86380 86390 1
418412 99418412 1001 86380 86390 1
417848 99417848 1001 86380 86390 1
417756 99417756 1001 86380 86390 1
419157 99419157 1001 86380 86390 1
420185 99420185 1001 86380 86390 1
420269 99420269 1001 86380 86390 1
419918 99419918 1001 86380 86390 1
419375 99419375 1001 86380 86390 1
419214 99419214 1001 86380 86390 1
419547 99419547 1001 86380 86390 1
419277 99419277 1001 86380 86390 1
419289 99419289 1001 86380 86390 1
420730 99420730 1001 86380 86390 1
420580 99420580 1001 86380 86390 1
421715 99421715 1001 86380 86390 1
421968 99421968 1001 86380 86390 1
421804 99421804 1001 86380 86390 1
421831 99421831 1001 86380 86390 1
421456 99421456 1001 86380 86390 1
421577 99421577 1001 86380 86390 1
420896 99420896 1001 86380 86390 1
421022 99421022 1001 86380 86390 1
421252 99421252 1001 86380 86390 1
422446 99422446 1001 86380 86390 1
422234 99422234 1001 86380 86390 1
422235 99422235 1001 86380 86390 1
422397 99422397 1001 86380 86390 1
423413 99423413 1001 86380 86390 1
423450 99423450 1001 86380 86390 1
423595 99423595 1001 86380 86390 1
423747 99423747 1001 86380 86390 1
423458 99423458 1001 86380 86390 1
423110 99423110 1001 86380 86390 1
423161 99423161 1001 86380 86390 1
423081 99423081 1001 86380 86390 1
423107 99423107 1001 86380 86390 1
424091 99424091 1001 86380 86390 1
424151 99424151 1001 86380 86390 1
425357 99425357 1001 86380 86390 1
424868 99424868 1001 86380 86390 1
424769 99424769 1001 86380 86390 1
424871 99424871 1001 86380 86390 1
424753 99424753 1001 86380 86390 1
424700 99424700 1001 86380 86390 1
424158 99424158 1001 86380 86390 1
424558 99424558 1001 86380 86390 1
425498 99425498 1001 86380 86390 1
425561 99425561 1001 86380 86390 1
425523 99425523 1001 86380 86390 1
425600 99425600 1001 86380 86390 1
426793 99426793 1001 86380 86390 1
426873 99426873 1001 86380 86390 1
427025 99427025 1001 86380 86390 1
426278 99426278 1001 86380 86390 1
426360 99426360 1001 86380 86390 1
426333 99426333 1001 86380 86390 1
426150 99426150 1001 86380 86390 1
426048 99426048 1001 86380 86390 1
426222 99426222 1001 86380 86390 1
425898 99425898 1001 86380 86390 1
426213 99426213 1001 86380 86390 1
427200 99427200 1001 86380 86390 1
427295 99427295 1001 86380 86390 1
428511 99428511 1001 86380 86390 1
428582 99428582 1001 86380 86390 1
428318 99428318 1001 86380 86390 1
428243 99428243 1001 86380 86390 1
427941 99427941 1001 86380 86390 1
427967 99427967 1001 86380 86390 1
428087 99428087 1001 86380 86390 1
427677 99427677 1001 86380 86390 1
427867 99427867 1001 86380 86390 1
427532 99427532 1001 86380 86390 1
429010 99429010 1001 86380 86390 1
429141 99429141 1001 86380 86390 1
428983 99428983 1001 86380 86390 1
430284 99430284 1001 86380 86390 1
429780 99429780 1001 86380 86390 1
429697 99429697 1001 86380 86390 1
429938 99429938 1001 86380 86390 1
429628 99429628 1001 86380 86390 1
429870 99429870 1001 86380 86390 1
429681 99429681 1001 86380 86390 1
429222 99429222 1001 86380 86390 1
429466 99429466 1001 86380 86390 1
429486 99429486 1001 86380 86390 1
429185 99429185 1001 86380 86390 1
430408 99430408 1001 86380 86390 1
430467 99430467 1001 86380 86390 1
431798 99431798 1001 86380 86390 1
431306 99431306 1001 86380 86390 1
431331 99431331 1001 86380 86390 1
431263 99431263 1001 86380 86390 1
431633 99431633 1001 86380 86390 1
430994 99430994 1001 86380 86390 1
431112 99431112 1001 86380 86390 1
432221 99432221 1001 86380 86390 1
432272 99432272 1001 86380 86390 1
432128 99432128 1001 86380 86390 1
432436 99432436 1001 86380 86390 1
433632 99433632 1001 86380 86390 1
433098 99433098 1001 86380 86390 1
432915 99432915 1001 86380 86390 1
433304 99433304 1001 86380 86390 1
432942 99432942 1001 86380 86390 1
432630 99432630 1001 86380 86390 1
432656 99432656 1001 86380 86390 1
432678 99432678 1001 86380 86390 1
432759 99432759 1001 86380 86390 1
432538 99432538 1001 86380 86390 1
432684 99432684 1001 86380 86390 1
432639 99432639 1001 86380 86390 1
432737 99432737 1001 86380 86390 1
433900 99433900 1001 86380 86390 1
433737 99433737 1001 86380 86390 1
433871 99433871 1001 86380 86390 1
433767 99433767 1001 86380 86390 1
433849 99433849 1001 86380 86390 1
434875 99434875 1001 86380 86390 1
434946 99434946 1001 86380 86390 1
434974 99434974 1001 86380 86390 1
434633 99434633 1001 86380 86390 1
434343 99434343 1001 86380 86390 1
434416 99434416 1001 86380 86390 1
434526 99434526 1001 86380 86390 1
434558 99434558 1001 86380 86390 1
435678 99435678 1001 86380 86390 1
435611 99435611 1001 86380 86390 1
436965 99436965 1001 86380 86390 1
436168 99436168 1001 86380 86390 1
436144 99436144 1001 86380 86390 1
436277 99436277 1001 86380 86390 1
300043 99300043 1001 86380 86390 1
437346 99437346 1001 86380 86390 1
300048 99300048 1001 86380 86390 1
437277 99437277 1001 86380 86390 1
300667 99300667 1001 86380 86390 1
300617 99300617 1001 86380 86390 1
300684 99300684 1001 86380 86390 1
300650 99300650 1001 86380 86390 1
300726 99300726 1001 86380 86390 1
300560 99300560 1001 86380 86390 1
300651 99300651 1001 86380 86390 1
300490 99300490 1001 86380 86390 1
300179 99300179 1001 86380 86390 1
300309 99300309 1001 86380 86390 1
300248 99300248 1001 86380 86390 1
300171 99300171 1001 86380 86390 1
300525 99300525 1001 86380 86390 1
300789 99300789 1001 86380 86390 1
300893 99300893 1001 86380 86390 1
301504 99301504 1001 86380 86390 1
301450 99301450 1001 86380 86390 1
301276 99301276 1001 86380 86390 1
301163 99301163 1001 86380 86390 1
301320 99301320 1001 86380 86390 1
301016 99301016 1001 86380 86390 1
301136 99301136 1001 86380 86390 1
301746 99301746 1001 86380 86390 1
301721 99301721 1001 86380 86390 1
301621 99301621 1001 86380 86390 1
301622 99301622 1001 86380 86390 1
301677 99301677 1001 86380 86390 1
302307 99302307 1001 86380 86390 1
302260 99302260 1001 86380 86390 1
302369 99302369 1001 86380 86390 1
302210 99302210 1001 86380 86390 1
302166 99302166 1001 86380 86390 1
301812 99301812 1001 86380 86390 1
301914 99301914 1001 86380 86390 1
302425 99302425 1001 86380 86390 1
303169 99303169 1001 86380 86390 1
303135 99303135 1001 86380 86390 1
303034 99303034 1001 86380 86390 1
303074 99303074 1001 86380 86390 1
303036 99303036 1001 86380 86390 1
302951 99302951 1001 86380 86390 1
302848 99302848 1001 86380 86390 1
302966 99302966 1001 86380 86390 1
302615 99302615 1001 86380 86390 1
302732 99302732 1001 86380 86390 1
302656 99302656 1001 86380 86390 1
302733 99302733 1001 86380 86390 1
302647 99302647 1001 86380 86390 1
302699 99302699 1001 86380 86390 1
303301 99303301 1001 86380 86390 1
303368 99303368 1001 86380 86390 1
303933 99303933 1001 86380 86390 1
303909 99303909 1001 86380 86390 1
303898 99303898 1001 86380 86390 1
303622 99303622 1001 86380 86390 1
303652 99303652 1001 86380 86390 1
303717 99303717 1001 86380 86390 1
303694 99303694 1001 86380 86390 1
303630 99303630 1001 86380 86390 1
303493 99303493 1001 86380 86390 1
303567 99303567 1001 86380 86390 1
304187 99304187 1001 86380 86390 1
304164 99304164 1001 86380 86390 1
304827 99304827 1001 86380 86390 1
304589 99304589 1001 86380 86390 1
304473 99304473 1001 86380 86390 1
304632 99304632 1001 86380 86390 1
304547 99304547 1001 86380 86390 1
304484 99304484 1001 86380 86390 1
304399 99304399 1001 86380 86390 1
304361 99304361 1001 86380 86390 1
304987 99304987 1001 86380 86390 1
304860 99304860 1001 86380 86390 1
304958 99304958 1001 86380 86390 1
305661 99305661 1001 86380 86390 1
305486 99305486 1001 86380 86390 1
305577 99305577 1001 86380 86390 1
305593 99305593 1001 86380 86390 1
305678 99305678 1001 86380 86390 1
305469 99305469 1001 86380 86390 1
305381 99305381 1001 86380 86390 1
305142 99305142 1001 86380 86390 1
305077 99305077 1001 86380 86390 1
305158 99305158 1001 86380 86390 1
305215 99305215 1001 86380 86390 1
305152 99305152 1001 86380 86390 1
305204 99305204 1001 86380 86390 1
305218 99305218 1001 86380 86390 1
500170 99500170 1001 86380 86390 1
500752 99500752 1001 86380 86390 1
500811 99500811 1001 86380 86390 1
500504 99500504 1001 86380 86390 1
500431 99500431 1001 86380 86390 1
500839 99500839 1001 86380 86390 1
500983 99500983 1001 86380 86390 1
500820 99500820 1001 86380 86390 1
501437 99501437 1001 86380 86390 1
501528 99501528 1001 86380 86390 1
501555 99501555 1001 86380 86390 1
501594 99501594 1001 86380 86390 1
501584 99501584 1001 86380 86390 1
501347 99501347 1001 86380 86390 1
501310 99501310 1001 86380 86390 1
501262 99501262 1001 86380 86390 1
501169 99501169 1001 86380 86390 1
501714 99501714 1001 86380 86390 1
501716 99501716 1001 86380 86390 1
501747 99501747 1001 86380 86390 1
501828 99501828 1001 86380 86390 1
502286 99502286 1001 86380 86390 1
502312 99502312 1001 86380 86390 1
502274 99502274 1001 86380 86390 1
502391 99502391 1001 86380 86390 1
502438 99502438 1001 86380 86390 1
502442 99502442 1001 86380 86390 1
502447 99502447 1001 86380 86390 1
502358 99502358 1001 86380 86390 1
502399 99502399 1001 86380 86390 1
502271 99502271 1001 86380 86390 1
502092 99502092 1001 86380 86390 1
502055 99502055 1001 86380 86390 1
502251 99502251 1001 86380 86390 1
502193 99502193 1001 86380 86390 1
502156 99502156 1001 86380 86390 1
501924 99501924 1001 86380 86390 1
502044 99502044 1001 86380 86390 1
501981 99501981 1001 86380 86390 1
501865 99501865 1001 86380 86390 1
501995 99501995 1001 86380 86390 1
501893 99501893 1001 86380 86390 1
501946 99501946 1001 86380 86390 1
501896 99501896 1001 86380 86390 1
502608 99502608 1001 86380 86390 1
502558 99502558 1001 86380 86390 1
502524 99502524 1001 86380 86390 1
502667 99502667 1001 86380 86390 1
503089 99503089 1001 86380 86390 1
503101 99503101 1001 86380 86390 1
503260 99503260 1001 86380 86390 1
503119 99503119 1001 86380 86390 1
503281 99503281 1001 86380 86390 1
503175 99503175 1001 86380 86390 1
503036 99503036 1001 86380 86390 1
502913 99502913 1001 86380 86390 1
502992 99502992 1001 86380 86390 1
502800 99502800 1001 86380 86390 1
502777 99502777 1001 86380 86390 1
502810 99502810 1001 86380 86390 1
502709 99502709 1001 86380 86390 1
503304 99503304 1001 86380 86390 1
503318 99503318 1001 86380 86390 1
503448 99503448 1001 86380 86390 1
503321 99503321 1001 86380 86390 1
503348 99503348 1001 86380 86390 1
503416 99503416 1001 86380 86390 1
503340 99503340 1001 86380 86390 1
504042 99504042 1001 86380 86390 1
504069 99504069 1001 86380 86390 1
504032 99504032 1001 86380 86390 1
504036 99504036 1001 86380 86390 1
503773 99503773 1001 86380 86390 1
503761 99503761 1001 86380 86390 1
503896 99503896 1001 86380 86390 1
503728 99503728 1001 86380 86390 1
504121 99504121 1001 86380 86390 1
504229 99504229 1001 86380 86390 1
504231 99504231 1001 86380 86390 1
504908 99504908 1001 86380 86390 1
504903 99504903 1001 86380 86390 1
504570 99504570 1001 86380 86390 1
504660 99504660 1001 86380 86390 1
504431 99504431 1001 86380 86390 1
504497 99504497 1001 86380 86390 1
504448 99504448 1001 86380 86390 1
504399 99504399 1001 86380 86390 1
504400 99504400 1001 86380 86390 1
504465 99504465 1001 86380 86390 1
504968 99504968 1001 86380 86390 1
505103 99505103 1001 86380 86390 1
504978 99504978 1001 86380 86390 1
505683 99505683 1001 86380 86390 1
505740 99505740 1001 86380 86390 1
505726 99505726 1001 86380 86390 1
505589 99505589 1001 86380 86390 1
505490 99505490 1001 86380 86390 1
505454 99505454 1001 86380 86390 1
505218 99505218 1001 86380 86390 1
505167 99505167 1001 86380 86390 1
505337 99505337 1001 86380 86390 1
505212 99505212 1001 86380 86390 1
505897 99505897 1001 86380 86390 1
505940 99505940 1001 86380 86390 1
505878 99505878 1001 86380 86390 1
505804 99505804 1001 86380 86390 1
506494 99506494 1001 86380 86390 1
506509 99506509 1001 86380 86390 1
506446 99506446 1001 86380 86390 1
506410 99506410 1001 86380 86390 1
506477 99506477 1001 86380 86390 1
506532 99506532 1001 86380 86390 1
506121 99506121 1001 86380 86390 1
506150 99506150 1001 86380 86390 1
506089 99506089 1001 86380 86390 1
506169 99506169 1001 86380 86390 1
507192 99507192 1001 86380 86390 1
507077 99507077 1001 86380 86390 1
507043 99507043 1001 86380 86390 1
506924 99506924 1001 86380 86390 1
506979 99506979 1001 86380 86390 1
507538 99507538 1001 86380 86390 1
507530 99507530 1001 86380 86390 1
508103 99508103 1001 86380 86390 1
508053 99508053 1001 86380 86390 1
508117 99508117 1001 86380 86390 1
507952 99507952 1001 86380 86390 1
508006 99508006 1001 86380 86390 1
508020 99508020 1001 86380 86390 1
507933 99507933 1001 86380 86390 1
507998 99507998 1001 86380 86390 1
507861 99507861 1001 86380 86390 1
507791 99507791 1001 86380 86390 1
508896 99508896 1001 86380 86390 1
508924 99508924 1001 86380 86390 1
509016 99509016 1001 86380 86390 1
509008 99509008 1001 86380 86390 1
508834 99508834 1001 86380 86390 1
508531 99508531 1001 86380 86390 1
508640 99508640 1001 86380 86390 1
508590 99508590 1001 86380 86390 1
509213 99509213 1001 86380 86390 1
509759 99509759 1001 86380 86390 1
509799 99509799 1001 86380 86390 1
509853 99509853 1001 86380 86390 1
509699 99509699 1001 86380 86390 1
509703 99509703 1001 86380 86390 1
509819 99509819 1001 86380 86390 1
509807 99509807 1001 86380 86390 1
509743 99509743 1001 86380 86390 1
509644 99509644 1001 86380 86390 1
509531 99509531 1001 86380 86390 1
509492 99509492 1001 86380 86390 1
509309 99509309 1001 86380 86390 1
509378 99509378 1001 86380 86390 1
509393 99509393 1001 86380 86390 1
509938 99509938 1001 86380 86390 1
509964 99509964 1001 86380 86390 1
509980 99509980 1001 86380 86390 1
510103 99510103 1001 86380 86390 1
510599 99510599 1001 86380 86390 1
510535 99510535 1001 86380 86390 1
510608 99510608 1001 86380 86390 1
510716 99510716 1001 86380 86390 1
510340 99510340 1001 86380 86390 1
510500 99510500 1001 86380 86390 1
510348 99510348 1001 86380 86390 1
510349 99510349 1001 86380 86390 1
510880 99510880 1001 86380 86390 1
510315 99510315 1001 86380 86390 1
510733 99510733 1001 86380 86390 1
510889 99510889 1001 86380 86390 1
511370 99511370 1001 86380 86390 1
511143 99511143 1001 86380 86390 1
511326 99511326 1001 86380 86390 1
511161 99511161 1001 86380 86390 1
511331 99511331 1001 86380 86390 1
511229 99511229 1001 86380 86390 1
511592 99511592 1001 86380 86390 1
511631 99511631 1001 86380 86390 1
511670 99511670 1001 86380 86390 1
511712 99511712 1001 86380 86390 1
511665 99511665 1001 86380 86390 1
511678 99511678 1001 86380 86390 1
512343 99512343 1001 86380 86390 1
512264 99512264 1001 86380 86390 1
512246 99512246 1001 86380 86390 1
512034 99512034 1001 86380 86390 1
512141 99512141 1001 86380 86390 1
512029 99512029 1001 86380 86390 1
512043 99512043 1001 86380 86390 1
511881 99511881 1001 86380 86390 1
512415 99512415 1001 86380 86390 1
512417 99512417 1001 86380 86390 1
512563 99512563 1001 86380 86390 1
512551 99512551 1001 86380 86390 1
512515 99512515 1001 86380 86390 1
512387 99512387 1001 86380 86390 1
513131 99513131 1001 86380 86390 1
513067 99513067 1001 86380 86390 1
513182 99513182 1001 86380 86390 1
513150 99513150 1001 86380 86390 1
512845 99512845 1001 86380 86390 1
512858 99512858 1001 86380 86390 1
512970 99512970 1001 86380 86390 1
512676 99512676 1001 86380 86390 1
512766 99512766 1001 86380 86390 1
512638 99512638 1001 86380 86390 1
513219 99513219 1001 86380 86390 1
513972 99513972 1001 86380 86390 1
514019 99514019 1001 86380 86390 1
513778 99513778 1001 86380 86390 1
513666 99513666 1001 86380 86390 1
513438 99513438 1001 86380 86390 1
513469 99513469 1001 86380 86390 1
513471 99513471 1001 86380 86390 1
513536 99513536 1001 86380 86390 1
513498 99513498 1001 86380 86390 1
513603 99513603 1001 86380 86390 1
514042 99514042 1001 86380 86390 1
514856 99514856 1001 86380 86390 1
514821 99514821 1001 86380 86390 1
514733 99514733 1001 86380 86390 1
514682 99514682 1001 86380 86390 1
514686 99514686 1001 86380 86390 1
514564 99514564 1001 86380 86390 1
514590 99514590 1001 86380 86390 1
514517 99514517 1001 86380 86390 1
514396 99514396 1001 86380 86390 1
514272 99514272 1001 86380 86390 1
514389 99514389 1001 86380 86390 1
515053 99515053 1001 86380 86390 1
515005 99515005 1001 86380 86390 1
515647 99515647 1001 86380 86390 1
515649 99515649 1001 86380 86390 1
515570 99515570 1001 86380 86390 1
515644 99515644 1001 86380 86390 1
515388 99515388 1001 86380 86390 1
515222 99515222 1001 86380 86390 1
515135 99515135 1001 86380 86390 1
515740 99515740 1001 86380 86390 1
515717 99515717 1001 86380 86390 1
515769 99515769 1001 86380 86390 1
516510 99516510 1001 86380 86390 1
516267 99516267 1001 86380 86390 1
516190 99516190 1001 86380 86390 1
516234 99516234 1001 86380 86390 1
515993 99515993 1001 86380 86390 1
516007 99516007 1001 86380 86390 1
516039 99516039 1001 86380 86390 1
515910 99515910 1001 86380 86390 1
515949 99515949 1001 86380 86390 1
516586 99516586 1001 86380 86390 1
516640 99516640 1001 86380 86390 1
516653 99516653 1001 86380 86390 1
516518 99516518 1001 86380 86390 1
517198 99517198 1001 86380 86390 1
517316 99517316 1001 86380 86390 1
517279 99517279 1001 86380 86390 1
517320 99517320 1001 86380 86390 1
517001 99517001 1001 86380 86390 1
517002 99517002 1001 86380 86390 1
517111 99517111 1001 86380 86390 1
517024 99517024 1001 86380 86390 1
516741 99516741 1001 86380 86390 1
516820 99516820 1001 86380 86390 1
516872 99516872 1001 86380 86390 1
516899 99516899 1001 86380 86390 1
516876 99516876 1001 86380 86390 1
516747 99516747 1001 86380 86390 1
516721 99516721 1001 86380 86390 1
516722 99516722 1001 86380 86390 1
516841 99516841 1001 86380 86390 1
518125 99518125 1001 86380 86390 1
518161 99518161 1001 86380 86390 1
518147 99518147 1001 86380 86390 1
517788 99517788 1001 86380 86390 1
517935 99517935 1001 86380 86390 1
517706 99517706 1001 86380 86390 1
517577 99517577 1001 86380 86390 1
518334 99518334 1001 86380 86390 1
518178 99518178 1001 86380 86390 1
518952 99518952 1001 86380 86390 1
518745 99518745 1001 86380 86390 1
518660 99518660 1001 86380 86390 1
518713 99518713 1001 86380 86390 1
518624 99518624 1001 86380 86390 1
518779 99518779 1001 86380 86390 1
518716 99518716 1001 86380 86390 1
518395 99518395 1001 86380 86390 1
518512 99518512 1001 86380 86390 1
518474 99518474 1001 86380 86390 1
518554 99518554 1001 86380 86390 1
518496 99518496 1001 86380 86390 1
518392 99518392 1001 86380 86390 1
519173 99519173 1001 86380 86390 1
519044 99519044 1001 86380 86390 1
519629 99519629 1001 86380 86390 1
519710 99519710 1001 86380 86390 1
519468 99519468 1001 86380 86390 1
519431 99519431 1001 86380 86390 1
519562 99519562 1001 86380 86390 1
519563 99519563 1001 86380 86390 1
519576 99519576 1001 86380 86390 1
519298 99519298 1001 86380 86390 1
519264 99519264 1001 86380 86390 1
519394 99519394 1001 86380 86390 1
519226 99519226 1001 86380 86390 1
519228 99519228 1001 86380 86390 1
519215 99519215 1001 86380 86390 1
519861 99519861 1001 86380 86390 1
520525 99520525 1001 86380 86390 1
520474 99520474 1001 86380 86390 1
520516 99520516 1001 86380 86390 1
520441 99520441 1001 86380 86390 1
520624 99520624 1001 86380 86390 1
520632 99520632 1001 86380 86390 1
520511 99520511 1001 86380 86390 1
520282 99520282 1001 86380 86390 1
520308 99520308 1001 86380 86390 1
520401 99520401 1001 86380 86390 1
520431 99520431 1001 86380 86390 1
520381 99520381 1001 86380 86390 1
520421 99520421 1001 86380 86390 1
520032 99520032 1001 86380 86390 1
520837 99520837 1001 86380 86390 1
520646 99520646 1001 86380 86390 1
521275 99521275 1001 86380 86390 1
521316 99521316 1001 86380 86390 1
521455 99521455 1001 86380 86390 1
521132 99521132 1001 86380 86390 1
521082 99521082 1001 86380 86390 1
521201 99521201 1001 86380 86390 1
521218 99521218 1001 86380 86390 1
521064 99521064 1001 86380 86390 1
520980 99520980 1001 86380 86390 1
520955 99520955 1001 86380 86390 1
521034 99521034 1001 86380 86390 1
520996 99520996 1001 86380 86390 1
520869 99520869 1001 86380 86390 1
520883 99520883 1001 86380 86390 1
521026 99521026 1001 86380 86390 1
521478 99521478 1001 86380 86390 1
521585 99521585 1001 86380 86390 1
521508 99521508 1001 86380 86390 1
521667 99521667 1001 86380 86390 1
521473 99521473 1001 86380 86390 1
522178 99522178 1001 86380 86390 1
522156 99522156 1001 86380 86390 1
522173 99522173 1001 86380 86390 1
522175 99522175 1001 86380 86390 1
522049 99522049 1001 86380 86390 1
522037 99522037 1001 86380 86390 1
522028 99522028 1001 86380 86390 1
521991 99521991 1001 86380 86390 1
521797 99521797 1001 86380 86390 1
521733 99521733 1001 86380 86390 1
521759 99521759 1001 86380 86390 1
522369 99522369 1001 86380 86390 1
522370 99522370 1001 86380 86390 1
522435 99522435 1001 86380 86390 1
522413 99522413 1001 86380 86390 1
522454 99522454 1001 86380 86390 1
522965 99522965 1001 86380 86390 1
523015 99523015 1001 86380 86390 1
522835 99522835 1001 86380 86390 1
522563 99522563 1001 86380 86390 1
522564 99522564 1001 86380 86390 1
522514 99522514 1001 86380 86390 1
523132 99523132 1001 86380 86390 1
523121 99523121 1001 86380 86390 1
523754 99523754 1001 86380 86390 1
523591 99523591 1001 86380 86390 1
523552 99523552 1001 86380 86390 1
523645 99523645 1001 86380 86390 1
523607 99523607 1001 86380 86390 1
523508 99523508 1001 86380 86390 1
524115 99524115 1001 86380 86390 1
524015 99524015 1001 86380 86390 1
524081 99524081 1001 86380 86390 1
523954 99523954 1001 86380 86390 1
524667 99524667 1001 86380 86390 1
524709 99524709 1001 86380 86390 1
524645 99524645 1001 86380 86390 1
524763 99524763 1001 86380 86390 1
524428 99524428 1001 86380 86390 1
524407 99524407 1001 86380 86390 1
524460 99524460 1001 86380 86390 1
524254 99524254 1001 86380 86390 1
524295 99524295 1001 86380 86390 1
524291 99524291 1001 86380 86390 1
525484 99525484 1001 86380 86390 1
525301 99525301 1001 86380 86390 1
525250 99525250 1001 86380 86390 1
525328 99525328 1001 86380 86390 1
525240 99525240 1001 86380 86390 1
525320 99525320 1001 86380 86390 1
525373 99525373 1001 86380 86390 1
525160 99525160 1001 86380 86390 1
524991 99524991 1001 86380 86390 1
525075 99525075 1001 86380 86390 1
525749 99525749 1001 86380 86390 1
525801 99525801 1001 86380 86390 1
525754 99525754 1001 86380 86390 1
526387 99526387 1001 86380 86390 1
526233 99526233 1001 86380 86390 1
526338 99526338 1001 86380 86390 1
526366 99526366 1001 86380 86390 1
526341 99526341 1001 86380 86390 1
526280 99526280 1001 86380 86390 1
526054 99526054 1001 86380 86390 1
525826 99525826 1001 86380 86390 1
526489 99526489 1001 86380 86390 1
527101 99527101 1001 86380 86390 1
526902 99526902 1001 86380 86390 1
526882 99526882 1001 86380 86390 1
526947 99526947 1001 86380 86390 1
526871 99526871 1001 86380 86390 1
526988 99526988 1001 86380 86390 1
526680 99526680 1001 86380 86390 1
526771 99526771 1001 86380 86390 1
526797 99526797 1001 86380 86390 1
526830 99526830 1001 86380 86390 1
526652 99526652 1001 86380 86390 1
527393 99527393 1001 86380 86390 1
527952 99527952 1001 86380 86390 1
527901 99527901 1001 86380 86390 1
527889 99527889 1001 86380 86390 1
527740 99527740 1001 86380 86390 1
527757 99527757 1001 86380 86390 1
527719 99527719 1001 86380 86390 1
527810 99527810 1001 86380 86390 1
527841 99527841 1001 86380 86390 1
527483 99527483 1001 86380 86390 1
527539 99527539 1001 86380 86390 1
527579 99527579 1001 86380 86390 1
527518 99527518 1001 86380 86390 1
527663 99527663 1001 86380 86390 1
528128 99528128 1001 86380 86390 1
528193 99528193 1001 86380 86390 1
528208 99528208 1001 86380 86390 1
528222 99528222 1001 86380 86390 1
528237 99528237 1001 86380 86390 1
528109 99528109 1001 86380 86390 1
528870 99528870 1001 86380 86390 1
528779 99528779 1001 86380 86390 1
528797 99528797 1001 86380 86390 1
528837 99528837 1001 86380 86390 1
528638 99528638 1001 86380 86390 1
528333 99528333 1001 86380 86390 1
528465 99528465 1001 86380 86390 1
528336 99528336 1001 86380 86390 1
528339 99528339 1001 86380 86390 1
528925 99528925 1001 86380 86390 1
529057 99529057 1001 86380 86390 1
528921 99528921 1001 86380 86390 1
529727 99529727 1001 86380 86390 1
529633 99529633 1001 86380 86390 1
529662 99529662 1001 86380 86390 1
529611 99529611 1001 86380 86390 1
529323 99529323 1001 86380 86390 1
529305 99529305 1001 86380 86390 1
529137 99529137 1001 86380 86390 1
529297 99529297 1001 86380 86390 1
530517 99530517 1001 86380 86390 1
530441 99530441 1001 86380 86390 1
530499 99530499 1001 86380 86390 1
530210 99530210 1001 86380 86390 1
530223 99530223 1001 86380 86390 1
530173 99530173 1001 86380 86390 1
530318 99530318 1001 86380 86390 1
529948 99529948 1001 86380 86390 1
530073 99530073 1001 86380 86390 1
530693 99530693 1001 86380 86390 1
530737 99530737 1001 86380 86390 1
530679 99530679 1001 86380 86390 1
531350 99531350 1001 86380 86390 1
531190 99531190 1001 86380 86390 1
531175 99531175 1001 86380 86390 1
531062 99531062 1001 86380 86390 1
531037 99531037 1001 86380 86390 1
530973 99530973 1001 86380 86390 1
530811 99530811 1001 86380 86390 1
530908 99530908 1001 86380 86390 1
530831 99530831 1001 86380 86390 1
531403 99531403 1001 86380 86390 1
531464 99531464 1001 86380 86390 1
532174 99532174 1001 86380 86390 1
532158 99532158 1001 86380 86390 1
532017 99532017 1001 86380 86390 1
532006 99532006 1001 86380 86390 1
531858 99531858 1001 86380 86390 1
531924 99531924 1001 86380 86390 1
531887 99531887 1001 86380 86390 1
531862 99531862 1001 86380 86390 1
531893 99531893 1001 86380 86390 1
531857 99531857 1001 86380 86390 1
531653 99531653 1001 86380 86390 1
531694 99531694 1001 86380 86390 1
531787 99531787 1001 86380 86390 1
532256 99532256 1001 86380 86390 1
532364 99532364 1001 86380 86390 1
532209 99532209 1001 86380 86390 1
532276 99532276 1001 86380 86390 1
532267 99532267 1001 86380 86390 1
532895 99532895 1001 86380 86390 1
533006 99533006 1001 86380 86390 1
532751 99532751 1001 86380 86390 1
532757 99532757 1001 86380 86390 1
532668 99532668 1001 86380 86390 1
532746 99532746 1001 86380 86390 1
532489 99532489 1001 86380 86390 1
532554 99532554 1001 86380 86390 1
532456 99532456 1001 86380 86390 1
533223 99533223 1001 86380 86390 1
533149 99533149 1001 86380 86390 1
533214 99533214 1001 86380 86390 1
533232 99533232 1001 86380 86390 1
533858 99533858 1001 86380 86390 1
533784 99533784 1001 86380 86390 1
533694 99533694 1001 86380 86390 1
533471 99533471 1001 86380 86390 1
533563 99533563 1001 86380 86390 1
533522 99533522 1001 86380 86390 1
533318 99533318 1001 86380 86390 1
533423 99533423 1001 86380 86390 1
533298 99533298 1001 86380 86390 1
533273 99533273 1001 86380 86390 1
533325 99533325 1001 86380 86390 1
533946 99533946 1001 86380 86390 1
533998 99533998 1001 86380 86390 1
533446 99533446 1001 86380 86390 1
533913 99533913 1001 86380 86390 1
534059 99534059 1001 86380 86390 1
533969 99533969 1001 86380 86390 1
534579 99534579 1001 86380 86390 1
534554 99534554 1001 86380 86390 1
534287 99534287 1001 86380 86390 1
534308 99534308 1001 86380 86390 1
534128 99534128 1001 86380 86390 1
534118 99534118 1001 86380 86390 1
534751 99534751 1001 86380 86390 1
534714 99534714 1001 86380 86390 1
534743 99534743 1001 86380 86390 1
535378 99535378 1001 86380 86390 1
535445 99535445 1001 86380 86390 1
535149 99535149 1001 86380 86390 1
535150 99535150 1001 86380 86390 1
535154 99535154 1001 86380 86390 1
534957 99534957 1001 86380 86390 1
534970 99534970 1001 86380 86390 1
534998 99534998 1001 86380 86390 1
534949 99534949 1001 86380 86390 1
535535 99535535 1001 86380 86390 1
535550 99535550 1001 86380 86390 1
535602 99535602 1001 86380 86390 1
535606 99535606 1001 86380 86390 1
535515 99535515 1001 86380 86390 1
535555 99535555 1001 86380 86390 1
536336 99536336 1001 86380 86390 1
536308 99536308 1001 86380 86390 1
536252 99536252 1001 86380 86390 1
536320 99536320 1001 86380 86390 1
536271 99536271 1001 86380 86390 1
536095 99536095 1001 86380 86390 1
535986 99535986 1001 86380 86390 1
535819 99535819 1001 86380 86390 1
535849 99535849 1001 86380 86390 1
536411 99536411 1001 86380 86390 1
536529 99536529 1001 86380 86390 1
536471 99536471 1001 86380 86390 1
536420 99536420 1001 86380 86390 1
537021 99537021 1001 86380 86390 1
537089 99537089 1001 86380 86390 1
536989 99536989 1001 86380 86390 1
536789 99536789 1001 86380 86390 1
536799 99536799 1001 86380 86390 1
536788 99536788 1001 86380 86390 1
536610 99536610 1001 86380 86390 1
536744 99536744 1001 86380 86390 1
536579 99536579 1001 86380 86390 1
537343 99537343 1001 86380 86390 1
537168 99537168 1001 86380 86390 1
537797 99537797 1001 86380 86390 1
537954 99537954 1001 86380 86390 1
537786 99537786 1001 86380 86390 1
537790 99537790 1001 86380 86390 1
537804 99537804 1001 86380 86390 1
537771 99537771 1001 86380 86390 1
537662 99537662 1001 86380 86390 1
537765 99537765 1001 86380 86390 1
537387 99537387 1001 86380 86390 1
537999 99537999 1001 86380 86390 1
538080 99538080 1001 86380 86390 1
537994 99537994 1001 86380 86390 1
538094 99538094 1001 86380 86390 1
538150 99538150 1001 86380 86390 1
538726 99538726 1001 86380 86390 1
538786 99538786 1001 86380 86390 1
538790 99538790 1001 86380 86390 1
538678 99538678 1001 86380 86390 1
538775 99538775 1001 86380 86390 1
538585 99538585 1001 86380 86390 1
538589 99538589 1001 86380 86390 1
538578 99538578 1001 86380 86390 1
538579 99538579 1001 86380 86390 1
538318 99538318 1001 86380 86390 1
538819 99538819 1001 86380 86390 1
538938 99538938 1001 86380 86390 1
539552 99539552 1001 86380 86390 1
539622 99539622 1001 86380 86390 1
539468 99539468 1001 86380 86390 1
539520 99539520 1001 86380 86390 1
539602 99539602 1001 86380 86390 1
539427 99539427 1001 86380 86390 1
539404 99539404 1001 86380 86390 1
539022 99539022 1001 86380 86390 1
539206 99539206 1001 86380 86390 1
539768 99539768 1001 86380 86390 1
539846 99539846 1001 86380 86390 1
539802 99539802 1001 86380 86390 1
540328 99540328 1001 86380 86390 1
540433 99540433 1001 86380 86390 1
540342 99540342 1001 86380 86390 1
540413 99540413 1001 86380 86390 1
540463 99540463 1001 86380 86390 1
540258 99540258 1001 86380 86390 1
540235 99540235 1001 86380 86390 1
539963 99539963 1001 86380 86390 1
539953 99539953 1001 86380 86390 1
539904 99539904 1001 86380 86390 1
540021 99540021 1001 86380 86390 1
539983 99539983 1001 86380 86390 1
540048 99540048 1001 86380 86390 1
540001 99540001 1001 86380 86390 1
541257 99541257 1001 86380 86390 1
540883 99540883 1001 86380 86390 1
540886 99540886 1001 86380 86390 1
540953 99540953 1001 86380 86390 1
540995 99540995 1001 86380 86390 1
541035 99541035 1001 86380 86390 1
540784 99540784 1001 86380 86390 1
540772 99540772 1001 86380 86390 1
541305 99541305 1001 86380 86390 1
541373 99541373 1001 86380 86390 1
541374 99541374 1001 86380 86390 1
541416 99541416 1001 86380 86390 1
541429 99541429 1001 86380 86390 1
541953 99541953 1001 86380 86390 1
542058 99542058 1001 86380 86390 1
542059 99542059 1001 86380 86390 1
541983 99541983 1001 86380 86390 1
542077 99542077 1001 86380 86390 1
541898 99541898 1001 86380 86390 1
541757 99541757 1001 86380 86390 1
541591 99541591 1001 86380 86390 1
541580 99541580 1001 86380 86390 1
541662 99541662 1001 86380 86390 1
541651 99541651 1001 86380 86390 1
542200 99542200 1001 86380 86390 1
542833 99542833 1001 86380 86390 1
542849 99542849 1001 86380 86390 1
542866 99542866 1001 86380 86390 1
542573 99542573 1001 86380 86390 1
542548 99542548 1001 86380 86390 1
542639 99542639 1001 86380 86390 1
542389 99542389 1001 86380 86390 1
542344 99542344 1001 86380 86390 1
543140 99543140 1001 86380 86390 1
542953 99542953 1001 86380 86390 1
543656 99543656 1001 86380 86390 1
543648 99543648 1001 86380 86390 1
543612 99543612 1001 86380 86390 1
543764 99543764 1001 86380 86390 1
543707 99543707 1001 86380 86390 1
543482 99543482 1001 86380 86390 1
543470 99543470 1001 86380 86390 1
543485 99543485 1001 86380 86390 1
543487 99543487 1001 86380 86390 1
543204 99543204 1001 86380 86390 1
543169 99543169 1001 86380 86390 1
543236 99543236 1001 86380 86390 1
543965 99543965 1001 86380 86390 1
543845 99543845 1001 86380 86390 1
544584 99544584 1001 86380 86390 1
544277 99544277 1001 86380 86390 1
544239 99544239 1001 86380 86390 1
544370 99544370 1001 86380 86390 1
544146 99544146 1001 86380 86390 1
544058 99544058 1001 86380 86390 1
544699 99544699 1001 86380 86390 1
544725 99544725 1001 86380 86390 1
544719 99544719 1001 86380 86390 1
544656 99544656 1001 86380 86390 1
432209 240 1001 70200 70977 1
511908 943 1001 39021 39320 1
400086 99400086 1001 86380 86390 1
400109 99400109 1001 86380 86390 1
400177 99400177 1001 86380 86390 1
400300 99400300 1001 86380 86390 1
400460 99400460 1001 86380 86390 1
400981 99400981 1001 86380 86390 1
400984 99400984 1001 86380 86390 1
400943 99400943 1001 86380 86390 1
401478 99401478 1001 86380 86390 1
401482 99401482 1001 86380 86390 1
401650 99401650 1001 86380 86390 1
401765 99401765 1001 86380 86390 1
401902 99401902 1001 86380 86390 1
401892 99401892 1001 86380 86390 1
402003 99402003 1001 86380 86390 1
402114 99402114 1001 86380 86390 1
402071 99402071 1001 86380 86390 1
402277 99402277 1001 86380 86390 1
402519 99402519 1001 86380 86390 1
402743 99402743 1001 86380 86390 1
402830 99402830 1001 86380 86390 1
402987 99402987 1001 86380 86390 1
403527 99403527 1001 86380 86390 1
404020 99404020 1001 86380 86390 1
404231 99404231 1001 86380 86390 1
404391 99404391 1001 86380 86390 1
404427 99404427 1001 86380 86390 1
404549 99404549 1001 86380 86390 1
404383 99404383 1001 86380 86390 1
404655 99404655 1001 86380 86390 1
404688 99404688 1001 86380 86390 1
404663 99404663 1001 86380 86390 1
404856 99404856 1001 86380 86390 1
404971 99404971 1001 86380 86390 1
404988 99404988 1001 86380 86390 1
405090 99405090 1001 86380 86390 1
405049 99405049 1001 86380 86390 1
405200 99405200 1001 86380 86390 1
405261 99405261 1001 86380 86390 1
405272 99405272 1001 86380 86390 1
405464 99405464 1001 86380 86390 1
405485 99405485 1001 86380 86390 1
405705 99405705 1001 86380 86390 1
405669 99405669 1001 86380 86390 1
405785 99405785 1001 86380 86390 1
405767 99405767 1001 86380 86390 1
405873 99405873 1001 86380 86390 1
406053 99406053 1001 86380 86390 1
406115 99406115 1001 86380 86390 1
406249 99406249 1001 86380 86390 1
406578 99406578 1001 86380 86390 1
406500 99406500 1001 86380 86390 1
406735 99406735 1001 86380 86390 1
406826 99406826 1001 86380 86390 1
406937 99406937 1001 86380 86390 1
407121 99407121 1001 86380 86390 1
407197 99407197 1001 86380 86390 1
407257 99407257 1001 86380 86390 1
407406 99407406 1001 86380 86390 1
407540 99407540 1001 86380 86390 1
407450 99407450 1001 86380 86390 1
407605 99407605 1001 86380 86390 1
407641 99407641 1001 86380 86390 1
407882 99407882 1001 86380 86390 1
407794 99407794 1001 86380 86390 1
407830 99407830 1001 86380 86390 1
407993 99407993 1001 86380 86390 1
408210 99408210 1001 86380 86390 1
408134 99408134 1001 86380 86390 1
408396 99408396 1001 86380 86390 1
408426 99408426 1001 86380 86390 1
408310 99408310 1001 86380 86390 1
408920 99408920 1001 86380 86390 1
409033 99409033 1001 86380 86390 1
409143 99409143 1001 86380 86390 1
409296 99409296 1001 86380 86390 1
409696 99409696 1001 86380 86390 1
409984 99409984 1001 86380 86390 1
409898 99409898 1001 86380 86390 1
409949 99409949 1001 86380 86390 1
409904 99409904 1001 86380 86390 1
409994 99409994 1001 86380 86390 1
410024 99410024 1001 86380 86390 1
410452 99410452 1001 86380 86390 1
410539 99410539 1001 86380 86390 1
410508 99410508 1001 86380 86390 1
410832 99410832 1001 86380 86390 1
410931 99410931 1001 86380 86390 1
411030 99411030 1001 86380 86390 1
411220 99411220 1001 86380 86390 1
411158 99411158 1001 86380 86390 1
411503 99411503 1001 86380 86390 1
411612 99411612 1001 86380 86390 1
411694 99411694 1001 86380 86390 1
412184 99412184 1001 86380 86390 1
412417 99412417 1001 86380 86390 1
413337 99413337 1001 86380 86390 1
413321 99413321 1001 86380 86390 1
413488 99413488 1001 86380 86390 1
413398 99413398 1001 86380 86390 1
413366 99413366 1001 86380 86390 1
413399 99413399 1001 86380 86390 1
413032 99413032 1001 86380 86390 1
412979 99412979 1001 86380 86390 1
413189 99413189 1001 86380 86390 1
413216 99413216 1001 86380 86390 1
413017 99413017 1001 86380 86390 1
413282 99413282 1001 86380 86390 1
412950 99412950 1001 86380 86390 1
412822 99412822 1001 86380 86390 1
412631 99412631 1001 86380 86390 1
412814 99412814 1001 86380 86390 1
412519 99412519 1001 86380 86390 1
413720 99413720 1001 86380 86390 1
415026 99415026 1001 86380 86390 1
415078 99415078 1001 86380 86390 1
414983 99414983 1001 86380 86390 1
415126 99415126 1001 86380 86390 1
415300 99415300 1001 86380 86390 1
414964 99414964 1001 86380 86390 1
414909 99414909 1001 86380 86390 1
414858 99414858 1001 86380 86390 1
414275 99414275 1001 86380 86390 1
415386 99415386 1001 86380 86390 1
415511 99415511 1001 86380 86390 1
415609 99415609 1001 86380 86390 1
415541 99415541 1001 86380 86390 1
416609 99416609 1001 86380 86390 1
416437 99416437 1001 86380 86390 1
416493 99416493 1001 86380 86390 1
416506 99416506 1001 86380 86390 1
416484 99416484 1001 86380 86390 1
416429 99416429 1001 86380 86390 1
415882 99415882 1001 86380 86390 1
415933 99415933 1001 86380 86390 1
416024 99416024 1001 86380 86390 1
415900 99415900 1001 86380 86390 1
417114 99417114 1001 86380 86390 1
417353 99417353 1001 86380 86390 1
417317 99417317 1001 86380 86390 1
417371 99417371 1001 86380 86390 1
418619 99418619 1001 86380 86390 1
418742 99418742 1001 86380 86390 1
418556 99418556 1001 86380 86390 1
418489 99418489 1001 86380 86390 1
418720 99418720 1001 86380 86390 1
418643 99418643 1001 86380 86390 1
418547 99418547 1001 86380 86390 1
418670 99418670 1001 86380 86390 1
418418 99418418 1001 86380 86390 1
418342 99418342 1001 86380 86390 1
418264 99418264 1001 86380 86390 1
418070 99418070 1001 86380 86390 1
418385 99418385 1001 86380 86390 1
418247 99418247 1001 86380 86390 1
417847 99417847 1001 86380 86390 1
418032 99418032 1001 86380 86390 1
417921 99417921 1001 86380 86390 1
417839 99417839 1001 86380 86390 1
417785 99417785 1001 86380 86390 1
417912 99417912 1001 86380 86390 1
417846 99417846 1001 86380 86390 1
418826 99418826 1001 86380 86390 1
420445 99420445 1001 86380 86390 1
420293 99420293 1001 86380 86390 1
419912 99419912 1001 86380 86390 1
419949 99419949 1001 86380 86390 1
419663 99419663 1001 86380 86390 1
419265 99419265 1001 86380 86390 1
419274 99419274 1001 86380 86390 1
419279 99419279 1001 86380 86390 1
419488 99419488 1001 86380 86390 1
420570 99420570 1001 86380 86390 1
420780 99420780 1001 86380 86390 1
420555 99420555 1001 86380 86390 1
420830 99420830 1001 86380 86390 1
421712 99421712 1001 86380 86390 1
421642 99421642 1001 86380 86390 1
421273 99421273 1001 86380 86390 1
421360 99421360 1001 86380 86390 1
421648 99421648 1001 86380 86390 1
421676 99421676 1001 86380 86390 1
420915 99420915 1001 86380 86390 1
420965 99420965 1001 86380 86390 1
422330 99422330 1001 86380 86390 1
423367 99423367 1001 86380 86390 1
423334 99423334 1001 86380 86390 1
423535 99423535 1001 86380 86390 1
423600 99423600 1001 86380 86390 1
423212 99423212 1001 86380 86390 1
422696 99422696 1001 86380 86390 1
422700 99422700 1001 86380 86390 1
424017 99424017 1001 86380 86390 1
424100 99424100 1001 86380 86390 1
423801 99423801 1001 86380 86390 1
425009 99425009 1001 86380 86390 1
425200 99425200 1001 86380 86390 1
425132 99425132 1001 86380 86390 1
425181 99425181 1001 86380 86390 1
424967 99424967 1001 86380 86390 1
424625 99424625 1001 86380 86390 1
424730 99424730 1001 86380 86390 1
424155 99424155 1001 86380 86390 1
424416 99424416 1001 86380 86390 1
425709 99425709 1001 86380 86390 1
425448 99425448 1001 86380 86390 1
425577 99425577 1001 86380 86390 1
425649 99425649 1001 86380 86390 1
425818 99425818 1001 86380 86390 1
425681 99425681 1001 86380 86390 1
426790 99426790 1001 86380 86390 1
426702 99426702 1001 86380 86390 1
426934 99426934 1001 86380 86390 1
427095 99427095 1001 86380 86390 1
426522 99426522 1001 86380 86390 1
426268 99426268 1001 86380 86390 1
427245 99427245 1001 86380 86390 1
427159 99427159 1001 86380 86390 1
427341 99427341 1001 86380 86390 1
428446 99428446 1001 86380 86390 1
427998 99427998 1001 86380 86390 1
428191 99428191 1001 86380 86390 1
427974 99427974 1001 86380 86390 1
427554 99427554 1001 86380 86390 1
429156 99429156 1001 86380 86390 1
428758 99428758 1001 86380 86390 1
430164 99430164 1001 86380 86390 1
430070 99430070 1001 86380 86390 1
430025 99430025 1001 86380 86390 1
430088 99430088 1001 86380 86390 1
430266 99430266 1001 86380 86390 1
429685 99429685 1001 86380 86390 1
429700 99429700 1001 86380 86390 1
429274 99429274 1001 86380 86390 1
429254 99429254 1001 86380 86390 1
429461 99429461 1001 86380 86390 1
430454 99430454 1001 86380 86390 1
430579 99430579 1001 86380 86390 1
430381 99430381 1001 86380 86390 1
430412 99430412 1001 86380 86390 1
430542 99430542 1001 86380 86390 1
432059 99432059 1001 86380 86390 1
431828 99431828 1001 86380 86390 1
431945 99431945 1001 86380 86390 1
431975 99431975 1001 86380 86390 1
431904 99431904 1001 86380 86390 1
431610 99431610 1001 86380 86390 1
431397 99431397 1001 86380 86390 1
430960 99430960 1001 86380 86390 1
432379 99432379 1001 86380 86390 1
433504 99433504 1001 86380 86390 1
433649 99433649 1001 86380 86390 1
432931 99432931 1001 86380 86390 1
433298 99433298 1001 86380 86390 1
433081 99433081 1001 86380 86390 1
433056 99433056 1001 86380 86390 1
433286 99433286 1001 86380 86390 1
432571 99432571 1001 86380 86390 1
432663 99432663 1001 86380 86390 1
433830 99433830 1001 86380 86390 1
433968 99433968 1001 86380 86390 1
435082 99435082 1001 86380 86390 1
435158 99435158 1001 86380 86390 1
435329 99435329 1001 86380 86390 1
434898 99434898 1001 86380 86390 1
434767 99434767 1001 86380 86390 1
434928 99434928 1001 86380 86390 1
434837 99434837 1001 86380 86390 1
434866 99434866 1001 86380 86390 1
434702 99434702 1001 86380 86390 1
434182 99434182 1001 86380 86390 1
434249 99434249 1001 86380 86390 1
434561 99434561 1001 86380 86390 1
435733 99435733 1001 86380 86390 1
435599 99435599 1001 86380 86390 1
435709 99435709 1001 86380 86390 1
435735 99435735 1001 86380 86390 1
435870 99435870 1001 86380 86390 1
435664 99435664 1001 86380 86390 1
435816 99435816 1001 86380 86390 1
435447 99435447 1001 86380 86390 1
437047 99437047 1001 86380 86390 1
436895 99436895 1001 86380 86390 1
436860 99436860 1001 86380 86390 1
436991 99436991 1001 86380 86390 1
437117 99437117 1001 86380 86390 1
436799 99436799 1001 86380 86390 1
436663 99436663 1001 86380 86390 1
436683 99436683 1001 86380 86390 1
436686 99436686 1001 86380 86390 1
436555 99436555 1001 86380 86390 1
436402 99436402 1001 86380 86390 1
436467 99436467 1001 86380 86390 1
436586 99436586 1001 86380 86390 1
436364 99436364 1001 86380 86390 1
436036 99436036 1001 86380 86390 1
435908 99435908 1001 86380 86390 1
436221 99436221 1001 86380 86390 1
435940 99435940 1001 86380 86390 1
437272 99437272 1001 86380 86390 1
437248 99437248 1001 86380 86390 1
437224 99437224 1001 86380 86390 1
300100 99300100 1001 86380 86390 1
437174 99437174 1001 86380 86390 1
300038 99300038 1001 86380 86390 1
300051 99300051 1001 86380 86390 1
300682 99300682 1001 86380 86390 1
300676 99300676 1001 86380 86390 1
300547 99300547 1001 86380 86390 1
300599 99300599 1001 86380 86390 1
300410 99300410 1001 86380 86390 1
300320 99300320 1001 86380 86390 1
300377 99300377 1001 86380 86390 1
300256 99300256 1001 86380 86390 1
300129 99300129 1001 86380 86390 1
300790 99300790 1001 86380 86390 1
300908 99300908 1001 86380 86390 1
300922 99300922 1001 86380 86390 1
300859 99300859 1001 86380 86390 1
300808 99300808 1001 86380 86390 1
300900 99300900 1001 86380 86390 1
300799 99300799 1001 86380 86390 1
301415 99301415 1001 86380 86390 1
301467 99301467 1001 86380 86390 1
301364 99301364 1001 86380 86390 1
301497 99301497 1001 86380 86390 1
301369 99301369 1001 86380 86390 1
301474 99301474 1001 86380 86390 1
301234 99301234 1001 86380 86390 1
301222 99301222 1001 86380 86390 1
301236 99301236 1001 86380 86390 1
301306 99301306 1001 86380 86390 1
301644 99301644 1001 86380 86390 1
301697 99301697 1001 86380 86390 1
301634 99301634 1001 86380 86390 1
301609 99301609 1001 86380 86390 1
301635 99301635 1001 86380 86390 1
301727 99301727 1001 86380 86390 1
301667 99301667 1001 86380 86390 1
302052 99302052 1001 86380 86390 1
302091 99302091 1001 86380 86390 1
302053 99302053 1001 86380 86390 1
302170 99302170 1001 86380 86390 1
301904 99301904 1001 86380 86390 1
301762 99301762 1001 86380 86390 1
301768 99301768 1001 86380 86390 1
301809 99301809 1001 86380 86390 1
301863 99301863 1001 86380 86390 1
302539 99302539 1001 86380 86390 1
303044 99303044 1001 86380 86390 1
303150 99303150 1001 86380 86390 1
303188 99303188 1001 86380 86390 1
303060 99303060 1001 86380 86390 1
302917 99302917 1001 86380 86390 1
302996 99302996 1001 86380 86390 1
302923 99302923 1001 86380 86390 1
302794 99302794 1001 86380 86390 1
302643 99302643 1001 86380 86390 1
303239 99303239 1001 86380 86390 1
303240 99303240 1001 86380 86390 1
304033 99304033 1001 86380 86390 1
303950 99303950 1001 86380 86390 1
303665 99303665 1001 86380 86390 1
303787 99303787 1001 86380 86390 1
303684 99303684 1001 86380 86390 1
303416 99303416 1001 86380 86390 1
303460 99303460 1001 86380 86390 1
303435 99303435 1001 86380 86390 1
303604 99303604 1001 86380 86390 1
304150 99304150 1001 86380 86390 1
304190 99304190 1001 86380 86390 1
304204 99304204 1001 86380 86390 1
304077 99304077 1001 86380 86390 1
304093 99304093 1001 86380 86390 1
304770 99304770 1001 86380 86390 1
304719 99304719 1001 86380 86390 1
304732 99304732 1001 86380 86390 1
304836 99304836 1001 86380 86390 1
304700 99304700 1001 86380 86390 1
304781 99304781 1001 86380 86390 1
304704 99304704 1001 86380 86390 1
304461 99304461 1001 86380 86390 1
304568 99304568 1001 86380 86390 1
304596 99304596 1001 86380 86390 1
304344 99304344 1001 86380 86390 1
305012 99305012 1001 86380 86390 1
304975 99304975 1001 86380 86390 1
305056 99305056 1001 86380 86390 1
305061 99305061 1001 86380 86390 1
305558 99305558 1001 86380 86390 1
305527 99305527 1001 86380 86390 1
305502 99305502 1001 86380 86390 1
305681 99305681 1001 86380 86390 1
305326 99305326 1001 86380 86390 1
305316 99305316 1001 86380 86390 1
305408 99305408 1001 86380 86390 1
305336 99305336 1001 86380 86390 1
305155 99305155 1001 86380 86390 1
305262 99305262 1001 86380 86390 1
305135 99305135 1001 86380 86390 1
305214 99305214 1001 86380 86390 1
500179 99500179 1001 86380 86390 1
500025 99500025 1001 86380 86390 1
500082 99500082 1001 86380 86390 1
500783 99500783 1001 86380 86390 1
500789 99500789 1001 86380 86390 1
500640 99500640 1001 86380 86390 1
500694 99500694 1001 86380 86390 1
500656 99500656 1001 86380 86390 1
500481 99500481 1001 86380 86390 1
500546 99500546 1001 86380 86390 1
500246 99500246 1001 86380 86390 1
500207 99500207 1001 86380 86390 1
500305 99500305 1001 86380 86390 1
500202 99500202 1001 86380 86390 1
500255 99500255 1001 86380 86390 1
500888 99500888 1001 86380 86390 1
500926 99500926 1001 86380 86390 1
501537 99501537 1001 86380 86390 1
501589 99501589 1001 86380 86390 1
501540 99501540 1001 86380 86390 1
501444 99501444 1001 86380 86390 1
501276 99501276 1001 86380 86390 1
501164 99501164 1001 86380 86390 1
501711 99501711 1001 86380 86390 1
502290 99502290 1001 86380 86390 1
502284 99502284 1001 86380 86390 1
502144 99502144 1001 86380 86390 1
502110 99502110 1001 86380 86390 1
502204 99502204 1001 86380 86390 1
502217 99502217 1001 86380 86390 1
502127 99502127 1001 86380 86390 1
502232 99502232 1001 86380 86390 1
502220 99502220 1001 86380 86390 1
502007 99502007 1001 86380 86390 1
501866 99501866 1001 86380 86390 1
502025 99502025 1001 86380 86390 1
502468 99502468 1001 86380 86390 1
502638 99502638 1001 86380 86390 1
502639 99502639 1001 86380 86390 1
502486 99502486 1001 86380 86390 1
503139 99503139 1001 86380 86390 1
503161 99503161 1001 86380 86390 1
502923 99502923 1001 86380 86390 1
503065 99503065 1001 86380 86390 1
502813 99502813 1001 86380 86390 1
502776 99502776 1001 86380 86390 1
502685 99502685 1001 86380 86390 1
502769 99502769 1001 86380 86390 1
502682 99502682 1001 86380 86390 1
503444 99503444 1001 86380 86390 1
503356 99503356 1001 86380 86390 1
503385 99503385 1001 86380 86390 1
503429 99503429 1001 86380 86390 1
503966 99503966 1001 86380 86390 1
504057 99504057 1001 86380 86390 1
503970 99503970 1001 86380 86390 1
504099 99504099 1001 86380 86390 1
503985 99503985 1001 86380 86390 1
503855 99503855 1001 86380 86390 1
503629 99503629 1001 86380 86390 1
503620 99503620 1001 86380 86390 1
504258 99504258 1001 86380 86390 1
504168 99504168 1001 86380 86390 1
504267 99504267 1001 86380 86390 1
504791 99504791 1001 86380 86390 1
504822 99504822 1001 86380 86390 1
504651 99504651 1001 86380 86390 1
504709 99504709 1001 86380 86390 1
504496 99504496 1001 86380 86390 1
504419 99504419 1001 86380 86390 1
504458 99504458 1001 86380 86390 1
505139 99505139 1001 86380 86390 1
505596 99505596 1001 86380 86390 1
505452 99505452 1001 86380 86390 1
505481 99505481 1001 86380 86390 1
505446 99505446 1001 86380 86390 1
505282 99505282 1001 86380 86390 1
505245 99505245 1001 86380 86390 1
505341 99505341 1001 86380 86390 1
505910 99505910 1001 86380 86390 1
505953 99505953 1001 86380 86390 1
505932 99505932 1001 86380 86390 1
505961 99505961 1001 86380 86390 1
506575 99506575 1001 86380 86390 1
506501 99506501 1001 86380 86390 1
506450 99506450 1001 86380 86390 1
506300 99506300 1001 86380 86390 1
506046 99506046 1001 86380 86390 1
505984 99505984 1001 86380 86390 1
505987 99505987 1001 86380 86390 1
506647 99506647 1001 86380 86390 1
506662 99506662 1001 86380 86390 1
506707 99506707 1001 86380 86390 1
507239 99507239 1001 86380 86390 1
507087 99507087 1001 86380 86390 1
507079 99507079 1001 86380 86390 1
507092 99507092 1001 86380 86390 1
507149 99507149 1001 86380 86390 1
506983 99506983 1001 86380 86390 1
506824 99506824 1001 86380 86390 1
507506 99507506 1001 86380 86390 1
508159 99508159 1001 86380 86390 1
508069 99508069 1001 86380 86390 1
507996 99507996 1001 86380 86390 1
508024 99508024 1001 86380 86390 1
507935 99507935 1001 86380 86390 1
508014 99508014 1001 86380 86390 1
507655 99507655 1001 86380 86390 1
507774 99507774 1001 86380 86390 1
507634 99507634 1001 86380 86390 1
507779 99507779 1001 86380 86390 1
508310 99508310 1001 86380 86390 1
508418 99508418 1001 86380 86390 1
508432 99508432 1001 86380 86390 1
509074 99509074 1001 86380 86390 1
508948 99508948 1001 86380 86390 1
508760 99508760 1001 86380 86390 1
508774 99508774 1001 86380 86390 1
508775 99508775 1001 86380 86390 1
508750 99508750 1001 86380 86390 1
508712 99508712 1001 86380 86390 1
508656 99508656 1001 86380 86390 1
508501 99508501 1001 86380 86390 1
509098 99509098 1001 86380 86390 1
509280 99509280 1001 86380 86390 1
509156 99509156 1001 86380 86390 1
509812 99509812 1001 86380 86390 1
509843 99509843 1001 86380 86390 1
509820 99509820 1001 86380 86390 1
509685 99509685 1001 86380 86390 1
509322 99509322 1001 86380 86390 1
509428 99509428 1001 86380 86390 1
509355 99509355 1001 86380 86390 1
509331 99509331 1001 86380 86390 1
510068 99510068 1001 86380 86390 1
510043 99510043 1001 86380 86390 1
510007 99510007 1001 86380 86390 1
510046 99510046 1001 86380 86390 1
509944 99509944 1001 86380 86390 1
509986 99509986 1001 86380 86390 1
510539 99510539 1001 86380 86390 1
510553 99510553 1001 86380 86390 1
510645 99510645 1001 86380 86390 1
510633 99510633 1001 86380 86390 1
510544 99510544 1001 86380 86390 1
510347 99510347 1001 86380 86390 1
510222 99510222 1001 86380 86390 1
510866 99510866 1001 86380 86390 1
510921 99510921 1001 86380 86390 1
510795 99510795 1001 86380 86390 1
510747 99510747 1001 86380 86390 1
510748 99510748 1001 86380 86390 1
511484 99511484 1001 86380 86390 1
511537 99511537 1001 86380 86390 1
511472 99511472 1001 86380 86390 1
511191 99511191 1001 86380 86390 1
510984 99510984 1001 86380 86390 1
511027 99511027 1001 86380 86390 1
510941 99510941 1001 86380 86390 1
511594 99511594 1001 86380 86390 1
511583 99511583 1001 86380 86390 1
512277 99512277 1001 86380 86390 1
512200 99512200 1001 86380 86390 1
512252 99512252 1001 86380 86390 1
512308 99512308 1001 86380 86390 1
512181 99512181 1001 86380 86390 1
512324 99512324 1001 86380 86390 1
512234 99512234 1001 86380 86390 1
512262 99512262 1001 86380 86390 1
512288 99512288 1001 86380 86390 1
512019 99512019 1001 86380 86390 1
512004 99512004 1001 86380 86390 1
513181 99513181 1001 86380 86390 1
513062 99513062 1001 86380 86390 1
513024 99513024 1001 86380 86390 1
512975 99512975 1001 86380 86390 1
512809 99512809 1001 86380 86390 1
512906 99512906 1001 86380 86390 1
512842 99512842 1001 86380 86390 1
512675 99512675 1001 86380 86390 1
512788 99512788 1001 86380 86390 1
513319 99513319 1001 86380 86390 1
513223 99513223 1001 86380 86390 1
513276 99513276 1001 86380 86390 1
513226 99513226 1001 86380 86390 1
513291 99513291 1001 86380 86390 1
513396 99513396 1001 86380 86390 1
513968 99513968 1001 86380 86390 1
513840 99513840 1001 86380 86390 1
513844 99513844 1001 86380 86390 1
513834 99513834 1001 86380 86390 1
513850 99513850 1001 86380 86390 1
513805 99513805 1001 86380 86390 1
513630 99513630 1001 86380 86390 1
513443 99513443 1001 86380 86390 1
513551 99513551 1001 86380 86390 1
513539 99513539 1001 86380 86390 1
514794 99514794 1001 86380 86390 1
514669 99514669 1001 86380 86390 1
514623 99514623 1001 86380 86390 1
514533 99514533 1001 86380 86390 1
514351 99514351 1001 86380 86390 1
514937 99514937 1001 86380 86390 1
514889 99514889 1001 86380 86390 1
514981 99514981 1001 86380 86390 1
515532 99515532 1001 86380 86390 1
515509 99515509 1001 86380 86390 1
515667 99515667 1001 86380 86390 1
515669 99515669 1001 86380 86390 1
515442 99515442 1001 86380 86390 1
515366 99515366 1001 86380 86390 1
515290 99515290 1001 86380 86390 1
515321 99515321 1001 86380 86390 1
515334 99515334 1001 86380 86390 1
515221 99515221 1001 86380 86390 1
515262 99515262 1001 86380 86390 1
515126 99515126 1001 86380 86390 1
515803 99515803 1001 86380 86390 1
515778 99515778 1001 86380 86390 1
515714 99515714 1001 86380 86390 1
516381 99516381 1001 86380 86390 1
516448 99516448 1001 86380 86390 1
516376 99516376 1001 86380 86390 1
516265 99516265 1001 86380 86390 1
516140 99516140 1001 86380 86390 1
516235 99516235 1001 86380 86390 1
516070 99516070 1001 86380 86390 1
516036 99516036 1001 86380 86390 1
515986 99515986 1001 86380 86390 1
516028 99516028 1001 86380 86390 1
516668 99516668 1001 86380 86390 1
516592 99516592 1001 86380 86390 1
516514 99516514 1001 86380 86390 1
516632 99516632 1001 86380 86390 1
517183 99517183 1001 86380 86390 1
517147 99517147 1001 86380 86390 1
517150 99517150 1001 86380 86390 1
517332 99517332 1001 86380 86390 1
517066 99517066 1001 86380 86390 1
516964 99516964 1001 86380 86390 1
517060 99517060 1001 86380 86390 1
517102 99517102 1001 86380 86390 1
516935 99516935 1001 86380 86390 1
516896 99516896 1001 86380 86390 1
516808 99516808 1001 86380 86390 1
516822 99516822 1001 86380 86390 1
516924 99516924 1001 86380 86390 1
517534 99517534 1001 86380 86390 1
517358 99517358 1001 86380 86390 1
518035 99518035 1001 86380 86390 1
517974 99517974 1001 86380 86390 1
517989 99517989 1001 86380 86390 1
517791 99517791 1001 86380 86390 1
517779 99517779 1001 86380 86390 1
517832 99517832 1001 86380 86390 1
517768 99517768 1001 86380 86390 1
517875 99517875 1001 86380 86390 1
517737 99517737 1001 86380 86390 1
517654 99517654 1001 86380 86390 1
518248 99518248 1001 86380 86390 1
518785 99518785 1001 86380 86390 1
518906 99518906 1001 86380 86390 1
518793 99518793 1001 86380 86390 1
518983 99518983 1001 86380 86390 1
518833 99518833 1001 86380 86390 1
518602 99518602 1001 86380 86390 1
518706 99518706 1001 86380 86390 1
518577 99518577 1001 86380 86390 1
518708 99518708 1001 86380 86390 1
518394 99518394 1001 86380 86390 1
518483 99518483 1001 86380 86390 1
519024 99519024 1001 86380 86390 1
519185 99519185 1001 86380 86390 1
519767 99519767 1001 86380 86390 1
519756 99519756 1001 86380 86390 1
519747 99519747 1001 86380 86390 1
519698 99519698 1001 86380 86390 1
519598 99519598 1001 86380 86390 1
519540 99519540 1001 86380 86390 1
519276 99519276 1001 86380 86390 1
519315 99519315 1001 86380 86390 1
519357 99519357 1001 86380 86390 1
519217 99519217 1001 86380 86390 1
519996 99519996 1001 86380 86390 1
519867 99519867 1001 86380 86390 1
519862 99519862 1001 86380 86390 1
520460 99520460 1001 86380 86390 1
520506 99520506 1001 86380 86390 1
520571 99520571 1001 86380 86390 1
520472 99520472 1001 86380 86390 1
520302 99520302 1001 86380 86390 1
520316 99520316 1001 86380 86390 1
520204 99520204 1001 86380 86390 1
520222 99520222 1001 86380 86390 1
520223 99520223 1001 86380 86390 1
520708 99520708 1001 86380 86390 1
520657 99520657 1001 86380 86390 1
520841 99520841 1001 86380 86390 1
521432 99521432 1001 86380 86390 1
521317 99521317 1001 86380 86390 1
521270 99521270 1001 86380 86390 1
521108 99521108 1001 86380 86390 1
521074 99521074 1001 86380 86390 1
521088 99521088 1001 86380 86390 1
521143 99521143 1001 86380 86390 1
520851 99520851 1001 86380 86390 1
520920 99520920 1001 86380 86390 1
520895 99520895 1001 86380 86390 1
520934 99520934 1001 86380 86390 1
521567 99521567 1001 86380 86390 1
521615 99521615 1001 86380 86390 1
522206 99522206 1001 86380 86390 1
522274 99522274 1001 86380 86390 1
521946 99521946 1001 86380 86390 1
521898 99521898 1001 86380 86390 1
522016 99522016 1001 86380 86390 1
522004 99522004 1001 86380 86390 1
521967 99521967 1001 86380 86390 1
521827 99521827 1001 86380 86390 1
522328 99522328 1001 86380 86390 1
522977 99522977 1001 86380 86390 1
522969 99522969 1001 86380 86390 1
522796 99522796 1001 86380 86390 1
522681 99522681 1001 86380 86390 1
522656 99522656 1001 86380 86390 1
523141 99523141 1001 86380 86390 1
523797 99523797 1001 86380 86390 1
523863 99523863 1001 86380 86390 1
523934 99523934 1001 86380 86390 1
523776 99523776 1001 86380 86390 1
523828 99523828 1001 86380 86390 1
523708 99523708 1001 86380 86390 1
523723 99523723 1001 86380 86390 1
523738 99523738 1001 86380 86390 1
523441 99523441 1001 86380 86390 1
523455 99523455 1001 86380 86390 1
523521 99523521 1001 86380 86390 1
524769 99524769 1001 86380 86390 1
524696 99524696 1001 86380 86390 1
524768 99524768 1001 86380 86390 1
524402 99524402 1001 86380 86390 1
524356 99524356 1001 86380 86390 1
524781 99524781 1001 86380 86390 1
524914 99524914 1001 86380 86390 1
524921 99524921 1001 86380 86390 1
525468 99525468 1001 86380 86390 1
525525 99525525 1001 86380 86390 1
525448 99525448 1001 86380 86390 1
525574 99525574 1001 86380 86390 1
525501 99525501 1001 86380 86390 1
525489 99525489 1001 86380 86390 1
525464 99525464 1001 86380 86390 1
525589 99525589 1001 86380 86390 1
525415 99525415 1001 86380 86390 1
525519 99525519 1001 86380 86390 1
525263 99525263 1001 86380 86390 1
525218 99525218 1001 86380 86390 1
525015 99525015 1001 86380 86390 1
525161 99525161 1001 86380 86390 1
525114 99525114 1001 86380 86390 1
525768 99525768 1001 86380 86390 1
526282 99526282 1001 86380 86390 1
526392 99526392 1001 86380 86390 1
526259 99526259 1001 86380 86390 1
526406 99526406 1001 86380 86390 1
526281 99526281 1001 86380 86390 1
526089 99526089 1001 86380 86390 1
526158 99526158 1001 86380 86390 1
526084 99526084 1001 86380 86390 1
526190 99526190 1001 86380 86390 1
526191 99526191 1001 86380 86390 1
525999 99525999 1001 86380 86390 1
525873 99525873 1001 86380 86390 1
526619 99526619 1001 86380 86390 1
526466 99526466 1001 86380 86390 1
527186 99527186 1001 86380 86390 1
527053 99527053 1001 86380 86390 1
527118 99527118 1001 86380 86390 1
527093 99527093 1001 86380 86390 1
527146 99527146 1001 86380 86390 1
526912 99526912 1001 86380 86390 1
527042 99527042 1001 86380 86390 1
526635 99526635 1001 86380 86390 1
526778 99526778 1001 86380 86390 1
526638 99526638 1001 86380 86390 1
527301 99527301 1001 86380 86390 1
527373 99527373 1001 86380 86390 1
527388 99527388 1001 86380 86390 1
528039 99528039 1001 86380 86390 1
528052 99528052 1001 86380 86390 1
527904 99527904 1001 86380 86390 1
527550 99527550 1001 86380 86390 1
527515 99527515 1001 86380 86390 1
528777 99528777 1001 86380 86390 1
528833 99528833 1001 86380 86390 1
528553 99528553 1001 86380 86390 1
528517 99528517 1001 86380 86390 1
528614 99528614 1001 86380 86390 1
528915 99528915 1001 86380 86390 1
528958 99528958 1001 86380 86390 1
529549 99529549 1001 86380 86390 1
529628 99529628 1001 86380 86390 1
529704 99529704 1001 86380 86390 1
529661 99529661 1001 86380 86390 1
529331 99529331 1001 86380 86390 1
529345 99529345 1001 86380 86390 1
529475 99529475 1001 86380 86390 1
529515 99529515 1001 86380 86390 1
529426 99529426 1001 86380 86390 1
529479 99529479 1001 86380 86390 1
529391 99529391 1001 86380 86390 1
529248 99529248 1001 86380 86390 1
529782 99529782 1001 86380 86390 1
529834 99529834 1001 86380 86390 1
529744 99529744 1001 86380 86390 1
529900 99529900 1001 86380 86390 1
529850 99529850 1001 86380 86390 1
529839 99529839 1001 86380 86390 1
529918 99529918 1001 86380 86390 1
530362 99530362 1001 86380 86390 1
530414 99530414 1001 86380 86390 1
530493 99530493 1001 86380 86390 1
530526 99530526 1001 86380 86390 1
530367 99530367 1001 86380 86390 1
530406 99530406 1001 86380 86390 1
530420 99530420 1001 86380 86390 1
530488 99530488 1001 86380 86390 1
530284 99530284 1001 86380 86390 1
530142 99530142 1001 86380 86390 1
530183 99530183 1001 86380 86390 1
529960 99529960 1001 86380 86390 1
530077 99530077 1001 86380 86390 1
530052 99530052 1001 86380 86390 1
530132 99530132 1001 86380 86390 1
530684 99530684 1001 86380 86390 1
530609 99530609 1001 86380 86390 1
530754 99530754 1001 86380 86390 1
531306 99531306 1001 86380 86390 1
531191 99531191 1001 86380 86390 1
531207 99531207 1001 86380 86390 1
531246 99531246 1001 86380 86390 1
530995 99530995 1001 86380 86390 1
531112 99531112 1001 86380 86390 1
531140 99531140 1001 86380 86390 1
531076 99531076 1001 86380 86390 1
531080 99531080 1001 86380 86390 1
530837 99530837 1001 86380 86390 1
530915 99530915 1001 86380 86390 1
530858 99530858 1001 86380 86390 1
531472 99531472 1001 86380 86390 1
531440 99531440 1001 86380 86390 1
532206 99532206 1001 86380 86390 1
532125 99532125 1001 86380 86390 1
531863 99531863 1001 86380 86390 1
531980 99531980 1001 86380 86390 1
531813 99531813 1001 86380 86390 1
531984 99531984 1001 86380 86390 1
531741 99531741 1001 86380 86390 1
532365 99532365 1001 86380 86390 1
532981 99532981 1001 86380 86390 1
533029 99533029 1001 86380 86390 1
532898 99532898 1001 86380 86390 1
533019 99533019 1001 86380 86390 1
532848 99532848 1001 86380 86390 1
532915 99532915 1001 86380 86390 1
532671 99532671 1001 86380 86390 1
532624 99532624 1001 86380 86390 1
532581 99532581 1001 86380 86390 1
532479 99532479 1001 86380 86390 1
532482 99532482 1001 86380 86390 1
532523 99532523 1001 86380 86390 1
532591 99532591 1001 86380 86390 1
533210 99533210 1001 86380 86390 1
533074 99533074 1001 86380 86390 1
533129 99533129 1001 86380 86390 1
533196 99533196 1001 86380 86390 1
533708 99533708 1001 86380 86390 1
533832 99533832 1001 86380 86390 1
533839 99533839 1001 86380 86390 1
533700 99533700 1001 86380 86390 1
533527 99533527 1001 86380 86390 1
533508 99533508 1001 86380 86390 1
533371 99533371 1001 86380 86390 1
533907 99533907 1001 86380 86390 1
533868 99533868 1001 86380 86390 1
534037 99534037 1001 86380 86390 1
533960 99533960 1001 86380 86390 1
533884 99533884 1001 86380 86390 1
533939 99533939 1001 86380 86390 1
534623 99534623 1001 86380 86390 1
534644 99534644 1001 86380 86390 1
534336 99534336 1001 86380 86390 1
534356 99534356 1001 86380 86390 1
534421 99534421 1001 86380 86390 1
534385 99534385 1001 86380 86390 1
534155 99534155 1001 86380 86390 1
534153 99534153 1001 86380 86390 1
534720 99534720 1001 86380 86390 1
534761 99534761 1001 86380 86390 1
534711 99534711 1001 86380 86390 1
535311 99535311 1001 86380 86390 1
535417 99535417 1001 86380 86390 1
535305 99535305 1001 86380 86390 1
535283 99535283 1001 86380 86390 1
535245 99535245 1001 86380 86390 1
535275 99535275 1001 86380 86390 1
535198 99535198 1001 86380 86390 1
534902 99534902 1001 86380 86390 1
535074 99535074 1001 86380 86390 1
534920 99534920 1001 86380 86390 1
535038 99535038 1001 86380 86390 1
535039 99535039 1001 86380 86390 1
535066 99535066 1001 86380 86390 1
534900 99534900 1001 86380 86390 1
535646 99535646 1001 86380 86390 1
536158 99536158 1001 86380 86390 1
536227 99536227 1001 86380 86390 1
536256 99536256 1001 86380 86390 1
536296 99536296 1001 86380 86390 1
536258 99536258 1001 86380 86390 1
536220 99536220 1001 86380 86390 1
536246 99536246 1001 86380 86390 1
536106 99536106 1001 86380 86390 1
535979 99535979 1001 86380 86390 1
535736 99535736 1001 86380 86390 1
535776 99535776 1001 86380 86390 1
535751 99535751 1001 86380 86390 1
536541 99536541 1001 86380 86390 1
536425 99536425 1001 86380 86390 1
536518 99536518 1001 86380 86390 1
536445 99536445 1001 86380 86390 1
537060 99537060 1001 86380 86390 1
537099 99537099 1001 86380 86390 1
536965 99536965 1001 86380 86390 1
537094 99537094 1001 86380 86390 1
537110 99537110 1001 86380 86390 1
536867 99536867 1001 86380 86390 1
536829 99536829 1001 86380 86390 1
536886 99536886 1001 86380 86390 1
536787 99536787 1001 86380 86390 1
536581 99536581 1001 86380 86390 1
536750 99536750 1001 86380 86390 1
536662 99536662 1001 86380 86390 1
536547 99536547 1001 86380 86390 1
537229 99537229 1001 86380 86390 1
537220 99537220 1001 86380 86390 1
537262 99537262 1001 86380 86390 1
537837 99537837 1001 86380 86390 1
537903 99537903 1001 86380 86390 1
537880 99537880 1001 86380 86390 1
537936 99537936 1001 86380 86390 1
537709 99537709 1001 86380 86390 1
537624 99537624 1001 86380 86390 1
537408 99537408 1001 86380 86390 1
537473 99537473 1001 86380 86390 1
537411 99537411 1001 86380 86390 1
537517 99537517 1001 86380 86390 1
537466 99537466 1001 86380 86390 1
537998 99537998 1001 86380 86390 1
538063 99538063 1001 86380 86390 1
538055 99538055 1001 86380 86390 1
538046 99538046 1001 86380 86390 1
538128 99538128 1001 86380 86390 1
538639 99538639 1001 86380 86390 1
538735 99538735 1001 86380 86390 1
538761 99538761 1001 86380 86390 1
538659 99538659 1001 86380 86390 1
538736 99538736 1001 86380 86390 1
538558 99538558 1001 86380 86390 1
538445 99538445 1001 86380 86390 1
538433 99538433 1001 86380 86390 1
538407 99538407 1001 86380 86390 1
538342 99538342 1001 86380 86390 1
538369 99538369 1001 86380 86390 1
538371 99538371 1001 86380 86390 1
538385 99538385 1001 86380 86390 1
538283 99538283 1001 86380 86390 1
538322 99538322 1001 86380 86390 1
538852 99538852 1001 86380 86390 1
538933 99538933 1001 86380 86390 1
539016 99539016 1001 86380 86390 1
539623 99539623 1001 86380 86390 1
539271 99539271 1001 86380 86390 1
539049 99539049 1001 86380 86390 1
539820 99539820 1001 86380 86390 1
539844 99539844 1001 86380 86390 1
540377 99540377 1001 86380 86390 1
540339 99540339 1001 86380 86390 1
540341 99540341 1001 86380 86390 1
539914 99539914 1001 86380 86390 1
540031 99540031 1001 86380 86390 1
540611 99540611 1001 86380 86390 1
540573 99540573 1001 86380 86390 1
541169 99541169 1001 86380 86390 1
541093 99541093 1001 86380 86390 1
541270 99541270 1001 86380 86390 1
540964 99540964 1001 86380 86390 1
540966 99540966 1001 86380 86390 1
541084 99541084 1001 86380 86390 1
540764 99540764 1001 86380 86390 1
540842 99540842 1001 86380 86390 1
540677 99540677 1001 86380 86390 1
540708 99540708 1001 86380 86390 1
540852 99540852 1001 86380 86390 1
541332 99541332 1001 86380 86390 1
541340 99541340 1001 86380 86390 1
541496 99541496 1001 86380 86390 1
542097 99542097 1001 86380 86390 1
542099 99542099 1001 86380 86390 1
541923 99541923 1001 86380 86390 1
541937 99541937 1001 86380 86390 1
542029 99542029 1001 86380 86390 1
541759 99541759 1001 86380 86390 1
541720 99541720 1001 86380 86390 1
541896 99541896 1001 86380 86390 1
541807 99541807 1001 86380 86390 1
541821 99541821 1001 86380 86390 1
541718 99541718 1001 86380 86390 1
541695 99541695 1001 86380 86390 1
541579 99541579 1001 86380 86390 1
541541 99541541 1001 86380 86390 1
541610 99541610 1001 86380 86390 1
542183 99542183 1001 86380 86390 1
542236 99542236 1001 86380 86390 1
542275 99542275 1001 86380 86390 1
542304 99542304 1001 86380 86390 1
542215 99542215 1001 86380 86390 1
542153 99542153 1001 86380 86390 1
542767 99542767 1001 86380 86390 1
542638 99542638 1001 86380 86390 1
542677 99542677 1001 86380 86390 1
542671 99542671 1001 86380 86390 1
542736 99542736 1001 86380 86390 1
542390 99542390 1001 86380 86390 1
542328 99542328 1001 86380 86390 1
542329 99542329 1001 86380 86390 1
542356 99542356 1001 86380 86390 1
542465 99542465 1001 86380 86390 1
543120 99543120 1001 86380 86390 1
543670 99543670 1001 86380 86390 1
543736 99543736 1001 86380 86390 1
543741 99543741 1001 86380 86390 1
543660 99543660 1001 86380 86390 1
543687 99543687 1001 86380 86390 1
543597 99543597 1001 86380 86390 1
543589 99543589 1001 86380 86390 1
543718 99543718 1001 86380 86390 1
543402 99543402 1001 86380 86390 1
543468 99543468 1001 86380 86390 1
543456 99543456 1001 86380 86390 1
543509 99543509 1001 86380 86390 1
543189 99543189 1001 86380 86390 1
543203 99543203 1001 86380 86390 1
543976 99543976 1001 86380 86390 1
543781 99543781 1001 86380 86390 1
543811 99543811 1001 86380 86390 1
544560 99544560 1001 86380 86390 1
544565 99544565 1001 86380 86390 1
544395 99544395 1001 86380 86390 1
544459 99544459 1001 86380 86390 1
544527 99544527 1001 86380 86390 1
544515 99544515 1001 86380 86390 1
544477 99544477 1001 86380 86390 1
544490 99544490 1001 86380 86390 1
544304 99544304 1001 86380 86390 1
544348 99544348 1001 86380 86390 1
544145 99544145 1001 86380 86390 1
544171 99544171 1001 86380 86390 1
544169 99544169 1001 86380 86390 1
544015 99544015 1001 86380 86390 1
544650 99544650 1001 86380 86390 1
544603 99544603 1001 86380 86390 1
421466 221 1001 53400 53757 1
435636 213 1001 1980 2397 1
400239 99400239 1001 86380 86390 1
400449 99400449 1001 86380 86390 1
400568 99400568 1001 86380 86390 1
400698 99400698 1001 86380 86390 1
400818 99400818 1001 86380 86390 1
400936 99400936 1001 86380 86390 1
401151 99401151 1001 86380 86390 1
401177 99401177 1001 86380 86390 1
401415 99401415 1001 86380 86390 1
401670 99401670 1001 86380 86390 1
401787 99401787 1001 86380 86390 1
401911 99401911 1001 86380 86390 1
401866 99401866 1001 86380 86390 1
402275 99402275 1001 86380 86390 1
402230 99402230 1001 86380 86390 1
402255 99402255 1001 86380 86390 1
402320 99402320 1001 86380 86390 1
402343 99402343 1001 86380 86390 1
402384 99402384 1001 86380 86390 1
402440 99402440 1001 86380 86390 1
402570 99402570 1001 86380 86390 1
402493 99402493 1001 86380 86390 1
402713 99402713 1001 86380 86390 1
403005 99403005 1001 86380 86390 1
403675 99403675 1001 86380 86390 1
403732 99403732 1001 86380 86390 1
403838 99403838 1001 86380 86390 1
403995 99403995 1001 86380 86390 1
404087 99404087 1001 86380 86390 1
404102 99404102 1001 86380 86390 1
404153 99404153 1001 86380 86390 1
404394 99404394 1001 86380 86390 1
404665 99404665 1001 86380 86390 1
404670 99404670 1001 86380 86390 1
404831 99404831 1001 86380 86390 1
404855 99404855 1001 86380 86390 1
404821 99404821 1001 86380 86390 1
405055 99405055 1001 86380 86390 1
405265 99405265 1001 86380 86390 1
405294 99405294 1001 86380 86390 1
405346 99405346 1001 86380 86390 1
405460 99405460 1001 86380 86390 1
405512 99405512 1001 86380 86390 1
405654 99405654 1001 86380 86390 1
405591 99405591 1001 86380 86390 1
405875 99405875 1001 86380 86390 1
406050 99406050 1001 86380 86390 1
406174 99406174 1001 86380 86390 1
406243 99406243 1001 86380 86390 1
406569 99406569 1001 86380 86390 1
407536 99407536 1001 86380 86390 1
407608 99407608 1001 86380 86390 1
407712 99407712 1001 86380 86390 1
407895 99407895 1001 86380 86390 1
408096 99408096 1001 86380 86390 1
408125 99408125 1001 86380 86390 1
408818 99408818 1001 86380 86390 1
408771 99408771 1001 86380 86390 1
408914 99408914 1001 86380 86390 1
409298 99409298 1001 86380 86390 1
409270 99409270 1001 86380 86390 1
409221 99409221 1001 86380 86390 1
409366 99409366 1001 86380 86390 1
409518 99409518 1001 86380 86390 1
409611 99409611 1001 86380 86390 1
409658 99409658 1001 86380 86390 1
409635 99409635 1001 86380 86390 1
409965 99409965 1001 86380 86390 1
410158 99410158 1001 86380 86390 1
410191 99410191 1001 86380 86390 1
410278 99410278 1001 86380 86390 1
410365 99410365 1001 86380 86390 1
410363 99410363 1001 86380 86390 1
410454 99410454 1001 86380 86390 1
410714 99410714 1001 86380 86390 1
410682 99410682 1001 86380 86390 1
411119 99411119 1001 86380 86390 1
411267 99411267 1001 86380 86390 1
411364 99411364 1001 86380 86390 1
411377 99411377 1001 86380 86390 1
411650 99411650 1001 86380 86390 1
411656 99411656 1001 86380 86390 1
411860 99411860 1001 86380 86390 1
412035 99412035 1001 86380 86390 1
412254 99412254 1001 86380 86390 1
413495 99413495 1001 86380 86390 1
412969 99412969 1001 86380 86390 1
412929 99412929 1001 86380 86390 1
412515 99412515 1001 86380 86390 1
412537 99412537 1001 86380 86390 1
413725 99413725 1001 86380 86390 1
413707 99413707 1001 86380 86390 1
413774 99413774 1001 86380 86390 1
414052 99414052 1001 86380 86390 1
415096 99415096 1001 86380 86390 1
414850 99414850 1001 86380 86390 1
414782 99414782 1001 86380 86390 1
414673 99414673 1001 86380 86390 1
414167 99414167 1001 86380 86390 1
415574 99415574 1001 86380 86390 1
415704 99415704 1001 86380 86390 1
415707 99415707 1001 86380 86390 1
415581 99415581 1001 86380 86390 1
415432 99415432 1001 86380 86390 1
415436 99415436 1001 86380 86390 1
415333 99415333 1001 86380 86390 1
415568 99415568 1001 86380 86390 1
415643 99415643 1001 86380 86390 1
415716 99415716 1001 86380 86390 1
415334 99415334 1001 86380 86390 1
416911 99416911 1001 86380 86390 1
416381 99416381 1001 86380 86390 1
416390 99416390 1001 86380 86390 1
416508 99416508 1001 86380 86390 1
416538 99416538 1001 86380 86390 1
416247 99416247 1001 86380 86390 1
415985 99415985 1001 86380 86390 1
416015 99416015 1001 86380 86390 1
415973 99415973 1001 86380 86390 1
415772 99415772 1001 86380 86390 1
417261 99417261 1001 86380 86390 1
417316 99417316 1001 86380 86390 1
417366 99417366 1001 86380 86390 1
417351 99417351 1001 86380 86390 1
417470 99417470 1001 86380 86390 1
417445 99417445 1001 86380 86390 1
418751 99418751 1001 86380 86390 1
418612 99418612 1001 86380 86390 1
418499 99418499 1001 86380 86390 1
418118 99418118 1001 86380 86390 1
418354 99418354 1001 86380 86390 1
417767 99417767 1001 86380 86390 1
417796 99417796 1001 86380 86390 1
418008 99418008 1001 86380 86390 1
417873 99417873 1001 86380 86390 1
417762 99417762 1001 86380 86390 1
419056 99419056 1001 86380 86390 1
419110 99419110 1001 86380 86390 1
419008 99419008 1001 86380 86390 1
419085 99419085 1001 86380 86390 1
418831 99418831 1001 86380 86390 1
419201 99419201 1001 86380 86390 1
420353 99420353 1001 86380 86390 1
420095 99420095 1001 86380 86390 1
420124 99420124 1001 86380 86390 1
420414 99420414 1001 86380 86390 1
420139 99420139 1001 86380 86390 1
420170 99420170 1001 86380 86390 1
419329 99419329 1001 86380 86390 1
420516 99420516 1001 86380 86390 1
420552 99420552 1001 86380 86390 1
420629 99420629 1001 86380 86390 1
421888 99421888 1001 86380 86390 1
422012 99422012 1001 86380 86390 1
421318 99421318 1001 86380 86390 1
420910 99420910 1001 86380 86390 1
422308 99422308 1001 86380 86390 1
422157 99422157 1001 86380 86390 1
422188 99422188 1001 86380 86390 1
423559 99423559 1001 86380 86390 1
423638 99423638 1001 86380 86390 1
422943 99422943 1001 86380 86390 1
423022 99423022 1001 86380 86390 1
422941 99422941 1001 86380 86390 1
422672 99422672 1001 86380 86390 1
422674 99422674 1001 86380 86390 1
424043 99424043 1001 86380 86390 1
425242 99425242 1001 86380 86390 1
425273 99425273 1001 86380 86390 1
424711 99424711 1001 86380 86390 1
424808 99424808 1001 86380 86390 1
424343 99424343 1001 86380 86390 1
424540 99424540 1001 86380 86390 1
424519 99424519 1001 86380 86390 1
425655 99425655 1001 86380 86390 1
425760 99425760 1001 86380 86390 1
425549 99425549 1001 86380 86390 1
426947 99426947 1001 86380 86390 1
426801 99426801 1001 86380 86390 1
426662 99426662 1001 86380 86390 1
426425 99426425 1001 86380 86390 1
426553 99426553 1001 86380 86390 1
426388 99426388 1001 86380 86390 1
426588 99426588 1001 86380 86390 1
426572 99426572 1001 86380 86390 1
426008 99426008 1001 86380 86390 1
426209 99426209 1001 86380 86390 1
427425 99427425 1001 86380 86390 1
427282 99427282 1001 86380 86390 1
427453 99427453 1001 86380 86390 1
428478 99428478 1001 86380 86390 1
428602 99428602 1001 86380 86390 1
428184 99428184 1001 86380 86390 1
428238 99428238 1001 86380 86390 1
428193 99428193 1001 86380 86390 1
428050 99428050 1001 86380 86390 1
428220 99428220 1001 86380 86390 1
428246 99428246 1001 86380 86390 1
428226 99428226 1001 86380 86390 1
427794 99427794 1001 86380 86390 1
429129 99429129 1001 86380 86390 1
429009 99429009 1001 86380 86390 1
428855 99428855 1001 86380 86390 1
429160 99429160 1001 86380 86390 1
429064 99429064 1001 86380 86390 1
430167 99430167 1001 86380 86390 1
430083 99430083 1001 86380 86390 1
429640 99429640 1001 86380 86390 1
429795 99429795 1001 86380 86390 1
429497 99429497 1001 86380 86390 1
429503 99429503 1001 86380 86390 1
430714 99430714 1001 86380 86390 1
431888 99431888 1001 86380 86390 1
431862 99431862 1001 86380 86390 1
431896 99431896 1001 86380 86390 1
431788 99431788 1001 86380 86390 1
431816 99431816 1001 86380 86390 1
431688 99431688 1001 86380 86390 1
431466 99431466 1001 86380 86390 1
431599 99431599 1001 86380 86390 1
431325 99431325 1001 86380 86390 1
431549 99431549 1001 86380 86390 1
431550 99431550 1001 86380 86390 1
431644 99431644 1001 86380 86390 1
431121 99431121 1001 86380 86390 1
431134 99431134 1001 86380 86390 1
431168 99431168 1001 86380 86390 1
432430 99432430 1001 86380 86390 1
432095 99432095 1001 86380 86390 1
432217 99432217 1001 86380 86390 1
433586 99433586 1001 86380 86390 1
433349 99433349 1001 86380 86390 1
433447 99433447 1001 86380 86390 1
433432 99433432 1001 86380 86390 1
433548 99433548 1001 86380 86390 1
433220 99433220 1001 86380 86390 1
433252 99433252 1001 86380 86390 1
433144 99433144 1001 86380 86390 1
433307 99433307 1001 86380 86390 1
433239 99433239 1001 86380 86390 1
432632 99432632 1001 86380 86390 1
432613 99432613 1001 86380 86390 1
434019 99434019 1001 86380 86390 1
434065 99434065 1001 86380 86390 1
434013 99434013 1001 86380 86390 1
433873 99433873 1001 86380 86390 1
435339 99435339 1001 86380 86390 1
434865 99434865 1001 86380 86390 1
434729 99434729 1001 86380 86390 1
434634 99434634 1001 86380 86390 1
434201 99434201 1001 86380 86390 1
434141 99434141 1001 86380 86390 1
434540 99434540 1001 86380 86390 1
434289 99434289 1001 86380 86390 1
434217 99434217 1001 86380 86390 1
434572 99434572 1001 86380 86390 1
434187 99434187 1001 86380 86390 1
434251 99434251 1001 86380 86390 1
434593 99434593 1001 86380 86390 1
435630 99435630 1001 86380 86390 1
435672 99435672 1001 86380 86390 1
437005 99437005 1001 86380 86390 1
436988 99436988 1001 86380 86390 1
436933 99436933 1001 86380 86390 1
437063 99437063 1001 86380 86390 1
437017 99437017 1001 86380 86390 1
436745 99436745 1001 86380 86390 1
436006 99436006 1001 86380 86390 1
436011 99436011 1001 86380 86390 1
436330 99436330 1001 86380 86390 1
437345 99437345 1001 86380 86390 1
435896 99435896 1001 86380 86390 1
300098 99300098 1001 86380 86390 1
300034 99300034 1001 86380 86390 1
300077 99300077 1001 86380 86390 1
300687 99300687 1001 86380 86390 1
300463 99300463 1001 86380 86390 1
300338 99300338 1001 86380 86390 1
300520 99300520 1001 86380 86390 1
300187 99300187 1001 86380 86390 1
300216 99300216 1001 86380 86390 1
300243 99300243 1001 86380 86390 1
300141 99300141 1001 86380 86390 1
300223 99300223 1001 86380 86390 1
300933 99300933 1001 86380 86390 1
301249 99301249 1001 86380 86390 1
301237 99301237 1001 86380 86390 1
301213 99301213 1001 86380 86390 1
301227 99301227 1001 86380 86390 1
301048 99301048 1001 86380 86390 1
301647 99301647 1001 86380 86390 1
301597 99301597 1001 86380 86390 1
301558 99301558 1001 86380 86390 1
301612 99301612 1001 86380 86390 1
302299 99302299 1001 86380 86390 1
302312 99302312 1001 86380 86390 1
302261 99302261 1001 86380 86390 1
302187 99302187 1001 86380 86390 1
302073 99302073 1001 86380 86390 1
302138 99302138 1001 86380 86390 1
302128 99302128 1001 86380 86390 1
302000 99302000 1001 86380 86390 1
302002 99302002 1001 86380 86390 1
301825 99301825 1001 86380 86390 1
301907 99301907 1001 86380 86390 1
301871 99301871 1001 86380 86390 1
301884 99301884 1001 86380 86390 1
302534 99302534 1001 86380 86390 1
302549 99302549 1001 86380 86390 1
302528 99302528 1001 86380 86390 1
302531 99302531 1001 86380 86390 1
302544 99302544 1001 86380 86390 1
303059 99303059 1001 86380 86390 1
303113 99303113 1001 86380 86390 1
302820 99302820 1001 86380 86390 1
302982 99302982 1001 86380 86390 1
302974 99302974 1001 86380 86390 1
302975 99302975 1001 86380 86390 1
302819 99302819 1001 86380 86390 1
302751 99302751 1001 86380 86390 1
302740 99302740 1001 86380 86390 1
303313 99303313 1001 86380 86390 1
303280 99303280 1001 86380 86390 1
304030 99304030 1001 86380 86390 1
304001 99304001 1001 86380 86390 1
303883 99303883 1001 86380 86390 1
303916 99303916 1001 86380 86390 1
303789 99303789 1001 86380 86390 1
303627 99303627 1001 86380 86390 1
303706 99303706 1001 86380 86390 1
303719 99303719 1001 86380 86390 1
303774 99303774 1001 86380 86390 1
303608 99303608 1001 86380 86390 1
303480 99303480 1001 86380 86390 1
303512 99303512 1001 86380 86390 1
303616 99303616 1001 86380 86390 1
303566 99303566 1001 86380 86390 1
304199 99304199 1001 86380 86390 1
304149 99304149 1001 86380 86390 1
304227 99304227 1001 86380 86390 1
304064 99304064 1001 86380 86390 1
304183 99304183 1001 86380 86390 1
304657 99304657 1001 86380 86390 1
304709 99304709 1001 86380 86390 1
304779 99304779 1001 86380 86390 1
304486 99304486 1001 86380 86390 1
304477 99304477 1001 86380 86390 1
304481 99304481 1001 86380 86390 1
304560 99304560 1001 86380 86390 1
304626 99304626 1001 86380 86390 1
304397 99304397 1001 86380 86390 1
304245 99304245 1001 86380 86390 1
304350 99304350 1001 86380 86390 1
304925 99304925 1001 86380 86390 1
304990 99304990 1001 86380 86390 1
304905 99304905 1001 86380 86390 1
305609 99305609 1001 86380 86390 1
305653 99305653 1001 86380 86390 1
305640 99305640 1001 86380 86390 1
305500 99305500 1001 86380 86390 1
305556 99305556 1001 86380 86390 1
305621 99305621 1001 86380 86390 1
305279 99305279 1001 86380 86390 1
305130 99305130 1001 86380 86390 1
305265 99305265 1001 86380 86390 1
500127 99500127 1001 86380 86390 1
500133 99500133 1001 86380 86390 1
500123 99500123 1001 86380 86390 1
500020 99500020 1001 86380 86390 1
500684 99500684 1001 86380 86390 1
500474 99500474 1001 86380 86390 1
500423 99500423 1001 86380 86390 1
500477 99500477 1001 86380 86390 1
500580 99500580 1001 86380 86390 1
500452 99500452 1001 86380 86390 1
500555 99500555 1001 86380 86390 1
500350 99500350 1001 86380 86390 1
500301 99500301 1001 86380 86390 1
500238 99500238 1001 86380 86390 1
500334 99500334 1001 86380 86390 1
500891 99500891 1001 86380 86390 1
500987 99500987 1001 86380 86390 1
500949 99500949 1001 86380 86390 1
500899 99500899 1001 86380 86390 1
501550 99501550 1001 86380 86390 1
501501 99501501 1001 86380 86390 1
501518 99501518 1001 86380 86390 1
501263 99501263 1001 86380 86390 1
501342 99501342 1001 86380 86390 1
501226 99501226 1001 86380 86390 1
501222 99501222 1001 86380 86390 1
501158 99501158 1001 86380 86390 1
501042 99501042 1001 86380 86390 1
501766 99501766 1001 86380 86390 1
501821 99501821 1001 86380 86390 1
501697 99501697 1001 86380 86390 1
501685 99501685 1001 86380 86390 1
502339 99502339 1001 86380 86390 1
502435 99502435 1001 86380 86390 1
502202 99502202 1001 86380 86390 1
502215 99502215 1001 86380 86390 1
502061 99502061 1001 86380 86390 1
502010 99502010 1001 86380 86390 1
502605 99502605 1001 86380 86390 1
502631 99502631 1001 86380 86390 1
502644 99502644 1001 86380 86390 1
502545 99502545 1001 86380 86390 1
502611 99502611 1001 86380 86390 1
502536 99502536 1001 86380 86390 1
502628 99502628 1001 86380 86390 1
503177 99503177 1001 86380 86390 1
503259 99503259 1001 86380 86390 1
503098 99503098 1001 86380 86390 1
502984 99502984 1001 86380 86390 1
502951 99502951 1001 86380 86390 1
502686 99502686 1001 86380 86390 1
502726 99502726 1001 86380 86390 1
502719 99502719 1001 86380 86390 1
502797 99502797 1001 86380 86390 1
502720 99502720 1001 86380 86390 1
503395 99503395 1001 86380 86390 1
503357 99503357 1001 86380 86390 1
503332 99503332 1001 86380 86390 1
503426 99503426 1001 86380 86390 1
503468 99503468 1001 86380 86390 1
504059 99504059 1001 86380 86390 1
503961 99503961 1001 86380 86390 1
504013 99504013 1001 86380 86390 1
503713 99503713 1001 86380 86390 1
503753 99503753 1001 86380 86390 1
503805 99503805 1001 86380 86390 1
503607 99503607 1001 86380 86390 1
503659 99503659 1001 86380 86390 1
503663 99503663 1001 86380 86390 1
504246 99504246 1001 86380 86390 1
503914 99503914 1001 86380 86390 1
504255 99504255 1001 86380 86390 1
504230 99504230 1001 86380 86390 1
504943 99504943 1001 86380 86390 1
504765 99504765 1001 86380 86390 1
504823 99504823 1001 86380 86390 1
504889 99504889 1001 86380 86390 1
504838 99504838 1001 86380 86390 1
504596 99504596 1001 86380 86390 1
504393 99504393 1001 86380 86390 1
504408 99504408 1001 86380 86390 1
504980 99504980 1001 86380 86390 1
505023 99505023 1001 86380 86390 1
505133 99505133 1001 86380 86390 1
505670 99505670 1001 86380 86390 1
505541 99505541 1001 86380 86390 1
505517 99505517 1001 86380 86390 1
505496 99505496 1001 86380 86390 1
505535 99505535 1001 86380 86390 1
505524 99505524 1001 86380 86390 1
505228 99505228 1001 86380 86390 1
505312 99505312 1001 86380 86390 1
505354 99505354 1001 86380 86390 1
505825 99505825 1001 86380 86390 1
505791 99505791 1001 86380 86390 1
506491 99506491 1001 86380 86390 1
506352 99506352 1001 86380 86390 1
506341 99506341 1001 86380 86390 1
506123 99506123 1001 86380 86390 1
505997 99505997 1001 86380 86390 1
506011 99506011 1001 86380 86390 1
506739 99506739 1001 86380 86390 1
506623 99506623 1001 86380 86390 1
506692 99506692 1001 86380 86390 1
507310 99507310 1001 86380 86390 1
507350 99507350 1001 86380 86390 1
507376 99507376 1001 86380 86390 1
507198 99507198 1001 86380 86390 1
506893 99506893 1001 86380 86390 1
506859 99506859 1001 86380 86390 1
506943 99506943 1001 86380 86390 1
507575 99507575 1001 86380 86390 1
507433 99507433 1001 86380 86390 1
507541 99507541 1001 86380 86390 1
507583 99507583 1001 86380 86390 1
507468 99507468 1001 86380 86390 1
507521 99507521 1001 86380 86390 1
507509 99507509 1001 86380 86390 1
508061 99508061 1001 86380 86390 1
508052 99508052 1001 86380 86390 1
507954 99507954 1001 86380 86390 1
507930 99507930 1001 86380 86390 1
507892 99507892 1001 86380 86390 1
507957 99507957 1001 86380 86390 1
508022 99508022 1001 86380 86390 1
508039 99508039 1001 86380 86390 1
507668 99507668 1001 86380 86390 1
507629 99507629 1001 86380 86390 1
507671 99507671 1001 86380 86390 1
507712 99507712 1001 86380 86390 1
507743 99507743 1001 86380 86390 1
508448 99508448 1001 86380 86390 1
508923 99508923 1001 86380 86390 1
508898 99508898 1001 86380 86390 1
508874 99508874 1001 86380 86390 1
508913 99508913 1001 86380 86390 1
509032 99509032 1001 86380 86390 1
509060 99509060 1001 86380 86390 1
508676 99508676 1001 86380 86390 1
508718 99508718 1001 86380 86390 1
508861 99508861 1001 86380 86390 1
508814 99508814 1001 86380 86390 1
508738 99508738 1001 86380 86390 1
508648 99508648 1001 86380 86390 1
508521 99508521 1001 86380 86390 1
508574 99508574 1001 86380 86390 1
508485 99508485 1001 86380 86390 1
508580 99508580 1001 86380 86390 1
509176 99509176 1001 86380 86390 1
509875 99509875 1001 86380 86390 1
509895 99509895 1001 86380 86390 1
509643 99509643 1001 86380 86390 1
509695 99509695 1001 86380 86390 1
509645 99509645 1001 86380 86390 1
509671 99509671 1001 86380 86390 1
509601 99509601 1001 86380 86390 1
509591 99509591 1001 86380 86390 1
509320 99509320 1001 86380 86390 1
509438 99509438 1001 86380 86390 1
509455 99509455 1001 86380 86390 1
509962 99509962 1001 86380 86390 1
510628 99510628 1001 86380 86390 1
510642 99510642 1001 86380 86390 1
510567 99510567 1001 86380 86390 1
510485 99510485 1001 86380 86390 1
510336 99510336 1001 86380 86390 1
510288 99510288 1001 86380 86390 1
510172 99510172 1001 86380 86390 1
510250 99510250 1001 86380 86390 1
510291 99510291 1001 86380 86390 1
510310 99510310 1001 86380 86390 1
510196 99510196 1001 86380 86390 1
510776 99510776 1001 86380 86390 1
510765 99510765 1001 86380 86390 1
510845 99510845 1001 86380 86390 1
510848 99510848 1001 86380 86390 1
510827 99510827 1001 86380 86390 1
511478 99511478 1001 86380 86390 1
511509 99511509 1001 86380 86390 1
511538 99511538 1001 86380 86390 1
511449 99511449 1001 86380 86390 1
511283 99511283 1001 86380 86390 1
511238 99511238 1001 86380 86390 1
511150 99511150 1001 86380 86390 1
511164 99511164 1001 86380 86390 1
511347 99511347 1001 86380 86390 1
511025 99511025 1001 86380 86390 1
510961 99510961 1001 86380 86390 1
511065 99511065 1001 86380 86390 1
511581 99511581 1001 86380 86390 1
511755 99511755 1001 86380 86390 1
512268 99512268 1001 86380 86390 1
512282 99512282 1001 86380 86390 1
512334 99512334 1001 86380 86390 1
512296 99512296 1001 86380 86390 1
512272 99512272 1001 86380 86390 1
512148 99512148 1001 86380 86390 1
512111 99512111 1001 86380 86390 1
512077 99512077 1001 86380 86390 1
512054 99512054 1001 86380 86390 1
512055 99512055 1001 86380 86390 1
511836 99511836 1001 86380 86390 1
511830 99511830 1001 86380 86390 1
512416 99512416 1001 86380 86390 1
512497 99512497 1001 86380 86390 1
512434 99512434 1001 86380 86390 1
512500 99512500 1001 86380 86390 1
512437 99512437 1001 86380 86390 1
513079 99513079 1001 86380 86390 1
513085 99513085 1001 86380 86390 1
512844 99512844 1001 86380 86390 1
512618 99512618 1001 86380 86390 1
512592 99512592 1001 86380 86390 1
512790 99512790 1001 86380 86390 1
513359 99513359 1001 86380 86390 1
513348 99513348 1001 86380 86390 1
513305 99513305 1001 86380 86390 1
514004 99514004 1001 86380 86390 1
513907 99513907 1001 86380 86390 1
513775 99513775 1001 86380 86390 1
513765 99513765 1001 86380 86390 1
513667 99513667 1001 86380 86390 1
513629 99513629 1001 86380 86390 1
513479 99513479 1001 86380 86390 1
513494 99513494 1001 86380 86390 1
514199 99514199 1001 86380 86390 1
514704 99514704 1001 86380 86390 1
514758 99514758 1001 86380 86390 1
514836 99514836 1001 86380 86390 1
514725 99514725 1001 86380 86390 1
514792 99514792 1001 86380 86390 1
514702 99514702 1001 86380 86390 1
514741 99514741 1001 86380 86390 1
514819 99514819 1001 86380 86390 1
514576 99514576 1001 86380 86390 1
514512 99514512 1001 86380 86390 1
514539 99514539 1001 86380 86390 1
514414 99514414 1001 86380 86390 1
515037 99515037 1001 86380 86390 1
514913 99514913 1001 86380 86390 1
[truncated: 4,069,504 more chars]
