# Supplementary material for: Fast and near-optimal monitoring for healthcare acquired infection outbreaks
Source: PLoS Comput Biol. 2019 Sep 16;15(9):e1007284. doi: 10.1371/journal.pcbi.1007284 (PMC6762212; doi:10.1371/journal.pcbi.1007284)
Supplement: S2 Data — (ZIP) [file pcbi.1007284.s007.zip › MobilityLogs2/HAISE_Carilion_all_visits_day_148.txt]

#Person location Sublocation StartTime EndTime Type
506389 958 1002 28777 35328 1
506393 761 1002 40034 45818 1
400006 99400006 1001 86380 86390 1
400119 99400119 1001 86380 86390 1
400123 99400123 1001 86380 86390 1
400087 99400087 1001 86380 86390 1
400180 99400180 1001 86380 86390 1
400260 99400260 1001 86380 86390 1
400495 99400495 1001 86380 86390 1
400323 99400323 1001 86380 86390 1
400698 99400698 1001 86380 86390 1
400810 99400810 1001 86380 86390 1
400863 99400863 1001 86380 86390 1
401143 99401143 1001 86380 86390 1
401176 99401176 1001 86380 86390 1
401249 99401249 1001 86380 86390 1
401599 99401599 1001 86380 86390 1
401776 99401776 1001 86380 86390 1
401890 99401890 1001 86380 86390 1
402113 99402113 1001 86380 86390 1
402519 99402519 1001 86380 86390 1
402684 99402684 1001 86380 86390 1
402642 99402642 1001 86380 86390 1
402612 99402612 1001 86380 86390 1
403082 99403082 1001 86380 86390 1
403014 99403014 1001 86380 86390 1
403357 99403357 1001 86380 86390 1
403679 99403679 1001 86380 86390 1
403690 99403690 1001 86380 86390 1
404482 99404482 1001 86380 86390 1
404555 99404555 1001 86380 86390 1
404675 99404675 1001 86380 86390 1
404618 99404618 1001 86380 86390 1
404875 99404875 1001 86380 86390 1
405207 99405207 1001 86380 86390 1
405290 99405290 1001 86380 86390 1
405400 99405400 1001 86380 86390 1
405700 99405700 1001 86380 86390 1
405694 99405694 1001 86380 86390 1
405832 99405832 1001 86380 86390 1
406028 99406028 1001 86380 86390 1
406485 99406485 1001 86380 86390 1
406801 99406801 1001 86380 86390 1
407036 99407036 1001 86380 86390 1
407401 99407401 1001 86380 86390 1
407499 99407499 1001 86380 86390 1
407659 99407659 1001 86380 86390 1
407643 99407643 1001 86380 86390 1
407720 99407720 1001 86380 86390 1
407774 99407774 1001 86380 86390 1
407892 99407892 1001 86380 86390 1
407930 99407930 1001 86380 86390 1
408019 99408019 1001 86380 86390 1
408061 99408061 1001 86380 86390 1
408143 99408143 1001 86380 86390 1
408147 99408147 1001 86380 86390 1
408426 99408426 1001 86380 86390 1
408666 99408666 1001 86380 86390 1
408914 99408914 1001 86380 86390 1
408986 99408986 1001 86380 86390 1
409167 99409167 1001 86380 86390 1
409285 99409285 1001 86380 86390 1
409462 99409462 1001 86380 86390 1
409627 99409627 1001 86380 86390 1
409646 99409646 1001 86380 86390 1
409601 99409601 1001 86380 86390 1
409695 99409695 1001 86380 86390 1
409877 99409877 1001 86380 86390 1
410228 99410228 1001 86380 86390 1
410244 99410244 1001 86380 86390 1
410410 99410410 1001 86380 86390 1
410516 99410516 1001 86380 86390 1
410721 99410721 1001 86380 86390 1
410647 99410647 1001 86380 86390 1
410886 99410886 1001 86380 86390 1
411191 99411191 1001 86380 86390 1
411117 99411117 1001 86380 86390 1
411459 99411459 1001 86380 86390 1
411884 99411884 1001 86380 86390 1
412415 99412415 1001 86380 86390 1
413668 99413668 1001 86380 86390 1
413690 99413690 1001 86380 86390 1
412907 99412907 1001 86380 86390 1
412909 99412909 1001 86380 86390 1
412930 99412930 1001 86380 86390 1
412679 99412679 1001 86380 86390 1
412856 99412856 1001 86380 86390 1
412538 99412538 1001 86380 86390 1
413756 99413756 1001 86380 86390 1
413954 99413954 1001 86380 86390 1
413990 99413990 1001 86380 86390 1
413874 99413874 1001 86380 86390 1
414044 99414044 1001 86380 86390 1
414025 99414025 1001 86380 86390 1
413779 99413779 1001 86380 86390 1
414947 99414947 1001 86380 86390 1
415258 99415258 1001 86380 86390 1
415201 99415201 1001 86380 86390 1
414761 99414761 1001 86380 86390 1
414667 99414667 1001 86380 86390 1
414795 99414795 1001 86380 86390 1
414159 99414159 1001 86380 86390 1
414362 99414362 1001 86380 86390 1
414334 99414334 1001 86380 86390 1
414344 99414344 1001 86380 86390 1
414374 99414374 1001 86380 86390 1
415681 99415681 1001 86380 86390 1
415607 99415607 1001 86380 86390 1
415611 99415611 1001 86380 86390 1
416711 99416711 1001 86380 86390 1
416979 99416979 1001 86380 86390 1
416607 99416607 1001 86380 86390 1
416669 99416669 1001 86380 86390 1
416369 99416369 1001 86380 86390 1
416189 99416189 1001 86380 86390 1
416525 99416525 1001 86380 86390 1
415784 99415784 1001 86380 86390 1
416041 99416041 1001 86380 86390 1
417496 99417496 1001 86380 86390 1
417499 99417499 1001 86380 86390 1
417569 99417569 1001 86380 86390 1
418554 99418554 1001 86380 86390 1
418580 99418580 1001 86380 86390 1
418698 99418698 1001 86380 86390 1
418746 99418746 1001 86380 86390 1
418601 99418601 1001 86380 86390 1
418039 99418039 1001 86380 86390 1
418323 99418323 1001 86380 86390 1
418072 99418072 1001 86380 86390 1
417735 99417735 1001 86380 86390 1
417685 99417685 1001 86380 86390 1
417643 99417643 1001 86380 86390 1
417692 99417692 1001 86380 86390 1
417911 99417911 1001 86380 86390 1
418023 99418023 1001 86380 86390 1
417630 99417630 1001 86380 86390 1
419102 99419102 1001 86380 86390 1
419197 99419197 1001 86380 86390 1
418975 99418975 1001 86380 86390 1
420178 99420178 1001 86380 86390 1
420343 99420343 1001 86380 86390 1
420089 99420089 1001 86380 86390 1
420429 99420429 1001 86380 86390 1
419777 99419777 1001 86380 86390 1
419680 99419680 1001 86380 86390 1
419991 99419991 1001 86380 86390 1
419993 99419993 1001 86380 86390 1
419431 99419431 1001 86380 86390 1
419583 99419583 1001 86380 86390 1
420509 99420509 1001 86380 86390 1
421941 99421941 1001 86380 86390 1
421922 99421922 1001 86380 86390 1
422011 99422011 1001 86380 86390 1
421979 99421979 1001 86380 86390 1
421993 99421993 1001 86380 86390 1
421643 99421643 1001 86380 86390 1
421380 99421380 1001 86380 86390 1
421467 99421467 1001 86380 86390 1
421654 99421654 1001 86380 86390 1
421039 99421039 1001 86380 86390 1
421178 99421178 1001 86380 86390 1
421106 99421106 1001 86380 86390 1
421083 99421083 1001 86380 86390 1
421217 99421217 1001 86380 86390 1
422251 99422251 1001 86380 86390 1
422265 99422265 1001 86380 86390 1
422499 99422499 1001 86380 86390 1
423486 99423486 1001 86380 86390 1
423677 99423677 1001 86380 86390 1
423680 99423680 1001 86380 86390 1
423681 99423681 1001 86380 86390 1
423350 99423350 1001 86380 86390 1
423664 99423664 1001 86380 86390 1
423245 99423245 1001 86380 86390 1
423247 99423247 1001 86380 86390 1
423094 99423094 1001 86380 86390 1
423207 99423207 1001 86380 86390 1
422917 99422917 1001 86380 86390 1
422543 99422543 1001 86380 86390 1
422903 99422903 1001 86380 86390 1
423884 99423884 1001 86380 86390 1
424067 99424067 1001 86380 86390 1
423923 99423923 1001 86380 86390 1
423835 99423835 1001 86380 86390 1
423901 99423901 1001 86380 86390 1
424055 99424055 1001 86380 86390 1
425050 99425050 1001 86380 86390 1
425107 99425107 1001 86380 86390 1
425263 99425263 1001 86380 86390 1
424866 99424866 1001 86380 86390 1
424938 99424938 1001 86380 86390 1
424727 99424727 1001 86380 86390 1
424611 99424611 1001 86380 86390 1
424213 99424213 1001 86380 86390 1
424439 99424439 1001 86380 86390 1
424274 99424274 1001 86380 86390 1
424516 99424516 1001 86380 86390 1
424306 99424306 1001 86380 86390 1
425741 99425741 1001 86380 86390 1
425748 99425748 1001 86380 86390 1
425794 99425794 1001 86380 86390 1
426973 99426973 1001 86380 86390 1
426873 99426873 1001 86380 86390 1
426942 99426942 1001 86380 86390 1
426395 99426395 1001 86380 86390 1
425942 99425942 1001 86380 86390 1
425960 99425960 1001 86380 86390 1
426050 99426050 1001 86380 86390 1
426018 99426018 1001 86380 86390 1
426232 99426232 1001 86380 86390 1
426058 99426058 1001 86380 86390 1
426060 99426060 1001 86380 86390 1
425937 99425937 1001 86380 86390 1
427157 99427157 1001 86380 86390 1
427507 99427507 1001 86380 86390 1
428363 99428363 1001 86380 86390 1
428400 99428400 1001 86380 86390 1
428593 99428593 1001 86380 86390 1
428536 99428536 1001 86380 86390 1
428361 99428361 1001 86380 86390 1
428539 99428539 1001 86380 86390 1
428170 99428170 1001 86380 86390 1
428271 99428271 1001 86380 86390 1
428087 99428087 1001 86380 86390 1
427875 99427875 1001 86380 86390 1
427628 99427628 1001 86380 86390 1
427783 99427783 1001 86380 86390 1
427644 99427644 1001 86380 86390 1
427842 99427842 1001 86380 86390 1
427573 99427573 1001 86380 86390 1
428917 99428917 1001 86380 86390 1
429157 99429157 1001 86380 86390 1
429008 99429008 1001 86380 86390 1
430055 99430055 1001 86380 86390 1
430201 99430201 1001 86380 86390 1
430114 99430114 1001 86380 86390 1
430162 99430162 1001 86380 86390 1
429697 99429697 1001 86380 86390 1
429887 99429887 1001 86380 86390 1
429676 99429676 1001 86380 86390 1
429946 99429946 1001 86380 86390 1
429522 99429522 1001 86380 86390 1
429347 99429347 1001 86380 86390 1
429277 99429277 1001 86380 86390 1
429530 99429530 1001 86380 86390 1
429192 99429192 1001 86380 86390 1
430551 99430551 1001 86380 86390 1
430654 99430654 1001 86380 86390 1
432013 99432013 1001 86380 86390 1
432025 99432025 1001 86380 86390 1
431373 99431373 1001 86380 86390 1
431399 99431399 1001 86380 86390 1
431358 99431358 1001 86380 86390 1
431265 99431265 1001 86380 86390 1
432292 99432292 1001 86380 86390 1
432095 99432095 1001 86380 86390 1
432308 99432308 1001 86380 86390 1
432312 99432312 1001 86380 86390 1
432263 99432263 1001 86380 86390 1
432141 99432141 1001 86380 86390 1
433593 99433593 1001 86380 86390 1
433606 99433606 1001 86380 86390 1
433707 99433707 1001 86380 86390 1
433712 99433712 1001 86380 86390 1
433391 99433391 1001 86380 86390 1
433055 99433055 1001 86380 86390 1
433057 99433057 1001 86380 86390 1
433086 99433086 1001 86380 86390 1
433153 99433153 1001 86380 86390 1
432625 99432625 1001 86380 86390 1
432708 99432708 1001 86380 86390 1
432622 99432622 1001 86380 86390 1
433825 99433825 1001 86380 86390 1
434014 99434014 1001 86380 86390 1
434080 99434080 1001 86380 86390 1
435391 99435391 1001 86380 86390 1
435070 99435070 1001 86380 86390 1
434704 99434704 1001 86380 86390 1
434941 99434941 1001 86380 86390 1
434835 99434835 1001 86380 86390 1
434322 99434322 1001 86380 86390 1
434268 99434268 1001 86380 86390 1
434290 99434290 1001 86380 86390 1
434353 99434353 1001 86380 86390 1
434417 99434417 1001 86380 86390 1
435439 99435439 1001 86380 86390 1
435582 99435582 1001 86380 86390 1
435688 99435688 1001 86380 86390 1
435608 99435608 1001 86380 86390 1
435840 99435840 1001 86380 86390 1
435693 99435693 1001 86380 86390 1
435778 99435778 1001 86380 86390 1
437160 99437160 1001 86380 86390 1
436899 99436899 1001 86380 86390 1
437111 99437111 1001 86380 86390 1
436671 99436671 1001 86380 86390 1
436711 99436711 1001 86380 86390 1
436506 99436506 1001 86380 86390 1
436356 99436356 1001 86380 86390 1
436172 99436172 1001 86380 86390 1
435908 99435908 1001 86380 86390 1
435992 99435992 1001 86380 86390 1
437329 99437329 1001 86380 86390 1
437184 99437184 1001 86380 86390 1
300574 99300574 1001 86380 86390 1
300679 99300679 1001 86380 86390 1
300668 99300668 1001 86380 86390 1
300618 99300618 1001 86380 86390 1
300342 99300342 1001 86380 86390 1
300448 99300448 1001 86380 86390 1
300331 99300331 1001 86380 86390 1
300520 99300520 1001 86380 86390 1
300328 99300328 1001 86380 86390 1
300122 99300122 1001 86380 86390 1
300234 99300234 1001 86380 86390 1
301400 99301400 1001 86380 86390 1
301377 99301377 1001 86380 86390 1
301391 99301391 1001 86380 86390 1
301528 99301528 1001 86380 86390 1
301534 99301534 1001 86380 86390 1
301383 99301383 1001 86380 86390 1
301285 99301285 1001 86380 86390 1
301326 99301326 1001 86380 86390 1
301189 99301189 1001 86380 86390 1
300986 99300986 1001 86380 86390 1
300976 99300976 1001 86380 86390 1
300953 99300953 1001 86380 86390 1
301618 99301618 1001 86380 86390 1
301692 99301692 1001 86380 86390 1
301731 99301731 1001 86380 86390 1
301706 99301706 1001 86380 86390 1
302201 99302201 1001 86380 86390 1
302179 99302179 1001 86380 86390 1
302269 99302269 1001 86380 86390 1
301994 99301994 1001 86380 86390 1
302047 99302047 1001 86380 86390 1
302036 99302036 1001 86380 86390 1
302042 99302042 1001 86380 86390 1
301786 99301786 1001 86380 86390 1
301818 99301818 1001 86380 86390 1
301872 99301872 1001 86380 86390 1
301911 99301911 1001 86380 86390 1
301937 99301937 1001 86380 86390 1
302456 99302456 1001 86380 86390 1
302509 99302509 1001 86380 86390 1
302486 99302486 1001 86380 86390 1
302532 99302532 1001 86380 86390 1
303169 99303169 1001 86380 86390 1
303184 99303184 1001 86380 86390 1
303033 99303033 1001 86380 86390 1
302900 99302900 1001 86380 86390 1
302981 99302981 1001 86380 86390 1
302657 99302657 1001 86380 86390 1
303248 99303248 1001 86380 86390 1
303252 99303252 1001 86380 86390 1
303343 99303343 1001 86380 86390 1
303957 99303957 1001 86380 86390 1
303844 99303844 1001 86380 86390 1
303886 99303886 1001 86380 86390 1
304018 99304018 1001 86380 86390 1
304019 99304019 1001 86380 86390 1
303739 99303739 1001 86380 86390 1
303791 99303791 1001 86380 86390 1
303683 99303683 1001 86380 86390 1
303696 99303696 1001 86380 86390 1
303697 99303697 1001 86380 86390 1
303454 99303454 1001 86380 86390 1
303562 99303562 1001 86380 86390 1
304199 99304199 1001 86380 86390 1
304150 99304150 1001 86380 86390 1
304067 99304067 1001 86380 86390 1
304824 99304824 1001 86380 86390 1
304719 99304719 1001 86380 86390 1
304799 99304799 1001 86380 86390 1
304735 99304735 1001 86380 86390 1
304776 99304776 1001 86380 86390 1
304505 99304505 1001 86380 86390 1
304614 99304614 1001 86380 86390 1
304279 99304279 1001 86380 86390 1
304409 99304409 1001 86380 86390 1
304245 99304245 1001 86380 86390 1
304902 99304902 1001 86380 86390 1
305626 99305626 1001 86380 86390 1
305577 99305577 1001 86380 86390 1
305441 99305441 1001 86380 86390 1
305377 99305377 1001 86380 86390 1
305369 99305369 1001 86380 86390 1
305436 99305436 1001 86380 86390 1
305208 99305208 1001 86380 86390 1
305132 99305132 1001 86380 86390 1
500144 99500144 1001 86380 86390 1
500172 99500172 1001 86380 86390 1
500020 99500020 1001 86380 86390 1
500794 99500794 1001 86380 86390 1
500609 99500609 1001 86380 86390 1
500571 99500571 1001 86380 86390 1
500442 99500442 1001 86380 86390 1
500431 99500431 1001 86380 86390 1
500446 99500446 1001 86380 86390 1
500475 99500475 1001 86380 86390 1
500205 99500205 1001 86380 86390 1
500286 99500286 1001 86380 86390 1
500351 99500351 1001 86380 86390 1
500225 99500225 1001 86380 86390 1
500385 99500385 1001 86380 86390 1
500991 99500991 1001 86380 86390 1
501473 99501473 1001 86380 86390 1
501619 99501619 1001 86380 86390 1
501506 99501506 1001 86380 86390 1
501293 99501293 1001 86380 86390 1
501349 99501349 1001 86380 86390 1
501226 99501226 1001 86380 86390 1
501035 99501035 1001 86380 86390 1
501157 99501157 1001 86380 86390 1
501199 99501199 1001 86380 86390 1
502304 99502304 1001 86380 86390 1
502358 99502358 1001 86380 86390 1
502410 99502410 1001 86380 86390 1
502453 99502453 1001 86380 86390 1
502105 99502105 1001 86380 86390 1
502157 99502157 1001 86380 86390 1
502222 99502222 1001 86380 86390 1
502211 99502211 1001 86380 86390 1
502188 99502188 1001 86380 86390 1
502201 99502201 1001 86380 86390 1
502191 99502191 1001 86380 86390 1
502256 99502256 1001 86380 86390 1
502258 99502258 1001 86380 86390 1
501942 99501942 1001 86380 86390 1
502502 99502502 1001 86380 86390 1
502622 99502622 1001 86380 86390 1
502624 99502624 1001 86380 86390 1
502547 99502547 1001 86380 86390 1
502539 99502539 1001 86380 86390 1
503140 99503140 1001 86380 86390 1
503214 99503214 1001 86380 86390 1
503038 99503038 1001 86380 86390 1
502977 99502977 1001 86380 86390 1
502943 99502943 1001 86380 86390 1
502835 99502835 1001 86380 86390 1
502772 99502772 1001 86380 86390 1
503304 99503304 1001 86380 86390 1
503462 99503462 1001 86380 86390 1
503295 99503295 1001 86380 86390 1
503426 99503426 1001 86380 86390 1
503469 99503469 1001 86380 86390 1
503978 99503978 1001 86380 86390 1
503992 99503992 1001 86380 86390 1
503959 99503959 1001 86380 86390 1
503985 99503985 1001 86380 86390 1
503961 99503961 1001 86380 86390 1
503707 99503707 1001 86380 86390 1
503837 99503837 1001 86380 86390 1
503902 99503902 1001 86380 86390 1
503526 99503526 1001 86380 86390 1
503541 99503541 1001 86380 86390 1
504309 99504309 1001 86380 86390 1
504245 99504245 1001 86380 86390 1
504222 99504222 1001 86380 86390 1
504120 99504120 1001 86380 86390 1
504133 99504133 1001 86380 86390 1
504160 99504160 1001 86380 86390 1
504186 99504186 1001 86380 86390 1
504281 99504281 1001 86380 86390 1
504295 99504295 1001 86380 86390 1
504744 99504744 1001 86380 86390 1
504746 99504746 1001 86380 86390 1
504751 99504751 1001 86380 86390 1
504638 99504638 1001 86380 86390 1
504730 99504730 1001 86380 86390 1
504382 99504382 1001 86380 86390 1
504385 99504385 1001 86380 86390 1
505032 99505032 1001 86380 86390 1
505025 99505025 1001 86380 86390 1
505568 99505568 1001 86380 86390 1
505597 99505597 1001 86380 86390 1
505756 99505756 1001 86380 86390 1
505667 99505667 1001 86380 86390 1
505483 99505483 1001 86380 86390 1
505334 99505334 1001 86380 86390 1
505168 99505168 1001 86380 86390 1
505260 99505260 1001 86380 86390 1
505212 99505212 1001 86380 86390 1
505794 99505794 1001 86380 86390 1
505925 99505925 1001 86380 86390 1
505959 99505959 1001 86380 86390 1
506570 99506570 1001 86380 86390 1
506504 99506504 1001 86380 86390 1
506339 99506339 1001 86380 86390 1
506250 99506250 1001 86380 86390 1
506239 99506239 1001 86380 86390 1
506333 99506333 1001 86380 86390 1
506107 99506107 1001 86380 86390 1
506082 99506082 1001 86380 86390 1
506148 99506148 1001 86380 86390 1
506006 99506006 1001 86380 86390 1
506046 99506046 1001 86380 86390 1
506176 99506176 1001 86380 86390 1
506048 99506048 1001 86380 86390 1
506798 99506798 1001 86380 86390 1
507281 99507281 1001 86380 86390 1
507324 99507324 1001 86380 86390 1
507248 99507248 1001 86380 86390 1
507264 99507264 1001 86380 86390 1
507015 99507015 1001 86380 86390 1
507210 99507210 1001 86380 86390 1
507164 99507164 1001 86380 86390 1
506854 99506854 1001 86380 86390 1
506947 99506947 1001 86380 86390 1
506832 99506832 1001 86380 86390 1
506847 99506847 1001 86380 86390 1
506978 99506978 1001 86380 86390 1
507551 99507551 1001 86380 86390 1
507539 99507539 1001 86380 86390 1
507620 99507620 1001 86380 86390 1
507441 99507441 1001 86380 86390 1
508057 99508057 1001 86380 86390 1
508084 99508084 1001 86380 86390 1
508149 99508149 1001 86380 86390 1
508176 99508176 1001 86380 86390 1
508228 99508228 1001 86380 86390 1
508034 99508034 1001 86380 86390 1
508011 99508011 1001 86380 86390 1
507883 99507883 1001 86380 86390 1
507885 99507885 1001 86380 86390 1
507642 99507642 1001 86380 86390 1
507785 99507785 1001 86380 86390 1
507735 99507735 1001 86380 86390 1
507648 99507648 1001 86380 86390 1
507819 99507819 1001 86380 86390 1
508254 99508254 1001 86380 86390 1
508372 99508372 1001 86380 86390 1
508398 99508398 1001 86380 86390 1
509004 99509004 1001 86380 86390 1
509052 99509052 1001 86380 86390 1
509060 99509060 1001 86380 86390 1
509062 99509062 1001 86380 86390 1
508997 99508997 1001 86380 86390 1
509011 99509011 1001 86380 86390 1
508808 99508808 1001 86380 86390 1
508789 99508789 1001 86380 86390 1
508515 99508515 1001 86380 86390 1
508659 99508659 1001 86380 86390 1
509826 99509826 1001 86380 86390 1
509852 99509852 1001 86380 86390 1
509840 99509840 1001 86380 86390 1
509886 99509886 1001 86380 86390 1
509770 99509770 1001 86380 86390 1
509860 99509860 1001 86380 86390 1
509530 99509530 1001 86380 86390 1
509386 99509386 1001 86380 86390 1
510105 99510105 1001 86380 86390 1
509977 99509977 1001 86380 86390 1
509697 99509697 1001 86380 86390 1
510045 99510045 1001 86380 86390 1
510074 99510074 1001 86380 86390 1
510655 99510655 1001 86380 86390 1
510617 99510617 1001 86380 86390 1
510331 99510331 1001 86380 86390 1
510371 99510371 1001 86380 86390 1
510410 99510410 1001 86380 86390 1
510411 99510411 1001 86380 86390 1
510351 99510351 1001 86380 86390 1
510339 99510339 1001 86380 86390 1
510248 99510248 1001 86380 86390 1
510120 99510120 1001 86380 86390 1
510254 99510254 1001 86380 86390 1
510267 99510267 1001 86380 86390 1
510165 99510165 1001 86380 86390 1
510219 99510219 1001 86380 86390 1
510155 99510155 1001 86380 86390 1
510777 99510777 1001 86380 86390 1
511478 99511478 1001 86380 86390 1
511466 99511466 1001 86380 86390 1
511431 99511431 1001 86380 86390 1
511548 99511548 1001 86380 86390 1
511179 99511179 1001 86380 86390 1
511149 99511149 1001 86380 86390 1
511228 99511228 1001 86380 86390 1
511230 99511230 1001 86380 86390 1
510973 99510973 1001 86380 86390 1
511116 99511116 1001 86380 86390 1
510989 99510989 1001 86380 86390 1
511132 99511132 1001 86380 86390 1
510982 99510982 1001 86380 86390 1
511589 99511589 1001 86380 86390 1
511710 99511710 1001 86380 86390 1
511742 99511742 1001 86380 86390 1
512200 99512200 1001 86380 86390 1
512319 99512319 1001 86380 86390 1
512354 99512354 1001 86380 86390 1
512243 99512243 1001 86380 86390 1
512198 99512198 1001 86380 86390 1
512006 99512006 1001 86380 86390 1
511968 99511968 1001 86380 86390 1
512126 99512126 1001 86380 86390 1
512011 99512011 1001 86380 86390 1
512024 99512024 1001 86380 86390 1
511767 99511767 1001 86380 86390 1
511926 99511926 1001 86380 86390 1
512499 99512499 1001 86380 86390 1
512396 99512396 1001 86380 86390 1
513129 99513129 1001 86380 86390 1
513156 99513156 1001 86380 86390 1
513015 99513015 1001 86380 86390 1
513128 99513128 1001 86380 86390 1
512989 99512989 1001 86380 86390 1
512815 99512815 1001 86380 86390 1
512895 99512895 1001 86380 86390 1
512722 99512722 1001 86380 86390 1
513217 99513217 1001 86380 86390 1
513275 99513275 1001 86380 86390 1
513393 99513393 1001 86380 86390 1
513253 99513253 1001 86380 86390 1
514011 99514011 1001 86380 86390 1
514018 99514018 1001 86380 86390 1
513748 99513748 1001 86380 86390 1
513646 99513646 1001 86380 86390 1
513698 99513698 1001 86380 86390 1
513727 99513727 1001 86380 86390 1
513703 99513703 1001 86380 86390 1
513806 99513806 1001 86380 86390 1
513629 99513629 1001 86380 86390 1
513618 99513618 1001 86380 86390 1
513493 99513493 1001 86380 86390 1
513589 99513589 1001 86380 86390 1
514054 99514054 1001 86380 86390 1
514068 99514068 1001 86380 86390 1
514153 99514153 1001 86380 86390 1
514552 99514552 1001 86380 86390 1
514521 99514521 1001 86380 86390 1
514262 99514262 1001 86380 86390 1
514238 99514238 1001 86380 86390 1
514278 99514278 1001 86380 86390 1
514420 99514420 1001 86380 86390 1
514387 99514387 1001 86380 86390 1
514965 99514965 1001 86380 86390 1
514862 99514862 1001 86380 86390 1
515532 99515532 1001 86380 86390 1
515601 99515601 1001 86380 86390 1
515540 99515540 1001 86380 86390 1
515284 99515284 1001 86380 86390 1
515275 99515275 1001 86380 86390 1
515347 99515347 1001 86380 86390 1
515282 99515282 1001 86380 86390 1
515207 99515207 1001 86380 86390 1
515091 99515091 1001 86380 86390 1
515246 99515246 1001 86380 86390 1
515158 99515158 1001 86380 86390 1
515135 99515135 1001 86380 86390 1
515123 99515123 1001 86380 86390 1
515711 99515711 1001 86380 86390 1
515831 99515831 1001 86380 86390 1
516369 99516369 1001 86380 86390 1
516382 99516382 1001 86380 86390 1
516398 99516398 1001 86380 86390 1
516337 99516337 1001 86380 86390 1
516469 99516469 1001 86380 86390 1
516292 99516292 1001 86380 86390 1
516259 99516259 1001 86380 86390 1
516275 99516275 1001 86380 86390 1
516225 99516225 1001 86380 86390 1
516006 99516006 1001 86380 86390 1
516076 99516076 1001 86380 86390 1
516623 99516623 1001 86380 86390 1
516590 99516590 1001 86380 86390 1
516643 99516643 1001 86380 86390 1
516526 99516526 1001 86380 86390 1
516529 99516529 1001 86380 86390 1
517250 99517250 1001 86380 86390 1
517263 99517263 1001 86380 86390 1
517314 99517314 1001 86380 86390 1
517141 99517141 1001 86380 86390 1
517154 99517154 1001 86380 86390 1
517219 99517219 1001 86380 86390 1
516959 99516959 1001 86380 86390 1
516793 99516793 1001 86380 86390 1
516832 99516832 1001 86380 86390 1
516834 99516834 1001 86380 86390 1
516766 99516766 1001 86380 86390 1
516805 99516805 1001 86380 86390 1
516727 99516727 1001 86380 86390 1
517464 99517464 1001 86380 86390 1
517443 99517443 1001 86380 86390 1
517536 99517536 1001 86380 86390 1
518098 99518098 1001 86380 86390 1
518162 99518162 1001 86380 86390 1
518102 99518102 1001 86380 86390 1
517990 99517990 1001 86380 86390 1
517952 99517952 1001 86380 86390 1
517826 99517826 1001 86380 86390 1
517687 99517687 1001 86380 86390 1
517726 99517726 1001 86380 86390 1
517617 99517617 1001 86380 86390 1
518311 99518311 1001 86380 86390 1
518197 99518197 1001 86380 86390 1
518872 99518872 1001 86380 86390 1
518927 99518927 1001 86380 86390 1
518961 99518961 1001 86380 86390 1
518928 99518928 1001 86380 86390 1
518941 99518941 1001 86380 86390 1
518819 99518819 1001 86380 86390 1
518657 99518657 1001 86380 86390 1
518592 99518592 1001 86380 86390 1
518711 99518711 1001 86380 86390 1
518610 99518610 1001 86380 86390 1
518613 99518613 1001 86380 86390 1
518769 99518769 1001 86380 86390 1
518448 99518448 1001 86380 86390 1
518455 99518455 1001 86380 86390 1
518573 99518573 1001 86380 86390 1
519063 99519063 1001 86380 86390 1
519094 99519094 1001 86380 86390 1
519751 99519751 1001 86380 86390 1
519814 99519814 1001 86380 86390 1
519721 99519721 1001 86380 86390 1
519440 99519440 1001 86380 86390 1
519531 99519531 1001 86380 86390 1
519583 99519583 1001 86380 86390 1
519272 99519272 1001 86380 86390 1
519401 99519401 1001 86380 86390 1
519376 99519376 1001 86380 86390 1
519248 99519248 1001 86380 86390 1
519343 99519343 1001 86380 86390 1
519266 99519266 1001 86380 86390 1
519296 99519296 1001 86380 86390 1
519878 99519878 1001 86380 86390 1
519957 99519957 1001 86380 86390 1
519947 99519947 1001 86380 86390 1
520000 99520000 1001 86380 86390 1
519833 99519833 1001 86380 86390 1
519991 99519991 1001 86380 86390 1
520607 99520607 1001 86380 86390 1
520578 99520578 1001 86380 86390 1
520584 99520584 1001 86380 86390 1
520485 99520485 1001 86380 86390 1
520396 99520396 1001 86380 86390 1
520242 99520242 1001 86380 86390 1
520398 99520398 1001 86380 86390 1
520373 99520373 1001 86380 86390 1
520317 99520317 1001 86380 86390 1
520071 99520071 1001 86380 86390 1
520024 99520024 1001 86380 86390 1
520066 99520066 1001 86380 86390 1
520783 99520783 1001 86380 86390 1
520643 99520643 1001 86380 86390 1
520734 99520734 1001 86380 86390 1
520683 99520683 1001 86380 86390 1
520697 99520697 1001 86380 86390 1
521365 99521365 1001 86380 86390 1
521276 99521276 1001 86380 86390 1
521198 99521198 1001 86380 86390 1
521188 99521188 1001 86380 86390 1
521164 99521164 1001 86380 86390 1
521178 99521178 1001 86380 86390 1
520925 99520925 1001 86380 86390 1
520905 99520905 1001 86380 86390 1
521049 99521049 1001 86380 86390 1
521645 99521645 1001 86380 86390 1
521491 99521491 1001 86380 86390 1
521558 99521558 1001 86380 86390 1
521637 99521637 1001 86380 86390 1
521562 99521562 1001 86380 86390 1
521552 99521552 1001 86380 86390 1
521565 99521565 1001 86380 86390 1
522256 99522256 1001 86380 86390 1
522192 99522192 1001 86380 86390 1
522158 99522158 1001 86380 86390 1
522274 99522274 1001 86380 86390 1
522096 99522096 1001 86380 86390 1
521938 99521938 1001 86380 86390 1
521805 99521805 1001 86380 86390 1
521754 99521754 1001 86380 86390 1
522488 99522488 1001 86380 86390 1
522297 99522297 1001 86380 86390 1
523099 99523099 1001 86380 86390 1
522850 99522850 1001 86380 86390 1
522840 99522840 1001 86380 86390 1
522737 99522737 1001 86380 86390 1
522727 99522727 1001 86380 86390 1
522644 99522644 1001 86380 86390 1
522650 99522650 1001 86380 86390 1
523264 99523264 1001 86380 86390 1
523161 99523161 1001 86380 86390 1
523216 99523216 1001 86380 86390 1
523255 99523255 1001 86380 86390 1
523764 99523764 1001 86380 86390 1
523905 99523905 1001 86380 86390 1
523880 99523880 1001 86380 86390 1
523662 99523662 1001 86380 86390 1
523586 99523586 1001 86380 86390 1
523602 99523602 1001 86380 86390 1
523370 99523370 1001 86380 86390 1
523462 99523462 1001 86380 86390 1
523372 99523372 1001 86380 86390 1
523516 99523516 1001 86380 86390 1
523439 99523439 1001 86380 86390 1
524136 99524136 1001 86380 86390 1
524087 99524087 1001 86380 86390 1
523993 99523993 1001 86380 86390 1
524654 99524654 1001 86380 86390 1
524734 99524734 1001 86380 86390 1
524691 99524691 1001 86380 86390 1
524766 99524766 1001 86380 86390 1
524500 99524500 1001 86380 86390 1
524466 99524466 1001 86380 86390 1
524544 99524544 1001 86380 86390 1
524266 99524266 1001 86380 86390 1
524292 99524292 1001 86380 86390 1
524319 99524319 1001 86380 86390 1
524232 99524232 1001 86380 86390 1
524251 99524251 1001 86380 86390 1
524785 99524785 1001 86380 86390 1
524855 99524855 1001 86380 86390 1
524868 99524868 1001 86380 86390 1
525501 99525501 1001 86380 86390 1
525186 99525186 1001 86380 86390 1
525241 99525241 1001 86380 86390 1
525357 99525357 1001 86380 86390 1
525349 99525349 1001 86380 86390 1
525134 99525134 1001 86380 86390 1
525090 99525090 1001 86380 86390 1
525039 99525039 1001 86380 86390 1
525673 99525673 1001 86380 86390 1
525650 99525650 1001 86380 86390 1
525643 99525643 1001 86380 86390 1
525748 99525748 1001 86380 86390 1
526322 99526322 1001 86380 86390 1
526399 99526399 1001 86380 86390 1
526326 99526326 1001 86380 86390 1
526289 99526289 1001 86380 86390 1
526406 99526406 1001 86380 86390 1
526265 99526265 1001 86380 86390 1
526356 99526356 1001 86380 86390 1
526254 99526254 1001 86380 86390 1
526030 99526030 1001 86380 86390 1
526174 99526174 1001 86380 86390 1
525815 99525815 1001 86380 86390 1
525951 99525951 1001 86380 86390 1
525914 99525914 1001 86380 86390 1
525943 99525943 1001 86380 86390 1
526011 99526011 1001 86380 86390 1
527204 99527204 1001 86380 86390 1
527166 99527166 1001 86380 86390 1
527065 99527065 1001 86380 86390 1
527208 99527208 1001 86380 86390 1
526983 99526983 1001 86380 86390 1
527022 99527022 1001 86380 86390 1
526963 99526963 1001 86380 86390 1
526990 99526990 1001 86380 86390 1
526793 99526793 1001 86380 86390 1
527418 99527418 1001 86380 86390 1
527432 99527432 1001 86380 86390 1
527252 99527252 1001 86380 86390 1
527292 99527292 1001 86380 86390 1
527383 99527383 1001 86380 86390 1
528012 99528012 1001 86380 86390 1
527852 99527852 1001 86380 86390 1
527724 99527724 1001 86380 86390 1
527459 99527459 1001 86380 86390 1
527590 99527590 1001 86380 86390 1
527565 99527565 1001 86380 86390 1
528231 99528231 1001 86380 86390 1
528750 99528750 1001 86380 86390 1
528742 99528742 1001 86380 86390 1
528782 99528782 1001 86380 86390 1
528862 99528862 1001 86380 86390 1
528579 99528579 1001 86380 86390 1
528556 99528556 1001 86380 86390 1
528359 99528359 1001 86380 86390 1
528463 99528463 1001 86380 86390 1
528479 99528479 1001 86380 86390 1
528344 99528344 1001 86380 86390 1
529044 99529044 1001 86380 86390 1
529070 99529070 1001 86380 86390 1
529014 99529014 1001 86380 86390 1
529105 99529105 1001 86380 86390 1
529690 99529690 1001 86380 86390 1
529695 99529695 1001 86380 86390 1
529679 99529679 1001 86380 86390 1
529709 99529709 1001 86380 86390 1
529348 99529348 1001 86380 86390 1
529519 99529519 1001 86380 86390 1
530547 99530547 1001 86380 86390 1
530259 99530259 1001 86380 86390 1
530302 99530302 1001 86380 86390 1
530173 99530173 1001 86380 86390 1
530201 99530201 1001 86380 86390 1
530591 99530591 1001 86380 86390 1
530608 99530608 1001 86380 86390 1
530702 99530702 1001 86380 86390 1
531111 99531111 1001 86380 86390 1
531112 99531112 1001 86380 86390 1
530996 99530996 1001 86380 86390 1
531055 99531055 1001 86380 86390 1
530853 99530853 1001 86380 86390 1
530880 99530880 1001 86380 86390 1
530795 99530795 1001 86380 86390 1
530939 99530939 1001 86380 86390 1
531584 99531584 1001 86380 86390 1
532067 99532067 1001 86380 86390 1
532175 99532175 1001 86380 86390 1
532045 99532045 1001 86380 86390 1
532034 99532034 1001 86380 86390 1
531897 99531897 1001 86380 86390 1
531833 99531833 1001 86380 86390 1
531947 99531947 1001 86380 86390 1
531663 99531663 1001 86380 86390 1
531626 99531626 1001 86380 86390 1
531586 99531586 1001 86380 86390 1
532248 99532248 1001 86380 86390 1
532867 99532867 1001 86380 86390 1
532831 99532831 1001 86380 86390 1
532869 99532869 1001 86380 86390 1
533009 99533009 1001 86380 86390 1
532834 99532834 1001 86380 86390 1
533019 99533019 1001 86380 86390 1
532889 99532889 1001 86380 86390 1
532651 99532651 1001 86380 86390 1
532810 99532810 1001 86380 86390 1
532707 99532707 1001 86380 86390 1
532759 99532759 1001 86380 86390 1
532507 99532507 1001 86380 86390 1
532443 99532443 1001 86380 86390 1
532612 99532612 1001 86380 86390 1
532536 99532536 1001 86380 86390 1
532501 99532501 1001 86380 86390 1
532553 99532553 1001 86380 86390 1
533095 99533095 1001 86380 86390 1
533047 99533047 1001 86380 86390 1
533152 99533152 1001 86380 86390 1
533093 99533093 1001 86380 86390 1
533054 99533054 1001 86380 86390 1
533721 99533721 1001 86380 86390 1
533697 99533697 1001 86380 86390 1
533850 99533850 1001 86380 86390 1
533754 99533754 1001 86380 86390 1
533593 99533593 1001 86380 86390 1
533547 99533547 1001 86380 86390 1
533376 99533376 1001 86380 86390 1
533975 99533975 1001 86380 86390 1
533964 99533964 1001 86380 86390 1
533876 99533876 1001 86380 86390 1
534058 99534058 1001 86380 86390 1
533893 99533893 1001 86380 86390 1
533867 99533867 1001 86380 86390 1
534647 99534647 1001 86380 86390 1
534664 99534664 1001 86380 86390 1
534627 99534627 1001 86380 86390 1
534630 99534630 1001 86380 86390 1
534675 99534675 1001 86380 86390 1
534453 99534453 1001 86380 86390 1
534404 99534404 1001 86380 86390 1
534417 99534417 1001 86380 86390 1
534340 99534340 1001 86380 86390 1
534369 99534369 1001 86380 86390 1
534306 99534306 1001 86380 86390 1
534746 99534746 1001 86380 86390 1
534698 99534698 1001 86380 86390 1
534836 99534836 1001 86380 86390 1
535360 99535360 1001 86380 86390 1
535456 99535456 1001 86380 86390 1
535366 99535366 1001 86380 86390 1
535432 99535432 1001 86380 86390 1
535116 99535116 1001 86380 86390 1
535143 99535143 1001 86380 86390 1
535301 99535301 1001 86380 86390 1
535278 99535278 1001 86380 86390 1
535709 99535709 1001 86380 86390 1
536195 99536195 1001 86380 86390 1
536273 99536273 1001 86380 86390 1
536235 99536235 1001 86380 86390 1
536190 99536190 1001 86380 86390 1
536132 99536132 1001 86380 86390 1
536082 99536082 1001 86380 86390 1
535905 99535905 1001 86380 86390 1
536363 99536363 1001 86380 86390 1
536493 99536493 1001 86380 86390 1
537134 99537134 1001 86380 86390 1
536853 99536853 1001 86380 86390 1
536893 99536893 1001 86380 86390 1
536804 99536804 1001 86380 86390 1
536820 99536820 1001 86380 86390 1
536769 99536769 1001 86380 86390 1
536673 99536673 1001 86380 86390 1
536742 99536742 1001 86380 86390 1
536549 99536549 1001 86380 86390 1
537290 99537290 1001 86380 86390 1
537244 99537244 1001 86380 86390 1
537195 99537195 1001 86380 86390 1
537287 99537287 1001 86380 86390 1
537262 99537262 1001 86380 86390 1
537886 99537886 1001 86380 86390 1
537838 99537838 1001 86380 86390 1
537894 99537894 1001 86380 86390 1
537680 99537680 1001 86380 86390 1
537583 99537583 1001 86380 86390 1
537666 99537666 1001 86380 86390 1
537407 99537407 1001 86380 86390 1
537435 99537435 1001 86380 86390 1
537544 99537544 1001 86380 86390 1
537521 99537521 1001 86380 86390 1
538075 99538075 1001 86380 86390 1
537997 99537997 1001 86380 86390 1
538077 99538077 1001 86380 86390 1
538000 99538000 1001 86380 86390 1
538114 99538114 1001 86380 86390 1
538158 99538158 1001 86380 86390 1
538741 99538741 1001 86380 86390 1
538627 99538627 1001 86380 86390 1
538506 99538506 1001 86380 86390 1
538455 99538455 1001 86380 86390 1
538603 99538603 1001 86380 86390 1
538476 99538476 1001 86380 86390 1
538310 99538310 1001 86380 86390 1
538375 99538375 1001 86380 86390 1
538292 99538292 1001 86380 86390 1
538228 99538228 1001 86380 86390 1
538900 99538900 1001 86380 86390 1
539544 99539544 1001 86380 86390 1
539401 99539401 1001 86380 86390 1
539305 99539305 1001 86380 86390 1
539163 99539163 1001 86380 86390 1
539215 99539215 1001 86380 86390 1
539073 99539073 1001 86380 86390 1
539166 99539166 1001 86380 86390 1
539219 99539219 1001 86380 86390 1
539083 99539083 1001 86380 86390 1
539777 99539777 1001 86380 86390 1
539649 99539649 1001 86380 86390 1
540319 99540319 1001 86380 86390 1
540271 99540271 1001 86380 86390 1
540309 99540309 1001 86380 86390 1
540214 99540214 1001 86380 86390 1
539954 99539954 1001 86380 86390 1
539916 99539916 1001 86380 86390 1
539971 99539971 1001 86380 86390 1
540026 99540026 1001 86380 86390 1
540542 99540542 1001 86380 86390 1
540633 99540633 1001 86380 86390 1
540532 99540532 1001 86380 86390 1
540600 99540600 1001 86380 86390 1
541249 99541249 1001 86380 86390 1
540920 99540920 1001 86380 86390 1
540753 99540753 1001 86380 86390 1
540870 99540870 1001 86380 86390 1
540723 99540723 1001 86380 86390 1
541450 99541450 1001 86380 86390 1
541399 99541399 1001 86380 86390 1
541374 99541374 1001 86380 86390 1
542051 99542051 1001 86380 86390 1
541925 99541925 1001 86380 86390 1
541732 99541732 1001 86380 86390 1
541904 99541904 1001 86380 86390 1
541737 99541737 1001 86380 86390 1
541527 99541527 1001 86380 86390 1
541580 99541580 1001 86380 86390 1
541505 99541505 1001 86380 86390 1
542236 99542236 1001 86380 86390 1
542224 99542224 1001 86380 86390 1
542147 99542147 1001 86380 86390 1
542174 99542174 1001 86380 86390 1
542830 99542830 1001 86380 86390 1
542749 99542749 1001 86380 86390 1
542654 99542654 1001 86380 86390 1
542619 99542619 1001 86380 86390 1
542621 99542621 1001 86380 86390 1
542648 99542648 1001 86380 86390 1
542508 99542508 1001 86380 86390 1
543025 99543025 1001 86380 86390 1
543013 99543013 1001 86380 86390 1
543144 99543144 1001 86380 86390 1
542952 99542952 1001 86380 86390 1
543568 99543568 1001 86380 86390 1
543760 99543760 1001 86380 86390 1
543399 99543399 1001 86380 86390 1
543361 99543361 1001 86380 86390 1
543427 99543427 1001 86380 86390 1
543390 99543390 1001 86380 86390 1
543469 99543469 1001 86380 86390 1
543498 99543498 1001 86380 86390 1
543230 99543230 1001 86380 86390 1
543166 99543166 1001 86380 86390 1
543310 99543310 1001 86380 86390 1
543157 99543157 1001 86380 86390 1
543304 99543304 1001 86380 86390 1
543900 99543900 1001 86380 86390 1
543813 99543813 1001 86380 86390 1
543842 99543842 1001 86380 86390 1
543804 99543804 1001 86380 86390 1
544483 99544483 1001 86380 86390 1
544501 99544501 1001 86380 86390 1
544492 99544492 1001 86380 86390 1
544520 99544520 1001 86380 86390 1
544366 99544366 1001 86380 86390 1
544393 99544393 1001 86380 86390 1
544330 99544330 1001 86380 86390 1
544229 99544229 1001 86380 86390 1
544374 99544374 1001 86380 86390 1
544210 99544210 1001 86380 86390 1
544095 99544095 1001 86380 86390 1
544044 99544044 1001 86380 86390 1
544097 99544097 1001 86380 86390 1
544100 99544100 1001 86380 86390 1
544011 99544011 1001 86380 86390 1
544026 99544026 1001 86380 86390 1
544642 99544642 1001 86380 86390 1
520295 904 1001 34177 34476 1
537203 849 1002 26138 38594 1
537207 903 1002 61295 62160 1
400012 99400012 1001 86380 86390 1
400105 99400105 1001 86380 86390 1
400218 99400218 1001 86380 86390 1
400283 99400283 1001 86380 86390 1
400290 99400290 1001 86380 86390 1
400232 99400232 1001 86380 86390 1
400439 99400439 1001 86380 86390 1
400626 99400626 1001 86380 86390 1
400542 99400542 1001 86380 86390 1
400873 99400873 1001 86380 86390 1
400830 99400830 1001 86380 86390 1
400834 99400834 1001 86380 86390 1
401009 99401009 1001 86380 86390 1
401093 99401093 1001 86380 86390 1
401287 99401287 1001 86380 86390 1
401576 99401576 1001 86380 86390 1
401731 99401731 1001 86380 86390 1
401818 99401818 1001 86380 86390 1
401739 99401739 1001 86380 86390 1
401995 99401995 1001 86380 86390 1
402134 99402134 1001 86380 86390 1
402142 99402142 1001 86380 86390 1
402181 99402181 1001 86380 86390 1
402433 99402433 1001 86380 86390 1
402566 99402566 1001 86380 86390 1
402627 99402627 1001 86380 86390 1
402622 99402622 1001 86380 86390 1
403116 99403116 1001 86380 86390 1
403148 99403148 1001 86380 86390 1
403503 99403503 1001 86380 86390 1
403453 99403453 1001 86380 86390 1
403554 99403554 1001 86380 86390 1
403692 99403692 1001 86380 86390 1
403711 99403711 1001 86380 86390 1
403769 99403769 1001 86380 86390 1
403784 99403784 1001 86380 86390 1
404037 99404037 1001 86380 86390 1
404334 99404334 1001 86380 86390 1
404338 99404338 1001 86380 86390 1
404429 99404429 1001 86380 86390 1
404526 99404526 1001 86380 86390 1
404596 99404596 1001 86380 86390 1
404635 99404635 1001 86380 86390 1
405364 99405364 1001 86380 86390 1
405556 99405556 1001 86380 86390 1
405566 99405566 1001 86380 86390 1
405575 99405575 1001 86380 86390 1
405518 99405518 1001 86380 86390 1
405793 99405793 1001 86380 86390 1
406102 99406102 1001 86380 86390 1
406424 99406424 1001 86380 86390 1
406413 99406413 1001 86380 86390 1
406568 99406568 1001 86380 86390 1
406881 99406881 1001 86380 86390 1
406942 99406942 1001 86380 86390 1
407009 99407009 1001 86380 86390 1
406989 99406989 1001 86380 86390 1
407255 99407255 1001 86380 86390 1
407367 99407367 1001 86380 86390 1
407424 99407424 1001 86380 86390 1
407527 99407527 1001 86380 86390 1
407450 99407450 1001 86380 86390 1
407671 99407671 1001 86380 86390 1
407617 99407617 1001 86380 86390 1
407618 99407618 1001 86380 86390 1
407682 99407682 1001 86380 86390 1
408295 99408295 1001 86380 86390 1
408406 99408406 1001 86380 86390 1
408409 99408409 1001 86380 86390 1
408584 99408584 1001 86380 86390 1
408530 99408530 1001 86380 86390 1
408570 99408570 1001 86380 86390 1
408755 99408755 1001 86380 86390 1
408742 99408742 1001 86380 86390 1
408763 99408763 1001 86380 86390 1
408869 99408869 1001 86380 86390 1
409181 99409181 1001 86380 86390 1
409209 99409209 1001 86380 86390 1
409813 99409813 1001 86380 86390 1
410156 99410156 1001 86380 86390 1
410138 99410138 1001 86380 86390 1
410303 99410303 1001 86380 86390 1
410290 99410290 1001 86380 86390 1
410363 99410363 1001 86380 86390 1
410715 99410715 1001 86380 86390 1
410867 99410867 1001 86380 86390 1
410935 99410935 1001 86380 86390 1
411220 99411220 1001 86380 86390 1
411158 99411158 1001 86380 86390 1
411224 99411224 1001 86380 86390 1
411479 99411479 1001 86380 86390 1
411448 99411448 1001 86380 86390 1
411950 99411950 1001 86380 86390 1
412277 99412277 1001 86380 86390 1
412262 99412262 1001 86380 86390 1
413549 99413549 1001 86380 86390 1
413385 99413385 1001 86380 86390 1
413611 99413611 1001 86380 86390 1
413488 99413488 1001 86380 86390 1
413466 99413466 1001 86380 86390 1
413688 99413688 1001 86380 86390 1
412889 99412889 1001 86380 86390 1
413091 99413091 1001 86380 86390 1
413274 99413274 1001 86380 86390 1
413122 99413122 1001 86380 86390 1
412730 99412730 1001 86380 86390 1
412820 99412820 1001 86380 86390 1
414106 99414106 1001 86380 86390 1
413859 99413859 1001 86380 86390 1
413962 99413962 1001 86380 86390 1
415098 99415098 1001 86380 86390 1
415291 99415291 1001 86380 86390 1
414937 99414937 1001 86380 86390 1
414567 99414567 1001 86380 86390 1
414798 99414798 1001 86380 86390 1
414828 99414828 1001 86380 86390 1
414808 99414808 1001 86380 86390 1
414252 99414252 1001 86380 86390 1
414394 99414394 1001 86380 86390 1
414419 99414419 1001 86380 86390 1
415600 99415600 1001 86380 86390 1
415382 99415382 1001 86380 86390 1
415643 99415643 1001 86380 86390 1
415384 99415384 1001 86380 86390 1
416837 99416837 1001 86380 86390 1
416613 99416613 1001 86380 86390 1
416796 99416796 1001 86380 86390 1
416923 99416923 1001 86380 86390 1
416231 99416231 1001 86380 86390 1
416232 99416232 1001 86380 86390 1
416151 99416151 1001 86380 86390 1
416155 99416155 1001 86380 86390 1
416463 99416463 1001 86380 86390 1
415790 99415790 1001 86380 86390 1
415874 99415874 1001 86380 86390 1
416105 99416105 1001 86380 86390 1
416031 99416031 1001 86380 86390 1
417028 99417028 1001 86380 86390 1
418556 99418556 1001 86380 86390 1
418717 99418717 1001 86380 86390 1
418463 99418463 1001 86380 86390 1
418322 99418322 1001 86380 86390 1
417819 99417819 1001 86380 86390 1
417646 99417646 1001 86380 86390 1
417781 99417781 1001 86380 86390 1
418953 99418953 1001 86380 86390 1
419199 99419199 1001 86380 86390 1
420238 99420238 1001 86380 86390 1
420338 99420338 1001 86380 86390 1
420184 99420184 1001 86380 86390 1
419817 99419817 1001 86380 86390 1
419455 99419455 1001 86380 86390 1
419537 99419537 1001 86380 86390 1
420559 99420559 1001 86380 86390 1
420584 99420584 1001 86380 86390 1
421805 99421805 1001 86380 86390 1
422021 99422021 1001 86380 86390 1
421886 99421886 1001 86380 86390 1
421322 99421322 1001 86380 86390 1
421408 99421408 1001 86380 86390 1
421576 99421576 1001 86380 86390 1
421493 99421493 1001 86380 86390 1
421102 99421102 1001 86380 86390 1
420846 99420846 1001 86380 86390 1
421227 99421227 1001 86380 86390 1
421168 99421168 1001 86380 86390 1
422488 99422488 1001 86380 86390 1
422207 99422207 1001 86380 86390 1
422377 99422377 1001 86380 86390 1
422350 99422350 1001 86380 86390 1
422432 99422432 1001 86380 86390 1
423626 99423626 1001 86380 86390 1
423450 99423450 1001 86380 86390 1
423431 99423431 1001 86380 86390 1
422964 99422964 1001 86380 86390 1
423007 99423007 1001 86380 86390 1
423175 99423175 1001 86380 86390 1
423009 99423009 1001 86380 86390 1
422992 99422992 1001 86380 86390 1
423102 99423102 1001 86380 86390 1
424069 99424069 1001 86380 86390 1
424133 99424133 1001 86380 86390 1
425226 99425226 1001 86380 86390 1
424763 99424763 1001 86380 86390 1
424775 99424775 1001 86380 86390 1
425002 99425002 1001 86380 86390 1
425003 99425003 1001 86380 86390 1
424156 99424156 1001 86380 86390 1
424223 99424223 1001 86380 86390 1
424535 99424535 1001 86380 86390 1
424515 99424515 1001 86380 86390 1
424407 99424407 1001 86380 86390 1
424387 99424387 1001 86380 86390 1
425499 99425499 1001 86380 86390 1
425597 99425597 1001 86380 86390 1
426895 99426895 1001 86380 86390 1
426979 99426979 1001 86380 86390 1
427005 99427005 1001 86380 86390 1
427075 99427075 1001 86380 86390 1
426941 99426941 1001 86380 86390 1
427113 99427113 1001 86380 86390 1
426628 99426628 1001 86380 86390 1
425981 99425981 1001 86380 86390 1
426270 99426270 1001 86380 86390 1
427416 99427416 1001 86380 86390 1
427266 99427266 1001 86380 86390 1
427335 99427335 1001 86380 86390 1
427216 99427216 1001 86380 86390 1
427309 99427309 1001 86380 86390 1
428391 99428391 1001 86380 86390 1
428414 99428414 1001 86380 86390 1
427779 99427779 1001 86380 86390 1
427754 99427754 1001 86380 86390 1
427630 99427630 1001 86380 86390 1
427712 99427712 1001 86380 86390 1
427830 99427830 1001 86380 86390 1
427571 99427571 1001 86380 86390 1
427801 99427801 1001 86380 86390 1
428964 99428964 1001 86380 86390 1
429071 99429071 1001 86380 86390 1
428794 99428794 1001 86380 86390 1
430313 99430313 1001 86380 86390 1
430106 99430106 1001 86380 86390 1
430157 99430157 1001 86380 86390 1
430267 99430267 1001 86380 86390 1
430367 99430367 1001 86380 86390 1
429741 99429741 1001 86380 86390 1
429203 99429203 1001 86380 86390 1
429397 99429397 1001 86380 86390 1
429561 99429561 1001 86380 86390 1
429343 99429343 1001 86380 86390 1
429408 99429408 1001 86380 86390 1
430807 99430807 1001 86380 86390 1
431795 99431795 1001 86380 86390 1
431745 99431745 1001 86380 86390 1
431716 99431716 1001 86380 86390 1
431707 99431707 1001 86380 86390 1
431498 99431498 1001 86380 86390 1
430827 99430827 1001 86380 86390 1
431131 99431131 1001 86380 86390 1
431134 99431134 1001 86380 86390 1
430905 99430905 1001 86380 86390 1
430945 99430945 1001 86380 86390 1
433409 99433409 1001 86380 86390 1
432965 99432965 1001 86380 86390 1
432956 99432956 1001 86380 86390 1
433093 99433093 1001 86380 86390 1
433209 99433209 1001 86380 86390 1
432748 99432748 1001 86380 86390 1
433812 99433812 1001 86380 86390 1
434050 99434050 1001 86380 86390 1
435244 99435244 1001 86380 86390 1
435057 99435057 1001 86380 86390 1
435392 99435392 1001 86380 86390 1
435208 99435208 1001 86380 86390 1
435031 99435031 1001 86380 86390 1
435423 99435423 1001 86380 86390 1
434896 99434896 1001 86380 86390 1
434261 99434261 1001 86380 86390 1
434570 99434570 1001 86380 86390 1
434216 99434216 1001 86380 86390 1
434146 99434146 1001 86380 86390 1
434138 99434138 1001 86380 86390 1
435743 99435743 1001 86380 86390 1
435818 99435818 1001 86380 86390 1
436561 99436561 1001 86380 86390 1
436245 99436245 1001 86380 86390 1
436050 99436050 1001 86380 86390 1
436056 99436056 1001 86380 86390 1
437259 99437259 1001 86380 86390 1
300101 99300101 1001 86380 86390 1
300563 99300563 1001 86380 86390 1
300700 99300700 1001 86380 86390 1
300706 99300706 1001 86380 86390 1
300327 99300327 1001 86380 86390 1
300173 99300173 1001 86380 86390 1
300293 99300293 1001 86380 86390 1
300875 99300875 1001 86380 86390 1
300838 99300838 1001 86380 86390 1
300813 99300813 1001 86380 86390 1
301226 99301226 1001 86380 86390 1
301318 99301318 1001 86380 86390 1
301241 99301241 1001 86380 86390 1
301141 99301141 1001 86380 86390 1
301025 99301025 1001 86380 86390 1
300935 99300935 1001 86380 86390 1
301108 99301108 1001 86380 86390 1
301085 99301085 1001 86380 86390 1
301011 99301011 1001 86380 86390 1
301579 99301579 1001 86380 86390 1
301686 99301686 1001 86380 86390 1
301651 99301651 1001 86380 86390 1
301576 99301576 1001 86380 86390 1
302358 99302358 1001 86380 86390 1
302327 99302327 1001 86380 86390 1
302211 99302211 1001 86380 86390 1
302187 99302187 1001 86380 86390 1
302116 99302116 1001 86380 86390 1
302052 99302052 1001 86380 86390 1
301830 99301830 1001 86380 86390 1
301963 99301963 1001 86380 86390 1
301951 99301951 1001 86380 86390 1
301848 99301848 1001 86380 86390 1
301862 99301862 1001 86380 86390 1
302562 99302562 1001 86380 86390 1
302489 99302489 1001 86380 86390 1
302503 99302503 1001 86380 86390 1
303207 99303207 1001 86380 86390 1
303191 99303191 1001 86380 86390 1
302879 99302879 1001 86380 86390 1
302910 99302910 1001 86380 86390 1
302794 99302794 1001 86380 86390 1
302640 99302640 1001 86380 86390 1
302739 99302739 1001 86380 86390 1
302752 99302752 1001 86380 86390 1
303232 99303232 1001 86380 86390 1
303208 99303208 1001 86380 86390 1
303249 99303249 1001 86380 86390 1
303342 99303342 1001 86380 86390 1
303369 99303369 1001 86380 86390 1
303370 99303370 1001 86380 86390 1
303319 99303319 1001 86380 86390 1
304011 99304011 1001 86380 86390 1
303810 99303810 1001 86380 86390 1
303707 99303707 1001 86380 86390 1
303749 99303749 1001 86380 86390 1
303532 99303532 1001 86380 86390 1
303495 99303495 1001 86380 86390 1
304233 99304233 1001 86380 86390 1
304736 99304736 1001 86380 86390 1
304488 99304488 1001 86380 86390 1
304462 99304462 1001 86380 86390 1
304514 99304514 1001 86380 86390 1
304506 99304506 1001 86380 86390 1
304292 99304292 1001 86380 86390 1
304443 99304443 1001 86380 86390 1
305056 99305056 1001 86380 86390 1
304992 99304992 1001 86380 86390 1
305022 99305022 1001 86380 86390 1
304933 99304933 1001 86380 86390 1
305550 99305550 1001 86380 86390 1
305633 99305633 1001 86380 86390 1
305340 99305340 1001 86380 86390 1
305104 99305104 1001 86380 86390 1
305188 99305188 1001 86380 86390 1
305151 99305151 1001 86380 86390 1
305256 99305256 1001 86380 86390 1
500050 99500050 1001 86380 86390 1
500051 99500051 1001 86380 86390 1
500672 99500672 1001 86380 86390 1
500635 99500635 1001 86380 86390 1
500759 99500759 1001 86380 86390 1
500632 99500632 1001 86380 86390 1
500596 99500596 1001 86380 86390 1
500391 99500391 1001 86380 86390 1
500330 99500330 1001 86380 86390 1
500305 99500305 1001 86380 86390 1
500386 99500386 1001 86380 86390 1
500856 99500856 1001 86380 86390 1
500986 99500986 1001 86380 86390 1
500834 99500834 1001 86380 86390 1
501576 99501576 1001 86380 86390 1
501530 99501530 1001 86380 86390 1
501584 99501584 1001 86380 86390 1
501397 99501397 1001 86380 86390 1
501423 99501423 1001 86380 86390 1
501257 99501257 1001 86380 86390 1
501314 99501314 1001 86380 86390 1
501074 99501074 1001 86380 86390 1
501038 99501038 1001 86380 86390 1
501181 99501181 1001 86380 86390 1
501042 99501042 1001 86380 86390 1
501044 99501044 1001 86380 86390 1
501019 99501019 1001 86380 86390 1
501668 99501668 1001 86380 86390 1
501661 99501661 1001 86380 86390 1
502080 99502080 1001 86380 86390 1
501976 99501976 1001 86380 86390 1
501912 99501912 1001 86380 86390 1
502534 99502534 1001 86380 86390 1
502642 99502642 1001 86380 86390 1
503137 99503137 1001 86380 86390 1
503128 99503128 1001 86380 86390 1
503211 99503211 1001 86380 86390 1
503060 99503060 1001 86380 86390 1
502919 99502919 1001 86380 86390 1
503067 99503067 1001 86380 86390 1
503057 99503057 1001 86380 86390 1
503046 99503046 1001 86380 86390 1
502969 99502969 1001 86380 86390 1
502723 99502723 1001 86380 86390 1
502857 99502857 1001 86380 86390 1
502706 99502706 1001 86380 86390 1
502732 99502732 1001 86380 86390 1
503318 99503318 1001 86380 86390 1
504042 99504042 1001 86380 86390 1
504017 99504017 1001 86380 86390 1
503929 99503929 1001 86380 86390 1
503777 99503777 1001 86380 86390 1
503884 99503884 1001 86380 86390 1
503552 99503552 1001 86380 86390 1
503604 99503604 1001 86380 86390 1
503567 99503567 1001 86380 86390 1
503503 99503503 1001 86380 86390 1
503557 99503557 1001 86380 86390 1
503687 99503687 1001 86380 86390 1
504299 99504299 1001 86380 86390 1
504278 99504278 1001 86380 86390 1
504933 99504933 1001 86380 86390 1
504866 99504866 1001 86380 86390 1
504776 99504776 1001 86380 86390 1
504626 99504626 1001 86380 86390 1
504535 99504535 1001 86380 86390 1
504735 99504735 1001 86380 86390 1
504607 99504607 1001 86380 86390 1
504383 99504383 1001 86380 86390 1
504994 99504994 1001 86380 86390 1
505021 99505021 1001 86380 86390 1
505095 99505095 1001 86380 86390 1
505695 99505695 1001 86380 86390 1
505611 99505611 1001 86380 86390 1
505690 99505690 1001 86380 86390 1
505679 99505679 1001 86380 86390 1
505551 99505551 1001 86380 86390 1
505194 99505194 1001 86380 86390 1
505235 99505235 1001 86380 86390 1
505261 99505261 1001 86380 86390 1
505262 99505262 1001 86380 86390 1
505900 99505900 1001 86380 86390 1
505839 99505839 1001 86380 86390 1
505802 99505802 1001 86380 86390 1
506455 99506455 1001 86380 86390 1
506469 99506469 1001 86380 86390 1
506578 99506578 1001 86380 86390 1
506400 99506400 1001 86380 86390 1
506307 99506307 1001 86380 86390 1
506243 99506243 1001 86380 86390 1
506157 99506157 1001 86380 86390 1
506106 99506106 1001 86380 86390 1
505977 99505977 1001 86380 86390 1
506159 99506159 1001 86380 86390 1
506123 99506123 1001 86380 86390 1
505987 99505987 1001 86380 86390 1
506714 99506714 1001 86380 86390 1
506796 99506796 1001 86380 86390 1
507397 99507397 1001 86380 86390 1
507262 99507262 1001 86380 86390 1
507061 99507061 1001 86380 86390 1
507135 99507135 1001 86380 86390 1
506811 99506811 1001 86380 86390 1
507537 99507537 1001 86380 86390 1
507487 99507487 1001 86380 86390 1
507518 99507518 1001 86380 86390 1
508107 99508107 1001 86380 86390 1
508229 99508229 1001 86380 86390 1
507851 99507851 1001 86380 86390 1
507855 99507855 1001 86380 86390 1
507887 99507887 1001 86380 86390 1
507771 99507771 1001 86380 86390 1
507631 99507631 1001 86380 86390 1
507725 99507725 1001 86380 86390 1
508269 99508269 1001 86380 86390 1
508885 99508885 1001 86380 86390 1
509047 99509047 1001 86380 86390 1
508984 99508984 1001 86380 86390 1
508780 99508780 1001 86380 86390 1
508692 99508692 1001 86380 86390 1
508848 99508848 1001 86380 86390 1
508865 99508865 1001 86380 86390 1
508724 99508724 1001 86380 86390 1
508520 99508520 1001 86380 86390 1
508522 99508522 1001 86380 86390 1
509268 99509268 1001 86380 86390 1
509218 99509218 1001 86380 86390 1
509839 99509839 1001 86380 86390 1
509699 99509699 1001 86380 86390 1
509835 99509835 1001 86380 86390 1
509823 99509823 1001 86380 86390 1
509592 99509592 1001 86380 86390 1
509570 99509570 1001 86380 86390 1
509622 99509622 1001 86380 86390 1
509624 99509624 1001 86380 86390 1
509538 99509538 1001 86380 86390 1
509356 99509356 1001 86380 86390 1
509369 99509369 1001 86380 86390 1
509929 99509929 1001 86380 86390 1
510034 99510034 1001 86380 86390 1
510026 99510026 1001 86380 86390 1
510487 99510487 1001 86380 86390 1
510347 99510347 1001 86380 86390 1
510399 99510399 1001 86380 86390 1
510271 99510271 1001 86380 86390 1
510169 99510169 1001 86380 86390 1
510896 99510896 1001 86380 86390 1
510924 99510924 1001 86380 86390 1
510783 99510783 1001 86380 86390 1
510904 99510904 1001 86380 86390 1
511360 99511360 1001 86380 86390 1
511412 99511412 1001 86380 86390 1
511546 99511546 1001 86380 86390 1
511436 99511436 1001 86380 86390 1
511157 99511157 1001 86380 86390 1
511277 99511277 1001 86380 86390 1
511332 99511332 1001 86380 86390 1
511152 99511152 1001 86380 86390 1
511127 99511127 1001 86380 86390 1
511037 99511037 1001 86380 86390 1
511002 99511002 1001 86380 86390 1
510966 99510966 1001 86380 86390 1
511735 99511735 1001 86380 86390 1
511620 99511620 1001 86380 86390 1
512305 99512305 1001 86380 86390 1
512348 99512348 1001 86380 86390 1
512241 99512241 1001 86380 86390 1
512220 99512220 1001 86380 86390 1
512368 99512368 1001 86380 86390 1
512012 99512012 1001 86380 86390 1
511849 99511849 1001 86380 86390 1
511798 99511798 1001 86380 86390 1
511837 99511837 1001 86380 86390 1
511814 99511814 1001 86380 86390 1
511946 99511946 1001 86380 86390 1
511948 99511948 1001 86380 86390 1
512508 99512508 1001 86380 86390 1
512527 99512527 1001 86380 86390 1
513038 99513038 1001 86380 86390 1
513183 99513183 1001 86380 86390 1
513185 99513185 1001 86380 86390 1
513037 99513037 1001 86380 86390 1
512922 99512922 1001 86380 86390 1
512871 99512871 1001 86380 86390 1
512838 99512838 1001 86380 86390 1
512866 99512866 1001 86380 86390 1
512855 99512855 1001 86380 86390 1
512997 99512997 1001 86380 86390 1
512804 99512804 1001 86380 86390 1
512674 99512674 1001 86380 86390 1
513268 99513268 1001 86380 86390 1
513395 99513395 1001 86380 86390 1
513839 99513839 1001 86380 86390 1
513999 99513999 1001 86380 86390 1
513960 99513960 1001 86380 86390 1
513924 99513924 1001 86380 86390 1
513652 99513652 1001 86380 86390 1
513807 99513807 1001 86380 86390 1
513769 99513769 1001 86380 86390 1
513540 99513540 1001 86380 86390 1
513567 99513567 1001 86380 86390 1
513478 99513478 1001 86380 86390 1
513444 99513444 1001 86380 86390 1
514080 99514080 1001 86380 86390 1
514132 99514132 1001 86380 86390 1
514044 99514044 1001 86380 86390 1
514100 99514100 1001 86380 86390 1
514191 99514191 1001 86380 86390 1
514066 99514066 1001 86380 86390 1
514656 99514656 1001 86380 86390 1
514738 99514738 1001 86380 86390 1
514512 99514512 1001 86380 86390 1
514483 99514483 1001 86380 86390 1
514240 99514240 1001 86380 86390 1
514282 99514282 1001 86380 86390 1
514378 99514378 1001 86380 86390 1
514882 99514882 1001 86380 86390 1
514966 99514966 1001 86380 86390 1
514979 99514979 1001 86380 86390 1
515034 99515034 1001 86380 86390 1
515655 99515655 1001 86380 86390 1
515574 99515574 1001 86380 86390 1
515578 99515578 1001 86380 86390 1
515514 99515514 1001 86380 86390 1
515579 99515579 1001 86380 86390 1
515288 99515288 1001 86380 86390 1
515470 99515470 1001 86380 86390 1
515101 99515101 1001 86380 86390 1
515172 99515172 1001 86380 86390 1
515083 99515083 1001 86380 86390 1
515802 99515802 1001 86380 86390 1
515828 99515828 1001 86380 86390 1
515835 99515835 1001 86380 86390 1
516492 99516492 1001 86380 86390 1
516418 99516418 1001 86380 86390 1
516291 99516291 1001 86380 86390 1
516098 99516098 1001 86380 86390 1
516195 99516195 1001 86380 86390 1
516210 99516210 1001 86380 86390 1
516173 99516173 1001 86380 86390 1
516631 99516631 1001 86380 86390 1
517228 99517228 1001 86380 86390 1
517242 99517242 1001 86380 86390 1
516975 99516975 1001 86380 86390 1
517015 99517015 1001 86380 86390 1
516992 99516992 1001 86380 86390 1
516935 99516935 1001 86380 86390 1
516815 99516815 1001 86380 86390 1
517469 99517469 1001 86380 86390 1
517340 99517340 1001 86380 86390 1
517343 99517343 1001 86380 86390 1
518059 99518059 1001 86380 86390 1
518009 99518009 1001 86380 86390 1
518038 99518038 1001 86380 86390 1
517809 99517809 1001 86380 86390 1
517953 99517953 1001 86380 86390 1
517662 99517662 1001 86380 86390 1
518811 99518811 1001 86380 86390 1
518892 99518892 1001 86380 86390 1
518976 99518976 1001 86380 86390 1
518978 99518978 1001 86380 86390 1
518833 99518833 1001 86380 86390 1
518621 99518621 1001 86380 86390 1
518686 99518686 1001 86380 86390 1
518768 99518768 1001 86380 86390 1
518534 99518534 1001 86380 86390 1
519071 99519071 1001 86380 86390 1
519034 99519034 1001 86380 86390 1
519705 99519705 1001 86380 86390 1
519760 99519760 1001 86380 86390 1
519697 99519697 1001 86380 86390 1
519723 99519723 1001 86380 86390 1
519523 99519523 1001 86380 86390 1
519450 99519450 1001 86380 86390 1
519216 99519216 1001 86380 86390 1
519218 99519218 1001 86380 86390 1
519838 99519838 1001 86380 86390 1
520006 99520006 1001 86380 86390 1
520008 99520008 1001 86380 86390 1
520511 99520511 1001 86380 86390 1
520267 99520267 1001 86380 86390 1
520268 99520268 1001 86380 86390 1
520366 99520366 1001 86380 86390 1
520276 99520276 1001 86380 86390 1
520303 99520303 1001 86380 86390 1
520162 99520162 1001 86380 86390 1
520176 99520176 1001 86380 86390 1
520215 99520215 1001 86380 86390 1
520151 99520151 1001 86380 86390 1
520089 99520089 1001 86380 86390 1
520728 99520728 1001 86380 86390 1
520796 99520796 1001 86380 86390 1
520835 99520835 1001 86380 86390 1
521265 99521265 1001 86380 86390 1
521336 99521336 1001 86380 86390 1
521162 99521162 1001 86380 86390 1
521232 99521232 1001 86380 86390 1
520859 99520859 1001 86380 86390 1
520981 99520981 1001 86380 86390 1
520853 99520853 1001 86380 86390 1
521621 99521621 1001 86380 86390 1
521572 99521572 1001 86380 86390 1
521527 99521527 1001 86380 86390 1
522270 99522270 1001 86380 86390 1
522269 99522269 1001 86380 86390 1
522134 99522134 1001 86380 86390 1
522186 99522186 1001 86380 86390 1
522201 99522201 1001 86380 86390 1
521940 99521940 1001 86380 86390 1
522084 99522084 1001 86380 86390 1
521929 99521929 1001 86380 86390 1
521853 99521853 1001 86380 86390 1
521753 99521753 1001 86380 86390 1
522341 99522341 1001 86380 86390 1
522367 99522367 1001 86380 86390 1
522305 99522305 1001 86380 86390 1
522313 99522313 1001 86380 86390 1
522496 99522496 1001 86380 86390 1
522957 99522957 1001 86380 86390 1
522996 99522996 1001 86380 86390 1
522787 99522787 1001 86380 86390 1
522778 99522778 1001 86380 86390 1
522844 99522844 1001 86380 86390 1
522593 99522593 1001 86380 86390 1
522626 99522626 1001 86380 86390 1
522678 99522678 1001 86380 86390 1
522498 99522498 1001 86380 86390 1
523292 99523292 1001 86380 86390 1
523308 99523308 1001 86380 86390 1
523850 99523850 1001 86380 86390 1
523812 99523812 1001 86380 86390 1
523563 99523563 1001 86380 86390 1
523656 99523656 1001 86380 86390 1
523620 99523620 1001 86380 86390 1
523443 99523443 1001 86380 86390 1
523437 99523437 1001 86380 86390 1
523515 99523515 1001 86380 86390 1
523387 99523387 1001 86380 86390 1
524129 99524129 1001 86380 86390 1
524092 99524092 1001 86380 86390 1
524106 99524106 1001 86380 86390 1
524600 99524600 1001 86380 86390 1
524588 99524588 1001 86380 86390 1
524705 99524705 1001 86380 86390 1
524527 99524527 1001 86380 86390 1
524540 99524540 1001 86380 86390 1
524364 99524364 1001 86380 86390 1
524537 99524537 1001 86380 86390 1
524280 99524280 1001 86380 86390 1
524287 99524287 1001 86380 86390 1
524938 99524938 1001 86380 86390 1
525597 99525597 1001 86380 86390 1
525544 99525544 1001 86380 86390 1
525454 99525454 1001 86380 86390 1
525595 99525595 1001 86380 86390 1
525212 99525212 1001 86380 86390 1
525226 99525226 1001 86380 86390 1
525171 99525171 1001 86380 86390 1
525055 99525055 1001 86380 86390 1
525147 99525147 1001 86380 86390 1
525154 99525154 1001 86380 86390 1
525156 99525156 1001 86380 86390 1
525079 99525079 1001 86380 86390 1
525791 99525791 1001 86380 86390 1
525606 99525606 1001 86380 86390 1
526422 99526422 1001 86380 86390 1
526222 99526222 1001 86380 86390 1
526223 99526223 1001 86380 86390 1
526408 99526408 1001 86380 86390 1
526179 99526179 1001 86380 86390 1
526076 99526076 1001 86380 86390 1
526167 99526167 1001 86380 86390 1
526108 99526108 1001 86380 86390 1
526045 99526045 1001 86380 86390 1
526097 99526097 1001 86380 86390 1
526033 99526033 1001 86380 86390 1
525977 99525977 1001 86380 86390 1
525969 99525969 1001 86380 86390 1
525826 99525826 1001 86380 86390 1
526514 99526514 1001 86380 86390 1
526504 99526504 1001 86380 86390 1
526546 99526546 1001 86380 86390 1
526549 99526549 1001 86380 86390 1
527074 99527074 1001 86380 86390 1
526841 99526841 1001 86380 86390 1
526898 99526898 1001 86380 86390 1
526859 99526859 1001 86380 86390 1
526951 99526951 1001 86380 86390 1
526761 99526761 1001 86380 86390 1
526632 99526632 1001 86380 86390 1
526765 99526765 1001 86380 86390 1
526678 99526678 1001 86380 86390 1
527402 99527402 1001 86380 86390 1
527385 99527385 1001 86380 86390 1
527335 99527335 1001 86380 86390 1
527374 99527374 1001 86380 86390 1
527909 99527909 1001 86380 86390 1
528067 99528067 1001 86380 86390 1
527734 99527734 1001 86380 86390 1
527697 99527697 1001 86380 86390 1
527638 99527638 1001 86380 86390 1
527458 99527458 1001 86380 86390 1
527604 99527604 1001 86380 86390 1
527620 99527620 1001 86380 86390 1
528167 99528167 1001 86380 86390 1
528219 99528219 1001 86380 86390 1
528174 99528174 1001 86380 86390 1
528838 99528838 1001 86380 86390 1
528790 99528790 1001 86380 86390 1
528817 99528817 1001 86380 86390 1
528706 99528706 1001 86380 86390 1
528580 99528580 1001 86380 86390 1
528595 99528595 1001 86380 86390 1
528688 99528688 1001 86380 86390 1
528585 99528585 1001 86380 86390 1
528548 99528548 1001 86380 86390 1
528677 99528677 1001 86380 86390 1
528680 99528680 1001 86380 86390 1
528564 99528564 1001 86380 86390 1
528374 99528374 1001 86380 86390 1
528323 99528323 1001 86380 86390 1
528376 99528376 1001 86380 86390 1
528443 99528443 1001 86380 86390 1
528342 99528342 1001 86380 86390 1
528422 99528422 1001 86380 86390 1
529053 99529053 1001 86380 86390 1
529638 99529638 1001 86380 86390 1
529726 99529726 1001 86380 86390 1
529669 99529669 1001 86380 86390 1
529685 99529685 1001 86380 86390 1
529381 99529381 1001 86380 86390 1
529450 99529450 1001 86380 86390 1
529340 99529340 1001 86380 86390 1
529160 99529160 1001 86380 86390 1
529273 99529273 1001 86380 86390 1
529313 99529313 1001 86380 86390 1
529829 99529829 1001 86380 86390 1
529781 99529781 1001 86380 86390 1
529742 99529742 1001 86380 86390 1
529782 99529782 1001 86380 86390 1
529797 99529797 1001 86380 86390 1
529774 99529774 1001 86380 86390 1
530498 99530498 1001 86380 86390 1
530616 99530616 1001 86380 86390 1
530635 99530635 1001 86380 86390 1
530557 99530557 1001 86380 86390 1
530563 99530563 1001 86380 86390 1
531329 99531329 1001 86380 86390 1
531343 99531343 1001 86380 86390 1
531262 99531262 1001 86380 86390 1
531315 99531315 1001 86380 86390 1
531136 99531136 1001 86380 86390 1
531039 99531039 1001 86380 86390 1
531157 99531157 1001 86380 86390 1
531003 99531003 1001 86380 86390 1
530839 99530839 1001 86380 86390 1
530879 99530879 1001 86380 86390 1
530791 99530791 1001 86380 86390 1
530778 99530778 1001 86380 86390 1
530912 99530912 1001 86380 86390 1
531502 99531502 1001 86380 86390 1
532206 99532206 1001 86380 86390 1
531884 99531884 1001 86380 86390 1
531865 99531865 1001 86380 86390 1
531639 99531639 1001 86380 86390 1
531667 99531667 1001 86380 86390 1
531646 99531646 1001 86380 86390 1
531764 99531764 1001 86380 86390 1
532313 99532313 1001 86380 86390 1
532264 99532264 1001 86380 86390 1
532356 99532356 1001 86380 86390 1
532943 99532943 1001 86380 86390 1
533007 99533007 1001 86380 86390 1
533008 99533008 1001 86380 86390 1
532897 99532897 1001 86380 86390 1
532913 99532913 1001 86380 86390 1
532928 99532928 1001 86380 86390 1
532650 99532650 1001 86380 86390 1
532703 99532703 1001 86380 86390 1
532782 99532782 1001 86380 86390 1
532669 99532669 1001 86380 86390 1
532760 99532760 1001 86380 86390 1
532441 99532441 1001 86380 86390 1
532467 99532467 1001 86380 86390 1
532550 99532550 1001 86380 86390 1
532487 99532487 1001 86380 86390 1
533200 99533200 1001 86380 86390 1
533230 99533230 1001 86380 86390 1
533036 99533036 1001 86380 86390 1
533142 99533142 1001 86380 86390 1
533564 99533564 1001 86380 86390 1
533513 99533513 1001 86380 86390 1
533540 99533540 1001 86380 86390 1
533649 99533649 1001 86380 86390 1
533638 99533638 1001 86380 86390 1
533331 99533331 1001 86380 86390 1
533385 99533385 1001 86380 86390 1
533256 99533256 1001 86380 86390 1
533272 99533272 1001 86380 86390 1
533921 99533921 1001 86380 86390 1
533939 99533939 1001 86380 86390 1
534611 99534611 1001 86380 86390 1
534495 99534495 1001 86380 86390 1
534590 99534590 1001 86380 86390 1
534349 99534349 1001 86380 86390 1
534474 99534474 1001 86380 86390 1
534386 99534386 1001 86380 86390 1
534183 99534183 1001 86380 86390 1
534209 99534209 1001 86380 86390 1
534095 99534095 1001 86380 86390 1
534227 99534227 1001 86380 86390 1
534699 99534699 1001 86380 86390 1
534778 99534778 1001 86380 86390 1
534691 99534691 1001 86380 86390 1
534784 99534784 1001 86380 86390 1
535308 99535308 1001 86380 86390 1
535488 99535488 1001 86380 86390 1
535354 99535354 1001 86380 86390 1
535220 99535220 1001 86380 86390 1
535184 99535184 1001 86380 86390 1
535119 99535119 1001 86380 86390 1
535026 99535026 1001 86380 86390 1
534897 99534897 1001 86380 86390 1
534951 99534951 1001 86380 86390 1
534913 99534913 1001 86380 86390 1
535617 99535617 1001 86380 86390 1
535567 99535567 1001 86380 86390 1
536293 99536293 1001 86380 86390 1
536229 99536229 1001 86380 86390 1
536168 99536168 1001 86380 86390 1
536181 99536181 1001 86380 86390 1
536067 99536067 1001 86380 86390 1
535964 99535964 1001 86380 86390 1
535962 99535962 1001 86380 86390 1
535838 99535838 1001 86380 86390 1
535921 99535921 1001 86380 86390 1
535870 99535870 1001 86380 86390 1
536411 99536411 1001 86380 86390 1
536517 99536517 1001 86380 86390 1
536394 99536394 1001 86380 86390 1
536511 99536511 1001 86380 86390 1
536540 99536540 1001 86380 86390 1
536992 99536992 1001 86380 86390 1
537098 99537098 1001 86380 86390 1
536907 99536907 1001 86380 86390 1
536780 99536780 1001 86380 86390 1
536884 99536884 1001 86380 86390 1
536795 99536795 1001 86380 86390 1
536915 99536915 1001 86380 86390 1
536608 99536608 1001 86380 86390 1
537304 99537304 1001 86380 86390 1
537319 99537319 1001 86380 86390 1
537270 99537270 1001 86380 86390 1
537283 99537283 1001 86380 86390 1
537299 99537299 1001 86380 86390 1
537736 99537736 1001 86380 86390 1
537646 99537646 1001 86380 86390 1
537714 99537714 1001 86380 86390 1
537994 99537994 1001 86380 86390 1
538687 99538687 1001 86380 86390 1
538713 99538713 1001 86380 86390 1
538721 99538721 1001 86380 86390 1
538761 99538761 1001 86380 86390 1
538583 99538583 1001 86380 86390 1
538456 99538456 1001 86380 86390 1
538490 99538490 1001 86380 86390 1
538503 99538503 1001 86380 86390 1
538582 99538582 1001 86380 86390 1
538531 99538531 1001 86380 86390 1
538401 99538401 1001 86380 86390 1
538263 99538263 1001 86380 86390 1
538354 99538354 1001 86380 86390 1
538394 99538394 1001 86380 86390 1
538213 99538213 1001 86380 86390 1
539502 99539502 1001 86380 86390 1
539464 99539464 1001 86380 86390 1
539511 99539511 1001 86380 86390 1
539385 99539385 1001 86380 86390 1
539350 99539350 1001 86380 86390 1
539248 99539248 1001 86380 86390 1
539379 99539379 1001 86380 86390 1
539279 99539279 1001 86380 86390 1
539344 99539344 1001 86380 86390 1
539124 99539124 1001 86380 86390 1
539062 99539062 1001 86380 86390 1
539036 99539036 1001 86380 86390 1
539103 99539103 1001 86380 86390 1
539744 99539744 1001 86380 86390 1
539732 99539732 1001 86380 86390 1
539751 99539751 1001 86380 86390 1
540326 99540326 1001 86380 86390 1
540314 99540314 1001 86380 86390 1
540405 99540405 1001 86380 86390 1
540302 99540302 1001 86380 86390 1
540317 99540317 1001 86380 86390 1
540463 99540463 1001 86380 86390 1
540210 99540210 1001 86380 86390 1
540161 99540161 1001 86380 86390 1
540057 99540057 1001 86380 86390 1
540058 99540058 1001 86380 86390 1
540075 99540075 1001 86380 86390 1
540103 99540103 1001 86380 86390 1
540065 99540065 1001 86380 86390 1
540130 99540130 1001 86380 86390 1
540015 99540015 1001 86380 86390 1
539966 99539966 1001 86380 86390 1
539993 99539993 1001 86380 86390 1
540046 99540046 1001 86380 86390 1
539884 99539884 1001 86380 86390 1
540604 99540604 1001 86380 86390 1
541114 99541114 1001 86380 86390 1
541207 99541207 1001 86380 86390 1
541241 99541241 1001 86380 86390 1
540906 99540906 1001 86380 86390 1
540997 99540997 1001 86380 86390 1
540909 99540909 1001 86380 86390 1
540911 99540911 1001 86380 86390 1
540950 99540950 1001 86380 86390 1
541070 99541070 1001 86380 86390 1
540982 99540982 1001 86380 86390 1
541021 99541021 1001 86380 86390 1
541073 99541073 1001 86380 86390 1
540685 99540685 1001 86380 86390 1
540856 99540856 1001 86380 86390 1
541377 99541377 1001 86380 86390 1
541352 99541352 1001 86380 86390 1
542071 99542071 1001 86380 86390 1
542077 99542077 1001 86380 86390 1
541787 99541787 1001 86380 86390 1
541853 99541853 1001 86380 86390 1
541713 99541713 1001 86380 86390 1
541909 99541909 1001 86380 86390 1
541769 99541769 1001 86380 86390 1
541860 99541860 1001 86380 86390 1
541796 99541796 1001 86380 86390 1
541624 99541624 1001 86380 86390 1
541509 99541509 1001 86380 86390 1
541691 99541691 1001 86380 86390 1
541575 99541575 1001 86380 86390 1
542250 99542250 1001 86380 86390 1
542302 99542302 1001 86380 86390 1
542783 99542783 1001 86380 86390 1
542574 99542574 1001 86380 86390 1
542652 99542652 1001 86380 86390 1
542632 99542632 1001 86380 86390 1
542471 99542471 1001 86380 86390 1
542525 99542525 1001 86380 86390 1
542982 99542982 1001 86380 86390 1
543022 99543022 1001 86380 86390 1
543031 99543031 1001 86380 86390 1
543057 99543057 1001 86380 86390 1
543722 99543722 1001 86380 86390 1
543665 99543665 1001 86380 86390 1
543450 99543450 1001 86380 86390 1
543388 99543388 1001 86380 86390 1
543532 99543532 1001 86380 86390 1
543175 99543175 1001 86380 86390 1
543266 99543266 1001 86380 86390 1
544449 99544449 1001 86380 86390 1
544515 99544515 1001 86380 86390 1
544541 99544541 1001 86380 86390 1
544465 99544465 1001 86380 86390 1
544504 99544504 1001 86380 86390 1
544392 99544392 1001 86380 86390 1
544358 99544358 1001 86380 86390 1
544384 99544384 1001 86380 86390 1
544246 99544246 1001 86380 86390 1
544326 99544326 1001 86380 86390 1
544020 99544020 1001 86380 86390 1
544046 99544046 1001 86380 86390 1
544154 99544154 1001 86380 86390 1
544092 99544092 1001 86380 86390 1
544672 99544672 1001 86380 86390 1
544622 99544622 1001 86380 86390 1
544674 99544674 1001 86380 86390 1
544664 99544664 1001 86380 86390 1
544706 99544706 1001 86380 86390 1
544708 99544708 1001 86380 86390 1
544657 99544657 1001 86380 86390 1
411108 514 1001 5820 9597 1
409531 633 1001 55920 56337 1
506395 1118 1001 60971 61271 1
542804 607 1002 59486 68956 1
400154 99400154 1001 86380 86390 1
400258 99400258 1001 86380 86390 1
400268 99400268 1001 86380 86390 1
400364 99400364 1001 86380 86390 1
400510 99400510 1001 86380 86390 1
400602 99400602 1001 86380 86390 1
400639 99400639 1001 86380 86390 1
400647 99400647 1001 86380 86390 1
400786 99400786 1001 86380 86390 1
400747 99400747 1001 86380 86390 1
400980 99400980 1001 86380 86390 1
400966 99400966 1001 86380 86390 1
401126 99401126 1001 86380 86390 1
401172 99401172 1001 86380 86390 1
401234 99401234 1001 86380 86390 1
401348 99401348 1001 86380 86390 1
401487 99401487 1001 86380 86390 1
401369 99401369 1001 86380 86390 1
401783 99401783 1001 86380 86390 1
402175 99402175 1001 86380 86390 1
402185 99402185 1001 86380 86390 1
402206 99402206 1001 86380 86390 1
402343 99402343 1001 86380 86390 1
402396 99402396 1001 86380 86390 1
402845 99402845 1001 86380 86390 1
402907 99402907 1001 86380 86390 1
403269 99403269 1001 86380 86390 1
403303 99403303 1001 86380 86390 1
403212 99403212 1001 86380 86390 1
403373 99403373 1001 86380 86390 1
403478 99403478 1001 86380 86390 1
403501 99403501 1001 86380 86390 1
403675 99403675 1001 86380 86390 1
403746 99403746 1001 86380 86390 1
403776 99403776 1001 86380 86390 1
403962 99403962 1001 86380 86390 1
404031 99404031 1001 86380 86390 1
404702 99404702 1001 86380 86390 1
404948 99404948 1001 86380 86390 1
404964 99404964 1001 86380 86390 1
404970 99404970 1001 86380 86390 1
405195 99405195 1001 86380 86390 1
405234 99405234 1001 86380 86390 1
405273 99405273 1001 86380 86390 1
405373 99405373 1001 86380 86390 1
405425 99405425 1001 86380 86390 1
405501 99405501 1001 86380 86390 1
405674 99405674 1001 86380 86390 1
405918 99405918 1001 86380 86390 1
406034 99406034 1001 86380 86390 1
406091 99406091 1001 86380 86390 1
406145 99406145 1001 86380 86390 1
406162 99406162 1001 86380 86390 1
406282 99406282 1001 86380 86390 1
406214 99406214 1001 86380 86390 1
406364 99406364 1001 86380 86390 1
406486 99406486 1001 86380 86390 1
406460 99406460 1001 86380 86390 1
406621 99406621 1001 86380 86390 1
406745 99406745 1001 86380 86390 1
406751 99406751 1001 86380 86390 1
407019 99407019 1001 86380 86390 1
407154 99407154 1001 86380 86390 1
407384 99407384 1001 86380 86390 1
407626 99407626 1001 86380 86390 1
407887 99407887 1001 86380 86390 1
408289 99408289 1001 86380 86390 1
408249 99408249 1001 86380 86390 1
408352 99408352 1001 86380 86390 1
408317 99408317 1001 86380 86390 1
408496 99408496 1001 86380 86390 1
408589 99408589 1001 86380 86390 1
408818 99408818 1001 86380 86390 1
409138 99409138 1001 86380 86390 1
409379 99409379 1001 86380 86390 1
409313 99409313 1001 86380 86390 1
409588 99409588 1001 86380 86390 1
409579 99409579 1001 86380 86390 1
409711 99409711 1001 86380 86390 1
409817 99409817 1001 86380 86390 1
409803 99409803 1001 86380 86390 1
409931 99409931 1001 86380 86390 1
410084 99410084 1001 86380 86390 1
410122 99410122 1001 86380 86390 1
410287 99410287 1001 86380 86390 1
410422 99410422 1001 86380 86390 1
410722 99410722 1001 86380 86390 1
410858 99410858 1001 86380 86390 1
410847 99410847 1001 86380 86390 1
410988 99410988 1001 86380 86390 1
410948 99410948 1001 86380 86390 1
411107 99411107 1001 86380 86390 1
411037 99411037 1001 86380 86390 1
411206 99411206 1001 86380 86390 1
411202 99411202 1001 86380 86390 1
411410 99411410 1001 86380 86390 1
411506 99411506 1001 86380 86390 1
411566 99411566 1001 86380 86390 1
411735 99411735 1001 86380 86390 1
411805 99411805 1001 86380 86390 1
411841 99411841 1001 86380 86390 1
411862 99411862 1001 86380 86390 1
412102 99412102 1001 86380 86390 1
412165 99412165 1001 86380 86390 1
412314 99412314 1001 86380 86390 1
412431 99412431 1001 86380 86390 1
413428 99413428 1001 86380 86390 1
413360 99413360 1001 86380 86390 1
413617 99413617 1001 86380 86390 1
412944 99412944 1001 86380 86390 1
412575 99412575 1001 86380 86390 1
413928 99413928 1001 86380 86390 1
413972 99413972 1001 86380 86390 1
413977 99413977 1001 86380 86390 1
413937 99413937 1001 86380 86390 1
413778 99413778 1001 86380 86390 1
414057 99414057 1001 86380 86390 1
415243 99415243 1001 86380 86390 1
415266 99415266 1001 86380 86390 1
415175 99415175 1001 86380 86390 1
414657 99414657 1001 86380 86390 1
414866 99414866 1001 86380 86390 1
414622 99414622 1001 86380 86390 1
414582 99414582 1001 86380 86390 1
414753 99414753 1001 86380 86390 1
414168 99414168 1001 86380 86390 1
414281 99414281 1001 86380 86390 1
414307 99414307 1001 86380 86390 1
414390 99414390 1001 86380 86390 1
414151 99414151 1001 86380 86390 1
414173 99414173 1001 86380 86390 1
415699 99415699 1001 86380 86390 1
415529 99415529 1001 86380 86390 1
415553 99415553 1001 86380 86390 1
415555 99415555 1001 86380 86390 1
416752 99416752 1001 86380 86390 1
416813 99416813 1001 86380 86390 1
416966 99416966 1001 86380 86390 1
416283 99416283 1001 86380 86390 1
416580 99416580 1001 86380 86390 1
416554 99416554 1001 86380 86390 1
416224 99416224 1001 86380 86390 1
416172 99416172 1001 86380 86390 1
416489 99416489 1001 86380 86390 1
416250 99416250 1001 86380 86390 1
416006 99416006 1001 86380 86390 1
415891 99415891 1001 86380 86390 1
417078 99417078 1001 86380 86390 1
417105 99417105 1001 86380 86390 1
417319 99417319 1001 86380 86390 1
417392 99417392 1001 86380 86390 1
417135 99417135 1001 86380 86390 1
417197 99417197 1001 86380 86390 1
417582 99417582 1001 86380 86390 1
417503 99417503 1001 86380 86390 1
417554 99417554 1001 86380 86390 1
418476 99418476 1001 86380 86390 1
418603 99418603 1001 86380 86390 1
418447 99418447 1001 86380 86390 1
418191 99418191 1001 86380 86390 1
417937 99417937 1001 86380 86390 1
417873 99417873 1001 86380 86390 1
418991 99418991 1001 86380 86390 1
420119 99420119 1001 86380 86390 1
420410 99420410 1001 86380 86390 1
420083 99420083 1001 86380 86390 1
420345 99420345 1001 86380 86390 1
420374 99420374 1001 86380 86390 1
419722 99419722 1001 86380 86390 1
419823 99419823 1001 86380 86390 1
419701 99419701 1001 86380 86390 1
419784 99419784 1001 86380 86390 1
419643 99419643 1001 86380 86390 1
419963 99419963 1001 86380 86390 1
419424 99419424 1001 86380 86390 1
419594 99419594 1001 86380 86390 1
419479 99419479 1001 86380 86390 1
419463 99419463 1001 86380 86390 1
420740 99420740 1001 86380 86390 1
420555 99420555 1001 86380 86390 1
421934 99421934 1001 86380 86390 1
422082 99422082 1001 86380 86390 1
421880 99421880 1001 86380 86390 1
421378 99421378 1001 86380 86390 1
421442 99421442 1001 86380 86390 1
421285 99421285 1001 86380 86390 1
421310 99421310 1001 86380 86390 1
421258 99421258 1001 86380 86390 1
420969 99420969 1001 86380 86390 1
422160 99422160 1001 86380 86390 1
422389 99422389 1001 86380 86390 1
422473 99422473 1001 86380 86390 1
422454 99422454 1001 86380 86390 1
423433 99423433 1001 86380 86390 1
423751 99423751 1001 86380 86390 1
423319 99423319 1001 86380 86390 1
423598 99423598 1001 86380 86390 1
423544 99423544 1001 86380 86390 1
423118 99423118 1001 86380 86390 1
422562 99422562 1001 86380 86390 1
423885 99423885 1001 86380 86390 1
423852 99423852 1001 86380 86390 1
424024 99424024 1001 86380 86390 1
424145 99424145 1001 86380 86390 1
425246 99425246 1001 86380 86390 1
425376 99425376 1001 86380 86390 1
424593 99424593 1001 86380 86390 1
424993 99424993 1001 86380 86390 1
424808 99424808 1001 86380 86390 1
424892 99424892 1001 86380 86390 1
424996 99424996 1001 86380 86390 1
424771 99424771 1001 86380 86390 1
424369 99424369 1001 86380 86390 1
424500 99424500 1001 86380 86390 1
425711 99425711 1001 86380 86390 1
425585 99425585 1001 86380 86390 1
425612 99425612 1001 86380 86390 1
425480 99425480 1001 86380 86390 1
425546 99425546 1001 86380 86390 1
425792 99425792 1001 86380 86390 1
426715 99426715 1001 86380 86390 1
426746 99426746 1001 86380 86390 1
426897 99426897 1001 86380 86390 1
427069 99427069 1001 86380 86390 1
426344 99426344 1001 86380 86390 1
426566 99426566 1001 86380 86390 1
426539 99426539 1001 86380 86390 1
426264 99426264 1001 86380 86390 1
426210 99426210 1001 86380 86390 1
427167 99427167 1001 86380 86390 1
427238 99427238 1001 86380 86390 1
427250 99427250 1001 86380 86390 1
428691 99428691 1001 86380 86390 1
428732 99428732 1001 86380 86390 1
428217 99428217 1001 86380 86390 1
427958 99427958 1001 86380 86390 1
427864 99427864 1001 86380 86390 1
427793 99427793 1001 86380 86390 1
429066 99429066 1001 86380 86390 1
428936 99428936 1001 86380 86390 1
429964 99429964 1001 86380 86390 1
430341 99430341 1001 86380 86390 1
430236 99430236 1001 86380 86390 1
429911 99429911 1001 86380 86390 1
429352 99429352 1001 86380 86390 1
429308 99429308 1001 86380 86390 1
430775 99430775 1001 86380 86390 1
431657 99431657 1001 86380 86390 1
431946 99431946 1001 86380 86390 1
432032 99432032 1001 86380 86390 1
431295 99431295 1001 86380 86390 1
431386 99431386 1001 86380 86390 1
431363 99431363 1001 86380 86390 1
431350 99431350 1001 86380 86390 1
430869 99430869 1001 86380 86390 1
430882 99430882 1001 86380 86390 1
432156 99432156 1001 86380 86390 1
433341 99433341 1001 86380 86390 1
433714 99433714 1001 86380 86390 1
432932 99432932 1001 86380 86390 1
433173 99433173 1001 86380 86390 1
432920 99432920 1001 86380 86390 1
432609 99432609 1001 86380 86390 1
432696 99432696 1001 86380 86390 1
433929 99433929 1001 86380 86390 1
434131 99434131 1001 86380 86390 1
435193 99435193 1001 86380 86390 1
435138 99435138 1001 86380 86390 1
435271 99435271 1001 86380 86390 1
435362 99435362 1001 86380 86390 1
434735 99434735 1001 86380 86390 1
434817 99434817 1001 86380 86390 1
434740 99434740 1001 86380 86390 1
434367 99434367 1001 86380 86390 1
435627 99435627 1001 86380 86390 1
435506 99435506 1001 86380 86390 1
436769 99436769 1001 86380 86390 1
436963 99436963 1001 86380 86390 1
436818 99436818 1001 86380 86390 1
436850 99436850 1001 86380 86390 1
436890 99436890 1001 86380 86390 1
436674 99436674 1001 86380 86390 1
436110 99436110 1001 86380 86390 1
437298 99437298 1001 86380 86390 1
437321 99437321 1001 86380 86390 1
300022 99300022 1001 86380 86390 1
300040 99300040 1001 86380 86390 1
437209 99437209 1001 86380 86390 1
300594 99300594 1001 86380 86390 1
300620 99300620 1001 86380 86390 1
300420 99300420 1001 86380 86390 1
300486 99300486 1001 86380 86390 1
300499 99300499 1001 86380 86390 1
300461 99300461 1001 86380 86390 1
300377 99300377 1001 86380 86390 1
300161 99300161 1001 86380 86390 1
300220 99300220 1001 86380 86390 1
300907 99300907 1001 86380 86390 1
300793 99300793 1001 86380 86390 1
300794 99300794 1001 86380 86390 1
300783 99300783 1001 86380 86390 1
300919 99300919 1001 86380 86390 1
301446 99301446 1001 86380 86390 1
301451 99301451 1001 86380 86390 1
301551 99301551 1001 86380 86390 1
301208 99301208 1001 86380 86390 1
301301 99301301 1001 86380 86390 1
301265 99301265 1001 86380 86390 1
301331 99301331 1001 86380 86390 1
301347 99301347 1001 86380 86390 1
301013 99301013 1001 86380 86390 1
301015 99301015 1001 86380 86390 1
301049 99301049 1001 86380 86390 1
301759 99301759 1001 86380 86390 1
301689 99301689 1001 86380 86390 1
301728 99301728 1001 86380 86390 1
301677 99301677 1001 86380 86390 1
302215 99302215 1001 86380 86390 1
302217 99302217 1001 86380 86390 1
302356 99302356 1001 86380 86390 1
302232 99302232 1001 86380 86390 1
302082 99302082 1001 86380 86390 1
302149 99302149 1001 86380 86390 1
301813 99301813 1001 86380 86390 1
301841 99301841 1001 86380 86390 1
301817 99301817 1001 86380 86390 1
301870 99301870 1001 86380 86390 1
301887 99301887 1001 86380 86390 1
302577 99302577 1001 86380 86390 1
302385 99302385 1001 86380 86390 1
302390 99302390 1001 86380 86390 1
303206 99303206 1001 86380 86390 1
303093 99303093 1001 86380 86390 1
303183 99303183 1001 86380 86390 1
303008 99303008 1001 86380 86390 1
303164 99303164 1001 86380 86390 1
303087 99303087 1001 86380 86390 1
303062 99303062 1001 86380 86390 1
303200 99303200 1001 86380 86390 1
302841 99302841 1001 86380 86390 1
302932 99302932 1001 86380 86390 1
302984 99302984 1001 86380 86390 1
302767 99302767 1001 86380 86390 1
302600 99302600 1001 86380 86390 1
303261 99303261 1001 86380 86390 1
304032 99304032 1001 86380 86390 1
304008 99304008 1001 86380 86390 1
304027 99304027 1001 86380 86390 1
303852 99303852 1001 86380 86390 1
303762 99303762 1001 86380 86390 1
303563 99303563 1001 86380 86390 1
303619 99303619 1001 86380 86390 1
304046 99304046 1001 86380 86390 1
304167 99304167 1001 86380 86390 1
304232 99304232 1001 86380 86390 1
304092 99304092 1001 86380 86390 1
304210 99304210 1001 86380 86390 1
304787 99304787 1001 86380 86390 1
304790 99304790 1001 86380 86390 1
304662 99304662 1001 86380 86390 1
304461 99304461 1001 86380 86390 1
304451 99304451 1001 86380 86390 1
304584 99304584 1001 86380 86390 1
304547 99304547 1001 86380 86390 1
304510 99304510 1001 86380 86390 1
304433 99304433 1001 86380 86390 1
304899 99304899 1001 86380 86390 1
304919 99304919 1001 86380 86390 1
305519 99305519 1001 86380 86390 1
305635 99305635 1001 86380 86390 1
305495 99305495 1001 86380 86390 1
305368 99305368 1001 86380 86390 1
305394 99305394 1001 86380 86390 1
305384 99305384 1001 86380 86390 1
305265 99305265 1001 86380 86390 1
305099 99305099 1001 86380 86390 1
500102 99500102 1001 86380 86390 1
500158 99500158 1001 86380 86390 1
500019 99500019 1001 86380 86390 1
500099 99500099 1001 86380 86390 1
500177 99500177 1001 86380 86390 1
500622 99500622 1001 86380 86390 1
500734 99500734 1001 86380 86390 1
500499 99500499 1001 86380 86390 1
500194 99500194 1001 86380 86390 1
500197 99500197 1001 86380 86390 1
500332 99500332 1001 86380 86390 1
500823 99500823 1001 86380 86390 1
500971 99500971 1001 86380 86390 1
500959 99500959 1001 86380 86390 1
500829 99500829 1001 86380 86390 1
500895 99500895 1001 86380 86390 1
501524 99501524 1001 86380 86390 1
501602 99501602 1001 86380 86390 1
501501 99501501 1001 86380 86390 1
501514 99501514 1001 86380 86390 1
501542 99501542 1001 86380 86390 1
501359 99501359 1001 86380 86390 1
501348 99501348 1001 86380 86390 1
501402 99501402 1001 86380 86390 1
501208 99501208 1001 86380 86390 1
501144 99501144 1001 86380 86390 1
501119 99501119 1001 86380 86390 1
501211 99501211 1001 86380 86390 1
501783 99501783 1001 86380 86390 1
501654 99501654 1001 86380 86390 1
501695 99501695 1001 86380 86390 1
501712 99501712 1001 86380 86390 1
501764 99501764 1001 86380 86390 1
501843 99501843 1001 86380 86390 1
502288 99502288 1001 86380 86390 1
502368 99502368 1001 86380 86390 1
502454 99502454 1001 86380 86390 1
502234 99502234 1001 86380 86390 1
501922 99501922 1001 86380 86390 1
502013 99502013 1001 86380 86390 1
501847 99501847 1001 86380 86390 1
501913 99501913 1001 86380 86390 1
501943 99501943 1001 86380 86390 1
501892 99501892 1001 86380 86390 1
502605 99502605 1001 86380 86390 1
502535 99502535 1001 86380 86390 1
502549 99502549 1001 86380 86390 1
502563 99502563 1001 86380 86390 1
503125 99503125 1001 86380 86390 1
503256 99503256 1001 86380 86390 1
503183 99503183 1001 86380 86390 1
502945 99502945 1001 86380 86390 1
502947 99502947 1001 86380 86390 1
502935 99502935 1001 86380 86390 1
502925 99502925 1001 86380 86390 1
503042 99503042 1001 86380 86390 1
503032 99503032 1001 86380 86390 1
502709 99502709 1001 86380 86390 1
503359 99503359 1001 86380 86390 1
503451 99503451 1001 86380 86390 1
504030 99504030 1001 86380 86390 1
504025 99504025 1001 86380 86390 1
503797 99503797 1001 86380 86390 1
503802 99503802 1001 86380 86390 1
504200 99504200 1001 86380 86390 1
504138 99504138 1001 86380 86390 1
504858 99504858 1001 86380 86390 1
504888 99504888 1001 86380 86390 1
504864 99504864 1001 86380 86390 1
504717 99504717 1001 86380 86390 1
504699 99504699 1001 86380 86390 1
504416 99504416 1001 86380 86390 1
504395 99504395 1001 86380 86390 1
505013 99505013 1001 86380 86390 1
505027 99505027 1001 86380 86390 1
505592 99505592 1001 86380 86390 1
505722 99505722 1001 86380 86390 1
505758 99505758 1001 86380 86390 1
505639 99505639 1001 86380 86390 1
505398 99505398 1001 86380 86390 1
505418 99505418 1001 86380 86390 1
505537 99505537 1001 86380 86390 1
505297 99505297 1001 86380 86390 1
505247 99505247 1001 86380 86390 1
505807 99505807 1001 86380 86390 1
505781 99505781 1001 86380 86390 1
505939 99505939 1001 86380 86390 1
505797 99505797 1001 86380 86390 1
505850 99505850 1001 86380 86390 1
505932 99505932 1001 86380 86390 1
505958 99505958 1001 86380 86390 1
506471 99506471 1001 86380 86390 1
506437 99506437 1001 86380 86390 1
506588 99506588 1001 86380 86390 1
506591 99506591 1001 86380 86390 1
506226 99506226 1001 86380 86390 1
506369 99506369 1001 86380 86390 1
506241 99506241 1001 86380 86390 1
506336 99506336 1001 86380 86390 1
506003 99506003 1001 86380 86390 1
506110 99506110 1001 86380 86390 1
506047 99506047 1001 86380 86390 1
506775 99506775 1001 86380 86390 1
506788 99506788 1001 86380 86390 1
506621 99506621 1001 86380 86390 1
506625 99506625 1001 86380 86390 1
507409 99507409 1001 86380 86390 1
507165 99507165 1001 86380 86390 1
507051 99507051 1001 86380 86390 1
506869 99506869 1001 86380 86390 1
506896 99506896 1001 86380 86390 1
506860 99506860 1001 86380 86390 1
506951 99506951 1001 86380 86390 1
506953 99506953 1001 86380 86390 1
506837 99506837 1001 86380 86390 1
507476 99507476 1001 86380 86390 1
507556 99507556 1001 86380 86390 1
507569 99507569 1001 86380 86390 1
507544 99507544 1001 86380 86390 1
508099 99508099 1001 86380 86390 1
508234 99508234 1001 86380 86390 1
508044 99508044 1001 86380 86390 1
507872 99507872 1001 86380 86390 1
507719 99507719 1001 86380 86390 1
507779 99507779 1001 86380 86390 1
507755 99507755 1001 86380 86390 1
508403 99508403 1001 86380 86390 1
508433 99508433 1001 86380 86390 1
508409 99508409 1001 86380 86390 1
508359 99508359 1001 86380 86390 1
509013 99509013 1001 86380 86390 1
509029 99509029 1001 86380 86390 1
508939 99508939 1001 86380 86390 1
509054 99509054 1001 86380 86390 1
509056 99509056 1001 86380 86390 1
509057 99509057 1001 86380 86390 1
509065 99509065 1001 86380 86390 1
508945 99508945 1001 86380 86390 1
508733 99508733 1001 86380 86390 1
508624 99508624 1001 86380 86390 1
508547 99508547 1001 86380 86390 1
508465 99508465 1001 86380 86390 1
509244 99509244 1001 86380 86390 1
509271 99509271 1001 86380 86390 1
509249 99509249 1001 86380 86390 1
509198 99509198 1001 86380 86390 1
509790 99509790 1001 86380 86390 1
509883 99509883 1001 86380 86390 1
509644 99509644 1001 86380 86390 1
509534 99509534 1001 86380 86390 1
509600 99509600 1001 86380 86390 1
509359 99509359 1001 86380 86390 1
509322 99509322 1001 86380 86390 1
509362 99509362 1001 86380 86390 1
509388 99509388 1001 86380 86390 1
509480 99509480 1001 86380 86390 1
510066 99510066 1001 86380 86390 1
509999 99509999 1001 86380 86390 1
510052 99510052 1001 86380 86390 1
510606 99510606 1001 86380 86390 1
510721 99510721 1001 86380 86390 1
510722 99510722 1001 86380 86390 1
510405 99510405 1001 86380 86390 1
510421 99510421 1001 86380 86390 1
510336 99510336 1001 86380 86390 1
510494 99510494 1001 86380 86390 1
510338 99510338 1001 86380 86390 1
510160 99510160 1001 86380 86390 1
510142 99510142 1001 86380 86390 1
510737 99510737 1001 86380 86390 1
510778 99510778 1001 86380 86390 1
510780 99510780 1001 86380 86390 1
510845 99510845 1001 86380 86390 1
510743 99510743 1001 86380 86390 1
510850 99510850 1001 86380 86390 1
511375 99511375 1001 86380 86390 1
511430 99511430 1001 86380 86390 1
511545 99511545 1001 86380 86390 1
511422 99511422 1001 86380 86390 1
511309 99511309 1001 86380 86390 1
511221 99511221 1001 86380 86390 1
511294 99511294 1001 86380 86390 1
510961 99510961 1001 86380 86390 1
510954 99510954 1001 86380 86390 1
511059 99511059 1001 86380 86390 1
510943 99510943 1001 86380 86390 1
511718 99511718 1001 86380 86390 1
511582 99511582 1001 86380 86390 1
511739 99511739 1001 86380 86390 1
511664 99511664 1001 86380 86390 1
511601 99511601 1001 86380 86390 1
512219 99512219 1001 86380 86390 1
512246 99512246 1001 86380 86390 1
512369 99512369 1001 86380 86390 1
512020 99512020 1001 86380 86390 1
512137 99512137 1001 86380 86390 1
512037 99512037 1001 86380 86390 1
511761 99511761 1001 86380 86390 1
511815 99511815 1001 86380 86390 1
511961 99511961 1001 86380 86390 1
512449 99512449 1001 86380 86390 1
512924 99512924 1001 86380 86390 1
512817 99512817 1001 86380 86390 1
512627 99512627 1001 86380 86390 1
512760 99512760 1001 86380 86390 1
513298 99513298 1001 86380 86390 1
513286 99513286 1001 86380 86390 1
513339 99513339 1001 86380 86390 1
513262 99513262 1001 86380 86390 1
513396 99513396 1001 86380 86390 1
513996 99513996 1001 86380 86390 1
513830 99513830 1001 86380 86390 1
513900 99513900 1001 86380 86390 1
513637 99513637 1001 86380 86390 1
513755 99513755 1001 86380 86390 1
513781 99513781 1001 86380 86390 1
513772 99513772 1001 86380 86390 1
513413 99513413 1001 86380 86390 1
513611 99513611 1001 86380 86390 1
513457 99513457 1001 86380 86390 1
513496 99513496 1001 86380 86390 1
513552 99513552 1001 86380 86390 1
514186 99514186 1001 86380 86390 1
514188 99514188 1001 86380 86390 1
514181 99514181 1001 86380 86390 1
514679 99514679 1001 86380 86390 1
514823 99514823 1001 86380 86390 1
514561 99514561 1001 86380 86390 1
514499 99514499 1001 86380 86390 1
514462 99514462 1001 86380 86390 1
514636 99514636 1001 86380 86390 1
514368 99514368 1001 86380 86390 1
514397 99514397 1001 86380 86390 1
514424 99514424 1001 86380 86390 1
514258 99514258 1001 86380 86390 1
514934 99514934 1001 86380 86390 1
514923 99514923 1001 86380 86390 1
514952 99514952 1001 86380 86390 1
514863 99514863 1001 86380 86390 1
515651 99515651 1001 86380 86390 1
515611 99515611 1001 86380 86390 1
515565 99515565 1001 86380 86390 1
515676 99515676 1001 86380 86390 1
515429 99515429 1001 86380 86390 1
515474 99515474 1001 86380 86390 1
515436 99515436 1001 86380 86390 1
515346 99515346 1001 86380 86390 1
515256 99515256 1001 86380 86390 1
515734 99515734 1001 86380 86390 1
515789 99515789 1001 86380 86390 1
516485 99516485 1001 86380 86390 1
516493 99516493 1001 86380 86390 1
516445 99516445 1001 86380 86390 1
516104 99516104 1001 86380 86390 1
516274 99516274 1001 86380 86390 1
516288 99516288 1001 86380 86390 1
516301 99516301 1001 86380 86390 1
516161 99516161 1001 86380 86390 1
515936 99515936 1001 86380 86390 1
516094 99516094 1001 86380 86390 1
516651 99516651 1001 86380 86390 1
516513 99516513 1001 86380 86390 1
516682 99516682 1001 86380 86390 1
516645 99516645 1001 86380 86390 1
516518 99516518 1001 86380 86390 1
517198 99517198 1001 86380 86390 1
517200 99517200 1001 86380 86390 1
517206 99517206 1001 86380 86390 1
517079 99517079 1001 86380 86390 1
517105 99517105 1001 86380 86390 1
517028 99517028 1001 86380 86390 1
516998 99516998 1001 86380 86390 1
517000 99517000 1001 86380 86390 1
516876 99516876 1001 86380 86390 1
516905 99516905 1001 86380 86390 1
517504 99517504 1001 86380 86390 1
517505 99517505 1001 86380 86390 1
517350 99517350 1001 86380 86390 1
517506 99517506 1001 86380 86390 1
517498 99517498 1001 86380 86390 1
517473 99517473 1001 86380 86390 1
518126 99518126 1001 86380 86390 1
518114 99518114 1001 86380 86390 1
518104 99518104 1001 86380 86390 1
518083 99518083 1001 86380 86390 1
517946 99517946 1001 86380 86390 1
517800 99517800 1001 86380 86390 1
517567 99517567 1001 86380 86390 1
517619 99517619 1001 86380 86390 1
517545 99517545 1001 86380 86390 1
517727 99517727 1001 86380 86390 1
517652 99517652 1001 86380 86390 1
517719 99517719 1001 86380 86390 1
517708 99517708 1001 86380 86390 1
518249 99518249 1001 86380 86390 1
518821 99518821 1001 86380 86390 1
518827 99518827 1001 86380 86390 1
518807 99518807 1001 86380 86390 1
518820 99518820 1001 86380 86390 1
518694 99518694 1001 86380 86390 1
518673 99518673 1001 86380 86390 1
518730 99518730 1001 86380 86390 1
518475 99518475 1001 86380 86390 1
519089 99519089 1001 86380 86390 1
519179 99519179 1001 86380 86390 1
519183 99519183 1001 86380 86390 1
519171 99519171 1001 86380 86390 1
519172 99519172 1001 86380 86390 1
519044 99519044 1001 86380 86390 1
519678 99519678 1001 86380 86390 1
519802 99519802 1001 86380 86390 1
519805 99519805 1001 86380 86390 1
519598 99519598 1001 86380 86390 1
519549 99519549 1001 86380 86390 1
519406 99519406 1001 86380 86390 1
519460 99519460 1001 86380 86390 1
519474 99519474 1001 86380 86390 1
519488 99519488 1001 86380 86390 1
519336 99519336 1001 86380 86390 1
519390 99519390 1001 86380 86390 1
519213 99519213 1001 86380 86390 1
519283 99519283 1001 86380 86390 1
519856 99519856 1001 86380 86390 1
520531 99520531 1001 86380 86390 1
520506 99520506 1001 86380 86390 1
520558 99520558 1001 86380 86390 1
520443 99520443 1001 86380 86390 1
520559 99520559 1001 86380 86390 1
520521 99520521 1001 86380 86390 1
520266 99520266 1001 86380 86390 1
520142 99520142 1001 86380 86390 1
520031 99520031 1001 86380 86390 1
520749 99520749 1001 86380 86390 1
521394 99521394 1001 86380 86390 1
521291 99521291 1001 86380 86390 1
521425 99521425 1001 86380 86390 1
521120 99521120 1001 86380 86390 1
521186 99521186 1001 86380 86390 1
521149 99521149 1001 86380 86390 1
521077 99521077 1001 86380 86390 1
520955 99520955 1001 86380 86390 1
521009 99521009 1001 86380 86390 1
521012 99521012 1001 86380 86390 1
521013 99521013 1001 86380 86390 1
521602 99521602 1001 86380 86390 1
522178 99522178 1001 86380 86390 1
522061 99522061 1001 86380 86390 1
522051 99522051 1001 86380 86390 1
521901 99521901 1001 86380 86390 1
521914 99521914 1001 86380 86390 1
521902 99521902 1001 86380 86390 1
521994 99521994 1001 86380 86390 1
522086 99522086 1001 86380 86390 1
521788 99521788 1001 86380 86390 1
521724 99521724 1001 86380 86390 1
521832 99521832 1001 86380 86390 1
521758 99521758 1001 86380 86390 1
521720 99521720 1001 86380 86390 1
521798 99521798 1001 86380 86390 1
521837 99521837 1001 86380 86390 1
521708 99521708 1001 86380 86390 1
522371 99522371 1001 86380 86390 1
522425 99522425 1001 86380 86390 1
522296 99522296 1001 86380 86390 1
522336 99522336 1001 86380 86390 1
522917 99522917 1001 86380 86390 1
522942 99522942 1001 86380 86390 1
522970 99522970 1001 86380 86390 1
522854 99522854 1001 86380 86390 1
522642 99522642 1001 86380 86390 1
522669 99522669 1001 86380 86390 1
522673 99522673 1001 86380 86390 1
523271 99523271 1001 86380 86390 1
523147 99523147 1001 86380 86390 1
523141 99523141 1001 86380 86390 1
523833 99523833 1001 86380 86390 1
523808 99523808 1001 86380 86390 1
523543 99523543 1001 86380 86390 1
523440 99523440 1001 86380 86390 1
523340 99523340 1001 86380 86390 1
523355 99523355 1001 86380 86390 1
524046 99524046 1001 86380 86390 1
523949 99523949 1001 86380 86390 1
524107 99524107 1001 86380 86390 1
524575 99524575 1001 86380 86390 1
524587 99524587 1001 86380 86390 1
524554 99524554 1001 86380 86390 1
524545 99524545 1001 86380 86390 1
524496 99524496 1001 86380 86390 1
524560 99524560 1001 86380 86390 1
524524 99524524 1001 86380 86390 1
524183 99524183 1001 86380 86390 1
524252 99524252 1001 86380 86390 1
524937 99524937 1001 86380 86390 1
524944 99524944 1001 86380 86390 1
524919 99524919 1001 86380 86390 1
524777 99524777 1001 86380 86390 1
524934 99524934 1001 86380 86390 1
525497 99525497 1001 86380 86390 1
525398 99525398 1001 86380 86390 1
525441 99525441 1001 86380 86390 1
525314 99525314 1001 86380 86390 1
525379 99525379 1001 86380 86390 1
525316 99525316 1001 86380 86390 1
525229 99525229 1001 86380 86390 1
525270 99525270 1001 86380 86390 1
525148 99525148 1001 86380 86390 1
525127 99525127 1001 86380 86390 1
525077 99525077 1001 86380 86390 1
525609 99525609 1001 86380 86390 1
525662 99525662 1001 86380 86390 1
525603 99525603 1001 86380 86390 1
526232 99526232 1001 86380 86390 1
526389 99526389 1001 86380 86390 1
526221 99526221 1001 86380 86390 1
526094 99526094 1001 86380 86390 1
525867 99525867 1001 86380 86390 1
526010 99526010 1001 86380 86390 1
525933 99525933 1001 86380 86390 1
525813 99525813 1001 86380 86390 1
526437 99526437 1001 86380 86390 1
526466 99526466 1001 86380 86390 1
527234 99527234 1001 86380 86390 1
526904 99526904 1001 86380 86390 1
527036 99527036 1001 86380 86390 1
526670 99526670 1001 86380 86390 1
526711 99526711 1001 86380 86390 1
527316 99527316 1001 86380 86390 1
527423 99527423 1001 86380 86390 1
527896 99527896 1001 86380 86390 1
527999 99527999 1001 86380 86390 1
528038 99528038 1001 86380 86390 1
528075 99528075 1001 86380 86390 1
528046 99528046 1001 86380 86390 1
527979 99527979 1001 86380 86390 1
527929 99527929 1001 86380 86390 1
527677 99527677 1001 86380 86390 1
527841 99527841 1001 86380 86390 1
527869 99527869 1001 86380 86390 1
527600 99527600 1001 86380 86390 1
527526 99527526 1001 86380 86390 1
527617 99527617 1001 86380 86390 1
528138 99528138 1001 86380 86390 1
528114 99528114 1001 86380 86390 1
528102 99528102 1001 86380 86390 1
528092 99528092 1001 86380 86390 1
528224 99528224 1001 86380 86390 1
528136 99528136 1001 86380 86390 1
528748 99528748 1001 86380 86390 1
528800 99528800 1001 86380 86390 1
528699 99528699 1001 86380 86390 1
528729 99528729 1001 86380 86390 1
528891 99528891 1001 86380 86390 1
528592 99528592 1001 86380 86390 1
528502 99528502 1001 86380 86390 1
528617 99528617 1001 86380 86390 1
528311 99528311 1001 86380 86390 1
528455 99528455 1001 86380 86390 1
528288 99528288 1001 86380 86390 1
528289 99528289 1001 86380 86390 1
529565 99529565 1001 86380 86390 1
529631 99529631 1001 86380 86390 1
529620 99529620 1001 86380 86390 1
529531 99529531 1001 86380 86390 1
529457 99529457 1001 86380 86390 1
529415 99529415 1001 86380 86390 1
529293 99529293 1001 86380 86390 1
529155 99529155 1001 86380 86390 1
529144 99529144 1001 86380 86390 1
529870 99529870 1001 86380 86390 1
529796 99529796 1001 86380 86390 1
529863 99529863 1001 86380 86390 1
529773 99529773 1001 86380 86390 1
530255 99530255 1001 86380 86390 1
530268 99530268 1001 86380 86390 1
530075 99530075 1001 86380 86390 1
530063 99530063 1001 86380 86390 1
529947 99529947 1001 86380 86390 1
530129 99530129 1001 86380 86390 1
530016 99530016 1001 86380 86390 1
529944 99529944 1001 86380 86390 1
530641 99530641 1001 86380 86390 1
531214 99531214 1001 86380 86390 1
531380 99531380 1001 86380 86390 1
531203 99531203 1001 86380 86390 1
531269 99531269 1001 86380 86390 1
531336 99531336 1001 86380 86390 1
531196 99531196 1001 86380 86390 1
531158 99531158 1001 86380 86390 1
531083 99531083 1001 86380 86390 1
530824 99530824 1001 86380 86390 1
530867 99530867 1001 86380 86390 1
530844 99530844 1001 86380 86390 1
530861 99530861 1001 86380 86390 1
531458 99531458 1001 86380 86390 1
531536 99531536 1001 86380 86390 1
531477 99531477 1001 86380 86390 1
531555 99531555 1001 86380 86390 1
532016 99532016 1001 86380 86390 1
531905 99531905 1001 86380 86390 1
531655 99531655 1001 86380 86390 1
532367 99532367 1001 86380 86390 1
532241 99532241 1001 86380 86390 1
532267 99532267 1001 86380 86390 1
533029 99533029 1001 86380 86390 1
532843 99532843 1001 86380 86390 1
532927 99532927 1001 86380 86390 1
532725 99532725 1001 86380 86390 1
532808 99532808 1001 86380 86390 1
532438 99532438 1001 86380 86390 1
532609 99532609 1001 86380 86390 1
533153 99533153 1001 86380 86390 1
533170 99533170 1001 86380 86390 1
533857 99533857 1001 86380 86390 1
533679 99533679 1001 86380 86390 1
533720 99533720 1001 86380 86390 1
533801 99533801 1001 86380 86390 1
533764 99533764 1001 86380 86390 1
533553 99533553 1001 86380 86390 1
533477 99533477 1001 86380 86390 1
533479 99533479 1001 86380 86390 1
533399 99533399 1001 86380 86390 1
533309 99533309 1001 86380 86390 1
533379 99533379 1001 86380 86390 1
533431 99533431 1001 86380 86390 1
534049 99534049 1001 86380 86390 1
534050 99534050 1001 86380 86390 1
533909 99533909 1001 86380 86390 1
533872 99533872 1001 86380 86390 1
534003 99534003 1001 86380 86390 1
534574 99534574 1001 86380 86390 1
534639 99534639 1001 86380 86390 1
534602 99534602 1001 86380 86390 1
534414 99534414 1001 86380 86390 1
534338 99534338 1001 86380 86390 1
534419 99534419 1001 86380 86390 1
534232 99534232 1001 86380 86390 1
534171 99534171 1001 86380 86390 1
534225 99534225 1001 86380 86390 1
534187 99534187 1001 86380 86390 1
534149 99534149 1001 86380 86390 1
534175 99534175 1001 86380 86390 1
534801 99534801 1001 86380 86390 1
534847 99534847 1001 86380 86390 1
534796 99534796 1001 86380 86390 1
535369 99535369 1001 86380 86390 1
535318 99535318 1001 86380 86390 1
535409 99535409 1001 86380 86390 1
535422 99535422 1001 86380 86390 1
535483 99535483 1001 86380 86390 1
535353 99535353 1001 86380 86390 1
535379 99535379 1001 86380 86390 1
535295 99535295 1001 86380 86390 1
535257 99535257 1001 86380 86390 1
535131 99535131 1001 86380 86390 1
536137 99536137 1001 86380 86390 1
536151 99536151 1001 86380 86390 1
536141 99536141 1001 86380 86390 1
536270 99536270 1001 86380 86390 1
536330 99536330 1001 86380 86390 1
536055 99536055 1001 86380 86390 1
536123 99536123 1001 86380 86390 1
536007 99536007 1001 86380 86390 1
536072 99536072 1001 86380 86390 1
535936 99535936 1001 86380 86390 1
535767 99535767 1001 86380 86390 1
536502 99536502 1001 86380 86390 1
536439 99536439 1001 86380 86390 1
535716 99535716 1001 86380 86390 1
536349 99536349 1001 86380 86390 1
536429 99536429 1001 86380 86390 1
536341 99536341 1001 86380 86390 1
536395 99536395 1001 86380 86390 1
536985 99536985 1001 86380 86390 1
536974 99536974 1001 86380 86390 1
537058 99537058 1001 86380 86390 1
536878 99536878 1001 86380 86390 1
536930 99536930 1001 86380 86390 1
536943 99536943 1001 86380 86390 1
536583 99536583 1001 86380 86390 1
536573 99536573 1001 86380 86390 1
536717 99536717 1001 86380 86390 1
536590 99536590 1001 86380 86390 1
536603 99536603 1001 86380 86390 1
537359 99537359 1001 86380 86390 1
537360 99537360 1001 86380 86390 1
537286 99537286 1001 86380 86390 1
537899 99537899 1001 86380 86390 1
537875 99537875 1001 86380 86390 1
537967 99537967 1001 86380 86390 1
537944 99537944 1001 86380 86390 1
537794 99537794 1001 86380 86390 1
537641 99537641 1001 86380 86390 1
537577 99537577 1001 86380 86390 1
537495 99537495 1001 86380 86390 1
538129 99538129 1001 86380 86390 1
538143 99538143 1001 86380 86390 1
538150 99538150 1001 86380 86390 1
538641 99538641 1001 86380 86390 1
538629 99538629 1001 86380 86390 1
538643 99538643 1001 86380 86390 1
538324 99538324 1001 86380 86390 1
538402 99538402 1001 86380 86390 1
538382 99538382 1001 86380 86390 1
538306 99538306 1001 86380 86390 1
538399 99538399 1001 86380 86390 1
538335 99538335 1001 86380 86390 1
538945 99538945 1001 86380 86390 1
538984 99538984 1001 86380 86390 1
538999 99538999 1001 86380 86390 1
539491 99539491 1001 86380 86390 1
539479 99539479 1001 86380 86390 1
539292 99539292 1001 86380 86390 1
539126 99539126 1001 86380 86390 1
539142 99539142 1001 86380 86390 1
539143 99539143 1001 86380 86390 1
539054 99539054 1001 86380 86390 1
539044 99539044 1001 86380 86390 1
539032 99539032 1001 86380 86390 1
539669 99539669 1001 86380 86390 1
539778 99539778 1001 86380 86390 1
540338 99540338 1001 86380 86390 1
540351 99540351 1001 86380 86390 1
540288 99540288 1001 86380 86390 1
540308 99540308 1001 86380 86390 1
540284 99540284 1001 86380 86390 1
540240 99540240 1001 86380 86390 1
540139 99540139 1001 86380 86390 1
540205 99540205 1001 86380 86390 1
540006 99540006 1001 86380 86390 1
539997 99539997 1001 86380 86390 1
540038 99540038 1001 86380 86390 1
539910 99539910 1001 86380 86390 1
540645 99540645 1001 86380 86390 1
541292 99541292 1001 86380 86390 1
541156 99541156 1001 86380 86390 1
541157 99541157 1001 86380 86390 1
541011 99541011 1001 86380 86390 1
541005 99541005 1001 86380 86390 1
541031 99541031 1001 86380 86390 1
540831 99540831 1001 86380 86390 1
540857 99540857 1001 86380 86390 1
540847 99540847 1001 86380 86390 1
540748 99540748 1001 86380 86390 1
541331 99541331 1001 86380 86390 1
541396 99541396 1001 86380 86390 1
541319 99541319 1001 86380 86390 1
541296 99541296 1001 86380 86390 1
541309 99541309 1001 86380 86390 1
541402 99541402 1001 86380 86390 1
541379 99541379 1001 86380 86390 1
541431 99541431 1001 86380 86390 1
542019 99542019 1001 86380 86390 1
542008 99542008 1001 86380 86390 1
541903 99541903 1001 86380 86390 1
541906 99541906 1001 86380 86390 1
541869 99541869 1001 86380 86390 1
541576 99541576 1001 86380 86390 1
541693 99541693 1001 86380 86390 1
541694 99541694 1001 86380 86390 1
541598 99541598 1001 86380 86390 1
542909 99542909 1001 86380 86390 1
542743 99542743 1001 86380 86390 1
542892 99542892 1001 86380 86390 1
542623 99542623 1001 86380 86390 1
542721 99542721 1001 86380 86390 1
542622 99542622 1001 86380 86390 1
542340 99542340 1001 86380 86390 1
542330 99542330 1001 86380 86390 1
543050 99543050 1001 86380 86390 1
542948 99542948 1001 86380 86390 1
543109 99543109 1001 86380 86390 1
543656 99543656 1001 86380 86390 1
543595 99543595 1001 86380 86390 1
543673 99543673 1001 86380 86390 1
543725 99543725 1001 86380 86390 1
543649 99543649 1001 86380 86390 1
543600 99543600 1001 86380 86390 1
543652 99543652 1001 86380 86390 1
543375 99543375 1001 86380 86390 1
543447 99543447 1001 86380 86390 1
543500 99543500 1001 86380 86390 1
543163 99543163 1001 86380 86390 1
543178 99543178 1001 86380 86390 1
543236 99543236 1001 86380 86390 1
543211 99543211 1001 86380 86390 1
543305 99543305 1001 86380 86390 1
543775 99543775 1001 86380 86390 1
543970 99543970 1001 86380 86390 1
543895 99543895 1001 86380 86390 1
543844 99543844 1001 86380 86390 1
544369 99544369 1001 86380 86390 1
544099 99544099 1001 86380 86390 1
544126 99544126 1001 86380 86390 1
544115 99544115 1001 86380 86390 1
544077 99544077 1001 86380 86390 1
544144 99544144 1001 86380 86390 1
435588 217 1001 55620 55977 1
429257 729 1001 68460 69837 1
400029 99400029 1001 86380 86390 1
400063 99400063 1001 86380 86390 1
400127 99400127 1001 86380 86390 1
400271 99400271 1001 86380 86390 1
400394 99400394 1001 86380 86390 1
400487 99400487 1001 86380 86390 1
400581 99400581 1001 86380 86390 1
400529 99400529 1001 86380 86390 1
400778 99400778 1001 86380 86390 1
400852 99400852 1001 86380 86390 1
401005 99401005 1001 86380 86390 1
401229 99401229 1001 86380 86390 1
401215 99401215 1001 86380 86390 1
401360 99401360 1001 86380 86390 1
401345 99401345 1001 86380 86390 1
401923 99401923 1001 86380 86390 1
401858 99401858 1001 86380 86390 1
401836 99401836 1001 86380 86390 1
401963 99401963 1001 86380 86390 1
402267 99402267 1001 86380 86390 1
402224 99402224 1001 86380 86390 1
402319 99402319 1001 86380 86390 1
402570 99402570 1001 86380 86390 1
402497 99402497 1001 86380 86390 1
402579 99402579 1001 86380 86390 1
402596 99402596 1001 86380 86390 1
402619 99402619 1001 86380 86390 1
402763 99402763 1001 86380 86390 1
402835 99402835 1001 86380 86390 1
402958 99402958 1001 86380 86390 1
403013 99403013 1001 86380 86390 1
403330 99403330 1001 86380 86390 1
403486 99403486 1001 86380 86390 1
403535 99403535 1001 86380 86390 1
403908 99403908 1001 86380 86390 1
403992 99403992 1001 86380 86390 1
403994 99403994 1001 86380 86390 1
403940 99403940 1001 86380 86390 1
403942 99403942 1001 86380 86390 1
404115 99404115 1001 86380 86390 1
404125 99404125 1001 86380 86390 1
404249 99404249 1001 86380 86390 1
404237 99404237 1001 86380 86390 1
404413 99404413 1001 86380 86390 1
404549 99404549 1001 86380 86390 1
404488 99404488 1001 86380 86390 1
404641 99404641 1001 86380 86390 1
404666 99404666 1001 86380 86390 1
404711 99404711 1001 86380 86390 1
404847 99404847 1001 86380 86390 1
404814 99404814 1001 86380 86390 1
404986 99404986 1001 86380 86390 1
405172 99405172 1001 86380 86390 1
405261 99405261 1001 86380 86390 1
405284 99405284 1001 86380 86390 1
405461 99405461 1001 86380 86390 1
405522 99405522 1001 86380 86390 1
405853 99405853 1001 86380 86390 1
405967 99405967 1001 86380 86390 1
405960 99405960 1001 86380 86390 1
406122 99406122 1001 86380 86390 1
406128 99406128 1001 86380 86390 1
406132 99406132 1001 86380 86390 1
406426 99406426 1001 86380 86390 1
406826 99406826 1001 86380 86390 1
407064 99407064 1001 86380 86390 1
407573 99407573 1001 86380 86390 1
407876 99407876 1001 86380 86390 1
407768 99407768 1001 86380 86390 1
407830 99407830 1001 86380 86390 1
408525 99408525 1001 86380 86390 1
408511 99408511 1001 86380 86390 1
408641 99408641 1001 86380 86390 1
408842 99408842 1001 86380 86390 1
409021 99409021 1001 86380 86390 1
409179 99409179 1001 86380 86390 1
409380 99409380 1001 86380 86390 1
409439 99409439 1001 86380 86390 1
409546 99409546 1001 86380 86390 1
409525 99409525 1001 86380 86390 1
409730 99409730 1001 86380 86390 1
409853 99409853 1001 86380 86390 1
409809 99409809 1001 86380 86390 1
409863 99409863 1001 86380 86390 1
409904 99409904 1001 86380 86390 1
410069 99410069 1001 86380 86390 1
410002 99410002 1001 86380 86390 1
410014 99410014 1001 86380 86390 1
410065 99410065 1001 86380 86390 1
410164 99410164 1001 86380 86390 1
410277 99410277 1001 86380 86390 1
410281 99410281 1001 86380 86390 1
410404 99410404 1001 86380 86390 1
410442 99410442 1001 86380 86390 1
410514 99410514 1001 86380 86390 1
410762 99410762 1001 86380 86390 1
411334 99411334 1001 86380 86390 1
411587 99411587 1001 86380 86390 1
411714 99411714 1001 86380 86390 1
412003 99412003 1001 86380 86390 1
413664 99413664 1001 86380 86390 1
413085 99413085 1001 86380 86390 1
413119 99413119 1001 86380 86390 1
412588 99412588 1001 86380 86390 1
412758 99412758 1001 86380 86390 1
412523 99412523 1001 86380 86390 1
412796 99412796 1001 86380 86390 1
413725 99413725 1001 86380 86390 1
413951 99413951 1001 86380 86390 1
413796 99413796 1001 86380 86390 1
413941 99413941 1001 86380 86390 1
415277 99415277 1001 86380 86390 1
415136 99415136 1001 86380 86390 1
414693 99414693 1001 86380 86390 1
414788 99414788 1001 86380 86390 1
414817 99414817 1001 86380 86390 1
414486 99414486 1001 86380 86390 1
414172 99414172 1001 86380 86390 1
415452 99415452 1001 86380 86390 1
415659 99415659 1001 86380 86390 1
415524 99415524 1001 86380 86390 1
416930 99416930 1001 86380 86390 1
416872 99416872 1001 86380 86390 1
416822 99416822 1001 86380 86390 1
416773 99416773 1001 86380 86390 1
416344 99416344 1001 86380 86390 1
416289 99416289 1001 86380 86390 1
416480 99416480 1001 86380 86390 1
416328 99416328 1001 86380 86390 1
416358 99416358 1001 86380 86390 1
416458 99416458 1001 86380 86390 1
416276 99416276 1001 86380 86390 1
416310 99416310 1001 86380 86390 1
416432 99416432 1001 86380 86390 1
416054 99416054 1001 86380 86390 1
415888 99415888 1001 86380 86390 1
416123 99416123 1001 86380 86390 1
415726 99415726 1001 86380 86390 1
416000 99416000 1001 86380 86390 1
417219 99417219 1001 86380 86390 1
417102 99417102 1001 86380 86390 1
417426 99417426 1001 86380 86390 1
417552 99417552 1001 86380 86390 1
417505 99417505 1001 86380 86390 1
418528 99418528 1001 86380 86390 1
418795 99418795 1001 86380 86390 1
418078 99418078 1001 86380 86390 1
418116 99418116 1001 86380 86390 1
417677 99417677 1001 86380 86390 1
417678 99417678 1001 86380 86390 1
417884 99417884 1001 86380 86390 1
419107 99419107 1001 86380 86390 1
419071 99419071 1001 86380 86390 1
419157 99419157 1001 86380 86390 1
420276 99420276 1001 86380 86390 1
420122 99420122 1001 86380 86390 1
420368 99420368 1001 86380 86390 1
420058 99420058 1001 86380 86390 1
419796 99419796 1001 86380 86390 1
419596 99419596 1001 86380 86390 1
419297 99419297 1001 86380 86390 1
419362 99419362 1001 86380 86390 1
419217 99419217 1001 86380 86390 1
420662 99420662 1001 86380 86390 1
421776 99421776 1001 86380 86390 1
422056 99422056 1001 86380 86390 1
421758 99421758 1001 86380 86390 1
421820 99421820 1001 86380 86390 1
421907 99421907 1001 86380 86390 1
421935 99421935 1001 86380 86390 1
422090 99422090 1001 86380 86390 1
421998 99421998 1001 86380 86390 1
421298 99421298 1001 86380 86390 1
421443 99421443 1001 86380 86390 1
421382 99421382 1001 86380 86390 1
421048 99421048 1001 86380 86390 1
422143 99422143 1001 86380 86390 1
422169 99422169 1001 86380 86390 1
422468 99422468 1001 86380 86390 1
422381 99422381 1001 86380 86390 1
423660 99423660 1001 86380 86390 1
423635 99423635 1001 86380 86390 1
423525 99423525 1001 86380 86390 1
423149 99423149 1001 86380 86390 1
423251 99423251 1001 86380 86390 1
423188 99423188 1001 86380 86390 1
423019 99423019 1001 86380 86390 1
423085 99423085 1001 86380 86390 1
422747 99422747 1001 86380 86390 1
422632 99422632 1001 86380 86390 1
423848 99423848 1001 86380 86390 1
423873 99423873 1001 86380 86390 1
424086 99424086 1001 86380 86390 1
424058 99424058 1001 86380 86390 1
423818 99423818 1001 86380 86390 1
425181 99425181 1001 86380 86390 1
425260 99425260 1001 86380 86390 1
425338 99425338 1001 86380 86390 1
425065 99425065 1001 86380 86390 1
425098 99425098 1001 86380 86390 1
424904 99424904 1001 86380 86390 1
424861 99424861 1001 86380 86390 1
424740 99424740 1001 86380 86390 1
424301 99424301 1001 86380 86390 1
424161 99424161 1001 86380 86390 1
424541 99424541 1001 86380 86390 1
425632 99425632 1001 86380 86390 1
425787 99425787 1001 86380 86390 1
425813 99425813 1001 86380 86390 1
426707 99426707 1001 86380 86390 1
426326 99426326 1001 86380 86390 1
426500 99426500 1001 86380 86390 1
426611 99426611 1001 86380 86390 1
425957 99425957 1001 86380 86390 1
425940 99425940 1001 86380 86390 1
425944 99425944 1001 86380 86390 1
425870 99425870 1001 86380 86390 1
425975 99425975 1001 86380 86390 1
427418 99427418 1001 86380 86390 1
428566 99428566 1001 86380 86390 1
428373 99428373 1001 86380 86390 1
428696 99428696 1001 86380 86390 1
428429 99428429 1001 86380 86390 1
428627 99428627 1001 86380 86390 1
428142 99428142 1001 86380 86390 1
427777 99427777 1001 86380 86390 1
427829 99427829 1001 86380 86390 1
427572 99427572 1001 86380 86390 1
427619 99427619 1001 86380 86390 1
428968 99428968 1001 86380 86390 1
429053 99429053 1001 86380 86390 1
430049 99430049 1001 86380 86390 1
430280 99430280 1001 86380 86390 1
430281 99430281 1001 86380 86390 1
430029 99430029 1001 86380 86390 1
430060 99430060 1001 86380 86390 1
430357 99430357 1001 86380 86390 1
429670 99429670 1001 86380 86390 1
429629 99429629 1001 86380 86390 1
429370 99429370 1001 86380 86390 1
429443 99429443 1001 86380 86390 1
430711 99430711 1001 86380 86390 1
431769 99431769 1001 86380 86390 1
431655 99431655 1001 86380 86390 1
431807 99431807 1001 86380 86390 1
431949 99431949 1001 86380 86390 1
431955 99431955 1001 86380 86390 1
431401 99431401 1001 86380 86390 1
431360 99431360 1001 86380 86390 1
431610 99431610 1001 86380 86390 1
431320 99431320 1001 86380 86390 1
431576 99431576 1001 86380 86390 1
430949 99430949 1001 86380 86390 1
431092 99431092 1001 86380 86390 1
431153 99431153 1001 86380 86390 1
432435 99432435 1001 86380 86390 1
432184 99432184 1001 86380 86390 1
432160 99432160 1001 86380 86390 1
432389 99432389 1001 86380 86390 1
433522 99433522 1001 86380 86390 1
433397 99433397 1001 86380 86390 1
433442 99433442 1001 86380 86390 1
432944 99432944 1001 86380 86390 1
432991 99432991 1001 86380 86390 1
432951 99432951 1001 86380 86390 1
433299 99433299 1001 86380 86390 1
432935 99432935 1001 86380 86390 1
432954 99432954 1001 86380 86390 1
433058 99433058 1001 86380 86390 1
433065 99433065 1001 86380 86390 1
432866 99432866 1001 86380 86390 1
432787 99432787 1001 86380 86390 1
432789 99432789 1001 86380 86390 1
433779 99433779 1001 86380 86390 1
434037 99434037 1001 86380 86390 1
433914 99433914 1001 86380 86390 1
434094 99434094 1001 86380 86390 1
434003 99434003 1001 86380 86390 1
433872 99433872 1001 86380 86390 1
434082 99434082 1001 86380 86390 1
435147 99435147 1001 86380 86390 1
434928 99434928 1001 86380 86390 1
434939 99434939 1001 86380 86390 1
434512 99434512 1001 86380 86390 1
434251 99434251 1001 86380 86390 1
434311 99434311 1001 86380 86390 1
435544 99435544 1001 86380 86390 1
435664 99435664 1001 86380 86390 1
435640 99435640 1001 86380 86390 1
437153 99437153 1001 86380 86390 1
437057 99437057 1001 86380 86390 1
437059 99437059 1001 86380 86390 1
437133 99437133 1001 86380 86390 1
437074 99437074 1001 86380 86390 1
436496 99436496 1001 86380 86390 1
436509 99436509 1001 86380 86390 1
436695 99436695 1001 86380 86390 1
436696 99436696 1001 86380 86390 1
436442 99436442 1001 86380 86390 1
436239 99436239 1001 86380 86390 1
435930 99435930 1001 86380 86390 1
436045 99436045 1001 86380 86390 1
300036 99300036 1001 86380 86390 1
437229 99437229 1001 86380 86390 1
437337 99437337 1001 86380 86390 1
300621 99300621 1001 86380 86390 1
300401 99300401 1001 86380 86390 1
300480 99300480 1001 86380 86390 1
300519 99300519 1001 86380 86390 1
300113 99300113 1001 86380 86390 1
300126 99300126 1001 86380 86390 1
300193 99300193 1001 86380 86390 1
300309 99300309 1001 86380 86390 1
300284 99300284 1001 86380 86390 1
300129 99300129 1001 86380 86390 1
300811 99300811 1001 86380 86390 1
300863 99300863 1001 86380 86390 1
300787 99300787 1001 86380 86390 1
301504 99301504 1001 86380 86390 1
301471 99301471 1001 86380 86390 1
301235 99301235 1001 86380 86390 1
301302 99301302 1001 86380 86390 1
301342 99301342 1001 86380 86390 1
301134 99301134 1001 86380 86390 1
300966 99300966 1001 86380 86390 1
301036 99301036 1001 86380 86390 1
301621 99301621 1001 86380 86390 1
301661 99301661 1001 86380 86390 1
302380 99302380 1001 86380 86390 1
302192 99302192 1001 86380 86390 1
302233 99302233 1001 86380 86390 1
302209 99302209 1001 86380 86390 1
302249 99302249 1001 86380 86390 1
302024 99302024 1001 86380 86390 1
302155 99302155 1001 86380 86390 1
302031 99302031 1001 86380 86390 1
301992 99301992 1001 86380 86390 1
301839 99301839 1001 86380 86390 1
301834 99301834 1001 86380 86390 1
302546 99302546 1001 86380 86390 1
302522 99302522 1001 86380 86390 1
302408 99302408 1001 86380 86390 1
302555 99302555 1001 86380 86390 1
302442 99302442 1001 86380 86390 1
303078 99303078 1001 86380 86390 1
303122 99303122 1001 86380 86390 1
303022 99303022 1001 86380 86390 1
303125 99303125 1001 86380 86390 1
303138 99303138 1001 86380 86390 1
303049 99303049 1001 86380 86390 1
303101 99303101 1001 86380 86390 1
302905 99302905 1001 86380 86390 1
302829 99302829 1001 86380 86390 1
302613 99302613 1001 86380 86390 1
302639 99302639 1001 86380 86390 1
302679 99302679 1001 86380 86390 1
303256 99303256 1001 86380 86390 1
303310 99303310 1001 86380 86390 1
303944 99303944 1001 86380 86390 1
303996 99303996 1001 86380 86390 1
303946 99303946 1001 86380 86390 1
303968 99303968 1001 86380 86390 1
303729 99303729 1001 86380 86390 1
303679 99303679 1001 86380 86390 1
303748 99303748 1001 86380 86390 1
303503 99303503 1001 86380 86390 1
303465 99303465 1001 86380 86390 1
303504 99303504 1001 86380 86390 1
303508 99303508 1001 86380 86390 1
303588 99303588 1001 86380 86390 1
303433 99303433 1001 86380 86390 1
304173 99304173 1001 86380 86390 1
303413 99303413 1001 86380 86390 1
304175 99304175 1001 86380 86390 1
304202 99304202 1001 86380 86390 1
304181 99304181 1001 86380 86390 1
304156 99304156 1001 86380 86390 1
304208 99304208 1001 86380 86390 1
304692 99304692 1001 86380 86390 1
304821 99304821 1001 86380 86390 1
304745 99304745 1001 86380 86390 1
304750 99304750 1001 86380 86390 1
304740 99304740 1001 86380 86390 1
304754 99304754 1001 86380 86390 1
304794 99304794 1001 86380 86390 1
304853 99304853 1001 86380 86390 1
304609 99304609 1001 86380 86390 1
304624 99304624 1001 86380 86390 1
304294 99304294 1001 86380 86390 1
304300 99304300 1001 86380 86390 1
304986 99304986 1001 86380 86390 1
304961 99304961 1001 86380 86390 1
304874 99304874 1001 86380 86390 1
304914 99304914 1001 86380 86390 1
304931 99304931 1001 86380 86390 1
305534 99305534 1001 86380 86390 1
305664 99305664 1001 86380 86390 1
305630 99305630 1001 86380 86390 1
305567 99305567 1001 86380 86390 1
305381 99305381 1001 86380 86390 1
305475 99305475 1001 86380 86390 1
305307 99305307 1001 86380 86390 1
305334 99305334 1001 86380 86390 1
305185 99305185 1001 86380 86390 1
305135 99305135 1001 86380 86390 1
305174 99305174 1001 86380 86390 1
305073 99305073 1001 86380 86390 1
305269 99305269 1001 86380 86390 1
500012 99500012 1001 86380 86390 1
500068 99500068 1001 86380 86390 1
500120 99500120 1001 86380 86390 1
500147 99500147 1001 86380 86390 1
500033 99500033 1001 86380 86390 1
500700 99500700 1001 86380 86390 1
500766 99500766 1001 86380 86390 1
500668 99500668 1001 86380 86390 1
500736 99500736 1001 86380 86390 1
500506 99500506 1001 86380 86390 1
500589 99500589 1001 86380 86390 1
500477 99500477 1001 86380 86390 1
500904 99500904 1001 86380 86390 1
500900 99500900 1001 86380 86390 1
501461 99501461 1001 86380 86390 1
501487 99501487 1001 86380 86390 1
501591 99501591 1001 86380 86390 1
501462 99501462 1001 86380 86390 1
501296 99501296 1001 86380 86390 1
501059 99501059 1001 86380 86390 1
501179 99501179 1001 86380 86390 1
501118 99501118 1001 86380 86390 1
501040 99501040 1001 86380 86390 1
501159 99501159 1001 86380 86390 1
501082 99501082 1001 86380 86390 1
501160 99501160 1001 86380 86390 1
501727 99501727 1001 86380 86390 1
501678 99501678 1001 86380 86390 1
502285 99502285 1001 86380 86390 1
502435 99502435 1001 86380 86390 1
502355 99502355 1001 86380 86390 1
502398 99502398 1001 86380 86390 1
502455 99502455 1001 86380 86390 1
502400 99502400 1001 86380 86390 1
502253 99502253 1001 86380 86390 1
501848 99501848 1001 86380 86390 1
502006 99502006 1001 86380 86390 1
501957 99501957 1001 86380 86390 1
502048 99502048 1001 86380 86390 1
502594 99502594 1001 86380 86390 1
502531 99502531 1001 86380 86390 1
502557 99502557 1001 86380 86390 1
502614 99502614 1001 86380 86390 1
502551 99502551 1001 86380 86390 1
502473 99502473 1001 86380 86390 1
503273 99503273 1001 86380 86390 1
503287 99503287 1001 86380 86390 1
502894 99502894 1001 86380 86390 1
502995 99502995 1001 86380 86390 1
502775 99502775 1001 86380 86390 1
502867 99502867 1001 86380 86390 1
502714 99502714 1001 86380 86390 1
502870 99502870 1001 86380 86390 1
502745 99502745 1001 86380 86390 1
503483 99503483 1001 86380 86390 1
503463 99503463 1001 86380 86390 1
503324 99503324 1001 86380 86390 1
503930 99503930 1001 86380 86390 1
503920 99503920 1001 86380 86390 1
504101 99504101 1001 86380 86390 1
503921 99503921 1001 86380 86390 1
503998 99503998 1001 86380 86390 1
504013 99504013 1001 86380 86390 1
504052 99504052 1001 86380 86390 1
504109 99504109 1001 86380 86390 1
503737 99503737 1001 86380 86390 1
503893 99503893 1001 86380 86390 1
503755 99503755 1001 86380 86390 1
503847 99503847 1001 86380 86390 1
503682 99503682 1001 86380 86390 1
503507 99503507 1001 86380 86390 1
503548 99503548 1001 86380 86390 1
504246 99504246 1001 86380 86390 1
504157 99504157 1001 86380 86390 1
504307 99504307 1001 86380 86390 1
504829 99504829 1001 86380 86390 1
504873 99504873 1001 86380 86390 1
504931 99504931 1001 86380 86390 1
504625 99504625 1001 86380 86390 1
504534 99504534 1001 86380 86390 1
504639 99504639 1001 86380 86390 1
504721 99504721 1001 86380 86390 1
504539 99504539 1001 86380 86390 1
504709 99504709 1001 86380 86390 1
504521 99504521 1001 86380 86390 1
504400 99504400 1001 86380 86390 1
505026 99505026 1001 86380 86390 1
505040 99505040 1001 86380 86390 1
504979 99504979 1001 86380 86390 1
505720 99505720 1001 86380 86390 1
505663 99505663 1001 86380 86390 1
505757 99505757 1001 86380 86390 1
505504 99505504 1001 86380 86390 1
505549 99505549 1001 86380 86390 1
505346 99505346 1001 86380 86390 1
505157 99505157 1001 86380 86390 1
505210 99505210 1001 86380 86390 1
505806 99505806 1001 86380 86390 1
505825 99505825 1001 86380 86390 1
505843 99505843 1001 86380 86390 1
506559 99506559 1001 86380 86390 1
506380 99506380 1001 86380 86390 1
506381 99506381 1001 86380 86390 1
506383 99506383 1001 86380 86390 1
506229 99506229 1001 86380 86390 1
506206 99506206 1001 86380 86390 1
506363 99506363 1001 86380 86390 1
506024 99506024 1001 86380 86390 1
506052 99506052 1001 86380 86390 1
506756 99506756 1001 86380 86390 1
506630 99506630 1001 86380 86390 1
506760 99506760 1001 86380 86390 1
507231 99507231 1001 86380 86390 1
507279 99507279 1001 86380 86390 1
507189 99507189 1001 86380 86390 1
507138 99507138 1001 86380 86390 1
506905 99506905 1001 86380 86390 1
506927 99506927 1001 86380 86390 1
506966 99506966 1001 86380 86390 1
507459 99507459 1001 86380 86390 1
507479 99507479 1001 86380 86390 1
508113 99508113 1001 86380 86390 1
507876 99507876 1001 86380 86390 1
508040 99508040 1001 86380 86390 1
507950 99507950 1001 86380 86390 1
507812 99507812 1001 86380 86390 1
507828 99507828 1001 86380 86390 1
507726 99507726 1001 86380 86390 1
507766 99507766 1001 86380 86390 1
508343 99508343 1001 86380 86390 1
508356 99508356 1001 86380 86390 1
508422 99508422 1001 86380 86390 1
508412 99508412 1001 86380 86390 1
508322 99508322 1001 86380 86390 1
508770 99508770 1001 86380 86390 1
508799 99508799 1001 86380 86390 1
508777 99508777 1001 86380 86390 1
508598 99508598 1001 86380 86390 1
508566 99508566 1001 86380 86390 1
509853 99509853 1001 86380 86390 1
509768 99509768 1001 86380 86390 1
509756 99509756 1001 86380 86390 1
509621 99509621 1001 86380 86390 1
509583 99509583 1001 86380 86390 1
509545 99509545 1001 86380 86390 1
509573 99509573 1001 86380 86390 1
509651 99509651 1001 86380 86390 1
509563 99509563 1001 86380 86390 1
509589 99509589 1001 86380 86390 1
509667 99509667 1001 86380 86390 1
509478 99509478 1001 86380 86390 1
509378 99509378 1001 86380 86390 1
510042 99510042 1001 86380 86390 1
510018 99510018 1001 86380 86390 1
509932 99509932 1001 86380 86390 1
510062 99510062 1001 86380 86390 1
510624 99510624 1001 86380 86390 1
510707 99510707 1001 86380 86390 1
510316 99510316 1001 86380 86390 1
510489 99510489 1001 86380 86390 1
510238 99510238 1001 86380 86390 1
510111 99510111 1001 86380 86390 1
510232 99510232 1001 86380 86390 1
510843 99510843 1001 86380 86390 1
510728 99510728 1001 86380 86390 1
510862 99510862 1001 86380 86390 1
511476 99511476 1001 86380 86390 1
511439 99511439 1001 86380 86390 1
511506 99511506 1001 86380 86390 1
511394 99511394 1001 86380 86390 1
511283 99511283 1001 86380 86390 1
511143 99511143 1001 86380 86390 1
511326 99511326 1001 86380 86390 1
511201 99511201 1001 86380 86390 1
510963 99510963 1001 86380 86390 1
511141 99511141 1001 86380 86390 1
511575 99511575 1001 86380 86390 1
512376 99512376 1001 86380 86390 1
512304 99512304 1001 86380 86390 1
512189 99512189 1001 86380 86390 1
512364 99512364 1001 86380 86390 1
512260 99512260 1001 86380 86390 1
512071 99512071 1001 86380 86390 1
512150 99512150 1001 86380 86390 1
512086 99512086 1001 86380 86390 1
511975 99511975 1001 86380 86390 1
512170 99512170 1001 86380 86390 1
512081 99512081 1001 86380 86390 1
511917 99511917 1001 86380 86390 1
511933 99511933 1001 86380 86390 1
511908 99511908 1001 86380 86390 1
511778 99511778 1001 86380 86390 1
511859 99511859 1001 86380 86390 1
512511 99512511 1001 86380 86390 1
513118 99513118 1001 86380 86390 1
513146 99513146 1001 86380 86390 1
513022 99513022 1001 86380 86390 1
512833 99512833 1001 86380 86390 1
512808 99512808 1001 86380 86390 1
512798 99512798 1001 86380 86390 1
512982 99512982 1001 86380 86390 1
512907 99512907 1001 86380 86390 1
512638 99512638 1001 86380 86390 1
512732 99512732 1001 86380 86390 1
512707 99512707 1001 86380 86390 1
512747 99512747 1001 86380 86390 1
512622 99512622 1001 86380 86390 1
513345 99513345 1001 86380 86390 1
513348 99513348 1001 86380 86390 1
513363 99513363 1001 86380 86390 1
513355 99513355 1001 86380 86390 1
513343 99513343 1001 86380 86390 1
513875 99513875 1001 86380 86390 1
513671 99513671 1001 86380 86390 1
513634 99513634 1001 86380 86390 1
513738 99513738 1001 86380 86390 1
513689 99513689 1001 86380 86390 1
513560 99513560 1001 86380 86390 1
514116 99514116 1001 86380 86390 1
514670 99514670 1001 86380 86390 1
514684 99514684 1001 86380 86390 1
514538 99514538 1001 86380 86390 1
514569 99514569 1001 86380 86390 1
514398 99514398 1001 86380 86390 1
514284 99514284 1001 86380 86390 1
514876 99514876 1001 86380 86390 1
515569 99515569 1001 86380 86390 1
515609 99515609 1001 86380 86390 1
515637 99515637 1001 86380 86390 1
515453 99515453 1001 86380 86390 1
515338 99515338 1001 86380 86390 1
515274 99515274 1001 86380 86390 1
515302 99515302 1001 86380 86390 1
515259 99515259 1001 86380 86390 1
515081 99515081 1001 86380 86390 1
515071 99515071 1001 86380 86390 1
515086 99515086 1001 86380 86390 1
515823 99515823 1001 86380 86390 1
515773 99515773 1001 86380 86390 1
515838 99515838 1001 86380 86390 1
516359 99516359 1001 86380 86390 1
516429 99516429 1001 86380 86390 1
516503 99516503 1001 86380 86390 1
516123 99516123 1001 86380 86390 1
516239 99516239 1001 86380 86390 1
516230 99516230 1001 86380 86390 1
516171 99516171 1001 86380 86390 1
516289 99516289 1001 86380 86390 1
515999 99515999 1001 86380 86390 1
516556 99516556 1001 86380 86390 1
517335 99517335 1001 86380 86390 1
517320 99517320 1001 86380 86390 1
517178 99517178 1001 86380 86390 1
517331 99517331 1001 86380 86390 1
517045 99517045 1001 86380 86390 1
517123 99517123 1001 86380 86390 1
516931 99516931 1001 86380 86390 1
516806 99516806 1001 86380 86390 1
516848 99516848 1001 86380 86390 1
516891 99516891 1001 86380 86390 1
516917 99516917 1001 86380 86390 1
516814 99516814 1001 86380 86390 1
517429 99517429 1001 86380 86390 1
517434 99517434 1001 86380 86390 1
517396 99517396 1001 86380 86390 1
518134 99518134 1001 86380 86390 1
517999 99517999 1001 86380 86390 1
518082 99518082 1001 86380 86390 1
518058 99518058 1001 86380 86390 1
517779 99517779 1001 86380 86390 1
517822 99517822 1001 86380 86390 1
517940 99517940 1001 86380 86390 1
517941 99517941 1001 86380 86390 1
517646 99517646 1001 86380 86390 1
517685 99517685 1001 86380 86390 1
517737 99517737 1001 86380 86390 1
517682 99517682 1001 86380 86390 1
518251 99518251 1001 86380 86390 1
518264 99518264 1001 86380 86390 1
518240 99518240 1001 86380 86390 1
518344 99518344 1001 86380 86390 1
518308 99518308 1001 86380 86390 1
518322 99518322 1001 86380 86390 1
518261 99518261 1001 86380 86390 1
518952 99518952 1001 86380 86390 1
518822 99518822 1001 86380 86390 1
518940 99518940 1001 86380 86390 1
518915 99518915 1001 86380 86390 1
518894 99518894 1001 86380 86390 1
518432 99518432 1001 86380 86390 1
518543 99518543 1001 86380 86390 1
518558 99518558 1001 86380 86390 1
519045 99519045 1001 86380 86390 1
519007 99519007 1001 86380 86390 1
519060 99519060 1001 86380 86390 1
519113 99519113 1001 86380 86390 1
519811 99519811 1001 86380 86390 1
519790 99519790 1001 86380 86390 1
519718 99519718 1001 86380 86390 1
519709 99519709 1001 86380 86390 1
519620 99519620 1001 86380 86390 1
519646 99519646 1001 86380 86390 1
519482 99519482 1001 86380 86390 1
519498 99519498 1001 86380 86390 1
519595 99519595 1001 86380 86390 1
519339 99519339 1001 86380 86390 1
519398 99519398 1001 86380 86390 1
519824 99519824 1001 86380 86390 1
519929 99519929 1001 86380 86390 1
519943 99519943 1001 86380 86390 1
519995 99519995 1001 86380 86390 1
519983 99519983 1001 86380 86390 1
519872 99519872 1001 86380 86390 1
519992 99519992 1001 86380 86390 1
520437 99520437 1001 86380 86390 1
520505 99520505 1001 86380 86390 1
520392 99520392 1001 86380 86390 1
520105 99520105 1001 86380 86390 1
520767 99520767 1001 86380 86390 1
520807 99520807 1001 86380 86390 1
520705 99520705 1001 86380 86390 1
520805 99520805 1001 86380 86390 1
521407 99521407 1001 86380 86390 1
521410 99521410 1001 86380 86390 1
521359 99521359 1001 86380 86390 1
521202 99521202 1001 86380 86390 1
520910 99520910 1001 86380 86390 1
520929 99520929 1001 86380 86390 1
521020 99521020 1001 86380 86390 1
521010 99521010 1001 86380 86390 1
520909 99520909 1001 86380 86390 1
521555 99521555 1001 86380 86390 1
521634 99521634 1001 86380 86390 1
521506 99521506 1001 86380 86390 1
521571 99521571 1001 86380 86390 1
521657 99521657 1001 86380 86390 1
522289 99522289 1001 86380 86390 1
522129 99522129 1001 86380 86390 1
522284 99522284 1001 86380 86390 1
522175 99522175 1001 86380 86390 1
522075 99522075 1001 86380 86390 1
521894 99521894 1001 86380 86390 1
521968 99521968 1001 86380 86390 1
522007 99522007 1001 86380 86390 1
521735 99521735 1001 86380 86390 1
521787 99521787 1001 86380 86390 1
522474 99522474 1001 86380 86390 1
522440 99522440 1001 86380 86390 1
522431 99522431 1001 86380 86390 1
523007 99523007 1001 86380 86390 1
522759 99522759 1001 86380 86390 1
522876 99522876 1001 86380 86390 1
522739 99522739 1001 86380 86390 1
522589 99522589 1001 86380 86390 1
522565 99522565 1001 86380 86390 1
522555 99522555 1001 86380 86390 1
523146 99523146 1001 86380 86390 1
523296 99523296 1001 86380 86390 1
523895 99523895 1001 86380 86390 1
523769 99523769 1001 86380 86390 1
523875 99523875 1001 86380 86390 1
523760 99523760 1001 86380 86390 1
523693 99523693 1001 86380 86390 1
523605 99523605 1001 86380 86390 1
523540 99523540 1001 86380 86390 1
523467 99523467 1001 86380 86390 1
523342 99523342 1001 86380 86390 1
523411 99523411 1001 86380 86390 1
523401 99523401 1001 86380 86390 1
524006 99524006 1001 86380 86390 1
524720 99524720 1001 86380 86390 1
524737 99524737 1001 86380 86390 1
524650 99524650 1001 86380 86390 1
524663 99524663 1001 86380 86390 1
524689 99524689 1001 86380 86390 1
524424 99524424 1001 86380 86390 1
524167 99524167 1001 86380 86390 1
524959 99524959 1001 86380 86390 1
525594 99525594 1001 86380 86390 1
525484 99525484 1001 86380 86390 1
525572 99525572 1001 86380 86390 1
525460 99525460 1001 86380 86390 1
525413 99525413 1001 86380 86390 1
525236 99525236 1001 86380 86390 1
525235 99525235 1001 86380 86390 1
524990 99524990 1001 86380 86390 1
525736 99525736 1001 86380 86390 1
525638 99525638 1001 86380 86390 1
525742 99525742 1001 86380 86390 1
525719 99525719 1001 86380 86390 1
525710 99525710 1001 86380 86390 1
526355 99526355 1001 86380 86390 1
526252 99526252 1001 86380 86390 1
526102 99526102 1001 86380 86390 1
526117 99526117 1001 86380 86390 1
525861 99525861 1001 86380 86390 1
525905 99525905 1001 86380 86390 1
526525 99526525 1001 86380 86390 1
526535 99526535 1001 86380 86390 1
527123 99527123 1001 86380 86390 1
527129 99527129 1001 86380 86390 1
527053 99527053 1001 86380 86390 1
527020 99527020 1001 86380 86390 1
526693 99526693 1001 86380 86390 1
526719 99526719 1001 86380 86390 1
526737 99526737 1001 86380 86390 1
527406 99527406 1001 86380 86390 1
527305 99527305 1001 86380 86390 1
527295 99527295 1001 86380 86390 1
527978 99527978 1001 86380 86390 1
527915 99527915 1001 86380 86390 1
528059 99528059 1001 86380 86390 1
527918 99527918 1001 86380 86390 1
527931 99527931 1001 86380 86390 1
527970 99527970 1001 86380 86390 1
527907 99527907 1001 86380 86390 1
527728 99527728 1001 86380 86390 1
527676 99527676 1001 86380 86390 1
527820 99527820 1001 86380 86390 1
527692 99527692 1001 86380 86390 1
527731 99527731 1001 86380 86390 1
527822 99527822 1001 86380 86390 1
527733 99527733 1001 86380 86390 1
527532 99527532 1001 86380 86390 1
527651 99527651 1001 86380 86390 1
527606 99527606 1001 86380 86390 1
528171 99528171 1001 86380 86390 1
528813 99528813 1001 86380 86390 1
528792 99528792 1001 86380 86390 1
528863 99528863 1001 86380 86390 1
528519 99528519 1001 86380 86390 1
528536 99528536 1001 86380 86390 1
528294 99528294 1001 86380 86390 1
528297 99528297 1001 86380 86390 1
528290 99528290 1001 86380 86390 1
528331 99528331 1001 86380 86390 1
529030 99529030 1001 86380 86390 1
528489 99528489 1001 86380 86390 1
529097 99529097 1001 86380 86390 1
528962 99528962 1001 86380 86390 1
529586 99529586 1001 86380 86390 1
529621 99529621 1001 86380 86390 1
529687 99529687 1001 86380 86390 1
529689 99529689 1001 86380 86390 1
529724 99529724 1001 86380 86390 1
529444 99529444 1001 86380 86390 1
529331 99529331 1001 86380 86390 1
529353 99529353 1001 86380 86390 1
529289 99529289 1001 86380 86390 1
529201 99529201 1001 86380 86390 1
529194 99529194 1001 86380 86390 1
529247 99529247 1001 86380 86390 1
530458 99530458 1001 86380 86390 1
530541 99530541 1001 86380 86390 1
530270 99530270 1001 86380 86390 1
530298 99530298 1001 86380 86390 1
530224 99530224 1001 86380 86390 1
530281 99530281 1001 86380 86390 1
530038 99530038 1001 86380 86390 1
529974 99529974 1001 86380 86390 1
530019 99530019 1001 86380 86390 1
530665 99530665 1001 86380 86390 1
530562 99530562 1001 86380 86390 1
531270 99531270 1001 86380 86390 1
531302 99531302 1001 86380 86390 1
531037 99531037 1001 86380 86390 1
531017 99531017 1001 86380 86390 1
530978 99530978 1001 86380 86390 1
530811 99530811 1001 86380 86390 1
530827 99530827 1001 86380 86390 1
530930 99530930 1001 86380 86390 1
530908 99530908 1001 86380 86390 1
530860 99530860 1001 86380 86390 1
531462 99531462 1001 86380 86390 1
532140 99532140 1001 86380 86390 1
531943 99531943 1001 86380 86390 1
531932 99531932 1001 86380 86390 1
531758 99531758 1001 86380 86390 1
531762 99531762 1001 86380 86390 1
532285 99532285 1001 86380 86390 1
532298 99532298 1001 86380 86390 1
532972 99532972 1001 86380 86390 1
532848 99532848 1001 86380 86390 1
532900 99532900 1001 86380 86390 1
532901 99532901 1001 86380 86390 1
532754 99532754 1001 86380 86390 1
532783 99532783 1001 86380 86390 1
532670 99532670 1001 86380 86390 1
532451 99532451 1001 86380 86390 1
532477 99532477 1001 86380 86390 1
532492 99532492 1001 86380 86390 1
532602 99532602 1001 86380 86390 1
532488 99532488 1001 86380 86390 1
533122 99533122 1001 86380 86390 1
533087 99533087 1001 86380 86390 1
533196 99533196 1001 86380 86390 1
533755 99533755 1001 86380 86390 1
533798 99533798 1001 86380 86390 1
533835 99533835 1001 86380 86390 1
533458 99533458 1001 86380 86390 1
533512 99533512 1001 86380 86390 1
533531 99533531 1001 86380 86390 1
533439 99533439 1001 86380 86390 1
533415 99533415 1001 86380 86390 1
533881 99533881 1001 86380 86390 1
534004 99534004 1001 86380 86390 1
534059 99534059 1001 86380 86390 1
534490 99534490 1001 86380 86390 1
534274 99534274 1001 86380 86390 1
534314 99534314 1001 86380 86390 1
534276 99534276 1001 86380 86390 1
534422 99534422 1001 86380 86390 1
534185 99534185 1001 86380 86390 1
534086 99534086 1001 86380 86390 1
534179 99534179 1001 86380 86390 1
534709 99534709 1001 86380 86390 1
535495 99535495 1001 86380 86390 1
535417 99535417 1001 86380 86390 1
535329 99535329 1001 86380 86390 1
535149 99535149 1001 86380 86390 1
535151 99535151 1001 86380 86390 1
535234 99535234 1001 86380 86390 1
535144 99535144 1001 86380 86390 1
534903 99534903 1001 86380 86390 1
534987 99534987 1001 86380 86390 1
535013 99535013 1001 86380 86390 1
534964 99534964 1001 86380 86390 1
535585 99535585 1001 86380 86390 1
535704 99535704 1001 86380 86390 1
535614 99535614 1001 86380 86390 1
535551 99535551 1001 86380 86390 1
535569 99535569 1001 86380 86390 1
535647 99535647 1001 86380 86390 1
535700 99535700 1001 86380 86390 1
536260 99536260 1001 86380 86390 1
536308 99536308 1001 86380 86390 1
536324 99536324 1001 86380 86390 1
535975 99535975 1001 86380 86390 1
536097 99536097 1001 86380 86390 1
536052 99536052 1001 86380 86390 1
535949 99535949 1001 86380 86390 1
535866 99535866 1001 86380 86390 1
536518 99536518 1001 86380 86390 1
536338 99536338 1001 86380 86390 1
536499 99536499 1001 86380 86390 1
537047 99537047 1001 86380 86390 1
536960 99536960 1001 86380 86390 1
537063 99537063 1001 86380 86390 1
537153 99537153 1001 86380 86390 1
536850 99536850 1001 86380 86390 1
536839 99536839 1001 86380 86390 1
536827 99536827 1001 86380 86390 1
536661 99536661 1001 86380 86390 1
536714 99536714 1001 86380 86390 1
537301 99537301 1001 86380 86390 1
537797 99537797 1001 86380 86390 1
537985 99537985 1001 86380 86390 1
537628 99537628 1001 86380 86390 1
537758 99537758 1001 86380 86390 1
537747 99537747 1001 86380 86390 1
537634 99537634 1001 86380 86390 1
537513 99537513 1001 86380 86390 1
537462 99537462 1001 86380 86390 1
537532 99537532 1001 86380 86390 1
538061 99538061 1001 86380 86390 1
538088 99538088 1001 86380 86390 1
538021 99538021 1001 86380 86390 1
537995 99537995 1001 86380 86390 1
538113 99538113 1001 86380 86390 1
538140 99538140 1001 86380 86390 1
538772 99538772 1001 86380 86390 1
538520 99538520 1001 86380 86390 1
538547 99538547 1001 86380 86390 1
538587 99538587 1001 86380 86390 1
538527 99538527 1001 86380 86390 1
538489 99538489 1001 86380 86390 1
538227 99538227 1001 86380 86390 1
538358 99538358 1001 86380 86390 1
538258 99538258 1001 86380 86390 1
538959 99538959 1001 86380 86390 1
538844 99538844 1001 86380 86390 1
539596 99539596 1001 86380 86390 1
539621 99539621 1001 86380 86390 1
539549 99539549 1001 86380 86390 1
539262 99539262 1001 86380 86390 1
539845 99539845 1001 86380 86390 1
539658 99539658 1001 86380 86390 1
539698 99539698 1001 86380 86390 1
539814 99539814 1001 86380 86390 1
540361 99540361 1001 86380 86390 1
540285 99540285 1001 86380 86390 1
540274 99540274 1001 86380 86390 1
540133 99540133 1001 86380 86390 1
540162 99540162 1001 86380 86390 1
540203 99540203 1001 86380 86390 1
540230 99540230 1001 86380 86390 1
539958 99539958 1001 86380 86390 1
540649 99540649 1001 86380 86390 1
540471 99540471 1001 86380 86390 1
540591 99540591 1001 86380 86390 1
541199 99541199 1001 86380 86390 1
540933 99540933 1001 86380 86390 1
540925 99540925 1001 86380 86390 1
540900 99540900 1001 86380 86390 1
540730 99540730 1001 86380 86390 1
540811 99540811 1001 86380 86390 1
541393 99541393 1001 86380 86390 1
541978 99541978 1001 86380 86390 1
541919 99541919 1001 86380 86390 1
542022 99542022 1001 86380 86390 1
542048 99542048 1001 86380 86390 1
542042 99542042 1001 86380 86390 1
541801 99541801 1001 86380 86390 1
541881 99541881 1001 86380 86390 1
541779 99541779 1001 86380 86390 1
541577 99541577 1001 86380 86390 1
541657 99541657 1001 86380 86390 1
541503 99541503 1001 86380 86390 1
541571 99541571 1001 86380 86390 1
541688 99541688 1001 86380 86390 1
541520 99541520 1001 86380 86390 1
541588 99541588 1001 86380 86390 1
542287 99542287 1001 86380 86390 1
542314 99542314 1001 86380 86390 1
542306 99542306 1001 86380 86390 1
542245 99542245 1001 86380 86390 1
542820 99542820 1001 86380 86390 1
542875 99542875 1001 86380 86390 1
542853 99542853 1001 86380 86390 1
542717 99542717 1001 86380 86390 1
542627 99542627 1001 86380 86390 1
542566 99542566 1001 86380 86390 1
542402 99542402 1001 86380 86390 1
542497 99542497 1001 86380 86390 1
542414 99542414 1001 86380 86390 1
542996 99542996 1001 86380 86390 1
543672 99543672 1001 86380 86390 1
543759 99543759 1001 86380 86390 1
543376 99543376 1001 86380 86390 1
543457 99543457 1001 86380 86390 1
543191 99543191 1001 86380 86390 1
543338 99543338 1001 86380 86390 1
543784 99543784 1001 86380 86390 1
543954 99543954 1001 86380 86390 1
543919 99543919 1001 86380 86390 1
543855 99543855 1001 86380 86390 1
543857 99543857 1001 86380 86390 1
544551 99544551 1001 86380 86390 1
544573 99544573 1001 86380 86390 1
544552 99544552 1001 86380 86390 1
544584 99544584 1001 86380 86390 1
544403 99544403 1001 86380 86390 1
544467 99544467 1001 86380 86390 1
544212 99544212 1001 86380 86390 1
544355 99544355 1001 86380 86390 1
544188 99544188 1001 86380 86390 1
544148 99544148 1001 86380 86390 1
544675 99544675 1001 86380 86390 1
544629 99544629 1001 86380 86390 1
511917 1057 1002 36054 47321 1
523112 871 1002 63574 69461 1
539958 872 1001 25250 25550 1
400250 99400250 1001 86380 86390 1
400254 99400254 1001 86380 86390 1
400585 99400585 1001 86380 86390 1
400819 99400819 1001 86380 86390 1
400821 99400821 1001 86380 86390 1
400944 99400944 1001 86380 86390 1
401000 99401000 1001 86380 86390 1
401216 99401216 1001 86380 86390 1
401342 99401342 1001 86380 86390 1
401412 99401412 1001 86380 86390 1
401538 99401538 1001 86380 86390 1
401685 99401685 1001 86380 86390 1
401765 99401765 1001 86380 86390 1
401884 99401884 1001 86380 86390 1
401919 99401919 1001 86380 86390 1
402020 99402020 1001 86380 86390 1
402055 99402055 1001 86380 86390 1
402351 99402351 1001 86380 86390 1
402441 99402441 1001 86380 86390 1
403206 99403206 1001 86380 86390 1
403106 99403106 1001 86380 86390 1
403183 99403183 1001 86380 86390 1
403413 99403413 1001 86380 86390 1
403660 99403660 1001 86380 86390 1
403536 99403536 1001 86380 86390 1
404029 99404029 1001 86380 86390 1
404069 99404069 1001 86380 86390 1
404155 99404155 1001 86380 86390 1
404461 99404461 1001 86380 86390 1
404696 99404696 1001 86380 86390 1
404855 99404855 1001 86380 86390 1
404965 99404965 1001 86380 86390 1
405034 99405034 1001 86380 86390 1
405578 99405578 1001 86380 86390 1
405654 99405654 1001 86380 86390 1
405758 99405758 1001 86380 86390 1
406032 99406032 1001 86380 86390 1
406307 99406307 1001 86380 86390 1
406357 99406357 1001 86380 86390 1
406700 99406700 1001 86380 86390 1
406793 99406793 1001 86380 86390 1
406750 99406750 1001 86380 86390 1
406958 99406958 1001 86380 86390 1
406987 99406987 1001 86380 86390 1
407221 99407221 1001 86380 86390 1
407552 99407552 1001 86380 86390 1
407635 99407635 1001 86380 86390 1
407714 99407714 1001 86380 86390 1
407865 99407865 1001 86380 86390 1
407959 99407959 1001 86380 86390 1
408092 99408092 1001 86380 86390 1
408420 99408420 1001 86380 86390 1
408604 99408604 1001 86380 86390 1
408847 99408847 1001 86380 86390 1
408769 99408769 1001 86380 86390 1
408907 99408907 1001 86380 86390 1
409158 99409158 1001 86380 86390 1
409252 99409252 1001 86380 86390 1
409472 99409472 1001 86380 86390 1
409460 99409460 1001 86380 86390 1
409587 99409587 1001 86380 86390 1
409567 99409567 1001 86380 86390 1
409926 99409926 1001 86380 86390 1
410329 99410329 1001 86380 86390 1
410458 99410458 1001 86380 86390 1
410537 99410537 1001 86380 86390 1
410595 99410595 1001 86380 86390 1
410979 99410979 1001 86380 86390 1
411068 99411068 1001 86380 86390 1
411148 99411148 1001 86380 86390 1
411293 99411293 1001 86380 86390 1
411397 99411397 1001 86380 86390 1
411480 99411480 1001 86380 86390 1
411615 99411615 1001 86380 86390 1
411717 99411717 1001 86380 86390 1
411707 99411707 1001 86380 86390 1
411835 99411835 1001 86380 86390 1
411806 99411806 1001 86380 86390 1
412146 99412146 1001 86380 86390 1
412105 99412105 1001 86380 86390 1
412316 99412316 1001 86380 86390 1
412445 99412445 1001 86380 86390 1
413500 99413500 1001 86380 86390 1
413322 99413322 1001 86380 86390 1
412992 99412992 1001 86380 86390 1
412998 99412998 1001 86380 86390 1
412549 99412549 1001 86380 86390 1
412768 99412768 1001 86380 86390 1
413701 99413701 1001 86380 86390 1
413958 99413958 1001 86380 86390 1
413776 99413776 1001 86380 86390 1
413751 99413751 1001 86380 86390 1
415190 99415190 1001 86380 86390 1
415196 99415196 1001 86380 86390 1
415073 99415073 1001 86380 86390 1
414766 99414766 1001 86380 86390 1
414640 99414640 1001 86380 86390 1
414854 99414854 1001 86380 86390 1
414376 99414376 1001 86380 86390 1
415515 99415515 1001 86380 86390 1
416909 99416909 1001 86380 86390 1
416795 99416795 1001 86380 86390 1
416593 99416593 1001 86380 86390 1
416596 99416596 1001 86380 86390 1
416164 99416164 1001 86380 86390 1
416363 99416363 1001 86380 86390 1
415995 99415995 1001 86380 86390 1
415854 99415854 1001 86380 86390 1
417309 99417309 1001 86380 86390 1
417358 99417358 1001 86380 86390 1
417263 99417263 1001 86380 86390 1
417316 99417316 1001 86380 86390 1
417500 99417500 1001 86380 86390 1
417403 99417403 1001 86380 86390 1
418765 99418765 1001 86380 86390 1
418145 99418145 1001 86380 86390 1
418155 99418155 1001 86380 86390 1
417875 99417875 1001 86380 86390 1
417946 99417946 1001 86380 86390 1
418013 99418013 1001 86380 86390 1
417783 99417783 1001 86380 86390 1
417625 99417625 1001 86380 86390 1
419002 99419002 1001 86380 86390 1
419194 99419194 1001 86380 86390 1
419066 99419066 1001 86380 86390 1
420337 99420337 1001 86380 86390 1
420406 99420406 1001 86380 86390 1
420074 99420074 1001 86380 86390 1
419820 99419820 1001 86380 86390 1
419880 99419880 1001 86380 86390 1
419741 99419741 1001 86380 86390 1
419663 99419663 1001 86380 86390 1
419392 99419392 1001 86380 86390 1
420710 99420710 1001 86380 86390 1
420821 99420821 1001 86380 86390 1
421740 99421740 1001 86380 86390 1
421949 99421949 1001 86380 86390 1
422073 99422073 1001 86380 86390 1
421983 99421983 1001 86380 86390 1
421986 99421986 1001 86380 86390 1
421994 99421994 1001 86380 86390 1
421831 99421831 1001 86380 86390 1
421270 99421270 1001 86380 86390 1
421384 99421384 1001 86380 86390 1
420944 99420944 1001 86380 86390 1
421128 99421128 1001 86380 86390 1
420937 99420937 1001 86380 86390 1
421009 99421009 1001 86380 86390 1
422179 99422179 1001 86380 86390 1
422522 99422522 1001 86380 86390 1
423628 99423628 1001 86380 86390 1
423327 99423327 1001 86380 86390 1
423458 99423458 1001 86380 86390 1
423137 99423137 1001 86380 86390 1
423205 99423205 1001 86380 86390 1
423107 99423107 1001 86380 86390 1
423303 99423303 1001 86380 86390 1
422731 99422731 1001 86380 86390 1
422709 99422709 1001 86380 86390 1
422671 99422671 1001 86380 86390 1
422650 99422650 1001 86380 86390 1
422795 99422795 1001 86380 86390 1
422571 99422571 1001 86380 86390 1
424102 99424102 1001 86380 86390 1
423836 99423836 1001 86380 86390 1
423960 99423960 1001 86380 86390 1
423880 99423880 1001 86380 86390 1
425124 99425124 1001 86380 86390 1
425103 99425103 1001 86380 86390 1
425282 99425282 1001 86380 86390 1
425337 99425337 1001 86380 86390 1
425091 99425091 1001 86380 86390 1
425161 99425161 1001 86380 86390 1
424698 99424698 1001 86380 86390 1
424345 99424345 1001 86380 86390 1
424158 99424158 1001 86380 86390 1
424380 99424380 1001 86380 86390 1
424588 99424588 1001 86380 86390 1
425566 99425566 1001 86380 86390 1
425427 99425427 1001 86380 86390 1
426325 99426325 1001 86380 86390 1
426664 99426664 1001 86380 86390 1
426578 99426578 1001 86380 86390 1
426442 99426442 1001 86380 86390 1
426616 99426616 1001 86380 86390 1
425913 99425913 1001 86380 86390 1
426189 99426189 1001 86380 86390 1
426194 99426194 1001 86380 86390 1
426181 99426181 1001 86380 86390 1
426087 99426087 1001 86380 86390 1
427389 99427389 1001 86380 86390 1
427316 99427316 1001 86380 86390 1
427133 99427133 1001 86380 86390 1
427310 99427310 1001 86380 86390 1
428706 99428706 1001 86380 86390 1
428486 99428486 1001 86380 86390 1
428380 99428380 1001 86380 86390 1
428321 99428321 1001 86380 86390 1
428127 99428127 1001 86380 86390 1
428118 99428118 1001 86380 86390 1
427857 99427857 1001 86380 86390 1
427570 99427570 1001 86380 86390 1
428947 99428947 1001 86380 86390 1
428835 99428835 1001 86380 86390 1
430371 99430371 1001 86380 86390 1
430118 99430118 1001 86380 86390 1
430167 99430167 1001 86380 86390 1
429708 99429708 1001 86380 86390 1
429628 99429628 1001 86380 86390 1
429748 99429748 1001 86380 86390 1
429212 99429212 1001 86380 86390 1
429431 99429431 1001 86380 86390 1
429544 99429544 1001 86380 86390 1
430424 99430424 1001 86380 86390 1
430401 99430401 1001 86380 86390 1
430447 99430447 1001 86380 86390 1
430414 99430414 1001 86380 86390 1
430606 99430606 1001 86380 86390 1
432059 99432059 1001 86380 86390 1
431750 99431750 1001 86380 86390 1
431864 99431864 1001 86380 86390 1
431904 99431904 1001 86380 86390 1
431398 99431398 1001 86380 86390 1
431473 99431473 1001 86380 86390 1
431410 99431410 1001 86380 86390 1
431412 99431412 1001 86380 86390 1
431413 99431413 1001 86380 86390 1
431614 99431614 1001 86380 86390 1
431542 99431542 1001 86380 86390 1
431303 99431303 1001 86380 86390 1
431070 99431070 1001 86380 86390 1
430991 99430991 1001 86380 86390 1
431164 99431164 1001 86380 86390 1
430992 99430992 1001 86380 86390 1
431191 99431191 1001 86380 86390 1
432234 99432234 1001 86380 86390 1
432365 99432365 1001 86380 86390 1
432479 99432479 1001 86380 86390 1
433586 99433586 1001 86380 86390 1
433323 99433323 1001 86380 86390 1
433356 99433356 1001 86380 86390 1
433028 99433028 1001 86380 86390 1
433029 99433029 1001 86380 86390 1
433043 99433043 1001 86380 86390 1
432608 99432608 1001 86380 86390 1
432776 99432776 1001 86380 86390 1
432686 99432686 1001 86380 86390 1
432770 99432770 1001 86380 86390 1
434076 99434076 1001 86380 86390 1
433964 99433964 1001 86380 86390 1
435154 99435154 1001 86380 86390 1
434890 99434890 1001 86380 86390 1
434914 99434914 1001 86380 86390 1
434220 99434220 1001 86380 86390 1
434193 99434193 1001 86380 86390 1
435704 99435704 1001 86380 86390 1
435687 99435687 1001 86380 86390 1
435775 99435775 1001 86380 86390 1
435532 99435532 1001 86380 86390 1
435841 99435841 1001 86380 86390 1
436792 99436792 1001 86380 86390 1
436999 99436999 1001 86380 86390 1
436680 99436680 1001 86380 86390 1
436097 99436097 1001 86380 86390 1
436137 99436137 1001 86380 86390 1
436274 99436274 1001 86380 86390 1
435912 99435912 1001 86380 86390 1
436061 99436061 1001 86380 86390 1
435947 99435947 1001 86380 86390 1
300081 99300081 1001 86380 86390 1
300090 99300090 1001 86380 86390 1
437181 99437181 1001 86380 86390 1
300610 99300610 1001 86380 86390 1
300458 99300458 1001 86380 86390 1
300459 99300459 1001 86380 86390 1
300345 99300345 1001 86380 86390 1
300504 99300504 1001 86380 86390 1
300362 99300362 1001 86380 86390 1
300457 99300457 1001 86380 86390 1
300239 99300239 1001 86380 86390 1
300163 99300163 1001 86380 86390 1
300207 99300207 1001 86380 86390 1
300855 99300855 1001 86380 86390 1
300885 99300885 1001 86380 86390 1
300758 99300758 1001 86380 86390 1
300786 99300786 1001 86380 86390 1
300776 99300776 1001 86380 86390 1
301414 99301414 1001 86380 86390 1
301431 99301431 1001 86380 86390 1
301444 99301444 1001 86380 86390 1
301221 99301221 1001 86380 86390 1
301173 99301173 1001 86380 86390 1
301239 99301239 1001 86380 86390 1
300965 99300965 1001 86380 86390 1
301006 99301006 1001 86380 86390 1
301594 99301594 1001 86380 86390 1
301641 99301641 1001 86380 86390 1
302344 99302344 1001 86380 86390 1
302294 99302294 1001 86380 86390 1
302310 99302310 1001 86380 86390 1
302194 99302194 1001 86380 86390 1
302313 99302313 1001 86380 86390 1
302176 99302176 1001 86380 86390 1
302152 99302152 1001 86380 86390 1
302128 99302128 1001 86380 86390 1
302170 99302170 1001 86380 86390 1
302120 99302120 1001 86380 86390 1
301799 99301799 1001 86380 86390 1
301874 99301874 1001 86380 86390 1
302533 99302533 1001 86380 86390 1
302424 99302424 1001 86380 86390 1
302554 99302554 1001 86380 86390 1
302542 99302542 1001 86380 86390 1
302569 99302569 1001 86380 86390 1
302494 99302494 1001 86380 86390 1
303006 99303006 1001 86380 86390 1
303112 99303112 1001 86380 86390 1
303074 99303074 1001 86380 86390 1
303075 99303075 1001 86380 86390 1
302898 99302898 1001 86380 86390 1
302822 99302822 1001 86380 86390 1
302912 99302912 1001 86380 86390 1
302861 99302861 1001 86380 86390 1
302836 99302836 1001 86380 86390 1
302955 99302955 1001 86380 86390 1
302891 99302891 1001 86380 86390 1
302870 99302870 1001 86380 86390 1
302988 99302988 1001 86380 86390 1
302731 99302731 1001 86380 86390 1
302723 99302723 1001 86380 86390 1
302594 99302594 1001 86380 86390 1
303285 99303285 1001 86380 86390 1
303223 99303223 1001 86380 86390 1
303213 99303213 1001 86380 86390 1
303371 99303371 1001 86380 86390 1
303333 99303333 1001 86380 86390 1
303672 99303672 1001 86380 86390 1
303740 99303740 1001 86380 86390 1
303452 99303452 1001 86380 86390 1
303543 99303543 1001 86380 86390 1
303507 99303507 1001 86380 86390 1
303460 99303460 1001 86380 86390 1
304054 99304054 1001 86380 86390 1
304798 99304798 1001 86380 86390 1
304472 99304472 1001 86380 86390 1
304607 99304607 1001 86380 86390 1
304647 99304647 1001 86380 86390 1
304544 99304544 1001 86380 86390 1
304467 99304467 1001 86380 86390 1
304332 99304332 1001 86380 86390 1
304314 99304314 1001 86380 86390 1
304974 99304974 1001 86380 86390 1
304979 99304979 1001 86380 86390 1
304969 99304969 1001 86380 86390 1
305682 99305682 1001 86380 86390 1
305642 99305642 1001 86380 86390 1
305459 99305459 1001 86380 86390 1
305358 99305358 1001 86380 86390 1
305452 99305452 1001 86380 86390 1
305100 99305100 1001 86380 86390 1
305154 99305154 1001 86380 86390 1
305232 99305232 1001 86380 86390 1
500115 99500115 1001 86380 86390 1
500141 99500141 1001 86380 86390 1
500093 99500093 1001 86380 86390 1
500069 99500069 1001 86380 86390 1
500048 99500048 1001 86380 86390 1
500634 99500634 1001 86380 86390 1
500687 99500687 1001 86380 86390 1
500789 99500789 1001 86380 86390 1
500742 99500742 1001 86380 86390 1
500755 99500755 1001 86380 86390 1
500756 99500756 1001 86380 86390 1
500653 99500653 1001 86380 86390 1
500798 99500798 1001 86380 86390 1
500732 99500732 1001 86380 86390 1
500760 99500760 1001 86380 86390 1
500507 99500507 1001 86380 86390 1
500485 99500485 1001 86380 86390 1
500352 99500352 1001 86380 86390 1
500395 99500395 1001 86380 86390 1
500891 99500891 1001 86380 86390 1
500920 99500920 1001 86380 86390 1
501639 99501639 1001 86380 86390 1
501605 99501605 1001 86380 86390 1
501544 99501544 1001 86380 86390 1
501522 99501522 1001 86380 86390 1
501326 99501326 1001 86380 86390 1
501237 99501237 1001 86380 86390 1
501109 99501109 1001 86380 86390 1
501151 99501151 1001 86380 86390 1
501049 99501049 1001 86380 86390 1
501128 99501128 1001 86380 86390 1
501024 99501024 1001 86380 86390 1
501170 99501170 1001 86380 86390 1
501822 99501822 1001 86380 86390 1
501746 99501746 1001 86380 86390 1
501737 99501737 1001 86380 86390 1
501791 99501791 1001 86380 86390 1
502418 99502418 1001 86380 86390 1
502144 99502144 1001 86380 86390 1
502170 99502170 1001 86380 86390 1
502120 99502120 1001 86380 86390 1
502185 99502185 1001 86380 86390 1
502199 99502199 1001 86380 86390 1
502148 99502148 1001 86380 86390 1
502156 99502156 1001 86380 86390 1
502468 99502468 1001 86380 86390 1
502497 99502497 1001 86380 86390 1
502668 99502668 1001 86380 86390 1
503202 99503202 1001 86380 86390 1
503243 99503243 1001 86380 86390 1
503262 99503262 1001 86380 86390 1
503185 99503185 1001 86380 86390 1
502974 99502974 1001 86380 86390 1
503000 99503000 1001 86380 86390 1
503001 99503001 1001 86380 86390 1
503028 99503028 1001 86380 86390 1
502938 99502938 1001 86380 86390 1
502889 99502889 1001 86380 86390 1
502891 99502891 1001 86380 86390 1
502768 99502768 1001 86380 86390 1
502783 99502783 1001 86380 86390 1
503384 99503384 1001 86380 86390 1
503385 99503385 1001 86380 86390 1
503321 99503321 1001 86380 86390 1
503413 99503413 1001 86380 86390 1
504088 99504088 1001 86380 86390 1
503928 99503928 1001 86380 86390 1
504092 99504092 1001 86380 86390 1
504021 99504021 1001 86380 86390 1
503725 99503725 1001 86380 86390 1
503882 99503882 1001 86380 86390 1
503857 99503857 1001 86380 86390 1
503680 99503680 1001 86380 86390 1
503591 99503591 1001 86380 86390 1
504193 99504193 1001 86380 86390 1
504169 99504169 1001 86380 86390 1
504183 99504183 1001 86380 86390 1
504302 99504302 1001 86380 86390 1
504199 99504199 1001 86380 86390 1
504854 99504854 1001 86380 86390 1
504771 99504771 1001 86380 86390 1
504838 99504838 1001 86380 86390 1
504572 99504572 1001 86380 86390 1
504548 99504548 1001 86380 86390 1
504628 99504628 1001 86380 86390 1
504569 99504569 1001 86380 86390 1
504543 99504543 1001 86380 86390 1
504342 99504342 1001 86380 86390 1
504477 99504477 1001 86380 86390 1
504490 99504490 1001 86380 86390 1
504970 99504970 1001 86380 86390 1
505036 99505036 1001 86380 86390 1
505567 99505567 1001 86380 86390 1
505714 99505714 1001 86380 86390 1
505612 99505612 1001 86380 86390 1
505666 99505666 1001 86380 86390 1
505577 99505577 1001 86380 86390 1
505474 99505474 1001 86380 86390 1
505498 99505498 1001 86380 86390 1
505245 99505245 1001 86380 86390 1
505276 99505276 1001 86380 86390 1
505812 99505812 1001 86380 86390 1
505891 99505891 1001 86380 86390 1
505788 99505788 1001 86380 86390 1
506564 99506564 1001 86380 86390 1
506585 99506585 1001 86380 86390 1
506382 99506382 1001 86380 86390 1
506217 99506217 1001 86380 86390 1
506067 99506067 1001 86380 86390 1
506032 99506032 1001 86380 86390 1
507392 99507392 1001 86380 86390 1
507395 99507395 1001 86380 86390 1
507290 99507290 1001 86380 86390 1
507303 99507303 1001 86380 86390 1
507024 99507024 1001 86380 86390 1
507131 99507131 1001 86380 86390 1
507188 99507188 1001 86380 86390 1
507150 99507150 1001 86380 86390 1
506997 99506997 1001 86380 86390 1
506883 99506883 1001 86380 86390 1
506911 99506911 1001 86380 86390 1
507510 99507510 1001 86380 86390 1
507488 99507488 1001 86380 86390 1
507438 99507438 1001 86380 86390 1
508081 99508081 1001 86380 86390 1
508203 99508203 1001 86380 86390 1
507983 99507983 1001 86380 86390 1
507697 99507697 1001 86380 86390 1
507646 99507646 1001 86380 86390 1
507790 99507790 1001 86380 86390 1
507756 99507756 1001 86380 86390 1
508446 99508446 1001 86380 86390 1
508320 99508320 1001 86380 86390 1
508425 99508425 1001 86380 86390 1
508999 99508999 1001 86380 86390 1
508896 99508896 1001 86380 86390 1
509005 99509005 1001 86380 86390 1
509058 99509058 1001 86380 86390 1
509067 99509067 1001 86380 86390 1
508793 99508793 1001 86380 86390 1
508834 99508834 1001 86380 86390 1
508786 99508786 1001 86380 86390 1
508787 99508787 1001 86380 86390 1
508571 99508571 1001 86380 86390 1
508657 99508657 1001 86380 86390 1
508503 99508503 1001 86380 86390 1
509242 99509242 1001 86380 86390 1
509194 99509194 1001 86380 86390 1
509259 99509259 1001 86380 86390 1
509077 99509077 1001 86380 86390 1
509090 99509090 1001 86380 86390 1
509156 99509156 1001 86380 86390 1
509700 99509700 1001 86380 86390 1
509493 99509493 1001 86380 86390 1
509636 99509636 1001 86380 86390 1
509603 99509603 1001 86380 86390 1
509413 99509413 1001 86380 86390 1
509287 99509287 1001 86380 86390 1
509418 99509418 1001 86380 86390 1
509926 99509926 1001 86380 86390 1
510021 99510021 1001 86380 86390 1
509933 99509933 1001 86380 86390 1
510024 99510024 1001 86380 86390 1
510654 99510654 1001 86380 86390 1
510681 99510681 1001 86380 86390 1
510622 99510622 1001 86380 86390 1
510545 99510545 1001 86380 86390 1
510495 99510495 1001 86380 86390 1
510412 99510412 1001 86380 86390 1
510452 99510452 1001 86380 86390 1
510468 99510468 1001 86380 86390 1
510188 99510188 1001 86380 86390 1
510202 99510202 1001 86380 86390 1
510297 99510297 1001 86380 86390 1
510299 99510299 1001 86380 86390 1
510858 99510858 1001 86380 86390 1
510860 99510860 1001 86380 86390 1
510809 99510809 1001 86380 86390 1
510785 99510785 1001 86380 86390 1
510761 99510761 1001 86380 86390 1
510865 99510865 1001 86380 86390 1
511504 99511504 1001 86380 86390 1
511366 99511366 1001 86380 86390 1
511194 99511194 1001 86380 86390 1
511248 99511248 1001 86380 86390 1
511001 99511001 1001 86380 86390 1
511070 99511070 1001 86380 86390 1
511006 99511006 1001 86380 86390 1
510955 99510955 1001 86380 86390 1
510983 99510983 1001 86380 86390 1
511009 99511009 1001 86380 86390 1
511641 99511641 1001 86380 86390 1
512242 99512242 1001 86380 86390 1
512322 99512322 1001 86380 86390 1
512206 99512206 1001 86380 86390 1
512138 99512138 1001 86380 86390 1
512164 99512164 1001 86380 86390 1
512090 99512090 1001 86380 86390 1
511907 99511907 1001 86380 86390 1
511911 99511911 1001 86380 86390 1
511913 99511913 1001 86380 86390 1
512521 99512521 1001 86380 86390 1
512579 99512579 1001 86380 86390 1
512465 99512465 1001 86380 86390 1
512440 99512440 1001 86380 86390 1
513041 99513041 1001 86380 86390 1
513121 99513121 1001 86380 86390 1
513134 99513134 1001 86380 86390 1
513152 99513152 1001 86380 86390 1
512824 99512824 1001 86380 86390 1
512903 99512903 1001 86380 86390 1
512943 99512943 1001 86380 86390 1
512814 99512814 1001 86380 86390 1
512642 99512642 1001 86380 86390 1
512748 99512748 1001 86380 86390 1
512684 99512684 1001 86380 86390 1
512607 99512607 1001 86380 86390 1
512596 99512596 1001 86380 86390 1
513376 99513376 1001 86380 86390 1
513841 99513841 1001 86380 86390 1
513920 99513920 1001 86380 86390 1
514020 99514020 1001 86380 86390 1
513740 99513740 1001 86380 86390 1
513678 99513678 1001 86380 86390 1
513704 99513704 1001 86380 86390 1
513721 99513721 1001 86380 86390 1
513595 99513595 1001 86380 86390 1
513415 99513415 1001 86380 86390 1
513456 99513456 1001 86380 86390 1
514122 99514122 1001 86380 86390 1
514174 99514174 1001 86380 86390 1
514101 99514101 1001 86380 86390 1
514040 99514040 1001 86380 86390 1
514822 99514822 1001 86380 86390 1
514732 99514732 1001 86380 86390 1
514754 99514754 1001 86380 86390 1
514627 99514627 1001 86380 86390 1
514592 99514592 1001 86380 86390 1
514581 99514581 1001 86380 86390 1
514451 99514451 1001 86380 86390 1
514495 99514495 1001 86380 86390 1
514383 99514383 1001 86380 86390 1
514283 99514283 1001 86380 86390 1
515049 99515049 1001 86380 86390 1
514943 99514943 1001 86380 86390 1
515547 99515547 1001 86380 86390 1
515485 99515485 1001 86380 86390 1
515490 99515490 1001 86380 86390 1
515554 99515554 1001 86380 86390 1
515311 99515311 1001 86380 86390 1
515370 99515370 1001 86380 86390 1
515238 99515238 1001 86380 86390 1
515189 99515189 1001 86380 86390 1
515862 99515862 1001 86380 86390 1
515766 99515766 1001 86380 86390 1
515872 99515872 1001 86380 86390 1
516320 99516320 1001 86380 86390 1
516451 99516451 1001 86380 86390 1
516484 99516484 1001 86380 86390 1
516415 99516415 1001 86380 86390 1
516364 99516364 1001 86380 86390 1
516315 99516315 1001 86380 86390 1
516268 99516268 1001 86380 86390 1
516282 99516282 1001 86380 86390 1
516223 99516223 1001 86380 86390 1
515956 99515956 1001 86380 86390 1
515997 99515997 1001 86380 86390 1
516088 99516088 1001 86380 86390 1
516090 99516090 1001 86380 86390 1
516664 99516664 1001 86380 86390 1
516577 99516577 1001 86380 86390 1
516644 99516644 1001 86380 86390 1
517201 99517201 1001 86380 86390 1
517293 99517293 1001 86380 86390 1
517230 99517230 1001 86380 86390 1
517017 99517017 1001 86380 86390 1
516939 99516939 1001 86380 86390 1
517060 99517060 1001 86380 86390 1
517089 99517089 1001 86380 86390 1
516900 99516900 1001 86380 86390 1
516901 99516901 1001 86380 86390 1
516787 99516787 1001 86380 86390 1
517364 99517364 1001 86380 86390 1
517433 99517433 1001 86380 86390 1
518135 99518135 1001 86380 86390 1
518090 99518090 1001 86380 86390 1
517963 99517963 1001 86380 86390 1
518122 99518122 1001 86380 86390 1
517751 99517751 1001 86380 86390 1
517818 99517818 1001 86380 86390 1
517844 99517844 1001 86380 86390 1
517875 99517875 1001 86380 86390 1
517813 99517813 1001 86380 86390 1
517917 99517917 1001 86380 86390 1
517697 99517697 1001 86380 86390 1
517702 99517702 1001 86380 86390 1
517644 99517644 1001 86380 86390 1
518250 99518250 1001 86380 86390 1
518328 99518328 1001 86380 86390 1
518265 99518265 1001 86380 86390 1
518177 99518177 1001 86380 86390 1
518220 99518220 1001 86380 86390 1
518312 99518312 1001 86380 86390 1
518275 99518275 1001 86380 86390 1
518797 99518797 1001 86380 86390 1
518914 99518914 1001 86380 86390 1
518929 99518929 1001 86380 86390 1
518879 99518879 1001 86380 86390 1
518804 99518804 1001 86380 86390 1
518934 99518934 1001 86380 86390 1
518831 99518831 1001 86380 86390 1
518688 99518688 1001 86380 86390 1
518472 99518472 1001 86380 86390 1
518402 99518402 1001 86380 86390 1
518389 99518389 1001 86380 86390 1
519143 99519143 1001 86380 86390 1
519002 99519002 1001 86380 86390 1
519069 99519069 1001 86380 86390 1
519776 99519776 1001 86380 86390 1
519752 99519752 1001 86380 86390 1
519701 99519701 1001 86380 86390 1
519753 99519753 1001 86380 86390 1
519671 99519671 1001 86380 86390 1
519454 99519454 1001 86380 86390 1
519432 99519432 1001 86380 86390 1
519486 99519486 1001 86380 86390 1
519566 99519566 1001 86380 86390 1
519413 99519413 1001 86380 86390 1
519222 99519222 1001 86380 86390 1
519370 99519370 1001 86380 86390 1
519996 99519996 1001 86380 86390 1
519933 99519933 1001 86380 86390 1
520011 99520011 1001 86380 86390 1
519845 99519845 1001 86380 86390 1
519822 99519822 1001 86380 86390 1
520551 99520551 1001 86380 86390 1
520542 99520542 1001 86380 86390 1
520453 99520453 1001 86380 86390 1
520586 99520586 1001 86380 86390 1
520332 99520332 1001 86380 86390 1
520256 99520256 1001 86380 86390 1
520283 99520283 1001 86380 86390 1
520413 99520413 1001 86380 86390 1
520324 99520324 1001 86380 86390 1
520368 99520368 1001 86380 86390 1
520150 99520150 1001 86380 86390 1
520034 99520034 1001 86380 86390 1
520092 99520092 1001 86380 86390 1
520056 99520056 1001 86380 86390 1
520794 99520794 1001 86380 86390 1
520756 99520756 1001 86380 86390 1
520669 99520669 1001 86380 86390 1
520812 99520812 1001 86380 86390 1
520825 99520825 1001 86380 86390 1
520674 99520674 1001 86380 86390 1
520790 99520790 1001 86380 86390 1
521301 99521301 1001 86380 86390 1
521329 99521329 1001 86380 86390 1
521361 99521361 1001 86380 86390 1
521261 99521261 1001 86380 86390 1
521160 99521160 1001 86380 86390 1
521214 99521214 1001 86380 86390 1
521103 99521103 1001 86380 86390 1
521207 99521207 1001 86380 86390 1
520951 99520951 1001 86380 86390 1
521042 99521042 1001 86380 86390 1
521561 99521561 1001 86380 86390 1
521641 99521641 1001 86380 86390 1
522210 99522210 1001 86380 86390 1
522133 99522133 1001 86380 86390 1
522238 99522238 1001 86380 86390 1
522214 99522214 1001 86380 86390 1
522083 99522083 1001 86380 86390 1
521915 99521915 1001 86380 86390 1
522085 99522085 1001 86380 86390 1
521904 99521904 1001 86380 86390 1
521698 99521698 1001 86380 86390 1
521829 99521829 1001 86380 86390 1
521674 99521674 1001 86380 86390 1
521791 99521791 1001 86380 86390 1
522343 99522343 1001 86380 86390 1
522479 99522479 1001 86380 86390 1
522922 99522922 1001 86380 86390 1
523064 99523064 1001 86380 86390 1
523065 99523065 1001 86380 86390 1
522736 99522736 1001 86380 86390 1
522575 99522575 1001 86380 86390 1
523236 99523236 1001 86380 86390 1
523149 99523149 1001 86380 86390 1
523257 99523257 1001 86380 86390 1
523923 99523923 1001 86380 86390 1
523714 99523714 1001 86380 86390 1
523625 99523625 1001 86380 86390 1
523629 99523629 1001 86380 86390 1
523707 99523707 1001 86380 86390 1
523492 99523492 1001 86380 86390 1
523383 99523383 1001 86380 86390 1
524034 99524034 1001 86380 86390 1
524048 99524048 1001 86380 86390 1
524115 99524115 1001 86380 86390 1
524091 99524091 1001 86380 86390 1
524105 99524105 1001 86380 86390 1
524121 99524121 1001 86380 86390 1
524732 99524732 1001 86380 86390 1
524742 99524742 1001 86380 86390 1
524607 99524607 1001 86380 86390 1
524584 99524584 1001 86380 86390 1
524611 99524611 1001 86380 86390 1
524757 99524757 1001 86380 86390 1
524762 99524762 1001 86380 86390 1
524220 99524220 1001 86380 86390 1
524209 99524209 1001 86380 86390 1
524157 99524157 1001 86380 86390 1
524186 99524186 1001 86380 86390 1
524863 99524863 1001 86380 86390 1
524857 99524857 1001 86380 86390 1
525404 99525404 1001 86380 86390 1
525542 99525542 1001 86380 86390 1
525543 99525543 1001 86380 86390 1
525337 99525337 1001 86380 86390 1
525364 99525364 1001 86380 86390 1
525195 99525195 1001 86380 86390 1
525274 99525274 1001 86380 86390 1
525032 99525032 1001 86380 86390 1
525181 99525181 1001 86380 86390 1
525712 99525712 1001 86380 86390 1
525598 99525598 1001 86380 86390 1
525734 99525734 1001 86380 86390 1
526344 99526344 1001 86380 86390 1
526294 99526294 1001 86380 86390 1
526371 99526371 1001 86380 86390 1
526092 99526092 1001 86380 86390 1
526144 99526144 1001 86380 86390 1
526184 99526184 1001 86380 86390 1
526056 99526056 1001 86380 86390 1
526148 99526148 1001 86380 86390 1
526188 99526188 1001 86380 86390 1
525988 99525988 1001 86380 86390 1
525983 99525983 1001 86380 86390 1
526450 99526450 1001 86380 86390 1
526469 99526469 1001 86380 86390 1
527061 99527061 1001 86380 86390 1
527087 99527087 1001 86380 86390 1
527018 99527018 1001 86380 86390 1
526929 99526929 1001 86380 86390 1
526706 99526706 1001 86380 86390 1
526645 99526645 1001 86380 86390 1
526634 99526634 1001 86380 86390 1
527337 99527337 1001 86380 86390 1
527437 99527437 1001 86380 86390 1
528074 99528074 1001 86380 86390 1
527962 99527962 1001 86380 86390 1
527938 99527938 1001 86380 86390 1
527889 99527889 1001 86380 86390 1
527732 99527732 1001 86380 86390 1
527737 99527737 1001 86380 86390 1
527572 99527572 1001 86380 86390 1
527603 99527603 1001 86380 86390 1
527591 99527591 1001 86380 86390 1
527553 99527553 1001 86380 86390 1
527647 99527647 1001 86380 86390 1
528193 99528193 1001 86380 86390 1
528841 99528841 1001 86380 86390 1
528768 99528768 1001 86380 86390 1
528613 99528613 1001 86380 86390 1
528321 99528321 1001 86380 86390 1
528339 99528339 1001 86380 86390 1
529029 99529029 1001 86380 86390 1
528926 99528926 1001 86380 86390 1
528913 99528913 1001 86380 86390 1
528927 99528927 1001 86380 86390 1
528970 99528970 1001 86380 86390 1
529536 99529536 1001 86380 86390 1
529546 99529546 1001 86380 86390 1
529448 99529448 1001 86380 86390 1
529390 99529390 1001 86380 86390 1
529184 99529184 1001 86380 86390 1
529136 99529136 1001 86380 86390 1
529110 99529110 1001 86380 86390 1
529294 99529294 1001 86380 86390 1
529309 99529309 1001 86380 86390 1
529115 99529115 1001 86380 86390 1
529181 99529181 1001 86380 86390 1
529119 99529119 1001 86380 86390 1
529766 99529766 1001 86380 86390 1
529746 99529746 1001 86380 86390 1
529851 99529851 1001 86380 86390 1
529735 99529735 1001 86380 86390 1
530521 99530521 1001 86380 86390 1
530404 99530404 1001 86380 86390 1
530422 99530422 1001 86380 86390 1
530397 99530397 1001 86380 86390 1
530410 99530410 1001 86380 86390 1
530332 99530332 1001 86380 86390 1
530101 99530101 1001 86380 86390 1
530012 99530012 1001 86380 86390 1
529987 99529987 1001 86380 86390 1
530567 99530567 1001 86380 86390 1
530652 99530652 1001 86380 86390 1
530588 99530588 1001 86380 86390 1
531359 99531359 1001 86380 86390 1
531085 99531085 1001 86380 86390 1
530983 99530983 1001 86380 86390 1
531036 99531036 1001 86380 86390 1
531152 99531152 1001 86380 86390 1
531075 99531075 1001 86380 86390 1
531096 99531096 1001 86380 86390 1
530862 99530862 1001 86380 86390 1
530800 99530800 1001 86380 86390 1
531496 99531496 1001 86380 86390 1
531551 99531551 1001 86380 86390 1
531475 99531475 1001 86380 86390 1
531515 99531515 1001 86380 86390 1
531505 99531505 1001 86380 86390 1
532137 99532137 1001 86380 86390 1
531888 99531888 1001 86380 86390 1
531929 99531929 1001 86380 86390 1
531880 99531880 1001 86380 86390 1
531602 99531602 1001 86380 86390 1
531784 99531784 1001 86380 86390 1
531733 99531733 1001 86380 86390 1
531695 99531695 1001 86380 86390 1
531765 99531765 1001 86380 86390 1
532345 99532345 1001 86380 86390 1
532263 99532263 1001 86380 86390 1
532213 99532213 1001 86380 86390 1
532370 99532370 1001 86380 86390 1
533022 99533022 1001 86380 86390 1
532780 99532780 1001 86380 86390 1
532427 99532427 1001 86380 86390 1
533136 99533136 1001 86380 86390 1
533725 99533725 1001 86380 86390 1
533846 99533846 1001 86380 86390 1
533665 99533665 1001 86380 86390 1
533490 99533490 1001 86380 86390 1
533600 99533600 1001 86380 86390 1
533400 99533400 1001 86380 86390 1
534051 99534051 1001 86380 86390 1
533978 99533978 1001 86380 86390 1
534018 99534018 1001 86380 86390 1
534517 99534517 1001 86380 86390 1
534636 99534636 1001 86380 86390 1
534526 99534526 1001 86380 86390 1
534676 99534676 1001 86380 86390 1
534436 99534436 1001 86380 86390 1
534322 99534322 1001 86380 86390 1
534072 99534072 1001 86380 86390 1
534190 99534190 1001 86380 86390 1
534269 99534269 1001 86380 86390 1
534723 99534723 1001 86380 86390 1
534775 99534775 1001 86380 86390 1
534754 99534754 1001 86380 86390 1
534742 99534742 1001 86380 86390 1
534781 99534781 1001 86380 86390 1
534690 99534690 1001 86380 86390 1
534783 99534783 1001 86380 86390 1
535423 99535423 1001 86380 86390 1
535465 99535465 1001 86380 86390 1
535388 99535388 1001 86380 86390 1
535338 99535338 1001 86380 86390 1
535241 99535241 1001 86380 86390 1
535294 99535294 1001 86380 86390 1
535197 99535197 1001 86380 86390 1
534992 99534992 1001 86380 86390 1
534914 99534914 1001 86380 86390 1
535611 99535611 1001 86380 86390 1
535606 99535606 1001 86380 86390 1
535584 99535584 1001 86380 86390 1
536145 99536145 1001 86380 86390 1
536198 99536198 1001 86380 86390 1
536313 99536313 1001 86380 86390 1
536282 99536282 1001 86380 86390 1
536220 99536220 1001 86380 86390 1
536109 99536109 1001 86380 86390 1
536051 99536051 1001 86380 86390 1
535845 99535845 1001 86380 86390 1
535871 99535871 1001 86380 86390 1
535886 99535886 1001 86380 86390 1
535890 99535890 1001 86380 86390 1
535727 99535727 1001 86380 86390 1
536492 99536492 1001 86380 86390 1
536415 99536415 1001 86380 86390 1
536443 99536443 1001 86380 86390 1
536405 99536405 1001 86380 86390 1
537141 99537141 1001 86380 86390 1
536980 99536980 1001 86380 86390 1
536894 99536894 1001 86380 86390 1
536779 99536779 1001 86380 86390 1
536891 99536891 1001 86380 86390 1
536700 99536700 1001 86380 86390 1
536702 99536702 1001 86380 86390 1
536741 99536741 1001 86380 86390 1
536665 99536665 1001 86380 86390 1
536548 99536548 1001 86380 86390 1
537188 99537188 1001 86380 86390 1
537318 99537318 1001 86380 86390 1
537206 99537206 1001 86380 86390 1
537363 99537363 1001 86380 86390 1
537365 99537365 1001 86380 86390 1
537989 99537989 1001 86380 86390 1
537814 99537814 1001 86380 86390 1
537932 99537932 1001 86380 86390 1
537817 99537817 1001 86380 86390 1
537795 99537795 1001 86380 86390 1
537656 99537656 1001 86380 86390 1
537592 99537592 1001 86380 86390 1
537752 99537752 1001 86380 86390 1
537498 99537498 1001 86380 86390 1
537436 99537436 1001 86380 86390 1
537437 99537437 1001 86380 86390 1
537467 99537467 1001 86380 86390 1
537507 99537507 1001 86380 86390 1
537573 99537573 1001 86380 86390 1
538048 99538048 1001 86380 86390 1
538023 99538023 1001 86380 86390 1
538030 99538030 1001 86380 86390 1
538194 99538194 1001 86380 86390 1
538701 99538701 1001 86380 86390 1
538444 99538444 1001 86380 86390 1
538578 99538578 1001 86380 86390 1
538593 99538593 1001 86380 86390 1
538246 99538246 1001 86380 86390 1
538203 99538203 1001 86380 86390 1
538283 99538283 1001 86380 86390 1
538908 99538908 1001 86380 86390 1
538925 99538925 1001 86380 86390 1
538913 99538913 1001 86380 86390 1
538953 99538953 1001 86380 86390 1
539539 99539539 1001 86380 86390 1
539481 99539481 1001 86380 86390 1
539626 99539626 1001 86380 86390 1
539322 99539322 1001 86380 86390 1
539284 99539284 1001 86380 86390 1
539428 99539428 1001 86380 86390 1
539432 99539432 1001 86380 86390 1
539117 99539117 1001 86380 86390 1
539146 99539146 1001 86380 86390 1
539791 99539791 1001 86380 86390 1
540433 99540433 1001 86380 86390 1
540425 99540425 1001 86380 86390 1
540322 99540322 1001 86380 86390 1
540387 99540387 1001 86380 86390 1
540312 99540312 1001 86380 86390 1
540237 99540237 1001 86380 86390 1
540251 99540251 1001 86380 86390 1
540021 99540021 1001 86380 86390 1
539987 99539987 1001 86380 86390 1
540507 99540507 1001 86380 86390 1
540534 99540534 1001 86380 86390 1
540549 99540549 1001 86380 86390 1
540566 99540566 1001 86380 86390 1
541104 99541104 1001 86380 86390 1
541122 99541122 1001 86380 86390 1
541100 99541100 1001 86380 86390 1
540979 99540979 1001 86380 86390 1
540917 99540917 1001 86380 86390 1
540729 99540729 1001 86380 86390 1
540718 99540718 1001 86380 86390 1
540785 99540785 1001 86380 86390 1
540774 99540774 1001 86380 86390 1
541368 99541368 1001 86380 86390 1
541373 99541373 1001 86380 86390 1
541425 99541425 1001 86380 86390 1
541492 99541492 1001 86380 86390 1
541389 99541389 1001 86380 86390 1
541327 99541327 1001 86380 86390 1
542007 99542007 1001 86380 86390 1
541970 99541970 1001 86380 86390 1
542012 99542012 1001 86380 86390 1
541895 99541895 1001 86380 86390 1
541870 99541870 1001 86380 86390 1
541716 99541716 1001 86380 86390 1
541717 99541717 1001 86380 86390 1
541502 99541502 1001 86380 86390 1
541686 99541686 1001 86380 86390 1
542289 99542289 1001 86380 86390 1
542214 99542214 1001 86380 86390 1
542206 99542206 1001 86380 86390 1
542772 99542772 1001 86380 86390 1
542634 99542634 1001 86380 86390 1
542583 99542583 1001 86380 86390 1
542353 99542353 1001 86380 86390 1
542419 99542419 1001 86380 86390 1
543076 99543076 1001 86380 86390 1
543001 99543001 1001 86380 86390 1
543082 99543082 1001 86380 86390 1
543148 99543148 1001 86380 86390 1
543748 99543748 1001 86380 86390 1
543756 99543756 1001 86380 86390 1
543668 99543668 1001 86380 86390 1
543526 99543526 1001 86380 86390 1
543332 99543332 1001 86380 86390 1
543282 99543282 1001 86380 86390 1
543278 99543278 1001 86380 86390 1
543279 99543279 1001 86380 86390 1
543940 99543940 1001 86380 86390 1
543882 99543882 1001 86380 86390 1
544486 99544486 1001 86380 86390 1
544411 99544411 1001 86380 86390 1
544540 99544540 1001 86380 86390 1
544276 99544276 1001 86380 86390 1
544227 99544227 1001 86380 86390 1
544298 99544298 1001 86380 86390 1
544261 99544261 1001 86380 86390 1
544060 99544060 1001 86380 86390 1
544112 99544112 1001 86380 86390 1
544738 99544738 1001 86380 86390 1
509115 695 1001 52193 52492 1
517488 735 1001 27235 27534 1
400112 99400112 1001 86380 86390 1
400065 99400065 1001 86380 86390 1
400280 99400280 1001 86380 86390 1
400589 99400589 1001 86380 86390 1
400655 99400655 1001 86380 86390 1
400772 99400772 1001 86380 86390 1
400870 99400870 1001 86380 86390 1
400899 99400899 1001 86380 86390 1
401016 99401016 1001 86380 86390 1
401159 99401159 1001 86380 86390 1
401365 99401365 1001 86380 86390 1
401548 99401548 1001 86380 86390 1
401931 99401931 1001 86380 86390 1
401878 99401878 1001 86380 86390 1
402058 99402058 1001 86380 86390 1
402118 99402118 1001 86380 86390 1
402104 99402104 1001 86380 86390 1
402446 99402446 1001 86380 86390 1
402453 99402453 1001 86380 86390 1
402464 99402464 1001 86380 86390 1
402843 99402843 1001 86380 86390 1
402955 99402955 1001 86380 86390 1
403222 99403222 1001 86380 86390 1
403272 99403272 1001 86380 86390 1
403528 99403528 1001 86380 86390 1
404104 99404104 1001 86380 86390 1
404154 99404154 1001 86380 86390 1
404345 99404345 1001 86380 86390 1
404523 99404523 1001 86380 86390 1
404595 99404595 1001 86380 86390 1
404767 99404767 1001 86380 86390 1
404774 99404774 1001 86380 86390 1
404862 99404862 1001 86380 86390 1
404826 99404826 1001 86380 86390 1
405146 99405146 1001 86380 86390 1
405225 99405225 1001 86380 86390 1
405264 99405264 1001 86380 86390 1
405372 99405372 1001 86380 86390 1
405482 99405482 1001 86380 86390 1
405473 99405473 1001 86380 86390 1
405662 99405662 1001 86380 86390 1
405738 99405738 1001 86380 86390 1
405777 99405777 1001 86380 86390 1
405782 99405782 1001 86380 86390 1
406140 99406140 1001 86380 86390 1
406186 99406186 1001 86380 86390 1
406185 99406185 1001 86380 86390 1
406363 99406363 1001 86380 86390 1
406411 99406411 1001 86380 86390 1
406546 99406546 1001 86380 86390 1
406620 99406620 1001 86380 86390 1
406728 99406728 1001 86380 86390 1
406806 99406806 1001 86380 86390 1
406752 99406752 1001 86380 86390 1
407037 99407037 1001 86380 86390 1
407212 99407212 1001 86380 86390 1
407571 99407571 1001 86380 86390 1
407662 99407662 1001 86380 86390 1
407728 99407728 1001 86380 86390 1
407854 99407854 1001 86380 86390 1
407828 99407828 1001 86380 86390 1
407989 99407989 1001 86380 86390 1
408083 99408083 1001 86380 86390 1
408090 99408090 1001 86380 86390 1
408498 99408498 1001 86380 86390 1
408597 99408597 1001 86380 86390 1
408702 99408702 1001 86380 86390 1
408730 99408730 1001 86380 86390 1
408704 99408704 1001 86380 86390 1
408736 99408736 1001 86380 86390 1
408529 99408529 1001 86380 86390 1
408803 99408803 1001 86380 86390 1
408865 99408865 1001 86380 86390 1
408824 99408824 1001 86380 86390 1
409007 99409007 1001 86380 86390 1
408984 99408984 1001 86380 86390 1
409469 99409469 1001 86380 86390 1
409554 99409554 1001 86380 86390 1
410295 99410295 1001 86380 86390 1
410310 99410310 1001 86380 86390 1
410360 99410360 1001 86380 86390 1
410388 99410388 1001 86380 86390 1
410556 99410556 1001 86380 86390 1
410698 99410698 1001 86380 86390 1
410763 99410763 1001 86380 86390 1
410787 99410787 1001 86380 86390 1
411108 99411108 1001 86380 86390 1
411167 99411167 1001 86380 86390 1
411313 99411313 1001 86380 86390 1
411720 99411720 1001 86380 86390 1
411688 99411688 1001 86380 86390 1
411692 99411692 1001 86380 86390 1
411819 99411819 1001 86380 86390 1
412022 99412022 1001 86380 86390 1
412055 99412055 1001 86380 86390 1
412036 99412036 1001 86380 86390 1
412002 99412002 1001 86380 86390 1
412243 99412243 1001 86380 86390 1
412450 99412450 1001 86380 86390 1
413672 99413672 1001 86380 86390 1
413183 99413183 1001 86380 86390 1
413186 99413186 1001 86380 86390 1
413222 99413222 1001 86380 86390 1
412949 99412949 1001 86380 86390 1
412490 99412490 1001 86380 86390 1
413712 99413712 1001 86380 86390 1
415121 99415121 1001 86380 86390 1
415008 99415008 1001 86380 86390 1
415153 99415153 1001 86380 86390 1
415293 99415293 1001 86380 86390 1
415238 99415238 1001 86380 86390 1
415305 99415305 1001 86380 86390 1
415074 99415074 1001 86380 86390 1
414741 99414741 1001 86380 86390 1
414476 99414476 1001 86380 86390 1
414434 99414434 1001 86380 86390 1
414128 99414128 1001 86380 86390 1
414305 99414305 1001 86380 86390 1
414488 99414488 1001 86380 86390 1
414287 99414287 1001 86380 86390 1
414175 99414175 1001 86380 86390 1
415499 99415499 1001 86380 86390 1
415368 99415368 1001 86380 86390 1
415347 99415347 1001 86380 86390 1
415636 99415636 1001 86380 86390 1
416639 99416639 1001 86380 86390 1
416980 99416980 1001 86380 86390 1
416878 99416878 1001 86380 86390 1
415937 99415937 1001 86380 86390 1
415878 99415878 1001 86380 86390 1
416582 99416582 1001 86380 86390 1
417245 99417245 1001 86380 86390 1
417366 99417366 1001 86380 86390 1
417085 99417085 1001 86380 86390 1
417113 99417113 1001 86380 86390 1
417231 99417231 1001 86380 86390 1
417478 99417478 1001 86380 86390 1
418739 99418739 1001 86380 86390 1
418678 99418678 1001 86380 86390 1
418703 99418703 1001 86380 86390 1
418521 99418521 1001 86380 86390 1
418169 99418169 1001 86380 86390 1
418229 99418229 1001 86380 86390 1
418214 99418214 1001 86380 86390 1
418189 99418189 1001 86380 86390 1
417613 99417613 1001 86380 86390 1
417823 99417823 1001 86380 86390 1
417835 99417835 1001 86380 86390 1
417811 99417811 1001 86380 86390 1
417700 99417700 1001 86380 86390 1
417961 99417961 1001 86380 86390 1
419077 99419077 1001 86380 86390 1
419136 99419136 1001 86380 86390 1
418959 99418959 1001 86380 86390 1
420197 99420197 1001 86380 86390 1
420222 99420222 1001 86380 86390 1
420421 99420421 1001 86380 86390 1
419982 99419982 1001 86380 86390 1
419826 99419826 1001 86380 86390 1
419986 99419986 1001 86380 86390 1
419980 99419980 1001 86380 86390 1
419452 99419452 1001 86380 86390 1
419249 99419249 1001 86380 86390 1
419222 99419222 1001 86380 86390 1
419339 99419339 1001 86380 86390 1
420790 99420790 1001 86380 86390 1
420663 99420663 1001 86380 86390 1
420703 99420703 1001 86380 86390 1
420610 99420610 1001 86380 86390 1
422012 99422012 1001 86380 86390 1
421453 99421453 1001 86380 86390 1
421362 99421362 1001 86380 86390 1
421174 99421174 1001 86380 86390 1
420838 99420838 1001 86380 86390 1
420952 99420952 1001 86380 86390 1
420871 99420871 1001 86380 86390 1
422212 99422212 1001 86380 86390 1
423651 99423651 1001 86380 86390 1
423488 99423488 1001 86380 86390 1
423419 99423419 1001 86380 86390 1
423625 99423625 1001 86380 86390 1
423273 99423273 1001 86380 86390 1
423008 99423008 1001 86380 86390 1
422993 99422993 1001 86380 86390 1
423142 99423142 1001 86380 86390 1
422749 99422749 1001 86380 86390 1
423817 99423817 1001 86380 86390 1
425350 99425350 1001 86380 86390 1
425288 99425288 1001 86380 86390 1
425123 99425123 1001 86380 86390 1
424833 99424833 1001 86380 86390 1
424923 99424923 1001 86380 86390 1
424368 99424368 1001 86380 86390 1
424462 99424462 1001 86380 86390 1
424261 99424261 1001 86380 86390 1
425407 99425407 1001 86380 86390 1
425617 99425617 1001 86380 86390 1
427012 99427012 1001 86380 86390 1
426993 99426993 1001 86380 86390 1
426758 99426758 1001 86380 86390 1
426966 99426966 1001 86380 86390 1
426580 99426580 1001 86380 86390 1
426289 99426289 1001 86380 86390 1
426587 99426587 1001 86380 86390 1
425950 99425950 1001 86380 86390 1
426263 99426263 1001 86380 86390 1
427388 99427388 1001 86380 86390 1
427274 99427274 1001 86380 86390 1
427256 99427256 1001 86380 86390 1
428579 99428579 1001 86380 86390 1
428531 99428531 1001 86380 86390 1
428488 99428488 1001 86380 86390 1
428721 99428721 1001 86380 86390 1
428098 99428098 1001 86380 86390 1
427850 99427850 1001 86380 86390 1
427735 99427735 1001 86380 86390 1
427784 99427784 1001 86380 86390 1
427665 99427665 1001 86380 86390 1
427744 99427744 1001 86380 86390 1
428863 99428863 1001 86380 86390 1
429039 99429039 1001 86380 86390 1
430317 99430317 1001 86380 86390 1
430276 99430276 1001 86380 86390 1
430349 99430349 1001 86380 86390 1
430286 99430286 1001 86380 86390 1
429591 99429591 1001 86380 86390 1
429859 99429859 1001 86380 86390 1
429935 99429935 1001 86380 86390 1
429820 99429820 1001 86380 86390 1
429890 99429890 1001 86380 86390 1
429346 99429346 1001 86380 86390 1
429472 99429472 1001 86380 86390 1
429307 99429307 1001 86380 86390 1
430484 99430484 1001 86380 86390 1
430796 99430796 1001 86380 86390 1
430644 99430644 1001 86380 86390 1
431794 99431794 1001 86380 86390 1
432021 99432021 1001 86380 86390 1
430947 99430947 1001 86380 86390 1
431089 99431089 1001 86380 86390 1
432176 99432176 1001 86380 86390 1
432474 99432474 1001 86380 86390 1
432163 99432163 1001 86380 86390 1
433489 99433489 1001 86380 86390 1
432945 99432945 1001 86380 86390 1
433266 99433266 1001 86380 86390 1
434125 99434125 1001 86380 86390 1
435332 99435332 1001 86380 86390 1
434843 99434843 1001 86380 86390 1
434689 99434689 1001 86380 86390 1
434957 99434957 1001 86380 86390 1
434783 99434783 1001 86380 86390 1
434544 99434544 1001 86380 86390 1
434459 99434459 1001 86380 86390 1
435805 99435805 1001 86380 86390 1
435504 99435504 1001 86380 86390 1
435564 99435564 1001 86380 86390 1
435453 99435453 1001 86380 86390 1
436875 99436875 1001 86380 86390 1
436846 99436846 1001 86380 86390 1
436971 99436971 1001 86380 86390 1
437016 99437016 1001 86380 86390 1
436868 99436868 1001 86380 86390 1
436657 99436657 1001 86380 86390 1
436702 99436702 1001 86380 86390 1
435902 99435902 1001 86380 86390 1
435988 99435988 1001 86380 86390 1
436205 99436205 1001 86380 86390 1
437216 99437216 1001 86380 86390 1
300096 99300096 1001 86380 86390 1
300047 99300047 1001 86380 86390 1
300074 99300074 1001 86380 86390 1
300000 99300000 1001 86380 86390 1
300093 99300093 1001 86380 86390 1
300694 99300694 1001 86380 86390 1
300704 99300704 1001 86380 86390 1
300688 99300688 1001 86380 86390 1
300664 99300664 1001 86380 86390 1
300444 99300444 1001 86380 86390 1
300199 99300199 1001 86380 86390 1
300111 99300111 1001 86380 86390 1
300221 99300221 1001 86380 86390 1
300819 99300819 1001 86380 86390 1
300924 99300924 1001 86380 86390 1
300906 99300906 1001 86380 86390 1
301521 99301521 1001 86380 86390 1
301527 99301527 1001 86380 86390 1
301540 99301540 1001 86380 86390 1
301210 99301210 1001 86380 86390 1
301252 99301252 1001 86380 86390 1
301179 99301179 1001 86380 86390 1
301257 99301257 1001 86380 86390 1
301296 99301296 1001 86380 86390 1
301180 99301180 1001 86380 86390 1
301002 99301002 1001 86380 86390 1
300951 99300951 1001 86380 86390 1
301020 99301020 1001 86380 86390 1
301681 99301681 1001 86380 86390 1
301660 99301660 1001 86380 86390 1
301738 99301738 1001 86380 86390 1
302306 99302306 1001 86380 86390 1
302270 99302270 1001 86380 86390 1
302323 99302323 1001 86380 86390 1
302223 99302223 1001 86380 86390 1
302088 99302088 1001 86380 86390 1
302127 99302127 1001 86380 86390 1
302160 99302160 1001 86380 86390 1
301803 99301803 1001 86380 86390 1
301934 99301934 1001 86380 86390 1
302431 99302431 1001 86380 86390 1
302453 99302453 1001 86380 86390 1
302454 99302454 1001 86380 86390 1
303018 99303018 1001 86380 86390 1
303023 99303023 1001 86380 86390 1
302860 99302860 1001 86380 86390 1
302977 99302977 1001 86380 86390 1
302839 99302839 1001 86380 86390 1
302970 99302970 1001 86380 86390 1
302590 99302590 1001 86380 86390 1
302620 99302620 1001 86380 86390 1
303308 99303308 1001 86380 86390 1
303399 99303399 1001 86380 86390 1
303406 99303406 1001 86380 86390 1
303304 99303304 1001 86380 86390 1
303845 99303845 1001 86380 86390 1
303885 99303885 1001 86380 86390 1
303788 99303788 1001 86380 86390 1
303439 99303439 1001 86380 86390 1
303440 99303440 1001 86380 86390 1
303603 99303603 1001 86380 86390 1
303539 99303539 1001 86380 86390 1
303463 99303463 1001 86380 86390 1
304186 99304186 1001 86380 86390 1
304212 99304212 1001 86380 86390 1
304162 99304162 1001 86380 86390 1
304116 99304116 1001 86380 86390 1
304159 99304159 1001 86380 86390 1
304668 99304668 1001 86380 86390 1
304618 99304618 1001 86380 86390 1
304606 99304606 1001 86380 86390 1
304464 99304464 1001 86380 86390 1
304596 99304596 1001 86380 86390 1
304342 99304342 1001 86380 86390 1
304886 99304886 1001 86380 86390 1
305057 99305057 1001 86380 86390 1
305048 99305048 1001 86380 86390 1
305487 99305487 1001 86380 86390 1
305673 99305673 1001 86380 86390 1
305680 99305680 1001 86380 86390 1
305542 99305542 1001 86380 86390 1
305347 99305347 1001 86380 86390 1
305375 99305375 1001 86380 86390 1
305453 99305453 1001 86380 86390 1
305264 99305264 1001 86380 86390 1
305163 99305163 1001 86380 86390 1
500090 99500090 1001 86380 86390 1
500016 99500016 1001 86380 86390 1
500647 99500647 1001 86380 86390 1
500626 99500626 1001 86380 86390 1
500704 99500704 1001 86380 86390 1
500679 99500679 1001 86380 86390 1
500671 99500671 1001 86380 86390 1
500511 99500511 1001 86380 86390 1
500538 99500538 1001 86380 86390 1
500366 99500366 1001 86380 86390 1
500879 99500879 1001 86380 86390 1
500906 99500906 1001 86380 86390 1
500933 99500933 1001 86380 86390 1
501451 99501451 1001 86380 86390 1
501440 99501440 1001 86380 86390 1
501570 99501570 1001 86380 86390 1
501536 99501536 1001 86380 86390 1
501344 99501344 1001 86380 86390 1
501370 99501370 1001 86380 86390 1
501230 99501230 1001 86380 86390 1
501373 99501373 1001 86380 86390 1
501335 99501335 1001 86380 86390 1
501301 99501301 1001 86380 86390 1
501302 99501302 1001 86380 86390 1
501034 99501034 1001 86380 86390 1
501104 99501104 1001 86380 86390 1
501132 99501132 1001 86380 86390 1
501223 99501223 1001 86380 86390 1
501779 99501779 1001 86380 86390 1
501657 99501657 1001 86380 86390 1
501673 99501673 1001 86380 86390 1
502417 99502417 1001 86380 86390 1
502380 99502380 1001 86380 86390 1
502370 99502370 1001 86380 86390 1
502235 99502235 1001 86380 86390 1
502160 99502160 1001 86380 86390 1
501935 99501935 1001 86380 86390 1
501850 99501850 1001 86380 86390 1
501853 99501853 1001 86380 86390 1
502543 99502543 1001 86380 86390 1
502582 99502582 1001 86380 86390 1
502587 99502587 1001 86380 86390 1
502498 99502498 1001 86380 86390 1
503190 99503190 1001 86380 86390 1
503235 99503235 1001 86380 86390 1
502882 99502882 1001 86380 86390 1
503083 99503083 1001 86380 86390 1
502815 99502815 1001 86380 86390 1
502821 99502821 1001 86380 86390 1
503303 99503303 1001 86380 86390 1
503450 99503450 1001 86380 86390 1
503364 99503364 1001 86380 86390 1
503997 99503997 1001 86380 86390 1
503934 99503934 1001 86380 86390 1
503824 99503824 1001 86380 86390 1
503865 99503865 1001 86380 86390 1
503666 99503666 1001 86380 86390 1
503668 99503668 1001 86380 86390 1
503684 99503684 1001 86380 86390 1
503568 99503568 1001 86380 86390 1
503534 99503534 1001 86380 86390 1
503677 99503677 1001 86380 86390 1
504250 99504250 1001 86380 86390 1
504828 99504828 1001 86380 86390 1
504915 99504915 1001 86380 86390 1
504902 99504902 1001 86380 86390 1
504665 99504665 1001 86380 86390 1
504617 99504617 1001 86380 86390 1
504376 99504376 1001 86380 86390 1
504523 99504523 1001 86380 86390 1
504407 99504407 1001 86380 86390 1
504412 99504412 1001 86380 86390 1
505084 99505084 1001 86380 86390 1
504955 99504955 1001 86380 86390 1
505739 99505739 1001 86380 86390 1
505580 99505580 1001 86380 86390 1
505753 99505753 1001 86380 86390 1
505676 99505676 1001 86380 86390 1
505691 99505691 1001 86380 86390 1
505680 99505680 1001 86380 86390 1
505461 99505461 1001 86380 86390 1
505515 99505515 1001 86380 86390 1
505542 99505542 1001 86380 86390 1
505544 99505544 1001 86380 86390 1
505499 99505499 1001 86380 86390 1
505975 99505975 1001 86380 86390 1
505782 99505782 1001 86380 86390 1
505970 99505970 1001 86380 86390 1
506584 99506584 1001 86380 86390 1
506330 99506330 1001 86380 86390 1
506348 99506348 1001 86380 86390 1
506232 99506232 1001 86380 86390 1
506298 99506298 1001 86380 86390 1
505998 99505998 1001 86380 86390 1
506610 99506610 1001 86380 86390 1
507385 99507385 1001 86380 86390 1
507296 99507296 1001 86380 86390 1
507246 99507246 1001 86380 86390 1
507260 99507260 1001 86380 86390 1
507327 99507327 1001 86380 86390 1
507237 99507237 1001 86380 86390 1
507228 99507228 1001 86380 86390 1
507054 99507054 1001 86380 86390 1
507145 99507145 1001 86380 86390 1
506827 99506827 1001 86380 86390 1
506870 99506870 1001 86380 86390 1
507000 99507000 1001 86380 86390 1
507511 99507511 1001 86380 86390 1
507499 99507499 1001 86380 86390 1
507435 99507435 1001 86380 86390 1
507540 99507540 1001 86380 86390 1
507567 99507567 1001 86380 86390 1
507504 99507504 1001 86380 86390 1
507625 99507625 1001 86380 86390 1
508068 99508068 1001 86380 86390 1
508181 99508181 1001 86380 86390 1
508238 99508238 1001 86380 86390 1
508240 99508240 1001 86380 86390 1
508243 99508243 1001 86380 86390 1
507980 99507980 1001 86380 86390 1
507960 99507960 1001 86380 86390 1
507973 99507973 1001 86380 86390 1
508014 99508014 1001 86380 86390 1
508015 99508015 1001 86380 86390 1
507667 99507667 1001 86380 86390 1
507802 99507802 1001 86380 86390 1
507688 99507688 1001 86380 86390 1
507715 99507715 1001 86380 86390 1
508264 99508264 1001 86380 86390 1
508279 99508279 1001 86380 86390 1
508383 99508383 1001 86380 86390 1
508884 99508884 1001 86380 86390 1
508987 99508987 1001 86380 86390 1
508873 99508873 1001 86380 86390 1
508976 99508976 1001 86380 86390 1
509002 99509002 1001 86380 86390 1
508941 99508941 1001 86380 86390 1
508688 99508688 1001 86380 86390 1
508714 99508714 1001 86380 86390 1
508467 99508467 1001 86380 86390 1
508497 99508497 1001 86380 86390 1
508549 99508549 1001 86380 86390 1
508617 99508617 1001 86380 86390 1
509086 99509086 1001 86380 86390 1
509131 99509131 1001 86380 86390 1
509121 99509121 1001 86380 86390 1
509734 99509734 1001 86380 86390 1
509775 99509775 1001 86380 86390 1
509876 99509876 1001 86380 86390 1
509730 99509730 1001 86380 86390 1
509607 99509607 1001 86380 86390 1
509576 99509576 1001 86380 86390 1
509616 99509616 1001 86380 86390 1
509424 99509424 1001 86380 86390 1
509438 99509438 1001 86380 86390 1
509429 99509429 1001 86380 86390 1
509366 99509366 1001 86380 86390 1
509483 99509483 1001 86380 86390 1
509302 99509302 1001 86380 86390 1
509303 99509303 1001 86380 86390 1
510025 99510025 1001 86380 86390 1
510666 99510666 1001 86380 86390 1
510344 99510344 1001 86380 86390 1
510515 99510515 1001 86380 86390 1
510425 99510425 1001 86380 86390 1
510375 99510375 1001 86380 86390 1
510478 99510478 1001 86380 86390 1
510147 99510147 1001 86380 86390 1
510149 99510149 1001 86380 86390 1
510138 99510138 1001 86380 86390 1
510269 99510269 1001 86380 86390 1
510244 99510244 1001 86380 86390 1
510812 99510812 1001 86380 86390 1
511425 99511425 1001 86380 86390 1
511521 99511521 1001 86380 86390 1
511364 99511364 1001 86380 86390 1
511432 99511432 1001 86380 86390 1
511486 99511486 1001 86380 86390 1
511166 99511166 1001 86380 86390 1
511232 99511232 1001 86380 86390 1
511220 99511220 1001 86380 86390 1
511234 99511234 1001 86380 86390 1
511210 99511210 1001 86380 86390 1
511185 99511185 1001 86380 86390 1
511315 99511315 1001 86380 86390 1
511342 99511342 1001 86380 86390 1
511162 99511162 1001 86380 86390 1
511163 99511163 1001 86380 86390 1
511151 99511151 1001 86380 86390 1
511100 99511100 1001 86380 86390 1
511128 99511128 1001 86380 86390 1
511051 99511051 1001 86380 86390 1
510962 99510962 1001 86380 86390 1
511085 99511085 1001 86380 86390 1
511112 99511112 1001 86380 86390 1
511603 99511603 1001 86380 86390 1
511617 99511617 1001 86380 86390 1
511645 99511645 1001 86380 86390 1
511729 99511729 1001 86380 86390 1
512213 99512213 1001 86380 86390 1
512178 99512178 1001 86380 86390 1
512320 99512320 1001 86380 86390 1
512357 99512357 1001 86380 86390 1
512231 99512231 1001 86380 86390 1
512195 99512195 1001 86380 86390 1
512250 99512250 1001 86380 86390 1
511992 99511992 1001 86380 86390 1
512021 99512021 1001 86380 86390 1
512051 99512051 1001 86380 86390 1
512040 99512040 1001 86380 86390 1
512066 99512066 1001 86380 86390 1
511965 99511965 1001 86380 86390 1
511916 99511916 1001 86380 86390 1
511792 99511792 1001 86380 86390 1
511870 99511870 1001 86380 86390 1
511779 99511779 1001 86380 86390 1
511807 99511807 1001 86380 86390 1
511898 99511898 1001 86380 86390 1
512550 99512550 1001 86380 86390 1
512539 99512539 1001 86380 86390 1
512515 99512515 1001 86380 86390 1
513172 99513172 1001 86380 86390 1
513047 99513047 1001 86380 86390 1
513165 99513165 1001 86380 86390 1
512941 99512941 1001 86380 86390 1
512669 99512669 1001 86380 86390 1
512786 99512786 1001 86380 86390 1
512749 99512749 1001 86380 86390 1
512711 99512711 1001 86380 86390 1
513410 99513410 1001 86380 86390 1
513338 99513338 1001 86380 86390 1
513353 99513353 1001 86380 86390 1
513341 99513341 1001 86380 86390 1
513961 99513961 1001 86380 86390 1
513848 99513848 1001 86380 86390 1
514025 99514025 1001 86380 86390 1
513620 99513620 1001 86380 86390 1
513651 99513651 1001 86380 86390 1
513819 99513819 1001 86380 86390 1
513732 99513732 1001 86380 86390 1
513553 99513553 1001 86380 86390 1
513529 99513529 1001 86380 86390 1
513492 99513492 1001 86380 86390 1
513570 99513570 1001 86380 86390 1
513481 99513481 1001 86380 86390 1
513484 99513484 1001 86380 86390 1
514190 99514190 1001 86380 86390 1
514178 99514178 1001 86380 86390 1
514831 99514831 1001 86380 86390 1
514671 99514671 1001 86380 86390 1
514776 99514776 1001 86380 86390 1
514725 99514725 1001 86380 86390 1
514484 99514484 1001 86380 86390 1
514528 99514528 1001 86380 86390 1
514555 99514555 1001 86380 86390 1
514546 99514546 1001 86380 86390 1
514469 99514469 1001 86380 86390 1
514263 99514263 1001 86380 86390 1
514324 99514324 1001 86380 86390 1
514337 99514337 1001 86380 86390 1
514935 99514935 1001 86380 86390 1
515014 99515014 1001 86380 86390 1
515603 99515603 1001 86380 86390 1
515616 99515616 1001 86380 86390 1
515489 99515489 1001 86380 86390 1
515593 99515593 1001 86380 86390 1
515455 99515455 1001 86380 86390 1
515417 99515417 1001 86380 86390 1
515405 99515405 1001 86380 86390 1
515342 99515342 1001 86380 86390 1
515424 99515424 1001 86380 86390 1
515103 99515103 1001 86380 86390 1
515133 99515133 1001 86380 86390 1
515188 99515188 1001 86380 86390 1
515227 99515227 1001 86380 86390 1
515164 99515164 1001 86380 86390 1
515178 99515178 1001 86380 86390 1
515888 99515888 1001 86380 86390 1
515863 99515863 1001 86380 86390 1
515777 99515777 1001 86380 86390 1
515869 99515869 1001 86380 86390 1
516360 99516360 1001 86380 86390 1
516166 99516166 1001 86380 86390 1
516231 99516231 1001 86380 86390 1
516272 99516272 1001 86380 86390 1
515928 99515928 1001 86380 86390 1
515920 99515920 1001 86380 86390 1
516025 99516025 1001 86380 86390 1
515911 99515911 1001 86380 86390 1
516610 99516610 1001 86380 86390 1
516675 99516675 1001 86380 86390 1
516702 99516702 1001 86380 86390 1
516639 99516639 1001 86380 86390 1
516578 99516578 1001 86380 86390 1
517207 99517207 1001 86380 86390 1
517260 99517260 1001 86380 86390 1
517291 99517291 1001 86380 86390 1
517270 99517270 1001 86380 86390 1
516954 99516954 1001 86380 86390 1
516941 99516941 1001 86380 86390 1
517097 99517097 1001 86380 86390 1
517073 99517073 1001 86380 86390 1
516862 99516862 1001 86380 86390 1
516775 99516775 1001 86380 86390 1
516853 99516853 1001 86380 86390 1
516724 99516724 1001 86380 86390 1
517416 99517416 1001 86380 86390 1
517435 99517435 1001 86380 86390 1
517840 99517840 1001 86380 86390 1
517792 99517792 1001 86380 86390 1
517909 99517909 1001 86380 86390 1
517900 99517900 1001 86380 86390 1
517757 99517757 1001 86380 86390 1
517759 99517759 1001 86380 86390 1
517811 99517811 1001 86380 86390 1
517683 99517683 1001 86380 86390 1
517556 99517556 1001 86380 86390 1
517547 99517547 1001 86380 86390 1
517627 99517627 1001 86380 86390 1
517615 99517615 1001 86380 86390 1
518211 99518211 1001 86380 86390 1
518255 99518255 1001 86380 86390 1
518860 99518860 1001 86380 86390 1
518951 99518951 1001 86380 86390 1
518906 99518906 1001 86380 86390 1
518910 99518910 1001 86380 86390 1
518693 99518693 1001 86380 86390 1
518700 99518700 1001 86380 86390 1
518714 99518714 1001 86380 86390 1
518637 99518637 1001 86380 86390 1
518490 99518490 1001 86380 86390 1
518568 99518568 1001 86380 86390 1
518452 99518452 1001 86380 86390 1
518441 99518441 1001 86380 86390 1
518430 99518430 1001 86380 86390 1
519037 99519037 1001 86380 86390 1
519015 99519015 1001 86380 86390 1
519778 99519778 1001 86380 86390 1
519780 99519780 1001 86380 86390 1
519767 99519767 1001 86380 86390 1
519627 99519627 1001 86380 86390 1
519692 99519692 1001 86380 86390 1
519628 99519628 1001 86380 86390 1
519800 99519800 1001 86380 86390 1
519759 99519759 1001 86380 86390 1
519556 99519556 1001 86380 86390 1
519204 99519204 1001 86380 86390 1
519982 99519982 1001 86380 86390 1
520592 99520592 1001 86380 86390 1
520612 99520612 1001 86380 86390 1
520615 99520615 1001 86380 86390 1
520535 99520535 1001 86380 86390 1
520229 99520229 1001 86380 86390 1
520323 99520323 1001 86380 86390 1
520286 99520286 1001 86380 86390 1
520389 99520389 1001 86380 86390 1
520327 99520327 1001 86380 86390 1
520353 99520353 1001 86380 86390 1
520418 99520418 1001 86380 86390 1
520217 99520217 1001 86380 86390 1
520115 99520115 1001 86380 86390 1
520148 99520148 1001 86380 86390 1
520666 99520666 1001 86380 86390 1
520745 99520745 1001 86380 86390 1
520641 99520641 1001 86380 86390 1
520681 99520681 1001 86380 86390 1
521286 99521286 1001 86380 86390 1
521327 99521327 1001 86380 86390 1
521356 99521356 1001 86380 86390 1
521209 99521209 1001 86380 86390 1
521094 99521094 1001 86380 86390 1
521071 99521071 1001 86380 86390 1
520852 99520852 1001 86380 86390 1
520908 99520908 1001 86380 86390 1
521533 99521533 1001 86380 86390 1
521481 99521481 1001 86380 86390 1
521663 99521663 1001 86380 86390 1
521487 99521487 1001 86380 86390 1
522200 99522200 1001 86380 86390 1
521907 99521907 1001 86380 86390 1
521921 99521921 1001 86380 86390 1
522031 99522031 1001 86380 86390 1
522019 99522019 1001 86380 86390 1
521889 99521889 1001 86380 86390 1
521903 99521903 1001 86380 86390 1
521808 99521808 1001 86380 86390 1
521876 99521876 1001 86380 86390 1
522484 99522484 1001 86380 86390 1
522473 99522473 1001 86380 86390 1
522359 99522359 1001 86380 86390 1
522353 99522353 1001 86380 86390 1
522966 99522966 1001 86380 86390 1
523086 99523086 1001 86380 86390 1
523101 99523101 1001 86380 86390 1
522947 99522947 1001 86380 86390 1
522666 99522666 1001 86380 86390 1
522654 99522654 1001 86380 86390 1
522645 99522645 1001 86380 86390 1
523307 99523307 1001 86380 86390 1
523230 99523230 1001 86380 86390 1
523864 99523864 1001 86380 86390 1
523854 99523854 1001 86380 86390 1
523703 99523703 1001 86380 86390 1
523626 99523626 1001 86380 86390 1
523580 99523580 1001 86380 86390 1
523593 99523593 1001 86380 86390 1
523736 99523736 1001 86380 86390 1
523441 99523441 1001 86380 86390 1
523328 99523328 1001 86380 86390 1
523511 99523511 1001 86380 86390 1
523473 99523473 1001 86380 86390 1
523359 99523359 1001 86380 86390 1
524071 99524071 1001 86380 86390 1
523970 99523970 1001 86380 86390 1
524012 99524012 1001 86380 86390 1
524052 99524052 1001 86380 86390 1
524118 99524118 1001 86380 86390 1
524144 99524144 1001 86380 86390 1
524055 99524055 1001 86380 86390 1
524133 99524133 1001 86380 86390 1
524636 99524636 1001 86380 86390 1
524637 99524637 1001 86380 86390 1
524586 99524586 1001 86380 86390 1
524487 99524487 1001 86380 86390 1
524476 99524476 1001 86380 86390 1
524387 99524387 1001 86380 86390 1
524415 99524415 1001 86380 86390 1
524562 99524562 1001 86380 86390 1
524498 99524498 1001 86380 86390 1
524178 99524178 1001 86380 86390 1
524911 99524911 1001 86380 86390 1
524809 99524809 1001 86380 86390 1
525481 99525481 1001 86380 86390 1
525522 99525522 1001 86380 86390 1
525535 99525535 1001 86380 86390 1
525234 99525234 1001 86380 86390 1
525222 99525222 1001 86380 86390 1
525003 99525003 1001 86380 86390 1
525121 99525121 1001 86380 86390 1
525083 99525083 1001 86380 86390 1
525072 99525072 1001 86380 86390 1
525179 99525179 1001 86380 86390 1
525652 99525652 1001 86380 86390 1
525653 99525653 1001 86380 86390 1
526248 99526248 1001 86380 86390 1
526421 99526421 1001 86380 86390 1
526140 99526140 1001 86380 86390 1
526077 99526077 1001 86380 86390 1
526020 99526020 1001 86380 86390 1
526061 99526061 1001 86380 86390 1
525958 99525958 1001 86380 86390 1
525909 99525909 1001 86380 86390 1
525837 99525837 1001 86380 86390 1
525839 99525839 1001 86380 86390 1
526475 99526475 1001 86380 86390 1
527085 99527085 1001 86380 86390 1
527192 99527192 1001 86380 86390 1
527206 99527206 1001 86380 86390 1
526863 99526863 1001 86380 86390 1
526943 99526943 1001 86380 86390 1
526995 99526995 1001 86380 86390 1
526880 99526880 1001 86380 86390 1
526971 99526971 1001 86380 86390 1
526654 99526654 1001 86380 86390 1
526825 99526825 1001 86380 86390 1
526657 99526657 1001 86380 86390 1
526639 99526639 1001 86380 86390 1
527415 99527415 1001 86380 86390 1
527393 99527393 1001 86380 86390 1
527280 99527280 1001 86380 86390 1
527307 99527307 1001 86380 86390 1
527282 99527282 1001 86380 86390 1
527935 99527935 1001 86380 86390 1
528045 99528045 1001 86380 86390 1
527856 99527856 1001 86380 86390 1
527481 99527481 1001 86380 86390 1
527533 99527533 1001 86380 86390 1
527509 99527509 1001 86380 86390 1
527568 99527568 1001 86380 86390 1
527608 99527608 1001 86380 86390 1
527505 99527505 1001 86380 86390 1
527609 99527609 1001 86380 86390 1
528264 99528264 1001 86380 86390 1
528214 99528214 1001 86380 86390 1
528868 99528868 1001 86380 86390 1
528774 99528774 1001 86380 86390 1
528826 99528826 1001 86380 86390 1
528805 99528805 1001 86380 86390 1
528697 99528697 1001 86380 86390 1
528314 99528314 1001 86380 86390 1
528367 99528367 1001 86380 86390 1
528316 99528316 1001 86380 86390 1
528305 99528305 1001 86380 86390 1
528435 99528435 1001 86380 86390 1
529002 99529002 1001 86380 86390 1
529017 99529017 1001 86380 86390 1
528949 99528949 1001 86380 86390 1
529573 99529573 1001 86380 86390 1
529329 99529329 1001 86380 86390 1
529477 99529477 1001 86380 86390 1
529200 99529200 1001 86380 86390 1
529255 99529255 1001 86380 86390 1
529245 99529245 1001 86380 86390 1
529300 99529300 1001 86380 86390 1
529804 99529804 1001 86380 86390 1
529830 99529830 1001 86380 86390 1
530491 99530491 1001 86380 86390 1
530377 99530377 1001 86380 86390 1
530379 99530379 1001 86380 86390 1
530408 99530408 1001 86380 86390 1
530544 99530544 1001 86380 86390 1
530246 99530246 1001 86380 86390 1
530161 99530161 1001 86380 86390 1
530024 99530024 1001 86380 86390 1
530082 99530082 1001 86380 86390 1
530057 99530057 1001 86380 86390 1
530034 99530034 1001 86380 86390 1
530668 99530668 1001 86380 86390 1
530660 99530660 1001 86380 86390 1
530753 99530753 1001 86380 86390 1
531316 99531316 1001 86380 86390 1
531213 99531213 1001 86380 86390 1
531325 99531325 1001 86380 86390 1
531184 99531184 1001 86380 86390 1
531368 99531368 1001 86380 86390 1
531071 99531071 1001 86380 86390 1
531064 99531064 1001 86380 86390 1
531173 99531173 1001 86380 86390 1
530876 99530876 1001 86380 86390 1
530915 99530915 1001 86380 86390 1
530941 99530941 1001 86380 86390 1
530877 99530877 1001 86380 86390 1
530944 99530944 1001 86380 86390 1
530947 99530947 1001 86380 86390 1
531467 99531467 1001 86380 86390 1
531507 99531507 1001 86380 86390 1
531577 99531577 1001 86380 86390 1
531539 99531539 1001 86380 86390 1
531436 99531436 1001 86380 86390 1
531427 99531427 1001 86380 86390 1
531402 99531402 1001 86380 86390 1
532079 99532079 1001 86380 86390 1
532177 99532177 1001 86380 86390 1
532185 99532185 1001 86380 86390 1
531806 99531806 1001 86380 86390 1
531972 99531972 1001 86380 86390 1
531587 99531587 1001 86380 86390 1
531731 99531731 1001 86380 86390 1
531681 99531681 1001 86380 86390 1
531685 99531685 1001 86380 86390 1
532312 99532312 1001 86380 86390 1
532274 99532274 1001 86380 86390 1
532368 99532368 1001 86380 86390 1
532343 99532343 1001 86380 86390 1
532293 99532293 1001 86380 86390 1
532960 99532960 1001 86380 86390 1
533013 99533013 1001 86380 86390 1
533014 99533014 1001 86380 86390 1
532938 99532938 1001 86380 86390 1
532749 99532749 1001 86380 86390 1
532788 99532788 1001 86380 86390 1
532665 99532665 1001 86380 86390 1
532611 99532611 1001 86380 86390 1
533223 99533223 1001 86380 86390 1
533084 99533084 1001 86380 86390 1
533089 99533089 1001 86380 86390 1
533194 99533194 1001 86380 86390 1
533661 99533661 1001 86380 86390 1
533815 99533815 1001 86380 86390 1
533674 99533674 1001 86380 86390 1
533688 99533688 1001 86380 86390 1
533408 99533408 1001 86380 86390 1
533279 99533279 1001 86380 86390 1
533370 99533370 1001 86380 86390 1
533296 99533296 1001 86380 86390 1
534037 99534037 1001 86380 86390 1
533935 99533935 1001 86380 86390 1
534001 99534001 1001 86380 86390 1
533865 99533865 1001 86380 86390 1
534584 99534584 1001 86380 86390 1
534440 99534440 1001 86380 86390 1
534455 99534455 1001 86380 86390 1
534421 99534421 1001 86380 86390 1
534359 99534359 1001 86380 86390 1
534128 99534128 1001 86380 86390 1
534170 99534170 1001 86380 86390 1
534253 99534253 1001 86380 86390 1
534217 99534217 1001 86380 86390 1
534075 99534075 1001 86380 86390 1
534777 99534777 1001 86380 86390 1
534831 99534831 1001 86380 86390 1
534885 99534885 1001 86380 86390 1
535414 99535414 1001 86380 86390 1
535402 99535402 1001 86380 86390 1
535454 99535454 1001 86380 86390 1
535188 99535188 1001 86380 86390 1
535227 99535227 1001 86380 86390 1
535272 99535272 1001 86380 86390 1
534907 99534907 1001 86380 86390 1
535043 99535043 1001 86380 86390 1
534927 99534927 1001 86380 86390 1
535628 99535628 1001 86380 86390 1
535644 99535644 1001 86380 86390 1
535581 99535581 1001 86380 86390 1
535698 99535698 1001 86380 86390 1
536221 99536221 1001 86380 86390 1
536301 99536301 1001 86380 86390 1
536226 99536226 1001 86380 86390 1
536228 99536228 1001 86380 86390 1
536177 99536177 1001 86380 86390 1
536297 99536297 1001 86380 86390 1
535769 99535769 1001 86380 86390 1
535877 99535877 1001 86380 86390 1
535802 99535802 1001 86380 86390 1
535790 99535790 1001 86380 86390 1
535778 99535778 1001 86380 86390 1
535739 99535739 1001 86380 86390 1
536398 99536398 1001 86380 86390 1
536482 99536482 1001 86380 86390 1
536458 99536458 1001 86380 86390 1
536805 99536805 1001 86380 86390 1
536569 99536569 1001 86380 86390 1
536701 99536701 1001 86380 86390 1
536740 99536740 1001 86380 86390 1
536668 99536668 1001 86380 86390 1
537179 99537179 1001 86380 86390 1
537878 99537878 1001 86380 86390 1
537909 99537909 1001 86380 86390 1
537871 99537871 1001 86380 86390 1
537590 99537590 1001 86380 86390 1
537657 99537657 1001 86380 86390 1
537649 99537649 1001 86380 86390 1
537665 99537665 1001 86380 86390 1
537458 99537458 1001 86380 86390 1
537474 99537474 1001 86380 86390 1
537400 99537400 1001 86380 86390 1
537570 99537570 1001 86380 86390 1
538732 99538732 1001 86380 86390 1
538672 99538672 1001 86380 86390 1
538477 99538477 1001 86380 86390 1
538272 99538272 1001 86380 86390 1
538371 99538371 1001 86380 86390 1
538916 99538916 1001 86380 86390 1
538929 99538929 1001 86380 86390 1
538904 99538904 1001 86380 86390 1
538873 99538873 1001 86380 86390 1
539565 99539565 1001 86380 86390 1
539514 99539514 1001 86380 86390 1
539530 99539530 1001 86380 86390 1
539556 99539556 1001 86380 86390 1
539386 99539386 1001 86380 86390 1
539399 99539399 1001 86380 86390 1
539244 99539244 1001 86380 86390 1
539414 99539414 1001 86380 86390 1
539236 99539236 1001 86380 86390 1
539111 99539111 1001 86380 86390 1
539125 99539125 1001 86380 86390 1
539077 99539077 1001 86380 86390 1
539093 99539093 1001 86380 86390 1
539768 99539768 1001 86380 86390 1
539773 99539773 1001 86380 86390 1
539788 99539788 1001 86380 86390 1
540327 99540327 1001 86380 86390 1
540380 99540380 1001 86380 86390 1
540424 99540424 1001 86380 86390 1
540239 99540239 1001 86380 86390 1
540105 99540105 1001 86380 86390 1
540066 99540066 1001 86380 86390 1
539983 99539983 1001 86380 86390 1
539960 99539960 1001 86380 86390 1
539883 99539883 1001 86380 86390 1
539858 99539858 1001 86380 86390 1
540671 99540671 1001 86380 86390 1
540504 99540504 1001 86380 86390 1
540647 99540647 1001 86380 86390 1
540531 99540531 1001 86380 86390 1
540579 99540579 1001 86380 86390 1
541234 99541234 1001 86380 86390 1
541223 99541223 1001 86380 86390 1
540919 99540919 1001 86380 86390 1
541077 99541077 1001 86380 86390 1
541000 99541000 1001 86380 86390 1
541079 99541079 1001 86380 86390 1
540938 99540938 1001 86380 86390 1
540728 99540728 1001 86380 86390 1
540709 99540709 1001 86380 86390 1
541461 99541461 1001 86380 86390 1
541363 99541363 1001 86380 86390 1
541441 99541441 1001 86380 86390 1
542099 99542099 1001 86380 86390 1
541945 99541945 1001 86380 86390 1
541999 99541999 1001 86380 86390 1
542105 99542105 1001 86380 86390 1
541977 99541977 1001 86380 86390 1
541914 99541914 1001 86380 86390 1
541815 99541815 1001 86380 86390 1
541765 99541765 1001 86380 86390 1
541740 99541740 1001 86380 86390 1
541819 99541819 1001 86380 86390 1
541528 99541528 1001 86380 86390 1
541529 99541529 1001 86380 86390 1
541647 99541647 1001 86380 86390 1
541583 99541583 1001 86380 86390 1
541546 99541546 1001 86380 86390 1
541626 99541626 1001 86380 86390 1
542305 99542305 1001 86380 86390 1
542753 99542753 1001 86380 86390 1
542785 99542785 1001 86380 86390 1
542893 99542893 1001 86380 86390 1
542727 99542727 1001 86380 86390 1
542677 99542677 1001 86380 86390 1
542657 99542657 1001 86380 86390 1
542712 99542712 1001 86380 86390 1
542379 99542379 1001 86380 86390 1
542341 99542341 1001 86380 86390 1
542462 99542462 1001 86380 86390 1
542401 99542401 1001 86380 86390 1
543103 99543103 1001 86380 86390 1
542977 99542977 1001 86380 86390 1
543572 99543572 1001 86380 86390 1
543518 99543518 1001 86380 86390 1
543520 99543520 1001 86380 86390 1
543509 99543509 1001 86380 86390 1
543419 99543419 1001 86380 86390 1
543382 99543382 1001 86380 86390 1
543410 99543410 1001 86380 86390 1
543204 99543204 1001 86380 86390 1
543206 99543206 1001 86380 86390 1
543271 99543271 1001 86380 86390 1
543885 99543885 1001 86380 86390 1
543965 99543965 1001 86380 86390 1
543819 99543819 1001 86380 86390 1
544469 99544469 1001 86380 86390 1
544448 99544448 1001 86380 86390 1
544539 99544539 1001 86380 86390 1
544424 99544424 1001 86380 86390 1
544309 99544309 1001 86380 86390 1
544297 99544297 1001 86380 86390 1
544005 99544005 1001 86380 86390 1
544072 99544072 1001 86380 86390 1
544150 99544150 1001 86380 86390 1
544088 99544088 1001 86380 86390 1
544024 99544024 1001 86380 86390 1
544012 99544012 1001 86380 86390 1
544000 99544000 1001 86380 86390 1
544027 99544027 1001 86380 86390 1
543988 99543988 1001 86380 86390 1
544131 99544131 1001 86380 86390 1
544717 99544717 1001 86380 86390 1
544697 99544697 1001 86380 86390 1
400181 99400181 1001 86380 86390 1
400392 99400392 1001 86380 86390 1
400580 99400580 1001 86380 86390 1
400710 99400710 1001 86380 86390 1
400704 99400704 1001 86380 86390 1
400787 99400787 1001 86380 86390 1
400742 99400742 1001 86380 86390 1
400864 99400864 1001 86380 86390 1
400919 99400919 1001 86380 86390 1
401273 99401273 1001 86380 86390 1
401647 99401647 1001 86380 86390 1
401679 99401679 1001 86380 86390 1
401902 99401902 1001 86380 86390 1
401930 99401930 1001 86380 86390 1
402038 99402038 1001 86380 86390 1
402072 99402072 1001 86380 86390 1
402363 99402363 1001 86380 86390 1
402352 99402352 1001 86380 86390 1
402462 99402462 1001 86380 86390 1
402524 99402524 1001 86380 86390 1
402486 99402486 1001 86380 86390 1
402879 99402879 1001 86380 86390 1
403192 99403192 1001 86380 86390 1
403115 99403115 1001 86380 86390 1
403174 99403174 1001 86380 86390 1
403397 99403397 1001 86380 86390 1
403581 99403581 1001 86380 86390 1
403792 99403792 1001 86380 86390 1
403906 99403906 1001 86380 86390 1
403843 99403843 1001 86380 86390 1
404603 99404603 1001 86380 86390 1
404731 99404731 1001 86380 86390 1
404779 99404779 1001 86380 86390 1
404835 99404835 1001 86380 86390 1
404971 99404971 1001 86380 86390 1
404973 99404973 1001 86380 86390 1
405010 99405010 1001 86380 86390 1
405361 99405361 1001 86380 86390 1
405573 99405573 1001 86380 86390 1
405650 99405650 1001 86380 86390 1
405930 99405930 1001 86380 86390 1
406114 99406114 1001 86380 86390 1
406255 99406255 1001 86380 86390 1
406182 99406182 1001 86380 86390 1
406240 99406240 1001 86380 86390 1
406295 99406295 1001 86380 86390 1
406596 99406596 1001 86380 86390 1
406555 99406555 1001 86380 86390 1
406597 99406597 1001 86380 86390 1
406607 99406607 1001 86380 86390 1
406689 99406689 1001 86380 86390 1
406830 99406830 1001 86380 86390 1
406816 99406816 1001 86380 86390 1
407050 99407050 1001 86380 86390 1
407208 99407208 1001 86380 86390 1
407238 99407238 1001 86380 86390 1
407224 99407224 1001 86380 86390 1
407420 99407420 1001 86380 86390 1
407540 99407540 1001 86380 86390 1
407731 99407731 1001 86380 86390 1
407756 99407756 1001 86380 86390 1
407811 99407811 1001 86380 86390 1
407906 99407906 1001 86380 86390 1
407910 99407910 1001 86380 86390 1
407938 99407938 1001 86380 86390 1
408042 99408042 1001 86380 86390 1
408194 99408194 1001 86380 86390 1
408224 99408224 1001 86380 86390 1
408243 99408243 1001 86380 86390 1
408245 99408245 1001 86380 86390 1
408326 99408326 1001 86380 86390 1
408481 99408481 1001 86380 86390 1
408571 99408571 1001 86380 86390 1
408677 99408677 1001 86380 86390 1
408681 99408681 1001 86380 86390 1
408693 99408693 1001 86380 86390 1
408959 99408959 1001 86380 86390 1
408908 99408908 1001 86380 86390 1
409039 99409039 1001 86380 86390 1
409013 99409013 1001 86380 86390 1
408987 99408987 1001 86380 86390 1
409140 99409140 1001 86380 86390 1
409394 99409394 1001 86380 86390 1
409468 99409468 1001 86380 86390 1
409405 99409405 1001 86380 86390 1
409616 99409616 1001 86380 86390 1
409671 99409671 1001 86380 86390 1
409899 99409899 1001 86380 86390 1
410060 99410060 1001 86380 86390 1
410341 99410341 1001 86380 86390 1
410406 99410406 1001 86380 86390 1
410407 99410407 1001 86380 86390 1
410349 99410349 1001 86380 86390 1
410408 99410408 1001 86380 86390 1
410640 99410640 1001 86380 86390 1
410725 99410725 1001 86380 86390 1
410747 99410747 1001 86380 86390 1
410864 99410864 1001 86380 86390 1
410949 99410949 1001 86380 86390 1
410944 99410944 1001 86380 86390 1
411025 99411025 1001 86380 86390 1
411169 99411169 1001 86380 86390 1
411267 99411267 1001 86380 86390 1
411347 99411347 1001 86380 86390 1
411461 99411461 1001 86380 86390 1
411793 99411793 1001 86380 86390 1
411856 99411856 1001 86380 86390 1
411804 99411804 1001 86380 86390 1
411963 99411963 1001 86380 86390 1
412115 99412115 1001 86380 86390 1
412389 99412389 1001 86380 86390 1
412334 99412334 1001 86380 86390 1
413402 99413402 1001 86380 86390 1
413424 99413424 1001 86380 86390 1
413297 99413297 1001 86380 86390 1
413404 99413404 1001 86380 86390 1
413329 99413329 1001 86380 86390 1
413189 99413189 1001 86380 86390 1
412896 99412896 1001 86380 86390 1
413288 99413288 1001 86380 86390 1
412615 99412615 1001 86380 86390 1
412547 99412547 1001 86380 86390 1
413921 99413921 1001 86380 86390 1
414097 99414097 1001 86380 86390 1
413736 99413736 1001 86380 86390 1
413902 99413902 1001 86380 86390 1
413812 99413812 1001 86380 86390 1
415164 99415164 1001 86380 86390 1
415093 99415093 1001 86380 86390 1
414883 99414883 1001 86380 86390 1
414910 99414910 1001 86380 86390 1
415621 99415621 1001 86380 86390 1
415490 99415490 1001 86380 86390 1
415355 99415355 1001 86380 86390 1
415618 99415618 1001 86380 86390 1
416637 99416637 1001 86380 86390 1
416833 99416833 1001 86380 86390 1
416682 99416682 1001 86380 86390 1
416762 99416762 1001 86380 86390 1
416805 99416805 1001 86380 86390 1
416720 99416720 1001 86380 86390 1
416876 99416876 1001 86380 86390 1
416899 99416899 1001 86380 86390 1
416776 99416776 1001 86380 86390 1
416510 99416510 1001 86380 86390 1
415963 99415963 1001 86380 86390 1
415819 99415819 1001 86380 86390 1
415953 99415953 1001 86380 86390 1
415982 99415982 1001 86380 86390 1
417138 99417138 1001 86380 86390 1
417042 99417042 1001 86380 86390 1
417133 99417133 1001 86380 86390 1
417193 99417193 1001 86380 86390 1
417519 99417519 1001 86380 86390 1
418712 99418712 1001 86380 86390 1
418208 99418208 1001 86380 86390 1
418209 99418209 1001 86380 86390 1
418288 99418288 1001 86380 86390 1
417623 99417623 1001 86380 86390 1
417867 99417867 1001 86380 86390 1
419198 99419198 1001 86380 86390 1
420133 99420133 1001 86380 86390 1
420104 99420104 1001 86380 86390 1
420273 99420273 1001 86380 86390 1
419800 99419800 1001 86380 86390 1
419997 99419997 1001 86380 86390 1
419270 99419270 1001 86380 86390 1
420809 99420809 1001 86380 86390 1
420591 99420591 1001 86380 86390 1
420794 99420794 1001 86380 86390 1
420603 99420603 1001 86380 86390 1
421903 99421903 1001 86380 86390 1
421881 99421881 1001 86380 86390 1
421625 99421625 1001 86380 86390 1
421560 99421560 1001 86380 86390 1
421309 99421309 1001 86380 86390 1
421208 99421208 1001 86380 86390 1
421021 99421021 1001 86380 86390 1
420977 99420977 1001 86380 86390 1
422383 99422383 1001 86380 86390 1
422388 99422388 1001 86380 86390 1
422230 99422230 1001 86380 86390 1
422477 99422477 1001 86380 86390 1
423403 99423403 1001 86380 86390 1
423091 99423091 1001 86380 86390 1
423204 99423204 1001 86380 86390 1
423234 99423234 1001 86380 86390 1
423987 99423987 1001 86380 86390 1
425207 99425207 1001 86380 86390 1
425315 99425315 1001 86380 86390 1
424651 99424651 1001 86380 86390 1
424700 99424700 1001 86380 86390 1
424292 99424292 1001 86380 86390 1
424425 99424425 1001 86380 86390 1
426717 99426717 1001 86380 86390 1
426776 99426776 1001 86380 86390 1
426831 99426831 1001 86380 86390 1
426597 99426597 1001 86380 86390 1
426383 99426383 1001 86380 86390 1
426532 99426532 1001 86380 86390 1
425866 99425866 1001 86380 86390 1
425900 99425900 1001 86380 86390 1
427488 99427488 1001 86380 86390 1
427448 99427448 1001 86380 86390 1
427361 99427361 1001 86380 86390 1
428669 99428669 1001 86380 86390 1
428458 99428458 1001 86380 86390 1
428133 99428133 1001 86380 86390 1
428136 99428136 1001 86380 86390 1
427752 99427752 1001 86380 86390 1
427820 99427820 1001 86380 86390 1
429003 99429003 1001 86380 86390 1
429140 99429140 1001 86380 86390 1
428750 99428750 1001 86380 86390 1
428986 99428986 1001 86380 86390 1
430164 99430164 1001 86380 86390 1
430069 99430069 1001 86380 86390 1
430074 99430074 1001 86380 86390 1
430331 99430331 1001 86380 86390 1
429835 99429835 1001 86380 86390 1
429791 99429791 1001 86380 86390 1
429752 99429752 1001 86380 86390 1
429265 99429265 1001 86380 86390 1
429298 99429298 1001 86380 86390 1
429300 99429300 1001 86380 86390 1
429281 99429281 1001 86380 86390 1
429356 99429356 1001 86380 86390 1
429387 99429387 1001 86380 86390 1
429220 99429220 1001 86380 86390 1
430486 99430486 1001 86380 86390 1
430434 99430434 1001 86380 86390 1
430496 99430496 1001 86380 86390 1
430652 99430652 1001 86380 86390 1
431984 99431984 1001 86380 86390 1
431772 99431772 1001 86380 86390 1
432001 99432001 1001 86380 86390 1
431895 99431895 1001 86380 86390 1
431725 99431725 1001 86380 86390 1
431287 99431287 1001 86380 86390 1
431478 99431478 1001 86380 86390 1
431506 99431506 1001 86380 86390 1
431561 99431561 1001 86380 86390 1
431362 99431362 1001 86380 86390 1
431499 99431499 1001 86380 86390 1
430926 99430926 1001 86380 86390 1
432241 99432241 1001 86380 86390 1
432434 99432434 1001 86380 86390 1
432207 99432207 1001 86380 86390 1
432081 99432081 1001 86380 86390 1
433485 99433485 1001 86380 86390 1
433587 99433587 1001 86380 86390 1
433641 99433641 1001 86380 86390 1
433349 99433349 1001 86380 86390 1
433717 99433717 1001 86380 86390 1
433297 99433297 1001 86380 86390 1
433067 99433067 1001 86380 86390 1
432721 99432721 1001 86380 86390 1
432826 99432826 1001 86380 86390 1
433828 99433828 1001 86380 86390 1
435158 99435158 1001 86380 86390 1
435098 99435098 1001 86380 86390 1
434755 99434755 1001 86380 86390 1
434931 99434931 1001 86380 86390 1
434354 99434354 1001 86380 86390 1
434330 99434330 1001 86380 86390 1
434561 99434561 1001 86380 86390 1
435867 99435867 1001 86380 86390 1
435856 99435856 1001 86380 86390 1
437005 99437005 1001 86380 86390 1
436881 99436881 1001 86380 86390 1
437132 99437132 1001 86380 86390 1
436345 99436345 1001 86380 86390 1
436469 99436469 1001 86380 86390 1
435926 99435926 1001 86380 86390 1
435938 99435938 1001 86380 86390 1
436211 99436211 1001 86380 86390 1
435925 99435925 1001 86380 86390 1
300056 99300056 1001 86380 86390 1
437346 99437346 1001 86380 86390 1
300099 99300099 1001 86380 86390 1
300061 99300061 1001 86380 86390 1
437328 99437328 1001 86380 86390 1
437197 99437197 1001 86380 86390 1
437289 99437289 1001 86380 86390 1
300054 99300054 1001 86380 86390 1
300561 99300561 1001 86380 86390 1
300537 99300537 1001 86380 86390 1
300698 99300698 1001 86380 86390 1
300556 99300556 1001 86380 86390 1
300674 99300674 1001 86380 86390 1
300726 99300726 1001 86380 86390 1
300421 99300421 1001 86380 86390 1
300337 99300337 1001 86380 86390 1
300406 99300406 1001 86380 86390 1
300167 99300167 1001 86380 86390 1
300868 99300868 1001 86380 86390 1
300909 99300909 1001 86380 86390 1
300930 99300930 1001 86380 86390 1
301261 99301261 1001 86380 86390 1
301201 99301201 1001 86380 86390 1
301056 99301056 1001 86380 86390 1
300952 99300952 1001 86380 86390 1
301658 99301658 1001 86380 86390 1
301725 99301725 1001 86380 86390 1
301650 99301650 1001 86380 86390 1
301614 99301614 1001 86380 86390 1
302304 99302304 1001 86380 86390 1
302241 99302241 1001 86380 86390 1
302199 99302199 1001 86380 86390 1
302037 99302037 1001 86380 86390 1
302077 99302077 1001 86380 86390 1
302172 99302172 1001 86380 86390 1
302096 99302096 1001 86380 86390 1
302174 99302174 1001 86380 86390 1
301851 99301851 1001 86380 86390 1
301942 99301942 1001 86380 86390 1
302548 99302548 1001 86380 86390 1
302563 99302563 1001 86380 86390 1
302463 99302463 1001 86380 86390 1
303028 99303028 1001 86380 86390 1
303030 99303030 1001 86380 86390 1
303060 99303060 1001 86380 86390 1
303155 99303155 1001 86380 86390 1
302825 99302825 1001 86380 86390 1
302890 99302890 1001 86380 86390 1
302974 99302974 1001 86380 86390 1
302735 99302735 1001 86380 86390 1
302593 99302593 1001 86380 86390 1
302623 99302623 1001 86380 86390 1
303265 99303265 1001 86380 86390 1
303242 99303242 1001 86380 86390 1
303984 99303984 1001 86380 86390 1
304029 99304029 1001 86380 86390 1
303711 99303711 1001 86380 86390 1
303634 99303634 1001 86380 86390 1
303677 99303677 1001 86380 86390 1
303768 99303768 1001 86380 86390 1
303641 99303641 1001 86380 86390 1
303556 99303556 1001 86380 86390 1
303536 99303536 1001 86380 86390 1
303446 99303446 1001 86380 86390 1
304122 99304122 1001 86380 86390 1
304126 99304126 1001 86380 86390 1
304115 99304115 1001 86380 86390 1
304120 99304120 1001 86380 86390 1
304172 99304172 1001 86380 86390 1
304705 99304705 1001 86380 86390 1
304545 99304545 1001 86380 86390 1
304562 99304562 1001 86380 86390 1
304251 99304251 1001 86380 86390 1
304398 99304398 1001 86380 86390 1
304424 99304424 1001 86380 86390 1
304269 99304269 1001 86380 86390 1
304440 99304440 1001 86380 86390 1
304441 99304441 1001 86380 86390 1
304973 99304973 1001 86380 86390 1
304975 99304975 1001 86380 86390 1
305015 99305015 1001 86380 86390 1
305003 99305003 1001 86380 86390 1
304875 99304875 1001 86380 86390 1
304956 99304956 1001 86380 86390 1
304945 99304945 1001 86380 86390 1
304868 99304868 1001 86380 86390 1
305622 99305622 1001 86380 86390 1
305576 99305576 1001 86380 86390 1
305602 99305602 1001 86380 86390 1
305628 99305628 1001 86380 86390 1
305492 99305492 1001 86380 86390 1
305352 99305352 1001 86380 86390 1
305297 99305297 1001 86380 86390 1
305236 99305236 1001 86380 86390 1
305114 99305114 1001 86380 86390 1
500041 99500041 1001 86380 86390 1
500080 99500080 1001 86380 86390 1
500072 99500072 1001 86380 86390 1
500111 99500111 1001 86380 86390 1
500660 99500660 1001 86380 86390 1
500662 99500662 1001 86380 86390 1
500615 99500615 1001 86380 86390 1
500577 99500577 1001 86380 86390 1
500422 99500422 1001 86380 86390 1
500322 99500322 1001 86380 86390 1
500297 99500297 1001 86380 86390 1
500316 99500316 1001 86380 86390 1
500265 99500265 1001 86380 86390 1
500240 99500240 1001 86380 86390 1
500905 99500905 1001 86380 86390 1
500828 99500828 1001 86380 86390 1
500947 99500947 1001 86380 86390 1
501013 99501013 1001 86380 86390 1
501437 99501437 1001 86380 86390 1
501615 99501615 1001 86380 86390 1
501484 99501484 1001 86380 86390 1
501357 99501357 1001 86380 86390 1
501295 99501295 1001 86380 86390 1
501321 99501321 1001 86380 86390 1
501259 99501259 1001 86380 86390 1
501263 99501263 1001 86380 86390 1
501143 99501143 1001 86380 86390 1
501173 99501173 1001 86380 86390 1
501818 99501818 1001 86380 86390 1
501806 99501806 1001 86380 86390 1
501669 99501669 1001 86380 86390 1
502331 99502331 1001 86380 86390 1
502320 99502320 1001 86380 86390 1
502141 99502141 1001 86380 86390 1
502130 99502130 1001 86380 86390 1
501966 99501966 1001 86380 86390 1
501928 99501928 1001 86380 86390 1
501916 99501916 1001 86380 86390 1
501932 99501932 1001 86380 86390 1
502545 99502545 1001 86380 86390 1
502584 99502584 1001 86380 86390 1
502576 99502576 1001 86380 86390 1
503178 99503178 1001 86380 86390 1
503091 99503091 1001 86380 86390 1
503246 99503246 1001 86380 86390 1
503156 99503156 1001 86380 86390 1
503249 99503249 1001 86380 86390 1
503121 99503121 1001 86380 86390 1
503160 99503160 1001 86380 86390 1
503187 99503187 1001 86380 86390 1
503098 99503098 1001 86380 86390 1
503077 99503077 1001 86380 86390 1
503029 99503029 1001 86380 86390 1
502965 99502965 1001 86380 86390 1
502781 99502781 1001 86380 86390 1
503496 99503496 1001 86380 86390 1
503362 99503362 1001 86380 86390 1
503468 99503468 1001 86380 86390 1
504095 99504095 1001 86380 86390 1
504062 99504062 1001 86380 86390 1
503849 99503849 1001 86380 86390 1
503775 99503775 1001 86380 86390 1
503711 99503711 1001 86380 86390 1
504315 99504315 1001 86380 86390 1
504251 99504251 1001 86380 86390 1
504252 99504252 1001 86380 86390 1
504279 99504279 1001 86380 86390 1
504767 99504767 1001 86380 86390 1
504886 99504886 1001 86380 86390 1
504929 99504929 1001 86380 86390 1
504718 99504718 1001 86380 86390 1
504654 99504654 1001 86380 86390 1
504555 99504555 1001 86380 86390 1
504594 99504594 1001 86380 86390 1
504401 99504401 1001 86380 86390 1
504351 99504351 1001 86380 86390 1
504442 99504442 1001 86380 86390 1
504420 99504420 1001 86380 86390 1
504511 99504511 1001 86380 86390 1
504330 99504330 1001 86380 86390 1
504987 99504987 1001 86380 86390 1
505091 99505091 1001 86380 86390 1
505656 99505656 1001 86380 86390 1
505571 99505571 1001 86380 86390 1
505651 99505651 1001 86380 86390 1
505653 99505653 1001 86380 86390 1
505331 99505331 1001 86380 86390 1
505357 99505357 1001 86380 86390 1
505311 99505311 1001 86380 86390 1
505221 99505221 1001 86380 86390 1
505286 99505286 1001 86380 86390 1
505250 99505250 1001 86380 86390 1
505874 99505874 1001 86380 86390 1
505926 99505926 1001 86380 86390 1
506442 99506442 1001 86380 86390 1
506538 99506538 1001 86380 86390 1
506589 99506589 1001 86380 86390 1
506493 99506493 1001 86380 86390 1
506211 99506211 1001 86380 86390 1
506341 99506341 1001 86380 86390 1
506388 99506388 1001 86380 86390 1
506113 99506113 1001 86380 86390 1
506127 99506127 1001 86380 86390 1
506156 99506156 1001 86380 86390 1
506736 99506736 1001 86380 86390 1
506597 99506597 1001 86380 86390 1
506720 99506720 1001 86380 86390 1
507244 99507244 1001 86380 86390 1
507414 99507414 1001 86380 86390 1
507266 99507266 1001 86380 86390 1
507332 99507332 1001 86380 86390 1
507037 99507037 1001 86380 86390 1
507144 99507144 1001 86380 86390 1
506985 99506985 1001 86380 86390 1
506989 99506989 1001 86380 86390 1
506954 99506954 1001 86380 86390 1
507601 99507601 1001 86380 86390 1
507560 99507560 1001 86380 86390 1
507548 99507548 1001 86380 86390 1
508249 99508249 1001 86380 86390 1
508201 99508201 1001 86380 86390 1
508106 99508106 1001 86380 86390 1
508018 99508018 1001 86380 86390 1
507967 99507967 1001 86380 86390 1
507982 99507982 1001 86380 86390 1
507706 99507706 1001 86380 86390 1
507792 99507792 1001 86380 86390 1
507782 99507782 1001 86380 86390 1
508297 99508297 1001 86380 86390 1
508402 99508402 1001 86380 86390 1
508443 99508443 1001 86380 86390 1
508421 99508421 1001 86380 86390 1
508937 99508937 1001 86380 86390 1
508913 99508913 1001 86380 86390 1
508859 99508859 1001 86380 86390 1
508822 99508822 1001 86380 86390 1
508667 99508667 1001 86380 86390 1
508682 99508682 1001 86380 86390 1
508613 99508613 1001 86380 86390 1
508498 99508498 1001 86380 86390 1
508487 99508487 1001 86380 86390 1
508554 99508554 1001 86380 86390 1
508466 99508466 1001 86380 86390 1
509130 99509130 1001 86380 86390 1
509080 99509080 1001 86380 86390 1
509210 99509210 1001 86380 86390 1
509774 99509774 1001 86380 86390 1
509712 99509712 1001 86380 86390 1
509728 99509728 1001 86380 86390 1
509633 99509633 1001 86380 86390 1
509560 99509560 1001 86380 86390 1
509321 99509321 1001 86380 86390 1
509452 99509452 1001 86380 86390 1
509406 99509406 1001 86380 86390 1
509981 99509981 1001 86380 86390 1
509970 99509970 1001 86380 86390 1
510076 99510076 1001 86380 86390 1
510585 99510585 1001 86380 86390 1
510630 99510630 1001 86380 86390 1
510567 99510567 1001 86380 86390 1
510461 99510461 1001 86380 86390 1
510397 99510397 1001 86380 86390 1
510377 99510377 1001 86380 86390 1
510264 99510264 1001 86380 86390 1
510109 99510109 1001 86380 86390 1
510266 99510266 1001 86380 86390 1
510870 99510870 1001 86380 86390 1
510914 99510914 1001 86380 86390 1
510852 99510852 1001 86380 86390 1
511426 99511426 1001 86380 86390 1
511553 99511553 1001 86380 86390 1
511402 99511402 1001 86380 86390 1
511522 99511522 1001 86380 86390 1
511473 99511473 1001 86380 86390 1
511435 99511435 1001 86380 86390 1
511500 99511500 1001 86380 86390 1
511273 99511273 1001 86380 86390 1
511156 99511156 1001 86380 86390 1
511146 99511146 1001 86380 86390 1
511343 99511343 1001 86380 86390 1
511040 99511040 1001 86380 86390 1
511108 99511108 1001 86380 86390 1
510992 99510992 1001 86380 86390 1
510940 99510940 1001 86380 86390 1
511736 99511736 1001 86380 86390 1
511570 99511570 1001 86380 86390 1
512343 99512343 1001 86380 86390 1
512331 99512331 1001 86380 86390 1
512306 99512306 1001 86380 86390 1
512312 99512312 1001 86380 86390 1
511969 99511969 1001 86380 86390 1
512036 99512036 1001 86380 86390 1
512160 99512160 1001 86380 86390 1
511914 99511914 1001 86380 86390 1
511799 99511799 1001 86380 86390 1
511865 99511865 1001 86380 86390 1
511935 99511935 1001 86380 86390 1
512469 99512469 1001 86380 86390 1
512525 99512525 1001 86380 86390 1
512474 99512474 1001 86380 86390 1
512514 99512514 1001 86380 86390 1
513014 99513014 1001 86380 86390 1
512910 99512910 1001 86380 86390 1
512794 99512794 1001 86380 86390 1
512894 99512894 1001 86380 86390 1
512723 99512723 1001 86380 86390 1
513336 99513336 1001 86380 86390 1
513248 99513248 1001 86380 86390 1
513274 99513274 1001 86380 86390 1
513300 99513300 1001 86380 86390 1
514030 99514030 1001 86380 86390 1
513933 99513933 1001 86380 86390 1
513832 99513832 1001 86380 86390 1
513974 99513974 1001 86380 86390 1
513643 99513643 1001 86380 86390 1
513515 99513515 1001 86380 86390 1
513438 99513438 1001 86380 86390 1
513542 99513542 1001 86380 86390 1
513607 99513607 1001 86380 86390 1
513452 99513452 1001 86380 86390 1
513608 99513608 1001 86380 86390 1
513610 99513610 1001 86380 86390 1
513483 99513483 1001 86380 86390 1
514041 99514041 1001 86380 86390 1
514069 99514069 1001 86380 86390 1
514185 99514185 1001 86380 86390 1
514137 99514137 1001 86380 86390 1
514154 99514154 1001 86380 86390 1
514182 99514182 1001 86380 86390 1
514683 99514683 1001 86380 86390 1
514535 99514535 1001 86380 86390 1
514602 99514602 1001 86380 86390 1
514565 99514565 1001 86380 86390 1
514598 99514598 1001 86380 86390 1
514907 99514907 1001 86380 86390 1
514859 99514859 1001 86380 86390 1
514939 99514939 1001 86380 86390 1
514940 99514940 1001 86380 86390 1
515627 99515627 1001 86380 86390 1
515589 99515589 1001 86380 86390 1
515377 99515377 1001 86380 86390 1
515456 99515456 1001 86380 86390 1
515194 99515194 1001 86380 86390 1
515104 99515104 1001 86380 86390 1
515182 99515182 1001 86380 86390 1
515234 99515234 1001 86380 86390 1
515200 99515200 1001 86380 86390 1
515124 99515124 1001 86380 86390 1
515876 99515876 1001 86380 86390 1
516334 99516334 1001 86380 86390 1
516373 99516373 1001 86380 86390 1
516310 99516310 1001 86380 86390 1
516494 99516494 1001 86380 86390 1
516377 99516377 1001 86380 86390 1
516314 99516314 1001 86380 86390 1
516213 99516213 1001 86380 86390 1
516115 99516115 1001 86380 86390 1
516156 99516156 1001 86380 86390 1
516286 99516286 1001 86380 86390 1
515992 99515992 1001 86380 86390 1
516074 99516074 1001 86380 86390 1
516050 99516050 1001 86380 86390 1
516670 99516670 1001 86380 86390 1
516568 99516568 1001 86380 86390 1
517302 99517302 1001 86380 86390 1
517308 99517308 1001 86380 86390 1
517317 99517317 1001 86380 86390 1
517329 99517329 1001 86380 86390 1
517284 99517284 1001 86380 86390 1
517087 99517087 1001 86380 86390 1
516863 99516863 1001 86380 86390 1
516762 99516762 1001 86380 86390 1
516906 99516906 1001 86380 86390 1
517436 99517436 1001 86380 86390 1
517450 99517450 1001 86380 86390 1
517502 99517502 1001 86380 86390 1
517399 99517399 1001 86380 86390 1
517529 99517529 1001 86380 86390 1
517422 99517422 1001 86380 86390 1
518112 99518112 1001 86380 86390 1
518023 99518023 1001 86380 86390 1
518128 99518128 1001 86380 86390 1
517960 99517960 1001 86380 86390 1
518002 99518002 1001 86380 86390 1
517764 99517764 1001 86380 86390 1
517860 99517860 1001 86380 86390 1
517593 99517593 1001 86380 86390 1
517711 99517711 1001 86380 86390 1
517713 99517713 1001 86380 86390 1
517625 99517625 1001 86380 86390 1
517587 99517587 1001 86380 86390 1
517655 99517655 1001 86380 86390 1
517591 99517591 1001 86380 86390 1
517656 99517656 1001 86380 86390 1
517657 99517657 1001 86380 86390 1
517747 99517747 1001 86380 86390 1
518198 99518198 1001 86380 86390 1
518270 99518270 1001 86380 86390 1
518179 99518179 1001 86380 86390 1
518873 99518873 1001 86380 86390 1
518955 99518955 1001 86380 86390 1
518852 99518852 1001 86380 86390 1
518856 99518856 1001 86380 86390 1
518618 99518618 1001 86380 86390 1
518638 99518638 1001 86380 86390 1
518539 99518539 1001 86380 86390 1
518520 99518520 1001 86380 86390 1
518392 99518392 1001 86380 86390 1
519170 99519170 1001 86380 86390 1
519030 99519030 1001 86380 86390 1
519121 99519121 1001 86380 86390 1
519175 99519175 1001 86380 86390 1
519111 99519111 1001 86380 86390 1
519617 99519617 1001 86380 86390 1
519733 99519733 1001 86380 86390 1
519722 99519722 1001 86380 86390 1
519548 99519548 1001 86380 86390 1
519425 99519425 1001 86380 86390 1
519464 99519464 1001 86380 86390 1
519340 99519340 1001 86380 86390 1
519277 99519277 1001 86380 86390 1
519394 99519394 1001 86380 86390 1
519226 99519226 1001 86380 86390 1
519242 99519242 1001 86380 86390 1
520009 99520009 1001 86380 86390 1
520579 99520579 1001 86380 86390 1
520541 99520541 1001 86380 86390 1
520464 99520464 1001 86380 86390 1
520371 99520371 1001 86380 86390 1
520424 99520424 1001 86380 86390 1
520230 99520230 1001 86380 86390 1
520312 99520312 1001 86380 86390 1
520354 99520354 1001 86380 86390 1
520434 99520434 1001 86380 86390 1
520729 99520729 1001 86380 86390 1
520800 99520800 1001 86380 86390 1
520840 99520840 1001 86380 86390 1
520750 99520750 1001 86380 86390 1
521436 99521436 1001 86380 86390 1
521382 99521382 1001 86380 86390 1
521370 99521370 1001 86380 86390 1
521464 99521464 1001 86380 86390 1
521243 99521243 1001 86380 86390 1
521205 99521205 1001 86380 86390 1
521078 99521078 1001 86380 86390 1
520926 99520926 1001 86380 86390 1
520941 99520941 1001 86380 86390 1
521022 99521022 1001 86380 86390 1
520972 99520972 1001 86380 86390 1
521593 99521593 1001 86380 86390 1
522292 99522292 1001 86380 86390 1
522176 99522176 1001 86380 86390 1
521932 99521932 1001 86380 86390 1
521948 99521948 1001 86380 86390 1
521965 99521965 1001 86380 86390 1
521714 99521714 1001 86380 86390 1
522396 99522396 1001 86380 86390 1
522410 99522410 1001 86380 86390 1
522457 99522457 1001 86380 86390 1
523076 99523076 1001 86380 86390 1
522960 99522960 1001 86380 86390 1
523051 99523051 1001 86380 86390 1
522950 99522950 1001 86380 86390 1
523041 99523041 1001 86380 86390 1
522849 99522849 1001 86380 86390 1
522742 99522742 1001 86380 86390 1
522640 99522640 1001 86380 86390 1
522551 99522551 1001 86380 86390 1
522513 99522513 1001 86380 86390 1
522599 99522599 1001 86380 86390 1
523223 99523223 1001 86380 86390 1
523275 99523275 1001 86380 86390 1
523152 99523152 1001 86380 86390 1
523766 99523766 1001 86380 86390 1
523793 99523793 1001 86380 86390 1
523783 99523783 1001 86380 86390 1
523811 99523811 1001 86380 86390 1
523799 99523799 1001 86380 86390 1
523715 99523715 1001 86380 86390 1
523669 99523669 1001 86380 86390 1
523566 99523566 1001 86380 86390 1
523648 99523648 1001 86380 86390 1
523531 99523531 1001 86380 86390 1
523532 99523532 1001 86380 86390 1
523352 99523352 1001 86380 86390 1
523435 99523435 1001 86380 86390 1
523513 99523513 1001 86380 86390 1
523386 99523386 1001 86380 86390 1
524149 99524149 1001 86380 86390 1
524139 99524139 1001 86380 86390 1
524050 99524050 1001 86380 86390 1
524655 99524655 1001 86380 86390 1
524674 99524674 1001 86380 86390 1
524704 99524704 1001 86380 86390 1
524640 99524640 1001 86380 86390 1
524462 99524462 1001 86380 86390 1
524468 99524468 1001 86380 86390 1
524392 99524392 1001 86380 86390 1
524260 99524260 1001 86380 86390 1
524274 99524274 1001 86380 86390 1
524173 99524173 1001 86380 86390 1
524227 99524227 1001 86380 86390 1
524796 99524796 1001 86380 86390 1
525496 99525496 1001 86380 86390 1
525446 99525446 1001 86380 86390 1
525421 99525421 1001 86380 86390 1
525447 99525447 1001 86380 86390 1
525506 99525506 1001 86380 86390 1
525206 99525206 1001 86380 86390 1
525146 99525146 1001 86380 86390 1
525100 99525100 1001 86380 86390 1
525686 99525686 1001 86380 86390 1
525681 99525681 1001 86380 86390 1
526396 99526396 1001 86380 86390 1
526402 99526402 1001 86380 86390 1
526226 99526226 1001 86380 86390 1
526415 99526415 1001 86380 86390 1
526127 99526127 1001 86380 86390 1
526106 99526106 1001 86380 86390 1
526171 99526171 1001 86380 86390 1
526123 99526123 1001 86380 86390 1
525805 99525805 1001 86380 86390 1
525859 99525859 1001 86380 86390 1
525847 99525847 1001 86380 86390 1
525912 99525912 1001 86380 86390 1
525939 99525939 1001 86380 86390 1
525994 99525994 1001 86380 86390 1
525944 99525944 1001 86380 86390 1
526551 99526551 1001 86380 86390 1
526487 99526487 1001 86380 86390 1
526604 99526604 1001 86380 86390 1
526520 99526520 1001 86380 86390 1
526482 99526482 1001 86380 86390 1
527193 99527193 1001 86380 86390 1
527181 99527181 1001 86380 86390 1
527244 99527244 1001 86380 86390 1
527132 99527132 1001 86380 86390 1
527035 99527035 1001 86380 86390 1
527001 99527001 1001 86380 86390 1
526886 99526886 1001 86380 86390 1
526758 99526758 1001 86380 86390 1
526683 99526683 1001 86380 86390 1
526709 99526709 1001 86380 86390 1
526687 99526687 1001 86380 86390 1
526742 99526742 1001 86380 86390 1
527444 99527444 1001 86380 86390 1
527277 99527277 1001 86380 86390 1
527382 99527382 1001 86380 86390 1
527373 99527373 1001 86380 86390 1
527296 99527296 1001 86380 86390 1
527884 99527884 1001 86380 86390 1
527779 99527779 1001 86380 86390 1
527678 99527678 1001 86380 86390 1
527744 99527744 1001 86380 86390 1
527548 99527548 1001 86380 86390 1
528270 99528270 1001 86380 86390 1
528183 99528183 1001 86380 86390 1
528240 99528240 1001 86380 86390 1
528735 99528735 1001 86380 86390 1
528852 99528852 1001 86380 86390 1
528816 99528816 1001 86380 86390 1
528716 99528716 1001 86380 86390 1
528769 99528769 1001 86380 86390 1
528836 99528836 1001 86380 86390 1
528895 99528895 1001 86380 86390 1
528623 99528623 1001 86380 86390 1
528637 99528637 1001 86380 86390 1
528689 99528689 1001 86380 86390 1
528640 99528640 1001 86380 86390 1
528411 99528411 1001 86380 86390 1
528347 99528347 1001 86380 86390 1
528400 99528400 1001 86380 86390 1
528484 99528484 1001 86380 86390 1
528912 99528912 1001 86380 86390 1
529023 99529023 1001 86380 86390 1
529104 99529104 1001 86380 86390 1
528975 99528975 1001 86380 86390 1
529643 99529643 1001 86380 86390 1
529540 99529540 1001 86380 86390 1
529605 99529605 1001 86380 86390 1
529645 99529645 1001 86380 86390 1
529458 99529458 1001 86380 86390 1
529510 99529510 1001 86380 86390 1
529346 99529346 1001 86380 86390 1
529517 99529517 1001 86380 86390 1
529466 99529466 1001 86380 86390 1
529275 99529275 1001 86380 86390 1
529133 99529133 1001 86380 86390 1
529265 99529265 1001 86380 86390 1
529143 99529143 1001 86380 86390 1
529286 99529286 1001 86380 86390 1
529880 99529880 1001 86380 86390 1
529756 99529756 1001 86380 86390 1
530456 99530456 1001 86380 86390 1
530473 99530473 1001 86380 86390 1
530540 99530540 1001 86380 86390 1
530296 99530296 1001 86380 86390 1
530157 99530157 1001 86380 86390 1
530341 99530341 1001 86380 86390 1
530076 99530076 1001 86380 86390 1
530053 99530053 1001 86380 86390 1
530105 99530105 1001 86380 86390 1
530134 99530134 1001 86380 86390 1
530681 99530681 1001 86380 86390 1
530724 99530724 1001 86380 86390 1
530571 99530571 1001 86380 86390 1
530662 99530662 1001 86380 86390 1
531290 99531290 1001 86380 86390 1
531292 99531292 1001 86380 86390 1
531148 99531148 1001 86380 86390 1
531125 99531125 1001 86380 86390 1
531061 99531061 1001 86380 86390 1
531063 99531063 1001 86380 86390 1
531056 99531056 1001 86380 86390 1
531070 99531070 1001 86380 86390 1
530818 99530818 1001 86380 86390 1
530951 99530951 1001 86380 86390 1
530952 99530952 1001 86380 86390 1
531457 99531457 1001 86380 86390 1
531446 99531446 1001 86380 86390 1
531474 99531474 1001 86380 86390 1
531476 99531476 1001 86380 86390 1
531425 99531425 1001 86380 86390 1
531414 99531414 1001 86380 86390 1
532077 99532077 1001 86380 86390 1
532152 99532152 1001 86380 86390 1
532089 99532089 1001 86380 86390 1
531924 99531924 1001 86380 86390 1
531959 99531959 1001 86380 86390 1
531986 99531986 1001 86380 86390 1
531844 99531844 1001 86380 86390 1
531714 99531714 1001 86380 86390 1
531671 99531671 1001 86380 86390 1
532374 99532374 1001 86380 86390 1
532351 99532351 1001 86380 86390 1
533010 99533010 1001 86380 86390 1
532777 99532777 1001 86380 86390 1
532675 99532675 1001 86380 86390 1
532516 99532516 1001 86380 86390 1
532607 99532607 1001 86380 86390 1
532432 99532432 1001 86380 86390 1
532512 99532512 1001 86380 86390 1
532474 99532474 1001 86380 86390 1
533133 99533133 1001 86380 86390 1
533101 99533101 1001 86380 86390 1
533743 99533743 1001 86380 86390 1
533692 99533692 1001 86380 86390 1
533680 99533680 1001 86380 86390 1
533683 99533683 1001 86380 86390 1
533843 99533843 1001 86380 86390 1
533510 99533510 1001 86380 86390 1
533584 99533584 1001 86380 86390 1
533611 99533611 1001 86380 86390 1
533508 99533508 1001 86380 86390 1
533625 99533625 1001 86380 86390 1
533426 99533426 1001 86380 86390 1
533365 99533365 1001 86380 86390 1
533366 99533366 1001 86380 86390 1
533882 99533882 1001 86380 86390 1
533961 99533961 1001 86380 86390 1
533886 99533886 1001 86380 86390 1
534508 99534508 1001 86380 86390 1
534587 99534587 1001 86380 86390 1
534285 99534285 1001 86380 86390 1
534329 99534329 1001 86380 86390 1
534347 99534347 1001 86380 86390 1
534360 99534360 1001 86380 86390 1
534374 99534374 1001 86380 86390 1
534174 99534174 1001 86380 86390 1
534864 99534864 1001 86380 86390 1
534724 99534724 1001 86380 86390 1
534795 99534795 1001 86380 86390 1
534718 99534718 1001 86380 86390 1
534822 99534822 1001 86380 86390 1
535460 99535460 1001 86380 86390 1
535477 99535477 1001 86380 86390 1
535348 99535348 1001 86380 86390 1
535390 99535390 1001 86380 86390 1
535244 99535244 1001 86380 86390 1
535054 99535054 1001 86380 86390 1
534940 99534940 1001 86380 86390 1
535651 99535651 1001 86380 86390 1
535681 99535681 1001 86380 86390 1
535594 99535594 1001 86380 86390 1
535596 99535596 1001 86380 86390 1
535648 99535648 1001 86380 86390 1
536205 99536205 1001 86380 86390 1
535967 99535967 1001 86380 86390 1
535945 99535945 1001 86380 86390 1
536078 99536078 1001 86380 86390 1
535903 99535903 1001 86380 86390 1
536494 99536494 1001 86380 86390 1
536496 99536496 1001 86380 86390 1
537062 99537062 1001 86380 86390 1
537116 99537116 1001 86380 86390 1
537148 99537148 1001 86380 86390 1
536969 99536969 1001 86380 86390 1
537111 99537111 1001 86380 86390 1
536771 99536771 1001 86380 86390 1
536582 99536582 1001 86380 86390 1
536725 99536725 1001 86380 86390 1
536629 99536629 1001 86380 86390 1
536734 99536734 1001 86380 86390 1
537341 99537341 1001 86380 86390 1
537317 99537317 1001 86380 86390 1
537331 99537331 1001 86380 86390 1
537242 99537242 1001 86380 86390 1
537232 99537232 1001 86380 86390 1
537246 99537246 1001 86380 86390 1
537171 99537171 1001 86380 86390 1
537879 99537879 1001 86380 86390 1
537905 99537905 1001 86380 86390 1
537895 99537895 1001 86380 86390 1
537978 99537978 1001 86380 86390 1
537883 99537883 1001 86380 86390 1
537749 99537749 1001 86380 86390 1
537529 99537529 1001 86380 86390 1
537439 99537439 1001 86380 86390 1
537998 99537998 1001 86380 86390 1
538078 99538078 1001 86380 86390 1
538043 99538043 1001 86380 86390 1
538018 99538018 1001 86380 86390 1
538155 99538155 1001 86380 86390 1
538680 99538680 1001 86380 86390 1
538442 99538442 1001 86380 86390 1
538437 99538437 1001 86380 86390 1
538555 99538555 1001 86380 86390 1
538465 99538465 1001 86380 86390 1
538323 99538323 1001 86380 86390 1
538240 99538240 1001 86380 86390 1
538372 99538372 1001 86380 86390 1
538867 99538867 1001 86380 86390 1
538932 99538932 1001 86380 86390 1
538907 99538907 1001 86380 86390 1
539012 99539012 1001 86380 86390 1
538857 99538857 1001 86380 86390 1
539004 99539004 1001 86380 86390 1
539609 99539609 1001 86380 86390 1
539476 99539476 1001 86380 86390 1
539611 99539611 1001 86380 86390 1
539478 99539478 1001 86380 86390 1
539557 99539557 1001 86380 86390 1
539480 99539480 1001 86380 86390 1
539584 99539584 1001 86380 86390 1
539560 99539560 1001 86380 86390 1
539522 99539522 1001 86380 86390 1
539561 99539561 1001 86380 86390 1
539398 99539398 1001 86380 86390 1
539309 99539309 1001 86380 86390 1
539271 99539271 1001 86380 86390 1
539300 99539300 1001 86380 86390 1
539304 99539304 1001 86380 86390 1
539128 99539128 1001 86380 86390 1
539170 99539170 1001 86380 86390 1
539123 99539123 1001 86380 86390 1
539769 99539769 1001 86380 86390 1
539837 99539837 1001 86380 86390 1
539747 99539747 1001 86380 86390 1
539813 99539813 1001 86380 86390 1
539648 99539648 1001 86380 86390 1
539701 99539701 1001 86380 86390 1
540450 99540450 1001 86380 86390 1
540146 99540146 1001 86380 86390 1
540211 99540211 1001 86380 86390 1
540188 99540188 1001 86380 86390 1
540098 99540098 1001 86380 86390 1
540141 99540141 1001 86380 86390 1
539950 99539950 1001 86380 86390 1
540007 99540007 1001 86380 86390 1
539892 99539892 1001 86380 86390 1
540607 99540607 1001 86380 86390 1
540468 99540468 1001 86380 86390 1
540577 99540577 1001 86380 86390 1
540642 99540642 1001 86380 86390 1
540592 99540592 1001 86380 86390 1
541290 99541290 1001 86380 86390 1
541219 99541219 1001 86380 86390 1
541185 99541185 1001 86380 86390 1
540945 99540945 1001 86380 86390 1
541052 99541052 1001 86380 86390 1
540975 99540975 1001 86380 86390 1
541003 99541003 1001 86380 86390 1
540970 99540970 1001 86380 86390 1
541035 99541035 1001 86380 86390 1
540754 99540754 1001 86380 86390 1
540780 99540780 1001 86380 86390 1
540691 99540691 1001 86380 86390 1
541435 99541435 1001 86380 86390 1
541362 99541362 1001 86380 86390 1
541401 99541401 1001 86380 86390 1
541483 99541483 1001 86380 86390 1
541942 99541942 1001 86380 86390 1
541944 99541944 1001 86380 86390 1
541932 99541932 1001 86380 86390 1
542108 99542108 1001 86380 86390 1
541760 99541760 1001 86380 86390 1
541814 99541814 1001 86380 86390 1
541538 99541538 1001 86380 86390 1
541606 99541606 1001 86380 86390 1
541633 99541633 1001 86380 86390 1
541574 99541574 1001 86380 86390 1
542148 99542148 1001 86380 86390 1
542228 99542228 1001 86380 86390 1
542319 99542319 1001 86380 86390 1
542193 99542193 1001 86380 86390 1
542883 99542883 1001 86380 86390 1
542873 99542873 1001 86380 86390 1
542874 99542874 1001 86380 86390 1
542771 99542771 1001 86380 86390 1
542938 99542938 1001 86380 86390 1
542610 99542610 1001 86380 86390 1
542719 99542719 1001 86380 86390 1
542607 99542607 1001 86380 86390 1
542428 99542428 1001 86380 86390 1
542484 99542484 1001 86380 86390 1
542438 99542438 1001 86380 86390 1
543143 99543143 1001 86380 86390 1
543634 99543634 1001 86380 86390 1
543716 99543716 1001 86380 86390 1
543508 99543508 1001 86380 86390 1
543254 99543254 1001 86380 86390 1
543195 99543195 1001 86380 86390 1
543198 99543198 1001 86380 86390 1
543162 99543162 1001 86380 86390 1
543862 99543862 1001 86380 86390 1
543902 99543902 1001 86380 86390 1
543828 99543828 1001 86380 86390 1
543959 99543959 1001 86380 86390 1
544570 99544570 1001 86380 86390 1
544513 99544513 1001 86380 86390 1
544426 99544426 1001 86380 86390 1
544251 99544251 1001 86380 86390 1
544307 99544307 1001 86380 86390 1
544192 99544192 1001 86380 86390 1
544387 99544387 1001 86380 86390 1
544220 99544220 1001 86380 86390 1
544196 99544196 1001 86380 86390 1
544352 99544352 1001 86380 86390 1
544146 99544146 1001 86380 86390 1
544062 99544062 1001 86380 86390 1
400182 99400182 1001 86380 86390 1
400389 99400389 1001 86380 86390 1
400528 99400528 1001 86380 86390 1
400824 99400824 1001 86380 86390 1
400771 99400771 1001 86380 86390 1
401062 99401062 1001 86380 86390 1
401132 99401132 1001 86380 86390 1
401105 99401105 1001 86380 86390 1
401235 99401235 1001 86380 86390 1
401312 99401312 1001 86380 86390 1
401498 99401498 1001 86380 86390 1
401687 99401687 1001 86380 86390 1
401699 99401699 1001 86380 86390 1
401762 99401762 1001 86380 86390 1
401881 99401881 1001 86380 86390 1
401854 99401854 1001 86380 86390 1
402015 99402015 1001 86380 86390 1
402293 99402293 1001 86380 86390 1
402687 99402687 1001 86380 86390 1
402863 99402863 1001 86380 86390 1
402905 99402905 1001 86380 86390 1
403028 99403028 1001 86380 86390 1
403408 99403408 1001 86380 86390 1
403546 99403546 1001 86380 86390 1
403636 99403636 1001 86380 86390 1
404027 99404027 1001 86380 86390 1
404213 99404213 1001 86380 86390 1
404476 99404476 1001 86380 86390 1
404520 99404520 1001 86380 86390 1
404768 99404768 1001 86380 86390 1
404919 99404919 1001 86380 86390 1
405002 99405002 1001 86380 86390 1
405157 99405157 1001 86380 86390 1
405374 99405374 1001 86380 86390 1
405502 99405502 1001 86380 86390 1
405727 99405727 1001 86380 86390 1
405677 99405677 1001 86380 86390 1
405928 99405928 1001 86380 86390 1
405910 99405910 1001 86380 86390 1
406025 99406025 1001 86380 86390 1
406029 99406029 1001 86380 86390 1
406030 99406030 1001 86380 86390 1
406241 99406241 1001 86380 86390 1
406380 99406380 1001 86380 86390 1
406368 99406368 1001 86380 86390 1
406571 99406571 1001 86380 86390 1
406679 99406679 1001 86380 86390 1
406796 99406796 1001 86380 86390 1
406820 99406820 1001 86380 86390 1
406906 99406906 1001 86380 86390 1
406863 99406863 1001 86380 86390 1
406973 99406973 1001 86380 86390 1
407062 99407062 1001 86380 86390 1
407326 99407326 1001 86380 86390 1
407248 99407248 1001 86380 86390 1
407375 99407375 1001 86380 86390 1
407406 99407406 1001 86380 86390 1
407541 99407541 1001 86380 86390 1
407848 99407848 1001 86380 86390 1
407677 99407677 1001 86380 86390 1
408048 99408048 1001 86380 86390 1
407993 99407993 1001 86380 86390 1
408111 99408111 1001 86380 86390 1
408377 99408377 1001 86380 86390 1
408425 99408425 1001 86380 86390 1
408410 99408410 1001 86380 86390 1
409074 99409074 1001 86380 86390 1
409298 99409298 1001 86380 86390 1
409347 99409347 1001 86380 86390 1
409592 99409592 1001 86380 86390 1
409752 99409752 1001 86380 86390 1
409727 99409727 1001 86380 86390 1
409696 99409696 1001 86380 86390 1
409812 99409812 1001 86380 86390 1
409861 99409861 1001 86380 86390 1
409922 99409922 1001 86380 86390 1
410204 99410204 1001 86380 86390 1
410196 99410196 1001 86380 86390 1
410115 99410115 1001 86380 86390 1
410347 99410347 1001 86380 86390 1
410459 99410459 1001 86380 86390 1
410484 99410484 1001 86380 86390 1
410420 99410420 1001 86380 86390 1
410490 99410490 1001 86380 86390 1
410554 99410554 1001 86380 86390 1
410880 99410880 1001 86380 86390 1
411198 99411198 1001 86380 86390 1
411288 99411288 1001 86380 86390 1
411444 99411444 1001 86380 86390 1
411469 99411469 1001 86380 86390 1
411650 99411650 1001 86380 86390 1
412110 99412110 1001 86380 86390 1
412254 99412254 1001 86380 86390 1
413471 99413471 1001 86380 86390 1
413312 99413312 1001 86380 86390 1
413421 99413421 1001 86380 86390 1
413321 99413321 1001 86380 86390 1
413655 99413655 1001 86380 86390 1
413552 99413552 1001 86380 86390 1
413541 99413541 1001 86380 86390 1
413589 99413589 1001 86380 86390 1
412952 99412952 1001 86380 86390 1
412942 99412942 1001 86380 86390 1
413151 99413151 1001 86380 86390 1
413204 99413204 1001 86380 86390 1
412835 99412835 1001 86380 86390 1
412791 99412791 1001 86380 86390 1
413817 99413817 1001 86380 86390 1
414946 99414946 1001 86380 86390 1
414930 99414930 1001 86380 86390 1
415176 99415176 1001 86380 86390 1
414820 99414820 1001 86380 86390 1
414789 99414789 1001 86380 86390 1
414198 99414198 1001 86380 86390 1
414382 99414382 1001 86380 86390 1
414407 99414407 1001 86380 86390 1
414233 99414233 1001 86380 86390 1
415335 99415335 1001 86380 86390 1
416672 99416672 1001 86380 86390 1
416726 99416726 1001 86380 86390 1
416928 99416928 1001 86380 86390 1
416816 99416816 1001 86380 86390 1
416616 99416616 1001 86380 86390 1
416747 99416747 1001 86380 86390 1
416226 99416226 1001 86380 86390 1
416488 99416488 1001 86380 86390 1
416227 99416227 1001 86380 86390 1
416121 99416121 1001 86380 86390 1
415998 99415998 1001 86380 86390 1
416003 99416003 1001 86380 86390 1
417094 99417094 1001 86380 86390 1
417368 99417368 1001 86380 86390 1
417445 99417445 1001 86380 86390 1
417427 99417427 1001 86380 86390 1
417435 99417435 1001 86380 86390 1
417562 99417562 1001 86380 86390 1
418800 99418800 1001 86380 86390 1
418673 99418673 1001 86380 86390 1
418674 99418674 1001 86380 86390 1
418755 99418755 1001 86380 86390 1
418790 99418790 1001 86380 86390 1
418085 99418085 1001 86380 86390 1
418257 99418257 1001 86380 86390 1
418265 99418265 1001 86380 86390 1
417728 99417728 1001 86380 86390 1
418939 99418939 1001 86380 86390 1
419061 99419061 1001 86380 86390 1
418965 99418965 1001 86380 86390 1
420205 99420205 1001 86380 86390 1
420265 99420265 1001 86380 86390 1
420324 99420324 1001 86380 86390 1
419457 99419457 1001 86380 86390 1
419554 99419554 1001 86380 86390 1
419558 99419558 1001 86380 86390 1
420816 99420816 1001 86380 86390 1
420448 99420448 1001 86380 86390 1
420655 99420655 1001 86380 86390 1
420679 99420679 1001 86380 86390 1
420449 99420449 1001 86380 86390 1
420702 99420702 1001 86380 86390 1
421795 99421795 1001 86380 86390 1
421876 99421876 1001 86380 86390 1
421504 99421504 1001 86380 86390 1
421317 99421317 1001 86380 86390 1
421615 99421615 1001 86380 86390 1
421488 99421488 1001 86380 86390 1
421532 99421532 1001 86380 86390 1
421561 99421561 1001 86380 86390 1
421424 99421424 1001 86380 86390 1
421632 99421632 1001 86380 86390 1
421240 99421240 1001 86380 86390 1
421052 99421052 1001 86380 86390 1
420850 99420850 1001 86380 86390 1
422435 99422435 1001 86380 86390 1
422479 99422479 1001 86380 86390 1
422277 99422277 1001 86380 86390 1
422460 99422460 1001 86380 86390 1
422363 99422363 1001 86380 86390 1
422370 99422370 1001 86380 86390 1
423517 99423517 1001 86380 86390 1
423455 99423455 1001 86380 86390 1
423081 99423081 1001 86380 86390 1
422905 99422905 1001 86380 86390 1
422545 99422545 1001 86380 86390 1
424135 99424135 1001 86380 86390 1
423934 99423934 1001 86380 86390 1
424033 99424033 1001 86380 86390 1
425326 99425326 1001 86380 86390 1
425032 99425032 1001 86380 86390 1
424736 99424736 1001 86380 86390 1
424315 99424315 1001 86380 86390 1
424412 99424412 1001 86380 86390 1
424446 99424446 1001 86380 86390 1
424255 99424255 1001 86380 86390 1
424335 99424335 1001 86380 86390 1
425587 99425587 1001 86380 86390 1
425672 99425672 1001 86380 86390 1
426723 99426723 1001 86380 86390 1
427060 99427060 1001 86380 86390 1
426853 99426853 1001 86380 86390 1
426960 99426960 1001 86380 86390 1
426524 99426524 1001 86380 86390 1
425948 99425948 1001 86380 86390 1
425953 99425953 1001 86380 86390 1
426276 99426276 1001 86380 86390 1
427257 99427257 1001 86380 86390 1
428552 99428552 1001 86380 86390 1
428509 99428509 1001 86380 86390 1
428388 99428388 1001 86380 86390 1
428006 99428006 1001 86380 86390 1
428195 99428195 1001 86380 86390 1
427761 99427761 1001 86380 86390 1
427819 99427819 1001 86380 86390 1
427922 99427922 1001 86380 86390 1
429076 99429076 1001 86380 86390 1
428886 99428886 1001 86380 86390 1
428742 99428742 1001 86380 86390 1
428797 99428797 1001 86380 86390 1
428810 99428810 1001 86380 86390 1
430319 99430319 1001 86380 86390 1
429994 99429994 1001 86380 86390 1
430103 99430103 1001 86380 86390 1
430284 99430284 1001 86380 86390 1
430188 99430188 1001 86380 86390 1
430065 99430065 1001 86380 86390 1
429824 99429824 1001 86380 86390 1
429383 99429383 1001 86380 86390 1
429238 99429238 1001 86380 86390 1
430438 99430438 1001 86380 86390 1
430512 99430512 1001 86380 86390 1
430653 99430653 1001 86380 86390 1
431861 99431861 1001 86380 86390 1
431966 99431966 1001 86380 86390 1
431923 99431923 1001 86380 86390 1
431584 99431584 1001 86380 86390 1
431310 99431310 1001 86380 86390 1
431403 99431403 1001 86380 86390 1
431434 99431434 1001 86380 86390 1
431508 99431508 1001 86380 86390 1
431512 99431512 1001 86380 86390 1
431518 99431518 1001 86380 86390 1
431301 99431301 1001 86380 86390 1
431520 99431520 1001 86380 86390 1
430985 99430985 1001 86380 86390 1
431248 99431248 1001 86380 86390 1
430887 99430887 1001 86380 86390 1
432430 99432430 1001 86380 86390 1
432272 99432272 1001 86380 86390 1
432137 99432137 1001 86380 86390 1
433392 99433392 1001 86380 86390 1
433588 99433588 1001 86380 86390 1
433478 99433478 1001 86380 86390 1
433291 99433291 1001 86380 86390 1
433054 99433054 1001 86380 86390 1
433154 99433154 1001 86380 86390 1
432498 99432498 1001 86380 86390 1
432613 99432613 1001 86380 86390 1
432889 99432889 1001 86380 86390 1
432843 99432843 1001 86380 86390 1
432577 99432577 1001 86380 86390 1
433862 99433862 1001 86380 86390 1
433906 99433906 1001 86380 86390 1
433771 99433771 1001 86380 86390 1
435390 99435390 1001 86380 86390 1
435260 99435260 1001 86380 86390 1
435238 99435238 1001 86380 86390 1
435243 99435243 1001 86380 86390 1
435002 99435002 1001 86380 86390 1
434333 99434333 1001 86380 86390 1
435595 99435595 1001 86380 86390 1
435756 99435756 1001 86380 86390 1
436393 99436393 1001 86380 86390 1
436377 99436377 1001 86380 86390 1
436557 99436557 1001 86380 86390 1
436698 99436698 1001 86380 86390 1
436213 99436213 1001 86380 86390 1
436072 99436072 1001 86380 86390 1
436278 99436278 1001 86380 86390 1
435919 99435919 1001 86380 86390 1
436065 99436065 1001 86380 86390 1
300035 99300035 1001 86380 86390 1
437311 99437311 1001 86380 86390 1
300628 99300628 1001 86380 86390 1
300711 99300711 1001 86380 86390 1
300543 99300543 1001 86380 86390 1
300661 99300661 1001 86380 86390 1
300474 99300474 1001 86380 86390 1
300436 99300436 1001 86380 86390 1
300375 99300375 1001 86380 86390 1
300211 99300211 1001 86380 86390 1
300187 99300187 1001 86380 86390 1
300766 99300766 1001 86380 86390 1
300925 99300925 1001 86380 86390 1
301465 99301465 1001 86380 86390 1
301389 99301389 1001 86380 86390 1
301555 99301555 1001 86380 86390 1
301364 99301364 1001 86380 86390 1
301464 99301464 1001 86380 86390 1
301477 99301477 1001 86380 86390 1
301172 99301172 1001 86380 86390 1
301146 99301146 1001 86380 86390 1
301228 99301228 1001 86380 86390 1
301344 99301344 1001 86380 86390 1
300962 99300962 1001 86380 86390 1
301698 99301698 1001 86380 86390 1
301756 99301756 1001 86380 86390 1
302295 99302295 1001 86380 86390 1
302262 99302262 1001 86380 86390 1
302250 99302250 1001 86380 86390 1
302238 99302238 1001 86380 86390 1
302035 99302035 1001 86380 86390 1
302114 99302114 1001 86380 86390 1
302016 99302016 1001 86380 86390 1
302058 99302058 1001 86380 86390 1
301845 99301845 1001 86380 86390 1
301780 99301780 1001 86380 86390 1
302470 99302470 1001 86380 86390 1
302419 99302419 1001 86380 86390 1
302421 99302421 1001 86380 86390 1
302461 99302461 1001 86380 86390 1
302475 99302475 1001 86380 86390 1
302531 99302531 1001 86380 86390 1
303172 99303172 1001 86380 86390 1
303160 99303160 1001 86380 86390 1
303046 99303046 1001 86380 86390 1
303072 99303072 1001 86380 86390 1
302877 99302877 1001 86380 86390 1
302973 99302973 1001 86380 86390 1
302618 99302618 1001 86380 86390 1
303244 99303244 1001 86380 86390 1
303945 99303945 1001 86380 86390 1
303971 99303971 1001 86380 86390 1
303987 99303987 1001 86380 86390 1
303725 99303725 1001 86380 86390 1
303728 99303728 1001 86380 86390 1
303653 99303653 1001 86380 86390 1
303826 99303826 1001 86380 86390 1
303608 99303608 1001 86380 86390 1
303598 99303598 1001 86380 86390 1
303613 99303613 1001 86380 86390 1
303524 99303524 1001 86380 86390 1
304096 99304096 1001 86380 86390 1
304072 99304072 1001 86380 86390 1
304190 99304190 1001 86380 86390 1
304153 99304153 1001 86380 86390 1
304052 99304052 1001 86380 86390 1
304055 99304055 1001 86380 86390 1
304670 99304670 1001 86380 86390 1
304672 99304672 1001 86380 86390 1
304675 99304675 1001 86380 86390 1
304819 99304819 1001 86380 86390 1
304498 99304498 1001 86380 86390 1
304540 99304540 1001 86380 86390 1
304637 99304637 1001 86380 86390 1
304471 99304471 1001 86380 86390 1
304369 99304369 1001 86380 86390 1
304371 99304371 1001 86380 86390 1
304239 99304239 1001 86380 86390 1
305042 99305042 1001 86380 86390 1
304916 99304916 1001 86380 86390 1
305573 99305573 1001 86380 86390 1
305522 99305522 1001 86380 86390 1
305569 99305569 1001 86380 86390 1
305418 99305418 1001 86380 86390 1
305423 99305423 1001 86380 86390 1
305078 99305078 1001 86380 86390 1
305096 99305096 1001 86380 86390 1
305206 99305206 1001 86380 86390 1
500049 99500049 1001 86380 86390 1
500142 99500142 1001 86380 86390 1
500187 99500187 1001 86380 86390 1
500087 99500087 1001 86380 86390 1
500633 99500633 1001 86380 86390 1
500725 99500725 1001 86380 86390 1
500780 99500780 1001 86380 86390 1
500762 99500762 1001 86380 86390 1
500533 99500533 1001 86380 86390 1
500464 99500464 1001 86380 86390 1
500312 99500312 1001 86380 86390 1
500226 99500226 1001 86380 86390 1
500268 99500268 1001 86380 86390 1
500930 99500930 1001 86380 86390 1
501009 99501009 1001 86380 86390 1
500923 99500923 1001 86380 86390 1
501546 99501546 1001 86380 86390 1
501599 99501599 1001 86380 86390 1
501509 99501509 1001 86380 86390 1
501600 99501600 1001 86380 86390 1
501425 99501425 1001 86380 86390 1
501429 99501429 1001 86380 86390 1
501291 99501291 1001 86380 86390 1
501077 99501077 1001 86380 86390 1
501025 99501025 1001 86380 86390 1
501831 99501831 1001 86380 86390 1
501799 99501799 1001 86380 86390 1
501801 99501801 1001 86380 86390 1
502365 99502365 1001 86380 86390 1
502361 99502361 1001 86380 86390 1
502223 99502223 1001 86380 86390 1
502082 99502082 1001 86380 86390 1
502214 99502214 1001 86380 86390 1
501949 99501949 1001 86380 86390 1
501990 99501990 1001 86380 86390 1
502608 99502608 1001 86380 86390 1
503113 99503113 1001 86380 86390 1
503258 99503258 1001 86380 86390 1
503244 99503244 1001 86380 86390 1
503276 99503276 1001 86380 86390 1
503227 99503227 1001 86380 86390 1
503022 99503022 1001 86380 86390 1
503064 99503064 1001 86380 86390 1
502991 99502991 1001 86380 86390 1
502900 99502900 1001 86380 86390 1
503043 99503043 1001 86380 86390 1
502902 99502902 1001 86380 86390 1
502828 99502828 1001 86380 86390 1
502847 99502847 1001 86380 86390 1
503374 99503374 1001 86380 86390 1
503440 99503440 1001 86380 86390 1
503989 99503989 1001 86380 86390 1
504097 99504097 1001 86380 86390 1
504111 99504111 1001 86380 86390 1
503872 99503872 1001 86380 86390 1
503499 99503499 1001 86380 86390 1
503546 99503546 1001 86380 86390 1
503560 99503560 1001 86380 86390 1
504264 99504264 1001 86380 86390 1
504883 99504883 1001 86380 86390 1
504798 99504798 1001 86380 86390 1
504551 99504551 1001 86380 86390 1
504697 99504697 1001 86380 86390 1
504457 99504457 1001 86380 86390 1
504435 99504435 1001 86380 86390 1
505149 99505149 1001 86380 86390 1
505039 99505039 1001 86380 86390 1
505001 99505001 1001 86380 86390 1
505029 99505029 1001 86380 86390 1
505146 99505146 1001 86380 86390 1
505642 99505642 1001 86380 86390 1
505605 99505605 1001 86380 86390 1
505360 99505360 1001 86380 86390 1
505478 99505478 1001 86380 86390 1
505419 99505419 1001 86380 86390 1
505433 99505433 1001 86380 86390 1
505485 99505485 1001 86380 86390 1
505421 99505421 1001 86380 86390 1
505306 99505306 1001 86380 86390 1
505308 99505308 1001 86380 86390 1
505179 99505179 1001 86380 86390 1
505329 99505329 1001 86380 86390 1
505913 99505913 1001 86380 86390 1
505784 99505784 1001 86380 86390 1
505934 99505934 1001 86380 86390 1
506497 99506497 1001 86380 86390 1
506451 99506451 1001 86380 86390 1
506386 99506386 1001 86380 86390 1
506349 99506349 1001 86380 86390 1
506364 99506364 1001 86380 86390 1
506080 99506080 1001 86380 86390 1
506711 99506711 1001 86380 86390 1
506737 99506737 1001 86380 86390 1
506800 99506800 1001 86380 86390 1
507310 99507310 1001 86380 86390 1
507340 99507340 1001 86380 86390 1
507023 99507023 1001 86380 86390 1
507057 99507057 1001 86380 86390 1
506918 99506918 1001 86380 86390 1
506893 99506893 1001 86380 86390 1
507566 99507566 1001 86380 86390 1
507592 99507592 1001 86380 86390 1
507613 99507613 1001 86380 86390 1
508047 99508047 1001 86380 86390 1
508065 99508065 1001 86380 86390 1
508196 99508196 1001 86380 86390 1
507895 99507895 1001 86380 86390 1
507962 99507962 1001 86380 86390 1
507798 99507798 1001 86380 86390 1
507722 99507722 1001 86380 86390 1
507827 99507827 1001 86380 86390 1
508429 99508429 1001 86380 86390 1
508436 99508436 1001 86380 86390 1
508387 99508387 1001 86380 86390 1
509014 99509014 1001 86380 86390 1
509009 99509009 1001 86380 86390 1
509069 99509069 1001 86380 86390 1
509024 99509024 1001 86380 86390 1
508704 99508704 1001 86380 86390 1
508861 99508861 1001 86380 86390 1
508842 99508842 1001 86380 86390 1
508552 99508552 1001 86380 86390 1
508591 99508591 1001 86380 86390 1
509261 99509261 1001 86380 86390 1
509107 99509107 1001 86380 86390 1
509276 99509276 1001 86380 86390 1
509109 99509109 1001 86380 86390 1
509720 99509720 1001 86380 86390 1
509872 99509872 1001 86380 86390 1
509849 99509849 1001 86380 86390 1
509503 99509503 1001 86380 86390 1
509517 99509517 1001 86380 86390 1
509558 99509558 1001 86380 86390 1
509521 99509521 1001 86380 86390 1
509574 99509574 1001 86380 86390 1
509613 99509613 1001 86380 86390 1
509449 99509449 1001 86380 86390 1
509411 99509411 1001 86380 86390 1
509364 99509364 1001 86380 86390 1
509327 99509327 1001 86380 86390 1
509950 99509950 1001 86380 86390 1
510038 99510038 1001 86380 86390 1
510090 99510090 1001 86380 86390 1
510708 99510708 1001 86380 86390 1
510687 99510687 1001 86380 86390 1
510364 99510364 1001 86380 86390 1
510507 99510507 1001 86380 86390 1
510829 99510829 1001 86380 86390 1
510739 99510739 1001 86380 86390 1
510759 99510759 1001 86380 86390 1
511456 99511456 1001 86380 86390 1
511472 99511472 1001 86380 86390 1
511485 99511485 1001 86380 86390 1
511183 99511183 1001 86380 86390 1
511239 99511239 1001 86380 86390 1
511304 99511304 1001 86380 86390 1
511279 99511279 1001 86380 86390 1
511117 99511117 1001 86380 86390 1
511029 99511029 1001 86380 86390 1
510951 99510951 1001 86380 86390 1
511123 99511123 1001 86380 86390 1
511046 99511046 1001 86380 86390 1
511137 99511137 1001 86380 86390 1
511696 99511696 1001 86380 86390 1
511722 99511722 1001 86380 86390 1
511750 99511750 1001 86380 86390 1
511583 99511583 1001 86380 86390 1
511598 99511598 1001 86380 86390 1
512317 99512317 1001 86380 86390 1
512283 99512283 1001 86380 86390 1
512335 99512335 1001 86380 86390 1
512272 99512272 1001 86380 86390 1
512325 99512325 1001 86380 86390 1
512185 99512185 1001 86380 86390 1
512044 99512044 1001 86380 86390 1
512141 99512141 1001 86380 86390 1
511889 99511889 1001 86380 86390 1
511852 99511852 1001 86380 86390 1
512483 99512483 1001 86380 86390 1
512485 99512485 1001 86380 86390 1
512576 99512576 1001 86380 86390 1
512564 99512564 1001 86380 86390 1
512502 99512502 1001 86380 86390 1
512569 99512569 1001 86380 86390 1
513143 99513143 1001 86380 86390 1
512979 99512979 1001 86380 86390 1
512999 99512999 1001 86380 86390 1
512703 99512703 1001 86380 86390 1
512655 99512655 1001 86380 86390 1
512593 99512593 1001 86380 86390 1
512595 99512595 1001 86380 86390 1
512726 99512726 1001 86380 86390 1
513207 99513207 1001 86380 86390 1
513957 99513957 1001 86380 86390 1
514022 99514022 1001 86380 86390 1
513774 99513774 1001 86380 86390 1
513736 99513736 1001 86380 86390 1
513770 99513770 1001 86380 86390 1
513783 99513783 1001 86380 86390 1
513734 99513734 1001 86380 86390 1
513825 99513825 1001 86380 86390 1
513431 99513431 1001 86380 86390 1
514057 99514057 1001 86380 86390 1
514755 99514755 1001 86380 86390 1
514795 99514795 1001 86380 86390 1
514834 99514834 1001 86380 86390 1
514839 99514839 1001 86380 86390 1
514737 99514737 1001 86380 86390 1
514803 99514803 1001 86380 86390 1
514688 99514688 1001 86380 86390 1
514563 99514563 1001 86380 86390 1
514593 99514593 1001 86380 86390 1
514599 99514599 1001 86380 86390 1
514353 99514353 1001 86380 86390 1
514422 99514422 1001 86380 86390 1
514267 99514267 1001 86380 86390 1
514293 99514293 1001 86380 86390 1
514898 99514898 1001 86380 86390 1
514931 99514931 1001 86380 86390 1
515515 99515515 1001 86380 86390 1
515427 99515427 1001 86380 86390 1
515341 99515341 1001 86380 86390 1
515321 99515321 1001 86380 86390 1
515180 99515180 1001 86380 86390 1
515265 99515265 1001 86380 86390 1
515719 99515719 1001 86380 86390 1
515695 99515695 1001 86380 86390 1
516330 99516330 1001 86380 86390 1
516384 99516384 1001 86380 86390 1
516462 99516462 1001 86380 86390 1
516340 99516340 1001 86380 86390 1
516229 99516229 1001 86380 86390 1
516302 99516302 1001 86380 86390 1
516071 99516071 1001 86380 86390 1
516048 99516048 1001 86380 86390 1
516095 99516095 1001 86380 86390 1
517184 99517184 1001 86380 86390 1
517134 99517134 1001 86380 86390 1
517277 99517277 1001 86380 86390 1
517280 99517280 1001 86380 86390 1
516925 99516925 1001 86380 86390 1
516969 99516969 1001 86380 86390 1
517035 99517035 1001 86380 86390 1
517062 99517062 1001 86380 86390 1
516910 99516910 1001 86380 86390 1
516801 99516801 1001 86380 86390 1
517516 99517516 1001 86380 86390 1
517387 99517387 1001 86380 86390 1
517986 99517986 1001 86380 86390 1
517975 99517975 1001 86380 86390 1
518043 99518043 1001 86380 86390 1
517967 99517967 1001 86380 86390 1
517831 99517831 1001 86380 86390 1
517948 99517948 1001 86380 86390 1
517885 99517885 1001 86380 86390 1
517810 99517810 1001 86380 86390 1
517651 99517651 1001 86380 86390 1
517603 99517603 1001 86380 86390 1
518323 99518323 1001 86380 86390 1
518785 99518785 1001 86380 86390 1
518824 99518824 1001 86380 86390 1
518826 99518826 1001 86380 86390 1
518965 99518965 1001 86380 86390 1
518923 99518923 1001 86380 86390 1
518746 99518746 1001 86380 86390 1
518695 99518695 1001 86380 86390 1
518578 99518578 1001 86380 86390 1
518471 99518471 1001 86380 86390 1
519093 99519093 1001 86380 86390 1
519133 99519133 1001 86380 86390 1
519082 99519082 1001 86380 86390 1
519084 99519084 1001 86380 86390 1
519176 99519176 1001 86380 86390 1
519688 99519688 1001 86380 86390 1
519734 99519734 1001 86380 86390 1
519810 99519810 1001 86380 86390 1
519570 99519570 1001 86380 86390 1
519428 99519428 1001 86380 86390 1
519494 99519494 1001 86380 86390 1
519582 99519582 1001 86380 86390 1
519237 99519237 1001 86380 86390 1
519238 99519238 1001 86380 86390 1
519328 99519328 1001 86380 86390 1
519399 99519399 1001 86380 86390 1
519217 99519217 1001 86380 86390 1
519868 99519868 1001 86380 86390 1
519857 99519857 1001 86380 86390 1
519911 99519911 1001 86380 86390 1
519976 99519976 1001 86380 86390 1
520016 99520016 1001 86380 86390 1
520540 99520540 1001 86380 86390 1
520344 99520344 1001 86380 86390 1
520192 99520192 1001 86380 86390 1
520029 99520029 1001 86380 86390 1
520667 99520667 1001 86380 86390 1
520762 99520762 1001 86380 86390 1
520792 99520792 1001 86380 86390 1
520649 99520649 1001 86380 86390 1
521338 99521338 1001 86380 86390 1
521443 99521443 1001 86380 86390 1
521451 99521451 1001 86380 86390 1
521428 99521428 1001 86380 86390 1
521112 99521112 1001 86380 86390 1
521087 99521087 1001 86380 86390 1
521257 99521257 1001 86380 86390 1
521062 99521062 1001 86380 86390 1
520936 99520936 1001 86380 86390 1
520962 99520962 1001 86380 86390 1
520887 99520887 1001 86380 86390 1
520864 99520864 1001 86380 86390 1
520931 99520931 1001 86380 86390 1
521025 99521025 1001 86380 86390 1
521619 99521619 1001 86380 86390 1
521507 99521507 1001 86380 86390 1
521651 99521651 1001 86380 86390 1
521510 99521510 1001 86380 86390 1
521484 99521484 1001 86380 86390 1
521592 99521592 1001 86380 86390 1
522218 99522218 1001 86380 86390 1
522253 99522253 1001 86380 86390 1
521684 99521684 1001 86380 86390 1
521706 99521706 1001 86380 86390 1
521826 99521826 1001 86380 86390 1
522420 99522420 1001 86380 86390 1
522424 99522424 1001 86380 86390 1
522321 99522321 1001 86380 86390 1
522492 99522492 1001 86380 86390 1
522443 99522443 1001 86380 86390 1
522961 99522961 1001 86380 86390 1
522974 99522974 1001 86380 86390 1
522924 99522924 1001 86380 86390 1
522890 99522890 1001 86380 86390 1
522881 99522881 1001 86380 86390 1
522670 99522670 1001 86380 86390 1
522609 99522609 1001 86380 86390 1
522662 99522662 1001 86380 86390 1
523131 99523131 1001 86380 86390 1
523261 99523261 1001 86380 86390 1
523201 99523201 1001 86380 86390 1
523842 99523842 1001 86380 86390 1
523806 99523806 1001 86380 86390 1
523755 99523755 1001 86380 86390 1
523941 99523941 1001 86380 86390 1
523534 99523534 1001 86380 86390 1
523561 99523561 1001 86380 86390 1
523653 99523653 1001 86380 86390 1
523616 99523616 1001 86380 86390 1
523630 99523630 1001 86380 86390 1
523568 99523568 1001 86380 86390 1
523463 99523463 1001 86380 86390 1
523528 99523528 1001 86380 86390 1
523504 99523504 1001 86380 86390 1
524660 99524660 1001 86380 86390 1
524375 99524375 1001 86380 86390 1
524471 99524471 1001 86380 86390 1
524342 99524342 1001 86380 86390 1
524343 99524343 1001 86380 86390 1
524834 99524834 1001 86380 86390 1
524860 99524860 1001 86380 86390 1
524854 99524854 1001 86380 86390 1
524906 99524906 1001 86380 86390 1
525495 99525495 1001 86380 86390 1
525410 99525410 1001 86380 86390 1
525477 99525477 1001 86380 86390 1
525415 99525415 1001 86380 86390 1
525015 99525015 1001 86380 86390 1
525172 99525172 1001 86380 86390 1
525637 99525637 1001 86380 86390 1
525690 99525690 1001 86380 86390 1
525783 99525783 1001 86380 86390 1
526375 99526375 1001 86380 86390 1
526037 99526037 1001 86380 86390 1
526193 99526193 1001 86380 86390 1
526627 99526627 1001 86380 86390 1
526570 99526570 1001 86380 86390 1
526545 99526545 1001 86380 86390 1
526496 99526496 1001 86380 86390 1
527113 99527113 1001 86380 86390 1
527153 99527153 1001 86380 86390 1
526915 99526915 1001 86380 86390 1
526893 99526893 1001 86380 86390 1
526897 99526897 1001 86380 86390 1
526962 99526962 1001 86380 86390 1
526656 99526656 1001 86380 86390 1
526801 99526801 1001 86380 86390 1
526649 99526649 1001 86380 86390 1
527274 99527274 1001 86380 86390 1
527289 99527289 1001 86380 86390 1
527438 99527438 1001 86380 86390 1
527348 99527348 1001 86380 86390 1
527924 99527924 1001 86380 86390 1
527937 99527937 1001 86380 86390 1
527989 99527989 1001 86380 86390 1
528015 99528015 1001 86380 86390 1
527990 99527990 1001 86380 86390 1
527860 99527860 1001 86380 86390 1
527746 99527746 1001 86380 86390 1
527815 99527815 1001 86380 86390 1
527867 99527867 1001 86380 86390 1
527564 99527564 1001 86380 86390 1
527655 99527655 1001 86380 86390 1
527527 99527527 1001 86380 86390 1
527555 99527555 1001 86380 86390 1
527645 99527645 1001 86380 86390 1
527596 99527596 1001 86380 86390 1
528228 99528228 1001 86380 86390 1
528266 99528266 1001 86380 86390 1
528869 99528869 1001 86380 86390 1
528753 99528753 1001 86380 86390 1
528785 99528785 1001 86380 86390 1
528557 99528557 1001 86380 86390 1
528495 99528495 1001 86380 86390 1
528590 99528590 1001 86380 86390 1
528371 99528371 1001 86380 86390 1
528385 99528385 1001 86380 86390 1
528486 99528486 1001 86380 86390 1
528409 99528409 1001 86380 86390 1
529007 99529007 1001 86380 86390 1
529073 99529073 1001 86380 86390 1
529693 99529693 1001 86380 86390 1
529696 99529696 1001 86380 86390 1
529602 99529602 1001 86380 86390 1
529580 99529580 1001 86380 86390 1
529634 99529634 1001 86380 86390 1
529509 99529509 1001 86380 86390 1
529474 99529474 1001 86380 86390 1
529332 99529332 1001 86380 86390 1
529362 99529362 1001 86380 86390 1
529337 99529337 1001 86380 86390 1
529494 99529494 1001 86380 86390 1
529456 99529456 1001 86380 86390 1
529327 99529327 1001 86380 86390 1
529150 99529150 1001 86380 86390 1
529868 99529868 1001 86380 86390 1
529818 99529818 1001 86380 86390 1
529831 99529831 1001 86380 86390 1
529885 99529885 1001 86380 86390 1
529730 99529730 1001 86380 86390 1
529822 99529822 1001 86380 86390 1
529929 99529929 1001 86380 86390 1
529748 99529748 1001 86380 86390 1
529891 99529891 1001 86380 86390 1
530386 99530386 1001 86380 86390 1
530234 99530234 1001 86380 86390 1
530240 99530240 1001 86380 86390 1
530190 99530190 1001 86380 86390 1
529988 99529988 1001 86380 86390 1
530126 99530126 1001 86380 86390 1
530723 99530723 1001 86380 86390 1
530594 99530594 1001 86380 86390 1
530679 99530679 1001 86380 86390 1
531202 99531202 1001 86380 86390 1
531283 99531283 1001 86380 86390 1
531208 99531208 1001 86380 86390 1
531299 99531299 1001 86380 86390 1
530927 99530927 1001 86380 86390 1
530954 99530954 1001 86380 86390 1
530958 99530958 1001 86380 86390 1
530809 99530809 1001 86380 86390 1
531537 99531537 1001 86380 86390 1
532158 99532158 1001 86380 86390 1
531969 99531969 1001 86380 86390 1
531982 99531982 1001 86380 86390 1
531907 99531907 1001 86380 86390 1
531920 99531920 1001 86380 86390 1
531998 99531998 1001 86380 86390 1
531960 99531960 1001 86380 86390 1
531737 99531737 1001 86380 86390 1
532359 99532359 1001 86380 86390 1
532317 99532317 1001 86380 86390 1
532866 99532866 1001 86380 86390 1
532986 99532986 1001 86380 86390 1
532911 99532911 1001 86380 86390 1
532924 99532924 1001 86380 86390 1
533017 99533017 1001 86380 86390 1
532860 99532860 1001 86380 86390 1
532914 99532914 1001 86380 86390 1
532863 99532863 1001 86380 86390 1
532738 99532738 1001 86380 86390 1
532824 99532824 1001 86380 86390 1
532464 99532464 1001 86380 86390 1
532543 99532543 1001 86380 86390 1
532494 99532494 1001 86380 86390 1
532613 99532613 1001 86380 86390 1
532500 99532500 1001 86380 86390 1
533189 99533189 1001 86380 86390 1
533035 99533035 1001 86380 86390 1
533116 99533116 1001 86380 86390 1
533183 99533183 1001 86380 86390 1
533834 99533834 1001 86380 86390 1
533696 99533696 1001 86380 86390 1
533774 99533774 1001 86380 86390 1
533737 99533737 1001 86380 86390 1
533702 99533702 1001 86380 86390 1
533460 99533460 1001 86380 86390 1
533572 99533572 1001 86380 86390 1
533560 99533560 1001 86380 86390 1
533626 99533626 1001 86380 86390 1
533280 99533280 1001 86380 86390 1
533307 99533307 1001 86380 86390 1
533402 99533402 1001 86380 86390 1
533238 99533238 1001 86380 86390 1
534046 99534046 1001 86380 86390 1
534681 99534681 1001 86380 86390 1
534518 99534518 1001 86380 86390 1
534563 99534563 1001 86380 86390 1
534396 99534396 1001 86380 86390 1
534131 99534131 1001 86380 86390 1
534110 99534110 1001 86380 86390 1
534740 99534740 1001 86380 86390 1
534745 99534745 1001 86380 86390 1
534888 99534888 1001 86380 86390 1
534693 99534693 1001 86380 86390 1
535421 99535421 1001 86380 86390 1
535452 99535452 1001 86380 86390 1
535494 99535494 1001 86380 86390 1
535110 99535110 1001 86380 86390 1
535124 99535124 1001 86380 86390 1
535300 99535300 1001 86380 86390 1
535249 99535249 1001 86380 86390 1
535088 99535088 1001 86380 86390 1
534936 99534936 1001 86380 86390 1
535576 99535576 1001 86380 86390 1
535511 99535511 1001 86380 86390 1
535697 99535697 1001 86380 86390 1
535685 99535685 1001 86380 86390 1
536182 99536182 1001 86380 86390 1
536254 99536254 1001 86380 86390 1
536320 99536320 1001 86380 86390 1
536325 99536325 1001 86380 86390 1
536120 99536120 1001 86380 86390 1
535873 99535873 1001 86380 86390 1
535901 99535901 1001 86380 86390 1
535853 99535853 1001 86380 86390 1
535765 99535765 1001 86380 86390 1
536489 99536489 1001 86380 86390 1
536452 99536452 1001 86380 86390 1
536532 99536532 1001 86380 86390 1
536418 99536418 1001 86380 86390 1
536457 99536457 1001 86380 86390 1
536420 99536420 1001 86380 86390 1
536382 99536382 1001 86380 86390 1
537035 99537035 1001 86380 86390 1
537050 99537050 1001 86380 86390 1
536962 99536962 1001 86380 86390 1
537070 99537070 1001 86380 86390 1
536819 99536819 1001 86380 86390 1
536889 99536889 1001 86380 86390 1
536786 99536786 1001 86380 86390 1
536649 99536649 1001 86380 86390 1
536585 99536585 1001 86380 86390 1
536546 99536546 1001 86380 86390 1
536638 99536638 1001 86380 86390 1
536631 99536631 1001 86380 86390 1
537228 99537228 1001 86380 86390 1
537254 99537254 1001 86380 86390 1
537164 99537164 1001 86380 86390 1
537193 99537193 1001 86380 86390 1
537902 99537902 1001 86380 86390 1
537908 99537908 1001 86380 86390 1
537744 99537744 1001 86380 86390 1
537771 99537771 1001 86380 86390 1
537685 99537685 1001 86380 86390 1
537637 99537637 1001 86380 86390 1
537691 99537691 1001 86380 86390 1
537525 99537525 1001 86380 86390 1
537399 99537399 1001 86380 86390 1
537438 99537438 1001 86380 86390 1
537569 99537569 1001 86380 86390 1
537405 99537405 1001 86380 86390 1
537496 99537496 1001 86380 86390 1
538094 99538094 1001 86380 86390 1
538765 99538765 1001 86380 86390 1
538753 99538753 1001 86380 86390 1
538715 99538715 1001 86380 86390 1
538545 99538545 1001 86380 86390 1
538610 99538610 1001 86380 86390 1
538359 99538359 1001 86380 86390 1
538231 99538231 1001 86380 86390 1
538206 99538206 1001 86380 86390 1
538894 99538894 1001 86380 86390 1
538933 99538933 1001 86380 86390 1
538987 99538987 1001 86380 86390 1
538911 99538911 1001 86380 86390 1
538848 99538848 1001 86380 86390 1
538992 99538992 1001 86380 86390 1
539505 99539505 1001 86380 86390 1
539628 99539628 1001 86380 86390 1
539562 99539562 1001 86380 86390 1
539757 99539757 1001 86380 86390 1
539642 99539642 1001 86380 86390 1
539660 99539660 1001 86380 86390 1
539725 99539725 1001 86380 86390 1
540301 99540301 1001 86380 86390 1
540392 99540392 1001 86380 86390 1
540345 99540345 1001 86380 86390 1
540346 99540346 1001 86380 86390 1
540376 99540376 1001 86380 86390 1
540402 99540402 1001 86380 86390 1
540081 99540081 1001 86380 86390 1
540082 99540082 1001 86380 86390 1
540062 99540062 1001 86380 86390 1
539964 99539964 1001 86380 86390 1
539992 99539992 1001 86380 86390 1
540587 99540587 1001 86380 86390 1
540564 99540564 1001 86380 86390 1
540488 99540488 1001 86380 86390 1
541134 99541134 1001 86380 86390 1
540922 99540922 1001 86380 86390 1
540887 99540887 1001 86380 86390 1
540953 99540953 1001 86380 86390 1
541022 99541022 1001 86380 86390 1
540750 99540750 1001 86380 86390 1
540869 99540869 1001 86380 86390 1
540716 99540716 1001 86380 86390 1
540781 99540781 1001 86380 86390 1
541360 99541360 1001 86380 86390 1
541387 99541387 1001 86380 86390 1
541445 99541445 1001 86380 86390 1
541917 99541917 1001 86380 86390 1
541934 99541934 1001 86380 86390 1
541936 99541936 1001 86380 86390 1
541880 99541880 1001 86380 86390 1
541766 99541766 1001 86380 86390 1
541553 99541553 1001 86380 86390 1
541622 99541622 1001 86380 86390 1
541597 99541597 1001 86380 86390 1
541637 99541637 1001 86380 86390 1
541535 99541535 1001 86380 86390 1
541587 99541587 1001 86380 86390 1
542311 99542311 1001 86380 86390 1
541915 99541915 1001 86380 86390 1
542123 99542123 1001 86380 86390 1
542149 99542149 1001 86380 86390 1
542944 99542944 1001 86380 86390 1
542925 99542925 1001 86380 86390 1
542748 99542748 1001 86380 86390 1
542865 99542865 1001 86380 86390 1
542733 99542733 1001 86380 86390 1
542734 99542734 1001 86380 86390 1
542386 99542386 1001 86380 86390 1
542374 99542374 1001 86380 86390 1
542349 99542349 1001 86380 86390 1
542962 99542962 1001 86380 86390 1
543054 99543054 1001 86380 86390 1
543133 99543133 1001 86380 86390 1
542964 99542964 1001 86380 86390 1
543606 99543606 1001 86380 86390 1
543646 99543646 1001 86380 86390 1
543588 99543588 1001 86380 86390 1
543763 99543763 1001 86380 86390 1
543577 99543577 1001 86380 86390 1
543413 99543413 1001 86380 86390 1
543535 99543535 1001 86380 86390 1
543524 99543524 1001 86380 86390 1
543346 99543346 1001 86380 86390 1
543152 99543152 1001 86380 86390 1
543285 99543285 1001 86380 86390 1
543197 99543197 1001 86380 86390 1
543262 99543262 1001 86380 86390 1
543342 99543342 1001 86380 86390 1
543151 99543151 1001 86380 86390 1
543968 99543968 1001 86380 86390 1
544456 99544456 1001 86380 86390 1
544562 99544562 1001 86380 86390 1
544544 99544544 1001 86380 86390 1
544225 99544225 1001 86380 86390 1
544284 99544284 1001 86380 86390 1
544003 99544003 1001 86380 86390 1
544045 99544045 1001 86380 86390 1
544053 99544053 1001 86380 86390 1
544698 99544698 1001 86380 86390 1
544671 99544671 1001 86380 86390 1
413908 384 1001 54780 55197 1
400106 99400106 1001 86380 86390 1
400212 99400212 1001 86380 86390 1
400275 99400275 1001 86380 86390 1
400426 99400426 1001 86380 86390 1
400464 99400464 1001 86380 86390 1
400663 99400663 1001 86380 86390 1
400802 99400802 1001 86380 86390 1
400750 99400750 1001 86380 86390 1
401019 99401019 1001 86380 86390 1
401383 99401383 1001 86380 86390 1
401770 99401770 1001 86380 86390 1
401855 99401855 1001 86380 86390 1
402139 99402139 1001 86380 86390 1
402232 99402232 1001 86380 86390 1
402341 99402341 1001 86380 86390 1
402440 99402440 1001 86380 86390 1
402500 99402500 1001 86380 86390 1
402759 99402759 1001 86380 86390 1
402854 99402854 1001 86380 86390 1
402902 99402902 1001 86380 86390 1
403108 99403108 1001 86380 86390 1
403367 99403367 1001 86380 86390 1
403717 99403717 1001 86380 86390 1
403727 99403727 1001 86380 86390 1
403770 99403770 1001 86380 86390 1
404106 99404106 1001 86380 86390 1
404087 99404087 1001 86380 86390 1
404238 99404238 1001 86380 86390 1
404323 99404323 1001 86380 86390 1
404376 99404376 1001 86380 86390 1
404551 99404551 1001 86380 86390 1
404982 99404982 1001 86380 86390 1
405086 99405086 1001 86380 86390 1
405088 99405088 1001 86380 86390 1
405114 99405114 1001 86380 86390 1
405198 99405198 1001 86380 86390 1
405217 99405217 1001 86380 86390 1
405572 99405572 1001 86380 86390 1
405625 99405625 1001 86380 86390 1
405636 99405636 1001 86380 86390 1
405826 99405826 1001 86380 86390 1
405912 99405912 1001 86380 86390 1
405945 99405945 1001 86380 86390 1
405975 99405975 1001 86380 86390 1
405931 99405931 1001 86380 86390 1
406870 99406870 1001 86380 86390 1
407014 99407014 1001 86380 86390 1
407251 99407251 1001 86380 86390 1
407736 99407736 1001 86380 86390 1
407807 99407807 1001 86380 86390 1
407770 99407770 1001 86380 86390 1
407947 99407947 1001 86380 86390 1
407909 99407909 1001 86380 86390 1
407965 99407965 1001 86380 86390 1
408076 99408076 1001 86380 86390 1
408208 99408208 1001 86380 86390 1
408187 99408187 1001 86380 86390 1
408369 99408369 1001 86380 86390 1
408472 99408472 1001 86380 86390 1
408540 99408540 1001 86380 86390 1
408961 99408961 1001 86380 86390 1
409069 99409069 1001 86380 86390 1
409242 99409242 1001 86380 86390 1
409271 99409271 1001 86380 86390 1
409378 99409378 1001 86380 86390 1
409364 99409364 1001 86380 86390 1
409542 99409542 1001 86380 86390 1
409667 99409667 1001 86380 86390 1
409755 99409755 1001 86380 86390 1
409757 99409757 1001 86380 86390 1
409885 99409885 1001 86380 86390 1
410254 99410254 1001 86380 86390 1
410265 99410265 1001 86380 86390 1
410450 99410450 1001 86380 86390 1
410426 99410426 1001 86380 86390 1
410452 99410452 1001 86380 86390 1
410519 99410519 1001 86380 86390 1
410546 99410546 1001 86380 86390 1
410637 99410637 1001 86380 86390 1
410657 99410657 1001 86380 86390 1
410671 99410671 1001 86380 86390 1
410815 99410815 1001 86380 86390 1
411094 99411094 1001 86380 86390 1
411355 99411355 1001 86380 86390 1
411386 99411386 1001 86380 86390 1
411338 99411338 1001 86380 86390 1
411376 99411376 1001 86380 86390 1
411442 99411442 1001 86380 86390 1
411517 99411517 1001 86380 86390 1
411470 99411470 1001 86380 86390 1
411816 99411816 1001 86380 86390 1
412046 99412046 1001 86380 86390 1
412276 99412276 1001 86380 86390 1
412258 99412258 1001 86380 86390 1
412352 99412352 1001 86380 86390 1
413450 99413450 1001 86380 86390 1
413559 99413559 1001 86380 86390 1
413111 99413111 1001 86380 86390 1
413006 99413006 1001 86380 86390 1
412988 99412988 1001 86380 86390 1
412968 99412968 1001 86380 86390 1
413056 99413056 1001 86380 86390 1
412877 99412877 1001 86380 86390 1
412540 99412540 1001 86380 86390 1
412522 99412522 1001 86380 86390 1
413743 99413743 1001 86380 86390 1
415168 99415168 1001 86380 86390 1
415259 99415259 1001 86380 86390 1
415100 99415100 1001 86380 86390 1
415204 99415204 1001 86380 86390 1
415161 99415161 1001 86380 86390 1
414699 99414699 1001 86380 86390 1
414475 99414475 1001 86380 86390 1
414406 99414406 1001 86380 86390 1
414207 99414207 1001 86380 86390 1
414217 99414217 1001 86380 86390 1
414133 99414133 1001 86380 86390 1
414158 99414158 1001 86380 86390 1
415411 99415411 1001 86380 86390 1
415373 99415373 1001 86380 86390 1
415692 99415692 1001 86380 86390 1
415383 99415383 1001 86380 86390 1
415470 99415470 1001 86380 86390 1
415498 99415498 1001 86380 86390 1
416863 99416863 1001 86380 86390 1
416792 99416792 1001 86380 86390 1
416900 99416900 1001 86380 86390 1
416257 99416257 1001 86380 86390 1
416246 99416246 1001 86380 86390 1
416545 99416545 1001 86380 86390 1
416044 99416044 1001 86380 86390 1
415733 99415733 1001 86380 86390 1
416051 99416051 1001 86380 86390 1
417232 99417232 1001 86380 86390 1
417353 99417353 1001 86380 86390 1
417291 99417291 1001 86380 86390 1
417456 99417456 1001 86380 86390 1
418743 99418743 1001 86380 86390 1
418599 99418599 1001 86380 86390 1
418636 99418636 1001 86380 86390 1
418466 99418466 1001 86380 86390 1
418613 99418613 1001 86380 86390 1
418080 99418080 1001 86380 86390 1
418252 99418252 1001 86380 86390 1
418113 99418113 1001 86380 86390 1
418210 99418210 1001 86380 86390 1
418122 99418122 1001 86380 86390 1
417669 99417669 1001 86380 86390 1
419166 99419166 1001 86380 86390 1
419044 99419044 1001 86380 86390 1
419067 99419067 1001 86380 86390 1
418927 99418927 1001 86380 86390 1
419987 99419987 1001 86380 86390 1
419677 99419677 1001 86380 86390 1
419990 99419990 1001 86380 86390 1
419660 99419660 1001 86380 86390 1
419316 99419316 1001 86380 86390 1
419231 99419231 1001 86380 86390 1
419310 99419310 1001 86380 86390 1
419622 99419622 1001 86380 86390 1
420549 99420549 1001 86380 86390 1
420532 99420532 1001 86380 86390 1
421857 99421857 1001 86380 86390 1
421318 99421318 1001 86380 86390 1
421515 99421515 1001 86380 86390 1
421228 99421228 1001 86380 86390 1
421230 99421230 1001 86380 86390 1
422226 99422226 1001 86380 86390 1
422341 99422341 1001 86380 86390 1
422321 99422321 1001 86380 86390 1
423605 99423605 1001 86380 86390 1
423344 99423344 1001 86380 86390 1
423389 99423389 1001 86380 86390 1
423595 99423595 1001 86380 86390 1
423095 99423095 1001 86380 86390 1
423104 99423104 1001 86380 86390 1
422697 99422697 1001 86380 86390 1
423926 99423926 1001 86380 86390 1
424090 99424090 1001 86380 86390 1
425257 99425257 1001 86380 86390 1
425183 99425183 1001 86380 86390 1
425237 99425237 1001 86380 86390 1
425242 99425242 1001 86380 86390 1
424838 99424838 1001 86380 86390 1
424974 99424974 1001 86380 86390 1
424438 99424438 1001 86380 86390 1
424592 99424592 1001 86380 86390 1
425752 99425752 1001 86380 86390 1
425459 99425459 1001 86380 86390 1
425421 99425421 1001 86380 86390 1
426929 99426929 1001 86380 86390 1
427057 99427057 1001 86380 86390 1
426860 99426860 1001 86380 86390 1
426604 99426604 1001 86380 86390 1
426607 99426607 1001 86380 86390 1
426335 99426335 1001 86380 86390 1
426414 99426414 1001 86380 86390 1
427292 99427292 1001 86380 86390 1
427374 99427374 1001 86380 86390 1
427329 99427329 1001 86380 86390 1
427377 99427377 1001 86380 86390 1
427190 99427190 1001 86380 86390 1
428592 99428592 1001 86380 86390 1
428597 99428597 1001 86380 86390 1
428081 99428081 1001 86380 86390 1
428055 99428055 1001 86380 86390 1
427607 99427607 1001 86380 86390 1
427610 99427610 1001 86380 86390 1
427893 99427893 1001 86380 86390 1
428944 99428944 1001 86380 86390 1
429052 99429052 1001 86380 86390 1
430056 99430056 1001 86380 86390 1
429660 99429660 1001 86380 86390 1
429840 99429840 1001 86380 86390 1
429586 99429586 1001 86380 86390 1
429395 99429395 1001 86380 86390 1
429503 99429503 1001 86380 86390 1
429303 99429303 1001 86380 86390 1
429313 99429313 1001 86380 86390 1
430397 99430397 1001 86380 86390 1
430526 99430526 1001 86380 86390 1
430381 99430381 1001 86380 86390 1
430806 99430806 1001 86380 86390 1
430467 99430467 1001 86380 86390 1
430787 99430787 1001 86380 86390 1
431708 99431708 1001 86380 86390 1
431818 99431818 1001 86380 86390 1
431571 99431571 1001 86380 86390 1
431387 99431387 1001 86380 86390 1
431419 99431419 1001 86380 86390 1
431617 99431617 1001 86380 86390 1
431450 99431450 1001 86380 86390 1
431525 99431525 1001 86380 86390 1
430868 99430868 1001 86380 86390 1
430998 99430998 1001 86380 86390 1
431100 99431100 1001 86380 86390 1
431234 99431234 1001 86380 86390 1
432158 99432158 1001 86380 86390 1
432256 99432256 1001 86380 86390 1
433466 99433466 1001 86380 86390 1
433537 99433537 1001 86380 86390 1
433544 99433544 1001 86380 86390 1
433117 99433117 1001 86380 86390 1
432909 99432909 1001 86380 86390 1
433261 99433261 1001 86380 86390 1
433262 99433262 1001 86380 86390 1
433287 99433287 1001 86380 86390 1
432566 99432566 1001 86380 86390 1
434092 99434092 1001 86380 86390 1
433752 99433752 1001 86380 86390 1
433972 99433972 1001 86380 86390 1
434074 99434074 1001 86380 86390 1
434127 99434127 1001 86380 86390 1
435372 99435372 1001 86380 86390 1
435165 99435165 1001 86380 86390 1
435050 99435050 1001 86380 86390 1
435336 99435336 1001 86380 86390 1
435052 99435052 1001 86380 86390 1
434649 99434649 1001 86380 86390 1
434856 99434856 1001 86380 86390 1
434613 99434613 1001 86380 86390 1
434469 99434469 1001 86380 86390 1
434516 99434516 1001 86380 86390 1
434280 99434280 1001 86380 86390 1
435644 99435644 1001 86380 86390 1
435696 99435696 1001 86380 86390 1
437028 99437028 1001 86380 86390 1
437095 99437095 1001 86380 86390 1
437129 99437129 1001 86380 86390 1
436592 99436592 1001 86380 86390 1
436685 99436685 1001 86380 86390 1
436397 99436397 1001 86380 86390 1
436066 99436066 1001 86380 86390 1
436235 99436235 1001 86380 86390 1
435955 99435955 1001 86380 86390 1
436122 99436122 1001 86380 86390 1
436161 99436161 1001 86380 86390 1
437188 99437188 1001 86380 86390 1
300558 99300558 1001 86380 86390 1
300649 99300649 1001 86380 86390 1
300663 99300663 1001 86380 86390 1
300722 99300722 1001 86380 86390 1
300599 99300599 1001 86380 86390 1
300429 99300429 1001 86380 86390 1
300470 99300470 1001 86380 86390 1
300263 99300263 1001 86380 86390 1
300912 99300912 1001 86380 86390 1
300763 99300763 1001 86380 86390 1
301393 99301393 1001 86380 86390 1
301502 99301502 1001 86380 86390 1
301503 99301503 1001 86380 86390 1
301310 99301310 1001 86380 86390 1
301311 99301311 1001 86380 86390 1
301195 99301195 1001 86380 86390 1
301197 99301197 1001 86380 86390 1
301250 99301250 1001 86380 86390 1
301263 99301263 1001 86380 86390 1
301177 99301177 1001 86380 86390 1
301178 99301178 1001 86380 86390 1
301217 99301217 1001 86380 86390 1
301166 99301166 1001 86380 86390 1
301115 99301115 1001 86380 86390 1
301083 99301083 1001 86380 86390 1
301084 99301084 1001 86380 86390 1
301072 99301072 1001 86380 86390 1
301737 99301737 1001 86380 86390 1
301702 99301702 1001 86380 86390 1
301741 99301741 1001 86380 86390 1
302292 99302292 1001 86380 86390 1
302346 99302346 1001 86380 86390 1
302207 99302207 1001 86380 86390 1
302274 99302274 1001 86380 86390 1
302315 99302315 1001 86380 86390 1
302021 99302021 1001 86380 86390 1
301776 99301776 1001 86380 86390 1
301847 99301847 1001 86380 86390 1
301964 99301964 1001 86380 86390 1
301809 99301809 1001 86380 86390 1
301966 99301966 1001 86380 86390 1
302565 99302565 1001 86380 86390 1
303041 99303041 1001 86380 86390 1
303095 99303095 1001 86380 86390 1
303050 99303050 1001 86380 86390 1
302960 99302960 1001 86380 86390 1
302788 99302788 1001 86380 86390 1
302672 99302672 1001 86380 86390 1
302750 99302750 1001 86380 86390 1
303277 99303277 1001 86380 86390 1
303920 99303920 1001 86380 86390 1
303963 99303963 1001 86380 86390 1
303815 99303815 1001 86380 86390 1
303712 99303712 1001 86380 86390 1
303828 99303828 1001 86380 86390 1
303741 99303741 1001 86380 86390 1
303692 99303692 1001 86380 86390 1
303620 99303620 1001 86380 86390 1
303487 99303487 1001 86380 86390 1
304152 99304152 1001 86380 86390 1
304761 99304761 1001 86380 86390 1
304800 99304800 1001 86380 86390 1
304628 99304628 1001 86380 86390 1
304500 99304500 1001 86380 86390 1
304631 99304631 1001 86380 86390 1
304554 99304554 1001 86380 86390 1
304530 99304530 1001 86380 86390 1
304479 99304479 1001 86380 86390 1
304557 99304557 1001 86380 86390 1
304509 99304509 1001 86380 86390 1
304549 99304549 1001 86380 86390 1
304252 99304252 1001 86380 86390 1
304360 99304360 1001 86380 86390 1
304379 99304379 1001 86380 86390 1
304883 99304883 1001 86380 86390 1
304922 99304922 1001 86380 86390 1
305030 99305030 1001 86380 86390 1
304941 99304941 1001 86380 86390 1
304994 99304994 1001 86380 86390 1
305610 99305610 1001 86380 86390 1
305653 99305653 1001 86380 86390 1
305513 99305513 1001 86380 86390 1
305556 99305556 1001 86380 86390 1
305647 99305647 1001 86380 86390 1
305298 99305298 1001 86380 86390 1
305228 99305228 1001 86380 86390 1
305229 99305229 1001 86380 86390 1
305113 99305113 1001 86380 86390 1
305204 99305204 1001 86380 86390 1
500066 99500066 1001 86380 86390 1
500701 99500701 1001 86380 86390 1
500785 99500785 1001 86380 86390 1
500795 99500795 1001 86380 86390 1
500719 99500719 1001 86380 86390 1
500619 99500619 1001 86380 86390 1
500443 99500443 1001 86380 86390 1
500524 99500524 1001 86380 86390 1
500540 99500540 1001 86380 86390 1
500528 99500528 1001 86380 86390 1
500220 99500220 1001 86380 86390 1
500260 99500260 1001 86380 86390 1
500210 99500210 1001 86380 86390 1
500251 99500251 1001 86380 86390 1
500281 99500281 1001 86380 86390 1
500359 99500359 1001 86380 86390 1
500894 99500894 1001 86380 86390 1
501594 99501594 1001 86380 86390 1
501627 99501627 1001 86380 86390 1
501317 99501317 1001 86380 86390 1
501286 99501286 1001 86380 86390 1
501378 99501378 1001 86380 86390 1
501288 99501288 1001 86380 86390 1
501218 99501218 1001 86380 86390 1
501671 99501671 1001 86380 86390 1
501725 99501725 1001 86380 86390 1
502337 99502337 1001 86380 86390 1
502415 99502415 1001 86380 86390 1
502293 99502293 1001 86380 86390 1
502208 99502208 1001 86380 86390 1
501988 99501988 1001 86380 86390 1
501950 99501950 1001 86380 86390 1
501929 99501929 1001 86380 86390 1
501968 99501968 1001 86380 86390 1
502479 99502479 1001 86380 86390 1
502512 99502512 1001 86380 86390 1
502604 99502604 1001 86380 86390 1
503206 99503206 1001 86380 86390 1
503131 99503131 1001 86380 86390 1
503107 99503107 1001 86380 86390 1
503040 99503040 1001 86380 86390 1
503054 99503054 1001 86380 86390 1
502928 99502928 1001 86380 86390 1
502994 99502994 1001 86380 86390 1
503072 99503072 1001 86380 86390 1
502879 99502879 1001 86380 86390 1
502724 99502724 1001 86380 86390 1
502737 99502737 1001 86380 86390 1
503424 99503424 1001 86380 86390 1
503489 99503489 1001 86380 86390 1
503982 99503982 1001 86380 86390 1
504098 99504098 1001 86380 86390 1
504048 99504048 1001 86380 86390 1
503935 99503935 1001 86380 86390 1
503826 99503826 1001 86380 86390 1
504129 99504129 1001 86380 86390 1
504273 99504273 1001 86380 86390 1
504146 99504146 1001 86380 86390 1
504863 99504863 1001 86380 86390 1
504688 99504688 1001 86380 86390 1
504734 99504734 1001 86380 86390 1
504492 99504492 1001 86380 86390 1
504505 99504505 1001 86380 86390 1
504480 99504480 1001 86380 86390 1
504469 99504469 1001 86380 86390 1
505020 99505020 1001 86380 86390 1
505111 99505111 1001 86380 86390 1
505086 99505086 1001 86380 86390 1
505100 99505100 1001 86380 86390 1
505142 99505142 1001 86380 86390 1
505629 99505629 1001 86380 86390 1
505708 99505708 1001 86380 86390 1
505770 99505770 1001 86380 86390 1
505738 99505738 1001 86380 86390 1
505726 99505726 1001 86380 86390 1
505665 99505665 1001 86380 86390 1
505201 99505201 1001 86380 86390 1
505292 99505292 1001 86380 86390 1
505190 99505190 1001 86380 86390 1
505184 99505184 1001 86380 86390 1
505963 99505963 1001 86380 86390 1
505851 99505851 1001 86380 86390 1
505789 99505789 1001 86380 86390 1
505920 99505920 1001 86380 86390 1
505805 99505805 1001 86380 86390 1
506562 99506562 1001 86380 86390 1
506500 99506500 1001 86380 86390 1
506502 99506502 1001 86380 86390 1
506516 99506516 1001 86380 86390 1
506403 99506403 1001 86380 86390 1
506297 99506297 1001 86380 86390 1
506083 99506083 1001 86380 86390 1
506149 99506149 1001 86380 86390 1
506060 99506060 1001 86380 86390 1
506712 99506712 1001 86380 86390 1
506638 99506638 1001 86380 86390 1
506705 99506705 1001 86380 86390 1
506656 99506656 1001 86380 86390 1
506773 99506773 1001 86380 86390 1
506605 99506605 1001 86380 86390 1
507422 99507422 1001 86380 86390 1
507223 99507223 1001 86380 86390 1
507287 99507287 1001 86380 86390 1
507275 99507275 1001 86380 86390 1
507306 99507306 1001 86380 86390 1
507087 99507087 1001 86380 86390 1
507191 99507191 1001 86380 86390 1
507153 99507153 1001 86380 86390 1
507143 99507143 1001 86380 86390 1
507133 99507133 1001 86380 86390 1
506880 99506880 1001 86380 86390 1
506988 99506988 1001 86380 86390 1
506979 99506979 1001 86380 86390 1
507622 99507622 1001 86380 86390 1
508212 99508212 1001 86380 86390 1
508046 99508046 1001 86380 86390 1
508072 99508072 1001 86380 86390 1
508111 99508111 1001 86380 86390 1
508055 99508055 1001 86380 86390 1
507877 99507877 1001 86380 86390 1
507974 99507974 1001 86380 86390 1
507809 99507809 1001 86380 86390 1
507654 99507654 1001 86380 86390 1
507680 99507680 1001 86380 86390 1
508418 99508418 1001 86380 86390 1
508291 99508291 1001 86380 86390 1
508988 99508988 1001 86380 86390 1
508853 99508853 1001 86380 86390 1
508699 99508699 1001 86380 86390 1
508476 99508476 1001 86380 86390 1
509254 99509254 1001 86380 86390 1
509093 99509093 1001 86380 86390 1
509250 99509250 1001 86380 86390 1
509251 99509251 1001 86380 86390 1
509854 99509854 1001 86380 86390 1
509725 99509725 1001 86380 86390 1
509846 99509846 1001 86380 86390 1
509556 99509556 1001 86380 86390 1
509586 99509586 1001 86380 86390 1
509653 99509653 1001 86380 86390 1
509537 99509537 1001 86380 86390 1
509454 99509454 1001 86380 86390 1
509468 99509468 1001 86380 86390 1
509354 99509354 1001 86380 86390 1
509419 99509419 1001 86380 86390 1
510001 99510001 1001 86380 86390 1
509924 99509924 1001 86380 86390 1
509937 99509937 1001 86380 86390 1
510075 99510075 1001 86380 86390 1
510664 99510664 1001 86380 86390 1
510600 99510600 1001 86380 86390 1
510607 99510607 1001 86380 86390 1
510672 99510672 1001 86380 86390 1
510324 99510324 1001 86380 86390 1
510132 99510132 1001 86380 86390 1
510892 99510892 1001 86380 86390 1
510903 99510903 1001 86380 86390 1
511417 99511417 1001 86380 86390 1
511543 99511543 1001 86380 86390 1
511501 99511501 1001 86380 86390 1
511039 99511039 1001 86380 86390 1
511045 99511045 1001 86380 86390 1
511682 99511682 1001 86380 86390 1
511659 99511659 1001 86380 86390 1
512221 99512221 1001 86380 86390 1
512275 99512275 1001 86380 86390 1
512067 99512067 1001 86380 86390 1
511791 99511791 1001 86380 86390 1
511844 99511844 1001 86380 86390 1
512413 99512413 1001 86380 86390 1
513174 99513174 1001 86380 86390 1
513159 99513159 1001 86380 86390 1
513109 99513109 1001 86380 86390 1
513193 99513193 1001 86380 86390 1
513114 99513114 1001 86380 86390 1
512820 99512820 1001 86380 86390 1
512963 99512963 1001 86380 86390 1
512945 99512945 1001 86380 86390 1
512597 99512597 1001 86380 86390 1
512716 99512716 1001 86380 86390 1
512600 99512600 1001 86380 86390 1
512630 99512630 1001 86380 86390 1
512683 99512683 1001 86380 86390 1
512735 99512735 1001 86380 86390 1
512697 99512697 1001 86380 86390 1
513322 99513322 1001 86380 86390 1
513335 99513335 1001 86380 86390 1
513349 99513349 1001 86380 86390 1
513981 99513981 1001 86380 86390 1
513840 99513840 1001 86380 86390 1
513647 99513647 1001 86380 86390 1
513655 99513655 1001 86380 86390 1
513824 99513824 1001 86380 86390 1
513523 99513523 1001 86380 86390 1
513472 99513472 1001 86380 86390 1
514225 99514225 1001 86380 86390 1
514162 99514162 1001 86380 86390 1
514140 99514140 1001 86380 86390 1
514103 99514103 1001 86380 86390 1
514730 99514730 1001 86380 86390 1
514828 99514828 1001 86380 86390 1
514693 99514693 1001 86380 86390 1
514790 99514790 1001 86380 86390 1
514575 99514575 1001 86380 86390 1
514550 99514550 1001 86380 86390 1
514629 99514629 1001 86380 86390 1
514642 99514642 1001 86380 86390 1
514651 99514651 1001 86380 86390 1
514264 99514264 1001 86380 86390 1
514316 99514316 1001 86380 86390 1
514304 99514304 1001 86380 86390 1
514317 99514317 1001 86380 86390 1
514313 99514313 1001 86380 86390 1
514919 99514919 1001 86380 86390 1
514984 99514984 1001 86380 86390 1
514962 99514962 1001 86380 86390 1
514992 99514992 1001 86380 86390 1
515044 99515044 1001 86380 86390 1
514967 99514967 1001 86380 86390 1
515658 99515658 1001 86380 86390 1
515538 99515538 1001 86380 86390 1
515361 99515361 1001 86380 86390 1
515421 99515421 1001 86380 86390 1
515335 99515335 1001 86380 86390 1
515169 99515169 1001 86380 86390 1
515144 99515144 1001 86380 86390 1
515098 99515098 1001 86380 86390 1
515720 99515720 1001 86380 86390 1
515685 99515685 1001 86380 86390 1
516487 99516487 1001 86380 86390 1
516354 99516354 1001 86380 86390 1
516419 99516419 1001 86380 86390 1
516432 99516432 1001 86380 86390 1
516242 99516242 1001 86380 86390 1
516204 99516204 1001 86380 86390 1
516249 99516249 1001 86380 86390 1
516109 99516109 1001 86380 86390 1
516085 99516085 1001 86380 86390 1
516077 99516077 1001 86380 86390 1
516691 99516691 1001 86380 86390 1
516511 99516511 1001 86380 86390 1
516641 99516641 1001 86380 86390 1
516609 99516609 1001 86380 86390 1
516699 99516699 1001 86380 86390 1
516674 99516674 1001 86380 86390 1
517136 99517136 1001 86380 86390 1
517162 99517162 1001 86380 86390 1
517191 99517191 1001 86380 86390 1
517166 99517166 1001 86380 86390 1
517005 99517005 1001 86380 86390 1
517052 99517052 1001 86380 86390 1
516838 99516838 1001 86380 86390 1
516752 99516752 1001 86380 86390 1
517499 99517499 1001 86380 86390 1
517448 99517448 1001 86380 86390 1
517461 99517461 1001 86380 86390 1
518101 99518101 1001 86380 86390 1
518138 99518138 1001 86380 86390 1
518144 99518144 1001 86380 86390 1
518081 99518081 1001 86380 86390 1
517910 99517910 1001 86380 86390 1
517872 99517872 1001 86380 86390 1
517847 99517847 1001 86380 86390 1
517690 99517690 1001 86380 86390 1
517742 99517742 1001 86380 86390 1
517718 99517718 1001 86380 86390 1
517563 99517563 1001 86380 86390 1
518292 99518292 1001 86380 86390 1
518331 99518331 1001 86380 86390 1
518347 99518347 1001 86380 86390 1
518604 99518604 1001 86380 86390 1
518722 99518722 1001 86380 86390 1
518663 99518663 1001 86380 86390 1
518755 99518755 1001 86380 86390 1
518451 99518451 1001 86380 86390 1
519188 99519188 1001 86380 86390 1
519047 99519047 1001 86380 86390 1
519786 99519786 1001 86380 86390 1
519632 99519632 1001 86380 86390 1
519572 99519572 1001 86380 86390 1
519579 99519579 1001 86380 86390 1
519311 99519311 1001 86380 86390 1
519289 99519289 1001 86380 86390 1
519302 99519302 1001 86380 86390 1
519321 99519321 1001 86380 86390 1
519889 99519889 1001 86380 86390 1
519994 99519994 1001 86380 86390 1
519895 99519895 1001 86380 86390 1
520012 99520012 1001 86380 86390 1
519922 99519922 1001 86380 86390 1
519965 99519965 1001 86380 86390 1
520487 99520487 1001 86380 86390 1
520515 99520515 1001 86380 86390 1
520543 99520543 1001 86380 86390 1
520546 99520546 1001 86380 86390 1
520428 99520428 1001 86380 86390 1
520404 99520404 1001 86380 86390 1
520419 99520419 1001 86380 86390 1
520202 99520202 1001 86380 86390 1
520126 99520126 1001 86380 86390 1
520131 99520131 1001 86380 86390 1
520043 99520043 1001 86380 86390 1
520702 99520702 1001 86380 86390 1
520770 99520770 1001 86380 86390 1
520760 99520760 1001 86380 86390 1
521351 99521351 1001 86380 86390 1
521364 99521364 1001 86380 86390 1
521328 99521328 1001 86380 86390 1
521453 99521453 1001 86380 86390 1
521457 99521457 1001 86380 86390 1
521124 99521124 1001 86380 86390 1
521643 99521643 1001 86380 86390 1
521566 99521566 1001 86380 86390 1
521579 99521579 1001 86380 86390 1
522191 99522191 1001 86380 86390 1
522136 99522136 1001 86380 86390 1
522010 99522010 1001 86380 86390 1
521987 99521987 1001 86380 86390 1
521989 99521989 1001 86380 86390 1
521913 99521913 1001 86380 86390 1
521917 99521917 1001 86380 86390 1
521803 99521803 1001 86380 86390 1
521844 99521844 1001 86380 86390 1
521836 99521836 1001 86380 86390 1
521681 99521681 1001 86380 86390 1
522456 99522456 1001 86380 86390 1
522919 99522919 1001 86380 86390 1
522971 99522971 1001 86380 86390 1
522901 99522901 1001 86380 86390 1
522735 99522735 1001 86380 86390 1
522683 99522683 1001 86380 86390 1
522517 99522517 1001 86380 86390 1
522704 99522704 1001 86380 86390 1
523237 99523237 1001 86380 86390 1
523187 99523187 1001 86380 86390 1
523304 99523304 1001 86380 86390 1
523123 99523123 1001 86380 86390 1
523267 99523267 1001 86380 86390 1
523803 99523803 1001 86380 86390 1
523942 99523942 1001 86380 86390 1
523754 99523754 1001 86380 86390 1
523807 99523807 1001 86380 86390 1
523822 99523822 1001 86380 86390 1
523785 99523785 1001 86380 86390 1
523576 99523576 1001 86380 86390 1
523734 99523734 1001 86380 86390 1
523632 99523632 1001 86380 86390 1
523508 99523508 1001 86380 86390 1
523487 99523487 1001 86380 86390 1
523346 99523346 1001 86380 86390 1
523976 99523976 1001 86380 86390 1
523977 99523977 1001 86380 86390 1
523953 99523953 1001 86380 86390 1
524455 99524455 1001 86380 86390 1
524559 99524559 1001 86380 86390 1
524404 99524404 1001 86380 86390 1
524523 99524523 1001 86380 86390 1
524216 99524216 1001 86380 86390 1
524924 99524924 1001 86380 86390 1
524811 99524811 1001 86380 86390 1
524815 99524815 1001 86380 86390 1
524908 99524908 1001 86380 86390 1
525420 99525420 1001 86380 86390 1
525424 99525424 1001 86380 86390 1
525491 99525491 1001 86380 86390 1
525530 99525530 1001 86380 86390 1
525198 99525198 1001 86380 86390 1
525358 99525358 1001 86380 86390 1
525387 99525387 1001 86380 86390 1
525221 99525221 1001 86380 86390 1
525057 99525057 1001 86380 86390 1
525033 99525033 1001 86380 86390 1
525163 99525163 1001 86380 86390 1
525061 99525061 1001 86380 86390 1
524986 99524986 1001 86380 86390 1
525665 99525665 1001 86380 86390 1
525722 99525722 1001 86380 86390 1
526359 99526359 1001 86380 86390 1
526270 99526270 1001 86380 86390 1
526220 99526220 1001 86380 86390 1
526039 99526039 1001 86380 86390 1
526016 99526016 1001 86380 86390 1
526199 99526199 1001 86380 86390 1
526086 99526086 1001 86380 86390 1
525946 99525946 1001 86380 86390 1
525820 99525820 1001 86380 86390 1
525925 99525925 1001 86380 86390 1
525892 99525892 1001 86380 86390 1
526619 99526619 1001 86380 86390 1
526517 99526517 1001 86380 86390 1
526979 99526979 1001 86380 86390 1
526876 99526876 1001 86380 86390 1
526930 99526930 1001 86380 86390 1
527021 99527021 1001 86380 86390 1
526879 99526879 1001 86380 86390 1
526921 99526921 1001 86380 86390 1
526909 99526909 1001 86380 86390 1
526939 99526939 1001 86380 86390 1
526991 99526991 1001 86380 86390 1
526698 99526698 1001 86380 86390 1
526791 99526791 1001 86380 86390 1
526676 99526676 1001 86380 86390 1
526835 99526835 1001 86380 86390 1
527329 99527329 1001 86380 86390 1
527279 99527279 1001 86380 86390 1
527424 99527424 1001 86380 86390 1
527439 99527439 1001 86380 86390 1
528001 99528001 1001 86380 86390 1
528027 99528027 1001 86380 86390 1
528028 99528028 1001 86380 86390 1
527977 99527977 1001 86380 86390 1
528018 99528018 1001 86380 86390 1
527877 99527877 1001 86380 86390 1
527769 99527769 1001 86380 86390 1
527748 99527748 1001 86380 86390 1
527650 99527650 1001 86380 86390 1
527656 99527656 1001 86380 86390 1
527491 99527491 1001 86380 86390 1
527530 99527530 1001 86380 86390 1
527544 99527544 1001 86380 86390 1
528115 99528115 1001 86380 86390 1
528246 99528246 1001 86380 86390 1
528195 99528195 1001 86380 86390 1
528263 99528263 1001 86380 86390 1
528698 99528698 1001 86380 86390 1
528779 99528779 1001 86380 86390 1
528886 99528886 1001 86380 86390 1
528708 99528708 1001 86380 86390 1
528673 99528673 1001 86380 86390 1
528665 99528665 1001 86380 86390 1
528654 99528654 1001 86380 86390 1
528694 99528694 1001 86380 86390 1
529049 99529049 1001 86380 86390 1
529522 99529522 1001 86380 86390 1
529393 99529393 1001 86380 86390 1
529370 99529370 1001 86380 86390 1
529396 99529396 1001 86380 86390 1
529476 99529476 1001 86380 86390 1
529464 99529464 1001 86380 86390 1
529324 99529324 1001 86380 86390 1
529416 99529416 1001 86380 86390 1
529738 99529738 1001 86380 86390 1
529873 99529873 1001 86380 86390 1
529744 99529744 1001 86380 86390 1
529798 99529798 1001 86380 86390 1
529876 99529876 1001 86380 86390 1
529799 99529799 1001 86380 86390 1
530455 99530455 1001 86380 86390 1
530366 99530366 1001 86380 86390 1
530534 99530534 1001 86380 86390 1
530158 99530158 1001 86380 86390 1
530146 99530146 1001 86380 86390 1
530159 99530159 1001 86380 86390 1
530264 99530264 1001 86380 86390 1
530188 99530188 1001 86380 86390 1
530343 99530343 1001 86380 86390 1
529957 99529957 1001 86380 86390 1
530061 99530061 1001 86380 86390 1
530559 99530559 1001 86380 86390 1
530678 99530678 1001 86380 86390 1
531267 99531267 1001 86380 86390 1
531178 99531178 1001 86380 86390 1
531205 99531205 1001 86380 86390 1
531209 99531209 1001 86380 86390 1
531328 99531328 1001 86380 86390 1
531162 99531162 1001 86380 86390 1
530798 99530798 1001 86380 86390 1
530881 99530881 1001 86380 86390 1
531480 99531480 1001 86380 86390 1
531459 99531459 1001 86380 86390 1
531473 99531473 1001 86380 86390 1
532117 99532117 1001 86380 86390 1
532132 99532132 1001 86380 86390 1
532095 99532095 1001 86380 86390 1
532111 99532111 1001 86380 86390 1
532198 99532198 1001 86380 86390 1
531989 99531989 1001 86380 86390 1
531815 99531815 1001 86380 86390 1
531638 99531638 1001 86380 86390 1
531616 99531616 1001 86380 86390 1
532271 99532271 1001 86380 86390 1
532362 99532362 1001 86380 86390 1
532237 99532237 1001 86380 86390 1
532279 99532279 1001 86380 86390 1
532997 99532997 1001 86380 86390 1
532925 99532925 1001 86380 86390 1
532940 99532940 1001 86380 86390 1
533030 99533030 1001 86380 86390 1
532784 99532784 1001 86380 86390 1
532733 99532733 1001 86380 86390 1
532696 99532696 1001 86380 86390 1
532826 99532826 1001 86380 86390 1
532425 99532425 1001 86380 86390 1
532518 99532518 1001 86380 86390 1
532506 99532506 1001 86380 86390 1
532598 99532598 1001 86380 86390 1
532434 99532434 1001 86380 86390 1
532499 99532499 1001 86380 86390 1
533185 99533185 1001 86380 86390 1
533141 99533141 1001 86380 86390 1
533077 99533077 1001 86380 86390 1
533221 99533221 1001 86380 86390 1
533805 99533805 1001 86380 86390 1
533582 99533582 1001 86380 86390 1
533482 99533482 1001 86380 86390 1
533346 99533346 1001 86380 86390 1
533308 99533308 1001 86380 86390 1
533430 99533430 1001 86380 86390 1
534011 99534011 1001 86380 86390 1
533910 99533910 1001 86380 86390 1
534546 99534546 1001 86380 86390 1
534560 99534560 1001 86380 86390 1
534524 99534524 1001 86380 86390 1
534538 99534538 1001 86380 86390 1
534672 99534672 1001 86380 86390 1
534401 99534401 1001 86380 86390 1
534442 99534442 1001 86380 86390 1
534368 99534368 1001 86380 86390 1
534330 99534330 1001 86380 86390 1
534263 99534263 1001 86380 86390 1
534127 99534127 1001 86380 86390 1
534786 99534786 1001 86380 86390 1
534788 99534788 1001 86380 86390 1
534803 99534803 1001 86380 86390 1
534817 99534817 1001 86380 86390 1
534755 99534755 1001 86380 86390 1
534743 99534743 1001 86380 86390 1
535401 99535401 1001 86380 86390 1
535122 99535122 1001 86380 86390 1
534895 99534895 1001 86380 86390 1
535039 99535039 1001 86380 86390 1
535536 99535536 1001 86380 86390 1
535643 99535643 1001 86380 86390 1
535580 99535580 1001 86380 86390 1
536224 99536224 1001 86380 86390 1
536251 99536251 1001 86380 86390 1
536264 99536264 1001 86380 86390 1
536227 99536227 1001 86380 86390 1
536105 99536105 1001 86380 86390 1
536080 99536080 1001 86380 86390 1
536058 99536058 1001 86380 86390 1
536073 99536073 1001 86380 86390 1
535864 99535864 1001 86380 86390 1
535801 99535801 1001 86380 86390 1
535815 99535815 1001 86380 86390 1
535803 99535803 1001 86380 86390 1
536505 99536505 1001 86380 86390 1
536469 99536469 1001 86380 86390 1
536356 99536356 1001 86380 86390 1
536970 99536970 1001 86380 86390 1
537128 99537128 1001 86380 86390 1
537011 99537011 1001 86380 86390 1
537029 99537029 1001 86380 86390 1
536967 99536967 1001 86380 86390 1
536869 99536869 1001 86380 86390 1
536793 99536793 1001 86380 86390 1
536784 99536784 1001 86380 86390 1
536826 99536826 1001 86380 86390 1
536671 99536671 1001 86380 86390 1
536685 99536685 1001 86380 86390 1
536637 99536637 1001 86380 86390 1
536587 99536587 1001 86380 86390 1
536589 99536589 1001 86380 86390 1
536602 99536602 1001 86380 86390 1
536554 99536554 1001 86380 86390 1
537289 99537289 1001 86380 86390 1
537302 99537302 1001 86380 86390 1
537284 99537284 1001 86380 86390 1
537194 99537194 1001 86380 86390 1
537207 99537207 1001 86380 86390 1
537868 99537868 1001 86380 86390 1
537807 99537807 1001 86380 86390 1
537586 99537586 1001 86380 86390 1
537392 99537392 1001 86380 86390 1
538069 99538069 1001 86380 86390 1
538004 99538004 1001 86380 86390 1
538020 99538020 1001 86380 86390 1
538144 99538144 1001 86380 86390 1
538712 99538712 1001 86380 86390 1
538726 99538726 1001 86380 86390 1
538815 99538815 1001 86380 86390 1
538768 99538768 1001 86380 86390 1
538801 99538801 1001 86380 86390 1
538570 99538570 1001 86380 86390 1
538342 99538342 1001 86380 86390 1
538217 99538217 1001 86380 86390 1
538993 99538993 1001 86380 86390 1
539515 99539515 1001 86380 86390 1
539567 99539567 1001 86380 86390 1
539443 99539443 1001 86380 86390 1
539632 99539632 1001 86380 86390 1
539459 99539459 1001 86380 86390 1
539293 99539293 1001 86380 86390 1
539422 99539422 1001 86380 86390 1
539397 99539397 1001 86380 86390 1
539289 99539289 1001 86380 86390 1
539396 99539396 1001 86380 86390 1
539240 99539240 1001 86380 86390 1
539164 99539164 1001 86380 86390 1
539144 99539144 1001 86380 86390 1
539800 99539800 1001 86380 86390 1
540431 99540431 1001 86380 86390 1
540341 99540341 1001 86380 86390 1
540410 99540410 1001 86380 86390 1
540207 99540207 1001 86380 86390 1
540220 99540220 1001 86380 86390 1
540498 99540498 1001 86380 86390 1
540565 99540565 1001 86380 86390 1
540991 99540991 1001 86380 86390 1
541071 99541071 1001 86380 86390 1
540701 99540701 1001 86380 86390 1
540715 99540715 1001 86380 86390 1
540758 99540758 1001 86380 86390 1
541472 99541472 1001 86380 86390 1
541397 99541397 1001 86380 86390 1
541294 99541294 1001 86380 86390 1
542085 99542085 1001 86380 86390 1
542027 99542027 1001 86380 86390 1
542041 99542041 1001 86380 86390 1
541797 99541797 1001 86380 86390 1
541893 99541893 1001 86380 86390 1
541886 99541886 1001 86380 86390 1
541718 99541718 1001 86380 86390 1
541550 99541550 1001 86380 86390 1
541662 99541662 1001 86380 86390 1
542324 99542324 1001 86380 86390 1
542167 99542167 1001 86380 86390 1
542649 99542649 1001 86380 86390 1
542662 99542662 1001 86380 86390 1
542613 99542613 1001 86380 86390 1
542678 99542678 1001 86380 86390 1
542553 99542553 1001 86380 86390 1
542697 99542697 1001 86380 86390 1
542723 99542723 1001 86380 86390 1
542343 99542343 1001 86380 86390 1
542371 99542371 1001 86380 86390 1
542517 99542517 1001 86380 86390 1
543101 99543101 1001 86380 86390 1
543107 99543107 1001 86380 86390 1
543593 99543593 1001 86380 86390 1
543709 99543709 1001 86380 86390 1
543585 99543585 1001 86380 86390 1
543598 99543598 1001 86380 86390 1
543637 99543637 1001 86380 86390 1
543436 99543436 1001 86380 86390 1
543417 99543417 1001 86380 86390 1
543418 99543418 1001 86380 86390 1
543458 99543458 1001 86380 86390 1
543368 99543368 1001 86380 86390 1
543345 99543345 1001 86380 86390 1
543170 99543170 1001 86380 86390 1
543224 99543224 1001 86380 86390 1
543859 99543859 1001 86380 86390 1
543961 99543961 1001 86380 86390 1
543780 99543780 1001 86380 86390 1
544435 99544435 1001 86380 86390 1
544453 99544453 1001 86380 86390 1
544255 99544255 1001 86380 86390 1
544351 99544351 1001 86380 86390 1
544391 99544391 1001 86380 86390 1
544007 99544007 1001 86380 86390 1
544116 99544116 1001 86380 86390 1
544168 99544168 1001 86380 86390 1
544682 99544682 1001 86380 86390 1
534310 1010 1001 53176 53476 1
400007 99400007 1001 86380 86390 1
400043 99400043 1001 86380 86390 1
400309 99400309 1001 86380 86390 1
400253 99400253 1001 86380 86390 1
400461 99400461 1001 86380 86390 1
400694 99400694 1001 86380 86390 1
400671 99400671 1001 86380 86390 1
400654 99400654 1001 86380 86390 1
400829 99400829 1001 86380 86390 1
400746 99400746 1001 86380 86390 1
400868 99400868 1001 86380 86390 1
401070 99401070 1001 86380 86390 1
401240 99401240 1001 86380 86390 1
401414 99401414 1001 86380 86390 1
401551 99401551 1001 86380 86390 1
401515 99401515 1001 86380 86390 1
401732 99401732 1001 86380 86390 1
401740 99401740 1001 86380 86390 1
402018 99402018 1001 86380 86390 1
402523 99402523 1001 86380 86390 1
402674 99402674 1001 86380 86390 1
402732 99402732 1001 86380 86390 1
402985 99402985 1001 86380 86390 1
403048 99403048 1001 86380 86390 1
403154 99403154 1001 86380 86390 1
403202 99403202 1001 86380 86390 1
403327 99403327 1001 86380 86390 1
403356 99403356 1001 86380 86390 1
403640 99403640 1001 86380 86390 1
403801 99403801 1001 86380 86390 1
403836 99403836 1001 86380 86390 1
404137 99404137 1001 86380 86390 1
404043 99404043 1001 86380 86390 1
404214 99404214 1001 86380 86390 1
404341 99404341 1001 86380 86390 1
404561 99404561 1001 86380 86390 1
404647 99404647 1001 86380 86390 1
405212 99405212 1001 86380 86390 1
405277 99405277 1001 86380 86390 1
405254 99405254 1001 86380 86390 1
405350 99405350 1001 86380 86390 1
405576 99405576 1001 86380 86390 1
405600 99405600 1001 86380 86390 1
405648 99405648 1001 86380 86390 1
406014 99406014 1001 86380 86390 1
406039 99406039 1001 86380 86390 1
406126 99406126 1001 86380 86390 1
406224 99406224 1001 86380 86390 1
406263 99406263 1001 86380 86390 1
406718 99406718 1001 86380 86390 1
406819 99406819 1001 86380 86390 1
406948 99406948 1001 86380 86390 1
407022 99407022 1001 86380 86390 1
407077 99407077 1001 86380 86390 1
407175 99407175 1001 86380 86390 1
407257 99407257 1001 86380 86390 1
407402 99407402 1001 86380 86390 1
407465 99407465 1001 86380 86390 1
407515 99407515 1001 86380 86390 1
407672 99407672 1001 86380 86390 1
407838 99407838 1001 86380 86390 1
407853 99407853 1001 86380 86390 1
408044 99408044 1001 86380 86390 1
408175 99408175 1001 86380 86390 1
408136 99408136 1001 86380 86390 1
408319 99408319 1001 86380 86390 1
408827 99408827 1001 86380 86390 1
408858 99408858 1001 86380 86390 1
408823 99408823 1001 86380 86390 1
409330 99409330 1001 86380 86390 1
409322 99409322 1001 86380 86390 1
409376 99409376 1001 86380 86390 1
409660 99409660 1001 86380 86390 1
409715 99409715 1001 86380 86390 1
409690 99409690 1001 86380 86390 1
410034 99410034 1001 86380 86390 1
410008 99410008 1001 86380 86390 1
410272 99410272 1001 86380 86390 1
410390 99410390 1001 86380 86390 1
410496 99410496 1001 86380 86390 1
410482 99410482 1001 86380 86390 1
410544 99410544 1001 86380 86390 1
410660 99410660 1001 86380 86390 1
410807 99410807 1001 86380 86390 1
410817 99410817 1001 86380 86390 1
410926 99410926 1001 86380 86390 1
411443 99411443 1001 86380 86390 1
411493 99411493 1001 86380 86390 1
411870 99411870 1001 86380 86390 1
412428 99412428 1001 86380 86390 1
413521 99413521 1001 86380 86390 1
413546 99413546 1001 86380 86390 1
413649 99413649 1001 86380 86390 1
413485 99413485 1001 86380 86390 1
413539 99413539 1001 86380 86390 1
413490 99413490 1001 86380 86390 1
413144 99413144 1001 86380 86390 1
412892 99412892 1001 86380 86390 1
412548 99412548 1001 86380 86390 1
412657 99412657 1001 86380 86390 1
412745 99412745 1001 86380 86390 1
413946 99413946 1001 86380 86390 1
413839 99413839 1001 86380 86390 1
413909 99413909 1001 86380 86390 1
413994 99413994 1001 86380 86390 1
413828 99413828 1001 86380 86390 1
415241 99415241 1001 86380 86390 1
414928 99414928 1001 86380 86390 1
414120 99414120 1001 86380 86390 1
414369 99414369 1001 86380 86390 1
415720 99415720 1001 86380 86390 1
415602 99415602 1001 86380 86390 1
415425 99415425 1001 86380 86390 1
415711 99415711 1001 86380 86390 1
415401 99415401 1001 86380 86390 1
415619 99415619 1001 86380 86390 1
417000 99417000 1001 86380 86390 1
416911 99416911 1001 86380 86390 1
416819 99416819 1001 86380 86390 1
416601 99416601 1001 86380 86390 1
416811 99416811 1001 86380 86390 1
416859 99416859 1001 86380 86390 1
416202 99416202 1001 86380 86390 1
415987 99415987 1001 86380 86390 1
415818 99415818 1001 86380 86390 1
415800 99415800 1001 86380 86390 1
417311 99417311 1001 86380 86390 1
417075 99417075 1001 86380 86390 1
417229 99417229 1001 86380 86390 1
417350 99417350 1001 86380 86390 1
417575 99417575 1001 86380 86390 1
417504 99417504 1001 86380 86390 1
418734 99418734 1001 86380 86390 1
418742 99418742 1001 86380 86390 1
418638 99418638 1001 86380 86390 1
418493 99418493 1001 86380 86390 1
418177 99418177 1001 86380 86390 1
418135 99418135 1001 86380 86390 1
418310 99418310 1001 86380 86390 1
418004 99418004 1001 86380 86390 1
417624 99417624 1001 86380 86390 1
417791 99417791 1001 86380 86390 1
419161 99419161 1001 86380 86390 1
419079 99419079 1001 86380 86390 1
418938 99418938 1001 86380 86390 1
419012 99419012 1001 86380 86390 1
420279 99420279 1001 86380 86390 1
420428 99420428 1001 86380 86390 1
420233 99420233 1001 86380 86390 1
419265 99419265 1001 86380 86390 1
419565 99419565 1001 86380 86390 1
420833 99420833 1001 86380 86390 1
420709 99420709 1001 86380 86390 1
420535 99420535 1001 86380 86390 1
420462 99420462 1001 86380 86390 1
421771 99421771 1001 86380 86390 1
421847 99421847 1001 86380 86390 1
421759 99421759 1001 86380 86390 1
422018 99422018 1001 86380 86390 1
421592 99421592 1001 86380 86390 1
421308 99421308 1001 86380 86390 1
420999 99420999 1001 86380 86390 1
420907 99420907 1001 86380 86390 1
421096 99421096 1001 86380 86390 1
422369 99422369 1001 86380 86390 1
422396 99422396 1001 86380 86390 1
422430 99422430 1001 86380 86390 1
422452 99422452 1001 86380 86390 1
423513 99423513 1001 86380 86390 1
423465 99423465 1001 86380 86390 1
423740 99423740 1001 86380 86390 1
423033 99423033 1001 86380 86390 1
423066 99423066 1001 86380 86390 1
423113 99423113 1001 86380 86390 1
423235 99423235 1001 86380 86390 1
422602 99422602 1001 86380 86390 1
422563 99422563 1001 86380 86390 1
422867 99422867 1001 86380 86390 1
422898 99422898 1001 86380 86390 1
424099 99424099 1001 86380 86390 1
423869 99423869 1001 86380 86390 1
424130 99424130 1001 86380 86390 1
424050 99424050 1001 86380 86390 1
424027 99424027 1001 86380 86390 1
424054 99424054 1001 86380 86390 1
423979 99423979 1001 86380 86390 1
423983 99423983 1001 86380 86390 1
425132 99425132 1001 86380 86390 1
425316 99425316 1001 86380 86390 1
425317 99425317 1001 86380 86390 1
425291 99425291 1001 86380 86390 1
424641 99424641 1001 86380 86390 1
424879 99424879 1001 86380 86390 1
425004 99425004 1001 86380 86390 1
424782 99424782 1001 86380 86390 1
424710 99424710 1001 86380 86390 1
424919 99424919 1001 86380 86390 1
424640 99424640 1001 86380 86390 1
424466 99424466 1001 86380 86390 1
424582 99424582 1001 86380 86390 1
424234 99424234 1001 86380 86390 1
424589 99424589 1001 86380 86390 1
425677 99425677 1001 86380 86390 1
425524 99425524 1001 86380 86390 1
426840 99426840 1001 86380 86390 1
426553 99426553 1001 86380 86390 1
426654 99426654 1001 86380 86390 1
426287 99426287 1001 86380 86390 1
426146 99426146 1001 86380 86390 1
427463 99427463 1001 86380 86390 1
427519 99427519 1001 86380 86390 1
427282 99427282 1001 86380 86390 1
427387 99427387 1001 86380 86390 1
428551 99428551 1001 86380 86390 1
428450 99428450 1001 86380 86390 1
428270 99428270 1001 86380 86390 1
428022 99428022 1001 86380 86390 1
428152 99428152 1001 86380 86390 1
428276 99428276 1001 86380 86390 1
427853 99427853 1001 86380 86390 1
427826 99427826 1001 86380 86390 1
427866 99427866 1001 86380 86390 1
428792 99428792 1001 86380 86390 1
429104 99429104 1001 86380 86390 1
428949 99428949 1001 86380 86390 1
428934 99428934 1001 86380 86390 1
430061 99430061 1001 86380 86390 1
430293 99430293 1001 86380 86390 1
429699 99429699 1001 86380 86390 1
429253 99429253 1001 86380 86390 1
429195 99429195 1001 86380 86390 1
430704 99430704 1001 86380 86390 1
430531 99430531 1001 86380 86390 1
430688 99430688 1001 86380 86390 1
430513 99430513 1001 86380 86390 1
430632 99430632 1001 86380 86390 1
431961 99431961 1001 86380 86390 1
431970 99431970 1001 86380 86390 1
431803 99431803 1001 86380 86390 1
432041 99432041 1001 86380 86390 1
431457 99431457 1001 86380 86390 1
431477 99431477 1001 86380 86390 1
431493 99431493 1001 86380 86390 1
431392 99431392 1001 86380 86390 1
431280 99431280 1001 86380 86390 1
430850 99430850 1001 86380 86390 1
431247 99431247 1001 86380 86390 1
430842 99430842 1001 86380 86390 1
432323 99432323 1001 86380 86390 1
432183 99432183 1001 86380 86390 1
432217 99432217 1001 86380 86390 1
433632 99433632 1001 86380 86390 1
432908 99432908 1001 86380 86390 1
433151 99433151 1001 86380 86390 1
432606 99432606 1001 86380 86390 1
432878 99432878 1001 86380 86390 1
432654 99432654 1001 86380 86390 1
432836 99432836 1001 86380 86390 1
432642 99432642 1001 86380 86390 1
433811 99433811 1001 86380 86390 1
433737 99433737 1001 86380 86390 1
433905 99433905 1001 86380 86390 1
435008 99435008 1001 86380 86390 1
435201 99435201 1001 86380 86390 1
434659 99434659 1001 86380 86390 1
434683 99434683 1001 86380 86390 1
434629 99434629 1001 86380 86390 1
434182 99434182 1001 86380 86390 1
434550 99434550 1001 86380 86390 1
434485 99434485 1001 86380 86390 1
435574 99435574 1001 86380 86390 1
434593 99434593 1001 86380 86390 1
435460 99435460 1001 86380 86390 1
435821 99435821 1001 86380 86390 1
435822 99435822 1001 86380 86390 1
437007 99437007 1001 86380 86390 1
436937 99436937 1001 86380 86390 1
436950 99436950 1001 86380 86390 1
436663 99436663 1001 86380 86390 1
436482 99436482 1001 86380 86390 1
436483 99436483 1001 86380 86390 1
436720 99436720 1001 86380 86390 1
436169 99436169 1001 86380 86390 1
436189 99436189 1001 86380 86390 1
435921 99435921 1001 86380 86390 1
436090 99436090 1001 86380 86390 1
300043 99300043 1001 86380 86390 1
300046 99300046 1001 86380 86390 1
300059 99300059 1001 86380 86390 1
300051 99300051 1001 86380 86390 1
300600 99300600 1001 86380 86390 1
300624 99300624 1001 86380 86390 1
300510 99300510 1001 86380 86390 1
300475 99300475 1001 86380 86390 1
300323 99300323 1001 86380 86390 1
300481 99300481 1001 86380 86390 1
300179 99300179 1001 86380 86390 1
300888 99300888 1001 86380 86390 1
300800 99300800 1001 86380 86390 1
300775 99300775 1001 86380 86390 1
300892 99300892 1001 86380 86390 1
301452 99301452 1001 86380 86390 1
301474 99301474 1001 86380 86390 1
301514 99301514 1001 86380 86390 1
301332 99301332 1001 86380 86390 1
301295 99301295 1001 86380 86390 1
301232 99301232 1001 86380 86390 1
300990 99300990 1001 86380 86390 1
301022 99301022 1001 86380 86390 1
301656 99301656 1001 86380 86390 1
301709 99301709 1001 86380 86390 1
301593 99301593 1001 86380 86390 1
301620 99301620 1001 86380 86390 1
301664 99301664 1001 86380 86390 1
301626 99301626 1001 86380 86390 1
301563 99301563 1001 86380 86390 1
302357 99302357 1001 86380 86390 1
302326 99302326 1001 86380 86390 1
302376 99302376 1001 86380 86390 1
301974 99301974 1001 86380 86390 1
301859 99301859 1001 86380 86390 1
301886 99301886 1001 86380 86390 1
301772 99301772 1001 86380 86390 1
302527 99302527 1001 86380 86390 1
302580 99302580 1001 86380 86390 1
303105 99303105 1001 86380 86390 1
303084 99303084 1001 86380 86390 1
302846 99302846 1001 86380 86390 1
302994 99302994 1001 86380 86390 1
302801 99302801 1001 86380 86390 1
302959 99302959 1001 86380 86390 1
302625 99302625 1001 86380 86390 1
302755 99302755 1001 86380 86390 1
302678 99302678 1001 86380 86390 1
302786 99302786 1001 86380 86390 1
302722 99302722 1001 86380 86390 1
303411 99303411 1001 86380 86390 1
302795 99302795 1001 86380 86390 1
303209 99303209 1001 86380 86390 1
303253 99303253 1001 86380 86390 1
303956 99303956 1001 86380 86390 1
304030 99304030 1001 86380 86390 1
303892 99303892 1001 86380 86390 1
303936 99303936 1001 86380 86390 1
303992 99303992 1001 86380 86390 1
303738 99303738 1001 86380 86390 1
303778 99303778 1001 86380 86390 1
303610 99303610 1001 86380 86390 1
304148 99304148 1001 86380 86390 1
304123 99304123 1001 86380 86390 1
303829 99303829 1001 86380 86390 1
304204 99304204 1001 86380 86390 1
304127 99304127 1001 86380 86390 1
304093 99304093 1001 86380 86390 1
304171 99304171 1001 86380 86390 1
304041 99304041 1001 86380 86390 1
304813 99304813 1001 86380 86390 1
304775 99304775 1001 86380 86390 1
304664 99304664 1001 86380 86390 1
304781 99304781 1001 86380 86390 1
304807 99304807 1001 86380 86390 1
304487 99304487 1001 86380 86390 1
304503 99304503 1001 86380 86390 1
304504 99304504 1001 86380 86390 1
304586 99304586 1001 86380 86390 1
304458 99304458 1001 86380 86390 1
304298 99304298 1001 86380 86390 1
304326 99304326 1001 86380 86390 1
304934 99304934 1001 86380 86390 1
304869 99304869 1001 86380 86390 1
305038 99305038 1001 86380 86390 1
304865 99304865 1001 86380 86390 1
304970 99304970 1001 86380 86390 1
305636 99305636 1001 86380 86390 1
305600 99305600 1001 86380 86390 1
305515 99305515 1001 86380 86390 1
305528 99305528 1001 86380 86390 1
305595 99305595 1001 86380 86390 1
305327 99305327 1001 86380 86390 1
305355 99305355 1001 86380 86390 1
305221 99305221 1001 86380 86390 1
305131 99305131 1001 86380 86390 1
305235 99305235 1001 86380 86390 1
305097 99305097 1001 86380 86390 1
305217 99305217 1001 86380 86390 1
500010 99500010 1001 86380 86390 1
500154 99500154 1001 86380 86390 1
500155 99500155 1001 86380 86390 1
500058 99500058 1001 86380 86390 1
500149 99500149 1001 86380 86390 1
500188 99500188 1001 86380 86390 1
500007 99500007 1001 86380 86390 1
500638 99500638 1001 86380 86390 1
500481 99500481 1001 86380 86390 1
500546 99500546 1001 86380 86390 1
500607 99500607 1001 86380 86390 1
500335 99500335 1001 86380 86390 1
500232 99500232 1001 86380 86390 1
500328 99500328 1001 86380 86390 1
500241 99500241 1001 86380 86390 1
500384 99500384 1001 86380 86390 1
500931 99500931 1001 86380 86390 1
501589 99501589 1001 86380 86390 1
501450 99501450 1001 86380 86390 1
501569 99501569 1001 86380 86390 1
501518 99501518 1001 86380 86390 1
501634 99501634 1001 86380 86390 1
501633 99501633 1001 86380 86390 1
501267 99501267 1001 86380 86390 1
501337 99501337 1001 86380 86390 1
501246 99501246 1001 86380 86390 1
501366 99501366 1001 86380 86390 1
501036 99501036 1001 86380 86390 1
501186 99501186 1001 86380 86390 1
501704 99501704 1001 86380 86390 1
501680 99501680 1001 86380 86390 1
501784 99501784 1001 86380 86390 1
501681 99501681 1001 86380 86390 1
501802 99501802 1001 86380 86390 1
502311 99502311 1001 86380 86390 1
502397 99502397 1001 86380 86390 1
502399 99502399 1001 86380 86390 1
502323 99502323 1001 86380 86390 1
502261 99502261 1001 86380 86390 1
502224 99502224 1001 86380 86390 1
502238 99502238 1001 86380 86390 1
502150 99502150 1001 86380 86390 1
502163 99502163 1001 86380 86390 1
502242 99502242 1001 86380 86390 1
502128 99502128 1001 86380 86390 1
502142 99502142 1001 86380 86390 1
502117 99502117 1001 86380 86390 1
501933 99501933 1001 86380 86390 1
501855 99501855 1001 86380 86390 1
501869 99501869 1001 86380 86390 1
502620 99502620 1001 86380 86390 1
502560 99502560 1001 86380 86390 1
502664 99502664 1001 86380 86390 1
502654 99502654 1001 86380 86390 1
502487 99502487 1001 86380 86390 1
503101 99503101 1001 86380 86390 1
503205 99503205 1001 86380 86390 1
503199 99503199 1001 86380 86390 1
502913 99502913 1001 86380 86390 1
502939 99502939 1001 86380 86390 1
502817 99502817 1001 86380 86390 1
502795 99502795 1001 86380 86390 1
502808 99502808 1001 86380 86390 1
502760 99502760 1001 86380 86390 1
503415 99503415 1001 86380 86390 1
503493 99503493 1001 86380 86390 1
504041 99504041 1001 86380 86390 1
503981 99503981 1001 86380 86390 1
503949 99503949 1001 86380 86390 1
504142 99504142 1001 86380 86390 1
504155 99504155 1001 86380 86390 1
504319 99504319 1001 86380 86390 1
504756 99504756 1001 86380 86390 1
504758 99504758 1001 86380 86390 1
504903 99504903 1001 86380 86390 1
504879 99504879 1001 86380 86390 1
504690 99504690 1001 86380 86390 1
504538 99504538 1001 86380 86390 1
504578 99504578 1001 86380 86390 1
504669 99504669 1001 86380 86390 1
504684 99504684 1001 86380 86390 1
504427 99504427 1001 86380 86390 1
504517 99504517 1001 86380 86390 1
504371 99504371 1001 86380 86390 1
504413 99504413 1001 86380 86390 1
505058 99505058 1001 86380 86390 1
505023 99505023 1001 86380 86390 1
505681 99505681 1001 86380 86390 1
505671 99505671 1001 86380 86390 1
505743 99505743 1001 86380 86390 1
505711 99505711 1001 86380 86390 1
505588 99505588 1001 86380 86390 1
505422 99505422 1001 86380 86390 1
505370 99505370 1001 86380 86390 1
505415 99505415 1001 86380 86390 1
505531 99505531 1001 86380 86390 1
505319 99505319 1001 86380 86390 1
505167 99505167 1001 86380 86390 1
505967 99505967 1001 86380 86390 1
505840 99505840 1001 86380 86390 1
505867 99505867 1001 86380 86390 1
505842 99505842 1001 86380 86390 1
505870 99505870 1001 86380 86390 1
506461 99506461 1001 86380 86390 1
506415 99506415 1001 86380 86390 1
506454 99506454 1001 86380 86390 1
506277 99506277 1001 86380 86390 1
506346 99506346 1001 86380 86390 1
506271 99506271 1001 86380 86390 1
506058 99506058 1001 86380 86390 1
506072 99506072 1001 86380 86390 1
506111 99506111 1001 86380 86390 1
506128 99506128 1001 86380 86390 1
506766 99506766 1001 86380 86390 1
506779 99506779 1001 86380 86390 1
506664 99506664 1001 86380 86390 1
506695 99506695 1001 86380 86390 1
507307 99507307 1001 86380 86390 1
507235 99507235 1001 86380 86390 1
507251 99507251 1001 86380 86390 1
507417 99507417 1001 86380 86390 1
507082 99507082 1001 86380 86390 1
507059 99507059 1001 86380 86390 1
506809 99506809 1001 86380 86390 1
506992 99506992 1001 86380 86390 1
507425 99507425 1001 86380 86390 1
507478 99507478 1001 86380 86390 1
508096 99508096 1001 86380 86390 1
508123 99508123 1001 86380 86390 1
508112 99508112 1001 86380 86390 1
508206 99508206 1001 86380 86390 1
507926 99507926 1001 86380 86390 1
507939 99507939 1001 86380 86390 1
507928 99507928 1001 86380 86390 1
507929 99507929 1001 86380 86390 1
508035 99508035 1001 86380 86390 1
507985 99507985 1001 86380 86390 1
507998 99507998 1001 86380 86390 1
507666 99507666 1001 86380 86390 1
508333 99508333 1001 86380 86390 1
508438 99508438 1001 86380 86390 1
508439 99508439 1001 86380 86390 1
508952 99508952 1001 86380 86390 1
509053 99509053 1001 86380 86390 1
508794 99508794 1001 86380 86390 1
508655 99508655 1001 86380 86390 1
509175 99509175 1001 86380 86390 1
509214 99509214 1001 86380 86390 1
509139 99509139 1001 86380 86390 1
509171 99509171 1001 86380 86390 1
509760 99509760 1001 86380 86390 1
509737 99509737 1001 86380 86390 1
509695 99509695 1001 86380 86390 1
509533 99509533 1001 86380 86390 1
509678 99509678 1001 86380 86390 1
509284 99509284 1001 86380 86390 1
509338 99509338 1001 86380 86390 1
509470 99509470 1001 86380 86390 1
509367 99509367 1001 86380 86390 1
509459 99509459 1001 86380 86390 1
510003 99510003 1001 86380 86390 1
509955 99509955 1001 86380 86390 1
509959 99509959 1001 86380 86390 1
510574 99510574 1001 86380 86390 1
510530 99510530 1001 86380 86390 1
510557 99510557 1001 86380 86390 1
510498 99510498 1001 86380 86390 1
510422 99510422 1001 86380 86390 1
510481 99510481 1001 86380 86390 1
510211 99510211 1001 86380 86390 1
510304 99510304 1001 86380 86390 1
510909 99510909 1001 86380 86390 1
510782 99510782 1001 86380 86390 1
510878 99510878 1001 86380 86390 1
511530 99511530 1001 86380 86390 1
511533 99511533 1001 86380 86390 1
511379 99511379 1001 86380 86390 1
511381 99511381 1001 86380 86390 1
511458 99511458 1001 86380 86390 1
511547 99511547 1001 86380 86390 1
511297 99511297 1001 86380 86390 1
511310 99511310 1001 86380 86390 1
511223 99511223 1001 86380 86390 1
511265 99511265 1001 86380 86390 1
511344 99511344 1001 86380 86390 1
511140 99511140 1001 86380 86390 1
510976 99510976 1001 86380 86390 1
511041 99511041 1001 86380 86390 1
511580 99511580 1001 86380 86390 1
511554 99511554 1001 86380 86390 1
511608 99511608 1001 86380 86390 1
511717 99511717 1001 86380 86390 1
512333 99512333 1001 86380 86390 1
512192 99512192 1001 86380 86390 1
512367 99512367 1001 86380 86390 1
512163 99512163 1001 86380 86390 1
512101 99512101 1001 86380 86390 1
512103 99512103 1001 86380 86390 1
512028 99512028 1001 86380 86390 1
512016 99512016 1001 86380 86390 1
511863 99511863 1001 86380 86390 1
511855 99511855 1001 86380 86390 1
511882 99511882 1001 86380 86390 1
512416 99512416 1001 86380 86390 1
512417 99512417 1001 86380 86390 1
512459 99512459 1001 86380 86390 1
512488 99512488 1001 86380 86390 1
513071 99513071 1001 86380 86390 1
513194 99513194 1001 86380 86390 1
513199 99513199 1001 86380 86390 1
512868 99512868 1001 86380 86390 1
512727 99512727 1001 86380 86390 1
512678 99512678 1001 86380 86390 1
512686 99512686 1001 86380 86390 1
513337 99513337 1001 86380 86390 1
513328 99513328 1001 86380 86390 1
513211 99513211 1001 86380 86390 1
513342 99513342 1001 86380 86390 1
513279 99513279 1001 86380 86390 1
513227 99513227 1001 86380 86390 1
513854 99513854 1001 86380 86390 1
513919 99513919 1001 86380 86390 1
514001 99514001 1001 86380 86390 1
513940 99513940 1001 86380 86390 1
513788 99513788 1001 86380 86390 1
513662 99513662 1001 86380 86390 1
513795 99513795 1001 86380 86390 1
513605 99513605 1001 86380 86390 1
513416 99513416 1001 86380 86390 1
514047 99514047 1001 86380 86390 1
514216 99514216 1001 86380 86390 1
514757 99514757 1001 86380 86390 1
514708 99514708 1001 86380 86390 1
514686 99514686 1001 86380 86390 1
514522 99514522 1001 86380 86390 1
514341 99514341 1001 86380 86390 1
514396 99514396 1001 86380 86390 1
514440 99514440 1001 86380 86390 1
514872 99514872 1001 86380 86390 1
514864 99514864 1001 86380 86390 1
515033 99515033 1001 86380 86390 1
515046 99515046 1001 86380 86390 1
515009 99515009 1001 86380 86390 1
515592 99515592 1001 86380 86390 1
515376 99515376 1001 86380 86390 1
515130 99515130 1001 86380 86390 1
515222 99515222 1001 86380 86390 1
515067 99515067 1001 86380 86390 1
515185 99515185 1001 86380 86390 1
515198 99515198 1001 86380 86390 1
515226 99515226 1001 86380 86390 1
515254 99515254 1001 86380 86390 1
515825 99515825 1001 86380 86390 1
515748 99515748 1001 86380 86390 1
515751 99515751 1001 86380 86390 1
515806 99515806 1001 86380 86390 1
515704 99515704 1001 86380 86390 1
516325 99516325 1001 86380 86390 1
516442 99516442 1001 86380 86390 1
516168 99516168 1001 86380 86390 1
516247 99516247 1001 86380 86390 1
516012 99516012 1001 86380 86390 1
516000 99516000 1001 86380 86390 1
516065 99516065 1001 86380 86390 1
516066 99516066 1001 86380 86390 1
516600 99516600 1001 86380 86390 1
517309 99517309 1001 86380 86390 1
517226 99517226 1001 86380 86390 1
517319 99517319 1001 86380 86390 1
517119 99517119 1001 86380 86390 1
516966 99516966 1001 86380 86390 1
517047 99517047 1001 86380 86390 1
516813 99516813 1001 86380 86390 1
517477 99517477 1001 86380 86390 1
517374 99517374 1001 86380 86390 1
518060 99518060 1001 86380 86390 1
518099 99518099 1001 86380 86390 1
517983 99517983 1001 86380 86390 1
518022 99518022 1001 86380 86390 1
518012 99518012 1001 86380 86390 1
517896 99517896 1001 86380 86390 1
517903 99517903 1001 86380 86390 1
517608 99517608 1001 86380 86390 1
517596 99517596 1001 86380 86390 1
517557 99517557 1001 86380 86390 1
517597 99517597 1001 86380 86390 1
517605 99517605 1001 86380 86390 1
518225 99518225 1001 86380 86390 1
518304 99518304 1001 86380 86390 1
518202 99518202 1001 86380 86390 1
518874 99518874 1001 86380 86390 1
518863 99518863 1001 86380 86390 1
518800 99518800 1001 86380 86390 1
518591 99518591 1001 86380 86390 1
518583 99518583 1001 86380 86390 1
518419 99518419 1001 86380 86390 1
518369 99518369 1001 86380 86390 1
518450 99518450 1001 86380 86390 1
518456 99518456 1001 86380 86390 1
519129 99519129 1001 86380 86390 1
519155 99519155 1001 86380 86390 1
519013 99519013 1001 86380 86390 1
519053 99519053 1001 86380 86390 1
519151 99519151 1001 86380 86390 1
518996 99518996 1001 86380 86390 1
519738 99519738 1001 86380 86390 1
519757 99519757 1001 86380 86390 1
519719 99519719 1001 86380 86390 1
519429 99519429 1001 86380 86390 1
519534 99519534 1001 86380 86390 1
519203 99519203 1001 86380 86390 1
520600 99520600 1001 86380 86390 1
520279 99520279 1001 86380 86390 1
520422 99520422 1001 86380 86390 1
520293 99520293 1001 86380 86390 1
520260 99520260 1001 86380 86390 1
520262 99520262 1001 86380 86390 1
520393 99520393 1001 86380 86390 1
520055 99520055 1001 86380 86390 1
520069 99520069 1001 86380 86390 1
520754 99520754 1001 86380 86390 1
520685 99520685 1001 86380 86390 1
520686 99520686 1001 86380 86390 1
520662 99520662 1001 86380 86390 1
521321 99521321 1001 86380 86390 1
521223 99521223 1001 86380 86390 1
521060 99521060 1001 86380 86390 1
521256 99521256 1001 86380 86390 1
521064 99521064 1001 86380 86390 1
520873 99520873 1001 86380 86390 1
520977 99520977 1001 86380 86390 1
520876 99520876 1001 86380 86390 1
520967 99520967 1001 86380 86390 1
521033 99521033 1001 86380 86390 1
521011 99521011 1001 86380 86390 1
521668 99521668 1001 86380 86390 1
522216 99522216 1001 86380 86390 1
522182 99522182 1001 86380 86390 1
521985 99521985 1001 86380 86390 1
521925 99521925 1001 86380 86390 1
521900 99521900 1001 86380 86390 1
521699 99521699 1001 86380 86390 1
521725 99521725 1001 86380 86390 1
521741 99521741 1001 86380 86390 1
521693 99521693 1001 86380 86390 1
521746 99521746 1001 86380 86390 1
521772 99521772 1001 86380 86390 1
522335 99522335 1001 86380 86390 1
522392 99522392 1001 86380 86390 1
523016 99523016 1001 86380 86390 1
523056 99523056 1001 86380 86390 1
523005 99523005 1001 86380 86390 1
523045 99523045 1001 86380 86390 1
522799 99522799 1001 86380 86390 1
522725 99522725 1001 86380 86390 1
522792 99522792 1001 86380 86390 1
522538 99522538 1001 86380 86390 1
522694 99522694 1001 86380 86390 1
522658 99522658 1001 86380 86390 1
522595 99522595 1001 86380 86390 1
522611 99522611 1001 86380 86390 1
523314 99523314 1001 86380 86390 1
523817 99523817 1001 86380 86390 1
523921 99523921 1001 86380 86390 1
523879 99523879 1001 86380 86390 1
523549 99523549 1001 86380 86390 1
523628 99523628 1001 86380 86390 1
523685 99523685 1001 86380 86390 1
523737 99523737 1001 86380 86390 1
523712 99523712 1001 86380 86390 1
523498 99523498 1001 86380 86390 1
523512 99523512 1001 86380 86390 1
523490 99523490 1001 86380 86390 1
524061 99524061 1001 86380 86390 1
524063 99524063 1001 86380 86390 1
523973 99523973 1001 86380 86390 1
524122 99524122 1001 86380 86390 1
524657 99524657 1001 86380 86390 1
524699 99524699 1001 86380 86390 1
524477 99524477 1001 86380 86390 1
524492 99524492 1001 86380 86390 1
524547 99524547 1001 86380 86390 1
524457 99524457 1001 86380 86390 1
524535 99524535 1001 86380 86390 1
524511 99524511 1001 86380 86390 1
524499 99524499 1001 86380 86390 1
524281 99524281 1001 86380 86390 1
524233 99524233 1001 86380 86390 1
524950 99524950 1001 86380 86390 1
524930 99524930 1001 86380 86390 1
525536 99525536 1001 86380 86390 1
525356 99525356 1001 86380 86390 1
525287 99525287 1001 86380 86390 1
525115 99525115 1001 86380 86390 1
525065 99525065 1001 86380 86390 1
525664 99525664 1001 86380 86390 1
525771 99525771 1001 86380 86390 1
525785 99525785 1001 86380 86390 1
526271 99526271 1001 86380 86390 1
526306 99526306 1001 86380 86390 1
526116 99526116 1001 86380 86390 1
526133 99526133 1001 86380 86390 1
526046 99526046 1001 86380 86390 1
526126 99526126 1001 86380 86390 1
525828 99525828 1001 86380 86390 1
525887 99525887 1001 86380 86390 1
525823 99525823 1001 86380 86390 1
525904 99525904 1001 86380 86390 1
526591 99526591 1001 86380 86390 1
526497 99526497 1001 86380 86390 1
527167 99527167 1001 86380 86390 1
527105 99527105 1001 86380 86390 1
527196 99527196 1001 86380 86390 1
526937 99526937 1001 86380 86390 1
526726 99526726 1001 86380 86390 1
526690 99526690 1001 86380 86390 1
526653 99526653 1001 86380 86390 1
527394 99527394 1001 86380 86390 1
527332 99527332 1001 86380 86390 1
527371 99527371 1001 86380 86390 1
527449 99527449 1001 86380 86390 1
528061 99528061 1001 86380 86390 1
527835 99527835 1001 86380 86390 1
527787 99527787 1001 86380 86390 1
527671 99527671 1001 86380 86390 1
527457 99527457 1001 86380 86390 1
527561 99527561 1001 86380 86390 1
528129 99528129 1001 86380 86390 1
528194 99528194 1001 86380 86390 1
528157 99528157 1001 86380 86390 1
528147 99528147 1001 86380 86390 1
528278 99528278 1001 86380 86390 1
528829 99528829 1001 86380 86390 1
528754 99528754 1001 86380 86390 1
528705 99528705 1001 86380 86390 1
528772 99528772 1001 86380 86390 1
528561 99528561 1001 86380 86390 1
528399 99528399 1001 86380 86390 1
528341 99528341 1001 86380 86390 1
528954 99528954 1001 86380 86390 1
528955 99528955 1001 86380 86390 1
528904 99528904 1001 86380 86390 1
529047 99529047 1001 86380 86390 1
529090 99529090 1001 86380 86390 1
529561 99529561 1001 86380 86390 1
529600 99529600 1001 86380 86390 1
529653 99529653 1001 86380 86390 1
529681 99529681 1001 86380 86390 1
529581 99529581 1001 86380 86390 1
529470 99529470 1001 86380 86390 1
529451 99529451 1001 86380 86390 1
529479 99529479 1001 86380 86390 1
529185 99529185 1001 86380 86390 1
529214 99529214 1001 86380 86390 1
529271 99529271 1001 86380 86390 1
529893 99529893 1001 86380 86390 1
529862 99529862 1001 86380 86390 1
530452 99530452 1001 86380 86390 1
530457 99530457 1001 86380 86390 1
530367 99530367 1001 86380 86390 1
530094 99530094 1001 86380 86390 1
530708 99530708 1001 86380 86390 1
530632 99530632 1001 86380 86390 1
531278 99531278 1001 86380 86390 1
531230 99531230 1001 86380 86390 1
531323 99531323 1001 86380 86390 1
531312 99531312 1001 86380 86390 1
531006 99531006 1001 86380 86390 1
531115 99531115 1001 86380 86390 1
531078 99531078 1001 86380 86390 1
530837 99530837 1001 86380 86390 1
530911 99530911 1001 86380 86390 1
531560 99531560 1001 86380 86390 1
531433 99531433 1001 86380 86390 1
531498 99531498 1001 86380 86390 1
531383 99531383 1001 86380 86390 1
531385 99531385 1001 86380 86390 1
532157 99532157 1001 86380 86390 1
532106 99532106 1001 86380 86390 1
532097 99532097 1001 86380 86390 1
532009 99532009 1001 86380 86390 1
532048 99532048 1001 86380 86390 1
532114 99532114 1001 86380 86390 1
532197 99532197 1001 86380 86390 1
532001 99532001 1001 86380 86390 1
531911 99531911 1001 86380 86390 1
531811 99531811 1001 86380 86390 1
531635 99531635 1001 86380 86390 1
532388 99532388 1001 86380 86390 1
532884 99532884 1001 86380 86390 1
532964 99532964 1001 86380 86390 1
532952 99532952 1001 86380 86390 1
532991 99532991 1001 86380 86390 1
532864 99532864 1001 86380 86390 1
532710 99532710 1001 86380 86390 1
532815 99532815 1001 86380 86390 1
532622 99532622 1001 86380 86390 1
532727 99532727 1001 86380 86390 1
532655 99532655 1001 86380 86390 1
532466 99532466 1001 86380 86390 1
533184 99533184 1001 86380 86390 1
533083 99533083 1001 86380 86390 1
533034 99533034 1001 86380 86390 1
533103 99533103 1001 86380 86390 1
533104 99533104 1001 86380 86390 1
533840 99533840 1001 86380 86390 1
533844 99533844 1001 86380 86390 1
533716 99533716 1001 86380 86390 1
533481 99533481 1001 86380 86390 1
533636 99533636 1001 86380 86390 1
533624 99533624 1001 86380 86390 1
533354 99533354 1001 86380 86390 1
533423 99533423 1001 86380 86390 1
533985 99533985 1001 86380 86390 1
533999 99533999 1001 86380 86390 1
533923 99533923 1001 86380 86390 1
533980 99533980 1001 86380 86390 1
533904 99533904 1001 86380 86390 1
534020 99534020 1001 86380 86390 1
534531 99534531 1001 86380 86390 1
534638 99534638 1001 86380 86390 1
534525 99534525 1001 86380 86390 1
534591 99534591 1001 86380 86390 1
534581 99534581 1001 86380 86390 1
534357 99534357 1001 86380 86390 1
534089 99534089 1001 86380 86390 1
534182 99534182 1001 86380 86390 1
534224 99534224 1001 86380 86390 1
534228 99534228 1001 86380 86390 1
534851 99534851 1001 86380 86390 1
534756 99534756 1001 86380 86390 1
534810 99534810 1001 86380 86390 1
535473 99535473 1001 86380 86390 1
535510 99535510 1001 86380 86390 1
535429 99535429 1001 86380 86390 1
535327 99535327 1001 86380 86390 1
535297 99535297 1001 86380 86390 1
535248 99535248 1001 86380 86390 1
534892 99534892 1001 86380 86390 1
535002 99535002 1001 86380 86390 1
534926 99534926 1001 86380 86390 1
535586 99535586 1001 86380 86390 1
535652 99535652 1001 86380 86390 1
535525 99535525 1001 86380 86390 1
535622 99535622 1001 86380 86390 1
536302 99536302 1001 86380 86390 1
536171 99536171 1001 86380 86390 1
536164 99536164 1001 86380 86390 1
536004 99536004 1001 86380 86390 1
535730 99535730 1001 86380 86390 1
535744 99535744 1001 86380 86390 1
535763 99535763 1001 86380 86390 1
535766 99535766 1001 86380 86390 1
536441 99536441 1001 86380 86390 1
536358 99536358 1001 86380 86390 1
537088 99537088 1001 86380 86390 1
537091 99537091 1001 86380 86390 1
537079 99537079 1001 86380 86390 1
537054 99537054 1001 86380 86390 1
536887 99536887 1001 86380 86390 1
536954 99536954 1001 86380 86390 1
536851 99536851 1001 86380 86390 1
536761 99536761 1001 86380 86390 1
536593 99536593 1001 86380 86390 1
536571 99536571 1001 86380 86390 1
536559 99536559 1001 86380 86390 1
536576 99536576 1001 86380 86390 1
536681 99536681 1001 86380 86390 1
537329 99537329 1001 86380 86390 1
537173 99537173 1001 86380 86390 1
537217 99537217 1001 86380 86390 1
537322 99537322 1001 86380 86390 1
537964 99537964 1001 86380 86390 1
537818 99537818 1001 86380 86390 1
537832 99537832 1001 86380 86390 1
537776 99537776 1001 86380 86390 1
537741 99537741 1001 86380 86390 1
537382 99537382 1001 86380 86390 1
537461 99537461 1001 86380 86390 1
537403 99537403 1001 86380 86390 1
538037 99538037 1001 86380 86390 1
538006 99538006 1001 86380 86390 1
538046 99538046 1001 86380 86390 1
538612 99538612 1001 86380 86390 1
538614 99538614 1001 86380 86390 1
538758 99538758 1001 86380 86390 1
538759 99538759 1001 86380 86390 1
538452 99538452 1001 86380 86390 1
538313 99538313 1001 86380 86390 1
538236 99538236 1001 86380 86390 1
538839 99538839 1001 86380 86390 1
538842 99538842 1001 86380 86390 1
539533 99539533 1001 86380 86390 1
539548 99539548 1001 86380 86390 1
539447 99539447 1001 86380 86390 1
539151 99539151 1001 86380 86390 1
539131 99539131 1001 86380 86390 1
539042 99539042 1001 86380 86390 1
539120 99539120 1001 86380 86390 1
539056 99539056 1001 86380 86390 1
539821 99539821 1001 86380 86390 1
539682 99539682 1001 86380 86390 1
539799 99539799 1001 86380 86390 1
540277 99540277 1001 86380 86390 1
540462 99540462 1001 86380 86390 1
540094 99540094 1001 86380 86390 1
540238 99540238 1001 86380 86390 1
540244 99540244 1001 86380 86390 1
540233 99540233 1001 86380 86390 1
540259 99540259 1001 86380 86390 1
540222 99540222 1001 86380 86390 1
539861 99539861 1001 86380 86390 1
540614 99540614 1001 86380 86390 1
540668 99540668 1001 86380 86390 1
540554 99540554 1001 86380 86390 1
541198 99541198 1001 86380 86390 1
540946 99540946 1001 86380 86390 1
540969 99540969 1001 86380 86390 1
540763 99540763 1001 86380 86390 1
540739 99540739 1001 86380 86390 1
540694 99540694 1001 86380 86390 1
541320 99541320 1001 86380 86390 1
541335 99541335 1001 86380 86390 1
541313 99541313 1001 86380 86390 1
541418 99541418 1001 86380 86390 1
541457 99541457 1001 86380 86390 1
541367 99541367 1001 86380 86390 1
541955 99541955 1001 86380 86390 1
542089 99542089 1001 86380 86390 1
541888 99541888 1001 86380 86390 1
541809 99541809 1001 86380 86390 1
541593 99541593 1001 86380 86390 1
541600 99541600 1001 86380 86390 1
542315 99542315 1001 86380 86390 1
542121 99542121 1001 86380 86390 1
542794 99542794 1001 86380 86390 1
542918 99542918 1001 86380 86390 1
542800 99542800 1001 86380 86390 1
542801 99542801 1001 86380 86390 1
542714 99542714 1001 86380 86390 1
542611 99542611 1001 86380 86390 1
542592 99542592 1001 86380 86390 1
542683 99542683 1001 86380 86390 1
542658 99542658 1001 86380 86390 1
542554 99542554 1001 86380 86390 1
542363 99542363 1001 86380 86390 1
542498 99542498 1001 86380 86390 1
542382 99542382 1001 86380 86390 1
543113 99543113 1001 86380 86390 1
543130 99543130 1001 86380 86390 1
543622 99543622 1001 86380 86390 1
543597 99543597 1001 86380 86390 1
543654 99543654 1001 86380 86390 1
543521 99543521 1001 86380 86390 1
543395 99543395 1001 86380 86390 1
543874 99543874 1001 86380 86390 1
543928 99543928 1001 86380 86390 1
543825 99543825 1001 86380 86390 1
543817 99543817 1001 86380 86390 1
544510 99544510 1001 86380 86390 1
544434 99544434 1001 86380 86390 1
544553 99544553 1001 86380 86390 1
544253 99544253 1001 86380 86390 1
544382 99544382 1001 86380 86390 1
544189 99544189 1001 86380 86390 1
544311 99544311 1001 86380 86390 1
544390 99544390 1001 86380 86390 1
544068 99544068 1001 86380 86390 1
544061 99544061 1001 86380 86390 1
544739 99544739 1001 86380 86390 1
428401 894 1001 68220 69657 1
537254 1211 1001 41170 41470 1
534326 657 1001 53516 53615 1
400227 99400227 1001 86380 86390 1
400306 99400306 1001 86380 86390 1
400409 99400409 1001 86380 86390 1
400516 99400516 1001 86380 86390 1
400537 99400537 1001 86380 86390 1
400889 99400889 1001 86380 86390 1
401119 99401119 1001 86380 86390 1
401410 99401410 1001 86380 86390 1
401464 99401464 1001 86380 86390 1
401592 99401592 1001 86380 86390 1
402162 99402162 1001 86380 86390 1
402179 99402179 1001 86380 86390 1
402210 99402210 1001 86380 86390 1
402290 99402290 1001 86380 86390 1
402365 99402365 1001 86380 86390 1
402548 99402548 1001 86380 86390 1
402573 99402573 1001 86380 86390 1
402987 99402987 1001 86380 86390 1
403084 99403084 1001 86380 86390 1
403225 99403225 1001 86380 86390 1
403338 99403338 1001 86380 86390 1
403504 99403504 1001 86380 86390 1
403533 99403533 1001 86380 86390 1
403507 99403507 1001 86380 86390 1
403606 99403606 1001 86380 86390 1
403726 99403726 1001 86380 86390 1
403680 99403680 1001 86380 86390 1
403888 99403888 1001 86380 86390 1
403862 99403862 1001 86380 86390 1
403984 99403984 1001 86380 86390 1
403993 99403993 1001 86380 86390 1
404357 99404357 1001 86380 86390 1
404865 99404865 1001 86380 86390 1
404952 99404952 1001 86380 86390 1
405193 99405193 1001 86380 86390 1
405323 99405323 1001 86380 86390 1
405435 99405435 1001 86380 86390 1
405505 99405505 1001 86380 86390 1
405416 99405416 1001 86380 86390 1
405657 99405657 1001 86380 86390 1
405830 99405830 1001 86380 86390 1
405941 99405941 1001 86380 86390 1
406072 99406072 1001 86380 86390 1
406081 99406081 1001 86380 86390 1
405987 99405987 1001 86380 86390 1
406344 99406344 1001 86380 86390 1
406321 99406321 1001 86380 86390 1
406480 99406480 1001 86380 86390 1
406410 99406410 1001 86380 86390 1
406578 99406578 1001 86380 86390 1
406535 99406535 1001 86380 86390 1
406685 99406685 1001 86380 86390 1
406667 99406667 1001 86380 86390 1
406904 99406904 1001 86380 86390 1
406884 99406884 1001 86380 86390 1
406956 99406956 1001 86380 86390 1
407021 99407021 1001 86380 86390 1
407605 99407605 1001 86380 86390 1
407670 99407670 1001 86380 86390 1
407729 99407729 1001 86380 86390 1
408333 99408333 1001 86380 86390 1
408606 99408606 1001 86380 86390 1
408782 99408782 1001 86380 86390 1
408944 99408944 1001 86380 86390 1
409105 99409105 1001 86380 86390 1
409243 99409243 1001 86380 86390 1
409457 99409457 1001 86380 86390 1
409967 99409967 1001 86380 86390 1
410344 99410344 1001 86380 86390 1
410328 99410328 1001 86380 86390 1
410633 99410633 1001 86380 86390 1
410875 99410875 1001 86380 86390 1
410998 99410998 1001 86380 86390 1
411021 99411021 1001 86380 86390 1
411290 99411290 1001 86380 86390 1
411426 99411426 1001 86380 86390 1
411474 99411474 1001 86380 86390 1
411595 99411595 1001 86380 86390 1
411723 99411723 1001 86380 86390 1
411771 99411771 1001 86380 86390 1
412248 99412248 1001 86380 86390 1
412344 99412344 1001 86380 86390 1
412379 99412379 1001 86380 86390 1
413648 99413648 1001 86380 86390 1
413570 99413570 1001 86380 86390 1
413657 99413657 1001 86380 86390 1
413614 99413614 1001 86380 86390 1
412960 99412960 1001 86380 86390 1
413225 99413225 1001 86380 86390 1
413230 99413230 1001 86380 86390 1
412694 99412694 1001 86380 86390 1
412697 99412697 1001 86380 86390 1
412865 99412865 1001 86380 86390 1
412564 99412564 1001 86380 86390 1
414088 99414088 1001 86380 86390 1
414036 99414036 1001 86380 86390 1
413806 99413806 1001 86380 86390 1
413992 99413992 1001 86380 86390 1
415171 99415171 1001 86380 86390 1
414980 99414980 1001 86380 86390 1
415198 99415198 1001 86380 86390 1
414932 99414932 1001 86380 86390 1
414568 99414568 1001 86380 86390 1
414455 99414455 1001 86380 86390 1
414300 99414300 1001 86380 86390 1
414125 99414125 1001 86380 86390 1
414196 99414196 1001 86380 86390 1
415614 99415614 1001 86380 86390 1
416636 99416636 1001 86380 86390 1
416703 99416703 1001 86380 86390 1
416941 99416941 1001 86380 86390 1
416717 99416717 1001 86380 86390 1
416229 99416229 1001 86380 86390 1
415786 99415786 1001 86380 86390 1
415787 99415787 1001 86380 86390 1
415921 99415921 1001 86380 86390 1
416072 99416072 1001 86380 86390 1
416106 99416106 1001 86380 86390 1
417312 99417312 1001 86380 86390 1
417425 99417425 1001 86380 86390 1
417420 99417420 1001 86380 86390 1
418762 99418762 1001 86380 86390 1
418775 99418775 1001 86380 86390 1
418274 99418274 1001 86380 86390 1
418303 99418303 1001 86380 86390 1
418296 99418296 1001 86380 86390 1
417849 99417849 1001 86380 86390 1
417801 99417801 1001 86380 86390 1
417956 99417956 1001 86380 86390 1
418827 99418827 1001 86380 86390 1
418804 99418804 1001 86380 86390 1
419040 99419040 1001 86380 86390 1
418903 99418903 1001 86380 86390 1
420077 99420077 1001 86380 86390 1
420079 99420079 1001 86380 86390 1
420211 99420211 1001 86380 86390 1
419745 99419745 1001 86380 86390 1
419883 99419883 1001 86380 86390 1
419716 99419716 1001 86380 86390 1
419743 99419743 1001 86380 86390 1
419578 99419578 1001 86380 86390 1
420518 99420518 1001 86380 86390 1
422113 99422113 1001 86380 86390 1
421715 99421715 1001 86380 86390 1
421818 99421818 1001 86380 86390 1
421848 99421848 1001 86380 86390 1
422084 99422084 1001 86380 86390 1
421589 99421589 1001 86380 86390 1
421489 99421489 1001 86380 86390 1
421389 99421389 1001 86380 86390 1
421685 99421685 1001 86380 86390 1
420849 99420849 1001 86380 86390 1
422508 99422508 1001 86380 86390 1
422387 99422387 1001 86380 86390 1
423395 99423395 1001 86380 86390 1
423038 99423038 1001 86380 86390 1
423297 99423297 1001 86380 86390 1
423140 99423140 1001 86380 86390 1
423166 99423166 1001 86380 86390 1
422551 99422551 1001 86380 86390 1
422778 99422778 1001 86380 86390 1
422539 99422539 1001 86380 86390 1
422862 99422862 1001 86380 86390 1
422663 99422663 1001 86380 86390 1
422787 99422787 1001 86380 86390 1
423951 99423951 1001 86380 86390 1
425088 99425088 1001 86380 86390 1
425264 99425264 1001 86380 86390 1
425358 99425358 1001 86380 86390 1
424930 99424930 1001 86380 86390 1
424932 99424932 1001 86380 86390 1
424238 99424238 1001 86380 86390 1
424454 99424454 1001 86380 86390 1
424207 99424207 1001 86380 86390 1
425460 99425460 1001 86380 86390 1
427059 99427059 1001 86380 86390 1
427061 99427061 1001 86380 86390 1
426902 99426902 1001 86380 86390 1
426623 99426623 1001 86380 86390 1
426634 99426634 1001 86380 86390 1
426065 99426065 1001 86380 86390 1
426069 99426069 1001 86380 86390 1
426073 99426073 1001 86380 86390 1
427239 99427239 1001 86380 86390 1
427395 99427395 1001 86380 86390 1
427295 99427295 1001 86380 86390 1
427504 99427504 1001 86380 86390 1
427340 99427340 1001 86380 86390 1
428687 99428687 1001 86380 86390 1
428702 99428702 1001 86380 86390 1
428120 99428120 1001 86380 86390 1
428257 99428257 1001 86380 86390 1
427692 99427692 1001 86380 86390 1
427763 99427763 1001 86380 86390 1
427815 99427815 1001 86380 86390 1
427774 99427774 1001 86380 86390 1
429090 99429090 1001 86380 86390 1
429064 99429064 1001 86380 86390 1
429123 99429123 1001 86380 86390 1
430328 99430328 1001 86380 86390 1
430343 99430343 1001 86380 86390 1
430117 99430117 1001 86380 86390 1
429818 99429818 1001 86380 86390 1
429766 99429766 1001 86380 86390 1
429293 99429293 1001 86380 86390 1
429235 99429235 1001 86380 86390 1
430376 99430376 1001 86380 86390 1
430749 99430749 1001 86380 86390 1
430810 99430810 1001 86380 86390 1
430816 99430816 1001 86380 86390 1
431877 99431877 1001 86380 86390 1
431502 99431502 1001 86380 86390 1
431550 99431550 1001 86380 86390 1
431242 99431242 1001 86380 86390 1
431246 99431246 1001 86380 86390 1
432220 99432220 1001 86380 86390 1
432123 99432123 1001 86380 86390 1
432383 99432383 1001 86380 86390 1
432101 99432101 1001 86380 86390 1
433716 99433716 1001 86380 86390 1
433484 99433484 1001 86380 86390 1
433216 99433216 1001 86380 86390 1
433200 99433200 1001 86380 86390 1
433145 99433145 1001 86380 86390 1
433015 99433015 1001 86380 86390 1
432673 99432673 1001 86380 86390 1
432695 99432695 1001 86380 86390 1
434017 99434017 1001 86380 86390 1
433913 99433913 1001 86380 86390 1
434038 99434038 1001 86380 86390 1
433806 99433806 1001 86380 86390 1
434059 99434059 1001 86380 86390 1
435107 99435107 1001 86380 86390 1
435135 99435135 1001 86380 86390 1
435140 99435140 1001 86380 86390 1
435419 99435419 1001 86380 86390 1
435032 99435032 1001 86380 86390 1
434787 99434787 1001 86380 86390 1
434655 99434655 1001 86380 86390 1
434839 99434839 1001 86380 86390 1
434260 99434260 1001 86380 86390 1
434540 99434540 1001 86380 86390 1
434388 99434388 1001 86380 86390 1
434281 99434281 1001 86380 86390 1
435862 99435862 1001 86380 86390 1
435495 99435495 1001 86380 86390 1
435699 99435699 1001 86380 86390 1
436827 99436827 1001 86380 86390 1
436951 99436951 1001 86380 86390 1
436854 99436854 1001 86380 86390 1
437106 99437106 1001 86380 86390 1
437065 99437065 1001 86380 86390 1
436591 99436591 1001 86380 86390 1
436556 99436556 1001 86380 86390 1
435951 99435951 1001 86380 86390 1
436336 99436336 1001 86380 86390 1
437170 99437170 1001 86380 86390 1
300697 99300697 1001 86380 86390 1
300671 99300671 1001 86380 86390 1
300598 99300598 1001 86380 86390 1
300515 99300515 1001 86380 86390 1
300440 99300440 1001 86380 86390 1
300253 99300253 1001 86380 86390 1
300285 99300285 1001 86380 86390 1
300132 99300132 1001 86380 86390 1
300120 99300120 1001 86380 86390 1
300743 99300743 1001 86380 86390 1
300731 99300731 1001 86380 86390 1
300750 99300750 1001 86380 86390 1
301367 99301367 1001 86380 86390 1
301423 99301423 1001 86380 86390 1
301490 99301490 1001 86380 86390 1
301350 99301350 1001 86380 86390 1
301234 99301234 1001 86380 86390 1
301345 99301345 1001 86380 86390 1
301242 99301242 1001 86380 86390 1
301243 99301243 1001 86380 86390 1
300970 99300970 1001 86380 86390 1
301707 99301707 1001 86380 86390 1
301733 99301733 1001 86380 86390 1
301696 99301696 1001 86380 86390 1
301636 99301636 1001 86380 86390 1
301704 99301704 1001 86380 86390 1
302203 99302203 1001 86380 86390 1
302308 99302308 1001 86380 86390 1
302367 99302367 1001 86380 86390 1
302224 99302224 1001 86380 86390 1
301970 99301970 1001 86380 86390 1
301840 99301840 1001 86380 86390 1
302483 99302483 1001 86380 86390 1
302460 99302460 1001 86380 86390 1
302584 99302584 1001 86380 86390 1
303015 99303015 1001 86380 86390 1
303132 99303132 1001 86380 86390 1
303020 99303020 1001 86380 86390 1
302811 99302811 1001 86380 86390 1
302802 99302802 1001 86380 86390 1
302909 99302909 1001 86380 86390 1
302651 99302651 1001 86380 86390 1
302720 99302720 1001 86380 86390 1
302605 99302605 1001 86380 86390 1
303230 99303230 1001 86380 86390 1
303405 99303405 1001 86380 86390 1
303302 99303302 1001 86380 86390 1
303281 99303281 1001 86380 86390 1
303921 99303921 1001 86380 86390 1
303870 99303870 1001 86380 86390 1
303872 99303872 1001 86380 86390 1
303964 99303964 1001 86380 86390 1
303865 99303865 1001 86380 86390 1
303727 99303727 1001 86380 86390 1
303628 99303628 1001 86380 86390 1
303655 99303655 1001 86380 86390 1
303644 99303644 1001 86380 86390 1
303573 99303573 1001 86380 86390 1
303550 99303550 1001 86380 86390 1
303499 99303499 1001 86380 86390 1
304197 99304197 1001 86380 86390 1
304107 99304107 1001 86380 86390 1
304827 99304827 1001 86380 86390 1
304833 99304833 1001 86380 86390 1
304702 99304702 1001 86380 86390 1
304473 99304473 1001 86380 86390 1
304546 99304546 1001 86380 86390 1
304572 99304572 1001 86380 86390 1
304482 99304482 1001 86380 86390 1
304575 99304575 1001 86380 86390 1
304396 99304396 1001 86380 86390 1
304281 99304281 1001 86380 86390 1
304323 99304323 1001 86380 86390 1
304375 99304375 1001 86380 86390 1
304911 99304911 1001 86380 86390 1
304968 99304968 1001 86380 86390 1
304983 99304983 1001 86380 86390 1
305657 99305657 1001 86380 86390 1
305346 99305346 1001 86380 86390 1
305194 99305194 1001 86380 86390 1
305200 99305200 1001 86380 86390 1
305071 99305071 1001 86380 86390 1
305111 99305111 1001 86380 86390 1
500065 99500065 1001 86380 86390 1
500092 99500092 1001 86380 86390 1
500035 99500035 1001 86380 86390 1
500738 99500738 1001 86380 86390 1
500714 99500714 1001 86380 86390 1
500466 99500466 1001 86380 86390 1
500510 99500510 1001 86380 86390 1
500590 99500590 1001 86380 86390 1
500435 99500435 1001 86380 86390 1
500605 99500605 1001 86380 86390 1
500248 99500248 1001 86380 86390 1
500339 99500339 1001 86380 86390 1
500331 99500331 1001 86380 86390 1
500267 99500267 1001 86380 86390 1
500927 99500927 1001 86380 86390 1
500863 99500863 1001 86380 86390 1
500824 99500824 1001 86380 86390 1
500826 99500826 1001 86380 86390 1
500854 99500854 1001 86380 86390 1
500831 99500831 1001 86380 86390 1
500962 99500962 1001 86380 86390 1
501508 99501508 1001 86380 86390 1
501305 99501305 1001 86380 86390 1
501345 99501345 1001 86380 86390 1
501255 99501255 1001 86380 86390 1
501307 99501307 1001 86380 86390 1
501389 99501389 1001 86380 86390 1
501355 99501355 1001 86380 86390 1
501278 99501278 1001 86380 86390 1
501110 99501110 1001 86380 86390 1
501162 99501162 1001 86380 86390 1
501064 99501064 1001 86380 86390 1
501142 99501142 1001 86380 86390 1
501030 99501030 1001 86380 86390 1
501716 99501716 1001 86380 86390 1
501816 99501816 1001 86380 86390 1
502465 99502465 1001 86380 86390 1
502328 99502328 1001 86380 86390 1
502347 99502347 1001 86380 86390 1
502310 99502310 1001 86380 86390 1
502134 99502134 1001 86380 86390 1
502173 99502173 1001 86380 86390 1
502151 99502151 1001 86380 86390 1
502193 99502193 1001 86380 86390 1
501964 99501964 1001 86380 86390 1
501860 99501860 1001 86380 86390 1
502005 99502005 1001 86380 86390 1
501904 99501904 1001 86380 86390 1
501956 99501956 1001 86380 86390 1
501959 99501959 1001 86380 86390 1
502556 99502556 1001 86380 86390 1
502634 99502634 1001 86380 86390 1
503242 99503242 1001 86380 86390 1
503118 99503118 1001 86380 86390 1
503171 99503171 1001 86380 86390 1
502932 99502932 1001 86380 86390 1
502946 99502946 1001 86380 86390 1
502986 99502986 1001 86380 86390 1
502878 99502878 1001 86380 86390 1
502827 99502827 1001 86380 86390 1
502778 99502778 1001 86380 86390 1
502793 99502793 1001 86380 86390 1
502846 99502846 1001 86380 86390 1
502707 99502707 1001 86380 86390 1
502799 99502799 1001 86380 86390 1
503418 99503418 1001 86380 86390 1
503360 99503360 1001 86380 86390 1
503337 99503337 1001 86380 86390 1
503351 99503351 1001 86380 86390 1
504067 99504067 1001 86380 86390 1
504003 99504003 1001 86380 86390 1
503986 99503986 1001 86380 86390 1
504027 99504027 1001 86380 86390 1
503904 99503904 1001 86380 86390 1
503833 99503833 1001 86380 86390 1
503911 99503911 1001 86380 86390 1
503540 99503540 1001 86380 86390 1
503529 99503529 1001 86380 86390 1
503531 99503531 1001 86380 86390 1
503544 99503544 1001 86380 86390 1
503505 99503505 1001 86380 86390 1
504170 99504170 1001 86380 86390 1
504928 99504928 1001 86380 86390 1
504936 99504936 1001 86380 86390 1
504763 99504763 1001 86380 86390 1
504679 99504679 1001 86380 86390 1
504725 99504725 1001 86380 86390 1
504390 99504390 1001 86380 86390 1
504393 99504393 1001 86380 86390 1
504409 99504409 1001 86380 86390 1
504526 99504526 1001 86380 86390 1
504359 99504359 1001 86380 86390 1
504465 99504465 1001 86380 86390 1
505045 99505045 1001 86380 86390 1
505050 99505050 1001 86380 86390 1
505132 99505132 1001 86380 86390 1
505094 99505094 1001 86380 86390 1
505737 99505737 1001 86380 86390 1
505585 99505585 1001 86380 86390 1
505383 99505383 1001 86380 86390 1
505463 99505463 1001 86380 86390 1
505503 99505503 1001 86380 86390 1
505516 99505516 1001 86380 86390 1
505362 99505362 1001 86380 86390 1
505404 99505404 1001 86380 86390 1
505457 99505457 1001 86380 86390 1
505562 99505562 1001 86380 86390 1
505350 99505350 1001 86380 86390 1
505924 99505924 1001 86380 86390 1
505860 99505860 1001 86380 86390 1
505810 99505810 1001 86380 86390 1
505774 99505774 1001 86380 86390 1
505895 99505895 1001 86380 86390 1
506443 99506443 1001 86380 86390 1
506432 99506432 1001 86380 86390 1
506523 99506523 1001 86380 86390 1
506478 99506478 1001 86380 86390 1
506517 99506517 1001 86380 86390 1
505989 99505989 1001 86380 86390 1
506147 99506147 1001 86380 86390 1
506000 99506000 1001 86380 86390 1
506671 99506671 1001 86380 86390 1
506697 99506697 1001 86380 86390 1
506757 99506757 1001 86380 86390 1
506797 99506797 1001 86380 86390 1
507333 99507333 1001 86380 86390 1
507301 99507301 1001 86380 86390 1
507354 99507354 1001 86380 86390 1
507265 99507265 1001 86380 86390 1
507113 99507113 1001 86380 86390 1
507114 99507114 1001 86380 86390 1
507068 99507068 1001 86380 86390 1
506945 99506945 1001 86380 86390 1
506871 99506871 1001 86380 86390 1
506941 99506941 1001 86380 86390 1
507007 99507007 1001 86380 86390 1
507542 99507542 1001 86380 86390 1
507444 99507444 1001 86380 86390 1
507626 99507626 1001 86380 86390 1
508060 99508060 1001 86380 86390 1
508158 99508158 1001 86380 86390 1
507994 99507994 1001 86380 86390 1
507921 99507921 1001 86380 86390 1
507738 99507738 1001 86380 86390 1
507687 99507687 1001 86380 86390 1
508414 99508414 1001 86380 86390 1
508430 99508430 1001 86380 86390 1
508327 99508327 1001 86380 86390 1
508315 99508315 1001 86380 86390 1
508923 99508923 1001 86380 86390 1
508975 99508975 1001 86380 86390 1
508950 99508950 1001 86380 86390 1
508906 99508906 1001 86380 86390 1
508765 99508765 1001 86380 86390 1
508664 99508664 1001 86380 86390 1
508537 99508537 1001 86380 86390 1
508654 99508654 1001 86380 86390 1
508632 99508632 1001 86380 86390 1
509217 99509217 1001 86380 86390 1
508871 99508871 1001 86380 86390 1
509104 99509104 1001 86380 86390 1
509119 99509119 1001 86380 86390 1
509197 99509197 1001 86380 86390 1
509275 99509275 1001 86380 86390 1
509252 99509252 1001 86380 86390 1
509898 99509898 1001 86380 86390 1
509899 99509899 1001 86380 86390 1
509796 99509796 1001 86380 86390 1
509687 99509687 1001 86380 86390 1
509585 99509585 1001 86380 86390 1
509680 99509680 1001 86380 86390 1
509286 99509286 1001 86380 86390 1
510079 99510079 1001 86380 86390 1
509984 99509984 1001 86380 86390 1
510088 99510088 1001 86380 86390 1
509985 99509985 1001 86380 86390 1
509987 99509987 1001 86380 86390 1
510535 99510535 1001 86380 86390 1
510652 99510652 1001 86380 86390 1
510603 99510603 1001 86380 86390 1
510604 99510604 1001 86380 86390 1
510685 99510685 1001 86380 86390 1
510483 99510483 1001 86380 86390 1
510388 99510388 1001 86380 86390 1
510467 99510467 1001 86380 86390 1
510213 99510213 1001 86380 86390 1
510906 99510906 1001 86380 86390 1
510770 99510770 1001 86380 86390 1
510745 99510745 1001 86380 86390 1
511396 99511396 1001 86380 86390 1
511461 99511461 1001 86380 86390 1
511544 99511544 1001 86380 86390 1
511258 99511258 1001 86380 86390 1
511150 99511150 1001 86380 86390 1
511255 99511255 1001 86380 86390 1
511139 99511139 1001 86380 86390 1
512290 99512290 1001 86380 86390 1
512252 99512252 1001 86380 86390 1
512318 99512318 1001 86380 86390 1
511922 99511922 1001 86380 86390 1
511833 99511833 1001 86380 86390 1
511809 99511809 1001 86380 86390 1
512482 99512482 1001 86380 86390 1
512574 99512574 1001 86380 86390 1
512420 99512420 1001 86380 86390 1
512562 99512562 1001 86380 86390 1
512472 99512472 1001 86380 86390 1
512409 99512409 1001 86380 86390 1
512567 99512567 1001 86380 86390 1
513123 99513123 1001 86380 86390 1
513187 99513187 1001 86380 86390 1
513111 99513111 1001 86380 86390 1
513191 99513191 1001 86380 86390 1
513048 99513048 1001 86380 86390 1
513200 99513200 1001 86380 86390 1
512988 99512988 1001 86380 86390 1
512598 99512598 1001 86380 86390 1
512692 99512692 1001 86380 86390 1
512774 99512774 1001 86380 86390 1
512713 99512713 1001 86380 86390 1
513346 99513346 1001 86380 86390 1
513373 99513373 1001 86380 86390 1
513272 99513272 1001 86380 86390 1
513222 99513222 1001 86380 86390 1
513956 99513956 1001 86380 86390 1
513894 99513894 1001 86380 86390 1
513909 99513909 1001 86380 86390 1
513952 99513952 1001 86380 86390 1
513876 99513876 1001 86380 86390 1
513683 99513683 1001 86380 86390 1
513723 99513723 1001 86380 86390 1
513724 99513724 1001 86380 86390 1
513786 99513786 1001 86380 86390 1
513488 99513488 1001 86380 86390 1
513527 99513527 1001 86380 86390 1
513459 99513459 1001 86380 86390 1
513537 99513537 1001 86380 86390 1
514210 99514210 1001 86380 86390 1
514198 99514198 1001 86380 86390 1
514160 99514160 1001 86380 86390 1
514072 99514072 1001 86380 86390 1
514177 99514177 1001 86380 86390 1
514090 99514090 1001 86380 86390 1
514144 99514144 1001 86380 86390 1
514787 99514787 1001 86380 86390 1
514676 99514676 1001 86380 86390 1
514461 99514461 1001 86380 86390 1
514502 99514502 1001 86380 86390 1
514608 99514608 1001 86380 86390 1
514328 99514328 1001 86380 86390 1
514414 99514414 1001 86380 86390 1
514920 99514920 1001 86380 86390 1
514921 99514921 1001 86380 86390 1
514948 99514948 1001 86380 86390 1
514886 99514886 1001 86380 86390 1
515030 99515030 1001 86380 86390 1
515682 99515682 1001 86380 86390 1
515444 99515444 1001 86380 86390 1
515368 99515368 1001 86380 86390 1
515447 99515447 1001 86380 86390 1
515372 99515372 1001 86380 86390 1
515093 99515093 1001 86380 86390 1
515255 99515255 1001 86380 86390 1
515790 99515790 1001 86380 86390 1
516318 99516318 1001 86380 86390 1
516358 99516358 1001 86380 86390 1
516431 99516431 1001 86380 86390 1
516457 99516457 1001 86380 86390 1
516137 99516137 1001 86380 86390 1
516174 99516174 1001 86380 86390 1
516187 99516187 1001 86380 86390 1
515995 99515995 1001 86380 86390 1
515918 99515918 1001 86380 86390 1
516037 99516037 1001 86380 86390 1
516614 99516614 1001 86380 86390 1
516711 99516711 1001 86380 86390 1
516596 99516596 1001 86380 86390 1
517185 99517185 1001 86380 86390 1
517187 99517187 1001 86380 86390 1
517281 99517281 1001 86380 86390 1
517066 99517066 1001 86380 86390 1
516937 99516937 1001 86380 86390 1
516964 99516964 1001 86380 86390 1
517120 99517120 1001 86380 86390 1
516996 99516996 1001 86380 86390 1
517048 99517048 1001 86380 86390 1
517061 99517061 1001 86380 86390 1
516999 99516999 1001 86380 86390 1
517025 99517025 1001 86380 86390 1
516820 99516820 1001 86380 86390 1
516899 99516899 1001 86380 86390 1
516797 99516797 1001 86380 86390 1
516856 99516856 1001 86380 86390 1
517389 99517389 1001 86380 86390 1
517378 99517378 1001 86380 86390 1
517482 99517482 1001 86380 86390 1
518159 99518159 1001 86380 86390 1
518154 99518154 1001 86380 86390 1
517906 99517906 1001 86380 86390 1
517806 99517806 1001 86380 86390 1
517834 99517834 1001 86380 86390 1
517825 99517825 1001 86380 86390 1
518302 99518302 1001 86380 86390 1
518254 99518254 1001 86380 86390 1
518245 99518245 1001 86380 86390 1
518350 99518350 1001 86380 86390 1
518810 99518810 1001 86380 86390 1
518839 99518839 1001 86380 86390 1
518794 99518794 1001 86380 86390 1
518936 99518936 1001 86380 86390 1
518753 99518753 1001 86380 86390 1
518398 99518398 1001 86380 86390 1
519186 99519186 1001 86380 86390 1
519046 99519046 1001 86380 86390 1
519189 99519189 1001 86380 86390 1
519021 99519021 1001 86380 86390 1
519771 99519771 1001 86380 86390 1
519404 99519404 1001 86380 86390 1
519515 99519515 1001 86380 86390 1
519503 99519503 1001 86380 86390 1
519426 99519426 1001 86380 86390 1
519389 99519389 1001 86380 86390 1
519267 99519267 1001 86380 86390 1
519346 99519346 1001 86380 86390 1
519963 99519963 1001 86380 86390 1
520525 99520525 1001 86380 86390 1
520613 99520613 1001 86380 86390 1
520477 99520477 1001 86380 86390 1
520529 99520529 1001 86380 86390 1
520440 99520440 1001 86380 86390 1
520534 99520534 1001 86380 86390 1
520297 99520297 1001 86380 86390 1
520259 99520259 1001 86380 86390 1
520264 99520264 1001 86380 86390 1
520088 99520088 1001 86380 86390 1
520090 99520090 1001 86380 86390 1
520181 99520181 1001 86380 86390 1
520157 99520157 1001 86380 86390 1
520121 99520121 1001 86380 86390 1
520225 99520225 1001 86380 86390 1
520135 99520135 1001 86380 86390 1
520821 99520821 1001 86380 86390 1
520836 99520836 1001 86380 86390 1
520698 99520698 1001 86380 86390 1
521269 99521269 1001 86380 86390 1
521222 99521222 1001 86380 86390 1
521145 99521145 1001 86380 86390 1
521216 99521216 1001 86380 86390 1
521191 99521191 1001 86380 86390 1
520923 99520923 1001 86380 86390 1
521046 99521046 1001 86380 86390 1
520997 99520997 1001 86380 86390 1
520922 99520922 1001 86380 86390 1
521493 99521493 1001 86380 86390 1
521535 99521535 1001 86380 86390 1
522235 99522235 1001 86380 86390 1
522250 99522250 1001 86380 86390 1
522044 99522044 1001 86380 86390 1
521954 99521954 1001 86380 86390 1
521777 99521777 1001 86380 86390 1
521705 99521705 1001 86380 86390 1
523061 99523061 1001 86380 86390 1
523075 99523075 1001 86380 86390 1
523103 99523103 1001 86380 86390 1
522934 99522934 1001 86380 86390 1
522999 99522999 1001 86380 86390 1
523013 99523013 1001 86380 86390 1
522835 99522835 1001 86380 86390 1
522887 99522887 1001 86380 86390 1
522841 99522841 1001 86380 86390 1
522906 99522906 1001 86380 86390 1
522882 99522882 1001 86380 86390 1
522756 99522756 1001 86380 86390 1
522731 99522731 1001 86380 86390 1
522614 99522614 1001 86380 86390 1
522564 99522564 1001 86380 86390 1
522664 99522664 1001 86380 86390 1
523299 99523299 1001 86380 86390 1
523293 99523293 1001 86380 86390 1
523914 99523914 1001 86380 86390 1
523872 99523872 1001 86380 86390 1
523761 99523761 1001 86380 86390 1
523584 99523584 1001 86380 86390 1
523597 99523597 1001 86380 86390 1
523735 99523735 1001 86380 86390 1
[truncated: 4,090,376 more chars]
