# Supplementary material for: Fast and near-optimal monitoring for healthcare acquired infection outbreaks
Source: PLoS Comput Biol. 2019 Sep 16;15(9):e1007284. doi: 10.1371/journal.pcbi.1007284 (PMC6762212; doi:10.1371/journal.pcbi.1007284)
Supplement: S2 Data — (ZIP) [file pcbi.1007284.s007.zip › MobilityLogs2/HAISE_Carilion_all_visits_day_149.txt]

#Person location Sublocation StartTime EndTime Type
419472 698 1001 62520 75897 1
517465 899 1001 44321 44620 1
400015 99400015 1001 86380 86390 1
400105 99400105 1001 86380 86390 1
400228 99400228 1001 86380 86390 1
400301 99400301 1001 86380 86390 1
400271 99400271 1001 86380 86390 1
400414 99400414 1001 86380 86390 1
400510 99400510 1001 86380 86390 1
400488 99400488 1001 86380 86390 1
400507 99400507 1001 86380 86390 1
400602 99400602 1001 86380 86390 1
400559 99400559 1001 86380 86390 1
400633 99400633 1001 86380 86390 1
401103 99401103 1001 86380 86390 1
401452 99401452 1001 86380 86390 1
401433 99401433 1001 86380 86390 1
401547 99401547 1001 86380 86390 1
401576 99401576 1001 86380 86390 1
401702 99401702 1001 86380 86390 1
402077 99402077 1001 86380 86390 1
402223 99402223 1001 86380 86390 1
402731 99402731 1001 86380 86390 1
402751 99402751 1001 86380 86390 1
402759 99402759 1001 86380 86390 1
402931 99402931 1001 86380 86390 1
403023 99403023 1001 86380 86390 1
403128 99403128 1001 86380 86390 1
403155 99403155 1001 86380 86390 1
403195 99403195 1001 86380 86390 1
403148 99403148 1001 86380 86390 1
403251 99403251 1001 86380 86390 1
403418 99403418 1001 86380 86390 1
403477 99403477 1001 86380 86390 1
403512 99403512 1001 86380 86390 1
403447 99403447 1001 86380 86390 1
403574 99403574 1001 86380 86390 1
403770 99403770 1001 86380 86390 1
403750 99403750 1001 86380 86390 1
403798 99403798 1001 86380 86390 1
403759 99403759 1001 86380 86390 1
404036 99404036 1001 86380 86390 1
404137 99404137 1001 86380 86390 1
404053 99404053 1001 86380 86390 1
404162 99404162 1001 86380 86390 1
404230 99404230 1001 86380 86390 1
404428 99404428 1001 86380 86390 1
404566 99404566 1001 86380 86390 1
404675 99404675 1001 86380 86390 1
404804 99404804 1001 86380 86390 1
404881 99404881 1001 86380 86390 1
404826 99404826 1001 86380 86390 1
404944 99404944 1001 86380 86390 1
405071 99405071 1001 86380 86390 1
405199 99405199 1001 86380 86390 1
405493 99405493 1001 86380 86390 1
405518 99405518 1001 86380 86390 1
405637 99405637 1001 86380 86390 1
405763 99405763 1001 86380 86390 1
405821 99405821 1001 86380 86390 1
406067 99406067 1001 86380 86390 1
406104 99406104 1001 86380 86390 1
406266 99406266 1001 86380 86390 1
406252 99406252 1001 86380 86390 1
406578 99406578 1001 86380 86390 1
406579 99406579 1001 86380 86390 1
406718 99406718 1001 86380 86390 1
406840 99406840 1001 86380 86390 1
406854 99406854 1001 86380 86390 1
407199 99407199 1001 86380 86390 1
407226 99407226 1001 86380 86390 1
407316 99407316 1001 86380 86390 1
407297 99407297 1001 86380 86390 1
407493 99407493 1001 86380 86390 1
407513 99407513 1001 86380 86390 1
407941 99407941 1001 86380 86390 1
408003 99408003 1001 86380 86390 1
408287 99408287 1001 86380 86390 1
408306 99408306 1001 86380 86390 1
408289 99408289 1001 86380 86390 1
408368 99408368 1001 86380 86390 1
408335 99408335 1001 86380 86390 1
408699 99408699 1001 86380 86390 1
409006 99409006 1001 86380 86390 1
409195 99409195 1001 86380 86390 1
409225 99409225 1001 86380 86390 1
409380 99409380 1001 86380 86390 1
409361 99409361 1001 86380 86390 1
409467 99409467 1001 86380 86390 1
409424 99409424 1001 86380 86390 1
409506 99409506 1001 86380 86390 1
409615 99409615 1001 86380 86390 1
409812 99409812 1001 86380 86390 1
409872 99409872 1001 86380 86390 1
409935 99409935 1001 86380 86390 1
410098 99410098 1001 86380 86390 1
410008 99410008 1001 86380 86390 1
409993 99409993 1001 86380 86390 1
410198 99410198 1001 86380 86390 1
410407 99410407 1001 86380 86390 1
410956 99410956 1001 86380 86390 1
411135 99411135 1001 86380 86390 1
411244 99411244 1001 86380 86390 1
411383 99411383 1001 86380 86390 1
411842 99411842 1001 86380 86390 1
411965 99411965 1001 86380 86390 1
412339 99412339 1001 86380 86390 1
412295 99412295 1001 86380 86390 1
412337 99412337 1001 86380 86390 1
413480 99413480 1001 86380 86390 1
413031 99413031 1001 86380 86390 1
413119 99413119 1001 86380 86390 1
412964 99412964 1001 86380 86390 1
413195 99413195 1001 86380 86390 1
412501 99412501 1001 86380 86390 1
412508 99412508 1001 86380 86390 1
412728 99412728 1001 86380 86390 1
412489 99412489 1001 86380 86390 1
412710 99412710 1001 86380 86390 1
413781 99413781 1001 86380 86390 1
413785 99413785 1001 86380 86390 1
413954 99413954 1001 86380 86390 1
413991 99413991 1001 86380 86390 1
413977 99413977 1001 86380 86390 1
415311 99415311 1001 86380 86390 1
415149 99415149 1001 86380 86390 1
415198 99415198 1001 86380 86390 1
414820 99414820 1001 86380 86390 1
414668 99414668 1001 86380 86390 1
414557 99414557 1001 86380 86390 1
414838 99414838 1001 86380 86390 1
414248 99414248 1001 86380 86390 1
414321 99414321 1001 86380 86390 1
414180 99414180 1001 86380 86390 1
414313 99414313 1001 86380 86390 1
414421 99414421 1001 86380 86390 1
415550 99415550 1001 86380 86390 1
415703 99415703 1001 86380 86390 1
416620 99416620 1001 86380 86390 1
416926 99416926 1001 86380 86390 1
416384 99416384 1001 86380 86390 1
416357 99416357 1001 86380 86390 1
416230 99416230 1001 86380 86390 1
416463 99416463 1001 86380 86390 1
415891 99415891 1001 86380 86390 1
416026 99416026 1001 86380 86390 1
417059 99417059 1001 86380 86390 1
417366 99417366 1001 86380 86390 1
417447 99417447 1001 86380 86390 1
417532 99417532 1001 86380 86390 1
417413 99417413 1001 86380 86390 1
418597 99418597 1001 86380 86390 1
418504 99418504 1001 86380 86390 1
418521 99418521 1001 86380 86390 1
418116 99418116 1001 86380 86390 1
418172 99418172 1001 86380 86390 1
417769 99417769 1001 86380 86390 1
417895 99417895 1001 86380 86390 1
417861 99417861 1001 86380 86390 1
417836 99417836 1001 86380 86390 1
417730 99417730 1001 86380 86390 1
418034 99418034 1001 86380 86390 1
418987 99418987 1001 86380 86390 1
418941 99418941 1001 86380 86390 1
419014 99419014 1001 86380 86390 1
419745 99419745 1001 86380 86390 1
419680 99419680 1001 86380 86390 1
419685 99419685 1001 86380 86390 1
419312 99419312 1001 86380 86390 1
419583 99419583 1001 86380 86390 1
420499 99420499 1001 86380 86390 1
421449 99421449 1001 86380 86390 1
421685 99421685 1001 86380 86390 1
421293 99421293 1001 86380 86390 1
420859 99420859 1001 86380 86390 1
421049 99421049 1001 86380 86390 1
421228 99421228 1001 86380 86390 1
422461 99422461 1001 86380 86390 1
422490 99422490 1001 86380 86390 1
422154 99422154 1001 86380 86390 1
422356 99422356 1001 86380 86390 1
423630 99423630 1001 86380 86390 1
423128 99423128 1001 86380 86390 1
423293 99423293 1001 86380 86390 1
423017 99423017 1001 86380 86390 1
422907 99422907 1001 86380 86390 1
422554 99422554 1001 86380 86390 1
422733 99422733 1001 86380 86390 1
422615 99422615 1001 86380 86390 1
422709 99422709 1001 86380 86390 1
422742 99422742 1001 86380 86390 1
423880 99423880 1001 86380 86390 1
423788 99423788 1001 86380 86390 1
425102 99425102 1001 86380 86390 1
425327 99425327 1001 86380 86390 1
425088 99425088 1001 86380 86390 1
425187 99425187 1001 86380 86390 1
424663 99424663 1001 86380 86390 1
424799 99424799 1001 86380 86390 1
424388 99424388 1001 86380 86390 1
424294 99424294 1001 86380 86390 1
424477 99424477 1001 86380 86390 1
425711 99425711 1001 86380 86390 1
425536 99425536 1001 86380 86390 1
425612 99425612 1001 86380 86390 1
425389 99425389 1001 86380 86390 1
425672 99425672 1001 86380 86390 1
426756 99426756 1001 86380 86390 1
426806 99426806 1001 86380 86390 1
426521 99426521 1001 86380 86390 1
426440 99426440 1001 86380 86390 1
425968 99425968 1001 86380 86390 1
426129 99426129 1001 86380 86390 1
425950 99425950 1001 86380 86390 1
425876 99425876 1001 86380 86390 1
425905 99425905 1001 86380 86390 1
426005 99426005 1001 86380 86390 1
427462 99427462 1001 86380 86390 1
427465 99427465 1001 86380 86390 1
427306 99427306 1001 86380 86390 1
427428 99427428 1001 86380 86390 1
427280 99427280 1001 86380 86390 1
428665 99428665 1001 86380 86390 1
428572 99428572 1001 86380 86390 1
428434 99428434 1001 86380 86390 1
428191 99428191 1001 86380 86390 1
428096 99428096 1001 86380 86390 1
428193 99428193 1001 86380 86390 1
428295 99428295 1001 86380 86390 1
428177 99428177 1001 86380 86390 1
428272 99428272 1001 86380 86390 1
427754 99427754 1001 86380 86390 1
427829 99427829 1001 86380 86390 1
427884 99427884 1001 86380 86390 1
427640 99427640 1001 86380 86390 1
427891 99427891 1001 86380 86390 1
427845 99427845 1001 86380 86390 1
428906 99428906 1001 86380 86390 1
428994 99428994 1001 86380 86390 1
428735 99428735 1001 86380 86390 1
430373 99430373 1001 86380 86390 1
430341 99430341 1001 86380 86390 1
430059 99430059 1001 86380 86390 1
429987 99429987 1001 86380 86390 1
430065 99430065 1001 86380 86390 1
429744 99429744 1001 86380 86390 1
429702 99429702 1001 86380 86390 1
429503 99429503 1001 86380 86390 1
429305 99429305 1001 86380 86390 1
429220 99429220 1001 86380 86390 1
430664 99430664 1001 86380 86390 1
430697 99430697 1001 86380 86390 1
431828 99431828 1001 86380 86390 1
431705 99431705 1001 86380 86390 1
431560 99431560 1001 86380 86390 1
431318 99431318 1001 86380 86390 1
431270 99431270 1001 86380 86390 1
431448 99431448 1001 86380 86390 1
431371 99431371 1001 86380 86390 1
432323 99432323 1001 86380 86390 1
432379 99432379 1001 86380 86390 1
432272 99432272 1001 86380 86390 1
433628 99433628 1001 86380 86390 1
432919 99432919 1001 86380 86390 1
432606 99432606 1001 86380 86390 1
432620 99432620 1001 86380 86390 1
432658 99432658 1001 86380 86390 1
432694 99432694 1001 86380 86390 1
433831 99433831 1001 86380 86390 1
433795 99433795 1001 86380 86390 1
433737 99433737 1001 86380 86390 1
434082 99434082 1001 86380 86390 1
433880 99433880 1001 86380 86390 1
435008 99435008 1001 86380 86390 1
435063 99435063 1001 86380 86390 1
434735 99434735 1001 86380 86390 1
434736 99434736 1001 86380 86390 1
434691 99434691 1001 86380 86390 1
434839 99434839 1001 86380 86390 1
434407 99434407 1001 86380 86390 1
434456 99434456 1001 86380 86390 1
434495 99434495 1001 86380 86390 1
434587 99434587 1001 86380 86390 1
435458 99435458 1001 86380 86390 1
435582 99435582 1001 86380 86390 1
436980 99436980 1001 86380 86390 1
437105 99437105 1001 86380 86390 1
437111 99437111 1001 86380 86390 1
436967 99436967 1001 86380 86390 1
436778 99436778 1001 86380 86390 1
436521 99436521 1001 86380 86390 1
436507 99436507 1001 86380 86390 1
436675 99436675 1001 86380 86390 1
436678 99436678 1001 86380 86390 1
436725 99436725 1001 86380 86390 1
436196 99436196 1001 86380 86390 1
436050 99436050 1001 86380 86390 1
437212 99437212 1001 86380 86390 1
437300 99437300 1001 86380 86390 1
300092 99300092 1001 86380 86390 1
300093 99300093 1001 86380 86390 1
300344 99300344 1001 86380 86390 1
300448 99300448 1001 86380 86390 1
300319 99300319 1001 86380 86390 1
300488 99300488 1001 86380 86390 1
300373 99300373 1001 86380 86390 1
300361 99300361 1001 86380 86390 1
300517 99300517 1001 86380 86390 1
300454 99300454 1001 86380 86390 1
300289 99300289 1001 86380 86390 1
300258 99300258 1001 86380 86390 1
300248 99300248 1001 86380 86390 1
300842 99300842 1001 86380 86390 1
300818 99300818 1001 86380 86390 1
300769 99300769 1001 86380 86390 1
300916 99300916 1001 86380 86390 1
301364 99301364 1001 86380 86390 1
301523 99301523 1001 86380 86390 1
301301 99301301 1001 86380 86390 1
301037 99301037 1001 86380 86390 1
301018 99301018 1001 86380 86390 1
301044 99301044 1001 86380 86390 1
301123 99301123 1001 86380 86390 1
301137 99301137 1001 86380 86390 1
300957 99300957 1001 86380 86390 1
301114 99301114 1001 86380 86390 1
301604 99301604 1001 86380 86390 1
301724 99301724 1001 86380 86390 1
301750 99301750 1001 86380 86390 1
301635 99301635 1001 86380 86390 1
301629 99301629 1001 86380 86390 1
302201 99302201 1001 86380 86390 1
302294 99302294 1001 86380 86390 1
302286 99302286 1001 86380 86390 1
302338 99302338 1001 86380 86390 1
302339 99302339 1001 86380 86390 1
302140 99302140 1001 86380 86390 1
302106 99302106 1001 86380 86390 1
302042 99302042 1001 86380 86390 1
302057 99302057 1001 86380 86390 1
302110 99302110 1001 86380 86390 1
301838 99301838 1001 86380 86390 1
301839 99301839 1001 86380 86390 1
301841 99301841 1001 86380 86390 1
301806 99301806 1001 86380 86390 1
301794 99301794 1001 86380 86390 1
301940 99301940 1001 86380 86390 1
302527 99302527 1001 86380 86390 1
302504 99302504 1001 86380 86390 1
302453 99302453 1001 86380 86390 1
302570 99302570 1001 86380 86390 1
303027 99303027 1001 86380 86390 1
303087 99303087 1001 86380 86390 1
303200 99303200 1001 86380 86390 1
302863 99302863 1001 86380 86390 1
302932 99302932 1001 86380 86390 1
302910 99302910 1001 86380 86390 1
302744 99302744 1001 86380 86390 1
302671 99302671 1001 86380 86390 1
302779 99302779 1001 86380 86390 1
303362 99303362 1001 86380 86390 1
303233 99303233 1001 86380 86390 1
303209 99303209 1001 86380 86390 1
303378 99303378 1001 86380 86390 1
303263 99303263 1001 86380 86390 1
303280 99303280 1001 86380 86390 1
303306 99303306 1001 86380 86390 1
303970 99303970 1001 86380 86390 1
303830 99303830 1001 86380 86390 1
303858 99303858 1001 86380 86390 1
303871 99303871 1001 86380 86390 1
303916 99303916 1001 86380 86390 1
303755 99303755 1001 86380 86390 1
303795 99303795 1001 86380 86390 1
303809 99303809 1001 86380 86390 1
303697 99303697 1001 86380 86390 1
303414 99303414 1001 86380 86390 1
303416 99303416 1001 86380 86390 1
303514 99303514 1001 86380 86390 1
303540 99303540 1001 86380 86390 1
304100 99304100 1001 86380 86390 1
304141 99304141 1001 86380 86390 1
304051 99304051 1001 86380 86390 1
304771 99304771 1001 86380 86390 1
304551 99304551 1001 86380 86390 1
304516 99304516 1001 86380 86390 1
304557 99304557 1001 86380 86390 1
304570 99304570 1001 86380 86390 1
304265 99304265 1001 86380 86390 1
304295 99304295 1001 86380 86390 1
304308 99304308 1001 86380 86390 1
304283 99304283 1001 86380 86390 1
304399 99304399 1001 86380 86390 1
304440 99304440 1001 86380 86390 1
304964 99304964 1001 86380 86390 1
305046 99305046 1001 86380 86390 1
305512 99305512 1001 86380 86390 1
305515 99305515 1001 86380 86390 1
305528 99305528 1001 86380 86390 1
305606 99305606 1001 86380 86390 1
305568 99305568 1001 86380 86390 1
305364 99305364 1001 86380 86390 1
305314 99305314 1001 86380 86390 1
305456 99305456 1001 86380 86390 1
305434 99305434 1001 86380 86390 1
305396 99305396 1001 86380 86390 1
305347 99305347 1001 86380 86390 1
305401 99305401 1001 86380 86390 1
305104 99305104 1001 86380 86390 1
305147 99305147 1001 86380 86390 1
305161 99305161 1001 86380 86390 1
305200 99305200 1001 86380 86390 1
305227 99305227 1001 86380 86390 1
305152 99305152 1001 86380 86390 1
500097 99500097 1001 86380 86390 1
500008 99500008 1001 86380 86390 1
500733 99500733 1001 86380 86390 1
500490 99500490 1001 86380 86390 1
500389 99500389 1001 86380 86390 1
500266 99500266 1001 86380 86390 1
500992 99500992 1001 86380 86390 1
500825 99500825 1001 86380 86390 1
500919 99500919 1001 86380 86390 1
500895 99500895 1001 86380 86390 1
500908 99500908 1001 86380 86390 1
501612 99501612 1001 86380 86390 1
501505 99501505 1001 86380 86390 1
501397 99501397 1001 86380 86390 1
501385 99501385 1001 86380 86390 1
501424 99501424 1001 86380 86390 1
501309 99501309 1001 86380 86390 1
501274 99501274 1001 86380 86390 1
501314 99501314 1001 86380 86390 1
501195 99501195 1001 86380 86390 1
501092 99501092 1001 86380 86390 1
501107 99501107 1001 86380 86390 1
501797 99501797 1001 86380 86390 1
501799 99501799 1001 86380 86390 1
501815 99501815 1001 86380 86390 1
501662 99501662 1001 86380 86390 1
502304 99502304 1001 86380 86390 1
502410 99502410 1001 86380 86390 1
501952 99501952 1001 86380 86390 1
501930 99501930 1001 86380 86390 1
501920 99501920 1001 86380 86390 1
501947 99501947 1001 86380 86390 1
502527 99502527 1001 86380 86390 1
502660 99502660 1001 86380 86390 1
502599 99502599 1001 86380 86390 1
503163 99503163 1001 86380 86390 1
503255 99503255 1001 86380 86390 1
503142 99503142 1001 86380 86390 1
503108 99503108 1001 86380 86390 1
503025 99503025 1001 86380 86390 1
503001 99503001 1001 86380 86390 1
502925 99502925 1001 86380 86390 1
503081 99503081 1001 86380 86390 1
502738 99502738 1001 86380 86390 1
502876 99502876 1001 86380 86390 1
503317 99503317 1001 86380 86390 1
503348 99503348 1001 86380 86390 1
503324 99503324 1001 86380 86390 1
503404 99503404 1001 86380 86390 1
503917 99503917 1001 86380 86390 1
503929 99503929 1001 86380 86390 1
504040 99504040 1001 86380 86390 1
504053 99504053 1001 86380 86390 1
503813 99503813 1001 86380 86390 1
503814 99503814 1001 86380 86390 1
503842 99503842 1001 86380 86390 1
503614 99503614 1001 86380 86390 1
503622 99503622 1001 86380 86390 1
503690 99503690 1001 86380 86390 1
504296 99504296 1001 86380 86390 1
504196 99504196 1001 86380 86390 1
504165 99504165 1001 86380 86390 1
504855 99504855 1001 86380 86390 1
504882 99504882 1001 86380 86390 1
504944 99504944 1001 86380 86390 1
504807 99504807 1001 86380 86390 1
504782 99504782 1001 86380 86390 1
504809 99504809 1001 86380 86390 1
504689 99504689 1001 86380 86390 1
504404 99504404 1001 86380 86390 1
504470 99504470 1001 86380 86390 1
504522 99504522 1001 86380 86390 1
504460 99504460 1001 86380 86390 1
504410 99504410 1001 86380 86390 1
505094 99505094 1001 86380 86390 1
505743 99505743 1001 86380 86390 1
505742 99505742 1001 86380 86390 1
505455 99505455 1001 86380 86390 1
505547 99505547 1001 86380 86390 1
505551 99505551 1001 86380 86390 1
505295 99505295 1001 86380 86390 1
505347 99505347 1001 86380 86390 1
505206 99505206 1001 86380 86390 1
505154 99505154 1001 86380 86390 1
505312 99505312 1001 86380 86390 1
505833 99505833 1001 86380 86390 1
505813 99505813 1001 86380 86390 1
505854 99505854 1001 86380 86390 1
506587 99506587 1001 86380 86390 1
506200 99506200 1001 86380 86390 1
506280 99506280 1001 86380 86390 1
506358 99506358 1001 86380 86390 1
506307 99506307 1001 86380 86390 1
506243 99506243 1001 86380 86390 1
506376 99506376 1001 86380 86390 1
506208 99506208 1001 86380 86390 1
506247 99506247 1001 86380 86390 1
506390 99506390 1001 86380 86390 1
506016 99506016 1001 86380 86390 1
506021 99506021 1001 86380 86390 1
506099 99506099 1001 86380 86390 1
506767 99506767 1001 86380 86390 1
506781 99506781 1001 86380 86390 1
506732 99506732 1001 86380 86390 1
507359 99507359 1001 86380 86390 1
507331 99507331 1001 86380 86390 1
506820 99506820 1001 86380 86390 1
506940 99506940 1001 86380 86390 1
506916 99506916 1001 86380 86390 1
506891 99506891 1001 86380 86390 1
507486 99507486 1001 86380 86390 1
507558 99507558 1001 86380 86390 1
507430 99507430 1001 86380 86390 1
507496 99507496 1001 86380 86390 1
508161 99508161 1001 86380 86390 1
508218 99508218 1001 86380 86390 1
508090 99508090 1001 86380 86390 1
508066 99508066 1001 86380 86390 1
507917 99507917 1001 86380 86390 1
507854 99507854 1001 86380 86390 1
507869 99507869 1001 86380 86390 1
507732 99507732 1001 86380 86390 1
507682 99507682 1001 86380 86390 1
507648 99507648 1001 86380 86390 1
508340 99508340 1001 86380 86390 1
508446 99508446 1001 86380 86390 1
508398 99508398 1001 86380 86390 1
509075 99509075 1001 86380 86390 1
509014 99509014 1001 86380 86390 1
508900 99508900 1001 86380 86390 1
508913 99508913 1001 86380 86390 1
508957 99508957 1001 86380 86390 1
508861 99508861 1001 86380 86390 1
508734 99508734 1001 86380 86390 1
508662 99508662 1001 86380 86390 1
508598 99508598 1001 86380 86390 1
508588 99508588 1001 86380 86390 1
508462 99508462 1001 86380 86390 1
509175 99509175 1001 86380 86390 1
509165 99509165 1001 86380 86390 1
509260 99509260 1001 86380 86390 1
509211 99509211 1001 86380 86390 1
509199 99509199 1001 86380 86390 1
509187 99509187 1001 86380 86390 1
509213 99509213 1001 86380 86390 1
509839 99509839 1001 86380 86390 1
509788 99509788 1001 86380 86390 1
509725 99509725 1001 86380 86390 1
509714 99509714 1001 86380 86390 1
509637 99509637 1001 86380 86390 1
509537 99509537 1001 86380 86390 1
509423 99509423 1001 86380 86390 1
509361 99509361 1001 86380 86390 1
509317 99509317 1001 86380 86390 1
510056 99510056 1001 86380 86390 1
509943 99509943 1001 86380 86390 1
510065 99510065 1001 86380 86390 1
510091 99510091 1001 86380 86390 1
510587 99510587 1001 86380 86390 1
510615 99510615 1001 86380 86390 1
510681 99510681 1001 86380 86390 1
510608 99510608 1001 86380 86390 1
510522 99510522 1001 86380 86390 1
510357 99510357 1001 86380 86390 1
510336 99510336 1001 86380 86390 1
510507 99510507 1001 86380 86390 1
510263 99510263 1001 86380 86390 1
510186 99510186 1001 86380 86390 1
510226 99510226 1001 86380 86390 1
510207 99510207 1001 86380 86390 1
510144 99510144 1001 86380 86390 1
510196 99510196 1001 86380 86390 1
510209 99510209 1001 86380 86390 1
510854 99510854 1001 86380 86390 1
510901 99510901 1001 86380 86390 1
511427 99511427 1001 86380 86390 1
511428 99511428 1001 86380 86390 1
511403 99511403 1001 86380 86390 1
511420 99511420 1001 86380 86390 1
511382 99511382 1001 86380 86390 1
511500 99511500 1001 86380 86390 1
511462 99511462 1001 86380 86390 1
511168 99511168 1001 86380 86390 1
511209 99511209 1001 86380 86390 1
511163 99511163 1001 86380 86390 1
511242 99511242 1001 86380 86390 1
511139 99511139 1001 86380 86390 1
511104 99511104 1001 86380 86390 1
510953 99510953 1001 86380 86390 1
511733 99511733 1001 86380 86390 1
511597 99511597 1001 86380 86390 1
511689 99511689 1001 86380 86390 1
511704 99511704 1001 86380 86390 1
511588 99511588 1001 86380 86390 1
511601 99511601 1001 86380 86390 1
512376 99512376 1001 86380 86390 1
512189 99512189 1001 86380 86390 1
512247 99512247 1001 86380 86390 1
512071 99512071 1001 86380 86390 1
512160 99512160 1001 86380 86390 1
511774 99511774 1001 86380 86390 1
511764 99511764 1001 86380 86390 1
511844 99511844 1001 86380 86390 1
511909 99511909 1001 86380 86390 1
511949 99511949 1001 86380 86390 1
511770 99511770 1001 86380 86390 1
512546 99512546 1001 86380 86390 1
512461 99512461 1001 86380 86390 1
512487 99512487 1001 86380 86390 1
512491 99512491 1001 86380 86390 1
512492 99512492 1001 86380 86390 1
513204 99513204 1001 86380 86390 1
513142 99513142 1001 86380 86390 1
513071 99513071 1001 86380 86390 1
513098 99513098 1001 86380 86390 1
513164 99513164 1001 86380 86390 1
513201 99513201 1001 86380 86390 1
512795 99512795 1001 86380 86390 1
512901 99512901 1001 86380 86390 1
512927 99512927 1001 86380 86390 1
512801 99512801 1001 86380 86390 1
512606 99512606 1001 86380 86390 1
512778 99512778 1001 86380 86390 1
513384 99513384 1001 86380 86390 1
513276 99513276 1001 86380 86390 1
513278 99513278 1001 86380 86390 1
513383 99513383 1001 86380 86390 1
514023 99514023 1001 86380 86390 1
513773 99513773 1001 86380 86390 1
513423 99513423 1001 86380 86390 1
513493 99513493 1001 86380 86390 1
513571 99513571 1001 86380 86390 1
514087 99514087 1001 86380 86390 1
514140 99514140 1001 86380 86390 1
514826 99514826 1001 86380 86390 1
514733 99514733 1001 86380 86390 1
514513 99514513 1001 86380 86390 1
514455 99514455 1001 86380 86390 1
514421 99514421 1001 86380 86390 1
514347 99514347 1001 86380 86390 1
515038 99515038 1001 86380 86390 1
514924 99514924 1001 86380 86390 1
515016 99515016 1001 86380 86390 1
514874 99514874 1001 86380 86390 1
515009 99515009 1001 86380 86390 1
515284 99515284 1001 86380 86390 1
515274 99515274 1001 86380 86390 1
515342 99515342 1001 86380 86390 1
515168 99515168 1001 86380 86390 1
515719 99515719 1001 86380 86390 1
515771 99515771 1001 86380 86390 1
515723 99515723 1001 86380 86390 1
515775 99515775 1001 86380 86390 1
516472 99516472 1001 86380 86390 1
516307 99516307 1001 86380 86390 1
516361 99516361 1001 86380 86390 1
516486 99516486 1001 86380 86390 1
516402 99516402 1001 86380 86390 1
516443 99516443 1001 86380 86390 1
516456 99516456 1001 86380 86390 1
516281 99516281 1001 86380 86390 1
516139 99516139 1001 86380 86390 1
516167 99516167 1001 86380 86390 1
516224 99516224 1001 86380 86390 1
515998 99515998 1001 86380 86390 1
516013 99516013 1001 86380 86390 1
516623 99516623 1001 86380 86390 1
516662 99516662 1001 86380 86390 1
516714 99516714 1001 86380 86390 1
516611 99516611 1001 86380 86390 1
516549 99516549 1001 86380 86390 1
516639 99516639 1001 86380 86390 1
516607 99516607 1001 86380 86390 1
516635 99516635 1001 86380 86390 1
517145 99517145 1001 86380 86390 1
517332 99517332 1001 86380 86390 1
516913 99516913 1001 86380 86390 1
516802 99516802 1001 86380 86390 1
517426 99517426 1001 86380 86390 1
517491 99517491 1001 86380 86390 1
517366 99517366 1001 86380 86390 1
517497 99517497 1001 86380 86390 1
517448 99517448 1001 86380 86390 1
518011 99518011 1001 86380 86390 1
518141 99518141 1001 86380 86390 1
518107 99518107 1001 86380 86390 1
517908 99517908 1001 86380 86390 1
517859 99517859 1001 86380 86390 1
517876 99517876 1001 86380 86390 1
517941 99517941 1001 86380 86390 1
517904 99517904 1001 86380 86390 1
517719 99517719 1001 86380 86390 1
518250 99518250 1001 86380 86390 1
518302 99518302 1001 86380 86390 1
518205 99518205 1001 86380 86390 1
518887 99518887 1001 86380 86390 1
518988 99518988 1001 86380 86390 1
518916 99518916 1001 86380 86390 1
518853 99518853 1001 86380 86390 1
518771 99518771 1001 86380 86390 1
518656 99518656 1001 86380 86390 1
518721 99518721 1001 86380 86390 1
518685 99518685 1001 86380 86390 1
518420 99518420 1001 86380 86390 1
518529 99518529 1001 86380 86390 1
518543 99518543 1001 86380 86390 1
518493 99518493 1001 86380 86390 1
518457 99518457 1001 86380 86390 1
519166 99519166 1001 86380 86390 1
519025 99519025 1001 86380 86390 1
519013 99519013 1001 86380 86390 1
519158 99519158 1001 86380 86390 1
519083 99519083 1001 86380 86390 1
518992 99518992 1001 86380 86390 1
519123 99519123 1001 86380 86390 1
519725 99519725 1001 86380 86390 1
519648 99519648 1001 86380 86390 1
519623 99519623 1001 86380 86390 1
519636 99519636 1001 86380 86390 1
519807 99519807 1001 86380 86390 1
519535 99519535 1001 86380 86390 1
519591 99519591 1001 86380 86390 1
519260 99519260 1001 86380 86390 1
519199 99519199 1001 86380 86390 1
519255 99519255 1001 86380 86390 1
519941 99519941 1001 86380 86390 1
519194 99519194 1001 86380 86390 1
519865 99519865 1001 86380 86390 1
519854 99519854 1001 86380 86390 1
520604 99520604 1001 86380 86390 1
520607 99520607 1001 86380 86390 1
520613 99520613 1001 86380 86390 1
520535 99520535 1001 86380 86390 1
520287 99520287 1001 86380 86390 1
520313 99520313 1001 86380 86390 1
520382 99520382 1001 86380 86390 1
520150 99520150 1001 86380 86390 1
520166 99520166 1001 86380 86390 1
520026 99520026 1001 86380 86390 1
520691 99520691 1001 86380 86390 1
520749 99520749 1001 86380 86390 1
520816 99520816 1001 86380 86390 1
520765 99520765 1001 86380 86390 1
520714 99520714 1001 86380 86390 1
520753 99520753 1001 86380 86390 1
521395 99521395 1001 86380 86390 1
521450 99521450 1001 86380 86390 1
521462 99521462 1001 86380 86390 1
521236 99521236 1001 86380 86390 1
521160 99521160 1001 86380 86390 1
521240 99521240 1001 86380 86390 1
521156 99521156 1001 86380 86390 1
521635 99521635 1001 86380 86390 1
521493 99521493 1001 86380 86390 1
521506 99521506 1001 86380 86390 1
521535 99521535 1001 86380 86390 1
521576 99521576 1001 86380 86390 1
522104 99522104 1001 86380 86390 1
522094 99522094 1001 86380 86390 1
522284 99522284 1001 86380 86390 1
522176 99522176 1001 86380 86390 1
522000 99522000 1001 86380 86390 1
521926 99521926 1001 86380 86390 1
521916 99521916 1001 86380 86390 1
521841 99521841 1001 86380 86390 1
521867 99521867 1001 86380 86390 1
521845 99521845 1001 86380 86390 1
521794 99521794 1001 86380 86390 1
521758 99521758 1001 86380 86390 1
521733 99521733 1001 86380 86390 1
521708 99521708 1001 86380 86390 1
522382 99522382 1001 86380 86390 1
521672 99521672 1001 86380 86390 1
522305 99522305 1001 86380 86390 1
522314 99522314 1001 86380 86390 1
523016 99523016 1001 86380 86390 1
523071 99523071 1001 86380 86390 1
522956 99522956 1001 86380 86390 1
523011 99523011 1001 86380 86390 1
523050 99523050 1001 86380 86390 1
522810 99522810 1001 86380 86390 1
522747 99522747 1001 86380 86390 1
522834 99522834 1001 86380 86390 1
522873 99522873 1001 86380 86390 1
523945 99523945 1001 86380 86390 1
523745 99523745 1001 86380 86390 1
523904 99523904 1001 86380 86390 1
523641 99523641 1001 86380 86390 1
523732 99523732 1001 86380 86390 1
523540 99523540 1001 86380 86390 1
523658 99523658 1001 86380 86390 1
523389 99523389 1001 86380 86390 1
523456 99523456 1001 86380 86390 1
523461 99523461 1001 86380 86390 1
523526 99523526 1001 86380 86390 1
523957 99523957 1001 86380 86390 1
524740 99524740 1001 86380 86390 1
524750 99524750 1001 86380 86390 1
524635 99524635 1001 86380 86390 1
524758 99524758 1001 86380 86390 1
524613 99524613 1001 86380 86390 1
524386 99524386 1001 86380 86390 1
524389 99524389 1001 86380 86390 1
524283 99524283 1001 86380 86390 1
524273 99524273 1001 86380 86390 1
524263 99524263 1001 86380 86390 1
524354 99524354 1001 86380 86390 1
524316 99524316 1001 86380 86390 1
524253 99524253 1001 86380 86390 1
524835 99524835 1001 86380 86390 1
524832 99524832 1001 86380 86390 1
525596 99525596 1001 86380 86390 1
525500 99525500 1001 86380 86390 1
525425 99525425 1001 86380 86390 1
525585 99525585 1001 86380 86390 1
525380 99525380 1001 86380 86390 1
525226 99525226 1001 86380 86390 1
525386 99525386 1001 86380 86390 1
525144 99525144 1001 86380 86390 1
525030 99525030 1001 86380 86390 1
524982 99524982 1001 86380 86390 1
525062 99525062 1001 86380 86390 1
525037 99525037 1001 86380 86390 1
525724 99525724 1001 86380 86390 1
525752 99525752 1001 86380 86390 1
525629 99525629 1001 86380 86390 1
526269 99526269 1001 86380 86390 1
526338 99526338 1001 86380 86390 1
526275 99526275 1001 86380 86390 1
526291 99526291 1001 86380 86390 1
526192 99526192 1001 86380 86390 1
526039 99526039 1001 86380 86390 1
526130 99526130 1001 86380 86390 1
526120 99526120 1001 86380 86390 1
526121 99526121 1001 86380 86390 1
526199 99526199 1001 86380 86390 1
526164 99526164 1001 86380 86390 1
526010 99526010 1001 86380 86390 1
525907 99525907 1001 86380 86390 1
525933 99525933 1001 86380 86390 1
525830 99525830 1001 86380 86390 1
525888 99525888 1001 86380 86390 1
525877 99525877 1001 86380 86390 1
526607 99526607 1001 86380 86390 1
526453 99526453 1001 86380 86390 1
526968 99526968 1001 86380 86390 1
526900 99526900 1001 86380 86390 1
526735 99526735 1001 86380 86390 1
526644 99526644 1001 86380 86390 1
526724 99526724 1001 86380 86390 1
527390 99527390 1001 86380 86390 1
527261 99527261 1001 86380 86390 1
527317 99527317 1001 86380 86390 1
527373 99527373 1001 86380 86390 1
527452 99527452 1001 86380 86390 1
527938 99527938 1001 86380 86390 1
527952 99527952 1001 86380 86390 1
528018 99528018 1001 86380 86390 1
527819 99527819 1001 86380 86390 1
527743 99527743 1001 86380 86390 1
527757 99527757 1001 86380 86390 1
527758 99527758 1001 86380 86390 1
527864 99527864 1001 86380 86390 1
527613 99527613 1001 86380 86390 1
527577 99527577 1001 86380 86390 1
527578 99527578 1001 86380 86390 1
527463 99527463 1001 86380 86390 1
527542 99527542 1001 86380 86390 1
527555 99527555 1001 86380 86390 1
527465 99527465 1001 86380 86390 1
527455 99527455 1001 86380 86390 1
528076 99528076 1001 86380 86390 1
528234 99528234 1001 86380 86390 1
528170 99528170 1001 86380 86390 1
528212 99528212 1001 86380 86390 1
528266 99528266 1001 86380 86390 1
528778 99528778 1001 86380 86390 1
528714 99528714 1001 86380 86390 1
528728 99528728 1001 86380 86390 1
528619 99528619 1001 86380 86390 1
528384 99528384 1001 86380 86390 1
528410 99528410 1001 86380 86390 1
528449 99528449 1001 86380 86390 1
528374 99528374 1001 86380 86390 1
528465 99528465 1001 86380 86390 1
528314 99528314 1001 86380 86390 1
528353 99528353 1001 86380 86390 1
528393 99528393 1001 86380 86390 1
528342 99528342 1001 86380 86390 1
528485 99528485 1001 86380 86390 1
528305 99528305 1001 86380 86390 1
528927 99528927 1001 86380 86390 1
528954 99528954 1001 86380 86390 1
529046 99529046 1001 86380 86390 1
529035 99529035 1001 86380 86390 1
529664 99529664 1001 86380 86390 1
529578 99529578 1001 86380 86390 1
529510 99529510 1001 86380 86390 1
529329 99529329 1001 86380 86390 1
529518 99529518 1001 86380 86390 1
529520 99529520 1001 86380 86390 1
529159 99529159 1001 86380 86390 1
529120 99529120 1001 86380 86390 1
529149 99529149 1001 86380 86390 1
529268 99529268 1001 86380 86390 1
529298 99529298 1001 86380 86390 1
529129 99529129 1001 86380 86390 1
529209 99529209 1001 86380 86390 1
529774 99529774 1001 86380 86390 1
530452 99530452 1001 86380 86390 1
530488 99530488 1001 86380 86390 1
530180 99530180 1001 86380 86390 1
530169 99530169 1001 86380 86390 1
530222 99530222 1001 86380 86390 1
530150 99530150 1001 86380 86390 1
530037 99530037 1001 86380 86390 1
529973 99529973 1001 86380 86390 1
530133 99530133 1001 86380 86390 1
530059 99530059 1001 86380 86390 1
530723 99530723 1001 86380 86390 1
530633 99530633 1001 86380 86390 1
530596 99530596 1001 86380 86390 1
530739 99530739 1001 86380 86390 1
530675 99530675 1001 86380 86390 1
530562 99530562 1001 86380 86390 1
531306 99531306 1001 86380 86390 1
531320 99531320 1001 86380 86390 1
531218 99531218 1001 86380 86390 1
531261 99531261 1001 86380 86390 1
531165 99531165 1001 86380 86390 1
531127 99531127 1001 86380 86390 1
530986 99530986 1001 86380 86390 1
531026 99531026 1001 86380 86390 1
531107 99531107 1001 86380 86390 1
531108 99531108 1001 86380 86390 1
530978 99530978 1001 86380 86390 1
530922 99530922 1001 86380 86390 1
530884 99530884 1001 86380 86390 1
530836 99530836 1001 86380 86390 1
531445 99531445 1001 86380 86390 1
531562 99531562 1001 86380 86390 1
531434 99531434 1001 86380 86390 1
531414 99531414 1001 86380 86390 1
532005 99532005 1001 86380 86390 1
532046 99532046 1001 86380 86390 1
531965 99531965 1001 86380 86390 1
531930 99531930 1001 86380 86390 1
531679 99531679 1001 86380 86390 1
531708 99531708 1001 86380 86390 1
531605 99531605 1001 86380 86390 1
531620 99531620 1001 86380 86390 1
532319 99532319 1001 86380 86390 1
532216 99532216 1001 86380 86390 1
532230 99532230 1001 86380 86390 1
532233 99532233 1001 86380 86390 1
532299 99532299 1001 86380 86390 1
532330 99532330 1001 86380 86390 1
532994 99532994 1001 86380 86390 1
532998 99532998 1001 86380 86390 1
532832 99532832 1001 86380 86390 1
532884 99532884 1001 86380 86390 1
532936 99532936 1001 86380 86390 1
532872 99532872 1001 86380 86390 1
532438 99532438 1001 86380 86390 1
532588 99532588 1001 86380 86390 1
532435 99532435 1001 86380 86390 1
533211 99533211 1001 86380 86390 1
533200 99533200 1001 86380 86390 1
533162 99533162 1001 86380 86390 1
533750 99533750 1001 86380 86390 1
533536 99533536 1001 86380 86390 1
533592 99533592 1001 86380 86390 1
533650 99533650 1001 86380 86390 1
533927 99533927 1001 86380 86390 1
534019 99534019 1001 86380 86390 1
533864 99533864 1001 86380 86390 1
533982 99533982 1001 86380 86390 1
534008 99534008 1001 86380 86390 1
534648 99534648 1001 86380 86390 1
534597 99534597 1001 86380 86390 1
534546 99534546 1001 86380 86390 1
534579 99534579 1001 86380 86390 1
534554 99534554 1001 86380 86390 1
534273 99534273 1001 86380 86390 1
534079 99534079 1001 86380 86390 1
534147 99534147 1001 86380 86390 1
534100 99534100 1001 86380 86390 1
534243 99534243 1001 86380 86390 1
534218 99534218 1001 86380 86390 1
534777 99534777 1001 86380 86390 1
534742 99534742 1001 86380 86390 1
534703 99534703 1001 86380 86390 1
535507 99535507 1001 86380 86390 1
535334 99535334 1001 86380 86390 1
535505 99535505 1001 86380 86390 1
535215 99535215 1001 86380 86390 1
535102 99535102 1001 86380 86390 1
535237 99535237 1001 86380 86390 1
535173 99535173 1001 86380 86390 1
534929 99534929 1001 86380 86390 1
534960 99534960 1001 86380 86390 1
535054 99535054 1001 86380 86390 1
535031 99535031 1001 86380 86390 1
535083 99535083 1001 86380 86390 1
535684 99535684 1001 86380 86390 1
535674 99535674 1001 86380 86390 1
535662 99535662 1001 86380 86390 1
536288 99536288 1001 86380 86390 1
536146 99536146 1001 86380 86390 1
536136 99536136 1001 86380 86390 1
536151 99536151 1001 86380 86390 1
536243 99536243 1001 86380 86390 1
536193 99536193 1001 86380 86390 1
535941 99535941 1001 86380 86390 1
536100 99536100 1001 86380 86390 1
535997 99535997 1001 86380 86390 1
535986 99535986 1001 86380 86390 1
535799 99535799 1001 86380 86390 1
535840 99535840 1001 86380 86390 1
535853 99535853 1001 86380 86390 1
536493 99536493 1001 86380 86390 1
536488 99536488 1001 86380 86390 1
537077 99537077 1001 86380 86390 1
537136 99537136 1001 86380 86390 1
537149 99537149 1001 86380 86390 1
536886 99536886 1001 86380 86390 1
536645 99536645 1001 86380 86390 1
536712 99536712 1001 86380 86390 1
536547 99536547 1001 86380 86390 1
536560 99536560 1001 86380 86390 1
536576 99536576 1001 86380 86390 1
536706 99536706 1001 86380 86390 1
536694 99536694 1001 86380 86390 1
536709 99536709 1001 86380 86390 1
537290 99537290 1001 86380 86390 1
537317 99537317 1001 86380 86390 1
537219 99537219 1001 86380 86390 1
537336 99537336 1001 86380 86390 1
537221 99537221 1001 86380 86390 1
537900 99537900 1001 86380 86390 1
537863 99537863 1001 86380 86390 1
537846 99537846 1001 86380 86390 1
537656 99537656 1001 86380 86390 1
537696 99537696 1001 86380 86390 1
537724 99537724 1001 86380 86390 1
537541 99537541 1001 86380 86390 1
537439 99537439 1001 86380 86390 1
537518 99537518 1001 86380 86390 1
538012 99538012 1001 86380 86390 1
538030 99538030 1001 86380 86390 1
538057 99538057 1001 86380 86390 1
538120 99538120 1001 86380 86390 1
538189 99538189 1001 86380 86390 1
538752 99538752 1001 86380 86390 1
538778 99538778 1001 86380 86390 1
538407 99538407 1001 86380 86390 1
538589 99538589 1001 86380 86390 1
538542 99538542 1001 86380 86390 1
538226 99538226 1001 86380 86390 1
538243 99538243 1001 86380 86390 1
538884 99538884 1001 86380 86390 1
538900 99538900 1001 86380 86390 1
539517 99539517 1001 86380 86390 1
539597 99539597 1001 86380 86390 1
539627 99539627 1001 86380 86390 1
539325 99539325 1001 86380 86390 1
539279 99539279 1001 86380 86390 1
539104 99539104 1001 86380 86390 1
539743 99539743 1001 86380 86390 1
539229 99539229 1001 86380 86390 1
539710 99539710 1001 86380 86390 1
539659 99539659 1001 86380 86390 1
540431 99540431 1001 86380 86390 1
540327 99540327 1001 86380 86390 1
540435 99540435 1001 86380 86390 1
540278 99540278 1001 86380 86390 1
539848 99539848 1001 86380 86390 1
540649 99540649 1001 86380 86390 1
540523 99540523 1001 86380 86390 1
540628 99540628 1001 86380 86390 1
541272 99541272 1001 86380 86390 1
541050 99541050 1001 86380 86390 1
541043 99541043 1001 86380 86390 1
540917 99540917 1001 86380 86390 1
541059 99541059 1001 86380 86390 1
540844 99540844 1001 86380 86390 1
540741 99540741 1001 86380 86390 1
540780 99540780 1001 86380 86390 1
540819 99540819 1001 86380 86390 1
540719 99540719 1001 86380 86390 1
540797 99540797 1001 86380 86390 1
540696 99540696 1001 86380 86390 1
541449 99541449 1001 86380 86390 1
541478 99541478 1001 86380 86390 1
541453 99541453 1001 86380 86390 1
541339 99541339 1001 86380 86390 1
542005 99542005 1001 86380 86390 1
541928 99541928 1001 86380 86390 1
542006 99542006 1001 86380 86390 1
542075 99542075 1001 86380 86390 1
542102 99542102 1001 86380 86390 1
541719 99541719 1001 86380 86390 1
541889 99541889 1001 86380 86390 1
541780 99541780 1001 86380 86390 1
541832 99541832 1001 86380 86390 1
541667 99541667 1001 86380 86390 1
541596 99541596 1001 86380 86390 1
541509 99541509 1001 86380 86390 1
542215 99542215 1001 86380 86390 1
542839 99542839 1001 86380 86390 1
542775 99542775 1001 86380 86390 1
542879 99542879 1001 86380 86390 1
542402 99542402 1001 86380 86390 1
543411 99543411 1001 86380 86390 1
543440 99543440 1001 86380 86390 1
543222 99543222 1001 86380 86390 1
543235 99543235 1001 86380 86390 1
543918 99543918 1001 86380 86390 1
543843 99543843 1001 86380 86390 1
544444 99544444 1001 86380 86390 1
544421 99544421 1001 86380 86390 1
544525 99544525 1001 86380 86390 1
544186 99544186 1001 86380 86390 1
544291 99544291 1001 86380 86390 1
544241 99544241 1001 86380 86390 1
544218 99544218 1001 86380 86390 1
544231 99544231 1001 86380 86390 1
544335 99544335 1001 86380 86390 1
544134 99544134 1001 86380 86390 1
543993 99543993 1001 86380 86390 1
544124 99544124 1001 86380 86390 1
544113 99544113 1001 86380 86390 1
544062 99544062 1001 86380 86390 1
544716 99544716 1001 86380 86390 1
517523 956 1001 67652 67952 1
520263 1127 1001 28265 28564 1
537237 975 1001 27162 27462 1
400038 99400038 1001 86380 86390 1
400102 99400102 1001 86380 86390 1
400195 99400195 1001 86380 86390 1
400264 99400264 1001 86380 86390 1
400362 99400362 1001 86380 86390 1
400429 99400429 1001 86380 86390 1
400519 99400519 1001 86380 86390 1
400629 99400629 1001 86380 86390 1
400659 99400659 1001 86380 86390 1
400661 99400661 1001 86380 86390 1
401026 99401026 1001 86380 86390 1
401016 99401016 1001 86380 86390 1
401093 99401093 1001 86380 86390 1
401195 99401195 1001 86380 86390 1
401539 99401539 1001 86380 86390 1
401599 99401599 1001 86380 86390 1
401628 99401628 1001 86380 86390 1
401697 99401697 1001 86380 86390 1
401608 99401608 1001 86380 86390 1
401612 99401612 1001 86380 86390 1
402206 99402206 1001 86380 86390 1
402422 99402422 1001 86380 86390 1
402397 99402397 1001 86380 86390 1
402590 99402590 1001 86380 86390 1
402907 99402907 1001 86380 86390 1
402915 99402915 1001 86380 86390 1
403000 99403000 1001 86380 86390 1
403413 99403413 1001 86380 86390 1
403597 99403597 1001 86380 86390 1
403622 99403622 1001 86380 86390 1
403696 99403696 1001 86380 86390 1
403734 99403734 1001 86380 86390 1
403911 99403911 1001 86380 86390 1
403967 99403967 1001 86380 86390 1
404087 99404087 1001 86380 86390 1
404252 99404252 1001 86380 86390 1
404204 99404204 1001 86380 86390 1
404344 99404344 1001 86380 86390 1
404318 99404318 1001 86380 86390 1
404455 99404455 1001 86380 86390 1
404475 99404475 1001 86380 86390 1
404404 99404404 1001 86380 86390 1
404610 99404610 1001 86380 86390 1
404862 99404862 1001 86380 86390 1
405107 99405107 1001 86380 86390 1
405015 99405015 1001 86380 86390 1
405193 99405193 1001 86380 86390 1
405143 99405143 1001 86380 86390 1
405383 99405383 1001 86380 86390 1
405390 99405390 1001 86380 86390 1
405610 99405610 1001 86380 86390 1
405709 99405709 1001 86380 86390 1
405858 99405858 1001 86380 86390 1
405793 99405793 1001 86380 86390 1
405951 99405951 1001 86380 86390 1
405930 99405930 1001 86380 86390 1
406012 99406012 1001 86380 86390 1
406024 99406024 1001 86380 86390 1
406163 99406163 1001 86380 86390 1
406257 99406257 1001 86380 86390 1
406549 99406549 1001 86380 86390 1
406938 99406938 1001 86380 86390 1
407230 99407230 1001 86380 86390 1
407180 99407180 1001 86380 86390 1
407208 99407208 1001 86380 86390 1
407162 99407162 1001 86380 86390 1
407214 99407214 1001 86380 86390 1
407547 99407547 1001 86380 86390 1
407549 99407549 1001 86380 86390 1
407689 99407689 1001 86380 86390 1
408045 99408045 1001 86380 86390 1
408145 99408145 1001 86380 86390 1
408445 99408445 1001 86380 86390 1
408410 99408410 1001 86380 86390 1
408435 99408435 1001 86380 86390 1
408603 99408603 1001 86380 86390 1
408609 99408609 1001 86380 86390 1
408532 99408532 1001 86380 86390 1
408702 99408702 1001 86380 86390 1
408717 99408717 1001 86380 86390 1
408800 99408800 1001 86380 86390 1
409018 99409018 1001 86380 86390 1
409075 99409075 1001 86380 86390 1
409180 99409180 1001 86380 86390 1
409092 99409092 1001 86380 86390 1
409209 99409209 1001 86380 86390 1
409422 99409422 1001 86380 86390 1
409588 99409588 1001 86380 86390 1
409557 99409557 1001 86380 86390 1
409558 99409558 1001 86380 86390 1
409618 99409618 1001 86380 86390 1
409664 99409664 1001 86380 86390 1
409695 99409695 1001 86380 86390 1
409888 99409888 1001 86380 86390 1
410018 99410018 1001 86380 86390 1
410226 99410226 1001 86380 86390 1
410348 99410348 1001 86380 86390 1
410575 99410575 1001 86380 86390 1
410592 99410592 1001 86380 86390 1
410643 99410643 1001 86380 86390 1
410623 99410623 1001 86380 86390 1
410810 99410810 1001 86380 86390 1
410811 99410811 1001 86380 86390 1
410929 99410929 1001 86380 86390 1
410988 99410988 1001 86380 86390 1
411012 99411012 1001 86380 86390 1
411054 99411054 1001 86380 86390 1
411107 99411107 1001 86380 86390 1
411267 99411267 1001 86380 86390 1
411401 99411401 1001 86380 86390 1
411354 99411354 1001 86380 86390 1
411444 99411444 1001 86380 86390 1
411697 99411697 1001 86380 86390 1
411723 99411723 1001 86380 86390 1
411991 99411991 1001 86380 86390 1
412469 99412469 1001 86380 86390 1
412310 99412310 1001 86380 86390 1
413473 99413473 1001 86380 86390 1
413619 99413619 1001 86380 86390 1
413599 99413599 1001 86380 86390 1
413530 99413530 1001 86380 86390 1
413309 99413309 1001 86380 86390 1
413083 99413083 1001 86380 86390 1
412907 99412907 1001 86380 86390 1
413241 99413241 1001 86380 86390 1
413189 99413189 1001 86380 86390 1
413173 99413173 1001 86380 86390 1
412949 99412949 1001 86380 86390 1
413028 99413028 1001 86380 86390 1
412831 99412831 1001 86380 86390 1
412741 99412741 1001 86380 86390 1
414025 99414025 1001 86380 86390 1
415142 99415142 1001 86380 86390 1
415131 99415131 1001 86380 86390 1
415049 99415049 1001 86380 86390 1
414829 99414829 1001 86380 86390 1
414750 99414750 1001 86380 86390 1
414648 99414648 1001 86380 86390 1
414221 99414221 1001 86380 86390 1
414455 99414455 1001 86380 86390 1
414297 99414297 1001 86380 86390 1
414143 99414143 1001 86380 86390 1
414488 99414488 1001 86380 86390 1
414372 99414372 1001 86380 86390 1
414155 99414155 1001 86380 86390 1
415533 99415533 1001 86380 86390 1
415511 99415511 1001 86380 86390 1
415611 99415611 1001 86380 86390 1
415716 99415716 1001 86380 86390 1
416814 99416814 1001 86380 86390 1
416872 99416872 1001 86380 86390 1
416749 99416749 1001 86380 86390 1
416493 99416493 1001 86380 86390 1
416386 99416386 1001 86380 86390 1
416144 99416144 1001 86380 86390 1
416355 99416355 1001 86380 86390 1
416416 99416416 1001 86380 86390 1
416170 99416170 1001 86380 86390 1
416172 99416172 1001 86380 86390 1
416206 99416206 1001 86380 86390 1
416395 99416395 1001 86380 86390 1
415820 99415820 1001 86380 86390 1
415733 99415733 1001 86380 86390 1
417114 99417114 1001 86380 86390 1
417116 99417116 1001 86380 86390 1
417034 99417034 1001 86380 86390 1
417575 99417575 1001 86380 86390 1
417485 99417485 1001 86380 86390 1
417593 99417593 1001 86380 86390 1
418758 99418758 1001 86380 86390 1
418466 99418466 1001 86380 86390 1
418721 99418721 1001 86380 86390 1
418135 99418135 1001 86380 86390 1
417728 99417728 1001 86380 86390 1
418985 99418985 1001 86380 86390 1
418959 99418959 1001 86380 86390 1
419144 99419144 1001 86380 86390 1
418943 99418943 1001 86380 86390 1
419066 99419066 1001 86380 86390 1
418927 99418927 1001 86380 86390 1
420277 99420277 1001 86380 86390 1
420197 99420197 1001 86380 86390 1
420338 99420338 1001 86380 86390 1
420084 99420084 1001 86380 86390 1
420058 99420058 1001 86380 86390 1
419777 99419777 1001 86380 86390 1
419784 99419784 1001 86380 86390 1
419976 99419976 1001 86380 86390 1
419744 99419744 1001 86380 86390 1
419295 99419295 1001 86380 86390 1
419269 99419269 1001 86380 86390 1
419329 99419329 1001 86380 86390 1
419414 99419414 1001 86380 86390 1
419311 99419311 1001 86380 86390 1
419509 99419509 1001 86380 86390 1
420833 99420833 1001 86380 86390 1
420449 99420449 1001 86380 86390 1
421317 99421317 1001 86380 86390 1
421433 99421433 1001 86380 86390 1
421352 99421352 1001 86380 86390 1
421275 99421275 1001 86380 86390 1
421622 99421622 1001 86380 86390 1
421580 99421580 1001 86380 86390 1
420960 99420960 1001 86380 86390 1
422488 99422488 1001 86380 86390 1
423723 99423723 1001 86380 86390 1
423399 99423399 1001 86380 86390 1
423091 99423091 1001 86380 86390 1
422993 99422993 1001 86380 86390 1
423054 99423054 1001 86380 86390 1
422669 99422669 1001 86380 86390 1
423959 99423959 1001 86380 86390 1
424011 99424011 1001 86380 86390 1
425347 99425347 1001 86380 86390 1
424932 99424932 1001 86380 86390 1
424863 99424863 1001 86380 86390 1
424710 99424710 1001 86380 86390 1
424599 99424599 1001 86380 86390 1
424943 99424943 1001 86380 86390 1
424919 99424919 1001 86380 86390 1
424468 99424468 1001 86380 86390 1
424348 99424348 1001 86380 86390 1
425585 99425585 1001 86380 86390 1
425515 99425515 1001 86380 86390 1
425760 99425760 1001 86380 86390 1
425787 99425787 1001 86380 86390 1
425401 99425401 1001 86380 86390 1
426947 99426947 1001 86380 86390 1
427038 99427038 1001 86380 86390 1
426817 99426817 1001 86380 86390 1
427047 99427047 1001 86380 86390 1
427012 99427012 1001 86380 86390 1
426934 99426934 1001 86380 86390 1
427087 99427087 1001 86380 86390 1
426358 99426358 1001 86380 86390 1
426670 99426670 1001 86380 86390 1
426093 99426093 1001 86380 86390 1
426002 99426002 1001 86380 86390 1
425879 99425879 1001 86380 86390 1
427229 99427229 1001 86380 86390 1
427136 99427136 1001 86380 86390 1
428641 99428641 1001 86380 86390 1
428262 99428262 1001 86380 86390 1
428226 99428226 1001 86380 86390 1
427546 99427546 1001 86380 86390 1
427746 99427746 1001 86380 86390 1
427794 99427794 1001 86380 86390 1
429152 99429152 1001 86380 86390 1
429153 99429153 1001 86380 86390 1
428876 99428876 1001 86380 86390 1
428981 99428981 1001 86380 86390 1
429036 99429036 1001 86380 86390 1
430190 99430190 1001 86380 86390 1
429997 99429997 1001 86380 86390 1
430225 99430225 1001 86380 86390 1
430170 99430170 1001 86380 86390 1
430204 99430204 1001 86380 86390 1
430367 99430367 1001 86380 86390 1
429831 99429831 1001 86380 86390 1
429766 99429766 1001 86380 86390 1
429893 99429893 1001 86380 86390 1
429949 99429949 1001 86380 86390 1
429443 99429443 1001 86380 86390 1
429371 99429371 1001 86380 86390 1
429379 99429379 1001 86380 86390 1
429492 99429492 1001 86380 86390 1
429313 99429313 1001 86380 86390 1
430531 99430531 1001 86380 86390 1
430492 99430492 1001 86380 86390 1
431700 99431700 1001 86380 86390 1
431946 99431946 1001 86380 86390 1
431527 99431527 1001 86380 86390 1
431287 99431287 1001 86380 86390 1
431434 99431434 1001 86380 86390 1
431565 99431565 1001 86380 86390 1
431575 99431575 1001 86380 86390 1
431145 99431145 1001 86380 86390 1
431214 99431214 1001 86380 86390 1
430952 99430952 1001 86380 86390 1
430907 99430907 1001 86380 86390 1
430994 99430994 1001 86380 86390 1
432224 99432224 1001 86380 86390 1
432212 99432212 1001 86380 86390 1
432361 99432361 1001 86380 86390 1
433657 99433657 1001 86380 86390 1
433131 99433131 1001 86380 86390 1
432889 99432889 1001 86380 86390 1
432823 99432823 1001 86380 86390 1
434019 99434019 1001 86380 86390 1
433318 99433318 1001 86380 86390 1
433819 99433819 1001 86380 86390 1
435321 99435321 1001 86380 86390 1
435227 99435227 1001 86380 86390 1
435382 99435382 1001 86380 86390 1
435147 99435147 1001 86380 86390 1
435176 99435176 1001 86380 86390 1
434622 99434622 1001 86380 86390 1
434955 99434955 1001 86380 86390 1
434423 99434423 1001 86380 86390 1
434230 99434230 1001 86380 86390 1
434429 99434429 1001 86380 86390 1
434236 99434236 1001 86380 86390 1
434558 99434558 1001 86380 86390 1
435856 99435856 1001 86380 86390 1
436991 99436991 1001 86380 86390 1
436933 99436933 1001 86380 86390 1
436378 99436378 1001 86380 86390 1
436751 99436751 1001 86380 86390 1
436314 99436314 1001 86380 86390 1
436105 99436105 1001 86380 86390 1
436112 99436112 1001 86380 86390 1
436188 99436188 1001 86380 86390 1
300025 99300025 1001 86380 86390 1
300691 99300691 1001 86380 86390 1
300655 99300655 1001 86380 86390 1
300684 99300684 1001 86380 86390 1
300633 99300633 1001 86380 86390 1
300585 99300585 1001 86380 86390 1
300726 99300726 1001 86380 86390 1
300364 99300364 1001 86380 86390 1
300521 99300521 1001 86380 86390 1
300406 99300406 1001 86380 86390 1
300295 99300295 1001 86380 86390 1
300156 99300156 1001 86380 86390 1
300158 99300158 1001 86380 86390 1
300837 99300837 1001 86380 86390 1
300760 99300760 1001 86380 86390 1
301420 99301420 1001 86380 86390 1
301498 99301498 1001 86380 86390 1
301260 99301260 1001 86380 86390 1
301160 99301160 1001 86380 86390 1
301321 99301321 1001 86380 86390 1
301116 99301116 1001 86380 86390 1
301073 99301073 1001 86380 86390 1
301705 99301705 1001 86380 86390 1
301575 99301575 1001 86380 86390 1
302243 99302243 1001 86380 86390 1
302272 99302272 1001 86380 86390 1
302007 99302007 1001 86380 86390 1
302050 99302050 1001 86380 86390 1
302120 99302120 1001 86380 86390 1
302006 99302006 1001 86380 86390 1
301941 99301941 1001 86380 86390 1
301942 99301942 1001 86380 86390 1
301869 99301869 1001 86380 86390 1
301910 99301910 1001 86380 86390 1
303165 99303165 1001 86380 86390 1
303116 99303116 1001 86380 86390 1
302950 99302950 1001 86380 86390 1
302801 99302801 1001 86380 86390 1
302767 99302767 1001 86380 86390 1
302703 99302703 1001 86380 86390 1
303318 99303318 1001 86380 86390 1
303948 99303948 1001 86380 86390 1
303859 99303859 1001 86380 86390 1
303643 99303643 1001 86380 86390 1
303428 99303428 1001 86380 86390 1
303468 99303468 1001 86380 86390 1
303591 99303591 1001 86380 86390 1
304165 99304165 1001 86380 86390 1
304178 99304178 1001 86380 86390 1
304183 99304183 1001 86380 86390 1
304707 99304707 1001 86380 86390 1
304685 99304685 1001 86380 86390 1
304686 99304686 1001 86380 86390 1
304778 99304778 1001 86380 86390 1
304663 99304663 1001 86380 86390 1
304715 99304715 1001 86380 86390 1
304475 99304475 1001 86380 86390 1
304291 99304291 1001 86380 86390 1
304401 99304401 1001 86380 86390 1
304415 99304415 1001 86380 86390 1
304352 99304352 1001 86380 86390 1
304276 99304276 1001 86380 86390 1
304328 99304328 1001 86380 86390 1
304951 99304951 1001 86380 86390 1
304966 99304966 1001 86380 86390 1
305584 99305584 1001 86380 86390 1
305588 99305588 1001 86380 86390 1
305601 99305601 1001 86380 86390 1
305550 99305550 1001 86380 86390 1
305589 99305589 1001 86380 86390 1
305668 99305668 1001 86380 86390 1
305342 99305342 1001 86380 86390 1
305318 99305318 1001 86380 86390 1
305186 99305186 1001 86380 86390 1
305150 99305150 1001 86380 86390 1
305189 99305189 1001 86380 86390 1
305219 99305219 1001 86380 86390 1
500062 99500062 1001 86380 86390 1
305695 99305695 1001 86380 86390 1
500180 99500180 1001 86380 86390 1
500121 99500121 1001 86380 86390 1
500150 99500150 1001 86380 86390 1
500784 99500784 1001 86380 86390 1
500796 99500796 1001 86380 86390 1
500644 99500644 1001 86380 86390 1
500473 99500473 1001 86380 86390 1
500436 99500436 1001 86380 86390 1
500605 99500605 1001 86380 86390 1
500326 99500326 1001 86380 86390 1
500200 99500200 1001 86380 86390 1
500953 99500953 1001 86380 86390 1
500878 99500878 1001 86380 86390 1
500931 99500931 1001 86380 86390 1
500987 99500987 1001 86380 86390 1
500885 99500885 1001 86380 86390 1
500898 99500898 1001 86380 86390 1
501572 99501572 1001 86380 86390 1
501562 99501562 1001 86380 86390 1
501434 99501434 1001 86380 86390 1
501425 99501425 1001 86380 86390 1
501403 99501403 1001 86380 86390 1
501020 99501020 1001 86380 86390 1
501075 99501075 1001 86380 86390 1
501649 99501649 1001 86380 86390 1
502430 99502430 1001 86380 86390 1
502326 99502326 1001 86380 86390 1
502466 99502466 1001 86380 86390 1
502201 99502201 1001 86380 86390 1
502002 99502002 1001 86380 86390 1
502042 99502042 1001 86380 86390 1
502563 99502563 1001 86380 86390 1
502500 99502500 1001 86380 86390 1
502908 99502908 1001 86380 86390 1
503041 99503041 1001 86380 86390 1
502969 99502969 1001 86380 86390 1
502842 99502842 1001 86380 86390 1
503333 99503333 1001 86380 86390 1
503346 99503346 1001 86380 86390 1
503411 99503411 1001 86380 86390 1
503427 99503427 1001 86380 86390 1
503994 99503994 1001 86380 86390 1
504100 99504100 1001 86380 86390 1
504026 99504026 1001 86380 86390 1
504027 99504027 1001 86380 86390 1
503709 99503709 1001 86380 86390 1
503828 99503828 1001 86380 86390 1
503766 99503766 1001 86380 86390 1
503886 99503886 1001 86380 86390 1
503523 99503523 1001 86380 86390 1
503696 99503696 1001 86380 86390 1
503685 99503685 1001 86380 86390 1
504219 99504219 1001 86380 86390 1
504170 99504170 1001 86380 86390 1
504252 99504252 1001 86380 86390 1
504790 99504790 1001 86380 86390 1
504913 99504913 1001 86380 86390 1
504747 99504747 1001 86380 86390 1
504687 99504687 1001 86380 86390 1
504588 99504588 1001 86380 86390 1
504705 99504705 1001 86380 86390 1
504733 99504733 1001 86380 86390 1
504403 99504403 1001 86380 86390 1
504365 99504365 1001 86380 86390 1
504496 99504496 1001 86380 86390 1
504341 99504341 1001 86380 86390 1
504504 99504504 1001 86380 86390 1
504954 99504954 1001 86380 86390 1
505009 99505009 1001 86380 86390 1
505054 99505054 1001 86380 86390 1
505096 99505096 1001 86380 86390 1
505621 99505621 1001 86380 86390 1
505754 99505754 1001 86380 86390 1
505435 99505435 1001 86380 86390 1
505490 99505490 1001 86380 86390 1
505505 99505505 1001 86380 86390 1
505308 99505308 1001 86380 86390 1
505851 99505851 1001 86380 86390 1
505909 99505909 1001 86380 86390 1
506468 99506468 1001 86380 86390 1
506546 99506546 1001 86380 86390 1
506562 99506562 1001 86380 86390 1
506470 99506470 1001 86380 86390 1
506510 99506510 1001 86380 86390 1
506571 99506571 1001 86380 86390 1
506452 99506452 1001 86380 86390 1
506491 99506491 1001 86380 86390 1
506235 99506235 1001 86380 86390 1
506381 99506381 1001 86380 86390 1
506123 99506123 1001 86380 86390 1
506178 99506178 1001 86380 86390 1
506166 99506166 1001 86380 86390 1
506013 99506013 1001 86380 86390 1
506743 99506743 1001 86380 86390 1
506627 99506627 1001 86380 86390 1
506614 99506614 1001 86380 86390 1
507376 99507376 1001 86380 86390 1
507267 99507267 1001 86380 86390 1
507035 99507035 1001 86380 86390 1
507194 99507194 1001 86380 86390 1
507130 99507130 1001 86380 86390 1
507197 99507197 1001 86380 86390 1
507172 99507172 1001 86380 86390 1
506885 99506885 1001 86380 86390 1
506989 99506989 1001 86380 86390 1
506824 99506824 1001 86380 86390 1
507539 99507539 1001 86380 86390 1
507583 99507583 1001 86380 86390 1
507455 99507455 1001 86380 86390 1
507444 99507444 1001 86380 86390 1
508110 99508110 1001 86380 86390 1
508098 99508098 1001 86380 86390 1
508114 99508114 1001 86380 86390 1
508127 99508127 1001 86380 86390 1
507927 99507927 1001 86380 86390 1
507839 99507839 1001 86380 86390 1
507852 99507852 1001 86380 86390 1
507998 99507998 1001 86380 86390 1
507974 99507974 1001 86380 86390 1
507936 99507936 1001 86380 86390 1
507836 99507836 1001 86380 86390 1
507733 99507733 1001 86380 86390 1
507737 99507737 1001 86380 86390 1
508414 99508414 1001 86380 86390 1
508288 99508288 1001 86380 86390 1
508329 99508329 1001 86380 86390 1
508411 99508411 1001 86380 86390 1
508399 99508399 1001 86380 86390 1
508309 99508309 1001 86380 86390 1
509041 99509041 1001 86380 86390 1
508976 99508976 1001 86380 86390 1
509051 99509051 1001 86380 86390 1
508991 99508991 1001 86380 86390 1
508943 99508943 1001 86380 86390 1
509008 99509008 1001 86380 86390 1
508844 99508844 1001 86380 86390 1
508742 99508742 1001 86380 86390 1
508696 99508696 1001 86380 86390 1
508674 99508674 1001 86380 86390 1
508540 99508540 1001 86380 86390 1
508555 99508555 1001 86380 86390 1
509241 99509241 1001 86380 86390 1
509280 99509280 1001 86380 86390 1
509257 99509257 1001 86380 86390 1
509815 99509815 1001 86380 86390 1
509783 99509783 1001 86380 86390 1
509592 99509592 1001 86380 86390 1
509608 99509608 1001 86380 86390 1
509598 99509598 1001 86380 86390 1
509628 99509628 1001 86380 86390 1
510092 99510092 1001 86380 86390 1
510033 99510033 1001 86380 86390 1
510022 99510022 1001 86380 86390 1
509999 99509999 1001 86380 86390 1
510648 99510648 1001 86380 86390 1
510419 99510419 1001 86380 86390 1
510356 99510356 1001 86380 86390 1
510447 99510447 1001 86380 86390 1
510436 99510436 1001 86380 86390 1
510251 99510251 1001 86380 86390 1
510177 99510177 1001 86380 86390 1
510183 99510183 1001 86380 86390 1
510751 99510751 1001 86380 86390 1
510767 99510767 1001 86380 86390 1
510858 99510858 1001 86380 86390 1
511534 99511534 1001 86380 86390 1
511324 99511324 1001 86380 86390 1
511262 99511262 1001 86380 86390 1
511175 99511175 1001 86380 86390 1
511034 99511034 1001 86380 86390 1
511684 99511684 1001 86380 86390 1
511650 99511650 1001 86380 86390 1
512289 99512289 1001 86380 86390 1
512033 99512033 1001 86380 86390 1
512008 99512008 1001 86380 86390 1
512036 99512036 1001 86380 86390 1
511973 99511973 1001 86380 86390 1
512169 99512169 1001 86380 86390 1
512118 99512118 1001 86380 86390 1
512004 99512004 1001 86380 86390 1
511940 99511940 1001 86380 86390 1
511944 99511944 1001 86380 86390 1
511935 99511935 1001 86380 86390 1
511833 99511833 1001 86380 86390 1
512520 99512520 1001 86380 86390 1
512447 99512447 1001 86380 86390 1
512525 99512525 1001 86380 86390 1
512436 99512436 1001 86380 86390 1
512490 99512490 1001 86380 86390 1
513202 99513202 1001 86380 86390 1
513116 99513116 1001 86380 86390 1
513078 99513078 1001 86380 86390 1
513118 99513118 1001 86380 86390 1
513005 99513005 1001 86380 86390 1
513044 99513044 1001 86380 86390 1
513073 99513073 1001 86380 86390 1
513152 99513152 1001 86380 86390 1
513011 99513011 1001 86380 86390 1
512961 99512961 1001 86380 86390 1
512897 99512897 1001 86380 86390 1
512812 99512812 1001 86380 86390 1
512682 99512682 1001 86380 86390 1
512683 99512683 1001 86380 86390 1
513245 99513245 1001 86380 86390 1
513311 99513311 1001 86380 86390 1
513265 99513265 1001 86380 86390 1
513829 99513829 1001 86380 86390 1
513632 99513632 1001 86380 86390 1
513806 99513806 1001 86380 86390 1
513665 99513665 1001 86380 86390 1
513782 99513782 1001 86380 86390 1
513746 99513746 1001 86380 86390 1
513438 99513438 1001 86380 86390 1
514200 99514200 1001 86380 86390 1
514177 99514177 1001 86380 86390 1
514729 99514729 1001 86380 86390 1
514747 99514747 1001 86380 86390 1
514833 99514833 1001 86380 86390 1
514838 99514838 1001 86380 86390 1
514652 99514652 1001 86380 86390 1
514641 99514641 1001 86380 86390 1
514539 99514539 1001 86380 86390 1
514609 99514609 1001 86380 86390 1
514506 99514506 1001 86380 86390 1
514262 99514262 1001 86380 86390 1
514292 99514292 1001 86380 86390 1
514284 99514284 1001 86380 86390 1
514273 99514273 1001 86380 86390 1
514922 99514922 1001 86380 86390 1
514950 99514950 1001 86380 86390 1
514891 99514891 1001 86380 86390 1
515061 99515061 1001 86380 86390 1
515572 99515572 1001 86380 86390 1
515600 99515600 1001 86380 86390 1
515668 99515668 1001 86380 86390 1
515672 99515672 1001 86380 86390 1
515675 99515675 1001 86380 86390 1
515502 99515502 1001 86380 86390 1
515541 99515541 1001 86380 86390 1
515428 99515428 1001 86380 86390 1
515312 99515312 1001 86380 86390 1
515377 99515377 1001 86380 86390 1
515210 99515210 1001 86380 86390 1
515262 99515262 1001 86380 86390 1
515161 99515161 1001 86380 86390 1
515734 99515734 1001 86380 86390 1
515761 99515761 1001 86380 86390 1
515816 99515816 1001 86380 86390 1
515858 99515858 1001 86380 86390 1
515820 99515820 1001 86380 86390 1
515795 99515795 1001 86380 86390 1
516476 99516476 1001 86380 86390 1
516410 99516410 1001 86380 86390 1
516430 99516430 1001 86380 86390 1
516188 99516188 1001 86380 86390 1
516253 99516253 1001 86380 86390 1
516269 99516269 1001 86380 86390 1
516183 99516183 1001 86380 86390 1
515898 99515898 1001 86380 86390 1
515991 99515991 1001 86380 86390 1
515913 99515913 1001 86380 86390 1
516600 99516600 1001 86380 86390 1
516665 99516665 1001 86380 86390 1
517248 99517248 1001 86380 86390 1
517288 99517288 1001 86380 86390 1
517198 99517198 1001 86380 86390 1
517314 99517314 1001 86380 86390 1
517163 99517163 1001 86380 86390 1
517279 99517279 1001 86380 86390 1
517139 99517139 1001 86380 86390 1
517219 99517219 1001 86380 86390 1
517122 99517122 1001 86380 86390 1
516928 99516928 1001 86380 86390 1
517006 99517006 1001 86380 86390 1
517037 99517037 1001 86380 86390 1
516947 99516947 1001 86380 86390 1
516910 99516910 1001 86380 86390 1
516838 99516838 1001 86380 86390 1
516725 99516725 1001 86380 86390 1
517488 99517488 1001 86380 86390 1
517387 99517387 1001 86380 86390 1
517414 99517414 1001 86380 86390 1
517352 99517352 1001 86380 86390 1
517496 99517496 1001 86380 86390 1
518000 99518000 1001 86380 86390 1
518080 99518080 1001 86380 86390 1
517802 99517802 1001 86380 86390 1
517957 99517957 1001 86380 86390 1
517763 99517763 1001 86380 86390 1
517740 99517740 1001 86380 86390 1
517600 99517600 1001 86380 86390 1
517704 99517704 1001 86380 86390 1
517614 99517614 1001 86380 86390 1
517744 99517744 1001 86380 86390 1
518301 99518301 1001 86380 86390 1
518266 99518266 1001 86380 86390 1
518358 99518358 1001 86380 86390 1
518256 99518256 1001 86380 86390 1
518208 99518208 1001 86380 86390 1
518325 99518325 1001 86380 86390 1
518274 99518274 1001 86380 86390 1
518952 99518952 1001 86380 86390 1
518840 99518840 1001 86380 86390 1
518967 99518967 1001 86380 86390 1
518627 99518627 1001 86380 86390 1
518602 99518602 1001 86380 86390 1
518670 99518670 1001 86380 86390 1
518458 99518458 1001 86380 86390 1
518510 99518510 1001 86380 86390 1
518382 99518382 1001 86380 86390 1
518495 99518495 1001 86380 86390 1
519153 99519153 1001 86380 86390 1
518993 99518993 1001 86380 86390 1
519546 99519546 1001 86380 86390 1
519469 99519469 1001 86380 86390 1
519576 99519576 1001 86380 86390 1
519577 99519577 1001 86380 86390 1
519478 99519478 1001 86380 86390 1
519310 99519310 1001 86380 86390 1
519233 99519233 1001 86380 86390 1
519381 99519381 1001 86380 86390 1
519395 99519395 1001 86380 86390 1
519954 99519954 1001 86380 86390 1
519923 99519923 1001 86380 86390 1
520015 99520015 1001 86380 86390 1
520473 99520473 1001 86380 86390 1
520501 99520501 1001 86380 86390 1
520446 99520446 1001 86380 86390 1
520634 99520634 1001 86380 86390 1
520411 99520411 1001 86380 86390 1
520364 99520364 1001 86380 86390 1
520085 99520085 1001 86380 86390 1
520209 99520209 1001 86380 86390 1
520080 99520080 1001 86380 86390 1
520679 99520679 1001 86380 86390 1
521384 99521384 1001 86380 86390 1
521189 99521189 1001 86380 86390 1
521228 99521228 1001 86380 86390 1
521190 99521190 1001 86380 86390 1
521243 99521243 1001 86380 86390 1
521116 99521116 1001 86380 86390 1
521014 99521014 1001 86380 86390 1
520873 99520873 1001 86380 86390 1
521011 99521011 1001 86380 86390 1
521478 99521478 1001 86380 86390 1
521570 99521570 1001 86380 86390 1
521480 99521480 1001 86380 86390 1
521546 99521546 1001 86380 86390 1
522293 99522293 1001 86380 86390 1
522270 99522270 1001 86380 86390 1
522121 99522121 1001 86380 86390 1
522097 99522097 1001 86380 86390 1
521958 99521958 1001 86380 86390 1
521920 99521920 1001 86380 86390 1
522051 99522051 1001 86380 86390 1
521884 99521884 1001 86380 86390 1
521967 99521967 1001 86380 86390 1
522419 99522419 1001 86380 86390 1
522445 99522445 1001 86380 86390 1
522342 99522342 1001 86380 86390 1
522396 99522396 1001 86380 86390 1
522385 99522385 1001 86380 86390 1
522489 99522489 1001 86380 86390 1
522365 99522365 1001 86380 86390 1
522379 99522379 1001 86380 86390 1
522977 99522977 1001 86380 86390 1
522991 99522991 1001 86380 86390 1
522993 99522993 1001 86380 86390 1
522981 99522981 1001 86380 86390 1
522933 99522933 1001 86380 86390 1
523080 99523080 1001 86380 86390 1
522723 99522723 1001 86380 86390 1
522762 99522762 1001 86380 86390 1
522828 99522828 1001 86380 86390 1
522618 99522618 1001 86380 86390 1
522595 99522595 1001 86380 86390 1
522613 99522613 1001 86380 86390 1
522639 99522639 1001 86380 86390 1
523141 99523141 1001 86380 86390 1
523944 99523944 1001 86380 86390 1
523879 99523879 1001 86380 86390 1
523905 99523905 1001 86380 86390 1
523689 99523689 1001 86380 86390 1
523587 99523587 1001 86380 86390 1
523694 99523694 1001 86380 86390 1
523734 99523734 1001 86380 86390 1
523671 99523671 1001 86380 86390 1
523407 99523407 1001 86380 86390 1
523529 99523529 1001 86380 86390 1
524034 99524034 1001 86380 86390 1
524107 99524107 1001 86380 86390 1
523978 99523978 1001 86380 86390 1
524698 99524698 1001 86380 86390 1
524169 99524169 1001 86380 86390 1
524315 99524315 1001 86380 86390 1
524912 99524912 1001 86380 86390 1
524875 99524875 1001 86380 86390 1
524901 99524901 1001 86380 86390 1
524956 99524956 1001 86380 86390 1
524787 99524787 1001 86380 86390 1
525561 99525561 1001 86380 86390 1
525499 99525499 1001 86380 86390 1
525423 99525423 1001 86380 86390 1
525465 99525465 1001 86380 86390 1
525586 99525586 1001 86380 86390 1
525288 99525288 1001 86380 86390 1
525231 99525231 1001 86380 86390 1
525377 99525377 1001 86380 86390 1
525147 99525147 1001 86380 86390 1
525045 99525045 1001 86380 86390 1
525176 99525176 1001 86380 86390 1
525035 99525035 1001 86380 86390 1
525024 99525024 1001 86380 86390 1
525077 99525077 1001 86380 86390 1
524987 99524987 1001 86380 86390 1
524988 99524988 1001 86380 86390 1
525764 99525764 1001 86380 86390 1
526336 99526336 1001 86380 86390 1
526226 99526226 1001 86380 86390 1
526342 99526342 1001 86380 86390 1
526381 99526381 1001 86380 86390 1
526278 99526278 1001 86380 86390 1
526066 99526066 1001 86380 86390 1
526079 99526079 1001 86380 86390 1
526135 99526135 1001 86380 86390 1
526216 99526216 1001 86380 86390 1
525842 99525842 1001 86380 86390 1
525949 99525949 1001 86380 86390 1
525957 99525957 1001 86380 86390 1
526448 99526448 1001 86380 86390 1
526618 99526618 1001 86380 86390 1
526530 99526530 1001 86380 86390 1
526521 99526521 1001 86380 86390 1
527096 99527096 1001 86380 86390 1
527084 99527084 1001 86380 86390 1
527085 99527085 1001 86380 86390 1
527087 99527087 1001 86380 86390 1
527236 99527236 1001 86380 86390 1
527132 99527132 1001 86380 86390 1
527056 99527056 1001 86380 86390 1
527159 99527159 1001 86380 86390 1
526708 99526708 1001 86380 86390 1
526801 99526801 1001 86380 86390 1
526791 99526791 1001 86380 86390 1
527320 99527320 1001 86380 86390 1
527310 99527310 1001 86380 86390 1
527876 99527876 1001 86380 86390 1
528065 99528065 1001 86380 86390 1
527969 99527969 1001 86380 86390 1
527780 99527780 1001 86380 86390 1
527797 99527797 1001 86380 86390 1
527748 99527748 1001 86380 86390 1
527842 99527842 1001 86380 86390 1
527662 99527662 1001 86380 86390 1
527468 99527468 1001 86380 86390 1
527601 99527601 1001 86380 86390 1
527458 99527458 1001 86380 86390 1
527515 99527515 1001 86380 86390 1
527554 99527554 1001 86380 86390 1
527647 99527647 1001 86380 86390 1
527492 99527492 1001 86380 86390 1
528166 99528166 1001 86380 86390 1
528144 99528144 1001 86380 86390 1
528527 99528527 1001 86380 86390 1
528579 99528579 1001 86380 86390 1
528491 99528491 1001 86380 86390 1
528506 99528506 1001 86380 86390 1
528573 99528573 1001 86380 86390 1
528498 99528498 1001 86380 86390 1
528311 99528311 1001 86380 86390 1
528326 99528326 1001 86380 86390 1
528339 99528339 1001 86380 86390 1
528379 99528379 1001 86380 86390 1
528938 99528938 1001 86380 86390 1
529029 99529029 1001 86380 86390 1
528942 99528942 1001 86380 86390 1
529020 99529020 1001 86380 86390 1
528995 99528995 1001 86380 86390 1
528919 99528919 1001 86380 86390 1
528922 99528922 1001 86380 86390 1
528987 99528987 1001 86380 86390 1
529562 99529562 1001 86380 86390 1
529628 99529628 1001 86380 86390 1
529526 99529526 1001 86380 86390 1
529671 99529671 1001 86380 86390 1
529715 99529715 1001 86380 86390 1
529405 99529405 1001 86380 86390 1
529471 99529471 1001 86380 86390 1
529397 99529397 1001 86380 86390 1
529503 99529503 1001 86380 86390 1
529402 99529402 1001 86380 86390 1
529403 99529403 1001 86380 86390 1
529250 99529250 1001 86380 86390 1
529269 99529269 1001 86380 86390 1
529862 99529862 1001 86380 86390 1
530373 99530373 1001 86380 86390 1
530367 99530367 1001 86380 86390 1
530497 99530497 1001 86380 86390 1
530423 99530423 1001 86380 86390 1
530436 99530436 1001 86380 86390 1
530283 99530283 1001 86380 86390 1
530185 99530185 1001 86380 86390 1
530224 99530224 1001 86380 86390 1
530229 99530229 1001 86380 86390 1
530132 99530132 1001 86380 86390 1
530642 99530642 1001 86380 86390 1
530555 99530555 1001 86380 86390 1
530601 99530601 1001 86380 86390 1
531240 99531240 1001 86380 86390 1
531259 99531259 1001 86380 86390 1
531288 99531288 1001 86380 86390 1
531079 99531079 1001 86380 86390 1
531146 99531146 1001 86380 86390 1
531056 99531056 1001 86380 86390 1
530856 99530856 1001 86380 86390 1
530885 99530885 1001 86380 86390 1
531494 99531494 1001 86380 86390 1
531431 99531431 1001 86380 86390 1
532004 99532004 1001 86380 86390 1
532182 99532182 1001 86380 86390 1
532075 99532075 1001 86380 86390 1
532154 99532154 1001 86380 86390 1
531743 99531743 1001 86380 86390 1
531614 99531614 1001 86380 86390 1
531680 99531680 1001 86380 86390 1
531632 99531632 1001 86380 86390 1
531606 99531606 1001 86380 86390 1
531646 99531646 1001 86380 86390 1
531622 99531622 1001 86380 86390 1
532208 99532208 1001 86380 86390 1
532327 99532327 1001 86380 86390 1
532303 99532303 1001 86380 86390 1
532955 99532955 1001 86380 86390 1
532839 99532839 1001 86380 86390 1
532953 99532953 1001 86380 86390 1
532966 99532966 1001 86380 86390 1
532632 99532632 1001 86380 86390 1
532650 99532650 1001 86380 86390 1
532667 99532667 1001 86380 86390 1
532822 99532822 1001 86380 86390 1
532521 99532521 1001 86380 86390 1
532575 99532575 1001 86380 86390 1
532617 99532617 1001 86380 86390 1
533055 99533055 1001 86380 86390 1
533172 99533172 1001 86380 86390 1
533126 99533126 1001 86380 86390 1
533036 99533036 1001 86380 86390 1
533077 99533077 1001 86380 86390 1
533169 99533169 1001 86380 86390 1
533759 99533759 1001 86380 86390 1
533722 99533722 1001 86380 86390 1
533660 99533660 1001 86380 86390 1
533777 99533777 1001 86380 86390 1
533687 99533687 1001 86380 86390 1
533263 99533263 1001 86380 86390 1
533335 99533335 1001 86380 86390 1
533413 99533413 1001 86380 86390 1
533257 99533257 1001 86380 86390 1
533427 99533427 1001 86380 86390 1
533960 99533960 1001 86380 86390 1
534647 99534647 1001 86380 86390 1
534518 99534518 1001 86380 86390 1
534289 99534289 1001 86380 86390 1
534461 99534461 1001 86380 86390 1
534449 99534449 1001 86380 86390 1
534219 99534219 1001 86380 86390 1
534196 99534196 1001 86380 86390 1
534161 99534161 1001 86380 86390 1
534112 99534112 1001 86380 86390 1
534827 99534827 1001 86380 86390 1
534751 99534751 1001 86380 86390 1
534843 99534843 1001 86380 86390 1
534741 99534741 1001 86380 86390 1
534783 99534783 1001 86380 86390 1
534848 99534848 1001 86380 86390 1
535359 99535359 1001 86380 86390 1
535337 99535337 1001 86380 86390 1
535503 99535503 1001 86380 86390 1
535508 99535508 1001 86380 86390 1
535289 99535289 1001 86380 86390 1
535226 99535226 1001 86380 86390 1
534920 99534920 1001 86380 86390 1
535070 99535070 1001 86380 86390 1
535551 99535551 1001 86380 86390 1
535672 99535672 1001 86380 86390 1
535570 99535570 1001 86380 86390 1
535700 99535700 1001 86380 86390 1
535675 99535675 1001 86380 86390 1
536273 99536273 1001 86380 86390 1
536263 99536263 1001 86380 86390 1
536230 99536230 1001 86380 86390 1
536097 99536097 1001 86380 86390 1
536085 99536085 1001 86380 86390 1
536035 99536035 1001 86380 86390 1
536113 99536113 1001 86380 86390 1
536049 99536049 1001 86380 86390 1
535876 99535876 1001 86380 86390 1
535739 99535739 1001 86380 86390 1
536437 99536437 1001 86380 86390 1
536480 99536480 1001 86380 86390 1
536366 99536366 1001 86380 86390 1
536989 99536989 1001 86380 86390 1
536990 99536990 1001 86380 86390 1
537095 99537095 1001 86380 86390 1
536827 99536827 1001 86380 86390 1
536853 99536853 1001 86380 86390 1
536829 99536829 1001 86380 86390 1
536908 99536908 1001 86380 86390 1
536915 99536915 1001 86380 86390 1
536787 99536787 1001 86380 86390 1
536602 99536602 1001 86380 86390 1
536615 99536615 1001 86380 86390 1
536720 99536720 1001 86380 86390 1
536578 99536578 1001 86380 86390 1
537925 99537925 1001 86380 86390 1
537819 99537819 1001 86380 86390 1
537648 99537648 1001 86380 86390 1
537713 99537713 1001 86380 86390 1
537703 99537703 1001 86380 86390 1
537665 99537665 1001 86380 86390 1
537536 99537536 1001 86380 86390 1
537563 99537563 1001 86380 86390 1
537507 99537507 1001 86380 86390 1
538089 99538089 1001 86380 86390 1
538181 99538181 1001 86380 86390 1
538747 99538747 1001 86380 86390 1
538646 99538646 1001 86380 86390 1
538496 99538496 1001 86380 86390 1
538525 99538525 1001 86380 86390 1
538551 99538551 1001 86380 86390 1
538577 99538577 1001 86380 86390 1
538422 99538422 1001 86380 86390 1
538591 99538591 1001 86380 86390 1
538504 99538504 1001 86380 86390 1
538530 99538530 1001 86380 86390 1
538259 99538259 1001 86380 86390 1
538365 99538365 1001 86380 86390 1
538250 99538250 1001 86380 86390 1
538203 99538203 1001 86380 86390 1
538816 99538816 1001 86380 86390 1
538999 99538999 1001 86380 86390 1
538937 99538937 1001 86380 86390 1
538991 99538991 1001 86380 86390 1
538850 99538850 1001 86380 86390 1
539525 99539525 1001 86380 86390 1
539640 99539640 1001 86380 86390 1
539111 99539111 1001 86380 86390 1
539129 99539129 1001 86380 86390 1
539131 99539131 1001 86380 86390 1
539730 99539730 1001 86380 86390 1
539812 99539812 1001 86380 86390 1
539658 99539658 1001 86380 86390 1
539674 99539674 1001 86380 86390 1
539714 99539714 1001 86380 86390 1
540366 99540366 1001 86380 86390 1
540268 99540268 1001 86380 86390 1
540349 99540349 1001 86380 86390 1
540205 99540205 1001 86380 86390 1
540115 99540115 1001 86380 86390 1
539859 99539859 1001 86380 86390 1
539995 99539995 1001 86380 86390 1
540052 99540052 1001 86380 86390 1
540477 99540477 1001 86380 86390 1
540610 99540610 1001 86380 86390 1
540598 99540598 1001 86380 86390 1
540626 99540626 1001 86380 86390 1
541262 99541262 1001 86380 86390 1
541196 99541196 1001 86380 86390 1
541248 99541248 1001 86380 86390 1
540997 99540997 1001 86380 86390 1
540885 99540885 1001 86380 86390 1
541005 99541005 1001 86380 86390 1
541009 99541009 1001 86380 86390 1
540738 99540738 1001 86380 86390 1
541416 99541416 1001 86380 86390 1
541313 99541313 1001 86380 86390 1
542008 99542008 1001 86380 86390 1
541875 99541875 1001 86380 86390 1
541778 99541778 1001 86380 86390 1
541628 99541628 1001 86380 86390 1
541512 99541512 1001 86380 86390 1
541632 99541632 1001 86380 86390 1
541595 99541595 1001 86380 86390 1
541661 99541661 1001 86380 86390 1
542312 99542312 1001 86380 86390 1
542225 99542225 1001 86380 86390 1
542238 99542238 1001 86380 86390 1
542861 99542861 1001 86380 86390 1
542585 99542585 1001 86380 86390 1
542679 99542679 1001 86380 86390 1
542483 99542483 1001 86380 86390 1
542419 99542419 1001 86380 86390 1
543632 99543632 1001 86380 86390 1
543622 99543622 1001 86380 86390 1
543575 99543575 1001 86380 86390 1
543455 99543455 1001 86380 86390 1
543393 99543393 1001 86380 86390 1
543233 99543233 1001 86380 86390 1
543331 99543331 1001 86380 86390 1
543821 99543821 1001 86380 86390 1
543913 99543913 1001 86380 86390 1
543817 99543817 1001 86380 86390 1
543960 99543960 1001 86380 86390 1
543819 99543819 1001 86380 86390 1
543962 99543962 1001 86380 86390 1
544419 99544419 1001 86380 86390 1
544485 99544485 1001 86380 86390 1
544278 99544278 1001 86380 86390 1
544228 99544228 1001 86380 86390 1
544385 99544385 1001 86380 86390 1
544296 99544296 1001 86380 86390 1
544192 99544192 1001 86380 86390 1
544375 99544375 1001 86380 86390 1
544352 99544352 1001 86380 86390 1
544003 99544003 1001 86380 86390 1
544700 99544700 1001 86380 86390 1
544713 99544713 1001 86380 86390 1
544630 99544630 1001 86380 86390 1
409401 1000 1001 41460 43197 1
418386 660 1001 78300 78897 1
400290 99400290 1001 86380 86390 1
400250 99400250 1001 86380 86390 1
400230 99400230 1001 86380 86390 1
400278 99400278 1001 86380 86390 1
400654 99400654 1001 86380 86390 1
400808 99400808 1001 86380 86390 1
400724 99400724 1001 86380 86390 1
400928 99400928 1001 86380 86390 1
400948 99400948 1001 86380 86390 1
400966 99400966 1001 86380 86390 1
401126 99401126 1001 86380 86390 1
401308 99401308 1001 86380 86390 1
401312 99401312 1001 86380 86390 1
401437 99401437 1001 86380 86390 1
401515 99401515 1001 86380 86390 1
401740 99401740 1001 86380 86390 1
401937 99401937 1001 86380 86390 1
401940 99401940 1001 86380 86390 1
402106 99402106 1001 86380 86390 1
402268 99402268 1001 86380 86390 1
402254 99402254 1001 86380 86390 1
402524 99402524 1001 86380 86390 1
402641 99402641 1001 86380 86390 1
402583 99402583 1001 86380 86390 1
402728 99402728 1001 86380 86390 1
403034 99403034 1001 86380 86390 1
403093 99403093 1001 86380 86390 1
403068 99403068 1001 86380 86390 1
403116 99403116 1001 86380 86390 1
403098 99403098 1001 86380 86390 1
403106 99403106 1001 86380 86390 1
403396 99403396 1001 86380 86390 1
403524 99403524 1001 86380 86390 1
403738 99403738 1001 86380 86390 1
403777 99403777 1001 86380 86390 1
403850 99403850 1001 86380 86390 1
403889 99403889 1001 86380 86390 1
403953 99403953 1001 86380 86390 1
403991 99403991 1001 86380 86390 1
403968 99403968 1001 86380 86390 1
404119 99404119 1001 86380 86390 1
404102 99404102 1001 86380 86390 1
404214 99404214 1001 86380 86390 1
404338 99404338 1001 86380 86390 1
404285 99404285 1001 86380 86390 1
404287 99404287 1001 86380 86390 1
404502 99404502 1001 86380 86390 1
404877 99404877 1001 86380 86390 1
405259 99405259 1001 86380 86390 1
405331 99405331 1001 86380 86390 1
405656 99405656 1001 86380 86390 1
405915 99405915 1001 86380 86390 1
406014 99406014 1001 86380 86390 1
406416 99406416 1001 86380 86390 1
406630 99406630 1001 86380 86390 1
406685 99406685 1001 86380 86390 1
406715 99406715 1001 86380 86390 1
406772 99406772 1001 86380 86390 1
406816 99406816 1001 86380 86390 1
406783 99406783 1001 86380 86390 1
407377 99407377 1001 86380 86390 1
407408 99407408 1001 86380 86390 1
407617 99407617 1001 86380 86390 1
407774 99407774 1001 86380 86390 1
407880 99407880 1001 86380 86390 1
407830 99407830 1001 86380 86390 1
407932 99407932 1001 86380 86390 1
408087 99408087 1001 86380 86390 1
408089 99408089 1001 86380 86390 1
408079 99408079 1001 86380 86390 1
408123 99408123 1001 86380 86390 1
408790 99408790 1001 86380 86390 1
408914 99408914 1001 86380 86390 1
409074 99409074 1001 86380 86390 1
409268 99409268 1001 86380 86390 1
409320 99409320 1001 86380 86390 1
409546 99409546 1001 86380 86390 1
409689 99409689 1001 86380 86390 1
409752 99409752 1001 86380 86390 1
409822 99409822 1001 86380 86390 1
409824 99409824 1001 86380 86390 1
409911 99409911 1001 86380 86390 1
410241 99410241 1001 86380 86390 1
410390 99410390 1001 86380 86390 1
410417 99410417 1001 86380 86390 1
410410 99410410 1001 86380 86390 1
410436 99410436 1001 86380 86390 1
410552 99410552 1001 86380 86390 1
410744 99410744 1001 86380 86390 1
410807 99410807 1001 86380 86390 1
411231 99411231 1001 86380 86390 1
411420 99411420 1001 86380 86390 1
411705 99411705 1001 86380 86390 1
411785 99411785 1001 86380 86390 1
412013 99412013 1001 86380 86390 1
412185 99412185 1001 86380 86390 1
412446 99412446 1001 86380 86390 1
412477 99412477 1001 86380 86390 1
412290 99412290 1001 86380 86390 1
413326 99413326 1001 86380 86390 1
412952 99412952 1001 86380 86390 1
413225 99413225 1001 86380 86390 1
413255 99413255 1001 86380 86390 1
413056 99413056 1001 86380 86390 1
413133 99413133 1001 86380 86390 1
412798 99412798 1001 86380 86390 1
412852 99412852 1001 86380 86390 1
412677 99412677 1001 86380 86390 1
412564 99412564 1001 86380 86390 1
412660 99412660 1001 86380 86390 1
413802 99413802 1001 86380 86390 1
413987 99413987 1001 86380 86390 1
414013 99414013 1001 86380 86390 1
415258 99415258 1001 86380 86390 1
415175 99415175 1001 86380 86390 1
414621 99414621 1001 86380 86390 1
414577 99414577 1001 86380 86390 1
414910 99414910 1001 86380 86390 1
414225 99414225 1001 86380 86390 1
414332 99414332 1001 86380 86390 1
414207 99414207 1001 86380 86390 1
414468 99414468 1001 86380 86390 1
414133 99414133 1001 86380 86390 1
414470 99414470 1001 86380 86390 1
415455 99415455 1001 86380 86390 1
415558 99415558 1001 86380 86390 1
415636 99415636 1001 86380 86390 1
415663 99415663 1001 86380 86390 1
416993 99416993 1001 86380 86390 1
416613 99416613 1001 86380 86390 1
416795 99416795 1001 86380 86390 1
416687 99416687 1001 86380 86390 1
416971 99416971 1001 86380 86390 1
416254 99416254 1001 86380 86390 1
415984 99415984 1001 86380 86390 1
416039 99416039 1001 86380 86390 1
415858 99415858 1001 86380 86390 1
417233 99417233 1001 86380 86390 1
417238 99417238 1001 86380 86390 1
417300 99417300 1001 86380 86390 1
417303 99417303 1001 86380 86390 1
417505 99417505 1001 86380 86390 1
417440 99417440 1001 86380 86390 1
418581 99418581 1001 86380 86390 1
418519 99418519 1001 86380 86390 1
417620 99417620 1001 86380 86390 1
417841 99417841 1001 86380 86390 1
418918 99418918 1001 86380 86390 1
419202 99419202 1001 86380 86390 1
418870 99418870 1001 86380 86390 1
419206 99419206 1001 86380 86390 1
420440 99420440 1001 86380 86390 1
420235 99420235 1001 86380 86390 1
420038 99420038 1001 86380 86390 1
419786 99419786 1001 86380 86390 1
419737 99419737 1001 86380 86390 1
419762 99419762 1001 86380 86390 1
420056 99420056 1001 86380 86390 1
419622 99419622 1001 86380 86390 1
420568 99420568 1001 86380 86390 1
420777 99420777 1001 86380 86390 1
422000 99422000 1001 86380 86390 1
422013 99422013 1001 86380 86390 1
421603 99421603 1001 86380 86390 1
421308 99421308 1001 86380 86390 1
421629 99421629 1001 86380 86390 1
422130 99422130 1001 86380 86390 1
423673 99423673 1001 86380 86390 1
423642 99423642 1001 86380 86390 1
423030 99423030 1001 86380 86390 1
423207 99423207 1001 86380 86390 1
423261 99423261 1001 86380 86390 1
422604 99422604 1001 86380 86390 1
422657 99422657 1001 86380 86390 1
422729 99422729 1001 86380 86390 1
422858 99422858 1001 86380 86390 1
422640 99422640 1001 86380 86390 1
424121 99424121 1001 86380 86390 1
424045 99424045 1001 86380 86390 1
423926 99423926 1001 86380 86390 1
423979 99423979 1001 86380 86390 1
425199 99425199 1001 86380 86390 1
425257 99425257 1001 86380 86390 1
425259 99425259 1001 86380 86390 1
425015 99425015 1001 86380 86390 1
425340 99425340 1001 86380 86390 1
425147 99425147 1001 86380 86390 1
424771 99424771 1001 86380 86390 1
424228 99424228 1001 86380 86390 1
424427 99424427 1001 86380 86390 1
424174 99424174 1001 86380 86390 1
424363 99424363 1001 86380 86390 1
425634 99425634 1001 86380 86390 1
426943 99426943 1001 86380 86390 1
426875 99426875 1001 86380 86390 1
427016 99427016 1001 86380 86390 1
426759 99426759 1001 86380 86390 1
426836 99426836 1001 86380 86390 1
426664 99426664 1001 86380 86390 1
426385 99426385 1001 86380 86390 1
426409 99426409 1001 86380 86390 1
426250 99426250 1001 86380 86390 1
426076 99426076 1001 86380 86390 1
426167 99426167 1001 86380 86390 1
426148 99426148 1001 86380 86390 1
427441 99427441 1001 86380 86390 1
427506 99427506 1001 86380 86390 1
428423 99428423 1001 86380 86390 1
428733 99428733 1001 86380 86390 1
428400 99428400 1001 86380 86390 1
428679 99428679 1001 86380 86390 1
428521 99428521 1001 86380 86390 1
428554 99428554 1001 86380 86390 1
428486 99428486 1001 86380 86390 1
428064 99428064 1001 86380 86390 1
428284 99428284 1001 86380 86390 1
428223 99428223 1001 86380 86390 1
428335 99428335 1001 86380 86390 1
427575 99427575 1001 86380 86390 1
427602 99427602 1001 86380 86390 1
427534 99427534 1001 86380 86390 1
429066 99429066 1001 86380 86390 1
429176 99429176 1001 86380 86390 1
428887 99428887 1001 86380 86390 1
430217 99430217 1001 86380 86390 1
430092 99430092 1001 86380 86390 1
429886 99429886 1001 86380 86390 1
429466 99429466 1001 86380 86390 1
429365 99429365 1001 86380 86390 1
430707 99430707 1001 86380 86390 1
430624 99430624 1001 86380 86390 1
430446 99430446 1001 86380 86390 1
430782 99430782 1001 86380 86390 1
430421 99430421 1001 86380 86390 1
431732 99431732 1001 86380 86390 1
431335 99431335 1001 86380 86390 1
431303 99431303 1001 86380 86390 1
431521 99431521 1001 86380 86390 1
430892 99430892 1001 86380 86390 1
431146 99431146 1001 86380 86390 1
431007 99431007 1001 86380 86390 1
430956 99430956 1001 86380 86390 1
431180 99431180 1001 86380 86390 1
430881 99430881 1001 86380 86390 1
431020 99431020 1001 86380 86390 1
430945 99430945 1001 86380 86390 1
432308 99432308 1001 86380 86390 1
432256 99432256 1001 86380 86390 1
432426 99432426 1001 86380 86390 1
433621 99433621 1001 86380 86390 1
433383 99433383 1001 86380 86390 1
433712 99433712 1001 86380 86390 1
433547 99433547 1001 86380 86390 1
433143 99433143 1001 86380 86390 1
433265 99433265 1001 86380 86390 1
433863 99433863 1001 86380 86390 1
433733 99433733 1001 86380 86390 1
433853 99433853 1001 86380 86390 1
434088 99434088 1001 86380 86390 1
435053 99435053 1001 86380 86390 1
435106 99435106 1001 86380 86390 1
435054 99435054 1001 86380 86390 1
435193 99435193 1001 86380 86390 1
435162 99435162 1001 86380 86390 1
435403 99435403 1001 86380 86390 1
434928 99434928 1001 86380 86390 1
434963 99434963 1001 86380 86390 1
434524 99434524 1001 86380 86390 1
434300 99434300 1001 86380 86390 1
434305 99434305 1001 86380 86390 1
435517 99435517 1001 86380 86390 1
435741 99435741 1001 86380 86390 1
436682 99436682 1001 86380 86390 1
436475 99436475 1001 86380 86390 1
436428 99436428 1001 86380 86390 1
436008 99436008 1001 86380 86390 1
435937 99435937 1001 86380 86390 1
435964 99435964 1001 86380 86390 1
436279 99436279 1001 86380 86390 1
436032 99436032 1001 86380 86390 1
437321 99437321 1001 86380 86390 1
300049 99300049 1001 86380 86390 1
437179 99437179 1001 86380 86390 1
437235 99437235 1001 86380 86390 1
300701 99300701 1001 86380 86390 1
300565 99300565 1001 86380 86390 1
300530 99300530 1001 86380 86390 1
300612 99300612 1001 86380 86390 1
300434 99300434 1001 86380 86390 1
300475 99300475 1001 86380 86390 1
300411 99300411 1001 86380 86390 1
300349 99300349 1001 86380 86390 1
300440 99300440 1001 86380 86390 1
300162 99300162 1001 86380 86390 1
300123 99300123 1001 86380 86390 1
300255 99300255 1001 86380 86390 1
300257 99300257 1001 86380 86390 1
300196 99300196 1001 86380 86390 1
300301 99300301 1001 86380 86390 1
300832 99300832 1001 86380 86390 1
300910 99300910 1001 86380 86390 1
300730 99300730 1001 86380 86390 1
300902 99300902 1001 86380 86390 1
300764 99300764 1001 86380 86390 1
301362 99301362 1001 86380 86390 1
301467 99301467 1001 86380 86390 1
301496 99301496 1001 86380 86390 1
301487 99301487 1001 86380 86390 1
301449 99301449 1001 86380 86390 1
301277 99301277 1001 86380 86390 1
301188 99301188 1001 86380 86390 1
301240 99301240 1001 86380 86390 1
301253 99301253 1001 86380 86390 1
301094 99301094 1001 86380 86390 1
300982 99300982 1001 86380 86390 1
301596 99301596 1001 86380 86390 1
301665 99301665 1001 86380 86390 1
302317 99302317 1001 86380 86390 1
302240 99302240 1001 86380 86390 1
301997 99301997 1001 86380 86390 1
301773 99301773 1001 86380 86390 1
301933 99301933 1001 86380 86390 1
301927 99301927 1001 86380 86390 1
302417 99302417 1001 86380 86390 1
302471 99302471 1001 86380 86390 1
302523 99302523 1001 86380 86390 1
302514 99302514 1001 86380 86390 1
302384 99302384 1001 86380 86390 1
302455 99302455 1001 86380 86390 1
303117 99303117 1001 86380 86390 1
303058 99303058 1001 86380 86390 1
303059 99303059 1001 86380 86390 1
303192 99303192 1001 86380 86390 1
303077 99303077 1001 86380 86390 1
302998 99302998 1001 86380 86390 1
302672 99302672 1001 86380 86390 1
302753 99302753 1001 86380 86390 1
303385 99303385 1001 86380 86390 1
303412 99303412 1001 86380 86390 1
303223 99303223 1001 86380 86390 1
303303 99303303 1001 86380 86390 1
303894 99303894 1001 86380 86390 1
303921 99303921 1001 86380 86390 1
303909 99303909 1001 86380 86390 1
304018 99304018 1001 86380 86390 1
303953 99303953 1001 86380 86390 1
303768 99303768 1001 86380 86390 1
303732 99303732 1001 86380 86390 1
303535 99303535 1001 86380 86390 1
303421 99303421 1001 86380 86390 1
303552 99303552 1001 86380 86390 1
304082 99304082 1001 86380 86390 1
304080 99304080 1001 86380 86390 1
304761 99304761 1001 86380 86390 1
304818 99304818 1001 86380 86390 1
304717 99304717 1001 86380 86390 1
304524 99304524 1001 86380 86390 1
304654 99304654 1001 86380 86390 1
304249 99304249 1001 86380 86390 1
304908 99304908 1001 86380 86390 1
304900 99304900 1001 86380 86390 1
304913 99304913 1001 86380 86390 1
304893 99304893 1001 86380 86390 1
305638 99305638 1001 86380 86390 1
305658 99305658 1001 86380 86390 1
305563 99305563 1001 86380 86390 1
305644 99305644 1001 86380 86390 1
305555 99305555 1001 86380 86390 1
305432 99305432 1001 86380 86390 1
305369 99305369 1001 86380 86390 1
305332 99305332 1001 86380 86390 1
305101 99305101 1001 86380 86390 1
500159 99500159 1001 86380 86390 1
500004 99500004 1001 86380 86390 1
500109 99500109 1001 86380 86390 1
500122 99500122 1001 86380 86390 1
500033 99500033 1001 86380 86390 1
500755 99500755 1001 86380 86390 1
500794 99500794 1001 86380 86390 1
500655 99500655 1001 86380 86390 1
500657 99500657 1001 86380 86390 1
500431 99500431 1001 86380 86390 1
500522 99500522 1001 86380 86390 1
500593 99500593 1001 86380 86390 1
500276 99500276 1001 86380 86390 1
500277 99500277 1001 86380 86390 1
500204 99500204 1001 86380 86390 1
500838 99500838 1001 86380 86390 1
500971 99500971 1001 86380 86390 1
500947 99500947 1001 86380 86390 1
501507 99501507 1001 86380 86390 1
501303 99501303 1001 86380 86390 1
501265 99501265 1001 86380 86390 1
501168 99501168 1001 86380 86390 1
501208 99501208 1001 86380 86390 1
501159 99501159 1001 86380 86390 1
501795 99501795 1001 86380 86390 1
501788 99501788 1001 86380 86390 1
501658 99501658 1001 86380 86390 1
501685 99501685 1001 86380 86390 1
502364 99502364 1001 86380 86390 1
502391 99502391 1001 86380 86390 1
502344 99502344 1001 86380 86390 1
502336 99502336 1001 86380 86390 1
502092 99502092 1001 86380 86390 1
502195 99502195 1001 86380 86390 1
502113 99502113 1001 86380 86390 1
502217 99502217 1001 86380 86390 1
502220 99502220 1001 86380 86390 1
501885 99501885 1001 86380 86390 1
502031 99502031 1001 86380 86390 1
502606 99502606 1001 86380 86390 1
502517 99502517 1001 86380 86390 1
502520 99502520 1001 86380 86390 1
502564 99502564 1001 86380 86390 1
503178 99503178 1001 86380 86390 1
503204 99503204 1001 86380 86390 1
503179 99503179 1001 86380 86390 1
503011 99503011 1001 86380 86390 1
502935 99502935 1001 86380 86390 1
502952 99502952 1001 86380 86390 1
502778 99502778 1001 86380 86390 1
502728 99502728 1001 86380 86390 1
502689 99502689 1001 86380 86390 1
502797 99502797 1001 86380 86390 1
503460 99503460 1001 86380 86390 1
503490 99503490 1001 86380 86390 1
503297 99503297 1001 86380 86390 1
504043 99504043 1001 86380 86390 1
504087 99504087 1001 86380 86390 1
504091 99504091 1001 86380 86390 1
503895 99503895 1001 86380 86390 1
503883 99503883 1001 86380 86390 1
503742 99503742 1001 86380 86390 1
503860 99503860 1001 86380 86390 1
503562 99503562 1001 86380 86390 1
503564 99503564 1001 86380 86390 1
503611 99503611 1001 86380 86390 1
503637 99503637 1001 86380 86390 1
504300 99504300 1001 86380 86390 1
504278 99504278 1001 86380 86390 1
504830 99504830 1001 86380 86390 1
504805 99504805 1001 86380 86390 1
504848 99504848 1001 86380 86390 1
504927 99504927 1001 86380 86390 1
504826 99504826 1001 86380 86390 1
504839 99504839 1001 86380 86390 1
504938 99504938 1001 86380 86390 1
504562 99504562 1001 86380 86390 1
504643 99504643 1001 86380 86390 1
504594 99504594 1001 86380 86390 1
504423 99504423 1001 86380 86390 1
505122 99505122 1001 86380 86390 1
505126 99505126 1001 86380 86390 1
505013 99505013 1001 86380 86390 1
504961 99504961 1001 86380 86390 1
505567 99505567 1001 86380 86390 1
505608 99505608 1001 86380 86390 1
505687 99505687 1001 86380 86390 1
505400 99505400 1001 86380 86390 1
505430 99505430 1001 86380 86390 1
505393 99505393 1001 86380 86390 1
505331 99505331 1001 86380 86390 1
505268 99505268 1001 86380 86390 1
505355 99505355 1001 86380 86390 1
505835 99505835 1001 86380 86390 1
505915 99505915 1001 86380 86390 1
505805 99505805 1001 86380 86390 1
506572 99506572 1001 86380 86390 1
506236 99506236 1001 86380 86390 1
506238 99506238 1001 86380 86390 1
506380 99506380 1001 86380 86390 1
506342 99506342 1001 86380 86390 1
506383 99506383 1001 86380 86390 1
506233 99506233 1001 86380 86390 1
506121 99506121 1001 86380 86390 1
506147 99506147 1001 86380 86390 1
506072 99506072 1001 86380 86390 1
506104 99506104 1001 86380 86390 1
506726 99506726 1001 86380 86390 1
506662 99506662 1001 86380 86390 1
506598 99506598 1001 86380 86390 1
506780 99506780 1001 86380 86390 1
506600 99506600 1001 86380 86390 1
506678 99506678 1001 86380 86390 1
506666 99506666 1001 86380 86390 1
506643 99506643 1001 86380 86390 1
506605 99506605 1001 86380 86390 1
507419 99507419 1001 86380 86390 1
507234 99507234 1001 86380 86390 1
507236 99507236 1001 86380 86390 1
507368 99507368 1001 86380 86390 1
507383 99507383 1001 86380 86390 1
507218 99507218 1001 86380 86390 1
507131 99507131 1001 86380 86390 1
507042 99507042 1001 86380 86390 1
507173 99507173 1001 86380 86390 1
506923 99506923 1001 86380 86390 1
506822 99506822 1001 86380 86390 1
508072 99508072 1001 86380 86390 1
508150 99508150 1001 86380 86390 1
508170 99508170 1001 86380 86390 1
508010 99508010 1001 86380 86390 1
507986 99507986 1001 86380 86390 1
508001 99508001 1001 86380 86390 1
507887 99507887 1001 86380 86390 1
507705 99507705 1001 86380 86390 1
507631 99507631 1001 86380 86390 1
507670 99507670 1001 86380 86390 1
507826 99507826 1001 86380 86390 1
507791 99507791 1001 86380 86390 1
508258 99508258 1001 86380 86390 1
508350 99508350 1001 86380 86390 1
508392 99508392 1001 86380 86390 1
508369 99508369 1001 86380 86390 1
508408 99508408 1001 86380 86390 1
508423 99508423 1001 86380 86390 1
508935 99508935 1001 86380 86390 1
508989 99508989 1001 86380 86390 1
508875 99508875 1001 86380 86390 1
508967 99508967 1001 86380 86390 1
508981 99508981 1001 86380 86390 1
508702 99508702 1001 86380 86390 1
508756 99508756 1001 86380 86390 1
508720 99508720 1001 86380 86390 1
508799 99508799 1001 86380 86390 1
508839 99508839 1001 86380 86390 1
508545 99508545 1001 86380 86390 1
508624 99508624 1001 86380 86390 1
508567 99508567 1001 86380 86390 1
508464 99508464 1001 86380 86390 1
509207 99509207 1001 86380 86390 1
509144 99509144 1001 86380 86390 1
509874 99509874 1001 86380 86390 1
509804 99509804 1001 86380 86390 1
509769 99509769 1001 86380 86390 1
509515 99509515 1001 86380 86390 1
509545 99509545 1001 86380 86390 1
509322 99509322 1001 86380 86390 1
509286 99509286 1001 86380 86390 1
509341 99509341 1001 86380 86390 1
510029 99510029 1001 86380 86390 1
510084 99510084 1001 86380 86390 1
510059 99510059 1001 86380 86390 1
510008 99510008 1001 86380 86390 1
510047 99510047 1001 86380 86390 1
510012 99510012 1001 86380 86390 1
509949 99509949 1001 86380 86390 1
510078 99510078 1001 86380 86390 1
510664 99510664 1001 86380 86390 1
510539 99510539 1001 86380 86390 1
510581 99510581 1001 86380 86390 1
510674 99510674 1001 86380 86390 1
510688 99510688 1001 86380 86390 1
510418 99510418 1001 86380 86390 1
510327 99510327 1001 86380 86390 1
510330 99510330 1001 86380 86390 1
510409 99510409 1001 86380 86390 1
510451 99510451 1001 86380 86390 1
510362 99510362 1001 86380 86390 1
510377 99510377 1001 86380 86390 1
510205 99510205 1001 86380 86390 1
510169 99510169 1001 86380 86390 1
510222 99510222 1001 86380 86390 1
510118 99510118 1001 86380 86390 1
510918 99510918 1001 86380 86390 1
510764 99510764 1001 86380 86390 1
510791 99510791 1001 86380 86390 1
510821 99510821 1001 86380 86390 1
510744 99510744 1001 86380 86390 1
510838 99510838 1001 86380 86390 1
511441 99511441 1001 86380 86390 1
511456 99511456 1001 86380 86390 1
511431 99511431 1001 86380 86390 1
511289 99511289 1001 86380 86390 1
511201 99511201 1001 86380 86390 1
511253 99511253 1001 86380 86390 1
511330 99511330 1001 86380 86390 1
511280 99511280 1001 86380 86390 1
511268 99511268 1001 86380 86390 1
511076 99511076 1001 86380 86390 1
510947 99510947 1001 86380 86390 1
510948 99510948 1001 86380 86390 1
510976 99510976 1001 86380 86390 1
511015 99511015 1001 86380 86390 1
511119 99511119 1001 86380 86390 1
511081 99511081 1001 86380 86390 1
511069 99511069 1001 86380 86390 1
511019 99511019 1001 86380 86390 1
511697 99511697 1001 86380 86390 1
511620 99511620 1001 86380 86390 1
511674 99511674 1001 86380 86390 1
511598 99511598 1001 86380 86390 1
511586 99511586 1001 86380 86390 1
511690 99511690 1001 86380 86390 1
512179 99512179 1001 86380 86390 1
512063 99512063 1001 86380 86390 1
512145 99512145 1001 86380 86390 1
512055 99512055 1001 86380 86390 1
511850 99511850 1001 86380 86390 1
511878 99511878 1001 86380 86390 1
511883 99511883 1001 86380 86390 1
511912 99511912 1001 86380 86390 1
511759 99511759 1001 86380 86390 1
512397 99512397 1001 86380 86390 1
512452 99512452 1001 86380 86390 1
512479 99512479 1001 86380 86390 1
513038 99513038 1001 86380 86390 1
513013 99513013 1001 86380 86390 1
513157 99513157 1001 86380 86390 1
513061 99513061 1001 86380 86390 1
512993 99512993 1001 86380 86390 1
512932 99512932 1001 86380 86390 1
512985 99512985 1001 86380 86390 1
513410 99513410 1001 86380 86390 1
513230 99513230 1001 86380 86390 1
513335 99513335 1001 86380 86390 1
513291 99513291 1001 86380 86390 1
513999 99513999 1001 86380 86390 1
513884 99513884 1001 86380 86390 1
513722 99513722 1001 86380 86390 1
513677 99513677 1001 86380 86390 1
513679 99513679 1001 86380 86390 1
513744 99513744 1001 86380 86390 1
513527 99513527 1001 86380 86390 1
513426 99513426 1001 86380 86390 1
514093 99514093 1001 86380 86390 1
514212 99514212 1001 86380 86390 1
514084 99514084 1001 86380 86390 1
514180 99514180 1001 86380 86390 1
514144 99514144 1001 86380 86390 1
514666 99514666 1001 86380 86390 1
514671 99514671 1001 86380 86390 1
514751 99514751 1001 86380 86390 1
514803 99514803 1001 86380 86390 1
514853 99514853 1001 86380 86390 1
514563 99514563 1001 86380 86390 1
514515 99514515 1001 86380 86390 1
514541 99514541 1001 86380 86390 1
514519 99514519 1001 86380 86390 1
514435 99514435 1001 86380 86390 1
514333 99514333 1001 86380 86390 1
514274 99514274 1001 86380 86390 1
515598 99515598 1001 86380 86390 1
515535 99515535 1001 86380 86390 1
515667 99515667 1001 86380 86390 1
515567 99515567 1001 86380 86390 1
515358 99515358 1001 86380 86390 1
515172 99515172 1001 86380 86390 1
515229 99515229 1001 86380 86390 1
515810 99515810 1001 86380 86390 1
516510 99516510 1001 86380 86390 1
516482 99516482 1001 86380 86390 1
516450 99516450 1001 86380 86390 1
516399 99516399 1001 86380 86390 1
516338 99516338 1001 86380 86390 1
516354 99516354 1001 86380 86390 1
516184 99516184 1001 86380 86390 1
516045 99516045 1001 86380 86390 1
515982 99515982 1001 86380 86390 1
516034 99516034 1001 86380 86390 1
515905 99515905 1001 86380 86390 1
516672 99516672 1001 86380 86390 1
517055 99517055 1001 86380 86390 1
516745 99516745 1001 86380 86390 1
516750 99516750 1001 86380 86390 1
516920 99516920 1001 86380 86390 1
517463 99517463 1001 86380 86390 1
517373 99517373 1001 86380 86390 1
517356 99517356 1001 86380 86390 1
517422 99517422 1001 86380 86390 1
517961 99517961 1001 86380 86390 1
518065 99518065 1001 86380 86390 1
517963 99517963 1001 86380 86390 1
517751 99517751 1001 86380 86390 1
517933 99517933 1001 86380 86390 1
517805 99517805 1001 86380 86390 1
517688 99517688 1001 86380 86390 1
517629 99517629 1001 86380 86390 1
518251 99518251 1001 86380 86390 1
518308 99518308 1001 86380 86390 1
518273 99518273 1001 86380 86390 1
518839 99518839 1001 86380 86390 1
518920 99518920 1001 86380 86390 1
518688 99518688 1001 86380 86390 1
518701 99518701 1001 86380 86390 1
518780 99518780 1001 86380 86390 1
518491 99518491 1001 86380 86390 1
518518 99518518 1001 86380 86390 1
519193 99519193 1001 86380 86390 1
519078 99519078 1001 86380 86390 1
519105 99519105 1001 86380 86390 1
519003 99519003 1001 86380 86390 1
519713 99519713 1001 86380 86390 1
519790 99519790 1001 86380 86390 1
519680 99519680 1001 86380 86390 1
519802 99519802 1001 86380 86390 1
519544 99519544 1001 86380 86390 1
519565 99519565 1001 86380 86390 1
519251 99519251 1001 86380 86390 1
519370 99519370 1001 86380 86390 1
519965 99519965 1001 86380 86390 1
519835 99519835 1001 86380 86390 1
520564 99520564 1001 86380 86390 1
520495 99520495 1001 86380 86390 1
520397 99520397 1001 86380 86390 1
520316 99520316 1001 86380 86390 1
520202 99520202 1001 86380 86390 1
520178 99520178 1001 86380 86390 1
520741 99520741 1001 86380 86390 1
520772 99520772 1001 86380 86390 1
520748 99520748 1001 86380 86390 1
520750 99520750 1001 86380 86390 1
520712 99520712 1001 86380 86390 1
520751 99520751 1001 86380 86390 1
521352 99521352 1001 86380 86390 1
521383 99521383 1001 86380 86390 1
521296 99521296 1001 86380 86390 1
521322 99521322 1001 86380 86390 1
521361 99521361 1001 86380 86390 1
521170 99521170 1001 86380 86390 1
521261 99521261 1001 86380 86390 1
521145 99521145 1001 86380 86390 1
521083 99521083 1001 86380 86390 1
521256 99521256 1001 86380 86390 1
520899 99520899 1001 86380 86390 1
520939 99520939 1001 86380 86390 1
520850 99520850 1001 86380 86390 1
520973 99520973 1001 86380 86390 1
521594 99521594 1001 86380 86390 1
521531 99521531 1001 86380 86390 1
521507 99521507 1001 86380 86390 1
522258 99522258 1001 86380 86390 1
522010 99522010 1001 86380 86390 1
521965 99521965 1001 86380 86390 1
521995 99521995 1001 86380 86390 1
521687 99521687 1001 86380 86390 1
521743 99521743 1001 86380 86390 1
521808 99521808 1001 86380 86390 1
521861 99521861 1001 86380 86390 1
522432 99522432 1001 86380 86390 1
523033 99523033 1001 86380 86390 1
522932 99522932 1001 86380 86390 1
522798 99522798 1001 86380 86390 1
522867 99522867 1001 86380 86390 1
522829 99522829 1001 86380 86390 1
522752 99522752 1001 86380 86390 1
522716 99522716 1001 86380 86390 1
522743 99522743 1001 86380 86390 1
522680 99522680 1001 86380 86390 1
522605 99522605 1001 86380 86390 1
522583 99522583 1001 86380 86390 1
522691 99522691 1001 86380 86390 1
523180 99523180 1001 86380 86390 1
523159 99523159 1001 86380 86390 1
523198 99523198 1001 86380 86390 1
523242 99523242 1001 86380 86390 1
523842 99523842 1001 86380 86390 1
523824 99523824 1001 86380 86390 1
523853 99523853 1001 86380 86390 1
523714 99523714 1001 86380 86390 1
523731 99523731 1001 86380 86390 1
523551 99523551 1001 86380 86390 1
523454 99523454 1001 86380 86390 1
523353 99523353 1001 86380 86390 1
523410 99523410 1001 86380 86390 1
524071 99524071 1001 86380 86390 1
524011 99524011 1001 86380 86390 1
523947 99523947 1001 86380 86390 1
524117 99524117 1001 86380 86390 1
524147 99524147 1001 86380 86390 1
524702 99524702 1001 86380 86390 1
524664 99524664 1001 86380 86390 1
524679 99524679 1001 86380 86390 1
524542 99524542 1001 86380 86390 1
524455 99524455 1001 86380 86390 1
524498 99524498 1001 86380 86390 1
524204 99524204 1001 86380 86390 1
524325 99524325 1001 86380 86390 1
524351 99524351 1001 86380 86390 1
524275 99524275 1001 86380 86390 1
524265 99524265 1001 86380 86390 1
524811 99524811 1001 86380 86390 1
524891 99524891 1001 86380 86390 1
525481 99525481 1001 86380 86390 1
525433 99525433 1001 86380 86390 1
525571 99525571 1001 86380 86390 1
525590 99525590 1001 86380 86390 1
525234 99525234 1001 86380 86390 1
525119 99525119 1001 86380 86390 1
525687 99525687 1001 86380 86390 1
526296 99526296 1001 86380 86390 1
526341 99526341 1001 86380 86390 1
526415 99526415 1001 86380 86390 1
526421 99526421 1001 86380 86390 1
526268 99526268 1001 86380 86390 1
525981 99525981 1001 86380 86390 1
527174 99527174 1001 86380 86390 1
527051 99527051 1001 86380 86390 1
527181 99527181 1001 86380 86390 1
527067 99527067 1001 86380 86390 1
526759 99526759 1001 86380 86390 1
526785 99526785 1001 86380 86390 1
526643 99526643 1001 86380 86390 1
526740 99526740 1001 86380 86390 1
526770 99526770 1001 86380 86390 1
527274 99527274 1001 86380 86390 1
527289 99527289 1001 86380 86390 1
527341 99527341 1001 86380 86390 1
527385 99527385 1001 86380 86390 1
527336 99527336 1001 86380 86390 1
527883 99527883 1001 86380 86390 1
528023 99528023 1001 86380 86390 1
527785 99527785 1001 86380 86390 1
527865 99527865 1001 86380 86390 1
527674 99527674 1001 86380 86390 1
527843 99527843 1001 86380 86390 1
527507 99527507 1001 86380 86390 1
527606 99527606 1001 86380 86390 1
528257 99528257 1001 86380 86390 1
528094 99528094 1001 86380 86390 1
528735 99528735 1001 86380 86390 1
528739 99528739 1001 86380 86390 1
528847 99528847 1001 86380 86390 1
528796 99528796 1001 86380 86390 1
528645 99528645 1001 86380 86390 1
528581 99528581 1001 86380 86390 1
528680 99528680 1001 86380 86390 1
528564 99528564 1001 86380 86390 1
528453 99528453 1001 86380 86390 1
528409 99528409 1001 86380 86390 1
529016 99529016 1001 86380 86390 1
528913 99528913 1001 86380 86390 1
528941 99528941 1001 86380 86390 1
528933 99528933 1001 86380 86390 1
528960 99528960 1001 86380 86390 1
529039 99529039 1001 86380 86390 1
529670 99529670 1001 86380 86390 1
529685 99529685 1001 86380 86390 1
529533 99529533 1001 86380 86390 1
529411 99529411 1001 86380 86390 1
529425 99529425 1001 86380 86390 1
529148 99529148 1001 86380 86390 1
529175 99529175 1001 86380 86390 1
529880 99529880 1001 86380 86390 1
529893 99529893 1001 86380 86390 1
529803 99529803 1001 86380 86390 1
529749 99529749 1001 86380 86390 1
530492 99530492 1001 86380 86390 1
530508 99530508 1001 86380 86390 1
530500 99530500 1001 86380 86390 1
530270 99530270 1001 86380 86390 1
530313 99530313 1001 86380 86390 1
530346 99530346 1001 86380 86390 1
530178 99530178 1001 86380 86390 1
530091 99530091 1001 86380 86390 1
530005 99530005 1001 86380 86390 1
529953 99529953 1001 86380 86390 1
530058 99530058 1001 86380 86390 1
530074 99530074 1001 86380 86390 1
530139 99530139 1001 86380 86390 1
529945 99529945 1001 86380 86390 1
530619 99530619 1001 86380 86390 1
530645 99530645 1001 86380 86390 1
531349 99531349 1001 86380 86390 1
531243 99531243 1001 86380 86390 1
531245 99531245 1001 86380 86390 1
531338 99531338 1001 86380 86390 1
531314 99531314 1001 86380 86390 1
531047 99531047 1001 86380 86390 1
531156 99531156 1001 86380 86390 1
530815 99530815 1001 86380 86390 1
530794 99530794 1001 86380 86390 1
531510 99531510 1001 86380 86390 1
531433 99531433 1001 86380 86390 1
532054 99532054 1001 86380 86390 1
532146 99532146 1001 86380 86390 1
532108 99532108 1001 86380 86390 1
532006 99532006 1001 86380 86390 1
532128 99532128 1001 86380 86390 1
531961 99531961 1001 86380 86390 1
532367 99532367 1001 86380 86390 1
532225 99532225 1001 86380 86390 1
533005 99533005 1001 86380 86390 1
532926 99532926 1001 86380 86390 1
532686 99532686 1001 86380 86390 1
532742 99532742 1001 86380 86390 1
532807 99532807 1001 86380 86390 1
532670 99532670 1001 86380 86390 1
533057 99533057 1001 86380 86390 1
533100 99533100 1001 86380 86390 1
533204 99533204 1001 86380 86390 1
533054 99533054 1001 86380 86390 1
533762 99533762 1001 86380 86390 1
533819 99533819 1001 86380 86390 1
533524 99533524 1001 86380 86390 1
533476 99533476 1001 86380 86390 1
533463 99533463 1001 86380 86390 1
533465 99533465 1001 86380 86390 1
533595 99533595 1001 86380 86390 1
533622 99533622 1001 86380 86390 1
533506 99533506 1001 86380 86390 1
533304 99533304 1001 86380 86390 1
533396 99533396 1001 86380 86390 1
533307 99533307 1001 86380 86390 1
533437 99533437 1001 86380 86390 1
533334 99533334 1001 86380 86390 1
533362 99533362 1001 86380 86390 1
533431 99533431 1001 86380 86390 1
534037 99534037 1001 86380 86390 1
533913 99533913 1001 86380 86390 1
534006 99534006 1001 86380 86390 1
534651 99534651 1001 86380 86390 1
534591 99534591 1001 86380 86390 1
534414 99534414 1001 86380 86390 1
534468 99534468 1001 86380 86390 1
534418 99534418 1001 86380 86390 1
534329 99534329 1001 86380 86390 1
534433 99534433 1001 86380 86390 1
534283 99534283 1001 86380 86390 1
534217 99534217 1001 86380 86390 1
534744 99534744 1001 86380 86390 1
535462 99535462 1001 86380 86390 1
535353 99535353 1001 86380 86390 1
535189 99535189 1001 86380 86390 1
535207 99535207 1001 86380 86390 1
535146 99535146 1001 86380 86390 1
535020 99535020 1001 86380 86390 1
534984 99534984 1001 86380 86390 1
534934 99534934 1001 86380 86390 1
535525 99535525 1001 86380 86390 1
535643 99535643 1001 86380 86390 1
536148 99536148 1001 86380 86390 1
536324 99536324 1001 86380 86390 1
536270 99536270 1001 86380 86390 1
536285 99536285 1001 86380 86390 1
535963 99535963 1001 86380 86390 1
536042 99536042 1001 86380 86390 1
536063 99536063 1001 86380 86390 1
536052 99536052 1001 86380 86390 1
535827 99535827 1001 86380 86390 1
535750 99535750 1001 86380 86390 1
536457 99536457 1001 86380 86390 1
536419 99536419 1001 86380 86390 1
537142 99537142 1001 86380 86390 1
536763 99536763 1001 86380 86390 1
536946 99536946 1001 86380 86390 1
536767 99536767 1001 86380 86390 1
536924 99536924 1001 86380 86390 1
536917 99536917 1001 86380 86390 1
537337 99537337 1001 86380 86390 1
537235 99537235 1001 86380 86390 1
537352 99537352 1001 86380 86390 1
537877 99537877 1001 86380 86390 1
537843 99537843 1001 86380 86390 1
537706 99537706 1001 86380 86390 1
537486 99537486 1001 86380 86390 1
537487 99537487 1001 86380 86390 1
538075 99538075 1001 86380 86390 1
538001 99538001 1001 86380 86390 1
538054 99538054 1001 86380 86390 1
538168 99538168 1001 86380 86390 1
538171 99538171 1001 86380 86390 1
538184 99538184 1001 86380 86390 1
538187 99538187 1001 86380 86390 1
538728 99538728 1001 86380 86390 1
538632 99538632 1001 86380 86390 1
538750 99538750 1001 86380 86390 1
538481 99538481 1001 86380 86390 1
538418 99538418 1001 86380 86390 1
538436 99538436 1001 86380 86390 1
538343 99538343 1001 86380 86390 1
538384 99538384 1001 86380 86390 1
539012 99539012 1001 86380 86390 1
538823 99538823 1001 86380 86390 1
539606 99539606 1001 86380 86390 1
539619 99539619 1001 86380 86390 1
539586 99539586 1001 86380 86390 1
539634 99539634 1001 86380 86390 1
539447 99539447 1001 86380 86390 1
539423 99539423 1001 86380 86390 1
539242 99539242 1001 86380 86390 1
539398 99539398 1001 86380 86390 1
539386 99539386 1001 86380 86390 1
539426 99539426 1001 86380 86390 1
539375 99539375 1001 86380 86390 1
539430 99539430 1001 86380 86390 1
539434 99539434 1001 86380 86390 1
539184 99539184 1001 86380 86390 1
539187 99539187 1001 86380 86390 1
539718 99539718 1001 86380 86390 1
539688 99539688 1001 86380 86390 1
539740 99539740 1001 86380 86390 1
540249 99540249 1001 86380 86390 1
540257 99540257 1001 86380 86390 1
539996 99539996 1001 86380 86390 1
540048 99540048 1001 86380 86390 1
540010 99540010 1001 86380 86390 1
539974 99539974 1001 86380 86390 1
539910 99539910 1001 86380 86390 1
540532 99540532 1001 86380 86390 1
540498 99540498 1001 86380 86390 1
541090 99541090 1001 86380 86390 1
541221 99541221 1001 86380 86390 1
541249 99541249 1001 86380 86390 1
541097 99541097 1001 86380 86390 1
541239 99541239 1001 86380 86390 1
540914 99540914 1001 86380 86390 1
540931 99540931 1001 86380 86390 1
540873 99540873 1001 86380 86390 1
540721 99540721 1001 86380 86390 1
540695 99540695 1001 86380 86390 1
540839 99540839 1001 86380 86390 1
541371 99541371 1001 86380 86390 1
541423 99541423 1001 86380 86390 1
541347 99541347 1001 86380 86390 1
541352 99541352 1001 86380 86390 1
541340 99541340 1001 86380 86390 1
541991 99541991 1001 86380 86390 1
541940 99541940 1001 86380 86390 1
542044 99542044 1001 86380 86390 1
541969 99541969 1001 86380 86390 1
542034 99542034 1001 86380 86390 1
541962 99541962 1001 86380 86390 1
542079 99542079 1001 86380 86390 1
542003 99542003 1001 86380 86390 1
541851 99541851 1001 86380 86390 1
541868 99541868 1001 86380 86390 1
541766 99541766 1001 86380 86390 1
541551 99541551 1001 86380 86390 1
541693 99541693 1001 86380 86390 1
541673 99541673 1001 86380 86390 1
541532 99541532 1001 86380 86390 1
541677 99541677 1001 86380 86390 1
541627 99541627 1001 86380 86390 1
542129 99542129 1001 86380 86390 1
542164 99542164 1001 86380 86390 1
542179 99542179 1001 86380 86390 1
542792 99542792 1001 86380 86390 1
542896 99542896 1001 86380 86390 1
542834 99542834 1001 86380 86390 1
542629 99542629 1001 86380 86390 1
542578 99542578 1001 86380 86390 1
542734 99542734 1001 86380 86390 1
542592 99542592 1001 86380 86390 1
542506 99542506 1001 86380 86390 1
543030 99543030 1001 86380 86390 1
543146 99543146 1001 86380 86390 1
543045 99543045 1001 86380 86390 1
543058 99543058 1001 86380 86390 1
543656 99543656 1001 86380 86390 1
543760 99543760 1001 86380 86390 1
543602 99543602 1001 86380 86390 1
543667 99543667 1001 86380 86390 1
543509 99543509 1001 86380 86390 1
543407 99543407 1001 86380 86390 1
543272 99543272 1001 86380 86390 1
543941 99543941 1001 86380 86390 1
543906 99543906 1001 86380 86390 1
544568 99544568 1001 86380 86390 1
544499 99544499 1001 86380 86390 1
544539 99544539 1001 86380 86390 1
544581 99544581 1001 86380 86390 1
544533 99544533 1001 86380 86390 1
544198 99544198 1001 86380 86390 1
544172 99544172 1001 86380 86390 1
544004 99544004 1001 86380 86390 1
544639 99544639 1001 86380 86390 1
544706 99544706 1001 86380 86390 1
425518 211 1001 80700 81117 1
406091 647 1001 67440 71397 1
525897 614 1002 26403 33623 1
400158 99400158 1001 86380 86390 1
400472 99400472 1001 86380 86390 1
400447 99400447 1001 86380 86390 1
400639 99400639 1001 86380 86390 1
400630 99400630 1001 86380 86390 1
400649 99400649 1001 86380 86390 1
401255 99401255 1001 86380 86390 1
401263 99401263 1001 86380 86390 1
401254 99401254 1001 86380 86390 1
401503 99401503 1001 86380 86390 1
401556 99401556 1001 86380 86390 1
401785 99401785 1001 86380 86390 1
401746 99401746 1001 86380 86390 1
401853 99401853 1001 86380 86390 1
401984 99401984 1001 86380 86390 1
402949 99402949 1001 86380 86390 1
403082 99403082 1001 86380 86390 1
403035 99403035 1001 86380 86390 1
403014 99403014 1001 86380 86390 1
403327 99403327 1001 86380 86390 1
403497 99403497 1001 86380 86390 1
403571 99403571 1001 86380 86390 1
403659 99403659 1001 86380 86390 1
403744 99403744 1001 86380 86390 1
403916 99403916 1001 86380 86390 1
403943 99403943 1001 86380 86390 1
404192 99404192 1001 86380 86390 1
404184 99404184 1001 86380 86390 1
404295 99404295 1001 86380 86390 1
404472 99404472 1001 86380 86390 1
404555 99404555 1001 86380 86390 1
404637 99404637 1001 86380 86390 1
404645 99404645 1001 86380 86390 1
404595 99404595 1001 86380 86390 1
404774 99404774 1001 86380 86390 1
404735 99404735 1001 86380 86390 1
405156 99405156 1001 86380 86390 1
405309 99405309 1001 86380 86390 1
405388 99405388 1001 86380 86390 1
405371 99405371 1001 86380 86390 1
405599 99405599 1001 86380 86390 1
405649 99405649 1001 86380 86390 1
405748 99405748 1001 86380 86390 1
405700 99405700 1001 86380 86390 1
405744 99405744 1001 86380 86390 1
405839 99405839 1001 86380 86390 1
405828 99405828 1001 86380 86390 1
406192 99406192 1001 86380 86390 1
406255 99406255 1001 86380 86390 1
406869 99406869 1001 86380 86390 1
406907 99406907 1001 86380 86390 1
406888 99406888 1001 86380 86390 1
406980 99406980 1001 86380 86390 1
406946 99406946 1001 86380 86390 1
407069 99407069 1001 86380 86390 1
407136 99407136 1001 86380 86390 1
407177 99407177 1001 86380 86390 1
407168 99407168 1001 86380 86390 1
407278 99407278 1001 86380 86390 1
407419 99407419 1001 86380 86390 1
407604 99407604 1001 86380 86390 1
407649 99407649 1001 86380 86390 1
407651 99407651 1001 86380 86390 1
408096 99408096 1001 86380 86390 1
408253 99408253 1001 86380 86390 1
408332 99408332 1001 86380 86390 1
408839 99408839 1001 86380 86390 1
408925 99408925 1001 86380 86390 1
409179 99409179 1001 86380 86390 1
409255 99409255 1001 86380 86390 1
409366 99409366 1001 86380 86390 1
409569 99409569 1001 86380 86390 1
409838 99409838 1001 86380 86390 1
409990 99409990 1001 86380 86390 1
410072 99410072 1001 86380 86390 1
410367 99410367 1001 86380 86390 1
410411 99410411 1001 86380 86390 1
410598 99410598 1001 86380 86390 1
410556 99410556 1001 86380 86390 1
410557 99410557 1001 86380 86390 1
410724 99410724 1001 86380 86390 1
410789 99410789 1001 86380 86390 1
411044 99411044 1001 86380 86390 1
411023 99411023 1001 86380 86390 1
411574 99411574 1001 86380 86390 1
411615 99411615 1001 86380 86390 1
411749 99411749 1001 86380 86390 1
411753 99411753 1001 86380 86390 1
411863 99411863 1001 86380 86390 1
412281 99412281 1001 86380 86390 1
412308 99412308 1001 86380 86390 1
412380 99412380 1001 86380 86390 1
412311 99412311 1001 86380 86390 1
413569 99413569 1001 86380 86390 1
413552 99413552 1001 86380 86390 1
413415 99413415 1001 86380 86390 1
412910 99412910 1001 86380 86390 1
413096 99413096 1001 86380 86390 1
412668 99412668 1001 86380 86390 1
412752 99412752 1001 86380 86390 1
412828 99412828 1001 86380 86390 1
412575 99412575 1001 86380 86390 1
413972 99413972 1001 86380 86390 1
413910 99413910 1001 86380 86390 1
414997 99414997 1001 86380 86390 1
415078 99415078 1001 86380 86390 1
414744 99414744 1001 86380 86390 1
414198 99414198 1001 86380 86390 1
414410 99414410 1001 86380 86390 1
414413 99414413 1001 86380 86390 1
414316 99414316 1001 86380 86390 1
415515 99415515 1001 86380 86390 1
416909 99416909 1001 86380 86390 1
416820 99416820 1001 86380 86390 1
416874 99416874 1001 86380 86390 1
416232 99416232 1001 86380 86390 1
416439 99416439 1001 86380 86390 1
416240 99416240 1001 86380 86390 1
416434 99416434 1001 86380 86390 1
416099 99416099 1001 86380 86390 1
415741 99415741 1001 86380 86390 1
417080 99417080 1001 86380 86390 1
417324 99417324 1001 86380 86390 1
417193 99417193 1001 86380 86390 1
417450 99417450 1001 86380 86390 1
417552 99417552 1001 86380 86390 1
418476 99418476 1001 86380 86390 1
418625 99418625 1001 86380 86390 1
418474 99418474 1001 86380 86390 1
418177 99418177 1001 86380 86390 1
418422 99418422 1001 86380 86390 1
418257 99418257 1001 86380 86390 1
418230 99418230 1001 86380 86390 1
418295 99418295 1001 86380 86390 1
418051 99418051 1001 86380 86390 1
417948 99417948 1001 86380 86390 1
417811 99417811 1001 86380 86390 1
419105 99419105 1001 86380 86390 1
419194 99419194 1001 86380 86390 1
420183 99420183 1001 86380 86390 1
420074 99420074 1001 86380 86390 1
420303 99420303 1001 86380 86390 1
419347 99419347 1001 86380 86390 1
419630 99419630 1001 86380 86390 1
419213 99419213 1001 86380 86390 1
419249 99419249 1001 86380 86390 1
419274 99419274 1001 86380 86390 1
419370 99419370 1001 86380 86390 1
420806 99420806 1001 86380 86390 1
420780 99420780 1001 86380 86390 1
421846 99421846 1001 86380 86390 1
421802 99421802 1001 86380 86390 1
421824 99421824 1001 86380 86390 1
422017 99422017 1001 86380 86390 1
422021 99422021 1001 86380 86390 1
421916 99421916 1001 86380 86390 1
421475 99421475 1001 86380 86390 1
420991 99420991 1001 86380 86390 1
421227 99421227 1001 86380 86390 1
422197 99422197 1001 86380 86390 1
422258 99422258 1001 86380 86390 1
422454 99422454 1001 86380 86390 1
423450 99423450 1001 86380 86390 1
423665 99423665 1001 86380 86390 1
423001 99423001 1001 86380 86390 1
423131 99423131 1001 86380 86390 1
423283 99423283 1001 86380 86390 1
423189 99423189 1001 86380 86390 1
422958 99422958 1001 86380 86390 1
422656 99422656 1001 86380 86390 1
422863 99422863 1001 86380 86390 1
422618 99422618 1001 86380 86390 1
423865 99423865 1001 86380 86390 1
423845 99423845 1001 86380 86390 1
423832 99423832 1001 86380 86390 1
423877 99423877 1001 86380 86390 1
423963 99423963 1001 86380 86390 1
425387 99425387 1001 86380 86390 1
425111 99425111 1001 86380 86390 1
425161 99425161 1001 86380 86390 1
425142 99425142 1001 86380 86390 1
424934 99424934 1001 86380 86390 1
424826 99424826 1001 86380 86390 1
424865 99424865 1001 86380 86390 1
424669 99424669 1001 86380 86390 1
424789 99424789 1001 86380 86390 1
424870 99424870 1001 86380 86390 1
424818 99424818 1001 86380 86390 1
424245 99424245 1001 86380 86390 1
424390 99424390 1001 86380 86390 1
424532 99424532 1001 86380 86390 1
425581 99425581 1001 86380 86390 1
425647 99425647 1001 86380 86390 1
426762 99426762 1001 86380 86390 1
426663 99426663 1001 86380 86390 1
426591 99426591 1001 86380 86390 1
426573 99426573 1001 86380 86390 1
425896 99425896 1001 86380 86390 1
425946 99425946 1001 86380 86390 1
426044 99426044 1001 86380 86390 1
427388 99427388 1001 86380 86390 1
427184 99427184 1001 86380 86390 1
427381 99427381 1001 86380 86390 1
428711 99428711 1001 86380 86390 1
428530 99428530 1001 86380 86390 1
428663 99428663 1001 86380 86390 1
428337 99428337 1001 86380 86390 1
428238 99428238 1001 86380 86390 1
428209 99428209 1001 86380 86390 1
427851 99427851 1001 86380 86390 1
427604 99427604 1001 86380 86390 1
427828 99427828 1001 86380 86390 1
428897 99428897 1001 86380 86390 1
430195 99430195 1001 86380 86390 1
429860 99429860 1001 86380 86390 1
429740 99429740 1001 86380 86390 1
429703 99429703 1001 86380 86390 1
429853 99429853 1001 86380 86390 1
429513 99429513 1001 86380 86390 1
429314 99429314 1001 86380 86390 1
430770 99430770 1001 86380 86390 1
430609 99430609 1001 86380 86390 1
431713 99431713 1001 86380 86390 1
432004 99432004 1001 86380 86390 1
431723 99431723 1001 86380 86390 1
431686 99431686 1001 86380 86390 1
431670 99431670 1001 86380 86390 1
431240 99431240 1001 86380 86390 1
431010 99431010 1001 86380 86390 1
431099 99431099 1001 86380 86390 1
430991 99430991 1001 86380 86390 1
432289 99432289 1001 86380 86390 1
432101 99432101 1001 86380 86390 1
432330 99432330 1001 86380 86390 1
433410 99433410 1001 86380 86390 1
433576 99433576 1001 86380 86390 1
432967 99432967 1001 86380 86390 1
433038 99433038 1001 86380 86390 1
433936 99433936 1001 86380 86390 1
434023 99434023 1001 86380 86390 1
433758 99433758 1001 86380 86390 1
434108 99434108 1001 86380 86390 1
435094 99435094 1001 86380 86390 1
435074 99435074 1001 86380 86390 1
435423 99435423 1001 86380 86390 1
434643 99434643 1001 86380 86390 1
434875 99434875 1001 86380 86390 1
434931 99434931 1001 86380 86390 1
434671 99434671 1001 86380 86390 1
434512 99434512 1001 86380 86390 1
434352 99434352 1001 86380 86390 1
434161 99434161 1001 86380 86390 1
435480 99435480 1001 86380 86390 1
435683 99435683 1001 86380 86390 1
435509 99435509 1001 86380 86390 1
436548 99436548 1001 86380 86390 1
436043 99436043 1001 86380 86390 1
436201 99436201 1001 86380 86390 1
436062 99436062 1001 86380 86390 1
437188 99437188 1001 86380 86390 1
300614 99300614 1001 86380 86390 1
300697 99300697 1001 86380 86390 1
300700 99300700 1001 86380 86390 1
300579 99300579 1001 86380 86390 1
300581 99300581 1001 86380 86390 1
300547 99300547 1001 86380 86390 1
300651 99300651 1001 86380 86390 1
300499 99300499 1001 86380 86390 1
300438 99300438 1001 86380 86390 1
300504 99300504 1001 86380 86390 1
300506 99300506 1001 86380 86390 1
300430 99300430 1001 86380 86390 1
300469 99300469 1001 86380 86390 1
300251 99300251 1001 86380 86390 1
300277 99300277 1001 86380 86390 1
300308 99300308 1001 86380 86390 1
300153 99300153 1001 86380 86390 1
300309 99300309 1001 86380 86390 1
300245 99300245 1001 86380 86390 1
300849 99300849 1001 86380 86390 1
300772 99300772 1001 86380 86390 1
300891 99300891 1001 86380 86390 1
300854 99300854 1001 86380 86390 1
301526 99301526 1001 86380 86390 1
301511 99301511 1001 86380 86390 1
301263 99301263 1001 86380 86390 1
301190 99301190 1001 86380 86390 1
301345 99301345 1001 86380 86390 1
301217 99301217 1001 86380 86390 1
301142 99301142 1001 86380 86390 1
301647 99301647 1001 86380 86390 1
301649 99301649 1001 86380 86390 1
301731 99301731 1001 86380 86390 1
302227 99302227 1001 86380 86390 1
302268 99302268 1001 86380 86390 1
302235 99302235 1001 86380 86390 1
301904 99301904 1001 86380 86390 1
301777 99301777 1001 86380 86390 1
301863 99301863 1001 86380 86390 1
302526 99302526 1001 86380 86390 1
302583 99302583 1001 86380 86390 1
303093 99303093 1001 86380 86390 1
303106 99303106 1001 86380 86390 1
303100 99303100 1001 86380 86390 1
302860 99302860 1001 86380 86390 1
302855 99302855 1001 86380 86390 1
302975 99302975 1001 86380 86390 1
302625 99302625 1001 86380 86390 1
302769 99302769 1001 86380 86390 1
302792 99302792 1001 86380 86390 1
303309 99303309 1001 86380 86390 1
303392 99303392 1001 86380 86390 1
303276 99303276 1001 86380 86390 1
303354 99303354 1001 86380 86390 1
303278 99303278 1001 86380 86390 1
303872 99303872 1001 86380 86390 1
303925 99303925 1001 86380 86390 1
303901 99303901 1001 86380 86390 1
303966 99303966 1001 86380 86390 1
303891 99303891 1001 86380 86390 1
303764 99303764 1001 86380 86390 1
303717 99303717 1001 86380 86390 1
303680 99303680 1001 86380 86390 1
303655 99303655 1001 86380 86390 1
303710 99303710 1001 86380 86390 1
303467 99303467 1001 86380 86390 1
303584 99303584 1001 86380 86390 1
303573 99303573 1001 86380 86390 1
304095 99304095 1001 86380 86390 1
304220 99304220 1001 86380 86390 1
304145 99304145 1001 86380 86390 1
304748 99304748 1001 86380 86390 1
304544 99304544 1001 86380 86390 1
304480 99304480 1001 86380 86390 1
304331 99304331 1001 86380 86390 1
304285 99304285 1001 86380 86390 1
304948 99304948 1001 86380 86390 1
304962 99304962 1001 86380 86390 1
304886 99304886 1001 86380 86390 1
304925 99304925 1001 86380 86390 1
304968 99304968 1001 86380 86390 1
305037 99305037 1001 86380 86390 1
305493 99305493 1001 86380 86390 1
305346 99305346 1001 86380 86390 1
305476 99305476 1001 86380 86390 1
305349 99305349 1001 86380 86390 1
305198 99305198 1001 86380 86390 1
305095 99305095 1001 86380 86390 1
500031 99500031 1001 86380 86390 1
500072 99500072 1001 86380 86390 1
500138 99500138 1001 86380 86390 1
500711 99500711 1001 86380 86390 1
500686 99500686 1001 86380 86390 1
500792 99500792 1001 86380 86390 1
500561 99500561 1001 86380 86390 1
500603 99500603 1001 86380 86390 1
500463 99500463 1001 86380 86390 1
500542 99500542 1001 86380 86390 1
500902 99500902 1001 86380 86390 1
501563 99501563 1001 86380 86390 1
501474 99501474 1001 86380 86390 1
501626 99501626 1001 86380 86390 1
501522 99501522 1001 86380 86390 1
501321 99501321 1001 86380 86390 1
501285 99501285 1001 86380 86390 1
501315 99501315 1001 86380 86390 1
501140 99501140 1001 86380 86390 1
501728 99501728 1001 86380 86390 1
501743 99501743 1001 86380 86390 1
501817 99501817 1001 86380 86390 1
502439 99502439 1001 86380 86390 1
502411 99502411 1001 86380 86390 1
502157 99502157 1001 86380 86390 1
502224 99502224 1001 86380 86390 1
501940 99501940 1001 86380 86390 1
501877 99501877 1001 86380 86390 1
501909 99501909 1001 86380 86390 1
502557 99502557 1001 86380 86390 1
502583 99502583 1001 86380 86390 1
502610 99502610 1001 86380 86390 1
502575 99502575 1001 86380 86390 1
503130 99503130 1001 86380 86390 1
503210 99503210 1001 86380 86390 1
503281 99503281 1001 86380 86390 1
503035 99503035 1001 86380 86390 1
503015 99503015 1001 86380 86390 1
502994 99502994 1001 86380 86390 1
502995 99502995 1001 86380 86390 1
502827 99502827 1001 86380 86390 1
502711 99502711 1001 86380 86390 1
502680 99502680 1001 86380 86390 1
503369 99503369 1001 86380 86390 1
503382 99503382 1001 86380 86390 1
503463 99503463 1001 86380 86390 1
503363 99503363 1001 86380 86390 1
503327 99503327 1001 86380 86390 1
503976 99503976 1001 86380 86390 1
504073 99504073 1001 86380 86390 1
504000 99504000 1001 86380 86390 1
504039 99504039 1001 86380 86390 1
503962 99503962 1001 86380 86390 1
503823 99503823 1001 86380 86390 1
503594 99503594 1001 86380 86390 1
503544 99503544 1001 86380 86390 1
504210 99504210 1001 86380 86390 1
504148 99504148 1001 86380 86390 1
504867 99504867 1001 86380 86390 1
504742 99504742 1001 86380 86390 1
504921 99504921 1001 86380 86390 1
504546 99504546 1001 86380 86390 1
504625 99504625 1001 86380 86390 1
504691 99504691 1001 86380 86390 1
504390 99504390 1001 86380 86390 1
504418 99504418 1001 86380 86390 1
504448 99504448 1001 86380 86390 1
505098 99505098 1001 86380 86390 1
505079 99505079 1001 86380 86390 1
505018 99505018 1001 86380 86390 1
505694 99505694 1001 86380 86390 1
505746 99505746 1001 86380 86390 1
505688 99505688 1001 86380 86390 1
505756 99505756 1001 86380 86390 1
505678 99505678 1001 86380 86390 1
505464 99505464 1001 86380 86390 1
505518 99505518 1001 86380 86390 1
505375 99505375 1001 86380 86390 1
505378 99505378 1001 86380 86390 1
505460 99505460 1001 86380 86390 1
505538 99505538 1001 86380 86390 1
505228 99505228 1001 86380 86390 1
505218 99505218 1001 86380 86390 1
505245 99505245 1001 86380 86390 1
505158 99505158 1001 86380 86390 1
505159 99505159 1001 86380 86390 1
505834 99505834 1001 86380 86390 1
505800 99505800 1001 86380 86390 1
505917 99505917 1001 86380 86390 1
505853 99505853 1001 86380 86390 1
505879 99505879 1001 86380 86390 1
505843 99505843 1001 86380 86390 1
506416 99506416 1001 86380 86390 1
506393 99506393 1001 86380 86390 1
506277 99506277 1001 86380 86390 1
506281 99506281 1001 86380 86390 1
506244 99506244 1001 86380 86390 1
505990 99505990 1001 86380 86390 1
506043 99506043 1001 86380 86390 1
506135 99506135 1001 86380 86390 1
506114 99506114 1001 86380 86390 1
506751 99506751 1001 86380 86390 1
506742 99506742 1001 86380 86390 1
506734 99506734 1001 86380 86390 1
506786 99506786 1001 86380 86390 1
506799 99506799 1001 86380 86390 1
507322 99507322 1001 86380 86390 1
507271 99507271 1001 86380 86390 1
507350 99507350 1001 86380 86390 1
507414 99507414 1001 86380 86390 1
507415 99507415 1001 86380 86390 1
507091 99507091 1001 86380 86390 1
507104 99507104 1001 86380 86390 1
507143 99507143 1001 86380 86390 1
507054 99507054 1001 86380 86390 1
506856 99506856 1001 86380 86390 1
506884 99506884 1001 86380 86390 1
506848 99506848 1001 86380 86390 1
506836 99506836 1001 86380 86390 1
506992 99506992 1001 86380 86390 1
507497 99507497 1001 86380 86390 1
507485 99507485 1001 86380 86390 1
507576 99507576 1001 86380 86390 1
507516 99507516 1001 86380 86390 1
508087 99508087 1001 86380 86390 1
508209 99508209 1001 86380 86390 1
507993 99507993 1001 86380 86390 1
508020 99508020 1001 86380 86390 1
507897 99507897 1001 86380 86390 1
507759 99507759 1001 86380 86390 1
507774 99507774 1001 86380 86390 1
507713 99507713 1001 86380 86390 1
507830 99507830 1001 86380 86390 1
507714 99507714 1001 86380 86390 1
507743 99507743 1001 86380 86390 1
507640 99507640 1001 86380 86390 1
508311 99508311 1001 86380 86390 1
508429 99508429 1001 86380 86390 1
508407 99508407 1001 86380 86390 1
508372 99508372 1001 86380 86390 1
509000 99509000 1001 86380 86390 1
508898 99508898 1001 86380 86390 1
508978 99508978 1001 86380 86390 1
508929 99508929 1001 86380 86390 1
509059 99509059 1001 86380 86390 1
509073 99509073 1001 86380 86390 1
508907 99508907 1001 86380 86390 1
508856 99508856 1001 86380 86390 1
508870 99508870 1001 86380 86390 1
508689 99508689 1001 86380 86390 1
508828 99508828 1001 86380 86390 1
508506 99508506 1001 86380 86390 1
508611 99508611 1001 86380 86390 1
509149 99509149 1001 86380 86390 1
509176 99509176 1001 86380 86390 1
509180 99509180 1001 86380 86390 1
509095 99509095 1001 86380 86390 1
509251 99509251 1001 86380 86390 1
509853 99509853 1001 86380 86390 1
509490 99509490 1001 86380 86390 1
509622 99509622 1001 86380 86390 1
509636 99509636 1001 86380 86390 1
509310 99509310 1001 86380 86390 1
509305 99509305 1001 86380 86390 1
510015 99510015 1001 86380 86390 1
510082 99510082 1001 86380 86390 1
509904 99509904 1001 86380 86390 1
510625 99510625 1001 86380 86390 1
510530 99510530 1001 86380 86390 1
510596 99510596 1001 86380 86390 1
510420 99510420 1001 86380 86390 1
510134 99510134 1001 86380 86390 1
510174 99510174 1001 86380 86390 1
510255 99510255 1001 86380 86390 1
510283 99510283 1001 86380 86390 1
510167 99510167 1001 86380 86390 1
510246 99510246 1001 86380 86390 1
510919 99510919 1001 86380 86390 1
510769 99510769 1001 86380 86390 1
510774 99510774 1001 86380 86390 1
511503 99511503 1001 86380 86390 1
511440 99511440 1001 86380 86390 1
511390 99511390 1001 86380 86390 1
511408 99511408 1001 86380 86390 1
511461 99511461 1001 86380 86390 1
511283 99511283 1001 86380 86390 1
511208 99511208 1001 86380 86390 1
511247 99511247 1001 86380 86390 1
511156 99511156 1001 86380 86390 1
511204 99511204 1001 86380 86390 1
511013 99511013 1001 86380 86390 1
511071 99511071 1001 86380 86390 1
511059 99511059 1001 86380 86390 1
511086 99511086 1001 86380 86390 1
511615 99511615 1001 86380 86390 1
511731 99511731 1001 86380 86390 1
511618 99511618 1001 86380 86390 1
511729 99511729 1001 86380 86390 1
512276 99512276 1001 86380 86390 1
512315 99512315 1001 86380 86390 1
512283 99512283 1001 86380 86390 1
512314 99512314 1001 86380 86390 1
512092 99512092 1001 86380 86390 1
511876 99511876 1001 86380 86390 1
511817 99511817 1001 86380 86390 1
511846 99511846 1001 86380 86390 1
512482 99512482 1001 86380 86390 1
512175 99512175 1001 86380 86390 1
512513 99512513 1001 86380 86390 1
512582 99512582 1001 86380 86390 1
513173 99513173 1001 86380 86390 1
512884 99512884 1001 86380 86390 1
512822 99512822 1001 86380 86390 1
512863 99512863 1001 86380 86390 1
512992 99512992 1001 86380 86390 1
512967 99512967 1001 86380 86390 1
512864 99512864 1001 86380 86390 1
512982 99512982 1001 86380 86390 1
513289 99513289 1001 86380 86390 1
513266 99513266 1001 86380 86390 1
513994 99513994 1001 86380 86390 1
513969 99513969 1001 86380 86390 1
513867 99513867 1001 86380 86390 1
513963 99513963 1001 86380 86390 1
513979 99513979 1001 86380 86390 1
513815 99513815 1001 86380 86390 1
513716 99513716 1001 86380 86390 1
513768 99513768 1001 86380 86390 1
513799 99513799 1001 86380 86390 1
513557 99513557 1001 86380 86390 1
513444 99513444 1001 86380 86390 1
513457 99513457 1001 86380 86390 1
513550 99513550 1001 86380 86390 1
514178 99514178 1001 86380 86390 1
514091 99514091 1001 86380 86390 1
514208 99514208 1001 86380 86390 1
514680 99514680 1001 86380 86390 1
514831 99514831 1001 86380 86390 1
514761 99514761 1001 86380 86390 1
514524 99514524 1001 86380 86390 1
514615 99514615 1001 86380 86390 1
514449 99514449 1001 86380 86390 1
514528 99514528 1001 86380 86390 1
514503 99514503 1001 86380 86390 1
514544 99514544 1001 86380 86390 1
514328 99514328 1001 86380 86390 1
514399 99514399 1001 86380 86390 1
514285 99514285 1001 86380 86390 1
514260 99514260 1001 86380 86390 1
514986 99514986 1001 86380 86390 1
514993 99514993 1001 86380 86390 1
515006 99515006 1001 86380 86390 1
515021 99515021 1001 86380 86390 1
515048 99515048 1001 86380 86390 1
515555 99515555 1001 86380 86390 1
515558 99515558 1001 86380 86390 1
515653 99515653 1001 86380 86390 1
515673 99515673 1001 86380 86390 1
515500 99515500 1001 86380 86390 1
515566 99515566 1001 86380 86390 1
515453 99515453 1001 86380 86390 1
515432 99515432 1001 86380 86390 1
515316 99515316 1001 86380 86390 1
515089 99515089 1001 86380 86390 1
515129 99515129 1001 86380 86390 1
515194 99515194 1001 86380 86390 1
515250 99515250 1001 86380 86390 1
515083 99515083 1001 86380 86390 1
515110 99515110 1001 86380 86390 1
515189 99515189 1001 86380 86390 1
515814 99515814 1001 86380 86390 1
515842 99515842 1001 86380 86390 1
515887 99515887 1001 86380 86390 1
516508 99516508 1001 86380 86390 1
516480 99516480 1001 86380 86390 1
516485 99516485 1001 86380 86390 1
516487 99516487 1001 86380 86390 1
516301 99516301 1001 86380 86390 1
516303 99516303 1001 86380 86390 1
516020 99516020 1001 86380 86390 1
515892 99515892 1001 86380 86390 1
516682 99516682 1001 86380 86390 1
517016 99517016 1001 86380 86390 1
517125 99517125 1001 86380 86390 1
516769 99516769 1001 86380 86390 1
516825 99516825 1001 86380 86390 1
516904 99516904 1001 86380 86390 1
517440 99517440 1001 86380 86390 1
517338 99517338 1001 86380 86390 1
517522 99517522 1001 86380 86390 1
517345 99517345 1001 86380 86390 1
517358 99517358 1001 86380 86390 1
517969 99517969 1001 86380 86390 1
518012 99518012 1001 86380 86390 1
518002 99518002 1001 86380 86390 1
518108 99518108 1001 86380 86390 1
518096 99518096 1001 86380 86390 1
517893 99517893 1001 86380 86390 1
517806 99517806 1001 86380 86390 1
517573 99517573 1001 86380 86390 1
517638 99517638 1001 86380 86390 1
517667 99517667 1001 86380 86390 1
517706 99517706 1001 86380 86390 1
517668 99517668 1001 86380 86390 1
517720 99517720 1001 86380 86390 1
518186 99518186 1001 86380 86390 1
518166 99518166 1001 86380 86390 1
518299 99518299 1001 86380 86390 1
518876 99518876 1001 86380 86390 1
518928 99518928 1001 86380 86390 1
518904 99518904 1001 86380 86390 1
518867 99518867 1001 86380 86390 1
518897 99518897 1001 86380 86390 1
518578 99518578 1001 86380 86390 1
518448 99518448 1001 86380 86390 1
518566 99518566 1001 86380 86390 1
519051 99519051 1001 86380 86390 1
519142 99519142 1001 86380 86390 1
519008 99519008 1001 86380 86390 1
519126 99519126 1001 86380 86390 1
519023 99519023 1001 86380 86390 1
519738 99519738 1001 86380 86390 1
519711 99519711 1001 86380 86390 1
519470 99519470 1001 86380 86390 1
519548 99519548 1001 86380 86390 1
519551 99519551 1001 86380 86390 1
519462 99519462 1001 86380 86390 1
519438 99519438 1001 86380 86390 1
519412 99519412 1001 86380 86390 1
519491 99519491 1001 86380 86390 1
519378 99519378 1001 86380 86390 1
519348 99519348 1001 86380 86390 1
519890 99519890 1001 86380 86390 1
519994 99519994 1001 86380 86390 1
519882 99519882 1001 86380 86390 1
519909 99519909 1001 86380 86390 1
519912 99519912 1001 86380 86390 1
520017 99520017 1001 86380 86390 1
520123 99520123 1001 86380 86390 1
520825 99520825 1001 86380 86390 1
520839 99520839 1001 86380 86390 1
520684 99520684 1001 86380 86390 1
520649 99520649 1001 86380 86390 1
521379 99521379 1001 86380 86390 1
521265 99521265 1001 86380 86390 1
521330 99521330 1001 86380 86390 1
521318 99521318 1001 86380 86390 1
521068 99521068 1001 86380 86390 1
521200 99521200 1001 86380 86390 1
521149 99521149 1001 86380 86390 1
521253 99521253 1001 86380 86390 1
521191 99521191 1001 86380 86390 1
521167 99521167 1001 86380 86390 1
521028 99521028 1001 86380 86390 1
520927 99520927 1001 86380 86390 1
520971 99520971 1001 86380 86390 1
520997 99520997 1001 86380 86390 1
521013 99521013 1001 86380 86390 1
521599 99521599 1001 86380 86390 1
521538 99521538 1001 86380 86390 1
522153 99522153 1001 86380 86390 1
522266 99522266 1001 86380 86390 1
521960 99521960 1001 86380 86390 1
521900 99521900 1001 86380 86390 1
521955 99521955 1001 86380 86390 1
522072 99522072 1001 86380 86390 1
521810 99521810 1001 86380 86390 1
522322 99522322 1001 86380 86390 1
522980 99522980 1001 86380 86390 1
523020 99523020 1001 86380 86390 1
522949 99522949 1001 86380 86390 1
522761 99522761 1001 86380 86390 1
522751 99522751 1001 86380 86390 1
522897 99522897 1001 86380 86390 1
522898 99522898 1001 86380 86390 1
522562 99522562 1001 86380 86390 1
522601 99522601 1001 86380 86390 1
522576 99522576 1001 86380 86390 1
522552 99522552 1001 86380 86390 1
522696 99522696 1001 86380 86390 1
522606 99522606 1001 86380 86390 1
522531 99522531 1001 86380 86390 1
522686 99522686 1001 86380 86390 1
522663 99522663 1001 86380 86390 1
522651 99522651 1001 86380 86390 1
522665 99522665 1001 86380 86390 1
522704 99522704 1001 86380 86390 1
523150 99523150 1001 86380 86390 1
523743 99523743 1001 86380 86390 1
523847 99523847 1001 86380 86390 1
523584 99523584 1001 86380 86390 1
523661 99523661 1001 86380 86390 1
523739 99523739 1001 86380 86390 1
523442 99523442 1001 86380 86390 1
523366 99523366 1001 86380 86390 1
523354 99523354 1001 86380 86390 1
523488 99523488 1001 86380 86390 1
523464 99523464 1001 86380 86390 1
523968 99523968 1001 86380 86390 1
523996 99523996 1001 86380 86390 1
523986 99523986 1001 86380 86390 1
524002 99524002 1001 86380 86390 1
524067 99524067 1001 86380 86390 1
524769 99524769 1001 86380 86390 1
524747 99524747 1001 86380 86390 1
524527 99524527 1001 86380 86390 1
524427 99524427 1001 86380 86390 1
524390 99524390 1001 86380 86390 1
524368 99524368 1001 86380 86390 1
524353 99524353 1001 86380 86390 1
524198 99524198 1001 86380 86390 1
524837 99524837 1001 86380 86390 1
524786 99524786 1001 86380 86390 1
524826 99524826 1001 86380 86390 1
524880 99524880 1001 86380 86390 1
525400 99525400 1001 86380 86390 1
525542 99525542 1001 86380 86390 1
525428 99525428 1001 86380 86390 1
525190 99525190 1001 86380 86390 1
525323 99525323 1001 86380 86390 1
525041 99525041 1001 86380 86390 1
525080 99525080 1001 86380 86390 1
525130 99525130 1001 86380 86390 1
525639 99525639 1001 86380 86390 1
526270 99526270 1001 86380 86390 1
526284 99526284 1001 86380 86390 1
526340 99526340 1001 86380 86390 1
526088 99526088 1001 86380 86390 1
526155 99526155 1001 86380 86390 1
526158 99526158 1001 86380 86390 1
526108 99526108 1001 86380 86390 1
526203 99526203 1001 86380 86390 1
526035 99526035 1001 86380 86390 1
525936 99525936 1001 86380 86390 1
525925 99525925 1001 86380 86390 1
525903 99525903 1001 86380 86390 1
527121 99527121 1001 86380 86390 1
527052 99527052 1001 86380 86390 1
527065 99527065 1001 86380 86390 1
527104 99527104 1001 86380 86390 1
527210 99527210 1001 86380 86390 1
526838 99526838 1001 86380 86390 1
526865 99526865 1001 86380 86390 1
526939 99526939 1001 86380 86390 1
526978 99526978 1001 86380 86390 1
527429 99527429 1001 86380 86390 1
527344 99527344 1001 86380 86390 1
527306 99527306 1001 86380 86390 1
527258 99527258 1001 86380 86390 1
527974 99527974 1001 86380 86390 1
527907 99527907 1001 86380 86390 1
527506 99527506 1001 86380 86390 1
527587 99527587 1001 86380 86390 1
527479 99527479 1001 86380 86390 1
528164 99528164 1001 86380 86390 1
528122 99528122 1001 86380 86390 1
528824 99528824 1001 86380 86390 1
528684 99528684 1001 86380 86390 1
528608 99528608 1001 86380 86390 1
528690 99528690 1001 86380 86390 1
528400 99528400 1001 86380 86390 1
528444 99528444 1001 86380 86390 1
528343 99528343 1001 86380 86390 1
528903 99528903 1001 86380 86390 1
529022 99529022 1001 86380 86390 1
529036 99529036 1001 86380 86390 1
528973 99528973 1001 86380 86390 1
529703 99529703 1001 86380 86390 1
529631 99529631 1001 86380 86390 1
529354 99529354 1001 86380 86390 1
529385 99529385 1001 86380 86390 1
529424 99529424 1001 86380 86390 1
529375 99529375 1001 86380 86390 1
529158 99529158 1001 86380 86390 1
529270 99529270 1001 86380 86390 1
529831 99529831 1001 86380 86390 1
529732 99529732 1001 86380 86390 1
529838 99529838 1001 86380 86390 1
529748 99529748 1001 86380 86390 1
530464 99530464 1001 86380 86390 1
530511 99530511 1001 86380 86390 1
530225 99530225 1001 86380 86390 1
530202 99530202 1001 86380 86390 1
530268 99530268 1001 86380 86390 1
530049 99530049 1001 86380 86390 1
529998 99529998 1001 86380 86390 1
530734 99530734 1001 86380 86390 1
530623 99530623 1001 86380 86390 1
530726 99530726 1001 86380 86390 1
531186 99531186 1001 86380 86390 1
531099 99531099 1001 86380 86390 1
531009 99531009 1001 86380 86390 1
531000 99531000 1001 86380 86390 1
531145 99531145 1001 86380 86390 1
530854 99530854 1001 86380 86390 1
530844 99530844 1001 86380 86390 1
531390 99531390 1001 86380 86390 1
531442 99531442 1001 86380 86390 1
531402 99531402 1001 86380 86390 1
532145 99532145 1001 86380 86390 1
532045 99532045 1001 86380 86390 1
532022 99532022 1001 86380 86390 1
532165 99532165 1001 86380 86390 1
531873 99531873 1001 86380 86390 1
531913 99531913 1001 86380 86390 1
531954 99531954 1001 86380 86390 1
531993 99531993 1001 86380 86390 1
531903 99531903 1001 86380 86390 1
531995 99531995 1001 86380 86390 1
531817 99531817 1001 86380 86390 1
531691 99531691 1001 86380 86390 1
531705 99531705 1001 86380 86390 1
532337 99532337 1001 86380 86390 1
532210 99532210 1001 86380 86390 1
532212 99532212 1001 86380 86390 1
532407 99532407 1001 86380 86390 1
532919 99532919 1001 86380 86390 1
532934 99532934 1001 86380 86390 1
532653 99532653 1001 86380 86390 1
532541 99532541 1001 86380 86390 1
532516 99532516 1001 86380 86390 1
532507 99532507 1001 86380 86390 1
532566 99532566 1001 86380 86390 1
533137 99533137 1001 86380 86390 1
533046 99533046 1001 86380 86390 1
533119 99533119 1001 86380 86390 1
533758 99533758 1001 86380 86390 1
533623 99533623 1001 86380 86390 1
533585 99533585 1001 86380 86390 1
533625 99533625 1001 86380 86390 1
533652 99533652 1001 86380 86390 1
533420 99533420 1001 86380 86390 1
533436 99533436 1001 86380 86390 1
533243 99533243 1001 86380 86390 1
533300 99533300 1001 86380 86390 1
533868 99533868 1001 86380 86390 1
533896 99533896 1001 86380 86390 1
533654 99533654 1001 86380 86390 1
534569 99534569 1001 86380 86390 1
534573 99534573 1001 86380 86390 1
534275 99534275 1001 86380 86390 1
534328 99534328 1001 86380 86390 1
534308 99534308 1001 86380 86390 1
534145 99534145 1001 86380 86390 1
534223 99534223 1001 86380 86390 1
534070 99534070 1001 86380 86390 1
534135 99534135 1001 86380 86390 1
534231 99534231 1001 86380 86390 1
534876 99534876 1001 86380 86390 1
534727 99534727 1001 86380 86390 1
534689 99534689 1001 86380 86390 1
535336 99535336 1001 86380 86390 1
535201 99535201 1001 86380 86390 1
535139 99535139 1001 86380 86390 1
535257 99535257 1001 86380 86390 1
534932 99534932 1001 86380 86390 1
535078 99535078 1001 86380 86390 1
534963 99534963 1001 86380 86390 1
535029 99535029 1001 86380 86390 1
535638 99535638 1001 86380 86390 1
535098 99535098 1001 86380 86390 1
535524 99535524 1001 86380 86390 1
535632 99535632 1001 86380 86390 1
536198 99536198 1001 86380 86390 1
536152 99536152 1001 86380 86390 1
536295 99536295 1001 86380 86390 1
536327 99536327 1001 86380 86390 1
536220 99536220 1001 86380 86390 1
536119 99536119 1001 86380 86390 1
535972 99535972 1001 86380 86390 1
536065 99536065 1001 86380 86390 1
535936 99535936 1001 86380 86390 1
535719 99535719 1001 86380 86390 1
535891 99535891 1001 86380 86390 1
535908 99535908 1001 86380 86390 1
536507 99536507 1001 86380 86390 1
536341 99536341 1001 86380 86390 1
536540 99536540 1001 86380 86390 1
536982 99536982 1001 86380 86390 1
537100 99537100 1001 86380 86390 1
537075 99537075 1001 86380 86390 1
536972 99536972 1001 86380 86390 1
536973 99536973 1001 86380 86390 1
537064 99537064 1001 86380 86390 1
537145 99537145 1001 86380 86390 1
537031 99537031 1001 86380 86390 1
536719 99536719 1001 86380 86390 1
536566 99536566 1001 86380 86390 1
537252 99537252 1001 86380 86390 1
537231 99537231 1001 86380 86390 1
537955 99537955 1001 86380 86390 1
537959 99537959 1001 86380 86390 1
537789 99537789 1001 86380 86390 1
537920 99537920 1001 86380 86390 1
537720 99537720 1001 86380 86390 1
537592 99537592 1001 86380 86390 1
537471 99537471 1001 86380 86390 1
537528 99537528 1001 86380 86390 1
537389 99537389 1001 86380 86390 1
538013 99538013 1001 86380 86390 1
538045 99538045 1001 86380 86390 1
538193 99538193 1001 86380 86390 1
538155 99538155 1001 86380 86390 1
538172 99538172 1001 86380 86390 1
538712 99538712 1001 86380 86390 1
538765 99538765 1001 86380 86390 1
538748 99538748 1001 86380 86390 1
538477 99538477 1001 86380 86390 1
538439 99538439 1001 86380 86390 1
538478 99538478 1001 86380 86390 1
538267 99538267 1001 86380 86390 1
538215 99538215 1001 86380 86390 1
538332 99538332 1001 86380 86390 1
538242 99538242 1001 86380 86390 1
538308 99538308 1001 86380 86390 1
538968 99538968 1001 86380 86390 1
538994 99538994 1001 86380 86390 1
538865 99538865 1001 86380 86390 1
538953 99538953 1001 86380 86390 1
539539 99539539 1001 86380 86390 1
539614 99539614 1001 86380 86390 1
539441 99539441 1001 86380 86390 1
539306 99539306 1001 86380 86390 1
539403 99539403 1001 86380 86390 1
539343 99539343 1001 86380 86390 1
539318 99539318 1001 86380 86390 1
539140 99539140 1001 86380 86390 1
539091 99539091 1001 86380 86390 1
539838 99539838 1001 86380 86390 1
539696 99539696 1001 86380 86390 1
539726 99539726 1001 86380 86390 1
539661 99539661 1001 86380 86390 1
539728 99539728 1001 86380 86390 1
540377 99540377 1001 86380 86390 1
540306 99540306 1001 86380 86390 1
540002 99540002 1001 86380 86390 1
540054 99540054 1001 86380 86390 1
540031 99540031 1001 86380 86390 1
540659 99540659 1001 86380 86390 1
540609 99540609 1001 86380 86390 1
540614 99540614 1001 86380 86390 1
541178 99541178 1001 86380 86390 1
541193 99541193 1001 86380 86390 1
540946 99540946 1001 86380 86390 1
540998 99540998 1001 86380 86390 1
540978 99540978 1001 86380 86390 1
540815 99540815 1001 86380 86390 1
540699 99540699 1001 86380 86390 1
540835 99540835 1001 86380 86390 1
540720 99540720 1001 86380 86390 1
540812 99540812 1001 86380 86390 1
540709 99540709 1001 86380 86390 1
540723 99540723 1001 86380 86390 1
541434 99541434 1001 86380 86390 1
541364 99541364 1001 86380 86390 1
541301 99541301 1001 86380 86390 1
541445 99541445 1001 86380 86390 1
542043 99542043 1001 86380 86390 1
542021 99542021 1001 86380 86390 1
541970 99541970 1001 86380 86390 1
541923 99541923 1001 86380 86390 1
542112 99542112 1001 86380 86390 1
542028 99542028 1001 86380 86390 1
541901 99541901 1001 86380 86390 1
541748 99541748 1001 86380 86390 1
541838 99541838 1001 86380 86390 1
541726 99541726 1001 86380 86390 1
541833 99541833 1001 86380 86390 1
541550 99541550 1001 86380 86390 1
541615 99541615 1001 86380 86390 1
541582 99541582 1001 86380 86390 1
542303 99542303 1001 86380 86390 1
542229 99542229 1001 86380 86390 1
542217 99542217 1001 86380 86390 1
542911 99542911 1001 86380 86390 1
542807 99542807 1001 86380 86390 1
542887 99542887 1001 86380 86390 1
542825 99542825 1001 86380 86390 1
542787 99542787 1001 86380 86390 1
542941 99542941 1001 86380 86390 1
542682 99542682 1001 86380 86390 1
542556 99542556 1001 86380 86390 1
542403 99542403 1001 86380 86390 1
542418 99542418 1001 86380 86390 1
542484 99542484 1001 86380 86390 1
542501 99542501 1001 86380 86390 1
542373 99542373 1001 86380 86390 1
542505 99542505 1001 86380 86390 1
543104 99543104 1001 86380 86390 1
543644 99543644 1001 86380 86390 1
543621 99543621 1001 86380 86390 1
543726 99543726 1001 86380 86390 1
543691 99543691 1001 86380 86390 1
543554 99543554 1001 86380 86390 1
543399 99543399 1001 86380 86390 1
543417 99543417 1001 86380 86390 1
543366 99543366 1001 86380 86390 1
543536 99543536 1001 86380 86390 1
543203 99543203 1001 86380 86390 1
543283 99543283 1001 86380 86390 1
543273 99543273 1001 86380 86390 1
543185 99543185 1001 86380 86390 1
543887 99543887 1001 86380 86390 1
543868 99543868 1001 86380 86390 1
543790 99543790 1001 86380 86390 1
543778 99543778 1001 86380 86390 1
544592 99544592 1001 86380 86390 1
544366 99544366 1001 86380 86390 1
544393 99544393 1001 86380 86390 1
544342 99544342 1001 86380 86390 1
544227 99544227 1001 86380 86390 1
544216 99544216 1001 86380 86390 1
544242 99544242 1001 86380 86390 1
544307 99544307 1001 86380 86390 1
544257 99544257 1001 86380 86390 1
544287 99544287 1001 86380 86390 1
544300 99544300 1001 86380 86390 1
544151 99544151 1001 86380 86390 1
543985 99543985 1001 86380 86390 1
544024 99544024 1001 86380 86390 1
544640 99544640 1001 86380 86390 1
544616 99544616 1001 86380 86390 1
426363 212 1001 77580 78177 1
400225 99400225 1001 86380 86390 1
400280 99400280 1001 86380 86390 1
400283 99400283 1001 86380 86390 1
400461 99400461 1001 86380 86390 1
400496 99400496 1001 86380 86390 1
400506 99400506 1001 86380 86390 1
400416 99400416 1001 86380 86390 1
400508 99400508 1001 86380 86390 1
400617 99400617 1001 86380 86390 1
401150 99401150 1001 86380 86390 1
401165 99401165 1001 86380 86390 1
401584 99401584 1001 86380 86390 1
401629 99401629 1001 86380 86390 1
402030 99402030 1001 86380 86390 1
402226 99402226 1001 86380 86390 1
402296 99402296 1001 86380 86390 1
402833 99402833 1001 86380 86390 1
403060 99403060 1001 86380 86390 1
403364 99403364 1001 86380 86390 1
403493 99403493 1001 86380 86390 1
403472 99403472 1001 86380 86390 1
403675 99403675 1001 86380 86390 1
403708 99403708 1001 86380 86390 1
403842 99403842 1001 86380 86390 1
404041 99404041 1001 86380 86390 1
404056 99404056 1001 86380 86390 1
404217 99404217 1001 86380 86390 1
404222 99404222 1001 86380 86390 1
404203 99404203 1001 86380 86390 1
405000 99405000 1001 86380 86390 1
404986 99404986 1001 86380 86390 1
404933 99404933 1001 86380 86390 1
405505 99405505 1001 86380 86390 1
405581 99405581 1001 86380 86390 1
405582 99405582 1001 86380 86390 1
405573 99405573 1001 86380 86390 1
405623 99405623 1001 86380 86390 1
405912 99405912 1001 86380 86390 1
405967 99405967 1001 86380 86390 1
405906 99405906 1001 86380 86390 1
406082 99406082 1001 86380 86390 1
406116 99406116 1001 86380 86390 1
406280 99406280 1001 86380 86390 1
406184 99406184 1001 86380 86390 1
406263 99406263 1001 86380 86390 1
406322 99406322 1001 86380 86390 1
406357 99406357 1001 86380 86390 1
406754 99406754 1001 86380 86390 1
406741 99406741 1001 86380 86390 1
406870 99406870 1001 86380 86390 1
406940 99406940 1001 86380 86390 1
407017 99407017 1001 86380 86390 1
407026 99407026 1001 86380 86390 1
406962 99406962 1001 86380 86390 1
407033 99407033 1001 86380 86390 1
407270 99407270 1001 86380 86390 1
407301 99407301 1001 86380 86390 1
407444 99407444 1001 86380 86390 1
407406 99407406 1001 86380 86390 1
407849 99407849 1001 86380 86390 1
408208 99408208 1001 86380 86390 1
408580 99408580 1001 86380 86390 1
409113 99409113 1001 86380 86390 1
409241 99409241 1001 86380 86390 1
409251 99409251 1001 86380 86390 1
409474 99409474 1001 86380 86390 1
409547 99409547 1001 86380 86390 1
409604 99409604 1001 86380 86390 1
409630 99409630 1001 86380 86390 1
409813 99409813 1001 86380 86390 1
409966 99409966 1001 86380 86390 1
410219 99410219 1001 86380 86390 1
410474 99410474 1001 86380 86390 1
410703 99410703 1001 86380 86390 1
410731 99410731 1001 86380 86390 1
410866 99410866 1001 86380 86390 1
410949 99410949 1001 86380 86390 1
411157 99411157 1001 86380 86390 1
411141 99411141 1001 86380 86390 1
411608 99411608 1001 86380 86390 1
411717 99411717 1001 86380 86390 1
411840 99411840 1001 86380 86390 1
412168 99412168 1001 86380 86390 1
412174 99412174 1001 86380 86390 1
412242 99412242 1001 86380 86390 1
412231 99412231 1001 86380 86390 1
412294 99412294 1001 86380 86390 1
412371 99412371 1001 86380 86390 1
413489 99413489 1001 86380 86390 1
413614 99413614 1001 86380 86390 1
413116 99413116 1001 86380 86390 1
412946 99412946 1001 86380 86390 1
413254 99413254 1001 86380 86390 1
412861 99412861 1001 86380 86390 1
412824 99412824 1001 86380 86390 1
412645 99412645 1001 86380 86390 1
412674 99412674 1001 86380 86390 1
413783 99413783 1001 86380 86390 1
414027 99414027 1001 86380 86390 1
413831 99413831 1001 86380 86390 1
415141 99415141 1001 86380 86390 1
415020 99415020 1001 86380 86390 1
414822 99414822 1001 86380 86390 1
414855 99414855 1001 86380 86390 1
414633 99414633 1001 86380 86390 1
414177 99414177 1001 86380 86390 1
415576 99415576 1001 86380 86390 1
416932 99416932 1001 86380 86390 1
416957 99416957 1001 86380 86390 1
416322 99416322 1001 86380 86390 1
416389 99416389 1001 86380 86390 1
416447 99416447 1001 86380 86390 1
416559 99416559 1001 86380 86390 1
416489 99416489 1001 86380 86390 1
416154 99416154 1001 86380 86390 1
416396 99416396 1001 86380 86390 1
416015 99416015 1001 86380 86390 1
417380 99417380 1001 86380 86390 1
417154 99417154 1001 86380 86390 1
417228 99417228 1001 86380 86390 1
417544 99417544 1001 86380 86390 1
418693 99418693 1001 86380 86390 1
418620 99418620 1001 86380 86390 1
418678 99418678 1001 86380 86390 1
418682 99418682 1001 86380 86390 1
418389 99418389 1001 86380 86390 1
418078 99418078 1001 86380 86390 1
418107 99418107 1001 86380 86390 1
418398 99418398 1001 86380 86390 1
418399 99418399 1001 86380 86390 1
418321 99418321 1001 86380 86390 1
418425 99418425 1001 86380 86390 1
417826 99417826 1001 86380 86390 1
418008 99418008 1001 86380 86390 1
417676 99417676 1001 86380 86390 1
418950 99418950 1001 86380 86390 1
418966 99418966 1001 86380 86390 1
420330 99420330 1001 86380 86390 1
420410 99420410 1001 86380 86390 1
420256 99420256 1001 86380 86390 1
420319 99420319 1001 86380 86390 1
419746 99419746 1001 86380 86390 1
419890 99419890 1001 86380 86390 1
419756 99419756 1001 86380 86390 1
419815 99419815 1001 86380 86390 1
419322 99419322 1001 86380 86390 1
419456 99419456 1001 86380 86390 1
419226 99419226 1001 86380 86390 1
419465 99419465 1001 86380 86390 1
419625 99419625 1001 86380 86390 1
420625 99420625 1001 86380 86390 1
422068 99422068 1001 86380 86390 1
421190 99421190 1001 86380 86390 1
421048 99421048 1001 86380 86390 1
422149 99422149 1001 86380 86390 1
422464 99422464 1001 86380 86390 1
423520 99423520 1001 86380 86390 1
423156 99423156 1001 86380 86390 1
422973 99422973 1001 86380 86390 1
422663 99422663 1001 86380 86390 1
422789 99422789 1001 86380 86390 1
422792 99422792 1001 86380 86390 1
422568 99422568 1001 86380 86390 1
423874 99423874 1001 86380 86390 1
423878 99423878 1001 86380 86390 1
425086 99425086 1001 86380 86390 1
425205 99425205 1001 86380 86390 1
425349 99425349 1001 86380 86390 1
425117 99425117 1001 86380 86390 1
424938 99424938 1001 86380 86390 1
424651 99424651 1001 86380 86390 1
424750 99424750 1001 86380 86390 1
424338 99424338 1001 86380 86390 1
424444 99424444 1001 86380 86390 1
424349 99424349 1001 86380 86390 1
424234 99424234 1001 86380 86390 1
424558 99424558 1001 86380 86390 1
425776 99425776 1001 86380 86390 1
425587 99425587 1001 86380 86390 1
425588 99425588 1001 86380 86390 1
425589 99425589 1001 86380 86390 1
425670 99425670 1001 86380 86390 1
425456 99425456 1001 86380 86390 1
425814 99425814 1001 86380 86390 1
425818 99425818 1001 86380 86390 1
426710 99426710 1001 86380 86390 1
426621 99426621 1001 86380 86390 1
426524 99426524 1001 86380 86390 1
426406 99426406 1001 86380 86390 1
425986 99425986 1001 86380 86390 1
426194 99426194 1001 86380 86390 1
425969 99425969 1001 86380 86390 1
426256 99426256 1001 86380 86390 1
425912 99425912 1001 86380 86390 1
427510 99427510 1001 86380 86390 1
427518 99427518 1001 86380 86390 1
428410 99428410 1001 86380 86390 1
428694 99428694 1001 86380 86390 1
428727 99428727 1001 86380 86390 1
428092 99428092 1001 86380 86390 1
428256 99428256 1001 86380 86390 1
428144 99428144 1001 86380 86390 1
428014 99428014 1001 86380 86390 1
428022 99428022 1001 86380 86390 1
428204 99428204 1001 86380 86390 1
427657 99427657 1001 86380 86390 1
427701 99427701 1001 86380 86390 1
427846 99427846 1001 86380 86390 1
427871 99427871 1001 86380 86390 1
428972 99428972 1001 86380 86390 1
428986 99428986 1001 86380 86390 1
430241 99430241 1001 86380 86390 1
430247 99430247 1001 86380 86390 1
430207 99430207 1001 86380 86390 1
429770 99429770 1001 86380 86390 1
429797 99429797 1001 86380 86390 1
429751 99429751 1001 86380 86390 1
429334 99429334 1001 86380 86390 1
429456 99429456 1001 86380 86390 1
429289 99429289 1001 86380 86390 1
430607 99430607 1001 86380 86390 1
430512 99430512 1001 86380 86390 1
430408 99430408 1001 86380 86390 1
431860 99431860 1001 86380 86390 1
431998 99431998 1001 86380 86390 1
431973 99431973 1001 86380 86390 1
431719 99431719 1001 86380 86390 1
432033 99432033 1001 86380 86390 1
431215 99431215 1001 86380 86390 1
431072 99431072 1001 86380 86390 1
431011 99431011 1001 86380 86390 1
431191 99431191 1001 86380 86390 1
432084 99432084 1001 86380 86390 1
432331 99432331 1001 86380 86390 1
432314 99432314 1001 86380 86390 1
433373 99433373 1001 86380 86390 1
433685 99433685 1001 86380 86390 1
432912 99432912 1001 86380 86390 1
433207 99433207 1001 86380 86390 1
433972 99433972 1001 86380 86390 1
433821 99433821 1001 86380 86390 1
435131 99435131 1001 86380 86390 1
435037 99435037 1001 86380 86390 1
435158 99435158 1001 86380 86390 1
435377 99435377 1001 86380 86390 1
434871 99434871 1001 86380 86390 1
434451 99434451 1001 86380 86390 1
434579 99434579 1001 86380 86390 1
435622 99435622 1001 86380 86390 1
435636 99435636 1001 86380 86390 1
436761 99436761 1001 86380 86390 1
436840 99436840 1001 86380 86390 1
436948 99436948 1001 86380 86390 1
436890 99436890 1001 86380 86390 1
436561 99436561 1001 86380 86390 1
436098 99436098 1001 86380 86390 1
436195 99436195 1001 86380 86390 1
436272 99436272 1001 86380 86390 1
436046 99436046 1001 86380 86390 1
436079 99436079 1001 86380 86390 1
436328 99436328 1001 86380 86390 1
436119 99436119 1001 86380 86390 1
435948 99435948 1001 86380 86390 1
437240 99437240 1001 86380 86390 1
300015 99300015 1001 86380 86390 1
300578 99300578 1001 86380 86390 1
300719 99300719 1001 86380 86390 1
300409 99300409 1001 86380 86390 1
300280 99300280 1001 86380 86390 1
300307 99300307 1001 86380 86390 1
300299 99300299 1001 86380 86390 1
300223 99300223 1001 86380 86390 1
300793 99300793 1001 86380 86390 1
300926 99300926 1001 86380 86390 1
301507 99301507 1001 86380 86390 1
301495 99301495 1001 86380 86390 1
301509 99301509 1001 86380 86390 1
301398 99301398 1001 86380 86390 1
301254 99301254 1001 86380 86390 1
301012 99301012 1001 86380 86390 1
301038 99301038 1001 86380 86390 1
301134 99301134 1001 86380 86390 1
300945 99300945 1001 86380 86390 1
301746 99301746 1001 86380 86390 1
301580 99301580 1001 86380 86390 1
302320 99302320 1001 86380 86390 1
302126 99302126 1001 86380 86390 1
302127 99302127 1001 86380 86390 1
302153 99302153 1001 86380 86390 1
301975 99301975 1001 86380 86390 1
301799 99301799 1001 86380 86390 1
301881 99301881 1001 86380 86390 1
301831 99301831 1001 86380 86390 1
301884 99301884 1001 86380 86390 1
301823 99301823 1001 86380 86390 1
302445 99302445 1001 86380 86390 1
302382 99302382 1001 86380 86390 1
302415 99302415 1001 86380 86390 1
302441 99302441 1001 86380 86390 1
303072 99303072 1001 86380 86390 1
302991 99302991 1001 86380 86390 1
302927 99302927 1001 86380 86390 1
302826 99302826 1001 86380 86390 1
302917 99302917 1001 86380 86390 1
302693 99302693 1001 86380 86390 1
302604 99302604 1001 86380 86390 1
302689 99302689 1001 86380 86390 1
303270 99303270 1001 86380 86390 1
302587 99302587 1001 86380 86390 1
303405 99303405 1001 86380 86390 1
303315 99303315 1001 86380 86390 1
303381 99303381 1001 86380 86390 1
303918 99303918 1001 86380 86390 1
303907 99303907 1001 86380 86390 1
303917 99303917 1001 86380 86390 1
303711 99303711 1001 86380 86390 1
303807 99303807 1001 86380 86390 1
303530 99303530 1001 86380 86390 1
303569 99303569 1001 86380 86390 1
303536 99303536 1001 86380 86390 1
303589 99303589 1001 86380 86390 1
303525 99303525 1001 86380 86390 1
303413 99303413 1001 86380 86390 1
304046 99304046 1001 86380 86390 1
304061 99304061 1001 86380 86390 1
304210 99304210 1001 86380 86390 1
304198 99304198 1001 86380 86390 1
304714 99304714 1001 86380 86390 1
304487 99304487 1001 86380 86390 1
304482 99304482 1001 86380 86390 1
304316 99304316 1001 86380 86390 1
304368 99304368 1001 86380 86390 1
304435 99304435 1001 86380 86390 1
304371 99304371 1001 86380 86390 1
304323 99304323 1001 86380 86390 1
304336 99304336 1001 86380 86390 1
304936 99304936 1001 86380 86390 1
304878 99304878 1001 86380 86390 1
305442 99305442 1001 86380 86390 1
305315 99305315 1001 86380 86390 1
305334 99305334 1001 86380 86390 1
305295 99305295 1001 86380 86390 1
305348 99305348 1001 86380 86390 1
305135 99305135 1001 86380 86390 1
305137 99305137 1001 86380 86390 1
305112 99305112 1001 86380 86390 1
305087 99305087 1001 86380 86390 1
305075 99305075 1001 86380 86390 1
500114 99500114 1001 86380 86390 1
500013 99500013 1001 86380 86390 1
500066 99500066 1001 86380 86390 1
500054 99500054 1001 86380 86390 1
500021 99500021 1001 86380 86390 1
500125 99500125 1001 86380 86390 1
500177 99500177 1001 86380 86390 1
500669 99500669 1001 86380 86390 1
500517 99500517 1001 86380 86390 1
500287 99500287 1001 86380 86390 1
500262 99500262 1001 86380 86390 1
501007 99501007 1001 86380 86390 1
500907 99500907 1001 86380 86390 1
501609 99501609 1001 86380 86390 1
501478 99501478 1001 86380 86390 1
501455 99501455 1001 86380 86390 1
501421 99501421 1001 86380 86390 1
501318 99501318 1001 86380 86390 1
501319 99501319 1001 86380 86390 1
501399 99501399 1001 86380 86390 1
501348 99501348 1001 86380 86390 1
501430 99501430 1001 86380 86390 1
501151 99501151 1001 86380 86390 1
501217 99501217 1001 86380 86390 1
501101 99501101 1001 86380 86390 1
501172 99501172 1001 86380 86390 1
501688 99501688 1001 86380 86390 1
501845 99501845 1001 86380 86390 1
501652 99501652 1001 86380 86390 1
501837 99501837 1001 86380 86390 1
501710 99501710 1001 86380 86390 1
502415 99502415 1001 86380 86390 1
502433 99502433 1001 86380 86390 1
502303 99502303 1001 86380 86390 1
501875 99501875 1001 86380 86390 1
502021 99502021 1001 86380 86390 1
502595 99502595 1001 86380 86390 1
502648 99502648 1001 86380 86390 1
502559 99502559 1001 86380 86390 1
502637 99502637 1001 86380 86390 1
502488 99502488 1001 86380 86390 1
503100 99503100 1001 86380 86390 1
503243 99503243 1001 86380 86390 1
503263 99503263 1001 86380 86390 1
503020 99503020 1001 86380 86390 1
502855 99502855 1001 86380 86390 1
502845 99502845 1001 86380 86390 1
502784 99502784 1001 86380 86390 1
502695 99502695 1001 86380 86390 1
503315 99503315 1001 86380 86390 1
503384 99503384 1001 86380 86390 1
503494 99503494 1001 86380 86390 1
503417 99503417 1001 86380 86390 1
503301 99503301 1001 86380 86390 1
504003 99504003 1001 86380 86390 1
504062 99504062 1001 86380 86390 1
503972 99503972 1001 86380 86390 1
504025 99504025 1001 86380 86390 1
503937 99503937 1001 86380 86390 1
503838 99503838 1001 86380 86390 1
503736 99503736 1001 86380 86390 1
503780 99503780 1001 86380 86390 1
503910 99503910 1001 86380 86390 1
503898 99503898 1001 86380 86390 1
503640 99503640 1001 86380 86390 1
503681 99503681 1001 86380 86390 1
503500 99503500 1001 86380 86390 1
503566 99503566 1001 86380 86390 1
503515 99503515 1001 86380 86390 1
503634 99503634 1001 86380 86390 1
503558 99503558 1001 86380 86390 1
503508 99503508 1001 86380 86390 1
503561 99503561 1001 86380 86390 1
504156 99504156 1001 86380 86390 1
504291 99504291 1001 86380 86390 1
504123 99504123 1001 86380 86390 1
504202 99504202 1001 86380 86390 1
504817 99504817 1001 86380 86390 1
504607 99504607 1001 86380 86390 1
504495 99504495 1001 86380 86390 1
504339 99504339 1001 86380 86390 1
504406 99504406 1001 86380 86390 1
504357 99504357 1001 86380 86390 1
504345 99504345 1001 86380 86390 1
504476 99504476 1001 86380 86390 1
504412 99504412 1001 86380 86390 1
504975 99504975 1001 86380 86390 1
504978 99504978 1001 86380 86390 1
505057 99505057 1001 86380 86390 1
505762 99505762 1001 86380 86390 1
505763 99505763 1001 86380 86390 1
505601 99505601 1001 86380 86390 1
505542 99505542 1001 86380 86390 1
505510 99505510 1001 86380 86390 1
505536 99505536 1001 86380 86390 1
505537 99505537 1001 86380 86390 1
505253 99505253 1001 86380 86390 1
505330 99505330 1001 86380 86390 1
505797 99505797 1001 86380 86390 1
505875 99505875 1001 86380 86390 1
505929 99505929 1001 86380 86390 1
505881 99505881 1001 86380 86390 1
506432 99506432 1001 86380 86390 1
506446 99506446 1001 86380 86390 1
506425 99506425 1001 86380 86390 1
506439 99506439 1001 86380 86390 1
506453 99506453 1001 86380 86390 1
506492 99506492 1001 86380 86390 1
506237 99506237 1001 86380 86390 1
506186 99506186 1001 86380 86390 1
506308 99506308 1001 86380 86390 1
506336 99506336 1001 86380 86390 1
506286 99506286 1001 86380 86390 1
506351 99506351 1001 86380 86390 1
506172 99506172 1001 86380 86390 1
506045 99506045 1001 86380 86390 1
506710 99506710 1001 86380 86390 1
506661 99506661 1001 86380 86390 1
506752 99506752 1001 86380 86390 1
506754 99506754 1001 86380 86390 1
506716 99506716 1001 86380 86390 1
507294 99507294 1001 86380 86390 1
507295 99507295 1001 86380 86390 1
507286 99507286 1001 86380 86390 1
507326 99507326 1001 86380 86390 1
507225 99507225 1001 86380 86390 1
507291 99507291 1001 86380 86390 1
507141 99507141 1001 86380 86390 1
507103 99507103 1001 86380 86390 1
507093 99507093 1001 86380 86390 1
507095 99507095 1001 86380 86390 1
507009 99507009 1001 86380 86390 1
506919 99506919 1001 86380 86390 1
506920 99506920 1001 86380 86390 1
506977 99506977 1001 86380 86390 1
506809 99506809 1001 86380 86390 1
507591 99507591 1001 86380 86390 1
507463 99507463 1001 86380 86390 1
507533 99507533 1001 86380 86390 1
508003 99508003 1001 86380 86390 1
507673 99507673 1001 86380 86390 1
507777 99507777 1001 86380 86390 1
508339 99508339 1001 86380 86390 1
508264 99508264 1001 86380 86390 1
508330 99508330 1001 86380 86390 1
508305 99508305 1001 86380 86390 1
508422 99508422 1001 86380 86390 1
508883 99508883 1001 86380 86390 1
509056 99509056 1001 86380 86390 1
509057 99509057 1001 86380 86390 1
508931 99508931 1001 86380 86390 1
508778 99508778 1001 86380 86390 1
508858 99508858 1001 86380 86390 1
508822 99508822 1001 86380 86390 1
508772 99508772 1001 86380 86390 1
508798 99508798 1001 86380 86390 1
508812 99508812 1001 86380 86390 1
508710 99508710 1001 86380 86390 1
508801 99508801 1001 86380 86390 1
508711 99508711 1001 86380 86390 1
508622 99508622 1001 86380 86390 1
508635 99508635 1001 86380 86390 1
508522 99508522 1001 86380 86390 1
508499 99508499 1001 86380 86390 1
508488 99508488 1001 86380 86390 1
508633 99508633 1001 86380 86390 1
509138 99509138 1001 86380 86390 1
509231 99509231 1001 86380 86390 1
509104 99509104 1001 86380 86390 1
509261 99509261 1001 86380 86390 1
509107 99509107 1001 86380 86390 1
509265 99509265 1001 86380 86390 1
509797 99509797 1001 86380 86390 1
509595 99509595 1001 86380 86390 1
509624 99509624 1001 86380 86390 1
509677 99509677 1001 86380 86390 1
509383 99509383 1001 86380 86390 1
509321 99509321 1001 86380 86390 1
509451 99509451 1001 86380 86390 1
509327 99509327 1001 86380 86390 1
509952 99509952 1001 86380 86390 1
509982 99509982 1001 86380 86390 1
509958 99509958 1001 86380 86390 1
510036 99510036 1001 86380 86390 1
510638 99510638 1001 86380 86390 1
510677 99510677 1001 86380 86390 1
510424 99510424 1001 86380 86390 1
510414 99510414 1001 86380 86390 1
510506 99510506 1001 86380 86390 1
510268 99510268 1001 86380 86390 1
510880 99510880 1001 86380 86390 1
510877 99510877 1001 86380 86390 1
511489 99511489 1001 86380 86390 1
511452 99511452 1001 86380 86390 1
511492 99511492 1001 86380 86390 1
511377 99511377 1001 86380 86390 1
511542 99511542 1001 86380 86390 1
511409 99511409 1001 86380 86390 1
511546 99511546 1001 86380 86390 1
511398 99511398 1001 86380 86390 1
511146 99511146 1001 86380 86390 1
511329 99511329 1001 86380 86390 1
511292 99511292 1001 86380 86390 1
511191 99511191 1001 86380 86390 1
511140 99511140 1001 86380 86390 1
510961 99510961 1001 86380 86390 1
511095 99511095 1001 86380 86390 1
510955 99510955 1001 86380 86390 1
511060 99511060 1001 86380 86390 1
511099 99511099 1001 86380 86390 1
511112 99511112 1001 86380 86390 1
511705 99511705 1001 86380 86390 1
511630 99511630 1001 86380 86390 1
511664 99511664 1001 86380 86390 1
512337 99512337 1001 86380 86390 1
512273 99512273 1001 86380 86390 1
512340 99512340 1001 86380 86390 1
512110 99512110 1001 86380 86390 1
511999 99511999 1001 86380 86390 1
512155 99512155 1001 86380 86390 1
512068 99512068 1001 86380 86390 1
512133 99512133 1001 86380 86390 1
512030 99512030 1001 86380 86390 1
512467 99512467 1001 86380 86390 1
512551 99512551 1001 86380 86390 1
512425 99512425 1001 86380 86390 1
513003 99513003 1001 86380 86390 1
513068 99513068 1001 86380 86390 1
513113 99513113 1001 86380 86390 1
513198 99513198 1001 86380 86390 1
512857 99512857 1001 86380 86390 1
512808 99512808 1001 86380 86390 1
512998 99512998 1001 86380 86390 1
512999 99512999 1001 86380 86390 1
512769 99512769 1001 86380 86390 1
512748 99512748 1001 86380 86390 1
512710 99512710 1001 86380 86390 1
512752 99512752 1001 86380 86390 1
513217 99513217 1001 86380 86390 1
513250 99513250 1001 86380 86390 1
513380 99513380 1001 86380 86390 1
513917 99513917 1001 86380 86390 1
513879 99513879 1001 86380 86390 1
513881 99513881 1001 86380 86390 1
513990 99513990 1001 86380 86390 1
513659 99513659 1001 86380 86390 1
513765 99513765 1001 86380 86390 1
513625 99513625 1001 86380 86390 1
513478 99513478 1001 86380 86390 1
513522 99513522 1001 86380 86390 1
513473 99513473 1001 86380 86390 1
514133 99514133 1001 86380 86390 1
514154 99514154 1001 86380 86390 1
514731 99514731 1001 86380 86390 1
514784 99514784 1001 86380 86390 1
514777 99514777 1001 86380 86390 1
514472 99514472 1001 86380 86390 1
514500 99514500 1001 86380 86390 1
514567 99514567 1001 86380 86390 1
514542 99514542 1001 86380 86390 1
514465 99514465 1001 86380 86390 1
514366 99514366 1001 86380 86390 1
514277 99514277 1001 86380 86390 1
514361 99514361 1001 86380 86390 1
514413 99514413 1001 86380 86390 1
514958 99514958 1001 86380 86390 1
514934 99514934 1001 86380 86390 1
515604 99515604 1001 86380 86390 1
515592 99515592 1001 86380 86390 1
515286 99515286 1001 86380 86390 1
515366 99515366 1001 86380 86390 1
515385 99515385 1001 86380 86390 1
515281 99515281 1001 86380 86390 1
515399 99515399 1001 86380 86390 1
515205 99515205 1001 86380 86390 1
515154 99515154 1001 86380 86390 1
515207 99515207 1001 86380 86390 1
515230 99515230 1001 86380 86390 1
515862 99515862 1001 86380 86390 1
515777 99515777 1001 86380 86390 1
515778 99515778 1001 86380 86390 1
515868 99515868 1001 86380 86390 1
515872 99515872 1001 86380 86390 1
516411 99516411 1001 86380 86390 1
516416 99516416 1001 86380 86390 1
516169 99516169 1001 86380 86390 1
516171 99516171 1001 86380 86390 1
516173 99516173 1001 86380 86390 1
516290 99516290 1001 86380 86390 1
516046 99516046 1001 86380 86390 1
516065 99516065 1001 86380 86390 1
516093 99516093 1001 86380 86390 1
515899 99515899 1001 86380 86390 1
516547 99516547 1001 86380 86390 1
516550 99516550 1001 86380 86390 1
516526 99516526 1001 86380 86390 1
516674 99516674 1001 86380 86390 1
517213 99517213 1001 86380 86390 1
517137 99517137 1001 86380 86390 1
517253 99517253 1001 86380 86390 1
517117 99517117 1001 86380 86390 1
516780 99516780 1001 86380 86390 1
516900 99516900 1001 86380 86390 1
516732 99516732 1001 86380 86390 1
516772 99516772 1001 86380 86390 1
516736 99516736 1001 86380 86390 1
516867 99516867 1001 86380 86390 1
517377 99517377 1001 86380 86390 1
517494 99517494 1001 86380 86390 1
517473 99517473 1001 86380 86390 1
518060 99518060 1001 86380 86390 1
517996 99517996 1001 86380 86390 1
517987 99517987 1001 86380 86390 1
518092 99518092 1001 86380 86390 1
518054 99518054 1001 86380 86390 1
518069 99518069 1001 86380 86390 1
518083 99518083 1001 86380 86390 1
517894 99517894 1001 86380 86390 1
517781 99517781 1001 86380 86390 1
517950 99517950 1001 86380 86390 1
517875 99517875 1001 86380 86390 1
517928 99517928 1001 86380 86390 1
517646 99517646 1001 86380 86390 1
517672 99517672 1001 86380 86390 1
517582 99517582 1001 86380 86390 1
517624 99517624 1001 86380 86390 1
517728 99517728 1001 86380 86390 1
517664 99517664 1001 86380 86390 1
517690 99517690 1001 86380 86390 1
517729 99517729 1001 86380 86390 1
517681 99517681 1001 86380 86390 1
518328 99518328 1001 86380 86390 1
517542 99517542 1001 86380 86390 1
518203 99518203 1001 86380 86390 1
518809 99518809 1001 86380 86390 1
518976 99518976 1001 86380 86390 1
518844 99518844 1001 86380 86390 1
518679 99518679 1001 86380 86390 1
518634 99518634 1001 86380 86390 1
518494 99518494 1001 86380 86390 1
519052 99519052 1001 86380 86390 1
519005 99519005 1001 86380 86390 1
519795 99519795 1001 86380 86390 1
519698 99519698 1001 86380 86390 1
519810 99519810 1001 86380 86390 1
519440 99519440 1001 86380 86390 1
519518 99519518 1001 86380 86390 1
519429 99519429 1001 86380 86390 1
519523 99519523 1001 86380 86390 1
519536 99519536 1001 86380 86390 1
519578 99519578 1001 86380 86390 1
519476 99519476 1001 86380 86390 1
519579 99519579 1001 86380 86390 1
519516 99519516 1001 86380 86390 1
519259 99519259 1001 86380 86390 1
519315 99519315 1001 86380 86390 1
519875 99519875 1001 86380 86390 1
520598 99520598 1001 86380 86390 1
520510 99520510 1001 86380 86390 1
520537 99520537 1001 86380 86390 1
520305 99520305 1001 86380 86390 1
520281 99520281 1001 86380 86390 1
520311 99520311 1001 86380 86390 1
520325 99520325 1001 86380 86390 1
520302 99520302 1001 86380 86390 1
520420 99520420 1001 86380 86390 1
520036 99520036 1001 86380 86390 1
520090 99520090 1001 86380 86390 1
520663 99520663 1001 86380 86390 1
520794 99520794 1001 86380 86390 1
520704 99520704 1001 86380 86390 1
520770 99520770 1001 86380 86390 1
520708 99520708 1001 86380 86390 1
520773 99520773 1001 86380 86390 1
520814 99520814 1001 86380 86390 1
521407 99521407 1001 86380 86390 1
521269 99521269 1001 86380 86390 1
521333 99521333 1001 86380 86390 1
521093 99521093 1001 86380 86390 1
521146 99521146 1001 86380 86390 1
521073 99521073 1001 86380 86390 1
521087 99521087 1001 86380 86390 1
521255 99521255 1001 86380 86390 1
520910 99520910 1001 86380 86390 1
520938 99520938 1001 86380 86390 1
521004 99521004 1001 86380 86390 1
520862 99520862 1001 86380 86390 1
520942 99520942 1001 86380 86390 1
521633 99521633 1001 86380 86390 1
521647 99521647 1001 86380 86390 1
521054 99521054 1001 86380 86390 1
521636 99521636 1001 86380 86390 1
521664 99521664 1001 86380 86390 1
521471 99521471 1001 86380 86390 1
522190 99522190 1001 86380 86390 1
522216 99522216 1001 86380 86390 1
522102 99522102 1001 86380 86390 1
522143 99522143 1001 86380 86390 1
522144 99522144 1001 86380 86390 1
522157 99522157 1001 86380 86390 1
521976 99521976 1001 86380 86390 1
522047 99522047 1001 86380 86390 1
521675 99521675 1001 86380 86390 1
522420 99522420 1001 86380 86390 1
522356 99522356 1001 86380 86390 1
522395 99522395 1001 86380 86390 1
522304 99522304 1001 86380 86390 1
522346 99522346 1001 86380 86390 1
522427 99522427 1001 86380 86390 1
522994 99522994 1001 86380 86390 1
522862 99522862 1001 86380 86390 1
522772 99522772 1001 86380 86390 1
522896 99522896 1001 86380 86390 1
522554 99522554 1001 86380 86390 1
522517 99522517 1001 86380 86390 1
523151 99523151 1001 86380 86390 1
523127 99523127 1001 86380 86390 1
523231 99523231 1001 86380 86390 1
523855 99523855 1001 86380 86390 1
523810 99523810 1001 86380 86390 1
523888 99523888 1001 86380 86390 1
523547 99523547 1001 86380 86390 1
523561 99523561 1001 86380 86390 1
523535 99523535 1001 86380 86390 1
523595 99523595 1001 86380 86390 1
523395 99523395 1001 86380 86390 1
523331 99523331 1001 86380 86390 1
523347 99523347 1001 86380 86390 1
524008 99524008 1001 86380 86390 1
524087 99524087 1001 86380 86390 1
524102 99524102 1001 86380 86390 1
523976 99523976 1001 86380 86390 1
524081 99524081 1001 86380 86390 1
524133 99524133 1001 86380 86390 1
524004 99524004 1001 86380 86390 1
524581 99524581 1001 86380 86390 1
524607 99524607 1001 86380 86390 1
524676 99524676 1001 86380 86390 1
524718 99524718 1001 86380 86390 1
524385 99524385 1001 86380 86390 1
524491 99524491 1001 86380 86390 1
524472 99524472 1001 86380 86390 1
524408 99524408 1001 86380 86390 1
524346 99524346 1001 86380 86390 1
524155 99524155 1001 86380 86390 1
524248 99524248 1001 86380 86390 1
524277 99524277 1001 86380 86390 1
524173 99524173 1001 86380 86390 1
524782 99524782 1001 86380 86390 1
524823 99524823 1001 86380 86390 1
524909 99524909 1001 86380 86390 1
525520 99525520 1001 86380 86390 1
525508 99525508 1001 86380 86390 1
525435 99525435 1001 86380 86390 1
525474 99525474 1001 86380 86390 1
525517 99525517 1001 86380 86390 1
525593 99525593 1001 86380 86390 1
525239 99525239 1001 86380 86390 1
525268 99525268 1001 86380 86390 1
525359 99525359 1001 86380 86390 1
525217 99525217 1001 86380 86390 1
525373 99525373 1001 86380 86390 1
525245 99525245 1001 86380 86390 1
525351 99525351 1001 86380 86390 1
524993 99524993 1001 86380 86390 1
525025 99525025 1001 86380 86390 1
525064 99525064 1001 86380 86390 1
525714 99525714 1001 86380 86390 1
525689 99525689 1001 86380 86390 1
525741 99525741 1001 86380 86390 1
525785 99525785 1001 86380 86390 1
525734 99525734 1001 86380 86390 1
526391 99526391 1001 86380 86390 1
526378 99526378 1001 86380 86390 1
526318 99526318 1001 86380 86390 1
526198 99526198 1001 86380 86390 1
526083 99526083 1001 86380 86390 1
526519 99526519 1001 86380 86390 1
526585 99526585 1001 86380 86390 1
526587 99526587 1001 86380 86390 1
527124 99527124 1001 86380 86390 1
527221 99527221 1001 86380 86390 1
527074 99527074 1001 86380 86390 1
527126 99527126 1001 86380 86390 1
527050 99527050 1001 86380 86390 1
527075 99527075 1001 86380 86390 1
527182 99527182 1001 86380 86390 1
526919 99526919 1001 86380 86390 1
526961 99526961 1001 86380 86390 1
526859 99526859 1001 86380 86390 1
526952 99526952 1001 86380 86390 1
526826 99526826 1001 86380 86390 1
526649 99526649 1001 86380 86390 1
526676 99526676 1001 86380 86390 1
526794 99526794 1001 86380 86390 1
527430 99527430 1001 86380 86390 1
527291 99527291 1001 86380 86390 1
527361 99527361 1001 86380 86390 1
528042 99528042 1001 86380 86390 1
528015 99528015 1001 86380 86390 1
527913 99527913 1001 86380 86390 1
528006 99528006 1001 86380 86390 1
528060 99528060 1001 86380 86390 1
528066 99528066 1001 86380 86390 1
527972 99527972 1001 86380 86390 1
527694 99527694 1001 86380 86390 1
527786 99527786 1001 86380 86390 1
527735 99527735 1001 86380 86390 1
527559 99527559 1001 86380 86390 1
527603 99527603 1001 86380 86390 1
528789 99528789 1001 86380 86390 1
528873 99528873 1001 86380 86390 1
528881 99528881 1001 86380 86390 1
528809 99528809 1001 86380 86390 1
528662 99528662 1001 86380 86390 1
528358 99528358 1001 86380 86390 1
528475 99528475 1001 86380 86390 1
528286 99528286 1001 86380 86390 1
528299 99528299 1001 86380 86390 1
528482 99528482 1001 86380 86390 1
528446 99528446 1001 86380 86390 1
528421 99528421 1001 86380 86390 1
528967 99528967 1001 86380 86390 1
528957 99528957 1001 86380 86390 1
529613 99529613 1001 86380 86390 1
529694 99529694 1001 86380 86390 1
529642 99529642 1001 86380 86390 1
529392 99529392 1001 86380 86390 1
529409 99529409 1001 86380 86390 1
529321 99529321 1001 86380 86390 1
529490 99529490 1001 86380 86390 1
529289 99529289 1001 86380 86390 1
529281 99529281 1001 86380 86390 1
529140 99529140 1001 86380 86390 1
529299 99529299 1001 86380 86390 1
529287 99529287 1001 86380 86390 1
529844 99529844 1001 86380 86390 1
529892 99529892 1001 86380 86390 1
530439 99530439 1001 86380 86390 1
530457 99530457 1001 86380 86390 1
530447 99530447 1001 86380 86390 1
530051 99530051 1001 86380 86390 1
530116 99530116 1001 86380 86390 1
530695 99530695 1001 86380 86390 1
530607 99530607 1001 86380 86390 1
530570 99530570 1001 86380 86390 1
530700 99530700 1001 86380 86390 1
530600 99530600 1001 86380 86390 1
530757 99530757 1001 86380 86390 1
531280 99531280 1001 86380 86390 1
531360 99531360 1001 86380 86390 1
531367 99531367 1001 86380 86390 1
531370 99531370 1001 86380 86390 1
531130 99531130 1001 86380 86390 1
530799 99530799 1001 86380 86390 1
530921 99530921 1001 86380 86390 1
530924 99530924 1001 86380 86390 1
531492 99531492 1001 86380 86390 1
532092 99532092 1001 86380 86390 1
532144 99532144 1001 86380 86390 1
532093 99532093 1001 86380 86390 1
532008 99532008 1001 86380 86390 1
532061 99532061 1001 86380 86390 1
531937 99531937 1001 86380 86390 1
531952 99531952 1001 86380 86390 1
531901 99531901 1001 86380 86390 1
531799 99531799 1001 86380 86390 1
531968 99531968 1001 86380 86390 1
531754 99531754 1001 86380 86390 1
531768 99531768 1001 86380 86390 1
531733 99531733 1001 86380 86390 1
531788 99531788 1001 86380 86390 1
531685 99531685 1001 86380 86390 1
531699 99531699 1001 86380 86390 1
532943 99532943 1001 86380 86390 1
532830 99532830 1001 86380 86390 1
532868 99532868 1001 86380 86390 1
532659 99532659 1001 86380 86390 1
532814 99532814 1001 86380 86390 1
532648 99532648 1001 86380 86390 1
532779 99532779 1001 86380 86390 1
532808 99532808 1001 86380 86390 1
532627 99532627 1001 86380 86390 1
532696 99532696 1001 86380 86390 1
532491 99532491 1001 86380 86390 1
533198 99533198 1001 86380 86390 1
533097 99533097 1001 86380 86390 1
533857 99533857 1001 86380 86390 1
533757 99533757 1001 86380 86390 1
533712 99533712 1001 86380 86390 1
533580 99533580 1001 86380 86390 1
533505 99533505 1001 86380 86390 1
533252 99533252 1001 86380 86390 1
533256 99533256 1001 86380 86390 1
533908 99533908 1001 86380 86390 1
533939 99533939 1001 86380 86390 1
533919 99533919 1001 86380 86390 1
533984 99533984 1001 86380 86390 1
534596 99534596 1001 86380 86390 1
534676 99534676 1001 86380 86390 1
534304 99534304 1001 86380 86390 1
534078 99534078 1001 86380 86390 1
534176 99534176 1001 86380 86390 1
534880 99534880 1001 86380 86390 1
534757 99534757 1001 86380 86390 1
535149 99535149 1001 86380 86390 1
535101 99535101 1001 86380 86390 1
535154 99535154 1001 86380 86390 1
535143 99535143 1001 86380 86390 1
535210 99535210 1001 86380 86390 1
535119 99535119 1001 86380 86390 1
534905 99534905 1001 86380 86390 1
534966 99534966 1001 86380 86390 1
535005 99535005 1001 86380 86390 1
535560 99535560 1001 86380 86390 1
535677 99535677 1001 86380 86390 1
535696 99535696 1001 86380 86390 1
535593 99535593 1001 86380 86390 1
535595 99535595 1001 86380 86390 1
535648 99535648 1001 86380 86390 1
536336 99536336 1001 86380 86390 1
536134 99536134 1001 86380 86390 1
536227 99536227 1001 86380 86390 1
536320 99536320 1001 86380 86390 1
536011 99536011 1001 86380 86390 1
535863 99535863 1001 86380 86390 1
535787 99535787 1001 86380 86390 1
535766 99535766 1001 86380 86390 1
536451 99536451 1001 86380 86390 1
536347 99536347 1001 86380 86390 1
536388 99536388 1001 86380 86390 1
536417 99536417 1001 86380 86390 1
536384 99536384 1001 86380 86390 1
537101 99537101 1001 86380 86390 1
536867 99536867 1001 86380 86390 1
536765 99536765 1001 86380 86390 1
536846 99536846 1001 86380 86390 1
536950 99536950 1001 86380 86390 1
536761 99536761 1001 86380 86390 1
536557 99536557 1001 86380 86390 1
536664 99536664 1001 86380 86390 1
536690 99536690 1001 86380 86390 1
536716 99536716 1001 86380 86390 1
536657 99536657 1001 86380 86390 1
537276 99537276 1001 86380 86390 1
536959 99536959 1001 86380 86390 1
537293 99537293 1001 86380 86390 1
537301 99537301 1001 86380 86390 1
537969 99537969 1001 86380 86390 1
537885 99537885 1001 86380 86390 1
537693 99537693 1001 86380 86390 1
537596 99537596 1001 86380 86390 1
537623 99537623 1001 86380 86390 1
537782 99537782 1001 86380 86390 1
537446 99537446 1001 86380 86390 1
537452 99537452 1001 86380 86390 1
537521 99537521 1001 86380 86390 1
537392 99537392 1001 86380 86390 1
538051 99538051 1001 86380 86390 1
538058 99538058 1001 86380 86390 1
538192 99538192 1001 86380 86390 1
538101 99538101 1001 86380 86390 1
538791 99538791 1001 86380 86390 1
538667 99538667 1001 86380 86390 1
538711 99538711 1001 86380 86390 1
538533 99538533 1001 86380 86390 1
538465 99538465 1001 86380 86390 1
538229 99538229 1001 86380 86390 1
538947 99538947 1001 86380 86390 1
539000 99539000 1001 86380 86390 1
538936 99538936 1001 86380 86390 1
539005 99539005 1001 86380 86390 1
539452 99539452 1001 86380 86390 1
539373 99539373 1001 86380 86390 1
539245 99539245 1001 86380 86390 1
539289 99539289 1001 86380 86390 1
539277 99539277 1001 86380 86390 1
539146 99539146 1001 86380 86390 1
539123 99539123 1001 86380 86390 1
539654 99539654 1001 86380 86390 1
539707 99539707 1001 86380 86390 1
540421 99540421 1001 86380 86390 1
540441 99540441 1001 86380 86390 1
540454 99540454 1001 86380 86390 1
540350 99540350 1001 86380 86390 1
540176 99540176 1001 86380 86390 1
540065 99540065 1001 86380 86390 1
539986 99539986 1001 86380 86390 1
540512 99540512 1001 86380 86390 1
540486 99540486 1001 86380 86390 1
541140 99541140 1001 86380 86390 1
541172 99541172 1001 86380 86390 1
541198 99541198 1001 86380 86390 1
541279 99541279 1001 86380 86390 1
541011 99541011 1001 86380 86390 1
541013 99541013 1001 86380 86390 1
541054 99541054 1001 86380 86390 1
540886 99540886 1001 86380 86390 1
541029 99541029 1001 86380 86390 1
541082 99541082 1001 86380 86390 1
541031 99541031 1001 86380 86390 1
541061 99541061 1001 86380 86390 1
540781 99540781 1001 86380 86390 1
540680 99540680 1001 86380 86390 1
540785 99540785 1001 86380 86390 1
541407 99541407 1001 86380 86390 1
541305 99541305 1001 86380 86390 1
541463 99541463 1001 86380 86390 1
541400 99541400 1001 86380 86390 1
541440 99541440 1001 86380 86390 1
541454 99541454 1001 86380 86390 1
541458 99541458 1001 86380 86390 1
542090 99542090 1001 86380 86390 1
542095 99542095 1001 86380 86390 1
542096 99542096 1001 86380 86390 1
541921 99541921 1001 86380 86390 1
542064 99542064 1001 86380 86390 1
541801 99541801 1001 86380 86390 1
541783 99541783 1001 86380 86390 1
541568 99541568 1001 86380 86390 1
541570 99541570 1001 86380 86390 1
541598 99541598 1001 86380 86390 1
542169 99542169 1001 86380 86390 1
542308 99542308 1001 86380 86390 1
542271 99542271 1001 86380 86390 1
542942 99542942 1001 86380 86390 1
542875 99542875 1001 86380 86390 1
542598 99542598 1001 86380 86390 1
542730 99542730 1001 86380 86390 1
542732 99542732 1001 86380 86390 1
542567 99542567 1001 86380 86390 1
542382 99542382 1001 86380 86390 1
542370 99542370 1001 86380 86390 1
542474 99542474 1001 86380 86390 1
542384 99542384 1001 86380 86390 1
543072 99543072 1001 86380 86390 1
542982 99542982 1001 86380 86390 1
543126 99543126 1001 86380 86390 1
542997 99542997 1001 86380 86390 1
542946 99542946 1001 86380 86390 1
543130 99543130 1001 86380 86390 1
543092 99543092 1001 86380 86390 1
543056 99543056 1001 86380 86390 1
543123 99543123 1001 86380 86390 1
543712 99543712 1001 86380 86390 1
543652 99543652 1001 86380 86390 1
543628 99543628 1001 86380 86390 1
543481 99543481 1001 86380 86390 1
543520 99543520 1001 86380 86390 1
543432 99543432 1001 86380 86390 1
543458 99543458 1001 86380 86390 1
543369 99543369 1001 86380 86390 1
543224 99543224 1001 86380 86390 1
543795 99543795 1001 86380 86390 1
543861 99543861 1001 86380 86390 1
543773 99543773 1001 86380 86390 1
543975 99543975 1001 86380 86390 1
544508 99544508 1001 86380 86390 1
544415 99544415 1001 86380 86390 1
544442 99544442 1001 86380 86390 1
544277 99544277 1001 86380 86390 1
544316 99544316 1001 86380 86390 1
544266 99544266 1001 86380 86390 1
544202 99544202 1001 86380 86390 1
544203 99544203 1001 86380 86390 1
544350 99544350 1001 86380 86390 1
544000 99544000 1001 86380 86390 1
544143 99544143 1001 86380 86390 1
544079 99544079 1001 86380 86390 1
544660 99544660 1001 86380 86390 1
435061 522 1001 30060 39957 1
400747 1133 1001 240 777 1
436274 527 1001 77940 78657 1
506386 1014 1001 37012 37311 1
511922 821 1002 30026 35169 1
531539 635 1002 28279 35502 1
539974 485 1001 47827 48127 1
540015 754 1001 26682 26981 1
400043 99400043 1001 86380 86390 1
400130 99400130 1001 86380 86390 1
400254 99400254 1001 86380 86390 1
400279 99400279 1001 86380 86390 1
400339 99400339 1001 86380 86390 1
400700 99400700 1001 86380 86390 1
400787 99400787 1001 86380 86390 1
400810 99400810 1001 86380 86390 1
400946 99400946 1001 86380 86390 1
401077 99401077 1001 86380 86390 1
401679 99401679 1001 86380 86390 1
401732 99401732 1001 86380 86390 1
402006 99402006 1001 86380 86390 1
402123 99402123 1001 86380 86390 1
402364 99402364 1001 86380 86390 1
402664 99402664 1001 86380 86390 1
402721 99402721 1001 86380 86390 1
402773 99402773 1001 86380 86390 1
402717 99402717 1001 86380 86390 1
403469 99403469 1001 86380 86390 1
403606 99403606 1001 86380 86390 1
403658 99403658 1001 86380 86390 1
403787 99403787 1001 86380 86390 1
403769 99403769 1001 86380 86390 1
403961 99403961 1001 86380 86390 1
404296 99404296 1001 86380 86390 1
404413 99404413 1001 86380 86390 1
404460 99404460 1001 86380 86390 1
404565 99404565 1001 86380 86390 1
404508 99404508 1001 86380 86390 1
404702 99404702 1001 86380 86390 1
404971 99404971 1001 86380 86390 1
405200 99405200 1001 86380 86390 1
405222 99405222 1001 86380 86390 1
405446 99405446 1001 86380 86390 1
405625 99405625 1001 86380 86390 1
405775 99405775 1001 86380 86390 1
405779 99405779 1001 86380 86390 1
405917 99405917 1001 86380 86390 1
405999 99405999 1001 86380 86390 1
406031 99406031 1001 86380 86390 1
406296 99406296 1001 86380 86390 1
406591 99406591 1001 86380 86390 1
406660 99406660 1001 86380 86390 1
406973 99406973 1001 86380 86390 1
406994 99406994 1001 86380 86390 1
407038 99407038 1001 86380 86390 1
407228 99407228 1001 86380 86390 1
407197 99407197 1001 86380 86390 1
407415 99407415 1001 86380 86390 1
407538 99407538 1001 86380 86390 1
407540 99407540 1001 86380 86390 1
407488 99407488 1001 86380 86390 1
407806 99407806 1001 86380 86390 1
407896 99407896 1001 86380 86390 1
408006 99408006 1001 86380 86390 1
408477 99408477 1001 86380 86390 1
408419 99408419 1001 86380 86390 1
408739 99408739 1001 86380 86390 1
408762 99408762 1001 86380 86390 1
408864 99408864 1001 86380 86390 1
408927 99408927 1001 86380 86390 1
409041 99409041 1001 86380 86390 1
408983 99408983 1001 86380 86390 1
409174 99409174 1001 86380 86390 1
409095 99409095 1001 86380 86390 1
409284 99409284 1001 86380 86390 1
409259 99409259 1001 86380 86390 1
409360 99409360 1001 86380 86390 1
409495 99409495 1001 86380 86390 1
409601 99409601 1001 86380 86390 1
409718 99409718 1001 86380 86390 1
409788 99409788 1001 86380 86390 1
410101 99410101 1001 86380 86390 1
410187 99410187 1001 86380 86390 1
410133 99410133 1001 86380 86390 1
410448 99410448 1001 86380 86390 1
410687 99410687 1001 86380 86390 1
410665 99410665 1001 86380 86390 1
410696 99410696 1001 86380 86390 1
410699 99410699 1001 86380 86390 1
410803 99410803 1001 86380 86390 1
410878 99410878 1001 86380 86390 1
410968 99410968 1001 86380 86390 1
410922 99410922 1001 86380 86390 1
411147 99411147 1001 86380 86390 1
411182 99411182 1001 86380 86390 1
411454 99411454 1001 86380 86390 1
411688 99411688 1001 86380 86390 1
411881 99411881 1001 86380 86390 1
412037 99412037 1001 86380 86390 1
412234 99412234 1001 86380 86390 1
412280 99412280 1001 86380 86390 1
412472 99412472 1001 86380 86390 1
413316 99413316 1001 86380 86390 1
413351 99413351 1001 86380 86390 1
413092 99413092 1001 86380 86390 1
413094 99413094 1001 86380 86390 1
413149 99413149 1001 86380 86390 1
413050 99413050 1001 86380 86390 1
412969 99412969 1001 86380 86390 1
412527 99412527 1001 86380 86390 1
412624 99412624 1001 86380 86390 1
412873 99412873 1001 86380 86390 1
412657 99412657 1001 86380 86390 1
412859 99412859 1001 86380 86390 1
412883 99412883 1001 86380 86390 1
412796 99412796 1001 86380 86390 1
413946 99413946 1001 86380 86390 1
413725 99413725 1001 86380 86390 1
414106 99414106 1001 86380 86390 1
414057 99414057 1001 86380 86390 1
415153 99415153 1001 86380 86390 1
414528 99414528 1001 86380 86390 1
414857 99414857 1001 86380 86390 1
414529 99414529 1001 86380 86390 1
414333 99414333 1001 86380 86390 1
414486 99414486 1001 86380 86390 1
414368 99414368 1001 86380 86390 1
414237 99414237 1001 86380 86390 1
414418 99414418 1001 86380 86390 1
414119 99414119 1001 86380 86390 1
415425 99415425 1001 86380 86390 1
415541 99415541 1001 86380 86390 1
416612 99416612 1001 86380 86390 1
416762 99416762 1001 86380 86390 1
416744 99416744 1001 86380 86390 1
416438 99416438 1001 86380 86390 1
416140 99416140 1001 86380 86390 1
416501 99416501 1001 86380 86390 1
416166 99416166 1001 86380 86390 1
416429 99416429 1001 86380 86390 1
415888 99415888 1001 86380 86390 1
416022 99416022 1001 86380 86390 1
415899 99415899 1001 86380 86390 1
416003 99416003 1001 86380 86390 1
417092 99417092 1001 86380 86390 1
417312 99417312 1001 86380 86390 1
417100 99417100 1001 86380 86390 1
417362 99417362 1001 86380 86390 1
417111 99417111 1001 86380 86390 1
417503 99417503 1001 86380 86390 1
417515 99417515 1001 86380 86390 1
417542 99417542 1001 86380 86390 1
418712 99418712 1001 86380 86390 1
418557 99418557 1001 86380 86390 1
418491 99418491 1001 86380 86390 1
418766 99418766 1001 86380 86390 1
418492 99418492 1001 86380 86390 1
418612 99418612 1001 86380 86390 1
418332 99418332 1001 86380 86390 1
417677 99417677 1001 86380 86390 1
417752 99417752 1001 86380 86390 1
417781 99417781 1001 86380 86390 1
418887 99418887 1001 86380 86390 1
419086 99419086 1001 86380 86390 1
420409 99420409 1001 86380 86390 1
420270 99420270 1001 86380 86390 1
419454 99419454 1001 86380 86390 1
419393 99419393 1001 86380 86390 1
420456 99420456 1001 86380 86390 1
420668 99420668 1001 86380 86390 1
421866 99421866 1001 86380 86390 1
421947 99421947 1001 86380 86390 1
422060 99422060 1001 86380 86390 1
422020 99422020 1001 86380 86390 1
421828 99421828 1001 86380 86390 1
421549 99421549 1001 86380 86390 1
420990 99420990 1001 86380 86390 1
420920 99420920 1001 86380 86390 1
420978 99420978 1001 86380 86390 1
422282 99422282 1001 86380 86390 1
422188 99422188 1001 86380 86390 1
423468 99423468 1001 86380 86390 1
423638 99423638 1001 86380 86390 1
423458 99423458 1001 86380 86390 1
423484 99423484 1001 86380 86390 1
423210 99423210 1001 86380 86390 1
423142 99423142 1001 86380 86390 1
422702 99422702 1001 86380 86390 1
423890 99423890 1001 86380 86390 1
423873 99423873 1001 86380 86390 1
424110 99424110 1001 86380 86390 1
423817 99423817 1001 86380 86390 1
423765 99423765 1001 86380 86390 1
425080 99425080 1001 86380 86390 1
425219 99425219 1001 86380 86390 1
425324 99425324 1001 86380 86390 1
425341 99425341 1001 86380 86390 1
425139 99425139 1001 86380 86390 1
424641 99424641 1001 86380 86390 1
424804 99424804 1001 86380 86390 1
424623 99424623 1001 86380 86390 1
424868 99424868 1001 86380 86390 1
424974 99424974 1001 86380 86390 1
424754 99424754 1001 86380 86390 1
424564 99424564 1001 86380 86390 1
424518 99424518 1001 86380 86390 1
424177 99424177 1001 86380 86390 1
425632 99425632 1001 86380 86390 1
425668 99425668 1001 86380 86390 1
425626 99425626 1001 86380 86390 1
427033 99427033 1001 86380 86390 1
426847 99426847 1001 86380 86390 1
427005 99427005 1001 86380 86390 1
426939 99426939 1001 86380 86390 1
426580 99426580 1001 86380 86390 1
426677 99426677 1001 86380 86390 1
426315 99426315 1001 86380 86390 1
426684 99426684 1001 86380 86390 1
426415 99426415 1001 86380 86390 1
425842 99425842 1001 86380 86390 1
425902 99425902 1001 86380 86390 1
426264 99426264 1001 86380 86390 1
426004 99426004 1001 86380 86390 1
427399 99427399 1001 86380 86390 1
428592 99428592 1001 86380 86390 1
428483 99428483 1001 86380 86390 1
428722 99428722 1001 86380 86390 1
428386 99428386 1001 86380 86390 1
428563 99428563 1001 86380 86390 1
428088 99428088 1001 86380 86390 1
428195 99428195 1001 86380 86390 1
427708 99427708 1001 86380 86390 1
427907 99427907 1001 86380 86390 1
427619 99427619 1001 86380 86390 1
427551 99427551 1001 86380 86390 1
427552 99427552 1001 86380 86390 1
428763 99428763 1001 86380 86390 1
429129 99429129 1001 86380 86390 1
428934 99428934 1001 86380 86390 1
430043 99430043 1001 86380 86390 1
429904 99429904 1001 86380 86390 1
429601 99429601 1001 86380 86390 1
429863 99429863 1001 86380 86390 1
429544 99429544 1001 86380 86390 1
429433 99429433 1001 86380 86390 1
429551 99429551 1001 86380 86390 1
429203 99429203 1001 86380 86390 1
429258 99429258 1001 86380 86390 1
430714 99430714 1001 86380 86390 1
430649 99430649 1001 86380 86390 1
430521 99430521 1001 86380 86390 1
430606 99430606 1001 86380 86390 1
431991 99431991 1001 86380 86390 1
431752 99431752 1001 86380 86390 1
431841 99431841 1001 86380 86390 1
431976 99431976 1001 86380 86390 1
431785 99431785 1001 86380 86390 1
431589 99431589 1001 86380 86390 1
431389 99431389 1001 86380 86390 1
431541 99431541 1001 86380 86390 1
431602 99431602 1001 86380 86390 1
432252 99432252 1001 86380 86390 1
432129 99432129 1001 86380 86390 1
432316 99432316 1001 86380 86390 1
433397 99433397 1001 86380 86390 1
433418 99433418 1001 86380 86390 1
433277 99433277 1001 86380 86390 1
432909 99432909 1001 86380 86390 1
432981 99432981 1001 86380 86390 1
432920 99432920 1001 86380 86390 1
432802 99432802 1001 86380 86390 1
432831 99432831 1001 86380 86390 1
432624 99432624 1001 86380 86390 1
432663 99432663 1001 86380 86390 1
434043 99434043 1001 86380 86390 1
435345 99435345 1001 86380 86390 1
435390 99435390 1001 86380 86390 1
435017 99435017 1001 86380 86390 1
434971 99434971 1001 86380 86390 1
434951 99434951 1001 86380 86390 1
434651 99434651 1001 86380 86390 1
434632 99434632 1001 86380 86390 1
434891 99434891 1001 86380 86390 1
434520 99434520 1001 86380 86390 1
434279 99434279 1001 86380 86390 1
434449 99434449 1001 86380 86390 1
435839 99435839 1001 86380 86390 1
437156 99437156 1001 86380 86390 1
437016 99437016 1001 86380 86390 1
437147 99437147 1001 86380 86390 1
436472 99436472 1001 86380 86390 1
436036 99436036 1001 86380 86390 1
436290 99436290 1001 86380 86390 1
436074 99436074 1001 86380 86390 1
436173 99436173 1001 86380 86390 1
436245 99436245 1001 86380 86390 1
436276 99436276 1001 86380 86390 1
435965 99435965 1001 86380 86390 1
436061 99436061 1001 86380 86390 1
300018 99300018 1001 86380 86390 1
437301 99437301 1001 86380 86390 1
300098 99300098 1001 86380 86390 1
300061 99300061 1001 86380 86390 1
300629 99300629 1001 86380 86390 1
300539 99300539 1001 86380 86390 1
300704 99300704 1001 86380 86390 1
300619 99300619 1001 86380 86390 1
300356 99300356 1001 86380 86390 1
300333 99300333 1001 86380 86390 1
300806 99300806 1001 86380 86390 1
300912 99300912 1001 86380 86390 1
300811 99300811 1001 86380 86390 1
301470 99301470 1001 86380 86390 1
301358 99301358 1001 86380 86390 1
301233 99301233 1001 86380 86390 1
301298 99301298 1001 86380 86390 1
301288 99301288 1001 86380 86390 1
301159 99301159 1001 86380 86390 1
301225 99301225 1001 86380 86390 1
301295 99301295 1001 86380 86390 1
301002 99301002 1001 86380 86390 1
301028 99301028 1001 86380 86390 1
301067 99301067 1001 86380 86390 1
301098 99301098 1001 86380 86390 1
301631 99301631 1001 86380 86390 1
301609 99301609 1001 86380 86390 1
301560 99301560 1001 86380 86390 1
301732 99301732 1001 86380 86390 1
302356 99302356 1001 86380 86390 1
302364 99302364 1001 86380 86390 1
302184 99302184 1001 86380 86390 1
302340 99302340 1001 86380 86390 1
302187 99302187 1001 86380 86390 1
302077 99302077 1001 86380 86390 1
302015 99302015 1001 86380 86390 1
301989 99301989 1001 86380 86390 1
302160 99302160 1001 86380 86390 1
301851 99301851 1001 86380 86390 1
302560 99302560 1001 86380 86390 1
302492 99302492 1001 86380 86390 1
303145 99303145 1001 86380 86390 1
303121 99303121 1001 86380 86390 1
303182 99303182 1001 86380 86390 1
303183 99303183 1001 86380 86390 1
303186 99303186 1001 86380 86390 1
303194 99303194 1001 86380 86390 1
303193 99303193 1001 86380 86390 1
302886 99302886 1001 86380 86390 1
302877 99302877 1001 86380 86390 1
302933 99302933 1001 86380 86390 1
303001 99303001 1001 86380 86390 1
302793 99302793 1001 86380 86390 1
302706 99302706 1001 86380 86390 1
302602 99302602 1001 86380 86390 1
302656 99302656 1001 86380 86390 1
302773 99302773 1001 86380 86390 1
302712 99302712 1001 86380 86390 1
302741 99302741 1001 86380 86390 1
303003 99303003 1001 86380 86390 1
303220 99303220 1001 86380 86390 1
303364 99303364 1001 86380 86390 1
303300 99303300 1001 86380 86390 1
303328 99303328 1001 86380 86390 1
303950 99303950 1001 86380 86390 1
303862 99303862 1001 86380 86390 1
303838 99303838 1001 86380 86390 1
303742 99303742 1001 86380 86390 1
303762 99303762 1001 86380 86390 1
303464 99303464 1001 86380 86390 1
303493 99303493 1001 86380 86390 1
303528 99303528 1001 86380 86390 1
304036 99304036 1001 86380 86390 1
304102 99304102 1001 86380 86390 1
304211 99304211 1001 86380 86390 1
304657 99304657 1001 86380 86390 1
304682 99304682 1001 86380 86390 1
304768 99304768 1001 86380 86390 1
304525 99304525 1001 86380 86390 1
304565 99304565 1001 86380 86390 1
304644 99304644 1001 86380 86390 1
304490 99304490 1001 86380 86390 1
304478 99304478 1001 86380 86390 1
304599 99304599 1001 86380 86390 1
304278 99304278 1001 86380 86390 1
304243 99304243 1001 86380 86390 1
304275 99304275 1001 86380 86390 1
304366 99304366 1001 86380 86390 1
305042 99305042 1001 86380 86390 1
304998 99304998 1001 86380 86390 1
305502 99305502 1001 86380 86390 1
305298 99305298 1001 86380 86390 1
305398 99305398 1001 86380 86390 1
305465 99305465 1001 86380 86390 1
305080 99305080 1001 86380 86390 1
500156 99500156 1001 86380 86390 1
305687 99305687 1001 86380 86390 1
500045 99500045 1001 86380 86390 1
500737 99500737 1001 86380 86390 1
500712 99500712 1001 86380 86390 1
500780 99500780 1001 86380 86390 1
500630 99500630 1001 86380 86390 1
500444 99500444 1001 86380 86390 1
500450 99500450 1001 86380 86390 1
500425 99500425 1001 86380 86390 1
500309 99500309 1001 86380 86390 1
500246 99500246 1001 86380 86390 1
500363 99500363 1001 86380 86390 1
500250 99500250 1001 86380 86390 1
500948 99500948 1001 86380 86390 1
500990 99500990 1001 86380 86390 1
501579 99501579 1001 86380 86390 1
501611 99501611 1001 86380 86390 1
501594 99501594 1001 86380 86390 1
501585 99501585 1001 86380 86390 1
501238 99501238 1001 86380 86390 1
501163 99501163 1001 86380 86390 1
501062 99501062 1001 86380 86390 1
501094 99501094 1001 86380 86390 1
501095 99501095 1001 86380 86390 1
501734 99501734 1001 86380 86390 1
501828 99501828 1001 86380 86390 1
502338 99502338 1001 86380 86390 1
502393 99502393 1001 86380 86390 1
502419 99502419 1001 86380 86390 1
502444 99502444 1001 86380 86390 1
502222 99502222 1001 86380 86390 1
502082 99502082 1001 86380 86390 1
502150 99502150 1001 86380 86390 1
502204 99502204 1001 86380 86390 1
501990 99501990 1001 86380 86390 1
501848 99501848 1001 86380 86390 1
501957 99501957 1001 86380 86390 1
501867 99501867 1001 86380 86390 1
502476 99502476 1001 86380 86390 1
502479 99502479 1001 86380 86390 1
502626 99502626 1001 86380 86390 1
502640 99502640 1001 86380 86390 1
502486 99502486 1001 86380 86390 1
503215 99503215 1001 86380 86390 1
503242 99503242 1001 86380 86390 1
503191 99503191 1001 86380 86390 1
503107 99503107 1001 86380 86390 1
502906 99502906 1001 86380 86390 1
502983 99502983 1001 86380 86390 1
502996 99502996 1001 86380 86390 1
503031 99503031 1001 86380 86390 1
502762 99502762 1001 86380 86390 1
502806 99502806 1001 86380 86390 1
502716 99502716 1001 86380 86390 1
502690 99502690 1001 86380 86390 1
502745 99502745 1001 86380 86390 1
502720 99502720 1001 86380 86390 1
503420 99503420 1001 86380 86390 1
503339 99503339 1001 86380 86390 1
503977 99503977 1001 86380 86390 1
503955 99503955 1001 86380 86390 1
503770 99503770 1001 86380 86390 1
503745 99503745 1001 86380 86390 1
503839 99503839 1001 86380 86390 1
503680 99503680 1001 86380 86390 1
503543 99503543 1001 86380 86390 1
504121 99504121 1001 86380 86390 1
504317 99504317 1001 86380 86390 1
504139 99504139 1001 86380 86390 1
504846 99504846 1001 86380 86390 1
504874 99504874 1001 86380 86390 1
504892 99504892 1001 86380 86390 1
504590 99504590 1001 86380 86390 1
504508 99504508 1001 86380 86390 1
504396 99504396 1001 86380 86390 1
504958 99504958 1001 86380 86390 1
505012 99505012 1001 86380 86390 1
505605 99505605 1001 86380 86390 1
505724 99505724 1001 86380 86390 1
505489 99505489 1001 86380 86390 1
505201 99505201 1001 86380 86390 1
505325 99505325 1001 86380 86390 1
505196 99505196 1001 86380 86390 1
505277 99505277 1001 86380 86390 1
505200 99505200 1001 86380 86390 1
505807 99505807 1001 86380 86390 1
505786 99505786 1001 86380 86390 1
506563 99506563 1001 86380 86390 1
506495 99506495 1001 86380 86390 1
506509 99506509 1001 86380 86390 1
506565 99506565 1001 86380 86390 1
506410 99506410 1001 86380 86390 1
506594 99506594 1001 86380 86390 1
506354 99506354 1001 86380 86390 1
506214 99506214 1001 86380 86390 1
506331 99506331 1001 86380 86390 1
506207 99506207 1001 86380 86390 1
506081 99506081 1001 86380 86390 1
506056 99506056 1001 86380 86390 1
506161 99506161 1001 86380 86390 1
506168 99506168 1001 86380 86390 1
506712 99506712 1001 86380 86390 1
506793 99506793 1001 86380 86390 1
506796 99506796 1001 86380 86390 1
506657 99506657 1001 86380 86390 1
507391 99507391 1001 86380 86390 1
507277 99507277 1001 86380 86390 1
507074 99507074 1001 86380 86390 1
507120 99507120 1001 86380 86390 1
507148 99507148 1001 86380 86390 1
507213 99507213 1001 86380 86390 1
506957 99506957 1001 86380 86390 1
506990 99506990 1001 86380 86390 1
506966 99506966 1001 86380 86390 1
506979 99506979 1001 86380 86390 1
507523 99507523 1001 86380 86390 1
507500 99507500 1001 86380 86390 1
507607 99507607 1001 86380 86390 1
507586 99507586 1001 86380 86390 1
508126 99508126 1001 86380 86390 1
508139 99508139 1001 86380 86390 1
508205 99508205 1001 86380 86390 1
508077 99508077 1001 86380 86390 1
507942 99507942 1001 86380 86390 1
508007 99508007 1001 86380 86390 1
507995 99507995 1001 86380 86390 1
507996 99507996 1001 86380 86390 1
508024 99508024 1001 86380 86390 1
508038 99508038 1001 86380 86390 1
507922 99507922 1001 86380 86390 1
507847 99507847 1001 86380 86390 1
507756 99507756 1001 86380 86390 1
508377 99508377 1001 86380 86390 1
508275 99508275 1001 86380 86390 1
508269 99508269 1001 86380 86390 1
508270 99508270 1001 86380 86390 1
508964 99508964 1001 86380 86390 1
508965 99508965 1001 86380 86390 1
509018 99509018 1001 86380 86390 1
508881 99508881 1001 86380 86390 1
508920 99508920 1001 86380 86390 1
508972 99508972 1001 86380 86390 1
508797 99508797 1001 86380 86390 1
508759 99508759 1001 86380 86390 1
508722 99508722 1001 86380 86390 1
508698 99508698 1001 86380 86390 1
508557 99508557 1001 86380 86390 1
508644 99508644 1001 86380 86390 1
509086 99509086 1001 86380 86390 1
509230 99509230 1001 86380 86390 1
509182 99509182 1001 86380 86390 1
509212 99509212 1001 86380 86390 1
509838 99509838 1001 86380 86390 1
509813 99509813 1001 86380 86390 1
509809 99509809 1001 86380 86390 1
509506 99509506 1001 86380 86390 1
509572 99509572 1001 86380 86390 1
509551 99509551 1001 86380 86390 1
509371 99509371 1001 86380 86390 1
509977 99509977 1001 86380 86390 1
509990 99509990 1001 86380 86390 1
509962 99509962 1001 86380 86390 1
510586 99510586 1001 86380 86390 1
510471 99510471 1001 86380 86390 1
510515 99510515 1001 86380 86390 1
510373 99510373 1001 86380 86390 1
510464 99510464 1001 86380 86390 1
510439 99510439 1001 86380 86390 1
510184 99510184 1001 86380 86390 1
510302 99510302 1001 86380 86390 1
510190 99510190 1001 86380 86390 1
510230 99510230 1001 86380 86390 1
510126 99510126 1001 86380 86390 1
510181 99510181 1001 86380 86390 1
510750 99510750 1001 86380 86390 1
510879 99510879 1001 86380 86390 1
510753 99510753 1001 86380 86390 1
510728 99510728 1001 86380 86390 1
510806 99510806 1001 86380 86390 1
510807 99510807 1001 86380 86390 1
511180 99511180 1001 86380 86390 1
511288 99511288 1001 86380 86390 1
511203 99511203 1001 86380 86390 1
511128 99511128 1001 86380 86390 1
511065 99511065 1001 86380 86390 1
511111 99511111 1001 86380 86390 1
511656 99511656 1001 86380 86390 1
511686 99511686 1001 86380 86390 1
511614 99511614 1001 86380 86390 1
512303 99512303 1001 86380 86390 1
512248 99512248 1001 86380 86390 1
512236 99512236 1001 86380 86390 1
512089 99512089 1001 86380 86390 1
512012 99512012 1001 86380 86390 1
511908 99511908 1001 86380 86390 1
511845 99511845 1001 86380 86390 1
511924 99511924 1001 86380 86390 1
512383 99512383 1001 86380 86390 1
512544 99512544 1001 86380 86390 1
512900 99512900 1001 86380 86390 1
512865 99512865 1001 86380 86390 1
512908 99512908 1001 86380 86390 1
512597 99512597 1001 86380 86390 1
512629 99512629 1001 86380 86390 1
513371 99513371 1001 86380 86390 1
513273 99513273 1001 86380 86390 1
513622 99513622 1001 86380 86390 1
513689 99513689 1001 86380 86390 1
513793 99513793 1001 86380 86390 1
513796 99513796 1001 86380 86390 1
513630 99513630 1001 86380 86390 1
513437 99513437 1001 86380 86390 1
513451 99513451 1001 86380 86390 1
513454 99513454 1001 86380 86390 1
513591 99513591 1001 86380 86390 1
514116 99514116 1001 86380 86390 1
514808 99514808 1001 86380 86390 1
514760 99514760 1001 86380 86390 1
514776 99514776 1001 86380 86390 1
514675 99514675 1001 86380 86390 1
514792 99514792 1001 86380 86390 1
514538 99514538 1001 86380 86390 1
514461 99514461 1001 86380 86390 1
514451 99514451 1001 86380 86390 1
514505 99514505 1001 86380 86390 1
514534 99514534 1001 86380 86390 1
514244 99514244 1001 86380 86390 1
514921 99514921 1001 86380 86390 1
514917 99514917 1001 86380 86390 1
515647 99515647 1001 86380 86390 1
515429 99515429 1001 86380 86390 1
515471 99515471 1001 86380 86390 1
515277 99515277 1001 86380 86390 1
515305 99515305 1001 86380 86390 1
515306 99515306 1001 86380 86390 1
515462 99515462 1001 86380 86390 1
515166 99515166 1001 86380 86390 1
515233 99515233 1001 86380 86390 1
515073 99515073 1001 86380 86390 1
515113 99515113 1001 86380 86390 1
515216 99515216 1001 86380 86390 1
515799 99515799 1001 86380 86390 1
515882 99515882 1001 86380 86390 1
515701 99515701 1001 86380 86390 1
515780 99515780 1001 86380 86390 1
515846 99515846 1001 86380 86390 1
515769 99515769 1001 86380 86390 1
515704 99515704 1001 86380 86390 1
516437 99516437 1001 86380 86390 1
516404 99516404 1001 86380 86390 1
516098 99516098 1001 86380 86390 1
516273 99516273 1001 86380 86390 1
516223 99516223 1001 86380 86390 1
516018 99516018 1001 86380 86390 1
516060 99516060 1001 86380 86390 1
516063 99516063 1001 86380 86390 1
515939 99515939 1001 86380 86390 1
516701 99516701 1001 86380 86390 1
516676 99516676 1001 86380 86390 1
516651 99516651 1001 86380 86390 1
516562 99516562 1001 86380 86390 1
516579 99516579 1001 86380 86390 1
516619 99516619 1001 86380 86390 1
517302 99517302 1001 86380 86390 1
517186 99517186 1001 86380 86390 1
516953 99516953 1001 86380 86390 1
517084 99517084 1001 86380 86390 1
517112 99517112 1001 86380 86390 1
516763 99516763 1001 86380 86390 1
516737 99516737 1001 86380 86390 1
517502 99517502 1001 86380 86390 1
517452 99517452 1001 86380 86390 1
517517 99517517 1001 86380 86390 1
517132 99517132 1001 86380 86390 1
517380 99517380 1001 86380 86390 1
517419 99517419 1001 86380 86390 1
517407 99517407 1001 86380 86390 1
518024 99518024 1001 86380 86390 1
518004 99518004 1001 86380 86390 1
517949 99517949 1001 86380 86390 1
517915 99517915 1001 86380 86390 1
517813 99517813 1001 86380 86390 1
517563 99517563 1001 86380 86390 1
518175 99518175 1001 86380 86390 1
518202 99518202 1001 86380 86390 1
518165 99518165 1001 86380 86390 1
518167 99518167 1001 86380 86390 1
518336 99518336 1001 86380 86390 1
518957 99518957 1001 86380 86390 1
518645 99518645 1001 86380 86390 1
518775 99518775 1001 86380 86390 1
518637 99518637 1001 86380 86390 1
518406 99518406 1001 86380 86390 1
518497 99518497 1001 86380 86390 1
518446 99518446 1001 86380 86390 1
518449 99518449 1001 86380 86390 1
518475 99518475 1001 86380 86390 1
518439 99518439 1001 86380 86390 1
519130 99519130 1001 86380 86390 1
519113 99519113 1001 86380 86390 1
519688 99519688 1001 86380 86390 1
519505 99519505 1001 86380 86390 1
519597 99519597 1001 86380 86390 1
519559 99519559 1001 86380 86390 1
519472 99519472 1001 86380 86390 1
519528 99519528 1001 86380 86390 1
519517 99519517 1001 86380 86390 1
519391 99519391 1001 86380 86390 1
519330 99519330 1001 86380 86390 1
519385 99519385 1001 86380 86390 1
519864 99519864 1001 86380 86390 1
519984 99519984 1001 86380 86390 1
519974 99519974 1001 86380 86390 1
519871 99519871 1001 86380 86390 1
520639 99520639 1001 86380 86390 1
520530 99520530 1001 86380 86390 1
520560 99520560 1001 86380 86390 1
520471 99520471 1001 86380 86390 1
520365 99520365 1001 86380 86390 1
520327 99520327 1001 86380 86390 1
520115 99520115 1001 86380 86390 1
520068 99520068 1001 86380 86390 1
520187 99520187 1001 86380 86390 1
520795 99520795 1001 86380 86390 1
520657 99520657 1001 86380 86390 1
520843 99520843 1001 86380 86390 1
520740 99520740 1001 86380 86390 1
521338 99521338 1001 86380 86390 1
521385 99521385 1001 86380 86390 1
521373 99521373 1001 86380 86390 1
521455 99521455 1001 86380 86390 1
521427 99521427 1001 86380 86390 1
521235 99521235 1001 86380 86390 1
521097 99521097 1001 86380 86390 1
521115 99521115 1001 86380 86390 1
521063 99521063 1001 86380 86390 1
521065 99521065 1001 86380 86390 1
520998 99520998 1001 86380 86390 1
522277 99522277 1001 86380 86390 1
522287 99522287 1001 86380 86390 1
522110 99522110 1001 86380 86390 1
522074 99522074 1001 86380 86390 1
521923 99521923 1001 86380 86390 1
521939 99521939 1001 86380 86390 1
521710 99521710 1001 86380 86390 1
521768 99521768 1001 86380 86390 1
521707 99521707 1001 86380 86390 1
522491 99522491 1001 86380 86390 1
523105 99523105 1001 86380 86390 1
522974 99522974 1001 86380 86390 1
522913 99522913 1001 86380 86390 1
522830 99522830 1001 86380 86390 1
522894 99522894 1001 86380 86390 1
522550 99522550 1001 86380 86390 1
522607 99522607 1001 86380 86390 1
522660 99522660 1001 86380 86390 1
522652 99522652 1001 86380 86390 1
523306 99523306 1001 86380 86390 1
523257 99523257 1001 86380 86390 1
523829 99523829 1001 86380 86390 1
523755 99523755 1001 86380 86390 1
523744 99523744 1001 86380 86390 1
523796 99523796 1001 86380 86390 1
523930 99523930 1001 86380 86390 1
523597 99523597 1001 86380 86390 1
523651 99523651 1001 86380 86390 1
523737 99523737 1001 86380 86390 1
523481 99523481 1001 86380 86390 1
524058 99524058 1001 86380 86390 1
524124 99524124 1001 86380 86390 1
524090 99524090 1001 86380 86390 1
524013 99524013 1001 86380 86390 1
524039 99524039 1001 86380 86390 1
524681 99524681 1001 86380 86390 1
524469 99524469 1001 86380 86390 1
524445 99524445 1001 86380 86390 1
524511 99524511 1001 86380 86390 1
524215 99524215 1001 86380 86390 1
524268 99524268 1001 86380 86390 1
524321 99524321 1001 86380 86390 1
524233 99524233 1001 86380 86390 1
524328 99524328 1001 86380 86390 1
524834 99524834 1001 86380 86390 1
524828 99524828 1001 86380 86390 1
524855 99524855 1001 86380 86390 1
525495 99525495 1001 86380 86390 1
525458 99525458 1001 86380 86390 1
525489 99525489 1001 86380 86390 1
525503 99525503 1001 86380 86390 1
525529 99525529 1001 86380 86390 1
525401 99525401 1001 86380 86390 1
525519 99525519 1001 86380 86390 1
525354 99525354 1001 86380 86390 1
525254 99525254 1001 86380 86390 1
525244 99525244 1001 86380 86390 1
525021 99525021 1001 86380 86390 1
525060 99525060 1001 86380 86390 1
525023 99525023 1001 86380 86390 1
525165 99525165 1001 86380 86390 1
525114 99525114 1001 86380 86390 1
525116 99525116 1001 86380 86390 1
525142 99525142 1001 86380 86390 1
525787 99525787 1001 86380 86390 1
526361 99526361 1001 86380 86390 1
526260 99526260 1001 86380 86390 1
526351 99526351 1001 86380 86390 1
526261 99526261 1001 86380 86390 1
526237 99526237 1001 86380 86390 1
526048 99526048 1001 86380 86390 1
526022 99526022 1001 86380 86390 1
525961 99525961 1001 86380 86390 1
525823 99525823 1001 86380 86390 1
525954 99525954 1001 86380 86390 1
525955 99525955 1001 86380 86390 1
526459 99526459 1001 86380 86390 1
526502 99526502 1001 86380 86390 1
526557 99526557 1001 86380 86390 1
526596 99526596 1001 86380 86390 1
526508 99526508 1001 86380 86390 1
526625 99526625 1001 86380 86390 1
527241 99527241 1001 86380 86390 1
526993 99526993 1001 86380 86390 1
526706 99526706 1001 86380 86390 1
526761 99526761 1001 86380 86390 1
526646 99526646 1001 86380 86390 1
526751 99526751 1001 86380 86390 1
526808 99526808 1001 86380 86390 1
526809 99526809 1001 86380 86390 1
527302 99527302 1001 86380 86390 1
527332 99527332 1001 86380 86390 1
527939 99527939 1001 86380 86390 1
528069 99528069 1001 86380 86390 1
527792 99527792 1001 86380 86390 1
527702 99527702 1001 86380 86390 1
527835 99527835 1001 86380 86390 1
527826 99527826 1001 86380 86390 1
527553 99527553 1001 86380 86390 1
528193 99528193 1001 86380 86390 1
528117 99528117 1001 86380 86390 1
528131 99528131 1001 86380 86390 1
528868 99528868 1001 86380 86390 1
528830 99528830 1001 86380 86390 1
528718 99528718 1001 86380 86390 1
528834 99528834 1001 86380 86390 1
528633 99528633 1001 86380 86390 1
528517 99528517 1001 86380 86390 1
528548 99528548 1001 86380 86390 1
528615 99528615 1001 86380 86390 1
528628 99528628 1001 86380 86390 1
528288 99528288 1001 86380 86390 1
528924 99528924 1001 86380 86390 1
528971 99528971 1001 86380 86390 1
528947 99528947 1001 86380 86390 1
529690 99529690 1001 86380 86390 1
529341 99529341 1001 86380 86390 1
529498 99529498 1001 86380 86390 1
529408 99529408 1001 86380 86390 1
529330 99529330 1001 86380 86390 1
529396 99529396 1001 86380 86390 1
529461 99529461 1001 86380 86390 1
529145 99529145 1001 86380 86390 1
529125 99529125 1001 86380 86390 1
529107 99529107 1001 86380 86390 1
529899 99529899 1001 86380 86390 1
530465 99530465 1001 86380 86390 1
530362 99530362 1001 86380 86390 1
530531 99530531 1001 86380 86390 1
530380 99530380 1001 86380 86390 1
530542 99530542 1001 86380 86390 1
530544 99530544 1001 86380 86390 1
530360 99530360 1001 86380 86390 1
530194 99530194 1001 86380 86390 1
530289 99530289 1001 86380 86390 1
530304 99530304 1001 86380 86390 1
530240 99530240 1001 86380 86390 1
529993 99529993 1001 86380 86390 1
530694 99530694 1001 86380 86390 1
530617 99530617 1001 86380 86390 1
530689 99530689 1001 86380 86390 1
530703 99530703 1001 86380 86390 1
531345 99531345 1001 86380 86390 1
531299 99531299 1001 86380 86390 1
531111 99531111 1001 86380 86390 1
530984 99530984 1001 86380 86390 1
531153 99531153 1001 86380 86390 1
531001 99531001 1001 86380 86390 1
531003 99531003 1001 86380 86390 1
530829 99530829 1001 86380 86390 1
530894 99530894 1001 86380 86390 1
530871 99530871 1001 86380 86390 1
531547 99531547 1001 86380 86390 1
531566 99531566 1001 86380 86390 1
531388 99531388 1001 86380 86390 1
532039 99532039 1001 86380 86390 1
531807 99531807 1001 86380 86390 1
531885 99531885 1001 86380 86390 1
531986 99531986 1001 86380 86390 1
531619 99531619 1001 86380 86390 1
531723 99531723 1001 86380 86390 1
531711 99531711 1001 86380 86390 1
532281 99532281 1001 86380 86390 1
532325 99532325 1001 86380 86390 1
532366 99532366 1001 86380 86390 1
532224 99532224 1001 86380 86390 1
532302 99532302 1001 86380 86390 1
532895 99532895 1001 86380 86390 1
532887 99532887 1001 86380 86390 1
532838 99532838 1001 86380 86390 1
532625 99532625 1001 86380 86390 1
532690 99532690 1001 86380 86390 1
532652 99532652 1001 86380 86390 1
532666 99532666 1001 86380 86390 1
532680 99532680 1001 86380 86390 1
532694 99532694 1001 86380 86390 1
532707 99532707 1001 86380 86390 1
532595 99532595 1001 86380 86390 1
532454 99532454 1001 86380 86390 1
532561 99532561 1001 86380 86390 1
532434 99532434 1001 86380 86390 1
533107 99533107 1001 86380 86390 1
533141 99533141 1001 86380 86390 1
533117 99533117 1001 86380 86390 1
533666 99533666 1001 86380 86390 1
533767 99533767 1001 86380 86390 1
533602 99533602 1001 86380 86390 1
533630 99533630 1001 86380 86390 1
533466 99533466 1001 86380 86390 1
533598 99533598 1001 86380 86390 1
533276 99533276 1001 86380 86390 1
533343 99533343 1001 86380 86390 1
533976 99533976 1001 86380 86390 1
534028 99534028 1001 86380 86390 1
533990 99533990 1001 86380 86390 1
534582 99534582 1001 86380 86390 1
534350 99534350 1001 86380 86390 1
534443 99534443 1001 86380 86390 1
534344 99534344 1001 86380 86390 1
534436 99534436 1001 86380 86390 1
534282 99534282 1001 86380 86390 1
534134 99534134 1001 86380 86390 1
534122 99534122 1001 86380 86390 1
534240 99534240 1001 86380 86390 1
534242 99534242 1001 86380 86390 1
535434 99535434 1001 86380 86390 1
535510 99535510 1001 86380 86390 1
535413 99535413 1001 86380 86390 1
535365 99535365 1001 86380 86390 1
535258 99535258 1001 86380 86390 1
535105 99535105 1001 86380 86390 1
535301 99535301 1001 86380 86390 1
534933 99534933 1001 86380 86390 1
534907 99534907 1001 86380 86390 1
534910 99534910 1001 86380 86390 1
535637 99535637 1001 86380 86390 1
535665 99535665 1001 86380 86390 1
535616 99535616 1001 86380 86390 1
535683 99535683 1001 86380 86390 1
535582 99535582 1001 86380 86390 1
536277 99536277 1001 86380 86390 1
536016 99536016 1001 86380 86390 1
536081 99536081 1001 86380 86390 1
535953 99535953 1001 86380 86390 1
535841 99535841 1001 86380 86390 1
536535 99536535 1001 86380 86390 1
537012 99537012 1001 86380 86390 1
537150 99537150 1001 86380 86390 1
536842 99536842 1001 86380 86390 1
536868 99536868 1001 86380 86390 1
536753 99536753 1001 86380 86390 1
536839 99536839 1001 86380 86390 1
536580 99536580 1001 86380 86390 1
536711 99536711 1001 86380 86390 1
536542 99536542 1001 86380 86390 1
537216 99537216 1001 86380 86390 1
537837 99537837 1001 86380 86390 1
537839 99537839 1001 86380 86390 1
537895 99537895 1001 86380 86390 1
537897 99537897 1001 86380 86390 1
537671 99537671 1001 86380 86390 1
537739 99537739 1001 86380 86390 1
537421 99537421 1001 86380 86390 1
537460 99537460 1001 86380 86390 1
537369 99537369 1001 86380 86390 1
537410 99537410 1001 86380 86390 1
537372 99537372 1001 86380 86390 1
537466 99537466 1001 86380 86390 1
537377 99537377 1001 86380 86390 1
537417 99537417 1001 86380 86390 1
537430 99537430 1001 86380 86390 1
538083 99538083 1001 86380 86390 1
538674 99538674 1001 86380 86390 1
538650 99538650 1001 86380 86390 1
538746 99538746 1001 86380 86390 1
538609 99538609 1001 86380 86390 1
538469 99538469 1001 86380 86390 1
538534 99538534 1001 86380 86390 1
538241 99538241 1001 86380 86390 1
539462 99539462 1001 86380 86390 1
539623 99539623 1001 86380 86390 1
539307 99539307 1001 86380 86390 1
539414 99539414 1001 86380 86390 1
539233 99539233 1001 86380 86390 1
539402 99539402 1001 86380 86390 1
539220 99539220 1001 86380 86390 1
539213 99539213 1001 86380 86390 1
539706 99539706 1001 86380 86390 1
539671 99539671 1001 86380 86390 1
540379 99540379 1001 86380 86390 1
540354 99540354 1001 86380 86390 1
540420 99540420 1001 86380 86390 1
540447 99540447 1001 86380 86390 1
540457 99540457 1001 86380 86390 1
540389 99540389 1001 86380 86390 1
540200 99540200 1001 86380 86390 1
540256 99540256 1001 86380 86390 1
540128 99540128 1001 86380 86390 1
540027 99540027 1001 86380 86390 1
539930 99539930 1001 86380 86390 1
540546 99540546 1001 86380 86390 1
541229 99541229 1001 86380 86390 1
541257 99541257 1001 86380 86390 1
541258 99541258 1001 86380 86390 1
540882 99540882 1001 86380 86390 1
540948 99540948 1001 86380 86390 1
540911 99540911 1001 86380 86390 1
540950 99540950 1001 86380 86390 1
540964 99540964 1001 86380 86390 1
540926 99540926 1001 86380 86390 1
540983 99540983 1001 86380 86390 1
540769 99540769 1001 86380 86390 1
541303 99541303 1001 86380 86390 1
541344 99541344 1001 86380 86390 1
541425 99541425 1001 86380 86390 1
541442 99541442 1001 86380 86390 1
541314 99541314 1001 86380 86390 1
541367 99541367 1001 86380 86390 1
542068 99542068 1001 86380 86390 1
541787 99541787 1001 86380 86390 1
541776 99541776 1001 86380 86390 1
541881 99541881 1001 86380 86390 1
541743 99541743 1001 86380 86390 1
541670 99541670 1001 86380 86390 1
541688 99541688 1001 86380 86390 1
541599 99541599 1001 86380 86390 1
541690 99541690 1001 86380 86390 1
541574 99541574 1001 86380 86390 1
542194 99542194 1001 86380 86390 1
542170 99542170 1001 86380 86390 1
542318 99542318 1001 86380 86390 1
542809 99542809 1001 86380 86390 1
542892 99542892 1001 86380 86390 1
542544 99542544 1001 86380 86390 1
542726 99542726 1001 86380 86390 1
542516 99542516 1001 86380 86390 1
543131 99543131 1001 86380 86390 1
542977 99542977 1001 86380 86390 1
543135 99543135 1001 86380 86390 1
543019 99543019 1001 86380 86390 1
543591 99543591 1001 86380 86390 1
543671 99543671 1001 86380 86390 1
543747 99543747 1001 86380 86390 1
543372 99543372 1001 86380 86390 1
543490 99543490 1001 86380 86390 1
543448 99543448 1001 86380 86390 1
543176 99543176 1001 86380 86390 1
543262 99543262 1001 86380 86390 1
543200 99543200 1001 86380 86390 1
543355 99543355 1001 86380 86390 1
543240 99543240 1001 86380 86390 1
543786 99543786 1001 86380 86390 1
543839 99543839 1001 86380 86390 1
543970 99543970 1001 86380 86390 1
543828 99543828 1001 86380 86390 1
543893 99543893 1001 86380 86390 1
544567 99544567 1001 86380 86390 1
544500 99544500 1001 86380 86390 1
544577 99544577 1001 86380 86390 1
544542 99544542 1001 86380 86390 1
544439 99544439 1001 86380 86390 1
544591 99544591 1001 86380 86390 1
544429 99544429 1001 86380 86390 1
544270 99544270 1001 86380 86390 1
544273 99544273 1001 86380 86390 1
544005 99544005 1001 86380 86390 1
544137 99544137 1001 86380 86390 1
543982 99543982 1001 86380 86390 1
544701 99544701 1001 86380 86390 1
413401 1007 1001 49500 54837 1
418119 220 1001 36540 37197 1
517465 899 1002 44631 50108 1
400040 99400040 1001 86380 86390 1
400122 99400122 1001 86380 86390 1
400149 99400149 1001 86380 86390 1
400632 99400632 1001 86380 86390 1
400822 99400822 1001 86380 86390 1
400845 99400845 1001 86380 86390 1
401139 99401139 1001 86380 86390 1
401480 99401480 1001 86380 86390 1
401511 99401511 1001 86380 86390 1
401585 99401585 1001 86380 86390 1
401598 99401598 1001 86380 86390 1
401669 99401669 1001 86380 86390 1
401642 99401642 1001 86380 86390 1
401721 99401721 1001 86380 86390 1
401997 99401997 1001 86380 86390 1
402158 99402158 1001 86380 86390 1
402142 99402142 1001 86380 86390 1
402195 99402195 1001 86380 86390 1
402275 99402275 1001 86380 86390 1
402440 99402440 1001 86380 86390 1
402511 99402511 1001 86380 86390 1
402568 99402568 1001 86380 86390 1
402741 99402741 1001 86380 86390 1
402765 99402765 1001 86380 86390 1
402856 99402856 1001 86380 86390 1
402956 99402956 1001 86380 86390 1
402940 99402940 1001 86380 86390 1
403221 99403221 1001 86380 86390 1
403407 99403407 1001 86380 86390 1
403701 99403701 1001 86380 86390 1
403779 99403779 1001 86380 86390 1
403937 99403937 1001 86380 86390 1
404135 99404135 1001 86380 86390 1
404476 99404476 1001 86380 86390 1
404688 99404688 1001 86380 86390 1
404748 99404748 1001 86380 86390 1
404706 99404706 1001 86380 86390 1
404715 99404715 1001 86380 86390 1
404763 99404763 1001 86380 86390 1
404952 99404952 1001 86380 86390 1
404932 99404932 1001 86380 86390 1
404914 99404914 1001 86380 86390 1
405482 99405482 1001 86380 86390 1
405507 99405507 1001 86380 86390 1
405617 99405617 1001 86380 86390 1
405682 99405682 1001 86380 86390 1
405782 99405782 1001 86380 86390 1
405885 99405885 1001 86380 86390 1
406032 99406032 1001 86380 86390 1
406063 99406063 1001 86380 86390 1
406260 99406260 1001 86380 86390 1
406342 99406342 1001 86380 86390 1
406402 99406402 1001 86380 86390 1
406404 99406404 1001 86380 86390 1
406700 99406700 1001 86380 86390 1
406726 99406726 1001 86380 86390 1
406767 99406767 1001 86380 86390 1
406905 99406905 1001 86380 86390 1
406966 99406966 1001 86380 86390 1
407065 99407065 1001 86380 86390 1
407098 99407098 1001 86380 86390 1
407057 99407057 1001 86380 86390 1
407306 99407306 1001 86380 86390 1
407394 99407394 1001 86380 86390 1
407557 99407557 1001 86380 86390 1
407558 99407558 1001 86380 86390 1
407541 99407541 1001 86380 86390 1
407659 99407659 1001 86380 86390 1
407640 99407640 1001 86380 86390 1
407643 99407643 1001 86380 86390 1
407882 99407882 1001 86380 86390 1
407992 99407992 1001 86380 86390 1
408143 99408143 1001 86380 86390 1
408184 99408184 1001 86380 86390 1
408233 99408233 1001 86380 86390 1
408288 99408288 1001 86380 86390 1
408511 99408511 1001 86380 86390 1
408438 99408438 1001 86380 86390 1
408666 99408666 1001 86380 86390 1
408744 99408744 1001 86380 86390 1
409281 99409281 1001 86380 86390 1
409560 99409560 1001 86380 86390 1
409516 99409516 1001 86380 86390 1
409663 99409663 1001 86380 86390 1
409967 99409967 1001 86380 86390 1
410012 99410012 1001 86380 86390 1
410298 99410298 1001 86380 86390 1
410460 99410460 1001 86380 86390 1
410463 99410463 1001 86380 86390 1
410524 99410524 1001 86380 86390 1
410554 99410554 1001 86380 86390 1
410776 99410776 1001 86380 86390 1
410825 99410825 1001 86380 86390 1
410960 99410960 1001 86380 86390 1
411188 99411188 1001 86380 86390 1
411216 99411216 1001 86380 86390 1
411410 99411410 1001 86380 86390 1
411468 99411468 1001 86380 86390 1
411628 99411628 1001 86380 86390 1
411621 99411621 1001 86380 86390 1
411623 99411623 1001 86380 86390 1
411624 99411624 1001 86380 86390 1
411656 99411656 1001 86380 86390 1
411752 99411752 1001 86380 86390 1
411843 99411843 1001 86380 86390 1
412097 99412097 1001 86380 86390 1
412152 99412152 1001 86380 86390 1
412172 99412172 1001 86380 86390 1
412220 99412220 1001 86380 86390 1
412205 99412205 1001 86380 86390 1
412338 99412338 1001 86380 86390 1
412291 99412291 1001 86380 86390 1
413515 99413515 1001 86380 86390 1
413583 99413583 1001 86380 86390 1
413308 99413308 1001 86380 86390 1
413216 99413216 1001 86380 86390 1
412891 99412891 1001 86380 86390 1
412547 99412547 1001 86380 86390 1
413764 99413764 1001 86380 86390 1
413842 99413842 1001 86380 86390 1
413799 99413799 1001 86380 86390 1
415247 99415247 1001 86380 86390 1
415273 99415273 1001 86380 86390 1
415234 99415234 1001 86380 86390 1
414826 99414826 1001 86380 86390 1
414693 99414693 1001 86380 86390 1
414809 99414809 1001 86380 86390 1
414647 99414647 1001 86380 86390 1
415375 99415375 1001 86380 86390 1
415382 99415382 1001 86380 86390 1
415589 99415589 1001 86380 86390 1
416808 99416808 1001 86380 86390 1
416224 99416224 1001 86380 86390 1
416508 99416508 1001 86380 86390 1
416054 99416054 1001 86380 86390 1
417138 99417138 1001 86380 86390 1
417289 99417289 1001 86380 86390 1
417027 99417027 1001 86380 86390 1
417341 99417341 1001 86380 86390 1
417318 99417318 1001 86380 86390 1
417035 99417035 1001 86380 86390 1
418652 99418652 1001 86380 86390 1
418622 99418622 1001 86380 86390 1
418462 99418462 1001 86380 86390 1
418707 99418707 1001 86380 86390 1
418334 99418334 1001 86380 86390 1
418181 99418181 1001 86380 86390 1
418206 99418206 1001 86380 86390 1
418387 99418387 1001 86380 86390 1
417683 99417683 1001 86380 86390 1
417967 99417967 1001 86380 86390 1
418013 99418013 1001 86380 86390 1
417866 99417866 1001 86380 86390 1
419002 99419002 1001 86380 86390 1
420156 99420156 1001 86380 86390 1
420273 99420273 1001 86380 86390 1
419770 99419770 1001 86380 86390 1
419717 99419717 1001 86380 86390 1
419424 99419424 1001 86380 86390 1
419406 99419406 1001 86380 86390 1
419352 99419352 1001 86380 86390 1
419270 99419270 1001 86380 86390 1
420586 99420586 1001 86380 86390 1
420632 99420632 1001 86380 86390 1
421923 99421923 1001 86380 86390 1
421878 99421878 1001 86380 86390 1
421984 99421984 1001 86380 86390 1
421585 99421585 1001 86380 86390 1
421635 99421635 1001 86380 86390 1
421687 99421687 1001 86380 86390 1
421552 99421552 1001 86380 86390 1
421447 99421447 1001 86380 86390 1
421285 99421285 1001 86380 86390 1
421258 99421258 1001 86380 86390 1
421119 99421119 1001 86380 86390 1
421235 99421235 1001 86380 86390 1
420918 99420918 1001 86380 86390 1
421043 99421043 1001 86380 86390 1
421245 99421245 1001 86380 86390 1
421113 99421113 1001 86380 86390 1
422363 99422363 1001 86380 86390 1
422489 99422489 1001 86380 86390 1
422263 99422263 1001 86380 86390 1
422328 99422328 1001 86380 86390 1
423374 99423374 1001 86380 86390 1
423344 99423344 1001 86380 86390 1
423617 99423617 1001 86380 86390 1
423154 99423154 1001 86380 86390 1
423036 99423036 1001 86380 86390 1
423009 99423009 1001 86380 86390 1
422941 99422941 1001 86380 86390 1
422574 99422574 1001 86380 86390 1
422886 99422886 1001 86380 86390 1
425303 99425303 1001 86380 86390 1
424825 99424825 1001 86380 86390 1
424675 99424675 1001 86380 86390 1
424591 99424591 1001 86380 86390 1
424368 99424368 1001 86380 86390 1
424563 99424563 1001 86380 86390 1
424414 99424414 1001 86380 86390 1
424288 99424288 1001 86380 86390 1
425559 99425559 1001 86380 86390 1
425664 99425664 1001 86380 86390 1
425804 99425804 1001 86380 86390 1
425571 99425571 1001 86380 86390 1
425640 99425640 1001 86380 86390 1
425412 99425412 1001 86380 86390 1
427117 99427117 1001 86380 86390 1
426888 99426888 1001 86380 86390 1
426353 99426353 1001 86380 86390 1
426605 99426605 1001 86380 86390 1
426342 99426342 1001 86380 86390 1
426065 99426065 1001 86380 86390 1
426070 99426070 1001 86380 86390 1
426026 99426026 1001 86380 86390 1
425979 99425979 1001 86380 86390 1
427443 99427443 1001 86380 86390 1
427472 99427472 1001 86380 86390 1
427310 99427310 1001 86380 86390 1
428632 99428632 1001 86380 86390 1
428590 99428590 1001 86380 86390 1
428718 99428718 1001 86380 86390 1
428139 99428139 1001 86380 86390 1
428005 99428005 1001 86380 86390 1
427988 99427988 1001 86380 86390 1
427941 99427941 1001 86380 86390 1
428083 99428083 1001 86380 86390 1
427803 99427803 1001 86380 86390 1
427770 99427770 1001 86380 86390 1
428791 99428791 1001 86380 86390 1
428833 99428833 1001 86380 86390 1
430306 99430306 1001 86380 86390 1
430192 99430192 1001 86380 86390 1
429888 99429888 1001 86380 86390 1
429677 99429677 1001 86380 86390 1
429828 99429828 1001 86380 86390 1
429586 99429586 1001 86380 86390 1
429430 99429430 1001 86380 86390 1
430561 99430561 1001 86380 86390 1
430626 99430626 1001 86380 86390 1
430783 99430783 1001 86380 86390 1
430658 99430658 1001 86380 86390 1
431791 99431791 1001 86380 86390 1
431820 99431820 1001 86380 86390 1
431895 99431895 1001 86380 86390 1
431807 99431807 1001 86380 86390 1
431903 99431903 1001 86380 86390 1
432034 99432034 1001 86380 86390 1
431535 99431535 1001 86380 86390 1
431642 99431642 1001 86380 86390 1
430869 99430869 1001 86380 86390 1
431225 99431225 1001 86380 86390 1
430996 99430996 1001 86380 86390 1
432201 99432201 1001 86380 86390 1
432154 99432154 1001 86380 86390 1
432160 99432160 1001 86380 86390 1
433638 99433638 1001 86380 86390 1
433492 99433492 1001 86380 86390 1
433402 99433402 1001 86380 86390 1
433099 99433099 1001 86380 86390 1
433278 99433278 1001 86380 86390 1
432959 99432959 1001 86380 86390 1
432613 99432613 1001 86380 86390 1
432657 99432657 1001 86380 86390 1
434062 99434062 1001 86380 86390 1
434114 99434114 1001 86380 86390 1
433793 99433793 1001 86380 86390 1
433906 99433906 1001 86380 86390 1
433873 99433873 1001 86380 86390 1
435203 99435203 1001 86380 86390 1
435397 99435397 1001 86380 86390 1
435402 99435402 1001 86380 86390 1
435120 99435120 1001 86380 86390 1
435031 99435031 1001 86380 86390 1
434663 99434663 1001 86380 86390 1
434201 99434201 1001 86380 86390 1
434416 99434416 1001 86380 86390 1
435567 99435567 1001 86380 86390 1
435644 99435644 1001 86380 86390 1
435574 99435574 1001 86380 86390 1
436782 99436782 1001 86380 86390 1
437106 99437106 1001 86380 86390 1
436568 99436568 1001 86380 86390 1
436370 99436370 1001 86380 86390 1
436642 99436642 1001 86380 86390 1
436466 99436466 1001 86380 86390 1
436615 99436615 1001 86380 86390 1
436703 99436703 1001 86380 86390 1
436034 99436034 1001 86380 86390 1
436133 99436133 1001 86380 86390 1
437259 99437259 1001 86380 86390 1
300099 99300099 1001 86380 86390 1
300067 99300067 1001 86380 86390 1
300678 99300678 1001 86380 86390 1
300715 99300715 1001 86380 86390 1
300534 99300534 1001 86380 86390 1
300560 99300560 1001 86380 86390 1
300336 99300336 1001 86380 86390 1
300390 99300390 1001 86380 86390 1
300455 99300455 1001 86380 86390 1
300495 99300495 1001 86380 86390 1
300168 99300168 1001 86380 86390 1
300233 99300233 1001 86380 86390 1
300286 99300286 1001 86380 86390 1
300261 99300261 1001 86380 86390 1
300923 99300923 1001 86380 86390 1
300734 99300734 1001 86380 86390 1
300930 99300930 1001 86380 86390 1
300788 99300788 1001 86380 86390 1
300906 99300906 1001 86380 86390 1
301453 99301453 1001 86380 86390 1
301488 99301488 1001 86380 86390 1
301147 99301147 1001 86380 86390 1
301332 99301332 1001 86380 86390 1
301051 99301051 1001 86380 86390 1
301004 99301004 1001 86380 86390 1
300985 99300985 1001 86380 86390 1
301645 99301645 1001 86380 86390 1
301581 99301581 1001 86380 86390 1
301666 99301666 1001 86380 86390 1
301615 99301615 1001 86380 86390 1
301758 99301758 1001 86380 86390 1
302292 99302292 1001 86380 86390 1
302380 99302380 1001 86380 86390 1
302297 99302297 1001 86380 86390 1
302260 99302260 1001 86380 86390 1
302299 99302299 1001 86380 86390 1
302369 99302369 1001 86380 86390 1
302371 99302371 1001 86380 86390 1
302250 99302250 1001 86380 86390 1
302149 99302149 1001 86380 86390 1
302130 99302130 1001 86380 86390 1
302169 99302169 1001 86380 86390 1
302081 99302081 1001 86380 86390 1
301945 99301945 1001 86380 86390 1
301873 99301873 1001 86380 86390 1
302574 99302574 1001 86380 86390 1
303171 99303171 1001 86380 86390 1
303043 99303043 1001 86380 86390 1
303159 99303159 1001 86380 86390 1
303057 99303057 1001 86380 86390 1
303007 99303007 1001 86380 86390 1
303151 99303151 1001 86380 86390 1
303191 99303191 1001 86380 86390 1
303153 99303153 1001 86380 86390 1
303013 99303013 1001 86380 86390 1
303025 99303025 1001 86380 86390 1
302797 99302797 1001 86380 86390 1
302865 99302865 1001 86380 86390 1
302972 99302972 1001 86380 86390 1
302871 99302871 1001 86380 86390 1
302616 99302616 1001 86380 86390 1
302630 99302630 1001 86380 86390 1
302772 99302772 1001 86380 86390 1
302619 99302619 1001 86380 86390 1
302725 99302725 1001 86380 86390 1
303334 99303334 1001 86380 86390 1
303325 99303325 1001 86380 86390 1
303943 99303943 1001 86380 86390 1
303892 99303892 1001 86380 86390 1
303999 99303999 1001 86380 86390 1
304005 99304005 1001 86380 86390 1
303751 99303751 1001 86380 86390 1
303819 99303819 1001 86380 86390 1
303709 99303709 1001 86380 86390 1
303749 99303749 1001 86380 86390 1
303453 99303453 1001 86380 86390 1
303442 99303442 1001 86380 86390 1
303507 99303507 1001 86380 86390 1
303512 99303512 1001 86380 86390 1
304086 99304086 1001 86380 86390 1
304788 99304788 1001 86380 86390 1
304840 99304840 1001 86380 86390 1
304666 99304666 1001 86380 86390 1
304743 99304743 1001 86380 86390 1
304460 99304460 1001 86380 86390 1
304569 99304569 1001 86380 86390 1
304506 99304506 1001 86380 86390 1
304573 99304573 1001 86380 86390 1
304600 99304600 1001 86380 86390 1
304280 99304280 1001 86380 86390 1
304436 99304436 1001 86380 86390 1
304425 99304425 1001 86380 86390 1
304400 99304400 1001 86380 86390 1
304354 99304354 1001 86380 86390 1
305053 99305053 1001 86380 86390 1
305004 99305004 1001 86380 86390 1
305006 99305006 1001 86380 86390 1
305549 99305549 1001 86380 86390 1
305615 99305615 1001 86380 86390 1
305500 99305500 1001 86380 86390 1
305288 99305288 1001 86380 86390 1
305421 99305421 1001 86380 86390 1
305331 99305331 1001 86380 86390 1
305133 99305133 1001 86380 86390 1
305224 99305224 1001 86380 86390 1
500192 99500192 1001 86380 86390 1
305688 99305688 1001 86380 86390 1
500186 99500186 1001 86380 86390 1
500112 99500112 1001 86380 86390 1
500810 99500810 1001 86380 86390 1
500764 99500764 1001 86380 86390 1
500664 99500664 1001 86380 86390 1
500809 99500809 1001 86380 86390 1
500465 99500465 1001 86380 86390 1
500544 99500544 1001 86380 86390 1
500602 99500602 1001 86380 86390 1
500224 99500224 1001 86380 86390 1
500304 99500304 1001 86380 86390 1
500863 99500863 1001 86380 86390 1
500882 99500882 1001 86380 86390 1
500873 99500873 1001 86380 86390 1
501004 99501004 1001 86380 86390 1
501490 99501490 1001 86380 86390 1
501542 99501542 1001 86380 86390 1
501549 99501549 1001 86380 86390 1
501371 99501371 1001 86380 86390 1
501417 99501417 1001 86380 86390 1
501114 99501114 1001 86380 86390 1
501067 99501067 1001 86380 86390 1
501705 99501705 1001 86380 86390 1
501772 99501772 1001 86380 86390 1
501725 99501725 1001 86380 86390 1
501842 99501842 1001 86380 86390 1
502132 99502132 1001 86380 86390 1
502109 99502109 1001 86380 86390 1
502177 99502177 1001 86380 86390 1
502190 99502190 1001 86380 86390 1
501935 99501935 1001 86380 86390 1
501899 99501899 1001 86380 86390 1
501876 99501876 1001 86380 86390 1
501929 99501929 1001 86380 86390 1
502631 99502631 1001 86380 86390 1
502528 99502528 1001 86380 86390 1
502671 99502671 1001 86380 86390 1
502573 99502573 1001 86380 86390 1
502653 99502653 1001 86380 86390 1
502499 99502499 1001 86380 86390 1
502473 99502473 1001 86380 86390 1
503095 99503095 1001 86380 86390 1
503027 99503027 1001 86380 86390 1
502885 99502885 1001 86380 86390 1
502978 99502978 1001 86380 86390 1
503004 99503004 1001 86380 86390 1
502781 99502781 1001 86380 86390 1
502821 99502821 1001 86380 86390 1
502733 99502733 1001 86380 86390 1
502709 99502709 1001 86380 86390 1
503368 99503368 1001 86380 86390 1
503422 99503422 1001 86380 86390 1
503371 99503371 1001 86380 86390 1
503300 99503300 1001 86380 86390 1
504057 99504057 1001 86380 86390 1
503950 99503950 1001 86380 86390 1
503792 99503792 1001 86380 86390 1
503575 99503575 1001 86380 86390 1
503627 99503627 1001 86380 86390 1
503692 99503692 1001 86380 86390 1
503525 99503525 1001 86380 86390 1
503616 99503616 1001 86380 86390 1
503499 99503499 1001 86380 86390 1
503644 99503644 1001 86380 86390 1
503556 99503556 1001 86380 86390 1
503636 99503636 1001 86380 86390 1
503676 99503676 1001 86380 86390 1
503651 99503651 1001 86380 86390 1
503626 99503626 1001 86380 86390 1
504259 99504259 1001 86380 86390 1
504311 99504311 1001 86380 86390 1
504182 99504182 1001 86380 86390 1
504198 99504198 1001 86380 86390 1
504870 99504870 1001 86380 86390 1
504896 99504896 1001 86380 86390 1
504832 99504832 1001 86380 86390 1
504937 99504937 1001 86380 86390 1
504676 99504676 1001 86380 86390 1
504725 99504725 1001 86380 86390 1
504454 99504454 1001 86380 86390 1
505091 99505091 1001 86380 86390 1
505028 99505028 1001 86380 86390 1
505578 99505578 1001 86380 86390 1
505682 99505682 1001 86380 86390 1
505702 99505702 1001 86380 86390 1
505587 99505587 1001 86380 86390 1
505528 99505528 1001 86380 86390 1
505477 99505477 1001 86380 86390 1
505440 99505440 1001 86380 86390 1
505520 99505520 1001 86380 86390 1
505457 99505457 1001 86380 86390 1
505485 99505485 1001 86380 86390 1
505189 99505189 1001 86380 86390 1
505794 99505794 1001 86380 86390 1
505939 99505939 1001 86380 86390 1
505865 99505865 1001 86380 86390 1
505943 99505943 1001 86380 86390 1
506557 99506557 1001 86380 86390 1
506316 99506316 1001 86380 86390 1
506382 99506382 1001 86380 86390 1
506190 99506190 1001 86380 86390 1
506245 99506245 1001 86380 86390 1
506377 99506377 1001 86380 86390 1
506109 99506109 1001 86380 86390 1
506112 99506112 1001 86380 86390 1
506633 99506633 1001 86380 86390 1
507307 99507307 1001 86380 86390 1
507402 99507402 1001 86380 86390 1
507250 99507250 1001 86380 86390 1
507356 99507356 1001 86380 86390 1
507023 99507023 1001 86380 86390 1
507106 99507106 1001 86380 86390 1
506892 99506892 1001 86380 86390 1
506814 99506814 1001 86380 86390 1
506895 99506895 1001 86380 86390 1
506936 99506936 1001 86380 86390 1
506876 99506876 1001 86380 86390 1
507448 99507448 1001 86380 86390 1
507435 99507435 1001 86380 86390 1
507608 99507608 1001 86380 86390 1
508198 99508198 1001 86380 86390 1
508097 99508097 1001 86380 86390 1
508032 99508032 1001 86380 86390 1
507999 99507999 1001 86380 86390 1
507948 99507948 1001 86380 86390 1
507629 99507629 1001 86380 86390 1
508380 99508380 1001 86380 86390 1
508911 99508911 1001 86380 86390 1
508998 99508998 1001 86380 86390 1
508792 99508792 1001 86380 86390 1
508780 99508780 1001 86380 86390 1
508693 99508693 1001 86380 86390 1
508682 99508682 1001 86380 86390 1
508480 99508480 1001 86380 86390 1
508468 99508468 1001 86380 86390 1
508471 99508471 1001 86380 86390 1
508580 99508580 1001 86380 86390 1
508478 99508478 1001 86380 86390 1
509111 99509111 1001 86380 86390 1
509790 99509790 1001 86380 86390 1
509752 99509752 1001 86380 86390 1
509610 99509610 1001 86380 86390 1
509640 99509640 1001 86380 86390 1
509350 99509350 1001 86380 86390 1
509298 99509298 1001 86380 86390 1
509313 99509313 1001 86380 86390 1
509391 99509391 1001 86380 86390 1
509318 99509318 1001 86380 86390 1
509928 99509928 1001 86380 86390 1
509994 99509994 1001 86380 86390 1
509995 99509995 1001 86380 86390 1
509945 99509945 1001 86380 86390 1
510563 99510563 1001 86380 86390 1
510590 99510590 1001 86380 86390 1
510618 99510618 1001 86380 86390 1
510545 99510545 1001 86380 86390 1
510367 99510367 1001 86380 86390 1
510335 99510335 1001 86380 86390 1
510349 99510349 1001 86380 86390 1
510479 99510479 1001 86380 86390 1
510314 99510314 1001 86380 86390 1
510147 99510147 1001 86380 86390 1
510290 99510290 1001 86380 86390 1
510228 99510228 1001 86380 86390 1
510168 99510168 1001 86380 86390 1
510208 99510208 1001 86380 86390 1
510766 99510766 1001 86380 86390 1
510754 99510754 1001 86380 86390 1
510871 99510871 1001 86380 86390 1
510729 99510729 1001 86380 86390 1
511528 99511528 1001 86380 86390 1
511421 99511421 1001 86380 86390 1
511258 99511258 1001 86380 86390 1
511182 99511182 1001 86380 86390 1
511341 99511341 1001 86380 86390 1
511251 99511251 1001 86380 86390 1
511174 99511174 1001 86380 86390 1
511279 99511279 1001 86380 86390 1
510958 99510958 1001 86380 86390 1
511123 99511123 1001 86380 86390 1
511629 99511629 1001 86380 86390 1
511591 99511591 1001 86380 86390 1
511696 99511696 1001 86380 86390 1
511554 99511554 1001 86380 86390 1
511607 99511607 1001 86380 86390 1
512360 99512360 1001 86380 86390 1
512336 99512336 1001 86380 86390 1
512300 99512300 1001 86380 86390 1
512301 99512301 1001 86380 86390 1
511968 99511968 1001 86380 86390 1
512165 99512165 1001 86380 86390 1
512079 99512079 1001 86380 86390 1
512455 99512455 1001 86380 86390 1
512419 99512419 1001 86380 86390 1
512446 99512446 1001 86380 86390 1
512489 99512489 1001 86380 86390 1
513031 99513031 1001 86380 86390 1
512938 99512938 1001 86380 86390 1
512888 99512888 1001 86380 86390 1
512611 99512611 1001 86380 86390 1
512709 99512709 1001 86380 86390 1
513244 99513244 1001 86380 86390 1
513297 99513297 1001 86380 86390 1
513388 99513388 1001 86380 86390 1
513221 99513221 1001 86380 86390 1
513212 99513212 1001 86380 86390 1
513370 99513370 1001 86380 86390 1
513998 99513998 1001 86380 86390 1
513932 99513932 1001 86380 86390 1
513941 99513941 1001 86380 86390 1
513712 99513712 1001 86380 86390 1
513726 99513726 1001 86380 86390 1
513767 99513767 1001 86380 86390 1
513760 99513760 1001 86380 86390 1
513477 99513477 1001 86380 86390 1
513521 99513521 1001 86380 86390 1
513601 99513601 1001 86380 86390 1
514083 99514083 1001 86380 86390 1
514074 99514074 1001 86380 86390 1
514065 99514065 1001 86380 86390 1
514677 99514677 1001 86380 86390 1
514690 99514690 1001 86380 86390 1
514723 99514723 1001 86380 86390 1
514767 99514767 1001 86380 86390 1
514459 99514459 1001 86380 86390 1
514525 99514525 1001 86380 86390 1
514463 99514463 1001 86380 86390 1
514392 99514392 1001 86380 86390 1
514251 99514251 1001 86380 86390 1
514428 99514428 1001 86380 86390 1
514441 99514441 1001 86380 86390 1
514378 99514378 1001 86380 86390 1
515055 99515055 1001 86380 86390 1
514904 99514904 1001 86380 86390 1
515595 99515595 1001 86380 86390 1
515609 99515609 1001 86380 86390 1
515549 99515549 1001 86380 86390 1
515311 99515311 1001 86380 86390 1
515379 99515379 1001 86380 86390 1
515472 99515472 1001 86380 86390 1
515460 99515460 1001 86380 86390 1
515241 99515241 1001 86380 86390 1
515072 99515072 1001 86380 86390 1
515164 99515164 1001 86380 86390 1
515685 99515685 1001 86380 86390 1
515781 99515781 1001 86380 86390 1
515782 99515782 1001 86380 86390 1
516369 99516369 1001 86380 86390 1
516360 99516360 1001 86380 86390 1
516445 99516445 1001 86380 86390 1
515954 99515954 1001 86380 86390 1
515955 99515955 1001 86380 86390 1
516024 99516024 1001 86380 86390 1
515907 99515907 1001 86380 86390 1
515896 99515896 1001 86380 86390 1
516000 99516000 1001 86380 86390 1
515901 99515901 1001 86380 86390 1
516636 99516636 1001 86380 86390 1
516513 99516513 1001 86380 86390 1
516670 99516670 1001 86380 86390 1
516697 99516697 1001 86380 86390 1
517307 99517307 1001 86380 86390 1
517159 99517159 1001 86380 86390 1
517136 99517136 1001 86380 86390 1
516941 99516941 1001 86380 86390 1
517046 99517046 1001 86380 86390 1
517063 99517063 1001 86380 86390 1
516872 99516872 1001 86380 86390 1
516720 99516720 1001 86380 86390 1
516841 99516841 1001 86380 86390 1
517399 99517399 1001 86380 86390 1
517519 99517519 1001 86380 86390 1
517507 99517507 1001 86380 86390 1
517539 99517539 1001 86380 86390 1
517995 99517995 1001 86380 86390 1
518130 99518130 1001 86380 86390 1
518153 99518153 1001 86380 86390 1
517879 99517879 1001 86380 86390 1
517861 99517861 1001 86380 86390 1
517759 99517759 1001 86380 86390 1
517798 99517798 1001 86380 86390 1
517863 99517863 1001 86380 86390 1
517787 99517787 1001 86380 86390 1
517666 99517666 1001 86380 86390 1
517590 99517590 1001 86380 86390 1
517733 99517733 1001 86380 86390 1
517670 99517670 1001 86380 86390 1
518305 99518305 1001 86380 86390 1
518332 99518332 1001 86380 86390 1
518194 99518194 1001 86380 86390 1
518352 99518352 1001 86380 86390 1
518899 99518899 1001 86380 86390 1
518958 99518958 1001 86380 86390 1
518905 99518905 1001 86380 86390 1
518816 99518816 1001 86380 86390 1
518818 99518818 1001 86380 86390 1
518615 99518615 1001 86380 86390 1
518748 99518748 1001 86380 86390 1
518633 99518633 1001 86380 86390 1
518380 99518380 1001 86380 86390 1
518396 99518396 1001 86380 86390 1
518565 99518565 1001 86380 86390 1
518373 99518373 1001 86380 86390 1
518557 99518557 1001 86380 86390 1
518545 99518545 1001 86380 86390 1
518392 99518392 1001 86380 86390 1
519050 99519050 1001 86380 86390 1
519182 99519182 1001 86380 86390 1
519029 99519029 1001 86380 86390 1
519751 99519751 1001 86380 86390 1
519742 99519742 1001 86380 86390 1
519743 99519743 1001 86380 86390 1
519682 99519682 1001 86380 86390 1
519519 99519519 1001 86380 86390 1
519601 99519601 1001 86380 86390 1
519422 99519422 1001 86380 86390 1
519450 99519450 1001 86380 86390 1
519344 99519344 1001 86380 86390 1
519308 99519308 1001 86380 86390 1
519955 99519955 1001 86380 86390 1
519968 99519968 1001 86380 86390 1
519610 99519610 1001 86380 86390 1
519908 99519908 1001 86380 86390 1
520614 99520614 1001 86380 86390 1
520491 99520491 1001 86380 86390 1
520459 99520459 1001 86380 86390 1
520321 99520321 1001 86380 86390 1
520335 99520335 1001 86380 86390 1
520429 99520429 1001 86380 86390 1
520124 99520124 1001 86380 86390 1
520061 99520061 1001 86380 86390 1
520088 99520088 1001 86380 86390 1
520159 99520159 1001 86380 86390 1
520212 99520212 1001 86380 86390 1
520808 99520808 1001 86380 86390 1
520797 99520797 1001 86380 86390 1
520707 99520707 1001 86380 86390 1
520711 99520711 1001 86380 86390 1
520724 99520724 1001 86380 86390 1
521299 99521299 1001 86380 86390 1
521466 99521466 1001 86380 86390 1
521391 99521391 1001 86380 86390 1
521334 99521334 1001 86380 86390 1
521283 99521283 1001 86380 86390 1
521413 99521413 1001 86380 86390 1
521056 99521056 1001 86380 86390 1
521230 99521230 1001 86380 86390 1
520912 99520912 1001 86380 86390 1
521003 99521003 1001 86380 86390 1
520915 99520915 1001 86380 86390 1
520982 99520982 1001 86380 86390 1
521489 99521489 1001 86380 86390 1
521534 99521534 1001 86380 86390 1
521524 99521524 1001 86380 86390 1
522196 99522196 1001 86380 86390 1
522276 99522276 1001 86380 86390 1
521971 99521971 1001 86380 86390 1
522036 99522036 1001 86380 86390 1
521890 99521890 1001 86380 86390 1
521903 99521903 1001 86380 86390 1
521956 99521956 1001 86380 86390 1
522442 99522442 1001 86380 86390 1
522457 99522457 1001 86380 86390 1
523068 99523068 1001 86380 86390 1
522969 99522969 1001 86380 86390 1
522973 99522973 1001 86380 86390 1
523040 99523040 1001 86380 86390 1
522863 99522863 1001 86380 86390 1
522773 99522773 1001 86380 86390 1
522774 99522774 1001 86380 86390 1
522722 99522722 1001 86380 86390 1
522764 99522764 1001 86380 86390 1
522856 99522856 1001 86380 86390 1
522871 99522871 1001 86380 86390 1
522567 99522567 1001 86380 86390 1
522519 99522519 1001 86380 86390 1
523271 99523271 1001 86380 86390 1
523295 99523295 1001 86380 86390 1
523805 99523805 1001 86380 86390 1
523849 99523849 1001 86380 86390 1
523906 99523906 1001 86380 86390 1
523713 99523713 1001 86380 86390 1
523585 99523585 1001 86380 86390 1
523573 99523573 1001 86380 86390 1
523544 99523544 1001 86380 86390 1
523414 99523414 1001 86380 86390 1
523432 99523432 1001 86380 86390 1
523459 99523459 1001 86380 86390 1
523460 99523460 1001 86380 86390 1
524125 99524125 1001 86380 86390 1
523991 99523991 1001 86380 86390 1
524044 99524044 1001 86380 86390 1
524578 99524578 1001 86380 86390 1
524756 99524756 1001 86380 86390 1
524626 99524626 1001 86380 86390 1
524761 99524761 1001 86380 86390 1
524474 99524474 1001 86380 86390 1
524514 99524514 1001 86380 86390 1
524452 99524452 1001 86380 86390 1
524415 99524415 1001 86380 86390 1
524505 99524505 1001 86380 86390 1
524524 99524524 1001 86380 86390 1
524333 99524333 1001 86380 86390 1
524206 99524206 1001 86380 86390 1
524338 99524338 1001 86380 86390 1
524183 99524183 1001 86380 86390 1
524210 99524210 1001 86380 86390 1
524250 99524250 1001 86380 86390 1
524862 99524862 1001 86380 86390 1
524945 99524945 1001 86380 86390 1
524804 99524804 1001 86380 86390 1
524973 99524973 1001 86380 86390 1
524935 99524935 1001 86380 86390 1
525277 99525277 1001 86380 86390 1
525201 99525201 1001 86380 86390 1
525026 99525026 1001 86380 86390 1
525078 99525078 1001 86380 86390 1
525393 99525393 1001 86380 86390 1
525598 99525598 1001 86380 86390 1
525651 99525651 1001 86380 86390 1
526346 99526346 1001 86380 86390 1
526243 99526243 1001 86380 86390 1
526221 99526221 1001 86380 86390 1
526407 99526407 1001 86380 86390 1
526041 99526041 1001 86380 86390 1
526047 99526047 1001 86380 86390 1
525843 99525843 1001 86380 86390 1
525922 99525922 1001 86380 86390 1
525937 99525937 1001 86380 86390 1
525956 99525956 1001 86380 86390 1
526614 99526614 1001 86380 86390 1
527186 99527186 1001 86380 86390 1
527112 99527112 1001 86380 86390 1
527190 99527190 1001 86380 86390 1
527054 99527054 1001 86380 86390 1
527119 99527119 1001 86380 86390 1
526945 99526945 1001 86380 86390 1
526989 99526989 1001 86380 86390 1
526825 99526825 1001 86380 86390 1
526816 99526816 1001 86380 86390 1
526662 99526662 1001 86380 86390 1
527337 99527337 1001 86380 86390 1
527329 99527329 1001 86380 86390 1
527408 99527408 1001 86380 86390 1
527436 99527436 1001 86380 86390 1
527360 99527360 1001 86380 86390 1
527400 99527400 1001 86380 86390 1
528012 99528012 1001 86380 86390 1
527925 99527925 1001 86380 86390 1
528016 99528016 1001 86380 86390 1
527820 99527820 1001 86380 86390 1
527772 99527772 1001 86380 86390 1
527825 99527825 1001 86380 86390 1
527801 99527801 1001 86380 86390 1
527547 99527547 1001 86380 86390 1
527653 99527653 1001 86380 86390 1
527569 99527569 1001 86380 86390 1
527622 99527622 1001 86380 86390 1
528208 99528208 1001 86380 86390 1
528210 99528210 1001 86380 86390 1
528109 99528109 1001 86380 86390 1
528277 99528277 1001 86380 86390 1
528201 99528201 1001 86380 86390 1
528747 99528747 1001 86380 86390 1
528864 99528864 1001 86380 86390 1
528814 99528814 1001 86380 86390 1
528780 99528780 1001 86380 86390 1
528644 99528644 1001 86380 86390 1
528620 99528620 1001 86380 86390 1
528652 99528652 1001 86380 86390 1
528364 99528364 1001 86380 86390 1
528313 99528313 1001 86380 86390 1
528472 99528472 1001 86380 86390 1
528994 99528994 1001 86380 86390 1
529059 99529059 1001 86380 86390 1
529098 99529098 1001 86380 86390 1
528958 99528958 1001 86380 86390 1
529653 99529653 1001 86380 86390 1
529529 99529529 1001 86380 86390 1
529606 99529606 1001 86380 86390 1
529676 99529676 1001 86380 86390 1
529484 99529484 1001 86380 86390 1
529328 99529328 1001 86380 86390 1
529371 99529371 1001 86380 86390 1
529117 99529117 1001 86380 86390 1
529739 99529739 1001 86380 86390 1
529809 99529809 1001 86380 86390 1
529839 99529839 1001 86380 86390 1
530454 99530454 1001 86380 86390 1
530416 99530416 1001 86380 86390 1
530327 99530327 1001 86380 86390 1
530146 99530146 1001 86380 86390 1
530342 99530342 1001 86380 86390 1
530149 99530149 1001 86380 86390 1
530164 99530164 1001 86380 86390 1
529986 99529986 1001 86380 86390 1
530106 99530106 1001 86380 86390 1
529981 99529981 1001 86380 86390 1
530685 99530685 1001 86380 86390 1
530649 99530649 1001 86380 86390 1
530731 99530731 1001 86380 86390 1
531294 99531294 1001 86380 86390 1
531128 99531128 1001 86380 86390 1
530940 99530940 1001 86380 86390 1
530850 99530850 1001 86380 86390 1
530945 99530945 1001 86380 86390 1
530883 99530883 1001 86380 86390 1
530846 99530846 1001 86380 86390 1
530912 99530912 1001 86380 86390 1
530796 99530796 1001 86380 86390 1
530968 99530968 1001 86380 86390 1
531498 99531498 1001 86380 86390 1
531564 99531564 1001 86380 86390 1
531552 99531552 1001 86380 86390 1
531504 99531504 1001 86380 86390 1
531427 99531427 1001 86380 86390 1
531479 99531479 1001 86380 86390 1
531505 99531505 1001 86380 86390 1
531415 99531415 1001 86380 86390 1
532117 99532117 1001 86380 86390 1
532180 99532180 1001 86380 86390 1
532163 99532163 1001 86380 86390 1
532164 99532164 1001 86380 86390 1
531856 99531856 1001 86380 86390 1
531908 99531908 1001 86380 86390 1
531792 99531792 1001 86380 86390 1
531734 99531734 1001 86380 86390 1
532243 99532243 1001 86380 86390 1
532388 99532388 1001 86380 86390 1
532301 99532301 1001 86380 86390 1
532382 99532382 1001 86380 86390 1
532318 99532318 1001 86380 86390 1
532241 99532241 1001 86380 86390 1
532215 99532215 1001 86380 86390 1
533012 99533012 1001 86380 86390 1
532876 99532876 1001 86380 86390 1
532763 99532763 1001 86380 86390 1
532656 99532656 1001 86380 86390 1
532580 99532580 1001 86380 86390 1
533068 99533068 1001 86380 86390 1
533059 99533059 1001 86380 86390 1
533730 99533730 1001 86380 86390 1
533830 99533830 1001 86380 86390 1
533725 99533725 1001 86380 86390 1
533633 99533633 1001 86380 86390 1
533597 99533597 1001 86380 86390 1
533293 99533293 1001 86380 86390 1
533336 99533336 1001 86380 86390 1
533401 99533401 1001 86380 86390 1
533326 99533326 1001 86380 86390 1
534012 99534012 1001 86380 86390 1
533975 99533975 1001 86380 86390 1
533965 99533965 1001 86380 86390 1
534523 99534523 1001 86380 86390 1
534566 99534566 1001 86380 86390 1
534401 99534401 1001 86380 86390 1
534428 99534428 1001 86380 86390 1
534416 99534416 1001 86380 86390 1
534358 99534358 1001 86380 86390 1
534320 99534320 1001 86380 86390 1
534398 99534398 1001 86380 86390 1
534143 99534143 1001 86380 86390 1
534195 99534195 1001 86380 86390 1
534746 99534746 1001 86380 86390 1
534813 99534813 1001 86380 86390 1
534858 99534858 1001 86380 86390 1
535344 99535344 1001 86380 86390 1
535480 99535480 1001 86380 86390 1
535283 99535283 1001 86380 86390 1
535271 99535271 1001 86380 86390 1
535104 99535104 1001 86380 86390 1
535131 99535131 1001 86380 86390 1
535172 99535172 1001 86380 86390 1
535012 99535012 1001 86380 86390 1
534990 99534990 1001 86380 86390 1
535523 99535523 1001 86380 86390 1
535513 99535513 1001 86380 86390 1
535526 99535526 1001 86380 86390 1
536135 99536135 1001 86380 86390 1
536244 99536244 1001 86380 86390 1
536001 99536001 1001 86380 86390 1
535966 99535966 1001 86380 86390 1
536098 99536098 1001 86380 86390 1
536087 99536087 1001 86380 86390 1
536127 99536127 1001 86380 86390 1
536064 99536064 1001 86380 86390 1
535948 99535948 1001 86380 86390 1
535741 99535741 1001 86380 86390 1
535917 99535917 1001 86380 86390 1
535736 99535736 1001 86380 86390 1
536450 99536450 1001 86380 86390 1
536472 99536472 1001 86380 86390 1
536485 99536485 1001 86380 86390 1
537135 99537135 1001 86380 86390 1
537038 99537038 1001 86380 86390 1
537066 99537066 1001 86380 86390 1
537067 99537067 1001 86380 86390 1
536978 99536978 1001 86380 86390 1
536931 99536931 1001 86380 86390 1
536894 99536894 1001 86380 86390 1
536869 99536869 1001 86380 86390 1
536889 99536889 1001 86380 86390 1
536619 99536619 1001 86380 86390 1
536558 99536558 1001 86380 86390 1
536679 99536679 1001 86380 86390 1
537200 99537200 1001 86380 86390 1
537808 99537808 1001 86380 86390 1
537814 99537814 1001 86380 86390 1
537641 99537641 1001 86380 86390 1
537697 99537697 1001 86380 86390 1
537581 99537581 1001 86380 86390 1
537726 99537726 1001 86380 86390 1
537675 99537675 1001 86380 86390 1
537598 99537598 1001 86380 86390 1
537599 99537599 1001 86380 86390 1
537526 99537526 1001 86380 86390 1
537503 99537503 1001 86380 86390 1
537413 99537413 1001 86380 86390 1
538162 99538162 1001 86380 86390 1
538137 99538137 1001 86380 86390 1
538687 99538687 1001 86380 86390 1
538740 99538740 1001 86380 86390 1
538757 99538757 1001 86380 86390 1
538708 99538708 1001 86380 86390 1
538524 99538524 1001 86380 86390 1
538590 99538590 1001 86380 86390 1
538376 99538376 1001 86380 86390 1
538251 99538251 1001 86380 86390 1
538277 99538277 1001 86380 86390 1
538345 99538345 1001 86380 86390 1
538217 99538217 1001 86380 86390 1
538928 99538928 1001 86380 86390 1
538828 99538828 1001 86380 86390 1
539011 99539011 1001 86380 86390 1
539014 99539014 1001 86380 86390 1
538939 99538939 1001 86380 86390 1
539449 99539449 1001 86380 86390 1
539311 99539311 1001 86380 86390 1
539391 99539391 1001 86380 86390 1
539238 99539238 1001 86380 86390 1
539383 99539383 1001 86380 86390 1
539124 99539124 1001 86380 86390 1
539138 99539138 1001 86380 86390 1
539203 99539203 1001 86380 86390 1
539025 99539025 1001 86380 86390 1
539657 99539657 1001 86380 86390 1
539814 99539814 1001 86380 86390 1
539686 99539686 1001 86380 86390 1
539763 99539763 1001 86380 86390 1
539818 99539818 1001 86380 86390 1
539649 99539649 1001 86380 86390 1
540418 99540418 1001 86380 86390 1
540467 99540467 1001 86380 86390 1
540136 99540136 1001 86380 86390 1
540218 99540218 1001 86380 86390 1
540062 99540062 1001 86380 86390 1
540260 99540260 1001 86380 86390 1
540131 99540131 1001 86380 86390 1
539984 99539984 1001 86380 86390 1
540023 99540023 1001 86380 86390 1
540581 99540581 1001 86380 86390 1
540621 99540621 1001 86380 86390 1
540670 99540670 1001 86380 86390 1
541128 99541128 1001 86380 86390 1
541158 99541158 1001 86380 86390 1
541274 99541274 1001 86380 86390 1
541147 99541147 1001 86380 86390 1
541069 99541069 1001 86380 86390 1
541087 99541087 1001 86380 86390 1
540686 99540686 1001 86380 86390 1
540787 99540787 1001 86380 86390 1
541485 99541485 1001 86380 86390 1
541408 99541408 1001 86380 86390 1
541391 99541391 1001 86380 86390 1
541443 99541443 1001 86380 86390 1
541393 99541393 1001 86380 86390 1
542070 99542070 1001 86380 86390 1
542060 99542060 1001 86380 86390 1
542037 99542037 1001 86380 86390 1
542052 99542052 1001 86380 86390 1
541865 99541865 1001 86380 86390 1
541793 99541793 1001 86380 86390 1
541617 99541617 1001 86380 86390 1
541672 99541672 1001 86380 86390 1
541686 99541686 1001 86380 86390 1
542202 99542202 1001 86380 86390 1
542154 99542154 1001 86380 86390 1
542219 99542219 1001 86380 86390 1
542128 99542128 1001 86380 86390 1
542916 99542916 1001 86380 86390 1
542799 99542799 1001 86380 86390 1
542715 99542715 1001 86380 86390 1
542550 99542550 1001 86380 86390 1
542590 99542590 1001 86380 86390 1
542739 99542739 1001 86380 86390 1
542337 99542337 1001 86380 86390 1
542352 99542352 1001 86380 86390 1
542394 99542394 1001 86380 86390 1
542329 99542329 1001 86380 86390 1
543068 99543068 1001 86380 86390 1
543738 99543738 1001 86380 86390 1
543679 99543679 1001 86380 86390 1
543707 99543707 1001 86380 86390 1
543378 99543378 1001 86380 86390 1
543485 99543485 1001 86380 86390 1
543461 99543461 1001 86380 86390 1
543849 99543849 1001 86380 86390 1
543850 99543850 1001 86380 86390 1
543889 99543889 1001 86380 86390 1
543945 99543945 1001 86380 86390 1
543829 99543829 1001 86380 86390 1
543907 99543907 1001 86380 86390 1
543805 99543805 1001 86380 86390 1
544524 99544524 1001 86380 86390 1
544473 99544473 1001 86380 86390 1
544422 99544422 1001 86380 86390 1
544435 99544435 1001 86380 86390 1
544475 99544475 1001 86380 86390 1
544582 99544582 1001 86380 86390 1
544441 99544441 1001 86380 86390 1
544454 99544454 1001 86380 86390 1
544318 99544318 1001 86380 86390 1
544197 99544197 1001 86380 86390 1
543978 99543978 1001 86380 86390 1
544168 99544168 1001 86380 86390 1
544646 99544646 1001 86380 86390 1
544394 99544394 1001 86380 86390 1
544707 99544707 1001 86380 86390 1
420089 218 1001 70680 72057 1
434794 965 1001 49020 51897 1
503700 849 1002 54746 60750 1
523180 953 1001 34530 34829 1
400120 99400120 1001 86380 86390 1
400167 99400167 1001 86380 86390 1
400376 99400376 1001 86380 86390 1
400347 99400347 1001 86380 86390 1
400704 99400704 1001 86380 86390 1
400873 99400873 1001 86380 86390 1
401114 99401114 1001 86380 86390 1
401328 99401328 1001 86380 86390 1
401345 99401345 1001 86380 86390 1
401469 99401469 1001 86380 86390 1
401381 99401381 1001 86380 86390 1
401505 99401505 1001 86380 86390 1
401592 99401592 1001 86380 86390 1
401765 99401765 1001 86380 86390 1
401883 99401883 1001 86380 86390 1
401930 99401930 1001 86380 86390 1
402039 99402039 1001 86380 86390 1
402185 99402185 1001 86380 86390 1
402227 99402227 1001 86380 86390 1
402481 99402481 1001 86380 86390 1
402433 99402433 1001 86380 86390 1
402480 99402480 1001 86380 86390 1
402462 99402462 1001 86380 86390 1
402585 99402585 1001 86380 86390 1
402763 99402763 1001 86380 86390 1
402986 99402986 1001 86380 86390 1
402972 99402972 1001 86380 86390 1
403066 99403066 1001 86380 86390 1
402994 99402994 1001 86380 86390 1
402995 99402995 1001 86380 86390 1
403282 99403282 1001 86380 86390 1
403223 99403223 1001 86380 86390 1
403330 99403330 1001 86380 86390 1
403346 99403346 1001 86380 86390 1
403503 99403503 1001 86380 86390 1
403509 99403509 1001 86380 86390 1
403565 99403565 1001 86380 86390 1
403610 99403610 1001 86380 86390 1
403641 99403641 1001 86380 86390 1
403727 99403727 1001 86380 86390 1
403638 99403638 1001 86380 86390 1
404369 99404369 1001 86380 86390 1
404477 99404477 1001 86380 86390 1
404593 99404593 1001 86380 86390 1
404806 99404806 1001 86380 86390 1
404876 99404876 1001 86380 86390 1
404908 99404908 1001 86380 86390 1
404887 99404887 1001 86380 86390 1
404974 99404974 1001 86380 86390 1
405061 99405061 1001 86380 86390 1
405100 99405100 1001 86380 86390 1
405128 99405128 1001 86380 86390 1
405382 99405382 1001 86380 86390 1
405323 99405323 1001 86380 86390 1
405515 99405515 1001 86380 86390 1
405631 99405631 1001 86380 86390 1
405633 99405633 1001 86380 86390 1
405638 99405638 1001 86380 86390 1
405666 99405666 1001 86380 86390 1
405835 99405835 1001 86380 86390 1
405846 99405846 1001 86380 86390 1
405934 99405934 1001 86380 86390 1
406314 99406314 1001 86380 86390 1
407092 99407092 1001 86380 86390 1
407220 99407220 1001 86380 86390 1
407417 99407417 1001 86380 86390 1
407410 99407410 1001 86380 86390 1
407698 99407698 1001 86380 86390 1
407831 99407831 1001 86380 86390 1
407933 99407933 1001 86380 86390 1
407940 99407940 1001 86380 86390 1
408035 99408035 1001 86380 86390 1
408015 99408015 1001 86380 86390 1
408284 99408284 1001 86380 86390 1
408422 99408422 1001 86380 86390 1
408608 99408608 1001 86380 86390 1
408913 99408913 1001 86380 86390 1
408921 99408921 1001 86380 86390 1
409063 99409063 1001 86380 86390 1
409219 99409219 1001 86380 86390 1
409347 99409347 1001 86380 86390 1
409491 99409491 1001 86380 86390 1
409651 99409651 1001 86380 86390 1
409660 99409660 1001 86380 86390 1
409742 99409742 1001 86380 86390 1
409926 99409926 1001 86380 86390 1
410134 99410134 1001 86380 86390 1
410291 99410291 1001 86380 86390 1
410632 99410632 1001 86380 86390 1
410889 99410889 1001 86380 86390 1
411030 99411030 1001 86380 86390 1
411119 99411119 1001 86380 86390 1
411153 99411153 1001 86380 86390 1
411282 99411282 1001 86380 86390 1
411741 99411741 1001 86380 86390 1
411720 99411720 1001 86380 86390 1
411799 99411799 1001 86380 86390 1
411782 99411782 1001 86380 86390 1
411808 99411808 1001 86380 86390 1
411810 99411810 1001 86380 86390 1
411757 99411757 1001 86380 86390 1
411909 99411909 1001 86380 86390 1
411958 99411958 1001 86380 86390 1
411884 99411884 1001 86380 86390 1
412143 99412143 1001 86380 86390 1
413458 99413458 1001 86380 86390 1
413604 99413604 1001 86380 86390 1
413581 99413581 1001 86380 86390 1
413362 99413362 1001 86380 86390 1
413214 99413214 1001 86380 86390 1
412913 99412913 1001 86380 86390 1
413274 99413274 1001 86380 86390 1
413152 99413152 1001 86380 86390 1
413257 99413257 1001 86380 86390 1
412555 99412555 1001 86380 86390 1
412633 99412633 1001 86380 86390 1
413804 99413804 1001 86380 86390 1
413893 99413893 1001 86380 86390 1
413859 99413859 1001 86380 86390 1
414928 99414928 1001 86380 86390 1
415232 99415232 1001 86380 86390 1
415017 99415017 1001 86380 86390 1
414599 99414599 1001 86380 86390 1
414515 99414515 1001 86380 86390 1
414575 99414575 1001 86380 86390 1
414298 99414298 1001 86380 86390 1
414280 99414280 1001 86380 86390 1
415671 99415671 1001 86380 86390 1
415630 99415630 1001 86380 86390 1
415469 99415469 1001 86380 86390 1
415409 99415409 1001 86380 86390 1
415442 99415442 1001 86380 86390 1
415498 99415498 1001 86380 86390 1
416833 99416833 1001 86380 86390 1
416861 99416861 1001 86380 86390 1
416936 99416936 1001 86380 86390 1
416965 99416965 1001 86380 86390 1
416546 99416546 1001 86380 86390 1
415958 99415958 1001 86380 86390 1
415933 99415933 1001 86380 86390 1
415970 99415970 1001 86380 86390 1
415900 99415900 1001 86380 86390 1
416078 99416078 1001 86380 86390 1
416108 99416108 1001 86380 86390 1
415743 99415743 1001 86380 86390 1
417280 99417280 1001 86380 86390 1
417054 99417054 1001 86380 86390 1
417533 99417533 1001 86380 86390 1
418730 99418730 1001 86380 86390 1
418477 99418477 1001 86380 86390 1
418719 99418719 1001 86380 86390 1
418274 99418274 1001 86380 86390 1
418179 99418179 1001 86380 86390 1
418391 99418391 1001 86380 86390 1
418423 99418423 1001 86380 86390 1
418046 99418046 1001 86380 86390 1
418333 99418333 1001 86380 86390 1
417914 99417914 1001 86380 86390 1
419031 99419031 1001 86380 86390 1
419136 99419136 1001 86380 86390 1
419196 99419196 1001 86380 86390 1
419058 99419058 1001 86380 86390 1
419114 99419114 1001 86380 86390 1
420379 99420379 1001 86380 86390 1
420216 99420216 1001 86380 86390 1
420356 99420356 1001 86380 86390 1
420211 99420211 1001 86380 86390 1
420230 99420230 1001 86380 86390 1
419966 99419966 1001 86380 86390 1
419918 99419918 1001 86380 86390 1
420009 99420009 1001 86380 86390 1
419715 99419715 1001 86380 86390 1
419610 99419610 1001 86380 86390 1
420769 99420769 1001 86380 86390 1
421815 99421815 1001 86380 86390 1
421798 99421798 1001 86380 86390 1
421782 99421782 1001 86380 86390 1
421880 99421880 1001 86380 86390 1
421482 99421482 1001 86380 86390 1
421593 99421593 1001 86380 86390 1
421487 99421487 1001 86380 86390 1
421019 99421019 1001 86380 86390 1
420845 99420845 1001 86380 86390 1
421193 99421193 1001 86380 86390 1
420872 99420872 1001 86380 86390 1
422253 99422253 1001 86380 86390 1
422206 99422206 1001 86380 86390 1
422413 99422413 1001 86380 86390 1
422415 99422415 1001 86380 86390 1
423585 99423585 1001 86380 86390 1
423272 99423272 1001 86380 86390 1
423233 99423233 1001 86380 86390 1
423136 99423136 1001 86380 86390 1
423279 99423279 1001 86380 86390 1
422992 99422992 1001 86380 86390 1
422796 99422796 1001 86380 86390 1
422877 99422877 1001 86380 86390 1
422636 99422636 1001 86380 86390 1
423820 99423820 1001 86380 86390 1
423753 99423753 1001 86380 86390 1
423781 99423781 1001 86380 86390 1
423762 99423762 1001 86380 86390 1
424147 99424147 1001 86380 86390 1
425302 99425302 1001 86380 86390 1
425078 99425078 1001 86380 86390 1
425273 99425273 1001 86380 86390 1
424959 99424959 1001 86380 86390 1
424935 99424935 1001 86380 86390 1
424744 99424744 1001 86380 86390 1
424902 99424902 1001 86380 86390 1
424582 99424582 1001 86380 86390 1
424519 99424519 1001 86380 86390 1
425691 99425691 1001 86380 86390 1
425506 99425506 1001 86380 86390 1
425782 99425782 1001 86380 86390 1
425592 99425592 1001 86380 86390 1
425459 99425459 1001 86380 86390 1
426928 99426928 1001 86380 86390 1
426854 99426854 1001 86380 86390 1
426623 99426623 1001 86380 86390 1
426319 99426319 1001 86380 86390 1
425914 99425914 1001 86380 86390 1
426159 99426159 1001 86380 86390 1
427448 99427448 1001 86380 86390 1
427189 99427189 1001 86380 86390 1
428357 99428357 1001 86380 86390 1
428417 99428417 1001 86380 86390 1
428419 99428419 1001 86380 86390 1
428605 99428605 1001 86380 86390 1
428145 99428145 1001 86380 86390 1
428219 99428219 1001 86380 86390 1
428317 99428317 1001 86380 86390 1
428873 99428873 1001 86380 86390 1
429132 99429132 1001 86380 86390 1
429079 99429079 1001 86380 86390 1
428807 99428807 1001 86380 86390 1
428778 99428778 1001 86380 86390 1
428866 99428866 1001 86380 86390 1
430320 99430320 1001 86380 86390 1
430122 99430122 1001 86380 86390 1
430167 99430167 1001 86380 86390 1
429974 99429974 1001 86380 86390 1
429808 99429808 1001 86380 86390 1
429824 99429824 1001 86380 86390 1
429826 99429826 1001 86380 86390 1
429798 99429798 1001 86380 86390 1
429320 99429320 1001 86380 86390 1
429564 99429564 1001 86380 86390 1
429508 99429508 1001 86380 86390 1
429383 99429383 1001 86380 86390 1
430395 99430395 1001 86380 86390 1
430796 99430796 1001 86380 86390 1
430552 99430552 1001 86380 86390 1
430452 99430452 1001 86380 86390 1
430483 99430483 1001 86380 86390 1
431677 99431677 1001 86380 86390 1
431905 99431905 1001 86380 86390 1
431509 99431509 1001 86380 86390 1
431601 99431601 1001 86380 86390 1
430871 99430871 1001 86380 86390 1
430987 99430987 1001 86380 86390 1
431015 99431015 1001 86380 86390 1
431023 99431023 1001 86380 86390 1
432365 99432365 1001 86380 86390 1
433550 99433550 1001 86380 86390 1
433649 99433649 1001 86380 86390 1
433017 99433017 1001 86380 86390 1
433057 99433057 1001 86380 86390 1
432730 99432730 1001 86380 86390 1
432737 99432737 1001 86380 86390 1
434118 99434118 1001 86380 86390 1
433949 99433949 1001 86380 86390 1
435282 99435282 1001 86380 86390 1
435303 99435303 1001 86380 86390 1
435274 99435274 1001 86380 86390 1
434819 99434819 1001 86380 86390 1
434765 99434765 1001 86380 86390 1
434734 99434734 1001 86380 86390 1
434299 99434299 1001 86380 86390 1
434440 99434440 1001 86380 86390 1
434559 99434559 1001 86380 86390 1
434313 99434313 1001 86380 86390 1
435626 99435626 1001 86380 86390 1
435485 99435485 1001 86380 86390 1
435733 99435733 1001 86380 86390 1
435709 99435709 1001 86380 86390 1
437092 99437092 1001 86380 86390 1
437143 99437143 1001 86380 86390 1
437018 99437018 1001 86380 86390 1
436647 99436647 1001 86380 86390 1
436361 99436361 1001 86380 86390 1
436069 99436069 1001 86380 86390 1
436265 99436265 1001 86380 86390 1
300062 99300062 1001 86380 86390 1
437311 99437311 1001 86380 86390 1
300613 99300613 1001 86380 86390 1
300632 99300632 1001 86380 86390 1
300584 99300584 1001 86380 86390 1
300484 99300484 1001 86380 86390 1
300368 99300368 1001 86380 86390 1
300346 99300346 1001 86380 86390 1
300337 99300337 1001 86380 86390 1
300480 99300480 1001 86380 86390 1
300418 99300418 1001 86380 86390 1
300264 99300264 1001 86380 86390 1
300187 99300187 1001 86380 86390 1
300179 99300179 1001 86380 86390 1
300285 99300285 1001 86380 86390 1
300882 99300882 1001 86380 86390 1
300909 99300909 1001 86380 86390 1
300768 99300768 1001 86380 86390 1
300885 99300885 1001 86380 86390 1
301492 99301492 1001 86380 86390 1
301433 99301433 1001 86380 86390 1
301463 99301463 1001 86380 86390 1
301349 99301349 1001 86380 86390 1
301285 99301285 1001 86380 86390 1
301325 99301325 1001 86380 86390 1
301223 99301223 1001 86380 86390 1
301236 99301236 1001 86380 86390 1
301275 99301275 1001 86380 86390 1
301293 99301293 1001 86380 86390 1
301206 99301206 1001 86380 86390 1
301016 99301016 1001 86380 86390 1
301110 99301110 1001 86380 86390 1
301099 99301099 1001 86380 86390 1
301684 99301684 1001 86380 86390 1
301662 99301662 1001 86380 86390 1
302239 99302239 1001 86380 86390 1
302269 99302269 1001 86380 86390 1
302308 99302308 1001 86380 86390 1
302313 99302313 1001 86380 86390 1
302262 99302262 1001 86380 86390 1
302341 99302341 1001 86380 86390 1
302175 99302175 1001 86380 86390 1
302091 99302091 1001 86380 86390 1
302028 99302028 1001 86380 86390 1
302029 99302029 1001 86380 86390 1
301980 99301980 1001 86380 86390 1
301815 99301815 1001 86380 86390 1
301776 99301776 1001 86380 86390 1
301908 99301908 1001 86380 86390 1
301912 99301912 1001 86380 86390 1
301939 99301939 1001 86380 86390 1
301849 99301849 1001 86380 86390 1
302573 99302573 1001 86380 86390 1
302539 99302539 1001 86380 86390 1
302403 99302403 1001 86380 86390 1
303150 99303150 1001 86380 86390 1
303126 99303126 1001 86380 86390 1
303065 99303065 1001 86380 86390 1
303142 99303142 1001 86380 86390 1
302951 99302951 1001 86380 86390 1
302904 99302904 1001 86380 86390 1
302946 99302946 1001 86380 86390 1
302757 99302757 1001 86380 86390 1
302774 99302774 1001 86380 86390 1
303256 99303256 1001 86380 86390 1
303400 99303400 1001 86380 86390 1
303285 99303285 1001 86380 86390 1
303327 99303327 1001 86380 86390 1
303331 99303331 1001 86380 86390 1
303976 99303976 1001 86380 86390 1
304020 99304020 1001 86380 86390 1
303903 99303903 1001 86380 86390 1
303716 99303716 1001 86380 86390 1
303625 99303625 1001 86380 86390 1
303542 99303542 1001 86380 86390 1
303484 99303484 1001 86380 86390 1
303461 99303461 1001 86380 86390 1
303526 99303526 1001 86380 86390 1
304076 99304076 1001 86380 86390 1
304765 99304765 1001 86380 86390 1
304782 99304782 1001 86380 86390 1
304496 99304496 1001 86380 86390 1
304548 99304548 1001 86380 86390 1
304484 99304484 1001 86380 86390 1
304380 99304380 1001 86380 86390 1
305038 99305038 1001 86380 86390 1
305062 99305062 1001 86380 86390 1
305660 99305660 1001 86380 86390 1
305565 99305565 1001 86380 86390 1
305671 99305671 1001 86380 86390 1
305567 99305567 1001 86380 86390 1
305607 99305607 1001 86380 86390 1
305621 99305621 1001 86380 86390 1
305431 99305431 1001 86380 86390 1
305077 99305077 1001 86380 86390 1
305226 99305226 1001 86380 86390 1
305254 99305254 1001 86380 86390 1
305267 99305267 1001 86380 86390 1
500104 99500104 1001 86380 86390 1
500148 99500148 1001 86380 86390 1
500188 99500188 1001 86380 86390 1
500646 99500646 1001 86380 86390 1
500754 99500754 1001 86380 86390 1
500722 99500722 1001 86380 86390 1
500420 99500420 1001 86380 86390 1
500274 99500274 1001 86380 86390 1
500342 99500342 1001 86380 86390 1
500868 99500868 1001 86380 86390 1
500897 99500897 1001 86380 86390 1
501553 99501553 1001 86380 86390 1
501619 99501619 1001 86380 86390 1
501625 99501625 1001 86380 86390 1
501523 99501523 1001 86380 86390 1
501283 99501283 1001 86380 86390 1
501296 99501296 1001 86380 86390 1
501271 99501271 1001 86380 86390 1
501297 99501297 1001 86380 86390 1
501298 99501298 1001 86380 86390 1
501342 99501342 1001 86380 86390 1
501653 99501653 1001 86380 86390 1
501669 99501669 1001 86380 86390 1
501763 99501763 1001 86380 86390 1
502276 99502276 1001 86380 86390 1
502382 99502382 1001 86380 86390 1
502396 99502396 1001 86380 86390 1
502307 99502307 1001 86380 86390 1
502183 99502183 1001 86380 86390 1
502175 99502175 1001 86380 86390 1
502061 99502061 1001 86380 86390 1
502001 99502001 1001 86380 86390 1
501889 99501889 1001 86380 86390 1
501908 99501908 1001 86380 86390 1
502664 99502664 1001 86380 86390 1
502628 99502628 1001 86380 86390 1
503269 99503269 1001 86380 86390 1
503208 99503208 1001 86380 86390 1
503248 99503248 1001 86380 86390 1
503047 99503047 1001 86380 86390 1
503010 99503010 1001 86380 86390 1
502884 99502884 1001 86380 86390 1
503018 99503018 1001 86380 86390 1
502737 99502737 1001 86380 86390 1
502790 99502790 1001 86380 86390 1
502675 99502675 1001 86380 86390 1
502742 99502742 1001 86380 86390 1
504054 99504054 1001 86380 86390 1
504032 99504032 1001 86380 86390 1
504099 99504099 1001 86380 86390 1
504110 99504110 1001 86380 86390 1
503849 99503849 1001 86380 86390 1
503774 99503774 1001 86380 86390 1
503880 99503880 1001 86380 86390 1
503894 99503894 1001 86380 86390 1
503740 99503740 1001 86380 86390 1
503909 99503909 1001 86380 86390 1
503807 99503807 1001 86380 86390 1
503729 99503729 1001 86380 86390 1
503632 99503632 1001 86380 86390 1
503645 99503645 1001 86380 86390 1
503650 99503650 1001 86380 86390 1
504288 99504288 1001 86380 86390 1
504187 99504187 1001 86380 86390 1
504776 99504776 1001 86380 86390 1
504653 99504653 1001 86380 86390 1
504681 99504681 1001 86380 86390 1
504604 99504604 1001 86380 86390 1
504350 99504350 1001 86380 86390 1
504456 99504456 1001 86380 86390 1
504367 99504367 1001 86380 86390 1
504509 99504509 1001 86380 86390 1
504471 99504471 1001 86380 86390 1
504359 99504359 1001 86380 86390 1
505124 99505124 1001 86380 86390 1
504995 99504995 1001 86380 86390 1
505024 99505024 1001 86380 86390 1
505115 99505115 1001 86380 86390 1
504949 99504949 1001 86380 86390 1
505004 99505004 1001 86380 86390 1
505725 99505725 1001 86380 86390 1
505624 99505624 1001 86380 86390 1
505613 99505613 1001 86380 86390 1
505488 99505488 1001 86380 86390 1
505565 99505565 1001 86380 86390 1
505392 99505392 1001 86380 86390 1
505394 99505394 1001 86380 86390 1
505207 99505207 1001 86380 86390 1
505358 99505358 1001 86380 86390 1
505809 99505809 1001 86380 86390 1
505952 99505952 1001 86380 86390 1
505817 99505817 1001 86380 86390 1
506559 99506559 1001 86380 86390 1
506564 99506564 1001 86380 86390 1
506483 99506483 1001 86380 86390 1
506181 99506181 1001 86380 86390 1
506143 99506143 1001 86380 86390 1
506638 99506638 1001 86380 86390 1
506784 99506784 1001 86380 86390 1
507283 99507283 1001 86380 86390 1
507313 99507313 1001 86380 86390 1
506944 99506944 1001 86380 86390 1
506862 99506862 1001 86380 86390 1
507474 99507474 1001 86380 86390 1
507567 99507567 1001 86380 86390 1
507546 99507546 1001 86380 86390 1
508138 99508138 1001 86380 86390 1
508239 99508239 1001 86380 86390 1
508119 99508119 1001 86380 86390 1
508006 99508006 1001 86380 86390 1
507983 99507983 1001 86380 86390 1
507893 99507893 1001 86380 86390 1
507945 99507945 1001 86380 86390 1
507925 99507925 1001 86380 86390 1
507679 99507679 1001 86380 86390 1
507710 99507710 1001 86380 86390 1
508354 99508354 1001 86380 86390 1
508385 99508385 1001 86380 86390 1
508450 99508450 1001 86380 86390 1
509045 99509045 1001 86380 86390 1
508915 99508915 1001 86380 86390 1
508994 99508994 1001 86380 86390 1
508763 99508763 1001 86380 86390 1
508700 99508700 1001 86380 86390 1
508570 99508570 1001 86380 86390 1
508493 99508493 1001 86380 86390 1
508558 99508558 1001 86380 86390 1
508587 99508587 1001 86380 86390 1
508525 99508525 1001 86380 86390 1
508528 99508528 1001 86380 86390 1
509242 99509242 1001 86380 86390 1
509256 99509256 1001 86380 86390 1
509167 99509167 1001 86380 86390 1
509234 99509234 1001 86380 86390 1
509145 99509145 1001 86380 86390 1
509812 99509812 1001 86380 86390 1
509817 99509817 1001 86380 86390 1
509822 99509822 1001 86380 86390 1
509848 99509848 1001 86380 86390 1
509554 99509554 1001 86380 86390 1
509660 99509660 1001 86380 86390 1
509521 99509521 1001 86380 86390 1
509574 99509574 1001 86380 86390 1
509602 99509602 1001 86380 86390 1
509307 99509307 1001 86380 86390 1
509320 99509320 1001 86380 86390 1
509346 99509346 1001 86380 86390 1
509424 99509424 1001 86380 86390 1
509458 99509458 1001 86380 86390 1
509408 99509408 1001 86380 86390 1
509357 99509357 1001 86380 86390 1
509489 99509489 1001 86380 86390 1
509916 99509916 1001 86380 86390 1
510086 99510086 1001 86380 86390 1
510087 99510087 1001 86380 86390 1
509910 99509910 1001 86380 86390 1
510536 99510536 1001 86380 86390 1
510707 99510707 1001 86380 86390 1
510558 99510558 1001 86380 86390 1
510340 99510340 1001 86380 86390 1
510477 99510477 1001 86380 86390 1
510334 99510334 1001 86380 86390 1
510400 99510400 1001 86380 86390 1
510375 99510375 1001 86380 86390 1
510454 99510454 1001 86380 86390 1
510404 99510404 1001 86380 86390 1
510456 99510456 1001 86380 86390 1
510301 99510301 1001 86380 86390 1
510206 99510206 1001 86380 86390 1
510831 99510831 1001 86380 86390 1
511389 99511389 1001 86380 86390 1
511496 99511496 1001 86380 86390 1
511167 99511167 1001 86380 86390 1
511143 99511143 1001 86380 86390 1
511213 99511213 1001 86380 86390 1
511293 99511293 1001 86380 86390 1
510984 99510984 1001 86380 86390 1
510959 99510959 1001 86380 86390 1
511082 99511082 1001 86380 86390 1
510994 99510994 1001 86380 86390 1
511137 99511137 1001 86380 86390 1
511073 99511073 1001 86380 86390 1
511138 99511138 1001 86380 86390 1
510983 99510983 1001 86380 86390 1
511718 99511718 1001 86380 86390 1
511641 99511641 1001 86380 86390 1
511715 99511715 1001 86380 86390 1
511716 99511716 1001 86380 86390 1
512307 99512307 1001 86380 86390 1
512353 99512353 1001 86380 86390 1
512339 99512339 1001 86380 86390 1
512249 99512249 1001 86380 86390 1
511995 99511995 1001 86380 86390 1
512138 99512138 1001 86380 86390 1
511838 99511838 1001 86380 86390 1
511819 99511819 1001 86380 86390 1
512428 99512428 1001 86380 86390 1
512470 99512470 1001 86380 86390 1
512536 99512536 1001 86380 86390 1
512556 99512556 1001 86380 86390 1
513105 99513105 1001 86380 86390 1
513131 99513131 1001 86380 86390 1
513176 99513176 1001 86380 86390 1
513020 99513020 1001 86380 86390 1
512627 99512627 1001 86380 86390 1
512601 99512601 1001 86380 86390 1
512617 99512617 1001 86380 86390 1
512696 99512696 1001 86380 86390 1
512751 99512751 1001 86380 86390 1
512791 99512791 1001 86380 86390 1
512609 99512609 1001 86380 86390 1
513341 99513341 1001 86380 86390 1
513405 99513405 1001 86380 86390 1
513908 99513908 1001 86380 86390 1
513912 99513912 1001 86380 86390 1
513964 99513964 1001 86380 86390 1
513838 99513838 1001 86380 86390 1
513738 99513738 1001 86380 86390 1
513635 99513635 1001 86380 86390 1
513821 99513821 1001 86380 86390 1
513417 99513417 1001 86380 86390 1
513526 99513526 1001 86380 86390 1
514197 99514197 1001 86380 86390 1
514056 99514056 1001 86380 86390 1
514175 99514175 1001 86380 86390 1
514797 99514797 1001 86380 86390 1
514725 99514725 1001 86380 86390 1
514779 99514779 1001 86380 86390 1
514552 99514552 1001 86380 86390 1
514556 99514556 1001 86380 86390 1
514583 99514583 1001 86380 86390 1
514867 99514867 1001 86380 86390 1
514920 99514920 1001 86380 86390 1
514888 99514888 1001 86380 86390 1
515018 99515018 1001 86380 86390 1
515581 99515581 1001 86380 86390 1
515621 99515621 1001 86380 86390 1
515589 99515589 1001 86380 86390 1
515363 99515363 1001 86380 86390 1
515200 99515200 1001 86380 86390 1
515162 99515162 1001 86380 86390 1
515707 99515707 1001 86380 86390 1
515708 99515708 1001 86380 86390 1
516343 99516343 1001 86380 86390 1
516509 99516509 1001 86380 86390 1
516426 99516426 1001 86380 86390 1
516150 99516150 1001 86380 86390 1
516247 99516247 1001 86380 86390 1
516134 99516134 1001 86380 86390 1
515915 99515915 1001 86380 86390 1
515893 99515893 1001 86380 86390 1
515960 99515960 1001 86380 86390 1
515963 99515963 1001 86380 86390 1
516016 99516016 1001 86380 86390 1
516560 99516560 1001 86380 86390 1
516638 99516638 1001 86380 86390 1
516677 99516677 1001 86380 86390 1
516564 99516564 1001 86380 86390 1
516583 99516583 1001 86380 86390 1
516686 99516686 1001 86380 86390 1
516712 99516712 1001 86380 86390 1
517306 99517306 1001 86380 86390 1
517316 99517316 1001 86380 86390 1
517244 99517244 1001 86380 86390 1
517329 99517329 1001 86380 86390 1
517080 99517080 1001 86380 86390 1
517107 99517107 1001 86380 86390 1
517123 99517123 1001 86380 86390 1
516717 99516717 1001 86380 86390 1
516916 99516916 1001 86380 86390 1
517475 99517475 1001 86380 86390 1
517531 99517531 1001 86380 86390 1
517404 99517404 1001 86380 86390 1
517495 99517495 1001 86380 86390 1
518115 99518115 1001 86380 86390 1
517754 99517754 1001 86380 86390 1
517847 99517847 1001 86380 86390 1
517812 99517812 1001 86380 86390 1
517601 99517601 1001 86380 86390 1
518321 99518321 1001 86380 86390 1
518206 99518206 1001 86380 86390 1
518182 99518182 1001 86380 86390 1
518982 99518982 1001 86380 86390 1
518724 99518724 1001 86380 86390 1
518582 99518582 1001 86380 86390 1
518651 99518651 1001 86380 86390 1
518426 99518426 1001 86380 86390 1
518482 99518482 1001 86380 86390 1
518998 99518998 1001 86380 86390 1
519045 99519045 1001 86380 86390 1
519137 99519137 1001 86380 86390 1
519662 99519662 1001 86380 86390 1
519677 99519677 1001 86380 86390 1
519641 99519641 1001 86380 86390 1
519583 99519583 1001 86380 86390 1
519487 99519487 1001 86380 86390 1
519411 99519411 1001 86380 86390 1
519503 99519503 1001 86380 86390 1
519195 99519195 1001 86380 86390 1
519286 99519286 1001 86380 86390 1
519252 99519252 1001 86380 86390 1
519903 99519903 1001 86380 86390 1
519843 99519843 1001 86380 86390 1
520525 99520525 1001 86380 86390 1
520451 99520451 1001 86380 86390 1
520478 99520478 1001 86380 86390 1
520505 99520505 1001 86380 86390 1
520480 99520480 1001 86380 86390 1
520597 99520597 1001 86380 86390 1
520638 99520638 1001 86380 86390 1
520576 99520576 1001 86380 86390 1
520328 99520328 1001 86380 86390 1
520252 99520252 1001 86380 86390 1
520075 99520075 1001 86380 86390 1
520170 99520170 1001 86380 86390 1
520107 99520107 1001 86380 86390 1
520651 99520651 1001 86380 86390 1
520835 99520835 1001 86380 86390 1
520693 99520693 1001 86380 86390 1
520648 99520648 1001 86380 86390 1
521381 99521381 1001 86380 86390 1
521346 99521346 1001 86380 86390 1
521324 99521324 1001 86380 86390 1
521158 99521158 1001 86380 86390 1
521260 99521260 1001 86380 86390 1
521015 99521015 1001 86380 86390 1
520930 99520930 1001 86380 86390 1
521477 99521477 1001 86380 86390 1
521646 99521646 1001 86380 86390 1
521582 99521582 1001 86380 86390 1
521483 99521483 1001 86380 86390 1
521475 99521475 1001 86380 86390 1
522255 99522255 1001 86380 86390 1
522208 99522208 1001 86380 86390 1
521924 99521924 1001 86380 86390 1
521917 99521917 1001 86380 86390 1
521673 99521673 1001 86380 86390 1
521783 99521783 1001 86380 86390 1
521809 99521809 1001 86380 86390 1
521811 99521811 1001 86380 86390 1
522493 99522493 1001 86380 86390 1
522955 99522955 1001 86380 86390 1
522996 99522996 1001 86380 86390 1
522806 99522806 1001 86380 86390 1
522563 99522563 1001 86380 86390 1
522682 99522682 1001 86380 86390 1
522611 99522611 1001 86380 86390 1
522599 99522599 1001 86380 86390 1
522625 99522625 1001 86380 86390 1
523185 99523185 1001 86380 86390 1
523845 99523845 1001 86380 86390 1
523785 99523785 1001 86380 86390 1
523851 99523851 1001 86380 86390 1
523931 99523931 1001 86380 86390 1
523720 99523720 1001 86380 86390 1
523339 99523339 1001 86380 86390 1
523340 99523340 1001 86380 86390 1
523385 99523385 1001 86380 86390 1
523334 99523334 1001 86380 86390 1
524033 99524033 1001 86380 86390 1
524663 99524663 1001 86380 86390 1
524765 99524765 1001 86380 86390 1
524449 99524449 1001 86380 86390 1
524528 99524528 1001 86380 86390 1
524546 99524546 1001 86380 86390 1
524380 99524380 1001 86380 86390 1
524324 99524324 1001 86380 86390 1
524196 99524196 1001 86380 86390 1
524355 99524355 1001 86380 86390 1
524227 99524227 1001 86380 86390 1
524910 99524910 1001 86380 86390 1
524800 99524800 1001 86380 86390 1
524840 99524840 1001 86380 86390 1
524919 99524919 1001 86380 86390 1
524829 99524829 1001 86380 86390 1
525421 99525421 1001 86380 86390 1
525573 99525573 1001 86380 86390 1
525194 99525194 1001 86380 86390 1
525274 99525274 1001 86380 86390 1
525711 99525711 1001 86380 86390 1
525750 99525750 1001 86380 86390 1
525779 99525779 1001 86380 86390 1
525768 99525768 1001 86380 86390 1
525735 99525735 1001 86380 86390 1
526352 99526352 1001 86380 86390 1
526218 99526218 1001 86380 86390 1
526081 99526081 1001 86380 86390 1
525950 99525950 1001 86380 86390 1
525926 99525926 1001 86380 86390 1
525901 99525901 1001 86380 86390 1
525810 99525810 1001 86380 86390 1
525852 99525852 1001 86380 86390 1
526590 99526590 1001 86380 86390 1
526579 99526579 1001 86380 86390 1
526479 99526479 1001 86380 86390 1
526531 99526531 1001 86380 86390 1
526558 99526558 1001 86380 86390 1
526584 99526584 1001 86380 86390 1
527223 99527223 1001 86380 86390 1
527166 99527166 1001 86380 86390 1
527179 99527179 1001 86380 86390 1
526864 99526864 1001 86380 86390 1
526852 99526852 1001 86380 86390 1
526905 99526905 1001 86380 86390 1
526987 99526987 1001 86380 86390 1
526936 99526936 1001 86380 86390 1
526681 99526681 1001 86380 86390 1
526648 99526648 1001 86380 86390 1
526766 99526766 1001 86380 86390 1
526728 99526728 1001 86380 86390 1
526705 99526705 1001 86380 86390 1
526640 99526640 1001 86380 86390 1
527441 99527441 1001 86380 86390 1
527321 99527321 1001 86380 86390 1
528038 99528038 1001 86380 86390 1
527943 99527943 1001 86380 86390 1
527893 99527893 1001 86380 86390 1
527894 99527894 1001 86380 86390 1
527844 99527844 1001 86380 86390 1
527690 99527690 1001 86380 86390 1
527678 99527678 1001 86380 86390 1
527759 99527759 1001 86380 86390 1
527682 99527682 1001 86380 86390 1
527800 99527800 1001 86380 86390 1
527751 99527751 1001 86380 86390 1
527637 99527637 1001 86380 86390 1
527510 99527510 1001 86380 86390 1
527627 99527627 1001 86380 86390 1
527643 99527643 1001 86380 86390 1
528140 99528140 1001 86380 86390 1
528142 99528142 1001 86380 86390 1
528788 99528788 1001 86380 86390 1
528804 99528804 1001 86380 86390 1
528805 99528805 1001 86380 86390 1
528857 99528857 1001 86380 86390 1
528689 99528689 1001 86380 86390 1
528578 99528578 1001 86380 86390 1
528439 99528439 1001 86380 86390 1
528375 99528375 1001 86380 86390 1
528291 99528291 1001 86380 86390 1
528986 99528986 1001 86380 86390 1
529678 99529678 1001 86380 86390 1
529537 99529537 1001 86380 86390 1
529646 99529646 1001 86380 86390 1
529355 99529355 1001 86380 86390 1
529352 99529352 1001 86380 86390 1
529288 99529288 1001 86380 86390 1
529135 99529135 1001 86380 86390 1
529174 99529174 1001 86380 86390 1
529253 99529253 1001 86380 86390 1
529230 99529230 1001 86380 86390 1
529297 99529297 1001 86380 86390 1
529763 99529763 1001 86380 86390 1
529912 99529912 1001 86380 86390 1
529799 99529799 1001 86380 86390 1
529813 99529813 1001 86380 86390 1
530504 99530504 1001 86380 86390 1
530510 99530510 1001 86380 86390 1
530433 99530433 1001 86380 86390 1
530339 99530339 1001 86380 86390 1
530223 99530223 1001 86380 86390 1
530318 99530318 1001 86380 86390 1
530153 99530153 1001 86380 86390 1
530129 99530129 1001 86380 86390 1
530096 99530096 1001 86380 86390 1
530673 99530673 1001 86380 86390 1
530569 99530569 1001 86380 86390 1
531298 99531298 1001 86380 86390 1
531071 99531071 1001 86380 86390 1
531162 99531162 1001 86380 86390 1
530970 99530970 1001 86380 86390 1
531115 99531115 1001 86380 86390 1
531016 99531016 1001 86380 86390 1
531055 99531055 1001 86380 86390 1
530853 99530853 1001 86380 86390 1
530944 99530944 1001 86380 86390 1
531455 99531455 1001 86380 86390 1
531572 99531572 1001 86380 86390 1
531535 99531535 1001 86380 86390 1
531962 99531962 1001 86380 86390 1
531878 99531878 1001 86380 86390 1
531599 99531599 1001 86380 86390 1
531603 99531603 1001 86380 86390 1
531604 99531604 1001 86380 86390 1
532402 99532402 1001 86380 86390 1
532377 99532377 1001 86380 86390 1
532267 99532267 1001 86380 86390 1
532698 99532698 1001 86380 86390 1
532776 99532776 1001 86380 86390 1
532767 99532767 1001 86380 86390 1
532774 99532774 1001 86380 86390 1
532445 99532445 1001 86380 86390 1
532602 99532602 1001 86380 86390 1
533222 99533222 1001 86380 86390 1
533783 99533783 1001 86380 86390 1
533760 99533760 1001 86380 86390 1
533460 99533460 1001 86380 86390 1
533462 99533462 1001 86380 86390 1
533454 99533454 1001 86380 86390 1
533455 99533455 1001 86380 86390 1
533290 99533290 1001 86380 86390 1
533419 99533419 1001 86380 86390 1
533400 99533400 1001 86380 86390 1
533364 99533364 1001 86380 86390 1
533949 99533949 1001 86380 86390 1
534015 99534015 1001 86380 86390 1
534009 99534009 1001 86380 86390 1
534584 99534584 1001 86380 86390 1
534520 99534520 1001 86380 86390 1
534639 99534639 1001 86380 86390 1
534577 99534577 1001 86380 86390 1
534592 99534592 1001 86380 86390 1
534355 99534355 1001 86380 86390 1
534421 99534421 1001 86380 86390 1
534396 99534396 1001 86380 86390 1
534092 99534092 1001 86380 86390 1
534261 99534261 1001 86380 86390 1
534236 99534236 1001 86380 86390 1
534082 99534082 1001 86380 86390 1
534085 99534085 1001 86380 86390 1
534811 99534811 1001 86380 86390 1
534792 99534792 1001 86380 86390 1
534794 99534794 1001 86380 86390 1
534731 99534731 1001 86380 86390 1
535358 99535358 1001 86380 86390 1
535439 99535439 1001 86380 86390 1
535401 99535401 1001 86380 86390 1
535340 99535340 1001 86380 86390 1
535368 99535368 1001 86380 86390 1
535110 99535110 1001 86380 86390 1
535115 99535115 1001 86380 86390 1
535221 99535221 1001 86380 86390 1
535144 99535144 1001 86380 86390 1
534957 99534957 1001 86380 86390 1
535037 99535037 1001 86380 86390 1
535557 99535557 1001 86380 86390 1
535531 99535531 1001 86380 86390 1
536170 99536170 1001 86380 86390 1
536274 99536274 1001 86380 86390 1
536149 99536149 1001 86380 86390 1
536265 99536265 1001 86380 86390 1
536005 99536005 1001 86380 86390 1
535954 99535954 1001 86380 86390 1
535931 99535931 1001 86380 86390 1
536117 99536117 1001 86380 86390 1
535835 99535835 1001 86380 86390 1
535887 99535887 1001 86380 86390 1
535761 99535761 1001 86380 86390 1
535868 99535868 1001 86380 86390 1
536424 99536424 1001 86380 86390 1
536399 99536399 1001 86380 86390 1
536400 99536400 1001 86380 86390 1
536378 99536378 1001 86380 86390 1
537050 99537050 1001 86380 86390 1
537002 99537002 1001 86380 86390 1
537028 99537028 1001 86380 86390 1
536906 99536906 1001 86380 86390 1
536932 99536932 1001 86380 86390 1
536864 99536864 1001 86380 86390 1
536569 99536569 1001 86380 86390 1
536609 99536609 1001 86380 86390 1
537341 99537341 1001 86380 86390 1
537239 99537239 1001 86380 86390 1
537299 99537299 1001 86380 86390 1
537829 99537829 1001 86380 86390 1
537948 99537948 1001 86380 86390 1
537615 99537615 1001 86380 86390 1
537784 99537784 1001 86380 86390 1
537694 99537694 1001 86380 86390 1
537605 99537605 1001 86380 86390 1
537709 99537709 1001 86380 86390 1
537748 99537748 1001 86380 86390 1
537674 99537674 1001 86380 86390 1
537690 99537690 1001 86380 86390 1
537652 99537652 1001 86380 86390 1
537371 99537371 1001 86380 86390 1
537527 99537527 1001 86380 86390 1
537385 99537385 1001 86380 86390 1
537373 99537373 1001 86380 86390 1
537442 99537442 1001 86380 86390 1
537573 99537573 1001 86380 86390 1
537999 99537999 1001 86380 86390 1
538060 99538060 1001 86380 86390 1
538725 99538725 1001 86380 86390 1
538663 99538663 1001 86380 86390 1
538613 99538613 1001 86380 86390 1
538640 99538640 1001 86380 86390 1
538695 99538695 1001 86380 86390 1
538801 99538801 1001 86380 86390 1
538428 99538428 1001 86380 86390 1
538513 99538513 1001 86380 86390 1
538213 99538213 1001 86380 86390 1
539007 99539007 1001 86380 86390 1
538879 99538879 1001 86380 86390 1
538854 99538854 1001 86380 86390 1
538919 99538919 1001 86380 86390 1
538996 99538996 1001 86380 86390 1
538611 99538611 1001 86380 86390 1
538908 99538908 1001 86380 86390 1
539482 99539482 1001 86380 86390 1
539323 99539323 1001 86380 86390 1
539300 99539300 1001 86380 86390 1
539046 99539046 1001 86380 86390 1
539176 99539176 1001 86380 86390 1
539128 99539128 1001 86380 86390 1
539193 99539193 1001 86380 86390 1
539065 99539065 1001 86380 86390 1
539840 99539840 1001 86380 86390 1
540313 99540313 1001 86380 86390 1
540346 99540346 1001 86380 86390 1
540399 99540399 1001 86380 86390 1
540363 99540363 1001 86380 86390 1
540462 99540462 1001 86380 86390 1
540073 99540073 1001 86380 86390 1
539873 99539873 1001 86380 86390 1
540041 99540041 1001 86380 86390 1
539925 99539925 1001 86380 86390 1
539868 99539868 1001 86380 86390 1
539882 99539882 1001 86380 86390 1
539985 99539985 1001 86380 86390 1
539934 99539934 1001 86380 86390 1
540648 99540648 1001 86380 86390 1
540471 99540471 1001 86380 86390 1
540552 99540552 1001 86380 86390 1
541219 99541219 1001 86380 86390 1
541132 99541132 1001 86380 86390 1
541223 99541223 1001 86380 86390 1
541036 99541036 1001 86380 86390 1
540893 99540893 1001 86380 86390 1
540791 99540791 1001 86380 86390 1
540690 99540690 1001 86380 86390 1
540771 99540771 1001 86380 86390 1
541487 99541487 1001 86380 86390 1
541361 99541361 1001 86380 86390 1
541376 99541376 1001 86380 86390 1
541952 99541952 1001 86380 86390 1
542073 99542073 1001 86380 86390 1
542041 99542041 1001 86380 86390 1
542055 99542055 1001 86380 86390 1
541525 99541525 1001 86380 86390 1
541630 99541630 1001 86380 86390 1
541581 99541581 1001 86380 86390 1
541588 99541588 1001 86380 86390 1
542165 99542165 1001 86380 86390 1
542944 99542944 1001 86380 86390 1
542895 99542895 1001 86380 86390 1
542784 99542784 1001 86380 86390 1
542927 99542927 1001 86380 86390 1
542812 99542812 1001 86380 86390 1
542877 99542877 1001 86380 86390 1
542802 99542802 1001 86380 86390 1
542565 99542565 1001 86380 86390 1
542566 99542566 1001 86380 86390 1
542568 99542568 1001 86380 86390 1
542532 99542532 1001 86380 86390 1
542412 99542412 1001 86380 86390 1
542968 99542968 1001 86380 86390 1
543035 99543035 1001 86380 86390 1
543129 99543129 1001 86380 86390 1
543079 99543079 1001 86380 86390 1
543028 99543028 1001 86380 86390 1
543055 99543055 1001 86380 86390 1
543736 99543736 1001 86380 86390 1
543646 99543646 1001 86380 86390 1
543599 99543599 1001 86380 86390 1
543761 99543761 1001 86380 86390 1
543530 99543530 1001 86380 86390 1
543365 99543365 1001 86380 86390 1
543521 99543521 1001 86380 86390 1
543368 99543368 1001 86380 86390 1
543333 99543333 1001 86380 86390 1
543152 99543152 1001 86380 86390 1
543339 99543339 1001 86380 86390 1
543238 99543238 1001 86380 86390 1
543932 99543932 1001 86380 86390 1
544493 99544493 1001 86380 86390 1
544283 99544283 1001 86380 86390 1
544220 99544220 1001 86380 86390 1
544286 99544286 1001 86380 86390 1
543998 99543998 1001 86380 86390 1
544154 99544154 1001 86380 86390 1
544040 99544040 1001 86380 86390 1
544170 99544170 1001 86380 86390 1
544002 99544002 1001 86380 86390 1
544709 99544709 1001 86380 86390 1
544735 99544735 1001 86380 86390 1
435239 575 1001 25980 28797 1
432933 1135 1001 82440 83397 1
503570 594 1001 60733 61032 1
534350 613 1002 27742 35756 1
400021 99400021 1001 86380 86390 1
400140 99400140 1001 86380 86390 1
400253 99400253 1001 86380 86390 1
400335 99400335 1001 86380 86390 1
400452 99400452 1001 86380 86390 1
400424 99400424 1001 86380 86390 1
400807 99400807 1001 86380 86390 1
401007 99401007 1001 86380 86390 1
401089 99401089 1001 86380 86390 1
401140 99401140 1001 86380 86390 1
401240 99401240 1001 86380 86390 1
401273 99401273 1001 86380 86390 1
401527 99401527 1001 86380 86390 1
401578 99401578 1001 86380 86390 1
401929 99401929 1001 86380 86390 1
402064 99402064 1001 86380 86390 1
402270 99402270 1001 86380 86390 1
402179 99402179 1001 86380 86390 1
402359 99402359 1001 86380 86390 1
402446 99402446 1001 86380 86390 1
402569 99402569 1001 86380 86390 1
402660 99402660 1001 86380 86390 1
402636 99402636 1001 86380 86390 1
402746 99402746 1001 86380 86390 1
402806 99402806 1001 86380 86390 1
402837 99402837 1001 86380 86390 1
402921 99402921 1001 86380 86390 1
403154 99403154 1001 86380 86390 1
403108 99403108 1001 86380 86390 1
403115 99403115 1001 86380 86390 1
403543 99403543 1001 86380 86390 1
403796 99403796 1001 86380 86390 1
403832 99403832 1001 86380 86390 1
403940 99403940 1001 86380 86390 1
404052 99404052 1001 86380 86390 1
404190 99404190 1001 86380 86390 1
404458 99404458 1001 86380 86390 1
404412 99404412 1001 86380 86390 1
404639 99404639 1001 86380 86390 1
404768 99404768 1001 86380 86390 1
404916 99404916 1001 86380 86390 1
405031 99405031 1001 86380 86390 1
405318 99405318 1001 86380 86390 1
405575 99405575 1001 86380 86390 1
405586 99405586 1001 86380 86390 1
405750 99405750 1001 86380 86390 1
405958 99405958 1001 86380 86390 1
406034 99406034 1001 86380 86390 1
406272 99406272 1001 86380 86390 1
406355 99406355 1001 86380 86390 1
406315 99406315 1001 86380 86390 1
406410 99406410 1001 86380 86390 1
406746 99406746 1001 86380 86390 1
407498 99407498 1001 86380 86390 1
407500 99407500 1001 86380 86390 1
407536 99407536 1001 86380 86390 1
407446 99407446 1001 86380 86390 1
407660 99407660 1001 86380 86390 1
407577 99407577 1001 86380 86390 1
407618 99407618 1001 86380 86390 1
407753 99407753 1001 86380 86390 1
407887 99407887 1001 86380 86390 1
408048 99408048 1001 86380 86390 1
408018 99408018 1001 86380 86390 1
408010 99408010 1001 86380 86390 1
408140 99408140 1001 86380 86390 1
408126 99408126 1001 86380 86390 1
408240 99408240 1001 86380 86390 1
408321 99408321 1001 86380 86390 1
408446 99408446 1001 86380 86390 1
408622 99408622 1001 86380 86390 1
408547 99408547 1001 86380 86390 1
408731 99408731 1001 86380 86390 1
408687 99408687 1001 86380 86390 1
408861 99408861 1001 86380 86390 1
408795 99408795 1001 86380 86390 1
409060 99409060 1001 86380 86390 1
408986 99408986 1001 86380 86390 1
409311 99409311 1001 86380 86390 1
409774 99409774 1001 86380 86390 1
409957 99409957 1001 86380 86390 1
410077 99410077 1001 86380 86390 1
410295 99410295 1001 86380 86390 1
410339 99410339 1001 86380 86390 1
410683 99410683 1001 86380 86390 1
410653 99410653 1001 86380 86390 1
410763 99410763 1001 86380 86390 1
411121 99411121 1001 86380 86390 1
411195 99411195 1001 86380 86390 1
411237 99411237 1001 86380 86390 1
411355 99411355 1001 86380 86390 1
411392 99411392 1001 86380 86390 1
411332 99411332 1001 86380 86390 1
411465 99411465 1001 86380 86390 1
411510 99411510 1001 86380 86390 1
411423 99411423 1001 86380 86390 1
411695 99411695 1001 86380 86390 1
411738 99411738 1001 86380 86390 1
411708 99411708 1001 86380 86390 1
411857 99411857 1001 86380 86390 1
411789 99411789 1001 86380 86390 1
411894 99411894 1001 86380 86390 1
411982 99411982 1001 86380 86390 1
411997 99411997 1001 86380 86390 1
411963 99411963 1001 86380 86390 1
412149 99412149 1001 86380 86390 1
412409 99412409 1001 86380 86390 1
412438 99412438 1001 86380 86390 1
413433 99413433 1001 86380 86390 1
413438 99413438 1001 86380 86390 1
413058 99413058 1001 86380 86390 1
413112 99413112 1001 86380 86390 1
413079 99413079 1001 86380 86390 1
413051 99413051 1001 86380 86390 1
413234 99413234 1001 86380 86390 1
412970 99412970 1001 86380 86390 1
412775 99412775 1001 86380 86390 1
412886 99412886 1001 86380 86390 1
413834 99413834 1001 86380 86390 1
413759 99413759 1001 86380 86390 1
413808 99413808 1001 86380 86390 1
414024 99414024 1001 86380 86390 1
413745 99413745 1001 86380 86390 1
414007 99414007 1001 86380 86390 1
414056 99414056 1001 86380 86390 1
414009 99414009 1001 86380 86390 1
414031 99414031 1001 86380 86390 1
415075 99415075 1001 86380 86390 1
414953 99414953 1001 86380 86390 1
414886 99414886 1001 86380 86390 1
414733 99414733 1001 86380 86390 1
414259 99414259 1001 86380 86390 1
414396 99414396 1001 86380 86390 1
414175 99414175 1001 86380 86390 1
415682 99415682 1001 86380 86390 1
415322 99415322 1001 86380 86390 1
415561 99415561 1001 86380 86390 1
416698 99416698 1001 86380 86390 1
416615 99416615 1001 86380 86390 1
416819 99416819 1001 86380 86390 1
416487 99416487 1001 86380 86390 1
416010 99416010 1001 86380 86390 1
415871 99415871 1001 86380 86390 1
416101 99416101 1001 86380 86390 1
415923 99415923 1001 86380 86390 1
415742 99415742 1001 86380 86390 1
417025 99417025 1001 86380 86390 1
417150 99417150 1001 86380 86390 1
417364 99417364 1001 86380 86390 1
417190 99417190 1001 86380 86390 1
417608 99417608 1001 86380 86390 1
417589 99417589 1001 86380 86390 1
417492 99417492 1001 86380 86390 1
417468 99417468 1001 86380 86390 1
417516 99417516 1001 86380 86390 1
418651 99418651 1001 86380 86390 1
418535 99418535 1001 86380 86390 1
418760 99418760 1001 86380 86390 1
418340 99418340 1001 86380 86390 1
418377 99418377 1001 86380 86390 1
418229 99418229 1001 86380 86390 1
418356 99418356 1001 86380 86390 1
417864 99417864 1001 86380 86390 1
417989 99417989 1001 86380 86390 1
419102 99419102 1001 86380 86390 1
418853 99418853 1001 86380 86390 1
418891 99418891 1001 86380 86390 1
419074 99419074 1001 86380 86390 1
420148 99420148 1001 86380 86390 1
419722 99419722 1001 86380 86390 1
419806 99419806 1001 86380 86390 1
419710 99419710 1001 86380 86390 1
419930 99419930 1001 86380 86390 1
419796 99419796 1001 86380 86390 1
419660 99419660 1001 86380 86390 1
419452 99419452 1001 86380 86390 1
419328 99419328 1001 86380 86390 1
420751 99420751 1001 86380 86390 1
421870 99421870 1001 86380 86390 1
421871 99421871 1001 86380 86390 1
421873 99421873 1001 86380 86390 1
421951 99421951 1001 86380 86390 1
421792 99421792 1001 86380 86390 1
421615 99421615 1001 86380 86390 1
421325 99421325 1001 86380 86390 1
421520 99421520 1001 86380 86390 1
420912 99420912 1001 86380 86390 1
420841 99420841 1001 86380 86390 1
423554 99423554 1001 86380 86390 1
423595 99423595 1001 86380 86390 1
423058 99423058 1001 86380 86390 1
423176 99423176 1001 86380 86390 1
423278 99423278 1001 86380 86390 1
423098 99423098 1001 86380 86390 1
422971 99422971 1001 86380 86390 1
423236 99423236 1001 86380 86390 1
422835 99422835 1001 86380 86390 1
422583 99422583 1001 86380 86390 1
424130 99424130 1001 86380 86390 1
423754 99423754 1001 86380 86390 1
423934 99423934 1001 86380 86390 1
424033 99424033 1001 86380 86390 1
424851 99424851 1001 86380 86390 1
424460 99424460 1001 86380 86390 1
424442 99424442 1001 86380 86390 1
424381 99424381 1001 86380 86390 1
425827 99425827 1001 86380 86390 1
425451 99425451 1001 86380 86390 1
425489 99425489 1001 86380 86390 1
425774 99425774 1001 86380 86390 1
426842 99426842 1001 86380 86390 1
426856 99426856 1001 86380 86390 1
426892 99426892 1001 86380 86390 1
426578 99426578 1001 86380 86390 1
426383 99426383 1001 86380 86390 1
426637 99426637 1001 86380 86390 1
426608 99426608 1001 86380 86390 1
426290 99426290 1001 86380 86390 1
425871 99425871 1001 86380 86390 1
426209 99426209 1001 86380 86390 1
425935 99425935 1001 86380 86390 1
427411 99427411 1001 86380 86390 1
427261 99427261 1001 86380 86390 1
427294 99427294 1001 86380 86390 1
427353 99427353 1001 86380 86390 1
427366 99427366 1001 86380 86390 1
427408 99427408 1001 86380 86390 1
428683 99428683 1001 86380 86390 1
428528 99428528 1001 86380 86390 1
428582 99428582 1001 86380 86390 1
427957 99427957 1001 86380 86390 1
428221 99428221 1001 86380 86390 1
427653 99427653 1001 86380 86390 1
427633 99427633 1001 86380 86390 1
427830 99427830 1001 86380 86390 1
427864 99427864 1001 86380 86390 1
427569 99427569 1001 86380 86390 1
427548 99427548 1001 86380 86390 1
427594 99427594 1001 86380 86390 1
428993 99428993 1001 86380 86390 1
428787 99428787 1001 86380 86390 1
428835 99428835 1001 86380 86390 1
429058 99429058 1001 86380 86390 1
428905 99428905 1001 86380 86390 1
430261 99430261 1001 86380 86390 1
430206 99430206 1001 86380 86390 1
429685 99429685 1001 86380 86390 1
429781 99429781 1001 86380 86390 1
429581 99429581 1001 86380 86390 1
429224 99429224 1001 86380 86390 1
430787 99430787 1001 86380 86390 1
431941 99431941 1001 86380 86390 1
432013 99432013 1001 86380 86390 1
431701 99431701 1001 86380 86390 1
432039 99432039 1001 86380 86390 1
431331 99431331 1001 86380 86390 1
431265 99431265 1001 86380 86390 1
431480 99431480 1001 86380 86390 1
431640 99431640 1001 86380 86390 1
430904 99430904 1001 86380 86390 1
432271 99432271 1001 86380 86390 1
432229 99432229 1001 86380 86390 1
432068 99432068 1001 86380 86390 1
433537 99433537 1001 86380 86390 1
433329 99433329 1001 86380 86390 1
432960 99432960 1001 86380 86390 1
432673 99432673 1001 86380 86390 1
432776 99432776 1001 86380 86390 1
432661 99432661 1001 86380 86390 1
432787 99432787 1001 86380 86390 1
432518 99432518 1001 86380 86390 1
433810 99433810 1001 86380 86390 1
433871 99433871 1001 86380 86390 1
434016 99434016 1001 86380 86390 1
435329 99435329 1001 86380 86390 1
435205 99435205 1001 86380 86390 1
434604 99434604 1001 86380 86390 1
434954 99434954 1001 86380 86390 1
434802 99434802 1001 86380 86390 1
434633 99434633 1001 86380 86390 1
434679 99434679 1001 86380 86390 1
434381 99434381 1001 86380 86390 1
434414 99434414 1001 86380 86390 1
435767 99435767 1001 86380 86390 1
435566 99435566 1001 86380 86390 1
436752 99436752 1001 86380 86390 1
436388 99436388 1001 86380 86390 1
436513 99436513 1001 86380 86390 1
436174 99436174 1001 86380 86390 1
436204 99436204 1001 86380 86390 1
436029 99436029 1001 86380 86390 1
437223 99437223 1001 86380 86390 1
437337 99437337 1001 86380 86390 1
300628 99300628 1001 86380 86390 1
300618 99300618 1001 86380 86390 1
300683 99300683 1001 86380 86390 1
300384 99300384 1001 86380 86390 1
300476 99300476 1001 86380 86390 1
300391 99300391 1001 86380 86390 1
300266 99300266 1001 86380 86390 1
300294 99300294 1001 86380 86390 1
300273 99300273 1001 86380 86390 1
300236 99300236 1001 86380 86390 1
300777 99300777 1001 86380 86390 1
300746 99300746 1001 86380 86390 1
300929 99300929 1001 86380 86390 1
300787 99300787 1001 86380 86390 1
301374 99301374 1001 86380 86390 1
301423 99301423 1001 86380 86390 1
301172 99301172 1001 86380 86390 1
301161 99301161 1001 86380 86390 1
301344 99301344 1001 86380 86390 1
300992 99300992 1001 86380 86390 1
300946 99300946 1001 86380 86390 1
301617 99301617 1001 86380 86390 1
301616 99301616 1001 86380 86390 1
302349 99302349 1001 86380 86390 1
302321 99302321 1001 86380 86390 1
302323 99302323 1001 86380 86390 1
302176 99302176 1001 86380 86390 1
302010 99302010 1001 86380 86390 1
302108 99302108 1001 86380 86390 1
301864 99301864 1001 86380 86390 1
301796 99301796 1001 86380 86390 1
301926 99301926 1001 86380 86390 1
301914 99301914 1001 86380 86390 1
302392 99302392 1001 86380 86390 1
302524 99302524 1001 86380 86390 1
302537 99302537 1001 86380 86390 1
302425 99302425 1001 86380 86390 1
302970 99302970 1001 86380 86390 1
302996 99302996 1001 86380 86390 1
302854 99302854 1001 86380 86390 1
302895 99302895 1001 86380 86390 1
302697 99302697 1001 86380 86390 1
302776 99302776 1001 86380 86390 1
302752 99302752 1001 86380 86390 1
303244 99303244 1001 86380 86390 1
303351 99303351 1001 86380 86390 1
303241 99303241 1001 86380 86390 1
303793 99303793 1001 86380 86390 1
303729 99303729 1001 86380 86390 1
303774 99303774 1001 86380 86390 1
303487 99303487 1001 86380 86390 1
304098 99304098 1001 86380 86390 1
304137 99304137 1001 86380 86390 1
304749 99304749 1001 86380 86390 1
304802 99304802 1001 86380 86390 1
304816 99304816 1001 86380 86390 1
304700 99304700 1001 86380 86390 1
304511 99304511 1001 86380 86390 1
304564 99304564 1001 86380 86390 1
304616 99304616 1001 86380 86390 1
304609 99304609 1001 86380 86390 1
304648 99304648 1001 86380 86390 1
304585 99304585 1001 86380 86390 1
304651 99304651 1001 86380 86390 1
304390 99304390 1001 86380 86390 1
304961 99304961 1001 86380 86390 1
304954 99304954 1001 86380 86390 1
305019 99305019 1001 86380 86390 1
304946 99304946 1001 86380 86390 1
305557 99305557 1001 86380 86390 1
305585 99305585 1001 86380 86390 1
305657 99305657 1001 86380 86390 1
305487 99305487 1001 86380 86390 1
305669 99305669 1001 86380 86390 1
305620 99305620 1001 86380 86390 1
305380 99305380 1001 86380 86390 1
305394 99305394 1001 86380 86390 1
305205 99305205 1001 86380 86390 1
500010 99500010 1001 86380 86390 1
500158 99500158 1001 86380 86390 1
500099 99500099 1001 86380 86390 1
500729 99500729 1001 86380 86390 1
500736 99500736 1001 86380 86390 1
500570 99500570 1001 86380 86390 1
500584 99500584 1001 86380 86390 1
500429 99500429 1001 86380 86390 1
500457 99500457 1001 86380 86390 1
500587 99500587 1001 86380 86390 1
500434 99500434 1001 86380 86390 1
500577 99500577 1001 86380 86390 1
500391 99500391 1001 86380 86390 1
500366 99500366 1001 86380 86390 1
500397 99500397 1001 86380 86390 1
500359 99500359 1001 86380 86390 1
500917 99500917 1001 86380 86390 1
501512 99501512 1001 86380 86390 1
501640 99501640 1001 86380 86390 1
501503 99501503 1001 86380 86390 1
501435 99501435 1001 86380 86390 1
501310 99501310 1001 86380 86390 1
501414 99501414 1001 86380 86390 1
501205 99501205 1001 86380 86390 1
501055 99501055 1001 86380 86390 1
501655 99501655 1001 86380 86390 1
501773 99501773 1001 86380 86390 1
502406 99502406 1001 86380 86390 1
502321 99502321 1001 86380 86390 1
502131 99502131 1001 86380 86390 1
502160 99502160 1001 86380 86390 1
502058 99502058 1001 86380 86390 1
502188 99502188 1001 86380 86390 1
502230 99502230 1001 86380 86390 1
502232 99502232 1001 86380 86390 1
501948 99501948 1001 86380 86390 1
502519 99502519 1001 86380 86390 1
502508 99502508 1001 86380 86390 1
502630 99502630 1001 86380 86390 1
503112 99503112 1001 86380 86390 1
503203 99503203 1001 86380 86390 1
503264 99503264 1001 86380 86390 1
503288 99503288 1001 86380 86390 1
502966 99502966 1001 86380 86390 1
502731 99502731 1001 86380 86390 1
502706 99502706 1001 86380 86390 1
502849 99502849 1001 86380 86390 1
502864 99502864 1001 86380 86390 1
503344 99503344 1001 86380 86390 1
503424 99503424 1001 86380 86390 1
503452 99503452 1001 86380 86390 1
503376 99503376 1001 86380 86390 1
503377 99503377 1001 86380 86390 1
503378 99503378 1001 86380 86390 1
504009 99504009 1001 86380 86390 1
503945 99503945 1001 86380 86390 1
503933 99503933 1001 86380 86390 1
503887 99503887 1001 86380 86390 1
503735 99503735 1001 86380 86390 1
503738 99503738 1001 86380 86390 1
503907 99503907 1001 86380 86390 1
503739 99503739 1001 86380 86390 1
503793 99503793 1001 86380 86390 1
503699 99503699 1001 86380 86390 1
504129 99504129 1001 86380 86390 1
504178 99504178 1001 86380 86390 1
504925 99504925 1001 86380 86390 1
504862 99504862 1001 86380 86390 1
504775 99504775 1001 86380 86390 1
504702 99504702 1001 86380 86390 1
504547 99504547 1001 86380 86390 1
504678 99504678 1001 86380 86390 1
504706 99504706 1001 86380 86390 1
504538 99504538 1001 86380 86390 1
504407 99504407 1001 86380 86390 1
504433 99504433 1001 86380 86390 1
504472 99504472 1001 86380 86390 1
504516 99504516 1001 86380 86390 1
505099 99505099 1001 86380 86390 1
505604 99505604 1001 86380 86390 1
505669 99505669 1001 86380 86390 1
505657 99505657 1001 86380 86390 1
505661 99505661 1001 86380 86390 1
505757 99505757 1001 86380 86390 1
505401 99505401 1001 86380 86390 1
505506 99505506 1001 86380 86390 1
505442 99505442 1001 86380 86390 1
505204 99505204 1001 86380 86390 1
505246 99505246 1001 86380 86390 1
505327 99505327 1001 86380 86390 1
506513 99506513 1001 86380 86390 1
506438 99506438 1001 86380 86390 1
506591 99506591 1001 86380 86390 1
506318 99506318 1001 86380 86390 1
506256 99506256 1001 86380 86390 1
506373 99506373 1001 86380 86390 1
506025 99506025 1001 86380 86390 1
506155 99506155 1001 86380 86390 1
506671 99506671 1001 86380 86390 1
506744 99506744 1001 86380 86390 1
506696 99506696 1001 86380 86390 1
507395 99507395 1001 86380 86390 1
507398 99507398 1001 86380 86390 1
507290 99507290 1001 86380 86390 1
507418 99507418 1001 86380 86390 1
507129 99507129 1001 86380 86390 1
507169 99507169 1001 86380 86390 1
507123 99507123 1001 86380 86390 1
506821 99506821 1001 86380 86390 1
506951 99506951 1001 86380 86390 1
506954 99506954 1001 86380 86390 1
507006 99507006 1001 86380 86390 1
506929 99506929 1001 86380 86390 1
507462 99507462 1001 86380 86390 1
507438 99507438 1001 86380 86390 1
507429 99507429 1001 86380 86390 1
508159 99508159 1001 86380 86390 1
508176 99508176 1001 86380 86390 1
508030 99508030 1001 86380 86390 1
507904 99507904 1001 86380 86390 1
507956 99507956 1001 86380 86390 1
507958 99507958 1001 86380 86390 1
507920 99507920 1001 86380 86390 1
507959 99507959 1001 86380 86390 1
507938 99507938 1001 86380 86390 1
508028 99508028 1001 86380 86390 1
507707 99507707 1001 86380 86390 1
507639 99507639 1001 86380 86390 1
508416 99508416 1001 86380 86390 1
508290 99508290 1001 86380 86390 1
509072 99509072 1001 86380 86390 1
508884 99508884 1001 86380 86390 1
509055 99509055 1001 86380 86390 1
508893 99508893 1001 86380 86390 1
508727 99508727 1001 86380 86390 1
508676 99508676 1001 86380 86390 1
508495 99508495 1001 86380 86390 1
508626 99508626 1001 86380 86390 1
508527 99508527 1001 86380 86390 1
508530 99508530 1001 86380 86390 1
508465 99508465 1001 86380 86390 1
508634 99508634 1001 86380 86390 1
509266 99509266 1001 86380 86390 1
509098 99509098 1001 86380 86390 1
509155 99509155 1001 86380 86390 1
509221 99509221 1001 86380 86390 1
509223 99509223 1001 86380 86390 1
509749 99509749 1001 86380 86390 1
509793 99509793 1001 86380 86390 1
509707 99509707 1001 86380 86390 1
509536 99509536 1001 86380 86390 1
509476 99509476 1001 86380 86390 1
509311 99509311 1001 86380 86390 1
509418 99509418 1001 86380 86390 1
510042 99510042 1001 86380 86390 1
509954 99509954 1001 86380 86390 1
510046 99510046 1001 86380 86390 1
510034 99510034 1001 86380 86390 1
510000 99510000 1001 86380 86390 1
510604 99510604 1001 86380 86390 1
510553 99510553 1001 86380 86390 1
510532 99510532 1001 86380 86390 1
510544 99510544 1001 86380 86390 1
510248 99510248 1001 86380 86390 1
510277 99510277 1001 86380 86390 1
510280 99510280 1001 86380 86390 1
510242 99510242 1001 86380 86390 1
510218 99510218 1001 86380 86390 1
510220 99510220 1001 86380 86390 1
510905 99510905 1001 86380 86390 1
510788 99510788 1001 86380 86390 1
511425 99511425 1001 86380 86390 1
511526 99511526 1001 86380 86390 1
511355 99511355 1001 86380 86390 1
511486 99511486 1001 86380 86390 1
511547 99511547 1001 86380 86390 1
511249 99511249 1001 86380 86390 1
511064 99511064 1001 86380 86390 1
510979 99510979 1001 86380 86390 1
511720 99511720 1001 86380 86390 1
511617 99511617 1001 86380 86390 1
511750 99511750 1001 86380 86390 1
511557 99511557 1001 86380 86390 1
512235 99512235 1001 86380 86390 1
511980 99511980 1001 86380 86390 1
512021 99512021 1001 86380 86390 1
512029 99512029 1001 86380 86390 1
511917 99511917 1001 86380 86390 1
511868 99511868 1001 86380 86390 1
511907 99511907 1001 86380 86390 1
511882 99511882 1001 86380 86390 1
511783 99511783 1001 86380 86390 1
512403 99512403 1001 86380 86390 1
512532 99512532 1001 86380 86390 1
512545 99512545 1001 86380 86390 1
512404 99512404 1001 86380 86390 1
512522 99512522 1001 86380 86390 1
512406 99512406 1001 86380 86390 1
512422 99512422 1001 86380 86390 1
512505 99512505 1001 86380 86390 1
513042 99513042 1001 86380 86390 1
513135 99513135 1001 86380 86390 1
513019 99513019 1001 86380 86390 1
512988 99512988 1001 86380 86390 1
512849 99512849 1001 86380 86390 1
512902 99512902 1001 86380 86390 1
512891 99512891 1001 86380 86390 1
512610 99512610 1001 86380 86390 1
512755 99512755 1001 86380 86390 1
512665 99512665 1001 86380 86390 1
512592 99512592 1001 86380 86390 1
513372 99513372 1001 86380 86390 1
513373 99513373 1001 86380 86390 1
513246 99513246 1001 86380 86390 1
513260 99513260 1001 86380 86390 1
513396 99513396 1001 86380 86390 1
513995 99513995 1001 86380 86390 1
513961 99513961 1001 86380 86390 1
513923 99513923 1001 86380 86390 1
513887 99513887 1001 86380 86390 1
513661 99513661 1001 86380 86390 1
513705 99513705 1001 86380 86390 1
513822 99513822 1001 86380 86390 1
513485 99513485 1001 86380 86390 1
514132 99514132 1001 86380 86390 1
514070 99514070 1001 86380 86390 1
514085 99514085 1001 86380 86390 1
514128 99514128 1001 86380 86390 1
514117 99514117 1001 86380 86390 1
514856 99514856 1001 86380 86390 1
514820 99514820 1001 86380 86390 1
514686 99514686 1001 86380 86390 1
514855 99514855 1001 86380 86390 1
514602 99514602 1001 86380 86390 1
514564 99514564 1001 86380 86390 1
514617 99514617 1001 86380 86390 1
514521 99514521 1001 86380 86390 1
514303 99514303 1001 86380 86390 1
514432 99514432 1001 86380 86390 1
514310 99514310 1001 86380 86390 1
514245 99514245 1001 86380 86390 1
514864 99514864 1001 86380 86390 1
515542 99515542 1001 86380 86390 1
515594 99515594 1001 86380 86390 1
515607 99515607 1001 86380 86390 1
515646 99515646 1001 86380 86390 1
515634 99515634 1001 86380 86390 1
515573 99515573 1001 86380 86390 1
515375 99515375 1001 86380 86390 1
515282 99515282 1001 86380 86390 1
515209 99515209 1001 86380 86390 1
515736 99515736 1001 86380 86390 1
515751 99515751 1001 86380 86390 1
515845 99515845 1001 86380 86390 1
515768 99515768 1001 86380 86390 1
515821 99515821 1001 86380 86390 1
516409 99516409 1001 86380 86390 1
516479 99516479 1001 86380 86390 1
516389 99516389 1001 86380 86390 1
516432 99516432 1001 86380 86390 1
516588 99516588 1001 86380 86390 1
516709 99516709 1001 86380 86390 1
516567 99516567 1001 86380 86390 1
517170 99517170 1001 86380 86390 1
517289 99517289 1001 86380 86390 1
517278 99517278 1001 86380 86390 1
517317 99517317 1001 86380 86390 1
517216 99517216 1001 86380 86390 1
517166 99517166 1001 86380 86390 1
517218 99517218 1001 86380 86390 1
516994 99516994 1001 86380 86390 1
517072 99517072 1001 86380 86390 1
517023 99517023 1001 86380 86390 1
516987 99516987 1001 86380 86390 1
516797 99516797 1001 86380 86390 1
516747 99516747 1001 86380 86390 1
516800 99516800 1001 86380 86390 1
516918 99516918 1001 86380 86390 1
516804 99516804 1001 86380 86390 1
516882 99516882 1001 86380 86390 1
517456 99517456 1001 86380 86390 1
517472 99517472 1001 86380 86390 1
518091 99518091 1001 86380 86390 1
517883 99517883 1001 86380 86390 1
517916 99517916 1001 86380 86390 1
517649 99517649 1001 86380 86390 1
517730 99517730 1001 86380 86390 1
517578 99517578 1001 86380 86390 1
518259 99518259 1001 86380 86390 1
518195 99518195 1001 86380 86390 1
518260 99518260 1001 86380 86390 1
518810 99518810 1001 86380 86390 1
518901 99518901 1001 86380 86390 1
518800 99518800 1001 86380 86390 1
518807 99518807 1001 86380 86390 1
518641 99518641 1001 86380 86390 1
518684 99518684 1001 86380 86390 1
518762 99518762 1001 86380 86390 1
518712 99518712 1001 86380 86390 1
518583 99518583 1001 86380 86390 1
518489 99518489 1001 86380 86390 1
518388 99518388 1001 86380 86390 1
519145 99519145 1001 86380 86390 1
519162 99519162 1001 86380 86390 1
519048 99519048 1001 86380 86390 1
519654 99519654 1001 86380 86390 1
519629 99519629 1001 86380 86390 1
519657 99519657 1001 86380 86390 1
519722 99519722 1001 86380 86390 1
519608 99519608 1001 86380 86390 1
519906 99519906 1001 86380 86390 1
519997 99519997 1001 86380 86390 1
520609 99520609 1001 86380 86390 1
520544 99520544 1001 86380 86390 1
520507 99520507 1001 86380 86390 1
520601 99520601 1001 86380 86390 1
520279 99520279 1001 86380 86390 1
520424 99520424 1001 86380 86390 1
520270 99520270 1001 86380 86390 1
520233 99520233 1001 86380 86390 1
520390 99520390 1001 86380 86390 1
520406 99520406 1001 86380 86390 1
520058 99520058 1001 86380 86390 1
520162 99520162 1001 86380 86390 1
520064 99520064 1001 86380 86390 1
520070 99520070 1001 86380 86390 1
520745 99520745 1001 86380 86390 1
520721 99520721 1001 86380 86390 1
520686 99520686 1001 86380 86390 1
521195 99521195 1001 86380 86390 1
520872 99520872 1001 86380 86390 1
520991 99520991 1001 86380 86390 1
521034 99521034 1001 86380 86390 1
520918 99520918 1001 86380 86390 1
520946 99520946 1001 86380 86390 1
520922 99520922 1001 86380 86390 1
522145 99522145 1001 86380 86390 1
522223 99522223 1001 86380 86390 1
522199 99522199 1001 86380 86390 1
522077 99522077 1001 86380 86390 1
522065 99522065 1001 86380 86390 1
521699 99521699 1001 86380 86390 1
521791 99521791 1001 86380 86390 1
521870 99521870 1001 86380 86390 1
521806 99521806 1001 86380 86390 1
521717 99521717 1001 86380 86390 1
521718 99521718 1001 86380 86390 1
521757 99521757 1001 86380 86390 1
521837 99521837 1001 86380 86390 1
521682 99521682 1001 86380 86390 1
522809 99522809 1001 86380 86390 1
522907 99522907 1001 86380 86390 1
522782 99522782 1001 86380 86390 1
522718 99522718 1001 86380 86390 1
522627 99522627 1001 86380 86390 1
522697 99522697 1001 86380 86390 1
522685 99522685 1001 86380 86390 1
522664 99522664 1001 86380 86390 1
523298 99523298 1001 86380 86390 1
523314 99523314 1001 86380 86390 1
523240 99523240 1001 86380 86390 1
523254 99523254 1001 86380 86390 1
523908 99523908 1001 86380 86390 1
523858 99523858 1001 86380 86390 1
523918 99523918 1001 86380 86390 1
523702 99523702 1001 86380 86390 1
523677 99523677 1001 86380 86390 1
523578 99523578 1001 86380 86390 1
523631 99523631 1001 86380 86390 1
523520 99523520 1001 86380 86390 1
523462 99523462 1001 86380 86390 1
524101 99524101 1001 86380 86390 1
524122 99524122 1001 86380 86390 1
524575 99524575 1001 86380 86390 1
524271 99524271 1001 86380 86390 1
524886 99524886 1001 86380 86390 1
524895 99524895 1001 86380 86390 1
524818 99524818 1001 86380 86390 1
524780 99524780 1001 86380 86390 1
525501 99525501 1001 86380 86390 1
525540 99525540 1001 86380 86390 1
525528 99525528 1001 86380 86390 1
525505 99525505 1001 86380 86390 1
525292 99525292 1001 86380 86390 1
525267 99525267 1001 86380 86390 1
525383 99525383 1001 86380 86390 1
525232 99525232 1001 86380 86390 1
525375 99525375 1001 86380 86390 1
525259 99525259 1001 86380 86390 1
525287 99525287 1001 86380 86390 1
525209 99525209 1001 86380 86390 1
525055 99525055 1001 86380 86390 1
525095 99525095 1001 86380 86390 1
525033 99525033 1001 86380 86390 1
525039 99525039 1001 86380 86390 1
525169 99525169 1001 86380 86390 1
525802 99525802 1001 86380 86390 1
525619 99525619 1001 86380 86390 1
526375 99526375 1001 86380 86390 1
526389 99526389 1001 86380 86390 1
526314 99526314 1001 86380 86390 1
526416 99526416 1001 86380 86390 1
526419 99526419 1001 86380 86390 1
525945 99525945 1001 86380 86390 1
525968 99525968 1001 86380 86390 1
526576 99526576 1001 86380 86390 1
526465 99526465 1001 86380 86390 1
526543 99526543 1001 86380 86390 1
526610 99526610 1001 86380 86390 1
526599 99526599 1001 86380 86390 1
526458 99526458 1001 86380 86390 1
527246 99527246 1001 86380 86390 1
527167 99527167 1001 86380 86390 1
527240 99527240 1001 86380 86390 1
527068 99527068 1001 86380 86390 1
527021 99527021 1001 86380 86390 1
526923 99526923 1001 86380 86390 1
526760 99526760 1001 86380 86390 1
526723 99526723 1001 86380 86390 1
526802 99526802 1001 86380 86390 1
526831 99526831 1001 86380 86390 1
526718 99526718 1001 86380 86390 1
527454 99527454 1001 86380 86390 1
527340 99527340 1001 86380 86390 1
527873 99527873 1001 86380 86390 1
527911 99527911 1001 86380 86390 1
528061 99528061 1001 86380 86390 1
528070 99528070 1001 86380 86390 1
527716 99527716 1001 86380 86390 1
527721 99527721 1001 86380 86390 1
527788 99527788 1001 86380 86390 1
527827 99527827 1001 86380 86390 1
527649 99527649 1001 86380 86390 1
527592 99527592 1001 86380 86390 1
528202 99528202 1001 86380 86390 1
528089 99528089 1001 86380 86390 1
528844 99528844 1001 86380 86390 1
528733 99528733 1001 86380 86390 1
528697 99528697 1001 86380 86390 1
528503 99528503 1001 86380 86390 1
528571 99528571 1001 86380 86390 1
528597 99528597 1001 86380 86390 1
528611 99528611 1001 86380 86390 1
528547 99528547 1001 86380 86390 1
528563 99528563 1001 86380 86390 1
528383 99528383 1001 86380 86390 1
529062 99529062 1001 86380 86390 1
529524 99529524 1001 86380 86390 1
529699 99529699 1001 86380 86390 1
529623 99529623 1001 86380 86390 1
529431 99529431 1001 86380 86390 1
529422 99529422 1001 86380 86390 1
529414 99529414 1001 86380 86390 1
529350 99529350 1001 86380 86390 1
529211 99529211 1001 86380 86390 1
529921 99529921 1001 86380 86390 1
529832 99529832 1001 86380 86390 1
529758 99529758 1001 86380 86390 1
529905 99529905 1001 86380 86390 1
530483 99530483 1001 86380 86390 1
530369 99530369 1001 86380 86390 1
530383 99530383 1001 86380 86390 1
530227 99530227 1001 86380 86390 1
530163 99530163 1001 86380 86390 1
530013 99530013 1001 86380 86390 1
530067 99530067 1001 86380 86390 1
530004 99530004 1001 86380 86390 1
530057 99530057 1001 86380 86390 1
530060 99530060 1001 86380 86390 1
530681 99530681 1001 86380 86390 1
530709 99530709 1001 86380 86390 1
530609 99530609 1001 86380 86390 1
530717 99530717 1001 86380 86390 1
530756 99530756 1001 86380 86390 1
531241 99531241 1001 86380 86390 1
531369 99531369 1001 86380 86390 1
531161 99531161 1001 86380 86390 1
531151 99531151 1001 86380 86390 1
531171 99531171 1001 86380 86390 1
531147 99531147 1001 86380 86390 1
531070 99531070 1001 86380 86390 1
530763 99530763 1001 86380 86390 1
530828 99530828 1001 86380 86390 1
530867 99530867 1001 86380 86390 1
530951 99530951 1001 86380 86390 1
531577 99531577 1001 86380 86390 1
531530 99531530 1001 86380 86390 1
531557 99531557 1001 86380 86390 1
532035 99532035 1001 86380 86390 1
532126 99532126 1001 86380 86390 1
532166 99532166 1001 86380 86390 1
531966 99531966 1001 86380 86390 1
531838 99531838 1001 86380 86390 1
531802 99531802 1001 86380 86390 1
531945 99531945 1001 86380 86390 1
531947 99531947 1001 86380 86390 1
531767 99531767 1001 86380 86390 1
531745 99531745 1001 86380 86390 1
531593 99531593 1001 86380 86390 1
531750 99531750 1001 86380 86390 1
531712 99531712 1001 86380 86390 1
531623 99531623 1001 86380 86390 1
532745 99532745 1001 86380 86390 1
532449 99532449 1001 86380 86390 1
533056 99533056 1001 86380 86390 1
533187 99533187 1001 86380 86390 1
533143 99533143 1001 86380 86390 1
533208 99533208 1001 86380 86390 1
533053 99533053 1001 86380 86390 1
533780 99533780 1001 86380 86390 1
533537 99533537 1001 86380 86390 1
533615 99533615 1001 86380 86390 1
533475 99533475 1001 86380 86390 1
533649 99533649 1001 86380 86390 1
533426 99533426 1001 86380 86390 1
533363 99533363 1001 86380 86390 1
533443 99533443 1001 86380 86390 1
533994 99533994 1001 86380 86390 1
533983 99533983 1001 86380 86390 1
534683 99534683 1001 86380 86390 1
534609 99534609 1001 86380 86390 1
534528 99534528 1001 86380 86390 1
534287 99534287 1001 86380 86390 1
534380 99534380 1001 86380 86390 1
534460 99534460 1001 86380 86390 1
534067 99534067 1001 86380 86390 1
534227 99534227 1001 86380 86390 1
534268 99534268 1001 86380 86390 1
534191 99534191 1001 86380 86390 1
534838 99534838 1001 86380 86390 1
534064 99534064 1001 86380 86390 1
534272 99534272 1001 86380 86390 1
534715 99534715 1001 86380 86390 1
534693 99534693 1001 86380 86390 1
534706 99534706 1001 86380 86390 1
535388 99535388 1001 86380 86390 1
535454 99535454 1001 86380 86390 1
535327 99535327 1001 86380 86390 1
535417 99535417 1001 86380 86390 1
535341 99535341 1001 86380 86390 1
535137 99535137 1001 86380 86390 1
535151 99535151 1001 86380 86390 1
535177 99535177 1001 86380 86390 1
535130 99535130 1001 86380 86390 1
535263 99535263 1001 86380 86390 1
535024 99535024 1001 86380 86390 1
534909 99534909 1001 86380 86390 1
534977 99534977 1001 86380 86390 1
535676 99535676 1001 86380 86390 1
535702 99535702 1001 86380 86390 1
535642 99535642 1001 86380 86390 1
536247 99536247 1001 86380 86390 1
536189 99536189 1001 86380 86390 1
536107 99536107 1001 86380 86390 1
535927 99535927 1001 86380 86390 1
536036 99536036 1001 86380 86390 1
535998 99535998 1001 86380 86390 1
535832 99535832 1001 86380 86390 1
536391 99536391 1001 86380 86390 1
536339 99536339 1001 86380 86390 1
536971 99536971 1001 86380 86390 1
537132 99537132 1001 86380 86390 1
536962 99536962 1001 86380 86390 1
536977 99536977 1001 86380 86390 1
537155 99537155 1001 86380 86390 1
537111 99537111 1001 86380 86390 1
536919 99536919 1001 86380 86390 1
536752 99536752 1001 86380 86390 1
536782 99536782 1001 86380 86390 1
536938 99536938 1001 86380 86390 1
536928 99536928 1001 86380 86390 1
536738 99536738 1001 86380 86390 1
536639 99536639 1001 86380 86390 1
536592 99536592 1001 86380 86390 1
537226 99537226 1001 86380 86390 1
537240 99537240 1001 86380 86390 1
537347 99537347 1001 86380 86390 1
537206 99537206 1001 86380 86390 1
537796 99537796 1001 86380 86390 1
537861 99537861 1001 86380 86390 1
537857 99537857 1001 86380 86390 1
537884 99537884 1001 86380 86390 1
537616 99537616 1001 86380 86390 1
537657 99537657 1001 86380 86390 1
537645 99537645 1001 86380 86390 1
537676 99537676 1001 86380 86390 1
537408 99537408 1001 86380 86390 1
537447 99537447 1001 86380 86390 1
537455 99537455 1001 86380 86390 1
537520 99537520 1001 86380 86390 1
537574 99537574 1001 86380 86390 1
538078 99538078 1001 86380 86390 1
538069 99538069 1001 86380 86390 1
538086 99538086 1001 86380 86390 1
538129 99538129 1001 86380 86390 1
538147 99538147 1001 86380 86390 1
538647 99538647 1001 86380 86390 1
538739 99538739 1001 86380 86390 1
538730 99538730 1001 86380 86390 1
538679 99538679 1001 86380 86390 1
538800 99538800 1001 86380 86390 1
538416 99538416 1001 86380 86390 1
538585 99538585 1001 86380 86390 1
538501 99538501 1001 86380 86390 1
538450 99538450 1001 86380 86390 1
538594 99538594 1001 86380 86390 1
538314 99538314 1001 86380 86390 1
538316 99538316 1001 86380 86390 1
538333 99538333 1001 86380 86390 1
538282 99538282 1001 86380 86390 1
538244 99538244 1001 86380 86390 1
538918 99538918 1001 86380 86390 1
538817 99538817 1001 86380 86390 1
539510 99539510 1001 86380 86390 1
539267 99539267 1001 86380 86390 1
539387 99539387 1001 86380 86390 1
539353 99539353 1001 86380 86390 1
539366 99539366 1001 86380 86390 1
539089 99539089 1001 86380 86390 1
539171 99539171 1001 86380 86390 1
539120 99539120 1001 86380 86390 1
539678 99539678 1001 86380 86390 1
539694 99539694 1001 86380 86390 1
540359 99540359 1001 86380 86390 1
540126 99540126 1001 86380 86390 1
540032 99540032 1001 86380 86390 1
539931 99539931 1001 86380 86390 1
540009 99540009 1001 86380 86390 1
539922 99539922 1001 86380 86390 1
539935 99539935 1001 86380 86390 1
540587 99540587 1001 86380 86390 1
540668 99540668 1001 86380 86390 1
540553 99540553 1001 86380 86390 1
541123 99541123 1001 86380 86390 1
541190 99541190 1001 86380 86390 1
540919 99540919 1001 86380 86390 1
540985 99540985 1001 86380 86390 1
540999 99540999 1001 86380 86390 1
540961 99540961 1001 86380 86390 1
540975 99540975 1001 86380 86390 1
540913 99540913 1001 86380 86390 1
540993 99540993 1001 86380 86390 1
540955 99540955 1001 86380 86390 1
540832 99540832 1001 86380 86390 1
540838 99540838 1001 86380 86390 1
541368 99541368 1001 86380 86390 1
541349 99541349 1001 86380 86390 1
541378 99541378 1001 86380 86390 1
541496 99541496 1001 86380 86390 1
542069 99542069 1001 86380 86390 1
541947 99541947 1001 86380 86390 1
541720 99541720 1001 86380 86390 1
541721 99541721 1001 86380 86390 1
541859 99541859 1001 86380 86390 1
541730 99541730 1001 86380 86390 1
541731 99541731 1001 86380 86390 1
541900 99541900 1001 86380 86390 1
541699 99541699 1001 86380 86390 1
541651 99541651 1001 86380 86390 1
542250 99542250 1001 86380 86390 1
542258 99542258 1001 86380 86390 1
542808 99542808 1001 86380 86390 1
542925 99542925 1001 86380 86390 1
542836 99542836 1001 86380 86390 1
542840 99542840 1001 86380 86390 1
542731 99542731 1001 86380 86390 1
542642 99542642 1001 86380 86390 1
542416 99542416 1001 86380 86390 1
543098 99543098 1001 86380 86390 1
543082 99543082 1001 86380 86390 1
543698 99543698 1001 86380 86390 1
543573 99543573 1001 86380 86390 1
543706 99543706 1001 86380 86390 1
543364 99543364 1001 86380 86390 1
543392 99543392 1001 86380 86390 1
543484 99543484 1001 86380 86390 1
543219 99543219 1001 86380 86390 1
543181 99543181 1001 86380 86390 1
543287 99543287 1001 86380 86390 1
543794 99543794 1001 86380 86390 1
544509 99544509 1001 86380 86390 1
544565 99544565 1001 86380 86390 1
544557 99544557 1001 86380 86390 1
544275 99544275 1001 86380 86390 1
544355 99544355 1001 86380 86390 1
544240 99544240 1001 86380 86390 1
544344 99544344 1001 86380 86390 1
544122 99544122 1001 86380 86390 1
544157 99544157 1001 86380 86390 1
544655 99544655 1001 86380 86390 1
430037 215 1001 61500 61917 1
403738 1159 1001 36840 38277 1
422852 633 1001 25500 27357 1
523180 953 1002 34840 44459 1
528695 970 1002 38344 49249 1
540015 754 1002 26992 36609 1
400000 99400000 1001 86380 86390 1
400013 99400013 1001 86380 86390 1
400036 99400036 1001 86380 86390 1
400420 99400420 1001 86380 86390 1
400564 99400564 1001 86380 86390 1
400578 99400578 1001 86380 86390 1
401533 99401533 1001 86380 86390 1
401541 99401541 1001 86380 86390 1
401948 99401948 1001 86380 86390 1
402237 99402237 1001 86380 86390 1
402208 99402208 1001 86380 86390 1
402358 99402358 1001 86380 86390 1
402502 99402502 1001 86380 86390 1
402582 99402582 1001 86380 86390 1
402736 99402736 1001 86380 86390 1
402964 99402964 1001 86380 86390 1
403285 99403285 1001 86380 86390 1
403297 99403297 1001 86380 86390 1
403490 99403490 1001 86380 86390 1
403731 99403731 1001 86380 86390 1
403709 99403709 1001 86380 86390 1
403694 99403694 1001 86380 86390 1
403819 99403819 1001 86380 86390 1
403772 99403772 1001 86380 86390 1
403924 99403924 1001 86380 86390 1
403923 99403923 1001 86380 86390 1
403944 99403944 1001 86380 86390 1
404107 99404107 1001 86380 86390 1
404241 99404241 1001 86380 86390 1
404290 99404290 1001 86380 86390 1
404396 99404396 1001 86380 86390 1
404669 99404669 1001 86380 86390 1
404632 99404632 1001 86380 86390 1
404727 99404727 1001 86380 86390 1
404757 99404757 1001 86380 86390 1
404874 99404874 1001 86380 86390 1
404875 99404875 1001 86380 86390 1
405299 99405299 1001 86380 86390 1
405504 99405504 1001 86380 86390 1
405512 99405512 1001 86380 86390 1
405619 99405619 1001 86380 86390 1
405627 99405627 1001 86380 86390 1
406076 99406076 1001 86380 86390 1
406213 99406213 1001 86380 86390 1
406491 99406491 1001 86380 86390 1
406517 99406517 1001 86380 86390 1
406571 99406571 1001 86380 86390 1
406500 99406500 1001 86380 86390 1
406657 99406657 1001 86380 86390 1
406712 99406712 1001 86380 86390 1
406797 99406797 1001 86380 86390 1
406841 99406841 1001 86380 86390 1
407012 99407012 1001 86380 86390 1
407073 99407073 1001 86380 86390 1
407106 99407106 1001 86380 86390 1
407224 99407224 1001 86380 86390 1
407336 99407336 1001 86380 86390 1
407370 99407370 1001 86380 86390 1
407423 99407423 1001 86380 86390 1
407705 99407705 1001 86380 86390 1
407740 99407740 1001 86380 86390 1
407792 99407792 1001 86380 86390 1
408002 99408002 1001 86380 86390 1
408063 99408063 1001 86380 86390 1
408267 99408267 1001 86380 86390 1
408441 99408441 1001 86380 86390 1
408520 99408520 1001 86380 86390 1
408456 99408456 1001 86380 86390 1
408708 99408708 1001 86380 86390 1
408746 99408746 1001 86380 86390 1
408899 99408899 1001 86380 86390 1
409109 99409109 1001 86380 86390 1
409349 99409349 1001 86380 86390 1
409394 99409394 1001 86380 86390 1
409453 99409453 1001 86380 86390 1
409596 99409596 1001 86380 86390 1
409602 99409602 1001 86380 86390 1
409665 99409665 1001 86380 86390 1
409627 99409627 1001 86380 86390 1
409729 99409729 1001 86380 86390 1
410156 99410156 1001 86380 86390 1
410232 99410232 1001 86380 86390 1
410278 99410278 1001 86380 86390 1
410725 99410725 1001 86380 86390 1
410704 99410704 1001 86380 86390 1
410732 99410732 1001 86380 86390 1
410791 99410791 1001 86380 86390 1
410846 99410846 1001 86380 86390 1
410871 99410871 1001 86380 86390 1
410992 99410992 1001 86380 86390 1
411094 99411094 1001 86380 86390 1
411138 99411138 1001 86380 86390 1
411287 99411287 1001 86380 86390 1
411334 99411334 1001 86380 86390 1
411344 99411344 1001 86380 86390 1
411461 99411461 1001 86380 86390 1
411482 99411482 1001 86380 86390 1
411426 99411426 1001 86380 86390 1
411566 99411566 1001 86380 86390 1
411660 99411660 1001 86380 86390 1
411794 99411794 1001 86380 86390 1
411883 99411883 1001 86380 86390 1
411904 99411904 1001 86380 86390 1
412114 99412114 1001 86380 86390 1
412092 99412092 1001 86380 86390 1
412107 99412107 1001 86380 86390 1
413618 99413618 1001 86380 86390 1
413503 99413503 1001 86380 86390 1
413192 99413192 1001 86380 86390 1
413148 99413148 1001 86380 86390 1
413227 99413227 1001 86380 86390 1
412992 99412992 1001 86380 86390 1
412904 99412904 1001 86380 86390 1
412588 99412588 1001 86380 86390 1
412515 99412515 1001 86380 86390 1
412566 99412566 1001 86380 86390 1
412769 99412769 1001 86380 86390 1
413986 99413986 1001 86380 86390 1
413730 99413730 1001 86380 86390 1
414038 99414038 1001 86380 86390 1
413902 99413902 1001 86380 86390 1
415058 99415058 1001 86380 86390 1
415227 99415227 1001 86380 86390 1
415293 99415293 1001 86380 86390 1
414186 99414186 1001 86380 86390 1
415526 99415526 1001 86380 86390 1
415484 99415484 1001 86380 86390 1
415535 99415535 1001 86380 86390 1
415628 99415628 1001 86380 86390 1
415585 99415585 1001 86380 86390 1
415405 99415405 1001 86380 86390 1
416900 99416900 1001 86380 86390 1
416397 99416397 1001 86380 86390 1
416185 99416185 1001 86380 86390 1
416306 99416306 1001 86380 86390 1
416180 99416180 1001 86380 86390 1
416576 99416576 1001 86380 86390 1
416343 99416343 1001 86380 86390 1
415865 99415865 1001 86380 86390 1
415817 99415817 1001 86380 86390 1
415847 99415847 1001 86380 86390 1
415879 99415879 1001 86380 86390 1
417010 99417010 1001 86380 86390 1
417105 99417105 1001 86380 86390 1
417251 99417251 1001 86380 86390 1
417523 99417523 1001 86380 86390 1
417403 99417403 1001 86380 86390 1
417458 99417458 1001 86380 86390 1
418537 99418537 1001 86380 86390 1
418767 99418767 1001 86380 86390 1
418303 99418303 1001 86380 86390 1
418255 99418255 1001 86380 86390 1
418420 99418420 1001 86380 86390 1
418101 99418101 1001 86380 86390 1
417912 99417912 1001 86380 86390 1
417935 99417935 1001 86380 86390 1
419092 99419092 1001 86380 86390 1
418838 99418838 1001 86380 86390 1
420093 99420093 1001 86380 86390 1
420385 99420385 1001 86380 86390 1
420373 99420373 1001 86380 86390 1
419938 99419938 1001 86380 86390 1
419972 99419972 1001 86380 86390 1
419903 99419903 1001 86380 86390 1
419267 99419267 1001 86380 86390 1
419545 99419545 1001 86380 86390 1
419410 99419410 1001 86380 86390 1
419392 99419392 1001 86380 86390 1
420615 99420615 1001 86380 86390 1
420679 99420679 1001 86380 86390 1
420628 99420628 1001 86380 86390 1
420820 99420820 1001 86380 86390 1
421781 99421781 1001 86380 86390 1
422011 99422011 1001 86380 86390 1
421382 99421382 1001 86380 86390 1
421038 99421038 1001 86380 86390 1
420925 99420925 1001 86380 86390 1
421222 99421222 1001 86380 86390 1
421250 99421250 1001 86380 86390 1
420938 99420938 1001 86380 86390 1
422251 99422251 1001 86380 86390 1
422299 99422299 1001 86380 86390 1
422526 99422526 1001 86380 86390 1
423684 99423684 1001 86380 86390 1
423491 99423491 1001 86380 86390 1
423431 99423431 1001 86380 86390 1
423034 99423034 1001 86380 86390 1
422999 99422999 1001 86380 86390 1
422628 99422628 1001 86380 86390 1
422662 99422662 1001 86380 86390 1
422787 99422787 1001 86380 86390 1
422561 99422561 1001 86380 86390 1
422842 99422842 1001 86380 86390 1
424012 99424012 1001 86380 86390 1
425284 99425284 1001 86380 86390 1
424765 99424765 1001 86380 86390 1
424946 99424946 1001 86380 86390 1
424846 99424846 1001 86380 86390 1
424369 99424369 1001 86380 86390 1
426894 99426894 1001 86380 86390 1
426744 99426744 1001 86380 86390 1
426851 99426851 1001 86380 86390 1
427068 99427068 1001 86380 86390 1
426936 99426936 1001 86380 86390 1
426649 99426649 1001 86380 86390 1
426650 99426650 1001 86380 86390 1
426097 99426097 1001 86380 86390 1
427509 99427509 1001 86380 86390 1
427235 99427235 1001 86380 86390 1
427123 99427123 1001 86380 86390 1
428350 99428350 1001 86380 86390 1
428070 99428070 1001 86380 86390 1
428254 99428254 1001 86380 86390 1
427899 99427899 1001 86380 86390 1
427762 99427762 1001 86380 86390 1
427547 99427547 1001 86380 86390 1
427615 99427615 1001 86380 86390 1
427574 99427574 1001 86380 86390 1
429098 99429098 1001 86380 86390 1
429052 99429052 1001 86380 86390 1
429012 99429012 1001 86380 86390 1
429035 99429035 1001 86380 86390 1
430298 99430298 1001 86380 86390 1
430049 99430049 1001 86380 86390 1
430284 99430284 1001 86380 86390 1
430291 99430291 1001 86380 86390 1
429857 99429857 1001 86380 86390 1
429726 99429726 1001 86380 86390 1
429556 99429556 1001 86380 86390 1
429336 99429336 1001 86380 86390 1
429458 99429458 1001 86380 86390 1
429543 99429543 1001 86380 86390 1
430741 99430741 1001 86380 86390 1
430688 99430688 1001 86380 86390 1
430515 99430515 1001 86380 86390 1
431707 99431707 1001 86380 86390 1
431399 99431399 1001 86380 86390 1
431288 99431288 1001 86380 86390 1
431489 99431489 1001 86380 86390 1
431268 99431268 1001 86380 86390 1
431320 99431320 1001 86380 86390 1
431271 99431271 1001 86380 86390 1
431274 99431274 1001 86380 86390 1
431346 99431346 1001 86380 86390 1
431370 99431370 1001 86380 86390 1
431397 99431397 1001 86380 86390 1
430947 99430947 1001 86380 86390 1
430995 99430995 1001 86380 86390 1
432462 99432462 1001 86380 86390 1
431649 99431649 1001 86380 86390 1
433485 99433485 1001 86380 86390 1
433660 99433660 1001 86380 86390 1
433670 99433670 1001 86380 86390 1
433622 99433622 1001 86380 86390 1
433166 99433166 1001 86380 86390 1
433204 99433204 1001 86380 86390 1
433287 99433287 1001 86380 86390 1
433134 99433134 1001 86380 86390 1
432650 99432650 1001 86380 86390 1
432738 99432738 1001 86380 86390 1
433752 99433752 1001 86380 86390 1
435285 99435285 1001 86380 86390 1
435083 99435083 1001 86380 86390 1
435201 99435201 1001 86380 86390 1
435385 99435385 1001 86380 86390 1
434918 99434918 1001 86380 86390 1
434659 99434659 1001 86380 86390 1
434683 99434683 1001 86380 86390 1
434890 99434890 1001 86380 86390 1
434939 99434939 1001 86380 86390 1
434420 99434420 1001 86380 86390 1
435729 99435729 1001 86380 86390 1
435545 99435545 1001 86380 86390 1
435762 99435762 1001 86380 86390 1
435833 99435833 1001 86380 86390 1
435561 99435561 1001 86380 86390 1
435664 99435664 1001 86380 86390 1
435722 99435722 1001 86380 86390 1
436769 99436769 1001 86380 86390 1
436822 99436822 1001 86380 86390 1
436868 99436868 1001 86380 86390 1
436494 99436494 1001 86380 86390 1
435926 99435926 1001 86380 86390 1
436044 99436044 1001 86380 86390 1
436140 99436140 1001 86380 86390 1
436320 99436320 1001 86380 86390 1
436278 99436278 1001 86380 86390 1
437196 99437196 1001 86380 86390 1
437252 99437252 1001 86380 86390 1
437178 99437178 1001 86380 86390 1
437181 99437181 1001 86380 86390 1
437339 99437339 1001 86380 86390 1
300601 99300601 1001 86380 86390 1
300729 99300729 1001 86380 86390 1
300641 99300641 1001 86380 86390 1
300553 99300553 1001 86380 86390 1
300595 99300595 1001 86380 86390 1
300596 99300596 1001 86380 86390 1
300558 99300558 1001 86380 86390 1
300473 99300473 1001 86380 86390 1
300317 99300317 1001 86380 86390 1
300449 99300449 1001 86380 86390 1
300413 99300413 1001 86380 86390 1
300200 99300200 1001 86380 86390 1
300203 99300203 1001 86380 86390 1
300920 99300920 1001 86380 86390 1
300911 99300911 1001 86380 86390 1
300828 99300828 1001 86380 86390 1
301383 99301383 1001 86380 86390 1
301342 99301342 1001 86380 86390 1
301192 99301192 1001 86380 86390 1
301001 99301001 1001 86380 86390 1
301034 99301034 1001 86380 86390 1
301641 99301641 1001 86380 86390 1
302278 99302278 1001 86380 86390 1
302056 99302056 1001 86380 86390 1
302044 99302044 1001 86380 86390 1
301813 99301813 1001 86380 86390 1
301827 99301827 1001 86380 86390 1
301959 99301959 1001 86380 86390 1
301897 99301897 1001 86380 86390 1
301859 99301859 1001 86380 86390 1
301848 99301848 1001 86380 86390 1
302463 99302463 1001 86380 86390 1
303107 99303107 1001 86380 86390 1
303155 99303155 1001 86380 86390 1
302874 99302874 1001 86380 86390 1
302878 99302878 1001 86380 86390 1
302922 99302922 1001 86380 86390 1
302735 99302735 1001 86380 86390 1
303232 99303232 1001 86380 86390 1
303290 99303290 1001 86380 86390 1
303959 99303959 1001 86380 86390 1
303987 99303987 1001 86380 86390 1
304023 99304023 1001 86380 86390 1
304027 99304027 1001 86380 86390 1
303725 99303725 1001 86380 86390 1
303664 99303664 1001 86380 86390 1
303718 99303718 1001 86380 86390 1
303796 99303796 1001 86380 86390 1
303425 99303425 1001 86380 86390 1
303600 99303600 1001 86380 86390 1
303460 99303460 1001 86380 86390 1
303473 99303473 1001 86380 86390 1
304168 99304168 1001 86380 86390 1
304120 99304120 1001 86380 86390 1
304692 99304692 1001 86380 86390 1
304745 99304745 1001 86380 86390 1
304673 99304673 1001 86380 86390 1
304803 99304803 1001 86380 86390 1
304675 99304675 1001 86380 86390 1
304742 99304742 1001 86380 86390 1
304554 99304554 1001 86380 86390 1
304574 99304574 1001 86380 86390 1
304523 99304523 1001 86380 86390 1
304370 99304370 1001 86380 86390 1
304396 99304396 1001 86380 86390 1
305041 99305041 1001 86380 86390 1
304874 99304874 1001 86380 86390 1
304876 99304876 1001 86380 86390 1
305023 99305023 1001 86380 86390 1
305624 99305624 1001 86380 86390 1
305616 99305616 1001 86380 86390 1
305617 99305617 1001 86380 86390 1
305399 99305399 1001 86380 86390 1
305168 99305168 1001 86380 86390 1
305195 99305195 1001 86380 86390 1
305106 99305106 1001 86380 86390 1
305249 99305249 1001 86380 86390 1
305252 99305252 1001 86380 86390 1
305266 99305266 1001 86380 86390 1
500036 99500036 1001 86380 86390 1
500051 99500051 1001 86380 86390 1
305691 99305691 1001 86380 86390 1
305693 99305693 1001 86380 86390 1
500074 99500074 1001 86380 86390 1
500724 99500724 1001 86380 86390 1
500745 99500745 1001 86380 86390 1
500670 99500670 1001 86380 86390 1
500597 99500597 1001 86380 86390 1
500398 99500398 1001 86380 86390 1
500955 99500955 1001 86380 86390 1
500981 99500981 1001 86380 86390 1
500977 99500977 1001 86380 86390 1
501466 99501466 1001 86380 86390 1
501480 99501480 1001 86380 86390 1
501257 99501257 1001 86380 86390 1
501335 99501335 1001 86380 86390 1
501141 99501141 1001 86380 86390 1
501143 99501143 1001 86380 86390 1
501222 99501222 1001 86380 86390 1
501121 99501121 1001 86380 86390 1
501664 99501664 1001 86380 86390 1
502337 99502337 1001 86380 86390 1
502299 99502299 1001 86380 86390 1
502287 99502287 1001 86380 86390 1
502174 99502174 1001 86380 86390 1
502239 99502239 1001 86380 86390 1
502097 99502097 1001 86380 86390 1
502076 99502076 1001 86380 86390 1
502207 99502207 1001 86380 86390 1
502156 99502156 1001 86380 86390 1
502029 99502029 1001 86380 86390 1
502645 99502645 1001 86380 86390 1
502482 99502482 1001 86380 86390 1
502484 99502484 1001 86380 86390 1
503115 99503115 1001 86380 86390 1
503267 99503267 1001 86380 86390 1
503223 99503223 1001 86380 86390 1
503225 99503225 1001 86380 86390 1
503082 99503082 1001 86380 86390 1
502777 99502777 1001 86380 86390 1
502872 99502872 1001 86380 86390 1
502824 99502824 1001 86380 86390 1
502747 99502747 1001 86380 86390 1
503405 99503405 1001 86380 86390 1
503357 99503357 1001 86380 86390 1
503468 99503468 1001 86380 86390 1
503966 99503966 1001 86380 86390 1
504089 99504089 1001 86380 86390 1
503988 99503988 1001 86380 86390 1
503912 99503912 1001 86380 86390 1
503798 99503798 1001 86380 86390 1
503786 99503786 1001 86380 86390 1
503723 99503723 1001 86380 86390 1
503911 99503911 1001 86380 86390 1
503668 99503668 1001 86380 86390 1
503617 99503617 1001 86380 86390 1
504310 99504310 1001 86380 86390 1
504298 99504298 1001 86380 86390 1
504222 99504222 1001 86380 86390 1
504264 99504264 1001 86380 86390 1
504277 99504277 1001 86380 86390 1
504939 99504939 1001 86380 86390 1
504557 99504557 1001 86380 86390 1
504635 99504635 1001 86380 86390 1
504615 99504615 1001 86380 86390 1
504342 99504342 1001 86380 86390 1
504422 99504422 1001 86380 86390 1
504463 99504463 1001 86380 86390 1
504361 99504361 1001 86380 86390 1
505032 99505032 1001 86380 86390 1
504945 99504945 1001 86380 86390 1
505005 99505005 1001 86380 86390 1
505732 99505732 1001 86380 86390 1
505715 99505715 1001 86380 86390 1
505651 99505651 1001 86380 86390 1
505764 99505764 1001 86380 86390 1
505445 99505445 1001 86380 86390 1
505152 99505152 1001 86380 86390 1
505180 99505180 1001 86380 86390 1
505286 99505286 1001 86380 86390 1
505314 99505314 1001 86380 86390 1
505291 99505291 1001 86380 86390 1
505871 99505871 1001 86380 86390 1
505566 99505566 1001 86380 86390 1
505927 99505927 1001 86380 86390 1
505863 99505863 1001 86380 86390 1
506494 99506494 1001 86380 86390 1
506444 99506444 1001 86380 86390 1
506522 99506522 1001 86380 86390 1
506577 99506577 1001 86380 86390 1
506426 99506426 1001 86380 86390 1
506531 99506531 1001 86380 86390 1
506403 99506403 1001 86380 86390 1
506493 99506493 1001 86380 86390 1
506303 99506303 1001 86380 86390 1
506360 99506360 1001 86380 86390 1
506257 99506257 1001 86380 86390 1
506119 99506119 1001 86380 86390 1
506158 99506158 1001 86380 86390 1
506160 99506160 1001 86380 86390 1
506142 99506142 1001 86380 86390 1
506737 99506737 1001 86380 86390 1
506719 99506719 1001 86380 86390 1
507260 99507260 1001 86380 86390 1
507325 99507325 1001 86380 86390 1
507288 99507288 1001 86380 86390 1
507156 99507156 1001 86380 86390 1
507066 99507066 1001 86380 86390 1
507134 99507134 1001 86380 86390 1
507073 99507073 1001 86380 86390 1
507034 99507034 1001 86380 86390 1
506907 99506907 1001 86380 86390 1
506816 99506816 1001 86380 86390 1
506874 99506874 1001 86380 86390 1
507004 99507004 1001 86380 86390 1
506849 99506849 1001 86380 86390 1
507475 99507475 1001 86380 86390 1
507557 99507557 1001 86380 86390 1
508073 99508073 1001 86380 86390 1
508204 99508204 1001 86380 86390 1
508192 99508192 1001 86380 86390 1
508180 99508180 1001 86380 86390 1
508103 99508103 1001 86380 86390 1
508196 99508196 1001 86380 86390 1
508008 99508008 1001 86380 86390 1
507882 99507882 1001 86380 86390 1
507937 99507937 1001 86380 86390 1
507810 99507810 1001 86380 86390 1
507723 99507723 1001 86380 86390 1
507829 99507829 1001 86380 86390 1
507807 99507807 1001 86380 86390 1
508378 99508378 1001 86380 86390 1
508314 99508314 1001 86380 86390 1
508405 99508405 1001 86380 86390 1
508356 99508356 1001 86380 86390 1
508319 99508319 1001 86380 86390 1
509043 99509043 1001 86380 86390 1
508939 99508939 1001 86380 86390 1
509021 99509021 1001 86380 86390 1
508984 99508984 1001 86380 86390 1
508668 99508668 1001 86380 86390 1
508851 99508851 1001 86380 86390 1
508683 99508683 1001 86380 86390 1
508800 99508800 1001 86380 86390 1
508672 99508672 1001 86380 86390 1
508829 99508829 1001 86380 86390 1
508638 99508638 1001 86380 86390 1
508639 99508639 1001 86380 86390 1
508537 99508537 1001 86380 86390 1
508500 99508500 1001 86380 86390 1
509112 99509112 1001 86380 86390 1
509210 99509210 1001 86380 86390 1
509108 99509108 1001 86380 86390 1
509225 99509225 1001 86380 86390 1
509871 99509871 1001 86380 86390 1
509891 99509891 1001 86380 86390 1
509732 99509732 1001 86380 86390 1
509685 99509685 1001 86380 86390 1
509359 99509359 1001 86380 86390 1
509485 99509485 1001 86380 86390 1
510067 99510067 1001 86380 86390 1
509902 99509902 1001 86380 86390 1
510049 99510049 1001 86380 86390 1
509961 99509961 1001 86380 86390 1
510319 99510319 1001 86380 86390 1
510514 99510514 1001 86380 86390 1
510235 99510235 1001 86380 86390 1
510136 99510136 1001 86380 86390 1
510110 99510110 1001 86380 86390 1
510201 99510201 1001 86380 86390 1
510215 99510215 1001 86380 86390 1
510192 99510192 1001 86380 86390 1
510882 99510882 1001 86380 86390 1
510795 99510795 1001 86380 86390 1
510925 99510925 1001 86380 86390 1
510771 99510771 1001 86380 86390 1
510773 99510773 1001 86380 86390 1
510749 99510749 1001 86380 86390 1
511529 99511529 1001 86380 86390 1
511417 99511417 1001 86380 86390 1
511357 99511357 1001 86380 86390 1
511434 99511434 1001 86380 86390 1
511257 99511257 1001 86380 86390 1
511219 99511219 1001 86380 86390 1
510999 99510999 1001 86380 86390 1
511120 99511120 1001 86380 86390 1
510993 99510993 1001 86380 86390 1
511008 99511008 1001 86380 86390 1
511732 99511732 1001 86380 86390 1
511670 99511670 1001 86380 86390 1
511660 99511660 1001 86380 86390 1
511675 99511675 1001 86380 86390 1
512231 99512231 1001 86380 86390 1
512369 99512369 1001 86380 86390 1
512208 99512208 1001 86380 86390 1
512020 99512020 1001 86380 86390 1
512059 99512059 1001 86380 86390 1
512117 99512117 1001 86380 86390 1
512131 99512131 1001 86380 86390 1
512093 99512093 1001 86380 86390 1
511867 99511867 1001 86380 86390 1
511794 99511794 1001 86380 86390 1
512537 99512537 1001 86380 86390 1
512474 99512474 1001 86380 86390 1
512518 99512518 1001 86380 86390 1
513146 99513146 1001 86380 86390 1
513070 99513070 1001 86380 86390 1
513161 99513161 1001 86380 86390 1
513111 99513111 1001 86380 86390 1
513024 99513024 1001 86380 86390 1
512844 99512844 1001 86380 86390 1
512909 99512909 1001 86380 86390 1
512845 99512845 1001 86380 86390 1
512937 99512937 1001 86380 86390 1
512811 99512811 1001 86380 86390 1
512955 99512955 1001 86380 86390 1
512680 99512680 1001 86380 86390 1
512644 99512644 1001 86380 86390 1
512659 99512659 1001 86380 86390 1
513295 99513295 1001 86380 86390 1
513257 99513257 1001 86380 86390 1
513211 99513211 1001 86380 86390 1
513907 99513907 1001 86380 86390 1
513898 99513898 1001 86380 86390 1
513886 99513886 1001 86380 86390 1
514021 99514021 1001 86380 86390 1
513742 99513742 1001 86380 86390 1
513719 99513719 1001 86380 86390 1
513495 99513495 1001 86380 86390 1
513586 99513586 1001 86380 86390 1
513602 99513602 1001 86380 86390 1
513421 99513421 1001 86380 86390 1
514035 99514035 1001 86380 86390 1
514221 99514221 1001 86380 86390 1
514848 99514848 1001 86380 86390 1
514676 99514676 1001 86380 86390 1
514548 99514548 1001 86380 86390 1
514588 99514588 1001 86380 86390 1
514474 99514474 1001 86380 86390 1
514489 99514489 1001 86380 86390 1
514340 99514340 1001 86380 86390 1
514408 99514408 1001 86380 86390 1
514294 99514294 1001 86380 86390 1
514321 99514321 1001 86380 86390 1
514858 99514858 1001 86380 86390 1
514928 99514928 1001 86380 86390 1
515605 99515605 1001 86380 86390 1
515409 99515409 1001 86380 86390 1
515283 99515283 1001 86380 86390 1
515258 99515258 1001 86380 86390 1
515104 99515104 1001 86380 86390 1
515096 99515096 1001 86380 86390 1
515191 99515191 1001 86380 86390 1
515690 99515690 1001 86380 86390 1
516433 99516433 1001 86380 86390 1
516477 99516477 1001 86380 86390 1
516318 99516318 1001 86380 86390 1
516481 99516481 1001 86380 86390 1
516322 99516322 1001 86380 86390 1
516502 99516502 1001 86380 86390 1
516201 99516201 1001 86380 86390 1
516240 99516240 1001 86380 86390 1
516285 99516285 1001 86380 86390 1
516208 99516208 1001 86380 86390 1
516235 99516235 1001 86380 86390 1
516132 99516132 1001 86380 86390 1
516019 99516019 1001 86380 86390 1
516087 99516087 1001 86380 86390 1
515921 99515921 1001 86380 86390 1
515989 99515989 1001 86380 86390 1
516702 99516702 1001 86380 86390 1
516644 99516644 1001 86380 86390 1
516556 99516556 1001 86380 86390 1
517155 99517155 1001 86380 86390 1
517240 99517240 1001 86380 86390 1
517138 99517138 1001 86380 86390 1
517178 99517178 1001 86380 86390 1
517094 99517094 1001 86380 86390 1
517030 99517030 1001 86380 86390 1
517049 99517049 1001 86380 86390 1
517103 99517103 1001 86380 86390 1
516884 99516884 1001 86380 86390 1
516771 99516771 1001 86380 86390 1
517509 99517509 1001 86380 86390 1
517382 99517382 1001 86380 86390 1
518020 99518020 1001 86380 86390 1
518099 99518099 1001 86380 86390 1
518039 99518039 1001 86380 86390 1
518028 99518028 1001 86380 86390 1
518148 99518148 1001 86380 86390 1
518121 99518121 1001 86380 86390 1
517828 99517828 1001 86380 86390 1
517843 99517843 1001 86380 86390 1
517895 99517895 1001 86380 86390 1
517897 99517897 1001 86380 86390 1
517599 99517599 1001 86380 86390 1
518238 99518238 1001 86380 86390 1
518346 99518346 1001 86380 86390 1
518837 99518837 1001 86380 86390 1
518946 99518946 1001 86380 86390 1
518606 99518606 1001 86380 86390 1
518660 99518660 1001 86380 86390 1
518416 99518416 1001 86380 86390 1
518784 99518784 1001 86380 86390 1
518989 99518989 1001 86380 86390 1
519055 99519055 1001 86380 86390 1
519069 99519069 1001 86380 86390 1
519813 99519813 1001 86380 86390 1
519752 99519752 1001 86380 86390 1
519694 99519694 1001 86380 86390 1
519708 99519708 1001 86380 86390 1
519748 99519748 1001 86380 86390 1
519581 99519581 1001 86380 86390 1
519569 99519569 1001 86380 86390 1
520011 99520011 1001 86380 86390 1
519869 99519869 1001 86380 86390 1
519973 99519973 1001 86380 86390 1
519884 99519884 1001 86380 86390 1
519963 99519963 1001 86380 86390 1
520458 99520458 1001 86380 86390 1
520550 99520550 1001 86380 86390 1
520332 99520332 1001 86380 86390 1
520426 99520426 1001 86380 86390 1
520262 99520262 1001 86380 86390 1
520032 99520032 1001 86380 86390 1
520218 99520218 1001 86380 86390 1
520194 99520194 1001 86380 86390 1
520655 99520655 1001 86380 86390 1
520785 99520785 1001 86380 86390 1
520789 99520789 1001 86380 86390 1
520829 99520829 1001 86380 86390 1
521317 99521317 1001 86380 86390 1
521292 99521292 1001 86380 86390 1
521397 99521397 1001 86380 86390 1
521347 99521347 1001 86380 86390 1
521402 99521402 1001 86380 86390 1
521092 99521092 1001 86380 86390 1
521070 99521070 1001 86380 86390 1
521203 99521203 1001 86380 86390 1
521074 99521074 1001 86380 86390 1
521130 99521130 1001 86380 86390 1
521143 99521143 1001 86380 86390 1
520926 99520926 1001 86380 86390 1
521017 99521017 1001 86380 86390 1
520954 99520954 1001 86380 86390 1
520944 99520944 1001 86380 86390 1
520896 99520896 1001 86380 86390 1
521652 99521652 1001 86380 86390 1
521501 99521501 1001 86380 86390 1
521553 99521553 1001 86380 86390 1
522140 99522140 1001 86380 86390 1
522278 99522278 1001 86380 86390 1
522282 99522282 1001 86380 86390 1
522135 99522135 1001 86380 86390 1
522254 99522254 1001 86380 86390 1
521959 99521959 1001 86380 86390 1
522016 99522016 1001 86380 86390 1
521814 99521814 1001 86380 86390 1
521818 99521818 1001 86380 86390 1
521703 99521703 1001 86380 86390 1
521875 99521875 1001 86380 86390 1
521760 99521760 1001 86380 86390 1
521722 99521722 1001 86380 86390 1
522367 99522367 1001 86380 86390 1
523003 99523003 1001 86380 86390 1
523007 99523007 1001 86380 86390 1
522960 99522960 1001 86380 86390 1
522734 99522734 1001 86380 86390 1
522814 99522814 1001 86380 86390 1
522802 99522802 1001 86380 86390 1
522790 99522790 1001 86380 86390 1
522858 99522858 1001 86380 86390 1
522744 99522744 1001 86380 86390 1
522546 99522546 1001 86380 86390 1
522510 99522510 1001 86380 86390 1
523232 99523232 1001 86380 86390 1
523262 99523262 1001 86380 86390 1
523173 99523173 1001 86380 86390 1
523253 99523253 1001 86380 86390 1
523817 99523817 1001 86380 86390 1
523864 99523864 1001 86380 86390 1
523775 99523775 1001 86380 86390 1
523545 99523545 1001 86380 86390 1
523546 99523546 1001 86380 86390 1
523730 99523730 1001 86380 86390 1
523711 99523711 1001 86380 86390 1
523506 99523506 1001 86380 86390 1
523365 99523365 1001 86380 86390 1
523369 99523369 1001 86380 86390 1
524072 99524072 1001 86380 86390 1
523995 99523995 1001 86380 86390 1
524022 99524022 1001 86380 86390 1
524076 99524076 1001 86380 86390 1
523973 99523973 1001 86380 86390 1
524000 99524000 1001 86380 86390 1
524121 99524121 1001 86380 86390 1
524647 99524647 1001 86380 86390 1
524637 99524637 1001 86380 86390 1
524576 99524576 1001 86380 86390 1
524544 99524544 1001 86380 86390 1
524512 99524512 1001 86380 86390 1
524189 99524189 1001 86380 86390 1
524163 99524163 1001 86380 86390 1
524300 99524300 1001 86380 86390 1
524184 99524184 1001 86380 86390 1
524301 99524301 1001 86380 86390 1
524314 99524314 1001 86380 86390 1
524317 99524317 1001 86380 86390 1
524926 99524926 1001 86380 86390 1
524931 99524931 1001 86380 86390 1
524817 99524817 1001 86380 86390 1
525569 99525569 1001 86380 86390 1
525577 99525577 1001 86380 86390 1
525415 99525415 1001 86380 86390 1
525392 99525392 1001 86380 86390 1
525344 99525344 1001 86380 86390 1
525183 99525183 1001 86380 86390 1
525091 99525091 1001 86380 86390 1
525775 99525775 1001 86380 86390 1
525676 99525676 1001 86380 86390 1
525793 99525793 1001 86380 86390 1
525642 99525642 1001 86380 86390 1
525697 99525697 1001 86380 86390 1
526249 99526249 1001 86380 86390 1
526379 99526379 1001 86380 86390 1
526264 99526264 1001 86380 86390 1
526281 99526281 1001 86380 86390 1
526127 99526127 1001 86380 86390 1
526080 99526080 1001 86380 86390 1
526110 99526110 1001 86380 86390 1
526033 99526033 1001 86380 86390 1
526202 99526202 1001 86380 86390 1
526099 99526099 1001 86380 86390 1
525899 99525899 1001 86380 86390 1
525979 99525979 1001 86380 86390 1
526538 99526538 1001 86380 86390 1
526594 99526594 1001 86380 86390 1
526536 99526536 1001 86380 86390 1
527150 99527150 1001 86380 86390 1
527220 99527220 1001 86380 86390 1
527232 99527232 1001 86380 86390 1
527066 99527066 1001 86380 86390 1
527242 99527242 1001 86380 86390 1
527245 99527245 1001 86380 86390 1
526979 99526979 1001 86380 86390 1
526967 99526967 1001 86380 86390 1
527007 99527007 1001 86380 86390 1
526918 99526918 1001 86380 86390 1
526804 99526804 1001 86380 86390 1
526727 99526727 1001 86380 86390 1
526638 99526638 1001 86380 86390 1
527364 99527364 1001 86380 86390 1
527287 99527287 1001 86380 86390 1
527418 99527418 1001 86380 86390 1
527304 99527304 1001 86380 86390 1
527271 99527271 1001 86380 86390 1
527986 99527986 1001 86380 86390 1
527953 99527953 1001 86380 86390 1
527941 99527941 1001 86380 86390 1
527968 99527968 1001 86380 86390 1
527880 99527880 1001 86380 86390 1
528073 99528073 1001 86380 86390 1
527833 99527833 1001 86380 86390 1
527696 99527696 1001 86380 86390 1
527585 99527585 1001 86380 86390 1
527614 99527614 1001 86380 86390 1
527489 99527489 1001 86380 86390 1
527620 99527620 1001 86380 86390 1
528267 99528267 1001 86380 86390 1
528100 99528100 1001 86380 86390 1
528243 99528243 1001 86380 86390 1
528088 99528088 1001 86380 86390 1
528278 99528278 1001 86380 86390 1
528509 99528509 1001 86380 86390 1
528693 99528693 1001 86380 86390 1
528294 99528294 1001 86380 86390 1
528312 99528312 1001 86380 86390 1
529095 99529095 1001 86380 86390 1
528948 99528948 1001 86380 86390 1
529728 99529728 1001 86380 86390 1
529525 99529525 1001 86380 86390 1
529564 99529564 1001 86380 86390 1
529632 99529632 1001 86380 86390 1
529583 99529583 1001 86380 86390 1
529649 99529649 1001 86380 86390 1
529523 99529523 1001 86380 86390 1
529450 99529450 1001 86380 86390 1
529476 99529476 1001 86380 86390 1
529347 99529347 1001 86380 86390 1
529324 99529324 1001 86380 86390 1
529244 99529244 1001 86380 86390 1
529857 99529857 1001 86380 86390 1
530451 99530451 1001 86380 86390 1
530517 99530517 1001 86380 86390 1
530475 99530475 1001 86380 86390 1
530167 99530167 1001 86380 86390 1
530174 99530174 1001 86380 86390 1
530053 99530053 1001 86380 86390 1
529963 99529963 1001 86380 86390 1
529979 99529979 1001 86380 86390 1
530126 99530126 1001 86380 86390 1
530594 99530594 1001 86380 86390 1
530556 99530556 1001 86380 86390 1
530674 99530674 1001 86380 86390 1
530690 99530690 1001 86380 86390 1
531378 99531378 1001 86380 86390 1
531310 99531310 1001 86380 86390 1
531211 99531211 1001 86380 86390 1
531013 99531013 1001 86380 86390 1
530988 99530988 1001 86380 86390 1
531120 99531120 1001 86380 86390 1
530825 99530825 1001 86380 86390 1
530808 99530808 1001 86380 86390 1
530823 99530823 1001 86380 86390 1
530952 99530952 1001 86380 86390 1
531440 99531440 1001 86380 86390 1
532064 99532064 1001 86380 86390 1
532060 99532060 1001 86380 86390 1
531864 99531864 1001 86380 86390 1
531854 99531854 1001 86380 86390 1
531996 99531996 1001 86380 86390 1
531932 99531932 1001 86380 86390 1
531818 99531818 1001 86380 86390 1
531753 99531753 1001 86380 86390 1
531627 99531627 1001 86380 86390 1
531661 99531661 1001 86380 86390 1
531700 99531700 1001 86380 86390 1
532373 99532373 1001 86380 86390 1
532386 99532386 1001 86380 86390 1
532369 99532369 1001 86380 86390 1
532254 99532254 1001 86380 86390 1
532942 99532942 1001 86380 86390 1
532880 99532880 1001 86380 86390 1
532986 99532986 1001 86380 86390 1
532992 99532992 1001 86380 86390 1
532902 99532902 1001 86380 86390 1
532744 99532744 1001 86380 86390 1
532464 99532464 1001 86380 86390 1
532530 99532530 1001 86380 86390 1
532414 99532414 1001 86380 86390 1
532545 99532545 1001 86380 86390 1
532614 99532614 1001 86380 86390 1
533809 99533809 1001 86380 86390 1
533659 99533659 1001 86380 86390 1
533841 99533841 1001 86380 86390 1
533845 99533845 1001 86380 86390 1
533766 99533766 1001 86380 86390 1
533601 99533601 1001 86380 86390 1
533511 99533511 1001 86380 86390 1
533515 99533515 1001 86380 86390 1
533478 99533478 1001 86380 86390 1
533608 99533608 1001 86380 86390 1
533453 99533453 1001 86380 86390 1
533278 99533278 1001 86380 86390 1
533399 99533399 1001 86380 86390 1
533387 99533387 1001 86380 86390 1
533439 99533439 1001 86380 86390 1
533414 99533414 1001 86380 86390 1
533403 99533403 1001 86380 86390 1
533948 99533948 1001 86380 86390 1
534531 99534531 1001 86380 86390 1
534659 99534659 1001 86380 86390 1
534661 99534661 1001 86380 86390 1
534673 99534673 1001 86380 86390 1
534618 99534618 1001 86380 86390 1
534274 99534274 1001 86380 86390 1
534316 99534316 1001 86380 86390 1
534361 99534361 1001 86380 86390 1
534465 99534465 1001 86380 86390 1
534245 99534245 1001 86380 86390 1
534734 99534734 1001 86380 86390 1
534709 99534709 1001 86380 86390 1
534865 99534865 1001 86380 86390 1
534752 99534752 1001 86380 86390 1
534791 99534791 1001 86380 86390 1
534756 99534756 1001 86380 86390 1
535481 99535481 1001 86380 86390 1
535427 99535427 1001 86380 86390 1
535440 99535440 1001 86380 86390 1
535499 99535499 1001 86380 86390 1
535111 99535111 1001 86380 86390 1
535190 99535190 1001 86380 86390 1
535244 99535244 1001 86380 86390 1
535180 99535180 1001 86380 86390 1
535262 99535262 1001 86380 86390 1
535122 99535122 1001 86380 86390 1
535047 99535047 1001 86380 86390 1
535079 99535079 1001 86380 86390 1
535095 99535095 1001 86380 86390 1
535547 99535547 1001 86380 86390 1
535704 99535704 1001 86380 86390 1
536171 99536171 1001 86380 86390 1
536159 99536159 1001 86380 86390 1
536239 99536239 1001 86380 86390 1
536233 99536233 1001 86380 86390 1
536298 99536298 1001 86380 86390 1
536053 99536053 1001 86380 86390 1
536031 99536031 1001 86380 86390 1
536046 99536046 1001 86380 86390 1
535905 99535905 1001 86380 86390 1
535740 99535740 1001 86380 86390 1
536387 99536387 1001 86380 86390 1
536390 99536390 1001 86380 86390 1
537027 99537027 1001 86380 86390 1
537046 99537046 1001 86380 86390 1
536918 99536918 1001 86380 86390 1
536817 99536817 1001 86380 86390 1
536794 99536794 1001 86380 86390 1
536900 99536900 1001 86380 86390 1
536647 99536647 1001 86380 86390 1
536635 99536635 1001 86380 86390 1
536695 99536695 1001 86380 86390 1
536721 99536721 1001 86380 86390 1
537169 99537169 1001 86380 86390 1
537888 99537888 1001 86380 86390 1
537804 99537804 1001 86380 86390 1
537762 99537762 1001 86380 86390 1
537727 99537727 1001 86380 86390 1
537562 99537562 1001 86380 86390 1
537481 99537481 1001 86380 86390 1
537996 99537996 1001 86380 86390 1
537997 99537997 1001 86380 86390 1
538018 99538018 1001 86380 86390 1
538118 99538118 1001 86380 86390 1
538713 99538713 1001 86380 86390 1
538755 99538755 1001 86380 86390 1
538514 99538514 1001 86380 86390 1
538377 99538377 1001 86380 86390 1
538913 99538913 1001 86380 86390 1
539552 99539552 1001 86380 86390 1
539479 99539479 1001 86380 86390 1
539558 99539558 1001 86380 86390 1
539360 99539360 1001 86380 86390 1
539349 99539349 1001 86380 86390 1
539276 99539276 1001 86380 86390 1
539317 99539317 1001 86380 86390 1
539217 99539217 1001 86380 86390 1
539141 99539141 1001 86380 86390 1
539027 99539027 1001 86380 86390 1
539082 99539082 1001 86380 86390 1
539044 99539044 1001 86380 86390 1
539703 99539703 1001 86380 86390 1
539749 99539749 1001 86380 86390 1
539752 99539752 1001 86380 86390 1
540416 99540416 1001 86380 86390 1
540437 99540437 1001 86380 86390 1
540266 99540266 1001 86380 86390 1
540455 99540455 1001 86380 86390 1
540322 99540322 1001 86380 86390 1
540458 99540458 1001 86380 86390 1
540093 99540093 1001 86380 86390 1
540068 99540068 1001 86380 86390 1
540123 99540123 1001 86380 86390 1
539886 99539886 1001 86380 86390 1
539987 99539987 1001 86380 86390 1
540504 99540504 1001 86380 86390 1
540634 99540634 1001 86380 86390 1
540637 99540637 1001 86380 86390 1
540578 99540578 1001 86380 86390 1
541230 99541230 1001 86380 86390 1
541136 99541136 1001 86380 86390 1
541124 99541124 1001 86380 86390 1
540967 99540967 1001 86380 86390 1
540727 99540727 1001 86380 86390 1
540754 99540754 1001 86380 86390 1
540811 99540811 1001 86380 86390 1
540837 99540837 1001 86380 86390 1
540736 99540736 1001 86380 86390 1
541335 99541335 1001 86380 86390 1
541300 99541300 1001 86380 86390 1
541404 99541404 1001 86380 86390 1
542116 99542116 1001 86380 86390 1
542059 99542059 1001 86380 86390 1
542054 99542054 1001 86380 86390 1
541866 99541866 1001 86380 86390 1
541750 99541750 1001 86380 86390 1
541763 99541763 1001 86380 86390 1
541886 99541886 1001 86380 86390 1
541527 99541527 1001 86380 86390 1
541554 99541554 1001 86380 86390 1
542176 99542176 1001 86380 86390 1
542189 99542189 1001 86380 86390 1
542869 99542869 1001 86380 86390 1
542785 99542785 1001 86380 86390 1
542624 99542624 1001 86380 86390 1
542689 99542689 1001 86380 86390 1
542587 99542587 1001 86380 86390 1
542600 99542600 1001 86380 86390 1
542376 99542376 1001 86380 86390 1
542377 99542377 1001 86380 86390 1
542369 99542369 1001 86380 86390 1
542447 99542447 1001 86380 86390 1
542439 99542439 1001 86380 86390 1
543111 99543111 1001 86380 86390 1
543039 99543039 1001 86380 86390 1
543044 99543044 1001 86380 86390 1
543122 99543122 1001 86380 86390 1
543620 99543620 1001 86380 86390 1
543609 99543609 1001 86380 86390 1
543675 99543675 1001 86380 86390 1
543729 99543729 1001 86380 86390 1
543373 99543373 1001 86380 86390 1
543452 99543452 1001 86380 86390 1
543389 99543389 1001 86380 86390 1
543546 99543546 1001 86380 86390 1
543221 99543221 1001 86380 86390 1
543161 99543161 1001 86380 86390 1
543885 99543885 1001 86380 86390 1
543933 99543933 1001 86380 86390 1
544562 99544562 1001 86380 86390 1
544433 99544433 1001 86380 86390 1
544437 99544437 1001 86380 86390 1
544400 99544400 1001 86380 86390 1
544503 99544503 1001 86380 86390 1
544207 99544207 1001 86380 86390 1
544048 99544048 1001 86380 86390 1
544622 99544622 1001 86380 86390 1
544739 99544739 1001 86380 86390 1
544732 99544732 1001 86380 86390 1
431466 381 1001 29340 29817 1
500891 1112 1001 65512 65811 1
537209 610 1002 40759 45175 1
400034 99400034 1001 86380 86390 1
400161 99400161 1001 86380 86390 1
400275 99400275 1001 86380 86390 1
400516 99400516 1001 86380 86390 1
400415 99400415 1001 86380 86390 1
400795 99400795 1001 86380 86390 1
401143 99401143 1001 86380 86390 1
401101 99401101 1001 86380 86390 1
401335 99401335 1001 86380 86390 1
401293 99401293 1001 86380 86390 1
401302 99401302 1001 86380 86390 1
401761 99401761 1001 86380 86390 1
401988 99401988 1001 86380 86390 1
402134 99402134 1001 86380 86390 1
402088 99402088 1001 86380 86390 1
402190 99402190 1001 86380 86390 1
402659 99402659 1001 86380 86390 1
402640 99402640 1001 86380 86390 1
402877 99402877 1001 86380 86390 1
402918 99402918 1001 86380 86390 1
403013 99403013 1001 86380 86390 1
403104 99403104 1001 86380 86390 1
403478 99403478 1001 86380 86390 1
403685 99403685 1001 86380 86390 1
404110 99404110 1001 86380 86390 1
404265 99404265 1001 86380 86390 1
404544 99404544 1001 86380 86390 1
404753 99404753 1001 86380 86390 1
404711 99404711 1001 86380 86390 1
404793 99404793 1001 86380 86390 1
405103 99405103 1001 86380 86390 1
405114 99405114 1001 86380 86390 1
405254 99405254 1001 86380 86390 1
405269 99405269 1001 86380 86390 1
405641 99405641 1001 86380 86390 1
405737 99405737 1001 86380 86390 1
405845 99405845 1001 86380 86390 1
405975 99405975 1001 86380 86390 1
406140 99406140 1001 86380 86390 1
406166 99406166 1001 86380 86390 1
406398 99406398 1001 86380 86390 1
406668 99406668 1001 86380 86390 1
406895 99406895 1001 86380 86390 1
406981 99406981 1001 86380 86390 1
407023 99407023 1001 86380 86390 1
406967 99406967 1001 86380 86390 1
407050 99407050 1001 86380 86390 1
407324 99407324 1001 86380 86390 1
407429 99407429 1001 86380 86390 1
407609 99407609 1001 86380 86390 1
407714 99407714 1001 86380 86390 1
407742 99407742 1001 86380 86390 1
407679 99407679 1001 86380 86390 1
408000 99408000 1001 86380 86390 1
408032 99408032 1001 86380 86390 1
408183 99408183 1001 86380 86390 1
408743 99408743 1001 86380 86390 1
409348 99409348 1001 86380 86390 1
409341 99409341 1001 86380 86390 1
409322 99409322 1001 86380 86390 1
409677 99409677 1001 86380 86390 1
410158 99410158 1001 86380 86390 1
410143 99410143 1001 86380 86390 1
410274 99410274 1001 86380 86390 1
410239 99410239 1001 86380 86390 1
410303 99410303 1001 86380 86390 1
410480 99410480 1001 86380 86390 1
410521 99410521 1001 86380 86390 1
410785 99410785 1001 86380 86390 1
410766 99410766 1001 86380 86390 1
410991 99410991 1001 86380 86390 1
410993 99410993 1001 86380 86390 1
411133 99411133 1001 86380 86390 1
411508 99411508 1001 86380 86390 1
411488 99411488 1001 86380 86390 1
411491 99411491 1001 86380 86390 1
411572 99411572 1001 86380 86390 1
411937 99411937 1001 86380 86390 1
411929 99411929 1001 86380 86390 1
412076 99412076 1001 86380 86390 1
412098 99412098 1001 86380 86390 1
412150 99412150 1001 86380 86390 1
412251 99412251 1001 86380 86390 1
413374 99413374 1001 86380 86390 1
413648 99413648 1001 86380 86390 1
413306 99413306 1001 86380 86390 1
413398 99413398 1001 86380 86390 1
413490 99413490 1001 86380 86390 1
412730 99412730 1001 86380 86390 1
412691 99412691 1001 86380 86390 1
414093 99414093 1001 86380 86390 1
413796 99413796 1001 86380 86390 1
413960 99413960 1001 86380 86390 1
413828 99413828 1001 86380 86390 1
415187 99415187 1001 86380 86390 1
415272 99415272 1001 86380 86390 1
414961 99414961 1001 86380 86390 1
414863 99414863 1001 86380 86390 1
414804 99414804 1001 86380 86390 1
414692 99414692 1001 86380 86390 1
414883 99414883 1001 86380 86390 1
414120 99414120 1001 86380 86390 1
414301 99414301 1001 86380 86390 1
414349 99414349 1001 86380 86390 1
414500 99414500 1001 86380 86390 1
415575 99415575 1001 86380 86390 1
416800 99416800 1001 86380 86390 1
416580 99416580 1001 86380 86390 1
416346 99416346 1001 86380 86390 1
416442 99416442 1001 86380 86390 1
416327 99416327 1001 86380 86390 1
416361 99416361 1001 86380 86390 1
416432 99416432 1001 86380 86390 1
416052 99416052 1001 86380 86390 1
415889 99415889 1001 86380 86390 1
415818 99415818 1001 86380 86390 1
415982 99415982 1001 86380 86390 1
417067 99417067 1001 86380 86390 1
417259 99417259 1001 86380 86390 1
417153 99417153 1001 86380 86390 1
417395 99417395 1001 86380 86390 1
418655 99418655 1001 86380 86390 1
418471 99418471 1001 86380 86390 1
418322 99418322 1001 86380 86390 1
417916 99417916 1001 86380 86390 1
417937 99417937 1001 86380 86390 1
417715 99417715 1001 86380 86390 1
417896 99417896 1001 86380 86390 1
417643 99417643 1001 86380 86390 1
417692 99417692 1001 86380 86390 1
417879 99417879 1001 86380 86390 1
417734 99417734 1001 86380 86390 1
418844 99418844 1001 86380 86390 1
419085 99419085 1001 86380 86390 1
420281 99420281 1001 86380 86390 1
420263 99420263 1001 86380 86390 1
420070 99420070 1001 86380 86390 1
420300 99420300 1001 86380 86390 1
420006 99420006 1001 86380 86390 1
419894 99419894 1001 86380 86390 1
419689 99419689 1001 86380 86390 1
419540 99419540 1001 86380 86390 1
419512 99419512 1001 86380 86390 1
420710 99420710 1001 86380 86390 1
420469 99420469 1001 86380 86390 1
422051 99422051 1001 86380 86390 1
421718 99421718 1001 86380 86390 1
421949 99421949 1001 86380 86390 1
421804 99421804 1001 86380 86390 1
421983 99421983 1001 86380 86390 1
421726 99421726 1001 86380 86390 1
421368 99421368 1001 86380 86390 1
421369 99421369 1001 86380 86390 1
421398 99421398 1001 86380 86390 1
421532 99421532 1001 86380 86390 1
421366 99421366 1001 86380 86390 1
421135 99421135 1001 86380 86390 1
420937 99420937 1001 86380 86390 1
422256 99422256 1001 86380 86390 1
422377 99422377 1001 86380 86390 1
423455 99423455 1001 86380 86390 1
423155 99423155 1001 86380 86390 1
422695 99422695 1001 86380 86390 1
422882 99422882 1001 86380 86390 1
422859 99422859 1001 86380 86390 1
422925 99422925 1001 86380 86390 1
422898 99422898 1001 86380 86390 1
424015 99424015 1001 86380 86390 1
424099 99424099 1001 86380 86390 1
423895 99423895 1001 86380 86390 1
424090 99424090 1001 86380 86390 1
425352 99425352 1001 86380 86390 1
425143 99425143 1001 86380 86390 1
424625 99424625 1001 86380 86390 1
424942 99424942 1001 86380 86390 1
424816 99424816 1001 86380 86390 1
424583 99424583 1001 86380 86390 1
425584 99425584 1001 86380 86390 1
425566 99425566 1001 86380 86390 1
425807 99425807 1001 86380 86390 1
425485 99425485 1001 86380 86390 1
425396 99425396 1001 86380 86390 1
425816 99425816 1001 86380 86390 1
425421 99425421 1001 86380 86390 1
425404 99425404 1001 86380 86390 1
426816 99426816 1001 86380 86390 1
426929 99426929 1001 86380 86390 1
426780 99426780 1001 86380 86390 1
426908 99426908 1001 86380 86390 1
427095 99427095 1001 86380 86390 1
427028 99427028 1001 86380 86390 1
426554 99426554 1001 86380 86390 1
426438 99426438 1001 86380 86390 1
426048 99426048 1001 86380 86390 1
425841 99425841 1001 86380 86390 1
427433 99427433 1001 86380 86390 1
427200 99427200 1001 86380 86390 1
427463 99427463 1001 86380 86390 1
427377 99427377 1001 86380 86390 1
427403 99427403 1001 86380 86390 1
428490 99428490 1001 86380 86390 1
428678 99428678 1001 86380 86390 1
428438 99428438 1001 86380 86390 1
428489 99428489 1001 86380 86390 1
428244 99428244 1001 86380 86390 1
427752 99427752 1001 86380 86390 1
427784 99427784 1001 86380 86390 1
427793 99427793 1001 86380 86390 1
429128 99429128 1001 86380 86390 1
427922 99427922 1001 86380 86390 1
428936 99428936 1001 86380 86390 1
430317 99430317 1001 86380 86390 1
430111 99430111 1001 86380 86390 1
429758 99429758 1001 86380 86390 1
429809 99429809 1001 86380 86390 1
429731 99429731 1001 86380 86390 1
429376 99429376 1001 86380 86390 1
429340 99429340 1001 86380 86390 1
430403 99430403 1001 86380 86390 1
430689 99430689 1001 86380 86390 1
430482 99430482 1001 86380 86390 1
430522 99430522 1001 86380 86390 1
431709 99431709 1001 86380 86390 1
431937 99431937 1001 86380 86390 1
431680 99431680 1001 86380 86390 1
431926 99431926 1001 86380 86390 1
431688 99431688 1001 86380 86390 1
431328 99431328 1001 86380 86390 1
431317 99431317 1001 86380 86390 1
431366 99431366 1001 86380 86390 1
431643 99431643 1001 86380 86390 1
430969 99430969 1001 86380 86390 1
432220 99432220 1001 86380 86390 1
432098 99432098 1001 86380 86390 1
432213 99432213 1001 86380 86390 1
432114 99432114 1001 86380 86390 1
432199 99432199 1001 86380 86390 1
433721 99433721 1001 86380 86390 1
433631 99433631 1001 86380 86390 1
432957 99432957 1001 86380 86390 1
432938 99432938 1001 86380 86390 1
433262 99433262 1001 86380 86390 1
432826 99432826 1001 86380 86390 1
432668 99432668 1001 86380 86390 1
432774 99432774 1001 86380 86390 1
432609 99432609 1001 86380 86390 1
432565 99432565 1001 86380 86390 1
432874 99432874 1001 86380 86390 1
434092 99434092 1001 86380 86390 1
433741 99433741 1001 86380 86390 1
433771 99433771 1001 86380 86390 1
433877 99433877 1001 86380 86390 1
435365 99435365 1001 86380 86390 1
435085 99435085 1001 86380 86390 1
435165 99435165 1001 86380 86390 1
435350 99435350 1001 86380 86390 1
434967 99434967 1001 86380 86390 1
434706 99434706 1001 86380 86390 1
434664 99434664 1001 86380 86390 1
434614 99434614 1001 86380 86390 1
434521 99434521 1001 86380 86390 1
434572 99434572 1001 86380 86390 1
434219 99434219 1001 86380 86390 1
434281 99434281 1001 86380 86390 1
437094 99437094 1001 86380 86390 1
436773 99436773 1001 86380 86390 1
436792 99436792 1001 86380 86390 1
437129 99437129 1001 86380 86390 1
436524 99436524 1001 86380 86390 1
436396 99436396 1001 86380 86390 1
436587 99436587 1001 86380 86390 1
436240 99436240 1001 86380 86390 1
436324 99436324 1001 86380 86390 1
436022 99436022 1001 86380 86390 1
436225 99436225 1001 86380 86390 1
436206 99436206 1001 86380 86390 1
437319 99437319 1001 86380 86390 1
300084 99300084 1001 86380 86390 1
300626 99300626 1001 86380 86390 1
300728 99300728 1001 86380 86390 1
300696 99300696 1001 86380 86390 1
300556 99300556 1001 86380 86390 1
300647 99300647 1001 86380 86390 1
300453 99300453 1001 86380 86390 1
300134 99300134 1001 86380 86390 1
300160 99300160 1001 86380 86390 1
300205 99300205 1001 86380 86390 1
300921 99300921 1001 86380 86390 1
300884 99300884 1001 86380 86390 1
300809 99300809 1001 86380 86390 1
300876 99300876 1001 86380 86390 1
301481 99301481 1001 86380 86390 1
301532 99301532 1001 86380 86390 1
301367 99301367 1001 86380 86390 1
301246 99301246 1001 86380 86390 1
301015 99301015 1001 86380 86390 1
300939 99300939 1001 86380 86390 1
300955 99300955 1001 86380 86390 1
301049 99301049 1001 86380 86390 1
301734 99301734 1001 86380 86390 1
301659 99301659 1001 86380 86390 1
301692 99301692 1001 86380 86390 1
302354 99302354 1001 86380 86390 1
302194 99302194 1001 86380 86390 1
302059 99302059 1001 86380 86390 1
302047 99302047 1001 86380 86390 1
301998 99301998 1001 86380 86390 1
302055 99302055 1001 86380 86390 1
302031 99302031 1001 86380 86390 1
302032 99302032 1001 86380 86390 1
301957 99301957 1001 86380 86390 1
301767 99301767 1001 86380 86390 1
302518 99302518 1001 86380 86390 1
302557 99302557 1001 86380 86390 1
303180 99303180 1001 86380 86390 1
303149 99303149 1001 86380 86390 1
302963 99302963 1001 86380 86390 1
302987 99302987 1001 86380 86390 1
302598 99302598 1001 86380 86390 1
303344 99303344 1001 86380 86390 1
303919 99303919 1001 86380 86390 1
303873 99303873 1001 86380 86390 1
303889 99303889 1001 86380 86390 1
303994 99303994 1001 86380 86390 1
303651 99303651 1001 86380 86390 1
303642 99303642 1001 86380 86390 1
303786 99303786 1001 86380 86390 1
303812 99303812 1001 86380 86390 1
303631 99303631 1001 86380 86390 1
303478 99303478 1001 86380 86390 1
303480 99303480 1001 86380 86390 1
303434 99303434 1001 86380 86390 1
303501 99303501 1001 86380 86390 1
304173 99304173 1001 86380 86390 1
304238 99304238 1001 86380 86390 1
304161 99304161 1001 86380 86390 1
304174 99304174 1001 86380 86390 1
304150 99304150 1001 86380 86390 1
304465 99304465 1001 86380 86390 1
304534 99304534 1001 86380 86390 1
304561 99304561 1001 86380 86390 1
304422 99304422 1001 86380 86390 1
304313 99304313 1001 86380 86390 1
304248 99304248 1001 86380 86390 1
304943 99304943 1001 86380 86390 1
305636 99305636 1001 86380 86390 1
305614 99305614 1001 86380 86390 1
305569 99305569 1001 86380 86390 1
305285 99305285 1001 86380 86390 1
305354 99305354 1001 86380 86390 1
305317 99305317 1001 86380 86390 1
305319 99305319 1001 86380 86390 1
305307 99305307 1001 86380 86390 1
305310 99305310 1001 86380 86390 1
305181 99305181 1001 86380 86390 1
500024 99500024 1001 86380 86390 1
500089 99500089 1001 86380 86390 1
500012 99500012 1001 86380 86390 1
500038 99500038 1001 86380 86390 1
500084 99500084 1001 86380 86390 1
500022 99500022 1001 86380 86390 1
500191 99500191 1001 86380 86390 1
500740 99500740 1001 86380 86390 1
500690 99500690 1001 86380 86390 1
500653 99500653 1001 86380 86390 1
500797 99500797 1001 86380 86390 1
500805 99500805 1001 86380 86390 1
500709 99500709 1001 86380 86390 1
500569 99500569 1001 86380 86390 1
500458 99500458 1001 86380 86390 1
500413 99500413 1001 86380 86390 1
500206 99500206 1001 86380 86390 1
500290 99500290 1001 86380 86390 1
500395 99500395 1001 86380 86390 1
500331 99500331 1001 86380 86390 1
500864 99500864 1001 86380 86390 1
500921 99500921 1001 86380 86390 1
501603 99501603 1001 86380 86390 1
501476 99501476 1001 86380 86390 1
501442 99501442 1001 86380 86390 1
501520 99501520 1001 86380 86390 1
501374 99501374 1001 86380 86390 1
501428 99501428 1001 86380 86390 1
501289 99501289 1001 86380 86390 1
501113 99501113 1001 86380 86390 1
501050 99501050 1001 86380 86390 1
501733 99501733 1001 86380 86390 1
501697 99501697 1001 86380 86390 1
502279 99502279 1001 86380 86390 1
502372 99502372 1001 86380 86390 1
502398 99502398 1001 86380 86390 1
502459 99502459 1001 86380 86390 1
502057 99502057 1001 86380 86390 1
501974 99501974 1001 86380 86390 1
501975 99501975 1001 86380 86390 1
501873 99501873 1001 86380 86390 1
501886 99501886 1001 86380 86390 1
501927 99501927 1001 86380 86390 1
502533 99502533 1001 86380 86390 1
502587 99502587 1001 86380 86390 1
502602 99502602 1001 86380 86390 1
503132 99503132 1001 86380 86390 1
503250 99503250 1001 86380 86390 1
503238 99503238 1001 86380 86390 1
503109 99503109 1001 86380 86390 1
502907 99502907 1001 86380 86390 1
502972 99502972 1001 86380 86390 1
502947 99502947 1001 86380 86390 1
503078 99503078 1001 86380 86390 1
502899 99502899 1001 86380 86390 1
503057 99503057 1001 86380 86390 1
502850 99502850 1001 86380 86390 1
502773 99502773 1001 86380 86390 1
502812 99502812 1001 86380 86390 1
502748 99502748 1001 86380 86390 1
503458 99503458 1001 86380 86390 1
503497 99503497 1001 86380 86390 1
503305 99503305 1001 86380 86390 1
503308 99503308 1001 86380 86390 1
504082 99504082 1001 86380 86390 1
504086 99504086 1001 86380 86390 1
503992 99503992 1001 86380 86390 1
504103 99504103 1001 86380 86390 1
503922 99503922 1001 86380 86390 1
503835 99503835 1001 86380 86390 1
503589 99503589 1001 86380 86390 1
503667 99503667 1001 86380 86390 1
503603 99503603 1001 86380 86390 1
503565 99503565 1001 86380 86390 1
503579 99503579 1001 86380 86390 1
503689 99503689 1001 86380 86390 1
503664 99503664 1001 86380 86390 1
504322 99504322 1001 86380 86390 1
504153 99504153 1001 86380 86390 1
504218 99504218 1001 86380 86390 1
504891 99504891 1001 86380 86390 1
504904 99504904 1001 86380 86390 1
504789 99504789 1001 86380 86390 1
504724 99504724 1001 86380 86390 1
504375 99504375 1001 86380 86390 1
504505 99504505 1001 86380 86390 1
504353 99504353 1001 86380 86390 1
504409 99504409 1001 86380 86390 1
505097 99505097 1001 86380 86390 1
505123 99505123 1001 86380 86390 1
505038 99505038 1001 86380 86390 1
505142 99505142 1001 86380 86390 1
504952 99504952 1001 86380 86390 1
505748 99505748 1001 86380 86390 1
505611 99505611 1001 86380 86390 1
505758 99505758 1001 86380 86390 1
505453 99505453 1001 86380 86390 1
[truncated: 4,074,826 more chars]
