# Supplementary material for: Fast and near-optimal monitoring for healthcare acquired infection outbreaks
Source: PLoS Comput Biol. 2019 Sep 16;15(9):e1007284. doi: 10.1371/journal.pcbi.1007284 (PMC6762212; doi:10.1371/journal.pcbi.1007284)
Supplement: S2 Data — (ZIP) [file pcbi.1007284.s007.zip › MobilityLogs2/HAISE_Carilion_all_visits_day_150.txt]

#Person location Sublocation StartTime EndTime Type
415325 385 1001 35280 35697 1
405467 240 1001 69960 71157 1
511987 619 1001 58142 58441 1
400104 99400104 1001 86380 86390 1
400147 99400147 1001 86380 86390 1
400233 99400233 1001 86380 86390 1
400441 99400441 1001 86380 86390 1
400625 99400625 1001 86380 86390 1
400661 99400661 1001 86380 86390 1
400782 99400782 1001 86380 86390 1
400947 99400947 1001 86380 86390 1
401206 99401206 1001 86380 86390 1
401181 99401181 1001 86380 86390 1
401305 99401305 1001 86380 86390 1
401787 99401787 1001 86380 86390 1
401931 99401931 1001 86380 86390 1
401883 99401883 1001 86380 86390 1
402023 99402023 1001 86380 86390 1
402196 99402196 1001 86380 86390 1
402320 99402320 1001 86380 86390 1
402574 99402574 1001 86380 86390 1
402587 99402587 1001 86380 86390 1
402635 99402635 1001 86380 86390 1
402701 99402701 1001 86380 86390 1
402990 99402990 1001 86380 86390 1
403061 99403061 1001 86380 86390 1
403137 99403137 1001 86380 86390 1
403285 99403285 1001 86380 86390 1
403427 99403427 1001 86380 86390 1
403496 99403496 1001 86380 86390 1
403615 99403615 1001 86380 86390 1
403727 99403727 1001 86380 86390 1
403694 99403694 1001 86380 86390 1
403850 99403850 1001 86380 86390 1
403942 99403942 1001 86380 86390 1
404341 99404341 1001 86380 86390 1
405089 99405089 1001 86380 86390 1
405074 99405074 1001 86380 86390 1
405425 99405425 1001 86380 86390 1
405416 99405416 1001 86380 86390 1
405640 99405640 1001 86380 86390 1
405891 99405891 1001 86380 86390 1
406050 99406050 1001 86380 86390 1
406229 99406229 1001 86380 86390 1
406207 99406207 1001 86380 86390 1
406328 99406328 1001 86380 86390 1
406620 99406620 1001 86380 86390 1
406711 99406711 1001 86380 86390 1
406698 99406698 1001 86380 86390 1
406775 99406775 1001 86380 86390 1
406860 99406860 1001 86380 86390 1
407021 99407021 1001 86380 86390 1
407290 99407290 1001 86380 86390 1
407363 99407363 1001 86380 86390 1
407382 99407382 1001 86380 86390 1
407817 99407817 1001 86380 86390 1
407976 99407976 1001 86380 86390 1
407967 99407967 1001 86380 86390 1
408009 99408009 1001 86380 86390 1
408183 99408183 1001 86380 86390 1
408272 99408272 1001 86380 86390 1
408340 99408340 1001 86380 86390 1
408459 99408459 1001 86380 86390 1
408312 99408312 1001 86380 86390 1
408543 99408543 1001 86380 86390 1
408943 99408943 1001 86380 86390 1
409171 99409171 1001 86380 86390 1
409133 99409133 1001 86380 86390 1
409271 99409271 1001 86380 86390 1
409341 99409341 1001 86380 86390 1
409447 99409447 1001 86380 86390 1
409425 99409425 1001 86380 86390 1
409500 99409500 1001 86380 86390 1
409593 99409593 1001 86380 86390 1
409696 99409696 1001 86380 86390 1
409797 99409797 1001 86380 86390 1
409881 99409881 1001 86380 86390 1
409799 99409799 1001 86380 86390 1
409802 99409802 1001 86380 86390 1
409970 99409970 1001 86380 86390 1
409952 99409952 1001 86380 86390 1
409980 99409980 1001 86380 86390 1
409984 99409984 1001 86380 86390 1
409899 99409899 1001 86380 86390 1
409992 99409992 1001 86380 86390 1
410218 99410218 1001 86380 86390 1
410280 99410280 1001 86380 86390 1
410342 99410342 1001 86380 86390 1
410384 99410384 1001 86380 86390 1
410388 99410388 1001 86380 86390 1
410491 99410491 1001 86380 86390 1
410482 99410482 1001 86380 86390 1
410571 99410571 1001 86380 86390 1
411064 99411064 1001 86380 86390 1
411148 99411148 1001 86380 86390 1
411231 99411231 1001 86380 86390 1
411378 99411378 1001 86380 86390 1
411528 99411528 1001 86380 86390 1
411931 99411931 1001 86380 86390 1
411982 99411982 1001 86380 86390 1
412140 99412140 1001 86380 86390 1
412404 99412404 1001 86380 86390 1
412333 99412333 1001 86380 86390 1
413401 99413401 1001 86380 86390 1
413356 99413356 1001 86380 86390 1
413561 99413561 1001 86380 86390 1
413258 99413258 1001 86380 86390 1
412980 99412980 1001 86380 86390 1
413061 99413061 1001 86380 86390 1
413042 99413042 1001 86380 86390 1
413126 99413126 1001 86380 86390 1
412802 99412802 1001 86380 86390 1
412543 99412543 1001 86380 86390 1
414012 99414012 1001 86380 86390 1
413933 99413933 1001 86380 86390 1
413779 99413779 1001 86380 86390 1
415256 99415256 1001 86380 86390 1
415191 99415191 1001 86380 86390 1
415195 99415195 1001 86380 86390 1
415161 99415161 1001 86380 86390 1
414843 99414843 1001 86380 86390 1
414886 99414886 1001 86380 86390 1
414614 99414614 1001 86380 86390 1
414476 99414476 1001 86380 86390 1
414232 99414232 1001 86380 86390 1
414255 99414255 1001 86380 86390 1
415500 99415500 1001 86380 86390 1
415558 99415558 1001 86380 86390 1
416844 99416844 1001 86380 86390 1
416398 99416398 1001 86380 86390 1
416562 99416562 1001 86380 86390 1
416230 99416230 1001 86380 86390 1
415749 99415749 1001 86380 86390 1
415987 99415987 1001 86380 86390 1
415769 99415769 1001 86380 86390 1
417186 99417186 1001 86380 86390 1
417089 99417089 1001 86380 86390 1
418576 99418576 1001 86380 86390 1
418439 99418439 1001 86380 86390 1
418545 99418545 1001 86380 86390 1
418248 99418248 1001 86380 86390 1
418184 99418184 1001 86380 86390 1
417618 99417618 1001 86380 86390 1
417864 99417864 1001 86380 86390 1
417704 99417704 1001 86380 86390 1
417936 99417936 1001 86380 86390 1
418938 99418938 1001 86380 86390 1
418850 99418850 1001 86380 86390 1
418919 99418919 1001 86380 86390 1
419185 99419185 1001 86380 86390 1
420238 99420238 1001 86380 86390 1
420233 99420233 1001 86380 86390 1
420048 99420048 1001 86380 86390 1
419814 99419814 1001 86380 86390 1
420028 99420028 1001 86380 86390 1
419348 99419348 1001 86380 86390 1
419500 99419500 1001 86380 86390 1
420587 99420587 1001 86380 86390 1
420615 99420615 1001 86380 86390 1
420816 99420816 1001 86380 86390 1
420577 99420577 1001 86380 86390 1
420532 99420532 1001 86380 86390 1
421839 99421839 1001 86380 86390 1
421892 99421892 1001 86380 86390 1
422057 99422057 1001 86380 86390 1
421805 99421805 1001 86380 86390 1
421936 99421936 1001 86380 86390 1
421639 99421639 1001 86380 86390 1
421484 99421484 1001 86380 86390 1
421420 99421420 1001 86380 86390 1
421608 99421608 1001 86380 86390 1
420883 99420883 1001 86380 86390 1
422435 99422435 1001 86380 86390 1
422413 99422413 1001 86380 86390 1
422526 99422526 1001 86380 86390 1
423702 99423702 1001 86380 86390 1
423617 99423617 1001 86380 86390 1
423327 99423327 1001 86380 86390 1
423215 99423215 1001 86380 86390 1
423219 99423219 1001 86380 86390 1
422867 99422867 1001 86380 86390 1
422548 99422548 1001 86380 86390 1
423836 99423836 1001 86380 86390 1
423762 99423762 1001 86380 86390 1
425184 99425184 1001 86380 86390 1
425041 99425041 1001 86380 86390 1
425147 99425147 1001 86380 86390 1
424959 99424959 1001 86380 86390 1
424993 99424993 1001 86380 86390 1
424942 99424942 1001 86380 86390 1
424914 99424914 1001 86380 86390 1
424727 99424727 1001 86380 86390 1
424798 99424798 1001 86380 86390 1
424730 99424730 1001 86380 86390 1
424306 99424306 1001 86380 86390 1
424407 99424407 1001 86380 86390 1
424177 99424177 1001 86380 86390 1
425604 99425604 1001 86380 86390 1
425536 99425536 1001 86380 86390 1
425388 99425388 1001 86380 86390 1
425391 99425391 1001 86380 86390 1
426789 99426789 1001 86380 86390 1
426898 99426898 1001 86380 86390 1
426800 99426800 1001 86380 86390 1
426713 99426713 1001 86380 86390 1
426690 99426690 1001 86380 86390 1
426392 99426392 1001 86380 86390 1
425896 99425896 1001 86380 86390 1
426253 99426253 1001 86380 86390 1
426070 99426070 1001 86380 86390 1
426097 99426097 1001 86380 86390 1
425995 99425995 1001 86380 86390 1
426077 99426077 1001 86380 86390 1
426168 99426168 1001 86380 86390 1
425912 99425912 1001 86380 86390 1
427401 99427401 1001 86380 86390 1
428680 99428680 1001 86380 86390 1
428409 99428409 1001 86380 86390 1
428593 99428593 1001 86380 86390 1
428005 99428005 1001 86380 86390 1
428147 99428147 1001 86380 86390 1
427961 99427961 1001 86380 86390 1
427966 99427966 1001 86380 86390 1
428180 99428180 1001 86380 86390 1
427833 99427833 1001 86380 86390 1
427608 99427608 1001 86380 86390 1
427846 99427846 1001 86380 86390 1
428964 99428964 1001 86380 86390 1
428927 99428927 1001 86380 86390 1
428956 99428956 1001 86380 86390 1
430190 99430190 1001 86380 86390 1
430044 99430044 1001 86380 86390 1
430193 99430193 1001 86380 86390 1
430065 99430065 1001 86380 86390 1
429717 99429717 1001 86380 86390 1
429767 99429767 1001 86380 86390 1
430555 99430555 1001 86380 86390 1
430542 99430542 1001 86380 86390 1
431906 99431906 1001 86380 86390 1
431994 99431994 1001 86380 86390 1
431654 99431654 1001 86380 86390 1
431972 99431972 1001 86380 86390 1
431783 99431783 1001 86380 86390 1
431762 99431762 1001 86380 86390 1
431930 99431930 1001 86380 86390 1
431932 99431932 1001 86380 86390 1
431299 99431299 1001 86380 86390 1
430827 99430827 1001 86380 86390 1
431245 99431245 1001 86380 86390 1
431153 99431153 1001 86380 86390 1
431178 99431178 1001 86380 86390 1
430841 99430841 1001 86380 86390 1
431257 99431257 1001 86380 86390 1
432161 99432161 1001 86380 86390 1
432419 99432419 1001 86380 86390 1
433491 99433491 1001 86380 86390 1
433600 99433600 1001 86380 86390 1
433278 99433278 1001 86380 86390 1
433202 99433202 1001 86380 86390 1
432980 99432980 1001 86380 86390 1
432675 99432675 1001 86380 86390 1
432875 99432875 1001 86380 86390 1
433912 99433912 1001 86380 86390 1
433968 99433968 1001 86380 86390 1
433958 99433958 1001 86380 86390 1
434106 99434106 1001 86380 86390 1
433910 99433910 1001 86380 86390 1
433995 99433995 1001 86380 86390 1
435119 99435119 1001 86380 86390 1
435048 99435048 1001 86380 86390 1
435308 99435308 1001 86380 86390 1
435336 99435336 1001 86380 86390 1
434681 99434681 1001 86380 86390 1
434969 99434969 1001 86380 86390 1
434897 99434897 1001 86380 86390 1
434902 99434902 1001 86380 86390 1
434227 99434227 1001 86380 86390 1
435600 99435600 1001 86380 86390 1
435713 99435713 1001 86380 86390 1
435694 99435694 1001 86380 86390 1
435588 99435588 1001 86380 86390 1
435592 99435592 1001 86380 86390 1
435673 99435673 1001 86380 86390 1
437019 99437019 1001 86380 86390 1
436784 99436784 1001 86380 86390 1
437008 99437008 1001 86380 86390 1
437095 99437095 1001 86380 86390 1
436843 99436843 1001 86380 86390 1
436971 99436971 1001 86380 86390 1
436683 99436683 1001 86380 86390 1
436422 99436422 1001 86380 86390 1
436711 99436711 1001 86380 86390 1
436347 99436347 1001 86380 86390 1
436356 99436356 1001 86380 86390 1
436679 99436679 1001 86380 86390 1
436277 99436277 1001 86380 86390 1
437170 99437170 1001 86380 86390 1
300049 99300049 1001 86380 86390 1
300579 99300579 1001 86380 86390 1
300644 99300644 1001 86380 86390 1
300647 99300647 1001 86380 86390 1
300501 99300501 1001 86380 86390 1
300400 99300400 1001 86380 86390 1
300495 99300495 1001 86380 86390 1
300521 99300521 1001 86380 86390 1
300353 99300353 1001 86380 86390 1
300289 99300289 1001 86380 86390 1
300161 99300161 1001 86380 86390 1
300252 99300252 1001 86380 86390 1
300176 99300176 1001 86380 86390 1
300167 99300167 1001 86380 86390 1
300169 99300169 1001 86380 86390 1
300286 99300286 1001 86380 86390 1
300209 99300209 1001 86380 86390 1
300248 99300248 1001 86380 86390 1
300300 99300300 1001 86380 86390 1
300753 99300753 1001 86380 86390 1
300924 99300924 1001 86380 86390 1
300861 99300861 1001 86380 86390 1
300927 99300927 1001 86380 86390 1
300837 99300837 1001 86380 86390 1
301491 99301491 1001 86380 86390 1
301531 99301531 1001 86380 86390 1
301250 99301250 1001 86380 86390 1
300986 99300986 1001 86380 86390 1
300955 99300955 1001 86380 86390 1
301111 99301111 1001 86380 86390 1
300982 99300982 1001 86380 86390 1
301569 99301569 1001 86380 86390 1
301639 99301639 1001 86380 86390 1
301666 99301666 1001 86380 86390 1
301589 99301589 1001 86380 86390 1
302309 99302309 1001 86380 86390 1
302233 99302233 1001 86380 86390 1
302368 99302368 1001 86380 86390 1
302026 99302026 1001 86380 86390 1
302146 99302146 1001 86380 86390 1
302044 99302044 1001 86380 86390 1
301891 99301891 1001 86380 86390 1
301827 99301827 1001 86380 86390 1
301901 99301901 1001 86380 86390 1
302537 99302537 1001 86380 86390 1
302565 99302565 1001 86380 86390 1
302568 99302568 1001 86380 86390 1
302453 99302453 1001 86380 86390 1
302558 99302558 1001 86380 86390 1
303014 99303014 1001 86380 86390 1
303079 99303079 1001 86380 86390 1
303110 99303110 1001 86380 86390 1
302991 99302991 1001 86380 86390 1
302992 99302992 1001 86380 86390 1
302826 99302826 1001 86380 86390 1
302985 99302985 1001 86380 86390 1
302602 99302602 1001 86380 86390 1
303398 99303398 1001 86380 86390 1
303234 99303234 1001 86380 86390 1
303390 99303390 1001 86380 86390 1
303866 99303866 1001 86380 86390 1
303830 99303830 1001 86380 86390 1
303909 99303909 1001 86380 86390 1
304009 99304009 1001 86380 86390 1
303938 99303938 1001 86380 86390 1
303992 99303992 1001 86380 86390 1
303890 99303890 1001 86380 86390 1
303783 99303783 1001 86380 86390 1
303721 99303721 1001 86380 86390 1
303811 99303811 1001 86380 86390 1
303760 99303760 1001 86380 86390 1
303800 99303800 1001 86380 86390 1
303568 99303568 1001 86380 86390 1
303453 99303453 1001 86380 86390 1
304135 99304135 1001 86380 86390 1
304188 99304188 1001 86380 86390 1
304211 99304211 1001 86380 86390 1
304725 99304725 1001 86380 86390 1
304803 99304803 1001 86380 86390 1
304713 99304713 1001 86380 86390 1
304817 99304817 1001 86380 86390 1
304575 99304575 1001 86380 86390 1
304329 99304329 1001 86380 86390 1
304357 99304357 1001 86380 86390 1
304325 99304325 1001 86380 86390 1
304377 99304377 1001 86380 86390 1
304288 99304288 1001 86380 86390 1
304990 99304990 1001 86380 86390 1
304965 99304965 1001 86380 86390 1
304967 99304967 1001 86380 86390 1
305020 99305020 1001 86380 86390 1
305651 99305651 1001 86380 86390 1
305533 99305533 1001 86380 86390 1
305662 99305662 1001 86380 86390 1
305563 99305563 1001 86380 86390 1
305576 99305576 1001 86380 86390 1
305579 99305579 1001 86380 86390 1
305311 99305311 1001 86380 86390 1
305338 99305338 1001 86380 86390 1
305365 99305365 1001 86380 86390 1
305419 99305419 1001 86380 86390 1
305450 99305450 1001 86380 86390 1
305294 99305294 1001 86380 86390 1
305347 99305347 1001 86380 86390 1
305106 99305106 1001 86380 86390 1
305165 99305165 1001 86380 86390 1
500082 99500082 1001 86380 86390 1
500173 99500173 1001 86380 86390 1
500073 99500073 1001 86380 86390 1
500812 99500812 1001 86380 86390 1
500752 99500752 1001 86380 86390 1
500416 99500416 1001 86380 86390 1
500523 99500523 1001 86380 86390 1
500230 99500230 1001 86380 86390 1
500984 99500984 1001 86380 86390 1
500949 99500949 1001 86380 86390 1
500834 99500834 1001 86380 86390 1
501448 99501448 1001 86380 86390 1
501515 99501515 1001 86380 86390 1
501581 99501581 1001 86380 86390 1
501504 99501504 1001 86380 86390 1
501272 99501272 1001 86380 86390 1
501325 99501325 1001 86380 86390 1
501366 99501366 1001 86380 86390 1
501237 99501237 1001 86380 86390 1
501032 99501032 1001 86380 86390 1
501048 99501048 1001 86380 86390 1
501139 99501139 1001 86380 86390 1
501075 99501075 1001 86380 86390 1
501180 99501180 1001 86380 86390 1
501212 99501212 1001 86380 86390 1
501732 99501732 1001 86380 86390 1
501801 99501801 1001 86380 86390 1
502391 99502391 1001 86380 86390 1
502432 99502432 1001 86380 86390 1
502426 99502426 1001 86380 86390 1
502252 99502252 1001 86380 86390 1
502072 99502072 1001 86380 86390 1
502192 99502192 1001 86380 86390 1
502220 99502220 1001 86380 86390 1
501939 99501939 1001 86380 86390 1
501920 99501920 1001 86380 86390 1
502670 99502670 1001 86380 86390 1
502554 99502554 1001 86380 86390 1
502517 99502517 1001 86380 86390 1
502637 99502637 1001 86380 86390 1
502481 99502481 1001 86380 86390 1
502508 99502508 1001 86380 86390 1
503160 99503160 1001 86380 86390 1
503200 99503200 1001 86380 86390 1
502947 99502947 1001 86380 86390 1
503012 99503012 1001 86380 86390 1
502975 99502975 1001 86380 86390 1
502885 99502885 1001 86380 86390 1
502981 99502981 1001 86380 86390 1
503008 99503008 1001 86380 86390 1
502775 99502775 1001 86380 86390 1
502819 99502819 1001 86380 86390 1
502759 99502759 1001 86380 86390 1
503354 99503354 1001 86380 86390 1
503368 99503368 1001 86380 86390 1
503317 99503317 1001 86380 86390 1
503397 99503397 1001 86380 86390 1
503320 99503320 1001 86380 86390 1
503323 99503323 1001 86380 86390 1
503440 99503440 1001 86380 86390 1
503925 99503925 1001 86380 86390 1
503965 99503965 1001 86380 86390 1
504005 99504005 1001 86380 86390 1
504064 99504064 1001 86380 86390 1
503861 99503861 1001 86380 86390 1
503799 99503799 1001 86380 86390 1
503710 99503710 1001 86380 86390 1
503845 99503845 1001 86380 86390 1
503693 99503693 1001 86380 86390 1
503527 99503527 1001 86380 86390 1
503697 99503697 1001 86380 86390 1
504154 99504154 1001 86380 86390 1
504297 99504297 1001 86380 86390 1
504312 99504312 1001 86380 86390 1
504126 99504126 1001 86380 86390 1
504864 99504864 1001 86380 86390 1
504547 99504547 1001 86380 86390 1
504562 99504562 1001 86380 86390 1
504550 99504550 1001 86380 86390 1
504512 99504512 1001 86380 86390 1
504487 99504487 1001 86380 86390 1
504372 99504372 1001 86380 86390 1
504954 99504954 1001 86380 86390 1
505015 99505015 1001 86380 86390 1
505093 99505093 1001 86380 86390 1
505043 99505043 1001 86380 86390 1
505674 99505674 1001 86380 86390 1
505759 99505759 1001 86380 86390 1
505704 99505704 1001 86380 86390 1
505531 99505531 1001 86380 86390 1
505393 99505393 1001 86380 86390 1
505421 99505421 1001 86380 86390 1
505241 99505241 1001 86380 86390 1
505319 99505319 1001 86380 86390 1
505288 99505288 1001 86380 86390 1
505252 99505252 1001 86380 86390 1
505858 99505858 1001 86380 86390 1
505875 99505875 1001 86380 86390 1
505787 99505787 1001 86380 86390 1
506571 99506571 1001 86380 86390 1
506460 99506460 1001 86380 86390 1
506500 99506500 1001 86380 86390 1
506452 99506452 1001 86380 86390 1
506557 99506557 1001 86380 86390 1
506251 99506251 1001 86380 86390 1
506226 99506226 1001 86380 86390 1
506081 99506081 1001 86380 86390 1
506094 99506094 1001 86380 86390 1
506133 99506133 1001 86380 86390 1
505978 99505978 1001 86380 86390 1
506160 99506160 1001 86380 86390 1
506126 99506126 1001 86380 86390 1
506637 99506637 1001 86380 86390 1
506729 99506729 1001 86380 86390 1
506742 99506742 1001 86380 86390 1
506667 99506667 1001 86380 86390 1
507271 99507271 1001 86380 86390 1
507100 99507100 1001 86380 86390 1
507156 99507156 1001 86380 86390 1
507145 99507145 1001 86380 86390 1
507021 99507021 1001 86380 86390 1
506807 99506807 1001 86380 86390 1
506860 99506860 1001 86380 86390 1
506861 99506861 1001 86380 86390 1
506913 99506913 1001 86380 86390 1
506891 99506891 1001 86380 86390 1
507511 99507511 1001 86380 86390 1
507577 99507577 1001 86380 86390 1
507491 99507491 1001 86380 86390 1
508085 99508085 1001 86380 86390 1
508128 99508128 1001 86380 86390 1
508184 99508184 1001 86380 86390 1
508197 99508197 1001 86380 86390 1
507979 99507979 1001 86380 86390 1
507852 99507852 1001 86380 86390 1
507999 99507999 1001 86380 86390 1
507847 99507847 1001 86380 86390 1
507990 99507990 1001 86380 86390 1
507797 99507797 1001 86380 86390 1
507630 99507630 1001 86380 86390 1
507722 99507722 1001 86380 86390 1
507735 99507735 1001 86380 86390 1
507816 99507816 1001 86380 86390 1
507651 99507651 1001 86380 86390 1
508415 99508415 1001 86380 86390 1
508262 99508262 1001 86380 86390 1
508265 99508265 1001 86380 86390 1
508269 99508269 1001 86380 86390 1
508439 99508439 1001 86380 86390 1
508947 99508947 1001 86380 86390 1
508922 99508922 1001 86380 86390 1
509007 99509007 1001 86380 86390 1
509033 99509033 1001 86380 86390 1
508894 99508894 1001 86380 86390 1
508831 99508831 1001 86380 86390 1
508676 99508676 1001 86380 86390 1
508808 99508808 1001 86380 86390 1
508723 99508723 1001 86380 86390 1
508815 99508815 1001 86380 86390 1
508624 99508624 1001 86380 86390 1
508637 99508637 1001 86380 86390 1
508658 99508658 1001 86380 86390 1
508634 99508634 1001 86380 86390 1
509087 99509087 1001 86380 86390 1
509142 99509142 1001 86380 86390 1
509235 99509235 1001 86380 86390 1
509802 99509802 1001 86380 86390 1
509856 99509856 1001 86380 86390 1
509818 99509818 1001 86380 86390 1
509832 99509832 1001 86380 86390 1
509887 99509887 1001 86380 86390 1
509580 99509580 1001 86380 86390 1
509586 99509586 1001 86380 86390 1
509626 99509626 1001 86380 86390 1
509465 99509465 1001 86380 86390 1
509336 99509336 1001 86380 86390 1
509443 99509443 1001 86380 86390 1
509357 99509357 1001 86380 86390 1
510058 99510058 1001 86380 86390 1
509982 99509982 1001 86380 86390 1
510012 99510012 1001 86380 86390 1
509922 99509922 1001 86380 86390 1
510677 99510677 1001 86380 86390 1
510425 99510425 1001 86380 86390 1
510362 99510362 1001 86380 86390 1
510338 99510338 1001 86380 86390 1
510404 99510404 1001 86380 86390 1
510339 99510339 1001 86380 86390 1
510249 99510249 1001 86380 86390 1
510303 99510303 1001 86380 86390 1
510180 99510180 1001 86380 86390 1
510739 99510739 1001 86380 86390 1
510831 99510831 1001 86380 86390 1
510746 99510746 1001 86380 86390 1
511424 99511424 1001 86380 86390 1
511413 99511413 1001 86380 86390 1
511426 99511426 1001 86380 86390 1
511485 99511485 1001 86380 86390 1
511512 99511512 1001 86380 86390 1
511166 99511166 1001 86380 86390 1
511300 99511300 1001 86380 86390 1
511327 99511327 1001 86380 86390 1
511328 99511328 1001 86380 86390 1
511317 99511317 1001 86380 86390 1
511331 99511331 1001 86380 86390 1
511093 99511093 1001 86380 86390 1
511042 99511042 1001 86380 86390 1
511641 99511641 1001 86380 86390 1
511683 99511683 1001 86380 86390 1
511568 99511568 1001 86380 86390 1
511613 99511613 1001 86380 86390 1
511601 99511601 1001 86380 86390 1
512247 99512247 1001 86380 86390 1
511994 99511994 1001 86380 86390 1
512115 99512115 1001 86380 86390 1
511934 99511934 1001 86380 86390 1
511796 99511796 1001 86380 86390 1
512482 99512482 1001 86380 86390 1
512436 99512436 1001 86380 86390 1
512569 99512569 1001 86380 86390 1
512518 99512518 1001 86380 86390 1
513045 99513045 1001 86380 86390 1
513163 99513163 1001 86380 86390 1
513112 99513112 1001 86380 86390 1
513035 99513035 1001 86380 86390 1
512863 99512863 1001 86380 86390 1
512968 99512968 1001 86380 86390 1
512981 99512981 1001 86380 86390 1
512932 99512932 1001 86380 86390 1
512729 99512729 1001 86380 86390 1
512655 99512655 1001 86380 86390 1
512723 99512723 1001 86380 86390 1
512621 99512621 1001 86380 86390 1
513283 99513283 1001 86380 86390 1
513338 99513338 1001 86380 86390 1
513934 99513934 1001 86380 86390 1
513977 99513977 1001 86380 86390 1
513800 99513800 1001 86380 86390 1
513710 99513710 1001 86380 86390 1
513723 99513723 1001 86380 86390 1
513661 99513661 1001 86380 86390 1
513636 99513636 1001 86380 86390 1
513574 99513574 1001 86380 86390 1
513511 99513511 1001 86380 86390 1
514095 99514095 1001 86380 86390 1
514034 99514034 1001 86380 86390 1
514061 99514061 1001 86380 86390 1
514203 99514203 1001 86380 86390 1
514216 99514216 1001 86380 86390 1
514049 99514049 1001 86380 86390 1
514089 99514089 1001 86380 86390 1
514077 99514077 1001 86380 86390 1
514181 99514181 1001 86380 86390 1
514195 99514195 1001 86380 86390 1
514053 99514053 1001 86380 86390 1
514825 99514825 1001 86380 86390 1
514719 99514719 1001 86380 86390 1
514710 99514710 1001 86380 86390 1
514849 99514849 1001 86380 86390 1
514509 99514509 1001 86380 86390 1
514447 99514447 1001 86380 86390 1
514541 99514541 1001 86380 86390 1
514505 99514505 1001 86380 86390 1
514585 99514585 1001 86380 86390 1
514431 99514431 1001 86380 86390 1
514251 99514251 1001 86380 86390 1
514382 99514382 1001 86380 86390 1
514241 99514241 1001 86380 86390 1
514255 99514255 1001 86380 86390 1
514870 99514870 1001 86380 86390 1
514859 99514859 1001 86380 86390 1
514953 99514953 1001 86380 86390 1
515683 99515683 1001 86380 86390 1
515505 99515505 1001 86380 86390 1
515495 99515495 1001 86380 86390 1
515587 99515587 1001 86380 86390 1
515603 99515603 1001 86380 86390 1
515287 99515287 1001 86380 86390 1
515458 99515458 1001 86380 86390 1
515244 99515244 1001 86380 86390 1
515154 99515154 1001 86380 86390 1
515857 99515857 1001 86380 86390 1
515872 99515872 1001 86380 86390 1
515770 99515770 1001 86380 86390 1
516492 99516492 1001 86380 86390 1
516313 99516313 1001 86380 86390 1
516352 99516352 1001 86380 86390 1
516266 99516266 1001 86380 86390 1
516242 99516242 1001 86380 86390 1
516256 99516256 1001 86380 86390 1
516270 99516270 1001 86380 86390 1
516154 99516154 1001 86380 86390 1
516274 99516274 1001 86380 86390 1
516086 99516086 1001 86380 86390 1
516088 99516088 1001 86380 86390 1
516081 99516081 1001 86380 86390 1
516069 99516069 1001 86380 86390 1
516610 99516610 1001 86380 86390 1
516561 99516561 1001 86380 86390 1
517184 99517184 1001 86380 86390 1
517188 99517188 1001 86380 86390 1
517323 99517323 1001 86380 86390 1
517130 99517130 1001 86380 86390 1
517042 99517042 1001 86380 86390 1
517081 99517081 1001 86380 86390 1
517128 99517128 1001 86380 86390 1
516875 99516875 1001 86380 86390 1
516855 99516855 1001 86380 86390 1
516804 99516804 1001 86380 86390 1
516895 99516895 1001 86380 86390 1
517403 99517403 1001 86380 86390 1
517458 99517458 1001 86380 86390 1
517395 99517395 1001 86380 86390 1
518021 99518021 1001 86380 86390 1
518067 99518067 1001 86380 86390 1
517853 99517853 1001 86380 86390 1
517866 99517866 1001 86380 86390 1
517946 99517946 1001 86380 86390 1
517753 99517753 1001 86380 86390 1
517897 99517897 1001 86380 86390 1
517770 99517770 1001 86380 86390 1
517902 99517902 1001 86380 86390 1
517700 99517700 1001 86380 86390 1
517663 99517663 1001 86380 86390 1
518227 99518227 1001 86380 86390 1
518202 99518202 1001 86380 86390 1
518322 99518322 1001 86380 86390 1
518863 99518863 1001 86380 86390 1
518960 99518960 1001 86380 86390 1
518980 99518980 1001 86380 86390 1
518858 99518858 1001 86380 86390 1
518871 99518871 1001 86380 86390 1
518637 99518637 1001 86380 86390 1
518753 99518753 1001 86380 86390 1
518702 99518702 1001 86380 86390 1
518380 99518380 1001 86380 86390 1
518549 99518549 1001 86380 86390 1
518500 99518500 1001 86380 86390 1
518489 99518489 1001 86380 86390 1
518467 99518467 1001 86380 86390 1
519085 99519085 1001 86380 86390 1
519062 99519062 1001 86380 86390 1
519699 99519699 1001 86380 86390 1
519470 99519470 1001 86380 86390 1
519535 99519535 1001 86380 86390 1
519569 99519569 1001 86380 86390 1
519232 99519232 1001 86380 86390 1
519396 99519396 1001 86380 86390 1
519883 99519883 1001 86380 86390 1
519975 99519975 1001 86380 86390 1
520567 99520567 1001 86380 86390 1
520611 99520611 1001 86380 86390 1
520628 99520628 1001 86380 86390 1
520537 99520537 1001 86380 86390 1
520270 99520270 1001 86380 86390 1
520298 99520298 1001 86380 86390 1
520378 99520378 1001 86380 86390 1
520084 99520084 1001 86380 86390 1
520205 99520205 1001 86380 86390 1
520036 99520036 1001 86380 86390 1
520068 99520068 1001 86380 86390 1
520651 99520651 1001 86380 86390 1
520775 99520775 1001 86380 86390 1
521431 99521431 1001 86380 86390 1
521433 99521433 1001 86380 86390 1
521367 99521367 1001 86380 86390 1
521329 99521329 1001 86380 86390 1
521172 99521172 1001 86380 86390 1
521068 99521068 1001 86380 86390 1
521122 99521122 1001 86380 86390 1
521071 99521071 1001 86380 86390 1
520915 99520915 1001 86380 86390 1
521621 99521621 1001 86380 86390 1
521468 99521468 1001 86380 86390 1
522259 99522259 1001 86380 86390 1
522267 99522267 1001 86380 86390 1
522222 99522222 1001 86380 86390 1
522159 99522159 1001 86380 86390 1
521983 99521983 1001 86380 86390 1
521736 99521736 1001 86380 86390 1
521777 99521777 1001 86380 86390 1
521795 99521795 1001 86380 86390 1
521849 99521849 1001 86380 86390 1
521799 99521799 1001 86380 86390 1
521748 99521748 1001 86380 86390 1
521839 99521839 1001 86380 86390 1
522395 99522395 1001 86380 86390 1
522401 99522401 1001 86380 86390 1
523086 99523086 1001 86380 86390 1
522992 99522992 1001 86380 86390 1
523033 99523033 1001 86380 86390 1
522765 99522765 1001 86380 86390 1
522896 99522896 1001 86380 86390 1
522808 99522808 1001 86380 86390 1
522625 99522625 1001 86380 86390 1
522561 99522561 1001 86380 86390 1
522510 99522510 1001 86380 86390 1
523211 99523211 1001 86380 86390 1
523201 99523201 1001 86380 86390 1
523907 99523907 1001 86380 86390 1
523819 99523819 1001 86380 86390 1
523768 99523768 1001 86380 86390 1
523744 99523744 1001 86380 86390 1
523862 99523862 1001 86380 86390 1
523798 99523798 1001 86380 86390 1
523890 99523890 1001 86380 86390 1
523893 99523893 1001 86380 86390 1
523720 99523720 1001 86380 86390 1
523696 99523696 1001 86380 86390 1
523347 99523347 1001 86380 86390 1
524142 99524142 1001 86380 86390 1
524052 99524052 1001 86380 86390 1
524001 99524001 1001 86380 86390 1
523989 99523989 1001 86380 86390 1
524081 99524081 1001 86380 86390 1
524031 99524031 1001 86380 86390 1
524633 99524633 1001 86380 86390 1
524595 99524595 1001 86380 86390 1
524748 99524748 1001 86380 86390 1
524753 99524753 1001 86380 86390 1
524585 99524585 1001 86380 86390 1
524487 99524487 1001 86380 86390 1
524530 99524530 1001 86380 86390 1
524361 99524361 1001 86380 86390 1
524377 99524377 1001 86380 86390 1
524391 99524391 1001 86380 86390 1
524496 99524496 1001 86380 86390 1
524562 99524562 1001 86380 86390 1
524331 99524331 1001 86380 86390 1
524178 99524178 1001 86380 86390 1
524205 99524205 1001 86380 86390 1
524166 99524166 1001 86380 86390 1
524296 99524296 1001 86380 86390 1
524853 99524853 1001 86380 86390 1
524791 99524791 1001 86380 86390 1
525576 99525576 1001 86380 86390 1
525530 99525530 1001 86380 86390 1
525586 99525586 1001 86380 86390 1
525341 99525341 1001 86380 86390 1
525201 99525201 1001 86380 86390 1
525230 99525230 1001 86380 86390 1
525271 99525271 1001 86380 86390 1
525247 99525247 1001 86380 86390 1
524990 99524990 1001 86380 86390 1
525050 99525050 1001 86380 86390 1
525091 99525091 1001 86380 86390 1
525613 99525613 1001 86380 86390 1
525669 99525669 1001 86380 86390 1
525695 99525695 1001 86380 86390 1
526397 99526397 1001 86380 86390 1
526315 99526315 1001 86380 86390 1
526251 99526251 1001 86380 86390 1
526277 99526277 1001 86380 86390 1
526266 99526266 1001 86380 86390 1
526114 99526114 1001 86380 86390 1
526210 99526210 1001 86380 86390 1
526046 99526046 1001 86380 86390 1
526098 99526098 1001 86380 86390 1
526099 99526099 1001 86380 86390 1
526113 99526113 1001 86380 86390 1
525807 99525807 1001 86380 86390 1
525983 99525983 1001 86380 86390 1
526519 99526519 1001 86380 86390 1
526574 99526574 1001 86380 86390 1
527248 99527248 1001 86380 86390 1
527058 99527058 1001 86380 86390 1
527100 99527100 1001 86380 86390 1
527077 99527077 1001 86380 86390 1
526932 99526932 1001 86380 86390 1
526921 99526921 1001 86380 86390 1
526947 99526947 1001 86380 86390 1
526668 99526668 1001 86380 86390 1
526709 99526709 1001 86380 86390 1
526658 99526658 1001 86380 86390 1
526673 99526673 1001 86380 86390 1
526767 99526767 1001 86380 86390 1
526653 99526653 1001 86380 86390 1
527354 99527354 1001 86380 86390 1
527973 99527973 1001 86380 86390 1
527904 99527904 1001 86380 86390 1
527853 99527853 1001 86380 86390 1
527711 99527711 1001 86380 86390 1
527856 99527856 1001 86380 86390 1
527493 99527493 1001 86380 86390 1
527498 99527498 1001 86380 86390 1
527607 99527607 1001 86380 86390 1
528179 99528179 1001 86380 86390 1
528183 99528183 1001 86380 86390 1
528871 99528871 1001 86380 86390 1
528886 99528886 1001 86380 86390 1
528835 99528835 1001 86380 86390 1
528719 99528719 1001 86380 86390 1
528571 99528571 1001 86380 86390 1
528628 99528628 1001 86380 86390 1
528616 99528616 1001 86380 86390 1
528425 99528425 1001 86380 86390 1
528478 99528478 1001 86380 86390 1
528339 99528339 1001 86380 86390 1
528290 99528290 1001 86380 86390 1
528446 99528446 1001 86380 86390 1
529097 99529097 1001 86380 86390 1
528996 99528996 1001 86380 86390 1
528972 99528972 1001 86380 86390 1
529535 99529535 1001 86380 86390 1
529526 99529526 1001 86380 86390 1
529348 99529348 1001 86380 86390 1
529465 99529465 1001 86380 86390 1
529185 99529185 1001 86380 86390 1
529147 99529147 1001 86380 86390 1
529187 99529187 1001 86380 86390 1
529308 99529308 1001 86380 86390 1
529194 99529194 1001 86380 86390 1
529777 99529777 1001 86380 86390 1
529730 99529730 1001 86380 86390 1
529761 99529761 1001 86380 86390 1
530539 99530539 1001 86380 86390 1
530115 99530115 1001 86380 86390 1
530141 99530141 1001 86380 86390 1
530013 99530013 1001 86380 86390 1
529993 99529993 1001 86380 86390 1
530045 99530045 1001 86380 86390 1
530123 99530123 1001 86380 86390 1
530047 99530047 1001 86380 86390 1
530074 99530074 1001 86380 86390 1
529945 99529945 1001 86380 86390 1
530727 99530727 1001 86380 86390 1
530753 99530753 1001 86380 86390 1
530650 99530650 1001 86380 86390 1
531376 99531376 1001 86380 86390 1
531188 99531188 1001 86380 86390 1
531229 99531229 1001 86380 86390 1
531356 99531356 1001 86380 86390 1
531185 99531185 1001 86380 86390 1
531110 99531110 1001 86380 86390 1
530970 99530970 1001 86380 86390 1
531003 99531003 1001 86380 86390 1
530978 99530978 1001 86380 86390 1
530776 99530776 1001 86380 86390 1
530897 99530897 1001 86380 86390 1
530836 99530836 1001 86380 86390 1
530965 99530965 1001 86380 86390 1
531416 99531416 1001 86380 86390 1
531405 99531405 1001 86380 86390 1
531512 99531512 1001 86380 86390 1
531385 99531385 1001 86380 86390 1
531528 99531528 1001 86380 86390 1
531453 99531453 1001 86380 86390 1
532168 99532168 1001 86380 86390 1
532185 99532185 1001 86380 86390 1
532193 99532193 1001 86380 86390 1
531988 99531988 1001 86380 86390 1
531865 99531865 1001 86380 86390 1
531905 99531905 1001 86380 86390 1
531870 99531870 1001 86380 86390 1
531702 99531702 1001 86380 86390 1
531608 99531608 1001 86380 86390 1
532309 99532309 1001 86380 86390 1
532375 99532375 1001 86380 86390 1
532207 99532207 1001 86380 86390 1
532220 99532220 1001 86380 86390 1
532317 99532317 1001 86380 86390 1
532970 99532970 1001 86380 86390 1
533027 99533027 1001 86380 86390 1
532723 99532723 1001 86380 86390 1
532718 99532718 1001 86380 86390 1
532668 99532668 1001 86380 86390 1
532800 99532800 1001 86380 86390 1
532504 99532504 1001 86380 86390 1
532508 99532508 1001 86380 86390 1
532430 99532430 1001 86380 86390 1
532433 99532433 1001 86380 86390 1
532460 99532460 1001 86380 86390 1
533046 99533046 1001 86380 86390 1
533229 99533229 1001 86380 86390 1
533207 99533207 1001 86380 86390 1
533157 99533157 1001 86380 86390 1
533826 99533826 1001 86380 86390 1
533669 99533669 1001 86380 86390 1
533832 99533832 1001 86380 86390 1
533819 99533819 1001 86380 86390 1
533567 99533567 1001 86380 86390 1
533609 99533609 1001 86380 86390 1
533622 99533622 1001 86380 86390 1
533625 99533625 1001 86380 86390 1
533345 99533345 1001 86380 86390 1
533401 99533401 1001 86380 86390 1
533404 99533404 1001 86380 86390 1
533960 99533960 1001 86380 86390 1
534057 99534057 1001 86380 86390 1
533930 99533930 1001 86380 86390 1
533969 99533969 1001 86380 86390 1
534507 99534507 1001 86380 86390 1
534485 99534485 1001 86380 86390 1
534515 99534515 1001 86380 86390 1
534645 99534645 1001 86380 86390 1
534427 99534427 1001 86380 86390 1
534313 99534313 1001 86380 86390 1
534329 99534329 1001 86380 86390 1
534342 99534342 1001 86380 86390 1
534290 99534290 1001 86380 86390 1
534091 99534091 1001 86380 86390 1
534223 99534223 1001 86380 86390 1
534068 99534068 1001 86380 86390 1
534108 99534108 1001 86380 86390 1
534241 99534241 1001 86380 86390 1
534073 99534073 1001 86380 86390 1
534843 99534843 1001 86380 86390 1
534768 99534768 1001 86380 86390 1
535369 99535369 1001 86380 86390 1
535473 99535473 1001 86380 86390 1
535417 99535417 1001 86380 86390 1
535367 99535367 1001 86380 86390 1
535258 99535258 1001 86380 86390 1
535157 99535157 1001 86380 86390 1
535121 99535121 1001 86380 86390 1
534896 99534896 1001 86380 86390 1
535013 99535013 1001 86380 86390 1
535027 99535027 1001 86380 86390 1
534925 99534925 1001 86380 86390 1
534965 99534965 1001 86380 86390 1
535306 99535306 1001 86380 86390 1
535658 99535658 1001 86380 86390 1
536213 99536213 1001 86380 86390 1
536233 99536233 1001 86380 86390 1
536069 99536069 1001 86380 86390 1
536031 99536031 1001 86380 86390 1
536032 99536032 1001 86380 86390 1
536020 99536020 1001 86380 86390 1
536033 99536033 1001 86380 86390 1
536063 99536063 1001 86380 86390 1
535729 99535729 1001 86380 86390 1
535812 99535812 1001 86380 86390 1
536409 99536409 1001 86380 86390 1
536462 99536462 1001 86380 86390 1
537129 99537129 1001 86380 86390 1
536791 99536791 1001 86380 86390 1
536783 99536783 1001 86380 86390 1
536750 99536750 1001 86380 86390 1
536741 99536741 1001 86380 86390 1
536550 99536550 1001 86380 86390 1
536719 99536719 1001 86380 86390 1
536551 99536551 1001 86380 86390 1
536553 99536553 1001 86380 86390 1
536748 99536748 1001 86380 86390 1
537224 99537224 1001 86380 86390 1
537213 99537213 1001 86380 86390 1
537294 99537294 1001 86380 86390 1
537217 99537217 1001 86380 86390 1
537167 99537167 1001 86380 86390 1
537260 99537260 1001 86380 86390 1
537986 99537986 1001 86380 86390 1
537714 99537714 1001 86380 86390 1
537640 99537640 1001 86380 86390 1
538069 99538069 1001 86380 86390 1
538127 99538127 1001 86380 86390 1
538091 99538091 1001 86380 86390 1
538123 99538123 1001 86380 86390 1
538815 99538815 1001 86380 86390 1
538753 99538753 1001 86380 86390 1
538804 99538804 1001 86380 86390 1
538443 99538443 1001 86380 86390 1
538460 99538460 1001 86380 86390 1
538591 99538591 1001 86380 86390 1
538310 99538310 1001 86380 86390 1
538252 99538252 1001 86380 86390 1
539019 99539019 1001 86380 86390 1
538956 99538956 1001 86380 86390 1
539000 99539000 1001 86380 86390 1
538910 99538910 1001 86380 86390 1
538824 99538824 1001 86380 86390 1
539538 99539538 1001 86380 86390 1
539528 99539528 1001 86380 86390 1
539503 99539503 1001 86380 86390 1
539280 99539280 1001 86380 86390 1
539309 99539309 1001 86380 86390 1
539337 99539337 1001 86380 86390 1
539328 99539328 1001 86380 86390 1
539382 99539382 1001 86380 86390 1
539175 99539175 1001 86380 86390 1
539022 99539022 1001 86380 86390 1
539036 99539036 1001 86380 86390 1
539160 99539160 1001 86380 86390 1
539652 99539652 1001 86380 86390 1
539437 99539437 1001 86380 86390 1
539787 99539787 1001 86380 86390 1
540379 99540379 1001 86380 86390 1
540419 99540419 1001 86380 86390 1
540306 99540306 1001 86380 86390 1
540307 99540307 1001 86380 86390 1
540346 99540346 1001 86380 86390 1
540080 99540080 1001 86380 86390 1
540171 99540171 1001 86380 86390 1
540089 99540089 1001 86380 86390 1
540077 99540077 1001 86380 86390 1
540043 99540043 1001 86380 86390 1
539903 99539903 1001 86380 86390 1
539929 99539929 1001 86380 86390 1
539988 99539988 1001 86380 86390 1
540481 99540481 1001 86380 86390 1
540665 99540665 1001 86380 86390 1
541268 99541268 1001 86380 86390 1
541095 99541095 1001 86380 86390 1
541032 99541032 1001 86380 86390 1
540890 99540890 1001 86380 86390 1
541020 99541020 1001 86380 86390 1
540804 99540804 1001 86380 86390 1
540767 99540767 1001 86380 86390 1
540757 99540757 1001 86380 86390 1
540734 99540734 1001 86380 86390 1
541434 99541434 1001 86380 86390 1
542119 99542119 1001 86380 86390 1
542045 99542045 1001 86380 86390 1
541929 99541929 1001 86380 86390 1
541944 99541944 1001 86380 86390 1
542037 99542037 1001 86380 86390 1
542109 99542109 1001 86380 86390 1
541909 99541909 1001 86380 86390 1
541565 99541565 1001 86380 86390 1
541696 99541696 1001 86380 86390 1
541606 99541606 1001 86380 86390 1
541651 99541651 1001 86380 86390 1
541639 99541639 1001 86380 86390 1
541562 99541562 1001 86380 86390 1
542279 99542279 1001 86380 86390 1
542242 99542242 1001 86380 86390 1
542321 99542321 1001 86380 86390 1
542779 99542779 1001 86380 86390 1
542869 99542869 1001 86380 86390 1
542834 99542834 1001 86380 86390 1
542838 99542838 1001 86380 86390 1
542938 99542938 1001 86380 86390 1
542615 99542615 1001 86380 86390 1
542670 99542670 1001 86380 86390 1
542367 99542367 1001 86380 86390 1
542342 99542342 1001 86380 86390 1
542333 99542333 1001 86380 86390 1
543113 99543113 1001 86380 86390 1
543024 99543024 1001 86380 86390 1
543066 99543066 1001 86380 86390 1
543145 99543145 1001 86380 86390 1
543070 99543070 1001 86380 86390 1
543583 99543583 1001 86380 86390 1
543640 99543640 1001 86380 86390 1
543717 99543717 1001 86380 86390 1
543506 99543506 1001 86380 86390 1
543434 99543434 1001 86380 86390 1
543384 99543384 1001 86380 86390 1
543348 99543348 1001 86380 86390 1
543323 99543323 1001 86380 86390 1
543848 99543848 1001 86380 86390 1
543802 99543802 1001 86380 86390 1
543856 99543856 1001 86380 86390 1
543895 99543895 1001 86380 86390 1
544463 99544463 1001 86380 86390 1
544588 99544588 1001 86380 86390 1
544368 99544368 1001 86380 86390 1
544247 99544247 1001 86380 86390 1
544018 99544018 1001 86380 86390 1
544608 99544608 1001 86380 86390 1
544726 99544726 1001 86380 86390 1
544714 99544714 1001 86380 86390 1
544715 99544715 1001 86380 86390 1
544717 99544717 1001 86380 86390 1
544692 99544692 1001 86380 86390 1
544708 99544708 1001 86380 86390 1
503926 984 1002 32258 34654 1
517702 752 1001 49891 50190 1
539977 858 1001 27131 27431 1
400036 99400036 1001 86380 86390 1
400153 99400153 1001 86380 86390 1
400130 99400130 1001 86380 86390 1
400179 99400179 1001 86380 86390 1
400243 99400243 1001 86380 86390 1
400409 99400409 1001 86380 86390 1
400438 99400438 1001 86380 86390 1
400726 99400726 1001 86380 86390 1
401072 99401072 1001 86380 86390 1
401281 99401281 1001 86380 86390 1
401469 99401469 1001 86380 86390 1
401687 99401687 1001 86380 86390 1
401824 99401824 1001 86380 86390 1
401840 99401840 1001 86380 86390 1
402020 99402020 1001 86380 86390 1
402113 99402113 1001 86380 86390 1
402295 99402295 1001 86380 86390 1
402695 99402695 1001 86380 86390 1
402742 99402742 1001 86380 86390 1
402935 99402935 1001 86380 86390 1
403000 99403000 1001 86380 86390 1
403014 99403014 1001 86380 86390 1
403532 99403532 1001 86380 86390 1
403676 99403676 1001 86380 86390 1
403862 99403862 1001 86380 86390 1
403963 99403963 1001 86380 86390 1
404429 99404429 1001 86380 86390 1
404490 99404490 1001 86380 86390 1
404514 99404514 1001 86380 86390 1
404626 99404626 1001 86380 86390 1
404670 99404670 1001 86380 86390 1
404944 99404944 1001 86380 86390 1
405133 99405133 1001 86380 86390 1
405403 99405403 1001 86380 86390 1
405417 99405417 1001 86380 86390 1
405645 99405645 1001 86380 86390 1
405758 99405758 1001 86380 86390 1
405585 99405585 1001 86380 86390 1
405941 99405941 1001 86380 86390 1
406053 99406053 1001 86380 86390 1
406087 99406087 1001 86380 86390 1
406391 99406391 1001 86380 86390 1
406531 99406531 1001 86380 86390 1
406637 99406637 1001 86380 86390 1
406807 99406807 1001 86380 86390 1
406940 99406940 1001 86380 86390 1
406995 99406995 1001 86380 86390 1
407111 99407111 1001 86380 86390 1
407114 99407114 1001 86380 86390 1
407154 99407154 1001 86380 86390 1
407252 99407252 1001 86380 86390 1
407502 99407502 1001 86380 86390 1
407626 99407626 1001 86380 86390 1
407814 99407814 1001 86380 86390 1
407853 99407853 1001 86380 86390 1
407828 99407828 1001 86380 86390 1
407800 99407800 1001 86380 86390 1
407899 99407899 1001 86380 86390 1
407909 99407909 1001 86380 86390 1
408071 99408071 1001 86380 86390 1
408079 99408079 1001 86380 86390 1
407992 99407992 1001 86380 86390 1
408372 99408372 1001 86380 86390 1
408755 99408755 1001 86380 86390 1
408746 99408746 1001 86380 86390 1
408726 99408726 1001 86380 86390 1
408886 99408886 1001 86380 86390 1
408902 99408902 1001 86380 86390 1
409181 99409181 1001 86380 86390 1
409256 99409256 1001 86380 86390 1
409314 99409314 1001 86380 86390 1
409304 99409304 1001 86380 86390 1
409430 99409430 1001 86380 86390 1
409472 99409472 1001 86380 86390 1
409632 99409632 1001 86380 86390 1
409660 99409660 1001 86380 86390 1
409715 99409715 1001 86380 86390 1
410057 99410057 1001 86380 86390 1
410060 99410060 1001 86380 86390 1
410121 99410121 1001 86380 86390 1
410160 99410160 1001 86380 86390 1
410174 99410174 1001 86380 86390 1
410414 99410414 1001 86380 86390 1
410704 99410704 1001 86380 86390 1
410944 99410944 1001 86380 86390 1
411750 99411750 1001 86380 86390 1
411880 99411880 1001 86380 86390 1
412070 99412070 1001 86380 86390 1
412163 99412163 1001 86380 86390 1
412269 99412269 1001 86380 86390 1
412328 99412328 1001 86380 86390 1
412280 99412280 1001 86380 86390 1
412408 99412408 1001 86380 86390 1
412409 99412409 1001 86380 86390 1
413636 99413636 1001 86380 86390 1
413060 99413060 1001 86380 86390 1
413278 99413278 1001 86380 86390 1
412998 99412998 1001 86380 86390 1
412646 99412646 1001 86380 86390 1
412881 99412881 1001 86380 86390 1
413970 99413970 1001 86380 86390 1
413812 99413812 1001 86380 86390 1
413930 99413930 1001 86380 86390 1
414043 99414043 1001 86380 86390 1
413770 99413770 1001 86380 86390 1
413709 99413709 1001 86380 86390 1
413962 99413962 1001 86380 86390 1
415142 99415142 1001 86380 86390 1
414475 99414475 1001 86380 86390 1
414201 99414201 1001 86380 86390 1
414296 99414296 1001 86380 86390 1
414440 99414440 1001 86380 86390 1
414311 99414311 1001 86380 86390 1
415533 99415533 1001 86380 86390 1
416669 99416669 1001 86380 86390 1
416013 99416013 1001 86380 86390 1
415921 99415921 1001 86380 86390 1
415857 99415857 1001 86380 86390 1
416108 99416108 1001 86380 86390 1
417366 99417366 1001 86380 86390 1
417252 99417252 1001 86380 86390 1
417445 99417445 1001 86380 86390 1
418231 99418231 1001 86380 86390 1
418070 99418070 1001 86380 86390 1
417962 99417962 1001 86380 86390 1
417791 99417791 1001 86380 86390 1
419054 99419054 1001 86380 86390 1
419147 99419147 1001 86380 86390 1
418998 99418998 1001 86380 86390 1
420147 99420147 1001 86380 86390 1
420309 99420309 1001 86380 86390 1
420392 99420392 1001 86380 86390 1
420256 99420256 1001 86380 86390 1
420101 99420101 1001 86380 86390 1
420208 99420208 1001 86380 86390 1
419722 99419722 1001 86380 86390 1
420024 99420024 1001 86380 86390 1
419425 99419425 1001 86380 86390 1
419429 99419429 1001 86380 86390 1
419389 99419389 1001 86380 86390 1
419410 99419410 1001 86380 86390 1
420463 99420463 1001 86380 86390 1
420704 99420704 1001 86380 86390 1
420762 99420762 1001 86380 86390 1
422048 99422048 1001 86380 86390 1
421979 99421979 1001 86380 86390 1
421856 99421856 1001 86380 86390 1
421011 99421011 1001 86380 86390 1
421083 99421083 1001 86380 86390 1
421092 99421092 1001 86380 86390 1
422293 99422293 1001 86380 86390 1
422430 99422430 1001 86380 86390 1
422159 99422159 1001 86380 86390 1
423461 99423461 1001 86380 86390 1
423309 99423309 1001 86380 86390 1
423398 99423398 1001 86380 86390 1
423427 99423427 1001 86380 86390 1
423570 99423570 1001 86380 86390 1
423287 99423287 1001 86380 86390 1
423245 99423245 1001 86380 86390 1
422986 99422986 1001 86380 86390 1
422967 99422967 1001 86380 86390 1
423161 99423161 1001 86380 86390 1
423212 99423212 1001 86380 86390 1
422751 99422751 1001 86380 86390 1
422662 99422662 1001 86380 86390 1
422757 99422757 1001 86380 86390 1
423797 99423797 1001 86380 86390 1
425259 99425259 1001 86380 86390 1
425205 99425205 1001 86380 86390 1
425037 99425037 1001 86380 86390 1
424665 99424665 1001 86380 86390 1
424826 99424826 1001 86380 86390 1
424913 99424913 1001 86380 86390 1
424561 99424561 1001 86380 86390 1
424271 99424271 1001 86380 86390 1
424533 99424533 1001 86380 86390 1
424474 99424474 1001 86380 86390 1
424362 99424362 1001 86380 86390 1
424486 99424486 1001 86380 86390 1
424409 99424409 1001 86380 86390 1
425775 99425775 1001 86380 86390 1
425533 99425533 1001 86380 86390 1
425518 99425518 1001 86380 86390 1
426816 99426816 1001 86380 86390 1
426710 99426710 1001 86380 86390 1
426941 99426941 1001 86380 86390 1
426577 99426577 1001 86380 86390 1
426454 99426454 1001 86380 86390 1
426675 99426675 1001 86380 86390 1
425913 99425913 1001 86380 86390 1
426047 99426047 1001 86380 86390 1
426256 99426256 1001 86380 86390 1
427202 99427202 1001 86380 86390 1
427438 99427438 1001 86380 86390 1
427146 99427146 1001 86380 86390 1
427378 99427378 1001 86380 86390 1
428591 99428591 1001 86380 86390 1
428427 99428427 1001 86380 86390 1
428649 99428649 1001 86380 86390 1
428623 99428623 1001 86380 86390 1
428531 99428531 1001 86380 86390 1
428439 99428439 1001 86380 86390 1
427972 99427972 1001 86380 86390 1
427973 99427973 1001 86380 86390 1
428292 99428292 1001 86380 86390 1
427752 99427752 1001 86380 86390 1
427867 99427867 1001 86380 86390 1
427800 99427800 1001 86380 86390 1
429019 99429019 1001 86380 86390 1
429156 99429156 1001 86380 86390 1
428924 99428924 1001 86380 86390 1
430114 99430114 1001 86380 86390 1
429707 99429707 1001 86380 86390 1
429621 99429621 1001 86380 86390 1
429798 99429798 1001 86380 86390 1
429181 99429181 1001 86380 86390 1
430664 99430664 1001 86380 86390 1
430381 99430381 1001 86380 86390 1
430689 99430689 1001 86380 86390 1
430654 99430654 1001 86380 86390 1
431925 99431925 1001 86380 86390 1
431806 99431806 1001 86380 86390 1
431847 99431847 1001 86380 86390 1
431688 99431688 1001 86380 86390 1
431032 99431032 1001 86380 86390 1
432200 99432200 1001 86380 86390 1
432270 99432270 1001 86380 86390 1
432251 99432251 1001 86380 86390 1
432327 99432327 1001 86380 86390 1
432305 99432305 1001 86380 86390 1
433409 99433409 1001 86380 86390 1
433298 99433298 1001 86380 86390 1
433299 99433299 1001 86380 86390 1
432909 99432909 1001 86380 86390 1
433087 99433087 1001 86380 86390 1
432839 99432839 1001 86380 86390 1
434097 99434097 1001 86380 86390 1
434079 99434079 1001 86380 86390 1
435285 99435285 1001 86380 86390 1
435388 99435388 1001 86380 86390 1
435350 99435350 1001 86380 86390 1
435145 99435145 1001 86380 86390 1
435020 99435020 1001 86380 86390 1
434659 99434659 1001 86380 86390 1
434652 99434652 1001 86380 86390 1
435866 99435866 1001 86380 86390 1
435489 99435489 1001 86380 86390 1
435610 99435610 1001 86380 86390 1
435672 99435672 1001 86380 86390 1
435724 99435724 1001 86380 86390 1
437007 99437007 1001 86380 86390 1
437055 99437055 1001 86380 86390 1
437132 99437132 1001 86380 86390 1
436778 99436778 1001 86380 86390 1
437017 99437017 1001 86380 86390 1
436638 99436638 1001 86380 86390 1
436428 99436428 1001 86380 86390 1
437342 99437342 1001 86380 86390 1
437259 99437259 1001 86380 86390 1
300002 99300002 1001 86380 86390 1
300619 99300619 1001 86380 86390 1
300673 99300673 1001 86380 86390 1
300662 99300662 1001 86380 86390 1
300327 99300327 1001 86380 86390 1
300115 99300115 1001 86380 86390 1
300221 99300221 1001 86380 86390 1
300247 99300247 1001 86380 86390 1
300120 99300120 1001 86380 86390 1
300831 99300831 1001 86380 86390 1
300832 99300832 1001 86380 86390 1
300730 99300730 1001 86380 86390 1
301555 99301555 1001 86380 86390 1
301471 99301471 1001 86380 86390 1
301448 99301448 1001 86380 86390 1
301545 99301545 1001 86380 86390 1
301160 99301160 1001 86380 86390 1
301343 99301343 1001 86380 86390 1
301320 99301320 1001 86380 86390 1
301217 99301217 1001 86380 86390 1
301244 99301244 1001 86380 86390 1
301094 99301094 1001 86380 86390 1
301070 99301070 1001 86380 86390 1
300958 99300958 1001 86380 86390 1
301656 99301656 1001 86380 86390 1
301631 99301631 1001 86380 86390 1
301571 99301571 1001 86380 86390 1
301679 99301679 1001 86380 86390 1
302189 99302189 1001 86380 86390 1
302241 99302241 1001 86380 86390 1
302358 99302358 1001 86380 86390 1
302361 99302361 1001 86380 86390 1
302237 99302237 1001 86380 86390 1
302376 99302376 1001 86380 86390 1
301990 99301990 1001 86380 86390 1
301916 99301916 1001 86380 86390 1
301868 99301868 1001 86380 86390 1
301875 99301875 1001 86380 86390 1
302407 99302407 1001 86380 86390 1
302518 99302518 1001 86380 86390 1
302481 99302481 1001 86380 86390 1
303143 99303143 1001 86380 86390 1
303207 99303207 1001 86380 86390 1
303044 99303044 1001 86380 86390 1
303008 99303008 1001 86380 86390 1
303188 99303188 1001 86380 86390 1
303050 99303050 1001 86380 86390 1
303103 99303103 1001 86380 86390 1
302938 99302938 1001 86380 86390 1
302965 99302965 1001 86380 86390 1
302803 99302803 1001 86380 86390 1
302652 99302652 1001 86380 86390 1
302743 99302743 1001 86380 86390 1
302756 99302756 1001 86380 86390 1
302670 99302670 1001 86380 86390 1
302621 99302621 1001 86380 86390 1
302624 99302624 1001 86380 86390 1
303256 99303256 1001 86380 86390 1
303208 99303208 1001 86380 86390 1
303907 99303907 1001 86380 86390 1
303934 99303934 1001 86380 86390 1
304004 99304004 1001 86380 86390 1
303929 99303929 1001 86380 86390 1
303639 99303639 1001 86380 86390 1
303680 99303680 1001 86380 86390 1
303543 99303543 1001 86380 86390 1
303430 99303430 1001 86380 86390 1
303522 99303522 1001 86380 86390 1
303575 99303575 1001 86380 86390 1
303502 99303502 1001 86380 86390 1
304121 99304121 1001 86380 86390 1
304045 99304045 1001 86380 86390 1
304036 99304036 1001 86380 86390 1
304063 99304063 1001 86380 86390 1
304233 99304233 1001 86380 86390 1
304773 99304773 1001 86380 86390 1
304833 99304833 1001 86380 86390 1
304768 99304768 1001 86380 86390 1
304620 99304620 1001 86380 86390 1
304635 99304635 1001 86380 86390 1
304597 99304597 1001 86380 86390 1
304610 99304610 1001 86380 86390 1
304496 99304496 1001 86380 86390 1
304600 99304600 1001 86380 86390 1
304240 99304240 1001 86380 86390 1
304989 99304989 1001 86380 86390 1
304941 99304941 1001 86380 86390 1
304893 99304893 1001 86380 86390 1
304919 99304919 1001 86380 86390 1
305559 99305559 1001 86380 86390 1
305549 99305549 1001 86380 86390 1
305667 99305667 1001 86380 86390 1
305580 99305580 1001 86380 86390 1
305593 99305593 1001 86380 86390 1
305454 99305454 1001 86380 86390 1
305339 99305339 1001 86380 86390 1
305427 99305427 1001 86380 86390 1
305194 99305194 1001 86380 86390 1
305146 99305146 1001 86380 86390 1
305227 99305227 1001 86380 86390 1
305217 99305217 1001 86380 86390 1
305193 99305193 1001 86380 86390 1
500044 99500044 1001 86380 86390 1
500059 99500059 1001 86380 86390 1
500190 99500190 1001 86380 86390 1
500126 99500126 1001 86380 86390 1
500702 99500702 1001 86380 86390 1
500653 99500653 1001 86380 86390 1
500770 99500770 1001 86380 86390 1
500428 99500428 1001 86380 86390 1
500533 99500533 1001 86380 86390 1
500469 99500469 1001 86380 86390 1
500587 99500587 1001 86380 86390 1
500600 99500600 1001 86380 86390 1
500592 99500592 1001 86380 86390 1
500567 99500567 1001 86380 86390 1
500337 99500337 1001 86380 86390 1
500371 99500371 1001 86380 86390 1
500347 99500347 1001 86380 86390 1
501018 99501018 1001 86380 86390 1
500993 99500993 1001 86380 86390 1
500995 99500995 1001 86380 86390 1
500996 99500996 1001 86380 86390 1
500820 99500820 1001 86380 86390 1
500990 99500990 1001 86380 86390 1
501539 99501539 1001 86380 86390 1
501450 99501450 1001 86380 86390 1
501555 99501555 1001 86380 86390 1
501619 99501619 1001 86380 86390 1
501536 99501536 1001 86380 86390 1
501330 99501330 1001 86380 86390 1
501247 99501247 1001 86380 86390 1
501302 99501302 1001 86380 86390 1
501202 99501202 1001 86380 86390 1
501024 99501024 1001 86380 86390 1
501170 99501170 1001 86380 86390 1
501767 99501767 1001 86380 86390 1
501703 99501703 1001 86380 86390 1
501820 99501820 1001 86380 86390 1
501654 99501654 1001 86380 86390 1
501817 99501817 1001 86380 86390 1
502287 99502287 1001 86380 86390 1
502414 99502414 1001 86380 86390 1
502147 99502147 1001 86380 86390 1
502175 99502175 1001 86380 86390 1
502242 99502242 1001 86380 86390 1
502077 99502077 1001 86380 86390 1
502000 99502000 1001 86380 86390 1
501949 99501949 1001 86380 86390 1
501966 99501966 1001 86380 86390 1
501876 99501876 1001 86380 86390 1
501856 99501856 1001 86380 86390 1
501986 99501986 1001 86380 86390 1
502618 99502618 1001 86380 86390 1
502469 99502469 1001 86380 86390 1
502628 99502628 1001 86380 86390 1
503151 99503151 1001 86380 86390 1
503231 99503231 1001 86380 86390 1
503171 99503171 1001 86380 86390 1
503237 99503237 1001 86380 86390 1
503122 99503122 1001 86380 86390 1
502925 99502925 1001 86380 86390 1
502927 99502927 1001 86380 86390 1
502724 99502724 1001 86380 86390 1
502825 99502825 1001 86380 86390 1
503381 99503381 1001 86380 86390 1
503412 99503412 1001 86380 86390 1
503361 99503361 1001 86380 86390 1
503452 99503452 1001 86380 86390 1
504067 99504067 1001 86380 86390 1
503939 99503939 1001 86380 86390 1
504032 99504032 1001 86380 86390 1
503948 99503948 1001 86380 86390 1
503735 99503735 1001 86380 86390 1
503806 99503806 1001 86380 86390 1
503768 99503768 1001 86380 86390 1
503601 99503601 1001 86380 86390 1
503555 99503555 1001 86380 86390 1
503594 99503594 1001 86380 86390 1
503676 99503676 1001 86380 86390 1
503689 99503689 1001 86380 86390 1
503521 99503521 1001 86380 86390 1
503548 99503548 1001 86380 86390 1
504168 99504168 1001 86380 86390 1
504811 99504811 1001 86380 86390 1
504890 99504890 1001 86380 86390 1
504739 99504739 1001 86380 86390 1
504702 99504702 1001 86380 86390 1
504651 99504651 1001 86380 86390 1
504534 99504534 1001 86380 86390 1
504693 99504693 1001 86380 86390 1
504617 99504617 1001 86380 86390 1
504508 99504508 1001 86380 86390 1
504326 99504326 1001 86380 86390 1
505026 99505026 1001 86380 86390 1
505105 99505105 1001 86380 86390 1
505005 99505005 1001 86380 86390 1
505666 99505666 1001 86380 86390 1
505589 99505589 1001 86380 86390 1
505475 99505475 1001 86380 86390 1
505556 99505556 1001 86380 86390 1
505266 99505266 1001 86380 86390 1
505795 99505795 1001 86380 86390 1
505797 99505797 1001 86380 86390 1
505810 99505810 1001 86380 86390 1
506396 99506396 1001 86380 86390 1
506412 99506412 1001 86380 86390 1
506212 99506212 1001 86380 86390 1
506328 99506328 1001 86380 86390 1
506202 99506202 1001 86380 86390 1
506347 99506347 1001 86380 86390 1
506021 99506021 1001 86380 86390 1
506714 99506714 1001 86380 86390 1
506741 99506741 1001 86380 86390 1
506754 99506754 1001 86380 86390 1
506794 99506794 1001 86380 86390 1
506694 99506694 1001 86380 86390 1
507361 99507361 1001 86380 86390 1
507290 99507290 1001 86380 86390 1
507279 99507279 1001 86380 86390 1
507087 99507087 1001 86380 86390 1
507193 99507193 1001 86380 86390 1
507194 99507194 1001 86380 86390 1
507055 99507055 1001 86380 86390 1
507199 99507199 1001 86380 86390 1
507125 99507125 1001 86380 86390 1
506960 99506960 1001 86380 86390 1
506938 99506938 1001 86380 86390 1
506966 99506966 1001 86380 86390 1
507554 99507554 1001 86380 86390 1
507582 99507582 1001 86380 86390 1
508069 99508069 1001 86380 86390 1
508136 99508136 1001 86380 86390 1
508236 99508236 1001 86380 86390 1
508067 99508067 1001 86380 86390 1
507967 99507967 1001 86380 86390 1
507912 99507912 1001 86380 86390 1
507693 99507693 1001 86380 86390 1
507656 99507656 1001 86380 86390 1
507794 99507794 1001 86380 86390 1
507769 99507769 1001 86380 86390 1
508369 99508369 1001 86380 86390 1
508411 99508411 1001 86380 86390 1
508425 99508425 1001 86380 86390 1
508374 99508374 1001 86380 86390 1
508962 99508962 1001 86380 86390 1
508950 99508950 1001 86380 86390 1
508998 99508998 1001 86380 86390 1
508836 99508836 1001 86380 86390 1
508680 99508680 1001 86380 86390 1
508774 99508774 1001 86380 86390 1
508726 99508726 1001 86380 86390 1
508612 99508612 1001 86380 86390 1
508587 99508587 1001 86380 86390 1
509117 99509117 1001 86380 86390 1
509761 99509761 1001 86380 86390 1
509876 99509876 1001 86380 86390 1
509727 99509727 1001 86380 86390 1
509843 99509843 1001 86380 86390 1
509719 99509719 1001 86380 86390 1
509810 99509810 1001 86380 86390 1
509593 99509593 1001 86380 86390 1
509634 99509634 1001 86380 86390 1
509544 99509544 1001 86380 86390 1
509559 99509559 1001 86380 86390 1
509600 99509600 1001 86380 86390 1
509550 99509550 1001 86380 86390 1
509371 99509371 1001 86380 86390 1
510105 99510105 1001 86380 86390 1
509985 99509985 1001 86380 86390 1
509936 99509936 1001 86380 86390 1
510575 99510575 1001 86380 86390 1
510667 99510667 1001 86380 86390 1
510593 99510593 1001 86380 86390 1
510484 99510484 1001 86380 86390 1
510356 99510356 1001 86380 86390 1
510313 99510313 1001 86380 86390 1
510206 99510206 1001 86380 86390 1
510315 99510315 1001 86380 86390 1
511553 99511553 1001 86380 86390 1
511518 99511518 1001 86380 86390 1
511521 99511521 1001 86380 86390 1
511469 99511469 1001 86380 86390 1
511484 99511484 1001 86380 86390 1
511245 99511245 1001 86380 86390 1
511259 99511259 1001 86380 86390 1
511160 99511160 1001 86380 86390 1
510997 99510997 1001 86380 86390 1
511013 99511013 1001 86380 86390 1
511123 99511123 1001 86380 86390 1
511632 99511632 1001 86380 86390 1
511621 99511621 1001 86380 86390 1
511752 99511752 1001 86380 86390 1
511742 99511742 1001 86380 86390 1
511755 99511755 1001 86380 86390 1
511665 99511665 1001 86380 86390 1
512278 99512278 1001 86380 86390 1
512317 99512317 1001 86380 86390 1
512347 99512347 1001 86380 86390 1
512189 99512189 1001 86380 86390 1
512368 99512368 1001 86380 86390 1
512086 99512086 1001 86380 86390 1
512125 99512125 1001 86380 86390 1
512118 99512118 1001 86380 86390 1
511940 99511940 1001 86380 86390 1
511816 99511816 1001 86380 86390 1
512469 99512469 1001 86380 86390 1
512458 99512458 1001 86380 86390 1
512393 99512393 1001 86380 86390 1
512475 99512475 1001 86380 86390 1
512502 99512502 1001 86380 86390 1
512425 99512425 1001 86380 86390 1
512438 99512438 1001 86380 86390 1
513156 99513156 1001 86380 86390 1
513100 99513100 1001 86380 86390 1
512891 99512891 1001 86380 86390 1
512766 99512766 1001 86380 86390 1
512694 99512694 1001 86380 86390 1
513374 99513374 1001 86380 86390 1
513353 99513353 1001 86380 86390 1
513328 99513328 1001 86380 86390 1
513264 99513264 1001 86380 86390 1
513316 99513316 1001 86380 86390 1
514009 99514009 1001 86380 86390 1
513952 99513952 1001 86380 86390 1
513901 99513901 1001 86380 86390 1
513992 99513992 1001 86380 86390 1
513762 99513762 1001 86380 86390 1
513662 99513662 1001 86380 86390 1
513442 99513442 1001 86380 86390 1
514081 99514081 1001 86380 86390 1
514212 99514212 1001 86380 86390 1
514225 99514225 1001 86380 86390 1
514227 99514227 1001 86380 86390 1
514074 99514074 1001 86380 86390 1
514062 99514062 1001 86380 86390 1
514101 99514101 1001 86380 86390 1
514130 99514130 1001 86380 86390 1
514144 99514144 1001 86380 86390 1
514718 99514718 1001 86380 86390 1
514675 99514675 1001 86380 86390 1
514766 99514766 1001 86380 86390 1
514589 99514589 1001 86380 86390 1
514453 99514453 1001 86380 86390 1
514406 99514406 1001 86380 86390 1
514259 99514259 1001 86380 86390 1
514261 99514261 1001 86380 86390 1
514987 99514987 1001 86380 86390 1
515002 99515002 1001 86380 86390 1
514982 99514982 1001 86380 86390 1
515654 99515654 1001 86380 86390 1
515588 99515588 1001 86380 86390 1
515466 99515466 1001 86380 86390 1
515292 99515292 1001 86380 86390 1
515450 99515450 1001 86380 86390 1
515101 99515101 1001 86380 86390 1
515157 99515157 1001 86380 86390 1
515172 99515172 1001 86380 86390 1
515187 99515187 1001 86380 86390 1
515853 99515853 1001 86380 86390 1
515790 99515790 1001 86380 86390 1
515717 99515717 1001 86380 86390 1
516356 99516356 1001 86380 86390 1
516369 99516369 1001 86380 86390 1
516434 99516434 1001 86380 86390 1
516311 99516311 1001 86380 86390 1
516175 99516175 1001 86380 86390 1
516124 99516124 1001 86380 86390 1
516205 99516205 1001 86380 86390 1
516222 99516222 1001 86380 86390 1
516173 99516173 1001 86380 86390 1
515930 99515930 1001 86380 86390 1
516047 99516047 1001 86380 86390 1
515998 99515998 1001 86380 86390 1
516014 99516014 1001 86380 86390 1
515898 99515898 1001 86380 86390 1
515899 99515899 1001 86380 86390 1
515939 99515939 1001 86380 86390 1
516663 99516663 1001 86380 86390 1
516703 99516703 1001 86380 86390 1
516514 99516514 1001 86380 86390 1
516554 99516554 1001 86380 86390 1
516632 99516632 1001 86380 86390 1
517175 99517175 1001 86380 86390 1
516950 99516950 1001 86380 86390 1
517008 99517008 1001 86380 86390 1
517010 99517010 1001 86380 86390 1
516934 99516934 1001 86380 86390 1
516907 99516907 1001 86380 86390 1
517475 99517475 1001 86380 86390 1
517416 99517416 1001 86380 86390 1
518125 99518125 1001 86380 86390 1
518049 99518049 1001 86380 86390 1
518114 99518114 1001 86380 86390 1
517961 99517961 1001 86380 86390 1
518026 99518026 1001 86380 86390 1
518040 99518040 1001 86380 86390 1
518066 99518066 1001 86380 86390 1
518141 99518141 1001 86380 86390 1
517870 99517870 1001 86380 86390 1
517794 99517794 1001 86380 86390 1
517951 99517951 1001 86380 86390 1
517810 99517810 1001 86380 86390 1
517723 99517723 1001 86380 86390 1
517620 99517620 1001 86380 86390 1
517649 99517649 1001 86380 86390 1
518225 99518225 1001 86380 86390 1
518329 99518329 1001 86380 86390 1
518221 99518221 1001 86380 86390 1
518286 99518286 1001 86380 86390 1
518898 99518898 1001 86380 86390 1
518938 99518938 1001 86380 86390 1
518926 99518926 1001 86380 86390 1
518908 99518908 1001 86380 86390 1
518921 99518921 1001 86380 86390 1
518833 99518833 1001 86380 86390 1
518615 99518615 1001 86380 86390 1
518700 99518700 1001 86380 86390 1
518421 99518421 1001 86380 86390 1
518493 99518493 1001 86380 86390 1
519014 99519014 1001 86380 86390 1
519040 99519040 1001 86380 86390 1
519122 99519122 1001 86380 86390 1
519032 99519032 1001 86380 86390 1
519702 99519702 1001 86380 86390 1
519691 99519691 1001 86380 86390 1
519433 99519433 1001 86380 86390 1
519592 99519592 1001 86380 86390 1
519478 99519478 1001 86380 86390 1
519375 99519375 1001 86380 86390 1
519354 99519354 1001 86380 86390 1
519278 99519278 1001 86380 86390 1
519850 99519850 1001 86380 86390 1
519889 99519889 1001 86380 86390 1
519858 99519858 1001 86380 86390 1
520015 99520015 1001 86380 86390 1
520607 99520607 1001 86380 86390 1
520488 99520488 1001 86380 86390 1
520593 99520593 1001 86380 86390 1
520532 99520532 1001 86380 86390 1
520562 99520562 1001 86380 86390 1
520374 99520374 1001 86380 86390 1
520404 99520404 1001 86380 86390 1
520137 99520137 1001 86380 86390 1
520034 99520034 1001 86380 86390 1
520177 99520177 1001 86380 86390 1
520107 99520107 1001 86380 86390 1
520833 99520833 1001 86380 86390 1
520667 99520667 1001 86380 86390 1
520732 99520732 1001 86380 86390 1
520758 99520758 1001 86380 86390 1
520726 99520726 1001 86380 86390 1
521308 99521308 1001 86380 86390 1
521322 99521322 1001 86380 86390 1
521461 99521461 1001 86380 86390 1
521145 99521145 1001 86380 86390 1
521241 99521241 1001 86380 86390 1
521257 99521257 1001 86380 86390 1
520992 99520992 1001 86380 86390 1
521020 99521020 1001 86380 86390 1
521569 99521569 1001 86380 86390 1
521609 99521609 1001 86380 86390 1
521470 99521470 1001 86380 86390 1
521575 99521575 1001 86380 86390 1
522130 99522130 1001 86380 86390 1
522118 99522118 1001 86380 86390 1
522247 99522247 1001 86380 86390 1
522099 99522099 1001 86380 86390 1
521932 99521932 1001 86380 86390 1
521920 99521920 1001 86380 86390 1
522071 99522071 1001 86380 86390 1
522085 99522085 1001 86380 86390 1
521737 99521737 1001 86380 86390 1
521829 99521829 1001 86380 86390 1
521869 99521869 1001 86380 86390 1
521811 99521811 1001 86380 86390 1
521863 99521863 1001 86380 86390 1
522305 99522305 1001 86380 86390 1
522450 99522450 1001 86380 86390 1
522995 99522995 1001 86380 86390 1
522947 99522947 1001 86380 86390 1
522936 99522936 1001 86380 86390 1
523052 99523052 1001 86380 86390 1
523116 99523116 1001 86380 86390 1
522759 99522759 1001 86380 86390 1
522761 99522761 1001 86380 86390 1
522890 99522890 1001 86380 86390 1
522768 99522768 1001 86380 86390 1
522885 99522885 1001 86380 86390 1
522513 99522513 1001 86380 86390 1
522566 99522566 1001 86380 86390 1
523206 99523206 1001 86380 86390 1
523197 99523197 1001 86380 86390 1
523293 99523293 1001 86380 86390 1
523281 99523281 1001 86380 86390 1
523767 99523767 1001 86380 86390 1
523811 99523811 1001 86380 86390 1
523788 99523788 1001 86380 86390 1
523763 99523763 1001 86380 86390 1
523751 99523751 1001 86380 86390 1
523589 99523589 1001 86380 86390 1
523682 99523682 1001 86380 86390 1
523594 99523594 1001 86380 86390 1
523364 99523364 1001 86380 86390 1
523405 99523405 1001 86380 86390 1
523491 99523491 1001 86380 86390 1
523958 99523958 1001 86380 86390 1
524091 99524091 1001 86380 86390 1
524738 99524738 1001 86380 86390 1
524644 99524644 1001 86380 86390 1
524684 99524684 1001 86380 86390 1
524610 99524610 1001 86380 86390 1
524513 99524513 1001 86380 86390 1
524451 99524451 1001 86380 86390 1
524415 99524415 1001 86380 86390 1
524456 99524456 1001 86380 86390 1
524472 99524472 1001 86380 86390 1
524345 99524345 1001 86380 86390 1
524273 99524273 1001 86380 86390 1
524253 99524253 1001 86380 86390 1
524848 99524848 1001 86380 86390 1
524883 99524883 1001 86380 86390 1
525442 99525442 1001 86380 86390 1
525507 99525507 1001 86380 86390 1
525473 99525473 1001 86380 86390 1
525464 99525464 1001 86380 86390 1
525277 99525277 1001 86380 86390 1
525255 99525255 1001 86380 86390 1
525388 99525388 1001 86380 86390 1
525221 99525221 1001 86380 86390 1
525248 99525248 1001 86380 86390 1
525106 99525106 1001 86380 86390 1
525119 99525119 1001 86380 86390 1
525107 99525107 1001 86380 86390 1
524992 99524992 1001 86380 86390 1
525124 99525124 1001 86380 86390 1
525659 99525659 1001 86380 86390 1
525639 99525639 1001 86380 86390 1
526325 99526325 1001 86380 86390 1
526205 99526205 1001 86380 86390 1
526055 99526055 1001 86380 86390 1
526185 99526185 1001 86380 86390 1
526058 99526058 1001 86380 86390 1
525831 99525831 1001 86380 86390 1
525808 99525808 1001 86380 86390 1
525849 99525849 1001 86380 86390 1
525995 99525995 1001 86380 86390 1
526606 99526606 1001 86380 86390 1
526517 99526517 1001 86380 86390 1
526596 99526596 1001 86380 86390 1
527223 99527223 1001 86380 86390 1
527126 99527126 1001 86380 86390 1
527031 99527031 1001 86380 86390 1
527035 99527035 1001 86380 86390 1
526895 99526895 1001 86380 86390 1
526962 99526962 1001 86380 86390 1
526975 99526975 1001 86380 86390 1
526859 99526859 1001 86380 86390 1
526646 99526646 1001 86380 86390 1
526729 99526729 1001 86380 86390 1
526783 99526783 1001 86380 86390 1
527372 99527372 1001 86380 86390 1
527398 99527398 1001 86380 86390 1
528074 99528074 1001 86380 86390 1
527936 99527936 1001 86380 86390 1
528049 99528049 1001 86380 86390 1
527894 99527894 1001 86380 86390 1
527769 99527769 1001 86380 86390 1
527771 99527771 1001 86380 86390 1
527683 99527683 1001 86380 86390 1
527867 99527867 1001 86380 86390 1
527542 99527542 1001 86380 86390 1
527583 99527583 1001 86380 86390 1
527661 99527661 1001 86380 86390 1
527871 99527871 1001 86380 86390 1
528212 99528212 1001 86380 86390 1
528793 99528793 1001 86380 86390 1
528822 99528822 1001 86380 86390 1
528862 99528862 1001 86380 86390 1
528607 99528607 1001 86380 86390 1
528570 99528570 1001 86380 86390 1
528663 99528663 1001 86380 86390 1
528514 99528514 1001 86380 86390 1
528283 99528283 1001 86380 86390 1
528362 99528362 1001 86380 86390 1
528367 99528367 1001 86380 86390 1
528318 99528318 1001 86380 86390 1
529562 99529562 1001 86380 86390 1
529675 99529675 1001 86380 86390 1
529432 99529432 1001 86380 86390 1
529498 99529498 1001 86380 86390 1
529362 99529362 1001 86380 86390 1
529428 99529428 1001 86380 86390 1
529198 99529198 1001 86380 86390 1
529805 99529805 1001 86380 86390 1
529884 99529884 1001 86380 86390 1
529772 99529772 1001 86380 86390 1
530493 99530493 1001 86380 86390 1
530403 99530403 1001 86380 86390 1
530365 99530365 1001 86380 86390 1
530410 99530410 1001 86380 86390 1
530488 99530488 1001 86380 86390 1
530450 99530450 1001 86380 86390 1
530299 99530299 1001 86380 86390 1
530280 99530280 1001 86380 86390 1
530023 99530023 1001 86380 86390 1
529995 99529995 1001 86380 86390 1
530022 99530022 1001 86380 86390 1
529971 99529971 1001 86380 86390 1
530139 99530139 1001 86380 86390 1
530748 99530748 1001 86380 86390 1
530619 99530619 1001 86380 86390 1
530726 99530726 1001 86380 86390 1
531199 99531199 1001 86380 86390 1
531200 99531200 1001 86380 86390 1
531202 99531202 1001 86380 86390 1
531257 99531257 1001 86380 86390 1
531045 99531045 1001 86380 86390 1
531116 99531116 1001 86380 86390 1
531002 99531002 1001 86380 86390 1
531056 99531056 1001 86380 86390 1
530991 99530991 1001 86380 86390 1
530889 99530889 1001 86380 86390 1
530967 99530967 1001 86380 86390 1
530763 99530763 1001 86380 86390 1
531521 99531521 1001 86380 86390 1
531445 99531445 1001 86380 86390 1
531542 99531542 1001 86380 86390 1
532042 99532042 1001 86380 86390 1
532070 99532070 1001 86380 86390 1
532191 99532191 1001 86380 86390 1
531919 99531919 1001 86380 86390 1
531740 99531740 1001 86380 86390 1
531706 99531706 1001 86380 86390 1
531646 99531646 1001 86380 86390 1
531647 99531647 1001 86380 86390 1
532322 99532322 1001 86380 86390 1
532352 99532352 1001 86380 86390 1
532213 99532213 1001 86380 86390 1
532858 99532858 1001 86380 86390 1
532777 99532777 1001 86380 86390 1
532791 99532791 1001 86380 86390 1
532623 99532623 1001 86380 86390 1
532730 99532730 1001 86380 86390 1
532428 99532428 1001 86380 86390 1
532523 99532523 1001 86380 86390 1
532485 99532485 1001 86380 86390 1
533743 99533743 1001 86380 86390 1
533836 99533836 1001 86380 86390 1
533779 99533779 1001 86380 86390 1
533614 99533614 1001 86380 86390 1
533494 99533494 1001 86380 86390 1
533483 99533483 1001 86380 86390 1
533509 99533509 1001 86380 86390 1
533265 99533265 1001 86380 86390 1
533423 99533423 1001 86380 86390 1
533282 99533282 1001 86380 86390 1
533865 99533865 1001 86380 86390 1
533957 99533957 1001 86380 86390 1
533893 99533893 1001 86380 86390 1
534036 99534036 1001 86380 86390 1
534483 99534483 1001 86380 86390 1
534537 99534537 1001 86380 86390 1
534669 99534669 1001 86380 86390 1
534273 99534273 1001 86380 86390 1
534468 99534468 1001 86380 86390 1
534280 99534280 1001 86380 86390 1
534475 99534475 1001 86380 86390 1
534373 99534373 1001 86380 86390 1
534110 99534110 1001 86380 86390 1
534227 99534227 1001 86380 86390 1
534166 99534166 1001 86380 86390 1
534218 99534218 1001 86380 86390 1
534789 99534789 1001 86380 86390 1
534883 99534883 1001 86380 86390 1
534847 99534847 1001 86380 86390 1
534862 99534862 1001 86380 86390 1
535266 99535266 1001 86380 86390 1
535168 99535168 1001 86380 86390 1
535195 99535195 1001 86380 86390 1
535251 99535251 1001 86380 86390 1
535290 99535290 1001 86380 86390 1
535109 99535109 1001 86380 86390 1
535033 99535033 1001 86380 86390 1
534948 99534948 1001 86380 86390 1
535003 99535003 1001 86380 86390 1
535029 99535029 1001 86380 86390 1
535638 99535638 1001 86380 86390 1
535680 99535680 1001 86380 86390 1
535617 99535617 1001 86380 86390 1
535684 99535684 1001 86380 86390 1
535710 99535710 1001 86380 86390 1
535659 99535659 1001 86380 86390 1
536260 99536260 1001 86380 86390 1
536262 99536262 1001 86380 86390 1
536270 99536270 1001 86380 86390 1
536053 99536053 1001 86380 86390 1
536118 99536118 1001 86380 86390 1
535964 99535964 1001 86380 86390 1
535785 99535785 1001 86380 86390 1
535920 99535920 1001 86380 86390 1
535831 99535831 1001 86380 86390 1
536504 99536504 1001 86380 86390 1
536482 99536482 1001 86380 86390 1
536483 99536483 1001 86380 86390 1
536535 99536535 1001 86380 86390 1
536367 99536367 1001 86380 86390 1
536510 99536510 1001 86380 86390 1
536498 99536498 1001 86380 86390 1
536460 99536460 1001 86380 86390 1
536538 99536538 1001 86380 86390 1
536358 99536358 1001 86380 86390 1
537048 99537048 1001 86380 86390 1
537040 99537040 1001 86380 86390 1
537057 99537057 1001 86380 86390 1
536946 99536946 1001 86380 86390 1
536911 99536911 1001 86380 86390 1
536861 99536861 1001 86380 86390 1
536570 99536570 1001 86380 86390 1
536740 99536740 1001 86380 86390 1
536585 99536585 1001 86380 86390 1
536720 99536720 1001 86380 86390 1
536565 99536565 1001 86380 86390 1
537328 99537328 1001 86380 86390 1
537222 99537222 1001 86380 86390 1
537822 99537822 1001 86380 86390 1
537907 99537907 1001 86380 86390 1
537946 99537946 1001 86380 86390 1
537795 99537795 1001 86380 86390 1
537719 99537719 1001 86380 86390 1
537580 99537580 1001 86380 86390 1
537637 99537637 1001 86380 86390 1
537412 99537412 1001 86380 86390 1
537465 99537465 1001 86380 86390 1
537456 99537456 1001 86380 86390 1
538637 99538637 1001 86380 86390 1
538754 99538754 1001 86380 86390 1
538654 99538654 1001 86380 86390 1
538748 99538748 1001 86380 86390 1
538506 99538506 1001 86380 86390 1
538481 99538481 1001 86380 86390 1
538471 99538471 1001 86380 86390 1
538523 99538523 1001 86380 86390 1
538538 99538538 1001 86380 86390 1
538564 99538564 1001 86380 86390 1
538543 99538543 1001 86380 86390 1
538199 99538199 1001 86380 86390 1
538840 99538840 1001 86380 86390 1
539640 99539640 1001 86380 86390 1
539592 99539592 1001 86380 86390 1
539630 99539630 1001 86380 86390 1
539588 99539588 1001 86380 86390 1
539379 99539379 1001 86380 86390 1
539236 99539236 1001 86380 86390 1
539251 99539251 1001 86380 86390 1
539395 99539395 1001 86380 86390 1
539167 99539167 1001 86380 86390 1
539077 99539077 1001 86380 86390 1
540405 99540405 1001 86380 86390 1
540262 99540262 1001 86380 86390 1
540212 99540212 1001 86380 86390 1
540098 99540098 1001 86380 86390 1
540235 99540235 1001 86380 86390 1
539886 99539886 1001 86380 86390 1
539925 99539925 1001 86380 86390 1
539887 99539887 1001 86380 86390 1
539942 99539942 1001 86380 86390 1
539974 99539974 1001 86380 86390 1
540568 99540568 1001 86380 86390 1
541142 99541142 1001 86380 86390 1
541212 99541212 1001 86380 86390 1
541225 99541225 1001 86380 86390 1
541214 99541214 1001 86380 86390 1
541042 99541042 1001 86380 86390 1
540887 99540887 1001 86380 86390 1
540917 99540917 1001 86380 86390 1
540854 99540854 1001 86380 86390 1
540819 99540819 1001 86380 86390 1
540836 99540836 1001 86380 86390 1
541342 99541342 1001 86380 86390 1
541332 99541332 1001 86380 86390 1
541306 99541306 1001 86380 86390 1
541374 99541374 1001 86380 86390 1
541480 99541480 1001 86380 86390 1
541340 99541340 1001 86380 86390 1
541419 99541419 1001 86380 86390 1
542104 99542104 1001 86380 86390 1
542028 99542028 1001 86380 86390 1
541846 99541846 1001 86380 86390 1
541861 99541861 1001 86380 86390 1
541641 99541641 1001 86380 86390 1
541693 99541693 1001 86380 86390 1
541567 99541567 1001 86380 86390 1
541530 99541530 1001 86380 86390 1
542135 99542135 1001 86380 86390 1
542178 99542178 1001 86380 86390 1
542921 99542921 1001 86380 86390 1
542887 99542887 1001 86380 86390 1
542786 99542786 1001 86380 86390 1
542543 99542543 1001 86380 86390 1
542485 99542485 1001 86380 86390 1
542473 99542473 1001 86380 86390 1
542344 99542344 1001 86380 86390 1
542528 99542528 1001 86380 86390 1
542968 99542968 1001 86380 86390 1
542998 99542998 1001 86380 86390 1
543134 99543134 1001 86380 86390 1
543643 99543643 1001 86380 86390 1
543519 99543519 1001 86380 86390 1
543431 99543431 1001 86380 86390 1
543367 99543367 1001 86380 86390 1
543420 99543420 1001 86380 86390 1
543190 99543190 1001 86380 86390 1
543192 99543192 1001 86380 86390 1
543218 99543218 1001 86380 86390 1
543159 99543159 1001 86380 86390 1
543162 99543162 1001 86380 86390 1
543279 99543279 1001 86380 86390 1
543813 99543813 1001 86380 86390 1
543959 99543959 1001 86380 86390 1
543818 99543818 1001 86380 86390 1
544567 99544567 1001 86380 86390 1
544440 99544440 1001 86380 86390 1
544403 99544403 1001 86380 86390 1
544252 99544252 1001 86380 86390 1
544047 99544047 1001 86380 86390 1
544061 99544061 1001 86380 86390 1
544654 99544654 1001 86380 86390 1
544682 99544682 1001 86380 86390 1
544618 99544618 1001 86380 86390 1
500902 1064 1002 68970 70709 1
523121 474 1001 46458 46757 1
523122 474 1001 37832 38131 1
400022 99400022 1001 86380 86390 1
400013 99400013 1001 86380 86390 1
400257 99400257 1001 86380 86390 1
400449 99400449 1001 86380 86390 1
400531 99400531 1001 86380 86390 1
400684 99400684 1001 86380 86390 1
400830 99400830 1001 86380 86390 1
400953 99400953 1001 86380 86390 1
401156 99401156 1001 86380 86390 1
401415 99401415 1001 86380 86390 1
401658 99401658 1001 86380 86390 1
401613 99401613 1001 86380 86390 1
401807 99401807 1001 86380 86390 1
401814 99401814 1001 86380 86390 1
401854 99401854 1001 86380 86390 1
402038 99402038 1001 86380 86390 1
402071 99402071 1001 86380 86390 1
402309 99402309 1001 86380 86390 1
402597 99402597 1001 86380 86390 1
402707 99402707 1001 86380 86390 1
403062 99403062 1001 86380 86390 1
403108 99403108 1001 86380 86390 1
403110 99403110 1001 86380 86390 1
403250 99403250 1001 86380 86390 1
403218 99403218 1001 86380 86390 1
403478 99403478 1001 86380 86390 1
403565 99403565 1001 86380 86390 1
403574 99403574 1001 86380 86390 1
403599 99403599 1001 86380 86390 1
404103 99404103 1001 86380 86390 1
404517 99404517 1001 86380 86390 1
404505 99404505 1001 86380 86390 1
404665 99404665 1001 86380 86390 1
404798 99404798 1001 86380 86390 1
404933 99404933 1001 86380 86390 1
405103 99405103 1001 86380 86390 1
405106 99405106 1001 86380 86390 1
405100 99405100 1001 86380 86390 1
405157 99405157 1001 86380 86390 1
405193 99405193 1001 86380 86390 1
405467 99405467 1001 86380 86390 1
405578 99405578 1001 86380 86390 1
405507 99405507 1001 86380 86390 1
405546 99405546 1001 86380 86390 1
405691 99405691 1001 86380 86390 1
406073 99406073 1001 86380 86390 1
406078 99406078 1001 86380 86390 1
406166 99406166 1001 86380 86390 1
406181 99406181 1001 86380 86390 1
406322 99406322 1001 86380 86390 1
406384 99406384 1001 86380 86390 1
406726 99406726 1001 86380 86390 1
407134 99407134 1001 86380 86390 1
407306 99407306 1001 86380 86390 1
407381 99407381 1001 86380 86390 1
407458 99407458 1001 86380 86390 1
407540 99407540 1001 86380 86390 1
407660 99407660 1001 86380 86390 1
407721 99407721 1001 86380 86390 1
407815 99407815 1001 86380 86390 1
408319 99408319 1001 86380 86390 1
408335 99408335 1001 86380 86390 1
408422 99408422 1001 86380 86390 1
408545 99408545 1001 86380 86390 1
408754 99408754 1001 86380 86390 1
408736 99408736 1001 86380 86390 1
408866 99408866 1001 86380 86390 1
408790 99408790 1001 86380 86390 1
409185 99409185 1001 86380 86390 1
409225 99409225 1001 86380 86390 1
410008 99410008 1001 86380 86390 1
410247 99410247 1001 86380 86390 1
410300 99410300 1001 86380 86390 1
410551 99410551 1001 86380 86390 1
410652 99410652 1001 86380 86390 1
410705 99410705 1001 86380 86390 1
410811 99410811 1001 86380 86390 1
410798 99410798 1001 86380 86390 1
410991 99410991 1001 86380 86390 1
411009 99411009 1001 86380 86390 1
410965 99410965 1001 86380 86390 1
410976 99410976 1001 86380 86390 1
411306 99411306 1001 86380 86390 1
411287 99411287 1001 86380 86390 1
411506 99411506 1001 86380 86390 1
411443 99411443 1001 86380 86390 1
411816 99411816 1001 86380 86390 1
411860 99411860 1001 86380 86390 1
411809 99411809 1001 86380 86390 1
412194 99412194 1001 86380 86390 1
412196 99412196 1001 86380 86390 1
412236 99412236 1001 86380 86390 1
412379 99412379 1001 86380 86390 1
412443 99412443 1001 86380 86390 1
413400 99413400 1001 86380 86390 1
413440 99413440 1001 86380 86390 1
413684 99413684 1001 86380 86390 1
413162 99413162 1001 86380 86390 1
413143 99413143 1001 86380 86390 1
413024 99413024 1001 86380 86390 1
413282 99413282 1001 86380 86390 1
412519 99412519 1001 86380 86390 1
412637 99412637 1001 86380 86390 1
412860 99412860 1001 86380 86390 1
413992 99413992 1001 86380 86390 1
413774 99413774 1001 86380 86390 1
415078 99415078 1001 86380 86390 1
415087 99415087 1001 86380 86390 1
415157 99415157 1001 86380 86390 1
414944 99414944 1001 86380 86390 1
414597 99414597 1001 86380 86390 1
414646 99414646 1001 86380 86390 1
415608 99415608 1001 86380 86390 1
415711 99415711 1001 86380 86390 1
415688 99415688 1001 86380 86390 1
415641 99415641 1001 86380 86390 1
415716 99415716 1001 86380 86390 1
416814 99416814 1001 86380 86390 1
416871 99416871 1001 86380 86390 1
416963 99416963 1001 86380 86390 1
416923 99416923 1001 86380 86390 1
416986 99416986 1001 86380 86390 1
416344 99416344 1001 86380 86390 1
416501 99416501 1001 86380 86390 1
416415 99416415 1001 86380 86390 1
416451 99416451 1001 86380 86390 1
416536 99416536 1001 86380 86390 1
416339 99416339 1001 86380 86390 1
416152 99416152 1001 86380 86390 1
416248 99416248 1001 86380 86390 1
416022 99416022 1001 86380 86390 1
415998 99415998 1001 86380 86390 1
417073 99417073 1001 86380 86390 1
417025 99417025 1001 86380 86390 1
417296 99417296 1001 86380 86390 1
417090 99417090 1001 86380 86390 1
417447 99417447 1001 86380 86390 1
417589 99417589 1001 86380 86390 1
417541 99417541 1001 86380 86390 1
418731 99418731 1001 86380 86390 1
418598 99418598 1001 86380 86390 1
418557 99418557 1001 86380 86390 1
418449 99418449 1001 86380 86390 1
418307 99418307 1001 86380 86390 1
418174 99418174 1001 86380 86390 1
418055 99418055 1001 86380 86390 1
417826 99417826 1001 86380 86390 1
417873 99417873 1001 86380 86390 1
417969 99417969 1001 86380 86390 1
417927 99417927 1001 86380 86390 1
418023 99418023 1001 86380 86390 1
418895 99418895 1001 86380 86390 1
418967 99418967 1001 86380 86390 1
419014 99419014 1001 86380 86390 1
419151 99419151 1001 86380 86390 1
420391 99420391 1001 86380 86390 1
420210 99420210 1001 86380 86390 1
420212 99420212 1001 86380 86390 1
419700 99419700 1001 86380 86390 1
419685 99419685 1001 86380 86390 1
419456 99419456 1001 86380 86390 1
419529 99419529 1001 86380 86390 1
419531 99419531 1001 86380 86390 1
420626 99420626 1001 86380 86390 1
420662 99420662 1001 86380 86390 1
420459 99420459 1001 86380 86390 1
420508 99420508 1001 86380 86390 1
421945 99421945 1001 86380 86390 1
421820 99421820 1001 86380 86390 1
422017 99422017 1001 86380 86390 1
422081 99422081 1001 86380 86390 1
421934 99421934 1001 86380 86390 1
421998 99421998 1001 86380 86390 1
421583 99421583 1001 86380 86390 1
421110 99421110 1001 86380 86390 1
420936 99420936 1001 86380 86390 1
422527 99422527 1001 86380 86390 1
422437 99422437 1001 86380 86390 1
422232 99422232 1001 86380 86390 1
423554 99423554 1001 86380 86390 1
423703 99423703 1001 86380 86390 1
423395 99423395 1001 86380 86390 1
423724 99423724 1001 86380 86390 1
422966 99422966 1001 86380 86390 1
423154 99423154 1001 86380 86390 1
422906 99422906 1001 86380 86390 1
422915 99422915 1001 86380 86390 1
422788 99422788 1001 86380 86390 1
422550 99422550 1001 86380 86390 1
424153 99424153 1001 86380 86390 1
424123 99424123 1001 86380 86390 1
423923 99423923 1001 86380 86390 1
423753 99423753 1001 86380 86390 1
424053 99424053 1001 86380 86390 1
425304 99425304 1001 86380 86390 1
425233 99425233 1001 86380 86390 1
425350 99425350 1001 86380 86390 1
425028 99425028 1001 86380 86390 1
425123 99425123 1001 86380 86390 1
424904 99424904 1001 86380 86390 1
424810 99424810 1001 86380 86390 1
424837 99424837 1001 86380 86390 1
424690 99424690 1001 86380 86390 1
424320 99424320 1001 86380 86390 1
425681 99425681 1001 86380 86390 1
426873 99426873 1001 86380 86390 1
426890 99426890 1001 86380 86390 1
427002 99427002 1001 86380 86390 1
425917 99425917 1001 86380 86390 1
426053 99426053 1001 86380 86390 1
425900 99425900 1001 86380 86390 1
425873 99425873 1001 86380 86390 1
425879 99425879 1001 86380 86390 1
427436 99427436 1001 86380 86390 1
426276 99426276 1001 86380 86390 1
427517 99427517 1001 86380 86390 1
427271 99427271 1001 86380 86390 1
427446 99427446 1001 86380 86390 1
427184 99427184 1001 86380 86390 1
428424 99428424 1001 86380 86390 1
428679 99428679 1001 86380 86390 1
428374 99428374 1001 86380 86390 1
428509 99428509 1001 86380 86390 1
428724 99428724 1001 86380 86390 1
428033 99428033 1001 86380 86390 1
428337 99428337 1001 86380 86390 1
428159 99428159 1001 86380 86390 1
428235 99428235 1001 86380 86390 1
428163 99428163 1001 86380 86390 1
428170 99428170 1001 86380 86390 1
428196 99428196 1001 86380 86390 1
428246 99428246 1001 86380 86390 1
428154 99428154 1001 86380 86390 1
427585 99427585 1001 86380 86390 1
427643 99427643 1001 86380 86390 1
427769 99427769 1001 86380 86390 1
427674 99427674 1001 86380 86390 1
428782 99428782 1001 86380 86390 1
428918 99428918 1001 86380 86390 1
429079 99429079 1001 86380 86390 1
429165 99429165 1001 86380 86390 1
430328 99430328 1001 86380 86390 1
430280 99430280 1001 86380 86390 1
430107 99430107 1001 86380 86390 1
430367 99430367 1001 86380 86390 1
429614 99429614 1001 86380 86390 1
429758 99429758 1001 86380 86390 1
429571 99429571 1001 86380 86390 1
429770 99429770 1001 86380 86390 1
429653 99429653 1001 86380 86390 1
429409 99429409 1001 86380 86390 1
429527 99429527 1001 86380 86390 1
429248 99429248 1001 86380 86390 1
429396 99429396 1001 86380 86390 1
429536 99429536 1001 86380 86390 1
430454 99430454 1001 86380 86390 1
430686 99430686 1001 86380 86390 1
430625 99430625 1001 86380 86390 1
430749 99430749 1001 86380 86390 1
430730 99430730 1001 86380 86390 1
431981 99431981 1001 86380 86390 1
431024 99431024 1001 86380 86390 1
431175 99431175 1001 86380 86390 1
431131 99431131 1001 86380 86390 1
431134 99431134 1001 86380 86390 1
431155 99431155 1001 86380 86390 1
431219 99431219 1001 86380 86390 1
430991 99430991 1001 86380 86390 1
431138 99431138 1001 86380 86390 1
430859 99430859 1001 86380 86390 1
431234 99431234 1001 86380 86390 1
432434 99432434 1001 86380 86390 1
433392 99433392 1001 86380 86390 1
433400 99433400 1001 86380 86390 1
433241 99433241 1001 86380 86390 1
433251 99433251 1001 86380 86390 1
433043 99433043 1001 86380 86390 1
432772 99432772 1001 86380 86390 1
432581 99432581 1001 86380 86390 1
432668 99432668 1001 86380 86390 1
432880 99432880 1001 86380 86390 1
433926 99433926 1001 86380 86390 1
435338 99435338 1001 86380 86390 1
434817 99434817 1001 86380 86390 1
434920 99434920 1001 86380 86390 1
434622 99434622 1001 86380 86390 1
434609 99434609 1001 86380 86390 1
434964 99434964 1001 86380 86390 1
434284 99434284 1001 86380 86390 1
434402 99434402 1001 86380 86390 1
434139 99434139 1001 86380 86390 1
434362 99434362 1001 86380 86390 1
435544 99435544 1001 86380 86390 1
435623 99435623 1001 86380 86390 1
435818 99435818 1001 86380 86390 1
436553 99436553 1001 86380 86390 1
436646 99436646 1001 86380 86390 1
436363 99436363 1001 86380 86390 1
436364 99436364 1001 86380 86390 1
436288 99436288 1001 86380 86390 1
436324 99436324 1001 86380 86390 1
436332 99436332 1001 86380 86390 1
436308 99436308 1001 86380 86390 1
300087 99300087 1001 86380 86390 1
437208 99437208 1001 86380 86390 1
300563 99300563 1001 86380 86390 1
300698 99300698 1001 86380 86390 1
300672 99300672 1001 86380 86390 1
300569 99300569 1001 86380 86390 1
300599 99300599 1001 86380 86390 1
300416 99300416 1001 86380 86390 1
300166 99300166 1001 86380 86390 1
300813 99300813 1001 86380 86390 1
300919 99300919 1001 86380 86390 1
300932 99300932 1001 86380 86390 1
300738 99300738 1001 86380 86390 1
301552 99301552 1001 86380 86390 1
301482 99301482 1001 86380 86390 1
301409 99301409 1001 86380 86390 1
301325 99301325 1001 86380 86390 1
301291 99301291 1001 86380 86390 1
301178 99301178 1001 86380 86390 1
300973 99300973 1001 86380 86390 1
300999 99300999 1001 86380 86390 1
301072 99301072 1001 86380 86390 1
301696 99301696 1001 86380 86390 1
301641 99301641 1001 86380 86390 1
301693 99301693 1001 86380 86390 1
302359 99302359 1001 86380 86390 1
302235 99302235 1001 86380 86390 1
302210 99302210 1001 86380 86390 1
302249 99302249 1001 86380 86390 1
302329 99302329 1001 86380 86390 1
301867 99301867 1001 86380 86390 1
301895 99301895 1001 86380 86390 1
301921 99301921 1001 86380 86390 1
302404 99302404 1001 86380 86390 1
302485 99302485 1001 86380 86390 1
302516 99302516 1001 86380 86390 1
303149 99303149 1001 86380 86390 1
303098 99303098 1001 86380 86390 1
303152 99303152 1001 86380 86390 1
303195 99303195 1001 86380 86390 1
302824 99302824 1001 86380 86390 1
302920 99302920 1001 86380 86390 1
302856 99302856 1001 86380 86390 1
302781 99302781 1001 86380 86390 1
302764 99302764 1001 86380 86390 1
303371 99303371 1001 86380 86390 1
303756 99303756 1001 86380 86390 1
303823 99303823 1001 86380 86390 1
303670 99303670 1001 86380 86390 1
303446 99303446 1001 86380 86390 1
303524 99303524 1001 86380 86390 1
304174 99304174 1001 86380 86390 1
304047 99304047 1001 86380 86390 1
304236 99304236 1001 86380 86390 1
304683 99304683 1001 86380 86390 1
304659 99304659 1001 86380 86390 1
304750 99304750 1001 86380 86390 1
304789 99304789 1001 86380 86390 1
304459 99304459 1001 86380 86390 1
304586 99304586 1001 86380 86390 1
304375 99304375 1001 86380 86390 1
304299 99304299 1001 86380 86390 1
304418 99304418 1001 86380 86390 1
304341 99304341 1001 86380 86390 1
305025 99305025 1001 86380 86390 1
305040 99305040 1001 86380 86390 1
304955 99304955 1001 86380 86390 1
304892 99304892 1001 86380 86390 1
305489 99305489 1001 86380 86390 1
305672 99305672 1001 86380 86390 1
305592 99305592 1001 86380 86390 1
305306 99305306 1001 86380 86390 1
305236 99305236 1001 86380 86390 1
305240 99305240 1001 86380 86390 1
500062 99500062 1001 86380 86390 1
500002 99500002 1001 86380 86390 1
500095 99500095 1001 86380 86390 1
500633 99500633 1001 86380 86390 1
500750 99500750 1001 86380 86390 1
500725 99500725 1001 86380 86390 1
500692 99500692 1001 86380 86390 1
500524 99500524 1001 86380 86390 1
500451 99500451 1001 86380 86390 1
500309 99500309 1001 86380 86390 1
500362 99500362 1001 86380 86390 1
500260 99500260 1001 86380 86390 1
500236 99500236 1001 86380 86390 1
500332 99500332 1001 86380 86390 1
500941 99500941 1001 86380 86390 1
500905 99500905 1001 86380 86390 1
500931 99500931 1001 86380 86390 1
500961 99500961 1001 86380 86390 1
500964 99500964 1001 86380 86390 1
501590 99501590 1001 86380 86390 1
501397 99501397 1001 86380 86390 1
501334 99501334 1001 86380 86390 1
501055 99501055 1001 86380 86390 1
501822 99501822 1001 86380 86390 1
501784 99501784 1001 86380 86390 1
501798 99501798 1001 86380 86390 1
501775 99501775 1001 86380 86390 1
502428 99502428 1001 86380 86390 1
502383 99502383 1001 86380 86390 1
502456 99502456 1001 86380 86390 1
502185 99502185 1001 86380 86390 1
502199 99502199 1001 86380 86390 1
502111 99502111 1001 86380 86390 1
502142 99502142 1001 86380 86390 1
502029 99502029 1001 86380 86390 1
502527 99502527 1001 86380 86390 1
502543 99502543 1001 86380 86390 1
502521 99502521 1001 86380 86390 1
502522 99502522 1001 86380 86390 1
502524 99502524 1001 86380 86390 1
503193 99503193 1001 86380 86390 1
503121 99503121 1001 86380 86390 1
503047 99503047 1001 86380 86390 1
502922 99502922 1001 86380 86390 1
503040 99503040 1001 86380 86390 1
503015 99503015 1001 86380 86390 1
503003 99503003 1001 86380 86390 1
502878 99502878 1001 86380 86390 1
502741 99502741 1001 86380 86390 1
502874 99502874 1001 86380 86390 1
503476 99503476 1001 86380 86390 1
503391 99503391 1001 86380 86390 1
503951 99503951 1001 86380 86390 1
504071 99504071 1001 86380 86390 1
503999 99503999 1001 86380 86390 1
504065 99504065 1001 86380 86390 1
504027 99504027 1001 86380 86390 1
503727 99503727 1001 86380 86390 1
503652 99503652 1001 86380 86390 1
503605 99503605 1001 86380 86390 1
504288 99504288 1001 86380 86390 1
504280 99504280 1001 86380 86390 1
504831 99504831 1001 86380 86390 1
504844 99504844 1001 86380 86390 1
504899 99504899 1001 86380 86390 1
504788 99504788 1001 86380 86390 1
504596 99504596 1001 86380 86390 1
504736 99504736 1001 86380 86390 1
504352 99504352 1001 86380 86390 1
504456 99504456 1001 86380 86390 1
504497 99504497 1001 86380 86390 1
504369 99504369 1001 86380 86390 1
504334 99504334 1001 86380 86390 1
504347 99504347 1001 86380 86390 1
505022 99505022 1001 86380 86390 1
505010 99505010 1001 86380 86390 1
505140 99505140 1001 86380 86390 1
504959 99504959 1001 86380 86390 1
505044 99505044 1001 86380 86390 1
505592 99505592 1001 86380 86390 1
505397 99505397 1001 86380 86390 1
505453 99505453 1001 86380 86390 1
505377 99505377 1001 86380 86390 1
505167 99505167 1001 86380 86390 1
505209 99505209 1001 86380 86390 1
505339 99505339 1001 86380 86390 1
505796 99505796 1001 86380 86390 1
505771 99505771 1001 86380 86390 1
505825 99505825 1001 86380 86390 1
506408 99506408 1001 86380 86390 1
506313 99506313 1001 86380 86390 1
506327 99506327 1001 86380 86390 1
506329 99506329 1001 86380 86390 1
506240 99506240 1001 86380 86390 1
506028 99506028 1001 86380 86390 1
506041 99506041 1001 86380 86390 1
506029 99506029 1001 86380 86390 1
505999 99505999 1001 86380 86390 1
506666 99506666 1001 86380 86390 1
506757 99506757 1001 86380 86390 1
506719 99506719 1001 86380 86390 1
507374 99507374 1001 86380 86390 1
507330 99507330 1001 86380 86390 1
507080 99507080 1001 86380 86390 1
507030 99507030 1001 86380 86390 1
507111 99507111 1001 86380 86390 1
506859 99506859 1001 86380 86390 1
506849 99506849 1001 86380 86390 1
507463 99507463 1001 86380 86390 1
507570 99507570 1001 86380 86390 1
507493 99507493 1001 86380 86390 1
507533 99507533 1001 86380 86390 1
507535 99507535 1001 86380 86390 1
508225 99508225 1001 86380 86390 1
507968 99507968 1001 86380 86390 1
507839 99507839 1001 86380 86390 1
507783 99507783 1001 86380 86390 1
507764 99507764 1001 86380 86390 1
508251 99508251 1001 86380 86390 1
508371 99508371 1001 86380 86390 1
508333 99508333 1001 86380 86390 1
508987 99508987 1001 86380 86390 1
509018 99509018 1001 86380 86390 1
508904 99508904 1001 86380 86390 1
508919 99508919 1001 86380 86390 1
508729 99508729 1001 86380 86390 1
508835 99508835 1001 86380 86390 1
508693 99508693 1001 86380 86390 1
508759 99508759 1001 86380 86390 1
508506 99508506 1001 86380 86390 1
509202 99509202 1001 86380 86390 1
509228 99509228 1001 86380 86390 1
509125 99509125 1001 86380 86390 1
509272 99509272 1001 86380 86390 1
509107 99509107 1001 86380 86390 1
509838 99509838 1001 86380 86390 1
509795 99509795 1001 86380 86390 1
509783 99509783 1001 86380 86390 1
509618 99509618 1001 86380 86390 1
509569 99509569 1001 86380 86390 1
509624 99509624 1001 86380 86390 1
509573 99509573 1001 86380 86390 1
509690 99509690 1001 86380 86390 1
509590 99509590 1001 86380 86390 1
509604 99509604 1001 86380 86390 1
509427 99509427 1001 86380 86390 1
509429 99509429 1001 86380 86390 1
509300 99509300 1001 86380 86390 1
509914 99509914 1001 86380 86390 1
509918 99509918 1001 86380 86390 1
509958 99509958 1001 86380 86390 1
509986 99509986 1001 86380 86390 1
510639 99510639 1001 86380 86390 1
510696 99510696 1001 86380 86390 1
510681 99510681 1001 86380 86390 1
510645 99510645 1001 86380 86390 1
510542 99510542 1001 86380 86390 1
510332 99510332 1001 86380 86390 1
510361 99510361 1001 86380 86390 1
510336 99510336 1001 86380 86390 1
510236 99510236 1001 86380 86390 1
510289 99510289 1001 86380 86390 1
510120 99510120 1001 86380 86390 1
510266 99510266 1001 86380 86390 1
510203 99510203 1001 86380 86390 1
510178 99510178 1001 86380 86390 1
510309 99510309 1001 86380 86390 1
510246 99510246 1001 86380 86390 1
510893 99510893 1001 86380 86390 1
510818 99510818 1001 86380 86390 1
511366 99511366 1001 86380 86390 1
511471 99511471 1001 86380 86390 1
511551 99511551 1001 86380 86390 1
511181 99511181 1001 86380 86390 1
511144 99511144 1001 86380 86390 1
511148 99511148 1001 86380 86390 1
511037 99511037 1001 86380 86390 1
510975 99510975 1001 86380 86390 1
510976 99510976 1001 86380 86390 1
511118 99511118 1001 86380 86390 1
510983 99510983 1001 86380 86390 1
511061 99511061 1001 86380 86390 1
511615 99511615 1001 86380 86390 1
511744 99511744 1001 86380 86390 1
511758 99511758 1001 86380 86390 1
511643 99511643 1001 86380 86390 1
511349 99511349 1001 86380 86390 1
511672 99511672 1001 86380 86390 1
511740 99511740 1001 86380 86390 1
511573 99511573 1001 86380 86390 1
512303 99512303 1001 86380 86390 1
512178 99512178 1001 86380 86390 1
512268 99512268 1001 86380 86390 1
512365 99512365 1001 86380 86390 1
511980 99511980 1001 86380 86390 1
512141 99512141 1001 86380 86390 1
512167 99512167 1001 86380 86390 1
512120 99512120 1001 86380 86390 1
511837 99511837 1001 86380 86390 1
511766 99511766 1001 86380 86390 1
511835 99511835 1001 86380 86390 1
511874 99511874 1001 86380 86390 1
512433 99512433 1001 86380 86390 1
512459 99512459 1001 86380 86390 1
512461 99512461 1001 86380 86390 1
512423 99512423 1001 86380 86390 1
512489 99512489 1001 86380 86390 1
512453 99512453 1001 86380 86390 1
513064 99513064 1001 86380 86390 1
513132 99513132 1001 86380 86390 1
513150 99513150 1001 86380 86390 1
513009 99513009 1001 86380 86390 1
512805 99512805 1001 86380 86390 1
512914 99512914 1001 86380 86390 1
512802 99512802 1001 86380 86390 1
512960 99512960 1001 86380 86390 1
512637 99512637 1001 86380 86390 1
512663 99512663 1001 86380 86390 1
512613 99512613 1001 86380 86390 1
512652 99512652 1001 86380 86390 1
512602 99512602 1001 86380 86390 1
513346 99513346 1001 86380 86390 1
513373 99513373 1001 86380 86390 1
513386 99513386 1001 86380 86390 1
513303 99513303 1001 86380 86390 1
513929 99513929 1001 86380 86390 1
513893 99513893 1001 86380 86390 1
513830 99513830 1001 86380 86390 1
513887 99513887 1001 86380 86390 1
513700 99513700 1001 86380 86390 1
513757 99513757 1001 86380 86390 1
513825 99513825 1001 86380 86390 1
513540 99513540 1001 86380 86390 1
513425 99513425 1001 86380 86390 1
513568 99513568 1001 86380 86390 1
513453 99513453 1001 86380 86390 1
513561 99513561 1001 86380 86390 1
513419 99513419 1001 86380 86390 1
513563 99513563 1001 86380 86390 1
514109 99514109 1001 86380 86390 1
514842 99514842 1001 86380 86390 1
514579 99514579 1001 86380 86390 1
514465 99514465 1001 86380 86390 1
514635 99514635 1001 86380 86390 1
514507 99514507 1001 86380 86390 1
514357 99514357 1001 86380 86390 1
514978 99514978 1001 86380 86390 1
514979 99514979 1001 86380 86390 1
515057 99515057 1001 86380 86390 1
514875 99514875 1001 86380 86390 1
515048 99515048 1001 86380 86390 1
515504 99515504 1001 86380 86390 1
515406 99515406 1001 86380 86390 1
515114 99515114 1001 86380 86390 1
515140 99515140 1001 86380 86390 1
515219 99515219 1001 86380 86390 1
515122 99515122 1001 86380 86390 1
515072 99515072 1001 86380 86390 1
515813 99515813 1001 86380 86390 1
515777 99515777 1001 86380 86390 1
515726 99515726 1001 86380 86390 1
515753 99515753 1001 86380 86390 1
516321 99516321 1001 86380 86390 1
516347 99516347 1001 86380 86390 1
516412 99516412 1001 86380 86390 1
516404 99516404 1001 86380 86390 1
516392 99516392 1001 86380 86390 1
516457 99516457 1001 86380 86390 1
516188 99516188 1001 86380 86390 1
516127 99516127 1001 86380 86390 1
516121 99516121 1001 86380 86390 1
515979 99515979 1001 86380 86390 1
515901 99515901 1001 86380 86390 1
516558 99516558 1001 86380 86390 1
517259 99517259 1001 86380 86390 1
517262 99517262 1001 86380 86390 1
517255 99517255 1001 86380 86390 1
517219 99517219 1001 86380 86390 1
516984 99516984 1001 86380 86390 1
516781 99516781 1001 86380 86390 1
516752 99516752 1001 86380 86390 1
516726 99516726 1001 86380 86390 1
517469 99517469 1001 86380 86390 1
518159 99518159 1001 86380 86390 1
517962 99517962 1001 86380 86390 1
518039 99518039 1001 86380 86390 1
517785 99517785 1001 86380 86390 1
517726 99517726 1001 86380 86390 1
518266 99518266 1001 86380 86390 1
518361 99518361 1001 86380 86390 1
518352 99518352 1001 86380 86390 1
518942 99518942 1001 86380 86390 1
518801 99518801 1001 86380 86390 1
518802 99518802 1001 86380 86390 1
518732 99518732 1001 86380 86390 1
518581 99518581 1001 86380 86390 1
518594 99518594 1001 86380 86390 1
518776 99518776 1001 86380 86390 1
518779 99518779 1001 86380 86390 1
518716 99518716 1001 86380 86390 1
518678 99518678 1001 86380 86390 1
518524 99518524 1001 86380 86390 1
518448 99518448 1001 86380 86390 1
518491 99518491 1001 86380 86390 1
518569 99518569 1001 86380 86390 1
518999 99518999 1001 86380 86390 1
519157 99519157 1001 86380 86390 1
519679 99519679 1001 86380 86390 1
519694 99519694 1001 86380 86390 1
519643 99519643 1001 86380 86390 1
519423 99519423 1001 86380 86390 1
519581 99519581 1001 86380 86390 1
519310 99519310 1001 86380 86390 1
519286 99519286 1001 86380 86390 1
519355 99519355 1001 86380 86390 1
520013 99520013 1001 86380 86390 1
519835 99519835 1001 86380 86390 1
520540 99520540 1001 86380 86390 1
520553 99520553 1001 86380 86390 1
520610 99520610 1001 86380 86390 1
520255 99520255 1001 86380 86390 1
520429 99520429 1001 86380 86390 1
520175 99520175 1001 86380 86390 1
520089 99520089 1001 86380 86390 1
520225 99520225 1001 86380 86390 1
520780 99520780 1001 86380 86390 1
520686 99520686 1001 86380 86390 1
520830 99520830 1001 86380 86390 1
521378 99521378 1001 86380 86390 1
521419 99521419 1001 86380 86390 1
521306 99521306 1001 86380 86390 1
521385 99521385 1001 86380 86390 1
521336 99521336 1001 86380 86390 1
521092 99521092 1001 86380 86390 1
521236 99521236 1001 86380 86390 1
521067 99521067 1001 86380 86390 1
521120 99521120 1001 86380 86390 1
521250 99521250 1001 86380 86390 1
521229 99521229 1001 86380 86390 1
521103 99521103 1001 86380 86390 1
521208 99521208 1001 86380 86390 1
520875 99520875 1001 86380 86390 1
520929 99520929 1001 86380 86390 1
521568 99521568 1001 86380 86390 1
521467 99521467 1001 86380 86390 1
521612 99521612 1001 86380 86390 1
522210 99522210 1001 86380 86390 1
522121 99522121 1001 86380 86390 1
521958 99521958 1001 86380 86390 1
521913 99521913 1001 86380 86390 1
521752 99521752 1001 86380 86390 1
521842 99521842 1001 86380 86390 1
522408 99522408 1001 86380 86390 1
522371 99522371 1001 86380 86390 1
522436 99522436 1001 86380 86390 1
522449 99522449 1001 86380 86390 1
522359 99522359 1001 86380 86390 1
522372 99522372 1001 86380 86390 1
522361 99522361 1001 86380 86390 1
522426 99522426 1001 86380 86390 1
522440 99522440 1001 86380 86390 1
522441 99522441 1001 86380 86390 1
522454 99522454 1001 86380 86390 1
522311 99522311 1001 86380 86390 1
522927 99522927 1001 86380 86390 1
523115 99523115 1001 86380 86390 1
522812 99522812 1001 86380 86390 1
522778 99522778 1001 86380 86390 1
522819 99522819 1001 86380 86390 1
522744 99522744 1001 86380 86390 1
522615 99522615 1001 86380 86390 1
522558 99522558 1001 86380 86390 1
522651 99522651 1001 86380 86390 1
523315 99523315 1001 86380 86390 1
523205 99523205 1001 86380 86390 1
523896 99523896 1001 86380 86390 1
523918 99523918 1001 86380 86390 1
523941 99523941 1001 86380 86390 1
523612 99523612 1001 86380 86390 1
523587 99523587 1001 86380 86390 1
523708 99523708 1001 86380 86390 1
523496 99523496 1001 86380 86390 1
523398 99523398 1001 86380 86390 1
523502 99523502 1001 86380 86390 1
523399 99523399 1001 86380 86390 1
524008 99524008 1001 86380 86390 1
524112 99524112 1001 86380 86390 1
524077 99524077 1001 86380 86390 1
523951 99523951 1001 86380 86390 1
524654 99524654 1001 86380 86390 1
524627 99524627 1001 86380 86390 1
524410 99524410 1001 86380 86390 1
524910 99524910 1001 86380 86390 1
524890 99524890 1001 86380 86390 1
524869 99524869 1001 86380 86390 1
525569 99525569 1001 86380 86390 1
525575 99525575 1001 86380 86390 1
525578 99525578 1001 86380 86390 1
525412 99525412 1001 86380 86390 1
525439 99525439 1001 86380 86390 1
525589 99525589 1001 86380 86390 1
525302 99525302 1001 86380 86390 1
525382 99525382 1001 86380 86390 1
525187 99525187 1001 86380 86390 1
525217 99525217 1001 86380 86390 1
525362 99525362 1001 86380 86390 1
525157 99525157 1001 86380 86390 1
525016 99525016 1001 86380 86390 1
525046 99525046 1001 86380 86390 1
525049 99525049 1001 86380 86390 1
525698 99525698 1001 86380 86390 1
525797 99525797 1001 86380 86390 1
525799 99525799 1001 86380 86390 1
526345 99526345 1001 86380 86390 1
526053 99526053 1001 86380 86390 1
526189 99526189 1001 86380 86390 1
525985 99525985 1001 86380 86390 1
525896 99525896 1001 86380 86390 1
525858 99525858 1001 86380 86390 1
526446 99526446 1001 86380 86390 1
526582 99526582 1001 86380 86390 1
527089 99527089 1001 86380 86390 1
526843 99526843 1001 86380 86390 1
527003 99527003 1001 86380 86390 1
526887 99526887 1001 86380 86390 1
527030 99527030 1001 86380 86390 1
526759 99526759 1001 86380 86390 1
526645 99526645 1001 86380 86390 1
526686 99526686 1001 86380 86390 1
526728 99526728 1001 86380 86390 1
527266 99527266 1001 86380 86390 1
527306 99527306 1001 86380 86390 1
527333 99527333 1001 86380 86390 1
527321 99527321 1001 86380 86390 1
527413 99527413 1001 86380 86390 1
527948 99527948 1001 86380 86390 1
527780 99527780 1001 86380 86390 1
528141 99528141 1001 86380 86390 1
528182 99528182 1001 86380 86390 1
528198 99528198 1001 86380 86390 1
528084 99528084 1001 86380 86390 1
528815 99528815 1001 86380 86390 1
528790 99528790 1001 86380 86390 1
528855 99528855 1001 86380 86390 1
528808 99528808 1001 86380 86390 1
528492 99528492 1001 86380 86390 1
528602 99528602 1001 86380 86390 1
528498 99528498 1001 86380 86390 1
528578 99528578 1001 86380 86390 1
528315 99528315 1001 86380 86390 1
528433 99528433 1001 86380 86390 1
528382 99528382 1001 86380 86390 1
528331 99528331 1001 86380 86390 1
528991 99528991 1001 86380 86390 1
529076 99529076 1001 86380 86390 1
529040 99529040 1001 86380 86390 1
529555 99529555 1001 86380 86390 1
529197 99529197 1001 86380 86390 1
529252 99529252 1001 86380 86390 1
529179 99529179 1001 86380 86390 1
529270 99529270 1001 86380 86390 1
529287 99529287 1001 86380 86390 1
529754 99529754 1001 86380 86390 1
529755 99529755 1001 86380 86390 1
529853 99529853 1001 86380 86390 1
530523 99530523 1001 86380 86390 1
530391 99530391 1001 86380 86390 1
530369 99530369 1001 86380 86390 1
530193 99530193 1001 86380 86390 1
530286 99530286 1001 86380 86390 1
530171 99530171 1001 86380 86390 1
530210 99530210 1001 86380 86390 1
530212 99530212 1001 86380 86390 1
530278 99530278 1001 86380 86390 1
530081 99530081 1001 86380 86390 1
529940 99529940 1001 86380 86390 1
529994 99529994 1001 86380 86390 1
530706 99530706 1001 86380 86390 1
530668 99530668 1001 86380 86390 1
530672 99530672 1001 86380 86390 1
530585 99530585 1001 86380 86390 1
531290 99531290 1001 86380 86390 1
531279 99531279 1001 86380 86390 1
531280 99531280 1001 86380 86390 1
531335 99531335 1001 86380 86390 1
531250 99531250 1001 86380 86390 1
531097 99531097 1001 86380 86390 1
531085 99531085 1001 86380 86390 1
530901 99530901 1001 86380 86390 1
530953 99530953 1001 86380 86390 1
530906 99530906 1001 86380 86390 1
530857 99530857 1001 86380 86390 1
530884 99530884 1001 86380 86390 1
530938 99530938 1001 86380 86390 1
531535 99531535 1001 86380 86390 1
531564 99531564 1001 86380 86390 1
532160 99532160 1001 86380 86390 1
532058 99532058 1001 86380 86390 1
532050 99532050 1001 86380 86390 1
531910 99531910 1001 86380 86390 1
531821 99531821 1001 86380 86390 1
531795 99531795 1001 86380 86390 1
531890 99531890 1001 86380 86390 1
531971 99531971 1001 86380 86390 1
531946 99531946 1001 86380 86390 1
531727 99531727 1001 86380 86390 1
531729 99531729 1001 86380 86390 1
531613 99531613 1001 86380 86390 1
531757 99531757 1001 86380 86390 1
531655 99531655 1001 86380 86390 1
531681 99531681 1001 86380 86390 1
531759 99531759 1001 86380 86390 1
531709 99531709 1001 86380 86390 1
531701 99531701 1001 86380 86390 1
532255 99532255 1001 86380 86390 1
531586 99531586 1001 86380 86390 1
532223 99532223 1001 86380 86390 1
532392 99532392 1001 86380 86390 1
532925 99532925 1001 86380 86390 1
532938 99532938 1001 86380 86390 1
532491 99532491 1001 86380 86390 1
532442 99532442 1001 86380 86390 1
532535 99532535 1001 86380 86390 1
532447 99532447 1001 86380 86390 1
532501 99532501 1001 86380 86390 1
533214 99533214 1001 86380 86390 1
533163 99533163 1001 86380 86390 1
533050 99533050 1001 86380 86390 1
533219 99533219 1001 86380 86390 1
533169 99533169 1001 86380 86390 1
533183 99533183 1001 86380 86390 1
533786 99533786 1001 86380 86390 1
533843 99533843 1001 86380 86390 1
533661 99533661 1001 86380 86390 1
533662 99533662 1001 86380 86390 1
533601 99533601 1001 86380 86390 1
533489 99533489 1001 86380 86390 1
533581 99533581 1001 86380 86390 1
533543 99533543 1001 86380 86390 1
533648 99533648 1001 86380 86390 1
533533 99533533 1001 86380 86390 1
533254 99533254 1001 86380 86390 1
533412 99533412 1001 86380 86390 1
533285 99533285 1001 86380 86390 1
533911 99533911 1001 86380 86390 1
533955 99533955 1001 86380 86390 1
534631 99534631 1001 86380 86390 1
534429 99534429 1001 86380 86390 1
534359 99534359 1001 86380 86390 1
534128 99534128 1001 86380 86390 1
534222 99534222 1001 86380 86390 1
534787 99534787 1001 86380 86390 1
534855 99534855 1001 86380 86390 1
534844 99534844 1001 86380 86390 1
535395 99535395 1001 86380 86390 1
535448 99535448 1001 86380 86390 1
535373 99535373 1001 86380 86390 1
535387 99535387 1001 86380 86390 1
535363 99535363 1001 86380 86390 1
535467 99535467 1001 86380 86390 1
535270 99535270 1001 86380 86390 1
535696 99535696 1001 86380 86390 1
535688 99535688 1001 86380 86390 1
536165 99536165 1001 86380 86390 1
535968 99535968 1001 86380 86390 1
536047 99536047 1001 86380 86390 1
535871 99535871 1001 86380 86390 1
535769 99535769 1001 86380 86390 1
535788 99535788 1001 86380 86390 1
535879 99535879 1001 86380 86390 1
536489 99536489 1001 86380 86390 1
536413 99536413 1001 86380 86390 1
536388 99536388 1001 86380 86390 1
536474 99536474 1001 86380 86390 1
537021 99537021 1001 86380 86390 1
536971 99536971 1001 86380 86390 1
537114 99537114 1001 86380 86390 1
536998 99536998 1001 86380 86390 1
537136 99537136 1001 86380 86390 1
537000 99537000 1001 86380 86390 1
537092 99537092 1001 86380 86390 1
537106 99537106 1001 86380 86390 1
537160 99537160 1001 86380 86390 1
536845 99536845 1001 86380 86390 1
536925 99536925 1001 86380 86390 1
536875 99536875 1001 86380 86390 1
536798 99536798 1001 86380 86390 1
536727 99536727 1001 86380 86390 1
536689 99536689 1001 86380 86390 1
536627 99536627 1001 86380 86390 1
536642 99536642 1001 86380 86390 1
536733 99536733 1001 86380 86390 1
536721 99536721 1001 86380 86390 1
536734 99536734 1001 86380 86390 1
537289 99537289 1001 86380 86390 1
537231 99537231 1001 86380 86390 1
537774 99537774 1001 86380 86390 1
537777 99537777 1001 86380 86390 1
537448 99537448 1001 86380 86390 1
537384 99537384 1001 86380 86390 1
537532 99537532 1001 86380 86390 1
537558 99537558 1001 86380 86390 1
538041 99538041 1001 86380 86390 1
538034 99538034 1001 86380 86390 1
538107 99538107 1001 86380 86390 1
538705 99538705 1001 86380 86390 1
538696 99538696 1001 86380 86390 1
538697 99538697 1001 86380 86390 1
538378 99538378 1001 86380 86390 1
538226 99538226 1001 86380 86390 1
538357 99538357 1001 86380 86390 1
538383 99538383 1001 86380 86390 1
538360 99538360 1001 86380 86390 1
538957 99538957 1001 86380 86390 1
538403 99538403 1001 86380 86390 1
538894 99538894 1001 86380 86390 1
538821 99538821 1001 86380 86390 1
538863 99538863 1001 86380 86390 1
539452 99539452 1001 86380 86390 1
539520 99539520 1001 86380 86390 1
539533 99539533 1001 86380 86390 1
539639 99539639 1001 86380 86390 1
539279 99539279 1001 86380 86390 1
539681 99539681 1001 86380 86390 1
539801 99539801 1001 86380 86390 1
540385 99540385 1001 86380 86390 1
540124 99540124 1001 86380 86390 1
539976 99539976 1001 86380 86390 1
540018 99540018 1001 86380 86390 1
539954 99539954 1001 86380 86390 1
539904 99539904 1001 86380 86390 1
540620 99540620 1001 86380 86390 1
540497 99540497 1001 86380 86390 1
540502 99540502 1001 86380 86390 1
541222 99541222 1001 86380 86390 1
541124 99541124 1001 86380 86390 1
541005 99541005 1001 86380 86390 1
541018 99541018 1001 86380 86390 1
540714 99540714 1001 86380 86390 1
540730 99540730 1001 86380 86390 1
540743 99540743 1001 86380 86390 1
540771 99540771 1001 86380 86390 1
540824 99540824 1001 86380 86390 1
540866 99540866 1001 86380 86390 1
541387 99541387 1001 86380 86390 1
541404 99541404 1001 86380 86390 1
542117 99542117 1001 86380 86390 1
541876 99541876 1001 86380 86390 1
541749 99541749 1001 86380 86390 1
541859 99541859 1001 86380 86390 1
541563 99541563 1001 86380 86390 1
541570 99541570 1001 86380 86390 1
541597 99541597 1001 86380 86390 1
542120 99542120 1001 86380 86390 1
542271 99542271 1001 86380 86390 1
542942 99542942 1001 86380 86390 1
542909 99542909 1001 86380 86390 1
542823 99542823 1001 86380 86390 1
542748 99542748 1001 86380 86390 1
542903 99542903 1001 86380 86390 1
542740 99542740 1001 86380 86390 1
542586 99542586 1001 86380 86390 1
542521 99542521 1001 86380 86390 1
542522 99542522 1001 86380 86390 1
542434 99542434 1001 86380 86390 1
542334 99542334 1001 86380 86390 1
542361 99542361 1001 86380 86390 1
542427 99542427 1001 86380 86390 1
542518 99542518 1001 86380 86390 1
543099 99543099 1001 86380 86390 1
543089 99543089 1001 86380 86390 1
543077 99543077 1001 86380 86390 1
542952 99542952 1001 86380 86390 1
543123 99543123 1001 86380 86390 1
543626 99543626 1001 86380 86390 1
543458 99543458 1001 86380 86390 1
543497 99543497 1001 86380 86390 1
543549 99543549 1001 86380 86390 1
543538 99543538 1001 86380 86390 1
543346 99543346 1001 86380 86390 1
543833 99543833 1001 86380 86390 1
543940 99543940 1001 86380 86390 1
543774 99543774 1001 86380 86390 1
543841 99543841 1001 86380 86390 1
543958 99543958 1001 86380 86390 1
543857 99543857 1001 86380 86390 1
543922 99543922 1001 86380 86390 1
544510 99544510 1001 86380 86390 1
544459 99544459 1001 86380 86390 1
544532 99544532 1001 86380 86390 1
544301 99544301 1001 86380 86390 1
544310 99544310 1001 86380 86390 1
544299 99544299 1001 86380 86390 1
544274 99544274 1001 86380 86390 1
544093 99544093 1001 86380 86390 1
544000 99544000 1001 86380 86390 1
544027 99544027 1001 86380 86390 1
413703 219 1001 39060 39597 1
431625 998 1001 61620 64857 1
419273 589 1001 19440 19797 1
417153 384 1001 29100 29697 1
531592 1128 1001 28855 29154 1
400003 99400003 1001 86380 86390 1
400092 99400092 1001 86380 86390 1
400098 99400098 1001 86380 86390 1
400043 99400043 1001 86380 86390 1
400034 99400034 1001 86380 86390 1
400187 99400187 1001 86380 86390 1
400359 99400359 1001 86380 86390 1
400408 99400408 1001 86380 86390 1
400488 99400488 1001 86380 86390 1
400596 99400596 1001 86380 86390 1
400663 99400663 1001 86380 86390 1
400753 99400753 1001 86380 86390 1
400970 99400970 1001 86380 86390 1
401534 99401534 1001 86380 86390 1
401761 99401761 1001 86380 86390 1
401937 99401937 1001 86380 86390 1
401847 99401847 1001 86380 86390 1
402093 99402093 1001 86380 86390 1
402568 99402568 1001 86380 86390 1
402586 99402586 1001 86380 86390 1
402880 99402880 1001 86380 86390 1
402984 99402984 1001 86380 86390 1
403202 99403202 1001 86380 86390 1
403407 99403407 1001 86380 86390 1
403469 99403469 1001 86380 86390 1
403569 99403569 1001 86380 86390 1
403536 99403536 1001 86380 86390 1
403762 99403762 1001 86380 86390 1
403832 99403832 1001 86380 86390 1
404251 99404251 1001 86380 86390 1
404396 99404396 1001 86380 86390 1
404457 99404457 1001 86380 86390 1
404428 99404428 1001 86380 86390 1
404482 99404482 1001 86380 86390 1
404487 99404487 1001 86380 86390 1
404562 99404562 1001 86380 86390 1
404695 99404695 1001 86380 86390 1
404902 99404902 1001 86380 86390 1
404814 99404814 1001 86380 86390 1
404953 99404953 1001 86380 86390 1
405465 99405465 1001 86380 86390 1
405574 99405574 1001 86380 86390 1
405599 99405599 1001 86380 86390 1
405823 99405823 1001 86380 86390 1
406242 99406242 1001 86380 86390 1
406307 99406307 1001 86380 86390 1
406334 99406334 1001 86380 86390 1
406366 99406366 1001 86380 86390 1
406447 99406447 1001 86380 86390 1
406517 99406517 1001 86380 86390 1
406530 99406530 1001 86380 86390 1
406705 99406705 1001 86380 86390 1
407078 99407078 1001 86380 86390 1
407179 99407179 1001 86380 86390 1
407207 99407207 1001 86380 86390 1
407440 99407440 1001 86380 86390 1
407556 99407556 1001 86380 86390 1
407657 99407657 1001 86380 86390 1
407872 99407872 1001 86380 86390 1
407849 99407849 1001 86380 86390 1
408141 99408141 1001 86380 86390 1
408111 99408111 1001 86380 86390 1
408253 99408253 1001 86380 86390 1
408580 99408580 1001 86380 86390 1
408616 99408616 1001 86380 86390 1
408702 99408702 1001 86380 86390 1
408708 99408708 1001 86380 86390 1
408839 99408839 1001 86380 86390 1
408852 99408852 1001 86380 86390 1
409058 99409058 1001 86380 86390 1
409126 99409126 1001 86380 86390 1
409261 99409261 1001 86380 86390 1
409320 99409320 1001 86380 86390 1
409439 99409439 1001 86380 86390 1
409518 99409518 1001 86380 86390 1
409683 99409683 1001 86380 86390 1
409807 99409807 1001 86380 86390 1
409974 99409974 1001 86380 86390 1
410299 99410299 1001 86380 86390 1
410310 99410310 1001 86380 86390 1
410653 99410653 1001 86380 86390 1
410714 99410714 1001 86380 86390 1
410641 99410641 1001 86380 86390 1
410862 99410862 1001 86380 86390 1
411182 99411182 1001 86380 86390 1
411291 99411291 1001 86380 86390 1
411471 99411471 1001 86380 86390 1
411854 99411854 1001 86380 86390 1
411942 99411942 1001 86380 86390 1
411949 99411949 1001 86380 86390 1
411934 99411934 1001 86380 86390 1
412041 99412041 1001 86380 86390 1
412055 99412055 1001 86380 86390 1
412285 99412285 1001 86380 86390 1
412470 99412470 1001 86380 86390 1
413334 99413334 1001 86380 86390 1
413433 99413433 1001 86380 86390 1
413386 99413386 1001 86380 86390 1
413657 99413657 1001 86380 86390 1
413410 99413410 1001 86380 86390 1
413163 99413163 1001 86380 86390 1
412959 99412959 1001 86380 86390 1
413077 99413077 1001 86380 86390 1
413105 99413105 1001 86380 86390 1
412579 99412579 1001 86380 86390 1
412624 99412624 1001 86380 86390 1
412495 99412495 1001 86380 86390 1
412858 99412858 1001 86380 86390 1
412774 99412774 1001 86380 86390 1
414117 99414117 1001 86380 86390 1
413701 99413701 1001 86380 86390 1
414004 99414004 1001 86380 86390 1
413828 99413828 1001 86380 86390 1
414009 99414009 1001 86380 86390 1
415057 99415057 1001 86380 86390 1
415122 99415122 1001 86380 86390 1
415277 99415277 1001 86380 86390 1
415284 99415284 1001 86380 86390 1
415088 99415088 1001 86380 86390 1
415300 99415300 1001 86380 86390 1
414543 99414543 1001 86380 86390 1
414561 99414561 1001 86380 86390 1
414562 99414562 1001 86380 86390 1
414529 99414529 1001 86380 86390 1
414920 99414920 1001 86380 86390 1
414366 99414366 1001 86380 86390 1
414369 99414369 1001 86380 86390 1
414493 99414493 1001 86380 86390 1
414240 99414240 1001 86380 86390 1
414316 99414316 1001 86380 86390 1
415325 99415325 1001 86380 86390 1
416590 99416590 1001 86380 86390 1
416607 99416607 1001 86380 86390 1
416550 99416550 1001 86380 86390 1
416350 99416350 1001 86380 86390 1
416525 99416525 1001 86380 86390 1
416355 99416355 1001 86380 86390 1
416148 99416148 1001 86380 86390 1
416172 99416172 1001 86380 86390 1
416463 99416463 1001 86380 86390 1
416137 99416137 1001 86380 86390 1
415901 99415901 1001 86380 86390 1
417153 99417153 1001 86380 86390 1
417017 99417017 1001 86380 86390 1
418743 99418743 1001 86380 86390 1
418774 99418774 1001 86380 86390 1
418471 99418471 1001 86380 86390 1
418668 99418668 1001 86380 86390 1
418349 99418349 1001 86380 86390 1
418322 99418322 1001 86380 86390 1
418356 99418356 1001 86380 86390 1
418247 99418247 1001 86380 86390 1
418333 99418333 1001 86380 86390 1
417678 99417678 1001 86380 86390 1
418002 99418002 1001 86380 86390 1
417917 99417917 1001 86380 86390 1
417875 99417875 1001 86380 86390 1
417979 99417979 1001 86380 86390 1
419158 99419158 1001 86380 86390 1
419076 99419076 1001 86380 86390 1
418826 99418826 1001 86380 86390 1
420383 99420383 1001 86380 86390 1
420251 99420251 1001 86380 86390 1
420182 99420182 1001 86380 86390 1
420114 99420114 1001 86380 86390 1
420302 99420302 1001 86380 86390 1
419809 99419809 1001 86380 86390 1
419741 99419741 1001 86380 86390 1
419302 99419302 1001 86380 86390 1
420562 99420562 1001 86380 86390 1
420655 99420655 1001 86380 86390 1
421923 99421923 1001 86380 86390 1
421724 99421724 1001 86380 86390 1
422094 99422094 1001 86380 86390 1
421730 99421730 1001 86380 86390 1
421688 99421688 1001 86380 86390 1
421439 99421439 1001 86380 86390 1
421593 99421593 1001 86380 86390 1
421100 99421100 1001 86380 86390 1
422341 99422341 1001 86380 86390 1
422209 99422209 1001 86380 86390 1
422298 99422298 1001 86380 86390 1
422397 99422397 1001 86380 86390 1
422432 99422432 1001 86380 86390 1
423709 99423709 1001 86380 86390 1
423269 99423269 1001 86380 86390 1
423249 99423249 1001 86380 86390 1
422999 99422999 1001 86380 86390 1
423107 99423107 1001 86380 86390 1
422803 99422803 1001 86380 86390 1
425052 99425052 1001 86380 86390 1
425086 99425086 1001 86380 86390 1
425338 99425338 1001 86380 86390 1
425036 99425036 1001 86380 86390 1
425242 99425242 1001 86380 86390 1
424978 99424978 1001 86380 86390 1
424789 99424789 1001 86380 86390 1
424902 99424902 1001 86380 86390 1
424529 99424529 1001 86380 86390 1
424341 99424341 1001 86380 86390 1
424442 99424442 1001 86380 86390 1
424349 99424349 1001 86380 86390 1
424429 99424429 1001 86380 86390 1
424238 99424238 1001 86380 86390 1
425435 99425435 1001 86380 86390 1
425816 99425816 1001 86380 86390 1
425489 99425489 1001 86380 86390 1
427039 99427039 1001 86380 86390 1
426936 99426936 1001 86380 86390 1
426892 99426892 1001 86380 86390 1
426371 99426371 1001 86380 86390 1
426445 99426445 1001 86380 86390 1
426622 99426622 1001 86380 86390 1
426645 99426645 1001 86380 86390 1
426647 99426647 1001 86380 86390 1
425960 99425960 1001 86380 86390 1
426195 99426195 1001 86380 86390 1
427433 99427433 1001 86380 86390 1
427455 99427455 1001 86380 86390 1
427427 99427427 1001 86380 86390 1
427450 99427450 1001 86380 86390 1
428490 99428490 1001 86380 86390 1
428543 99428543 1001 86380 86390 1
428006 99428006 1001 86380 86390 1
428053 99428053 1001 86380 86390 1
427996 99427996 1001 86380 86390 1
427705 99427705 1001 86380 86390 1
427829 99427829 1001 86380 86390 1
427607 99427607 1001 86380 86390 1
427794 99427794 1001 86380 86390 1
429124 99429124 1001 86380 86390 1
429174 99429174 1001 86380 86390 1
429007 99429007 1001 86380 86390 1
429997 99429997 1001 86380 86390 1
430293 99430293 1001 86380 86390 1
429607 99429607 1001 86380 86390 1
429797 99429797 1001 86380 86390 1
429204 99429204 1001 86380 86390 1
429530 99429530 1001 86380 86390 1
430492 99430492 1001 86380 86390 1
430570 99430570 1001 86380 86390 1
430733 99430733 1001 86380 86390 1
431828 99431828 1001 86380 86390 1
432004 99432004 1001 86380 86390 1
431754 99431754 1001 86380 86390 1
431976 99431976 1001 86380 86390 1
431854 99431854 1001 86380 86390 1
431430 99431430 1001 86380 86390 1
431587 99431587 1001 86380 86390 1
431267 99431267 1001 86380 86390 1
431336 99431336 1001 86380 86390 1
431305 99431305 1001 86380 86390 1
430845 99430845 1001 86380 86390 1
430950 99430950 1001 86380 86390 1
431180 99431180 1001 86380 86390 1
430932 99430932 1001 86380 86390 1
432127 99432127 1001 86380 86390 1
432252 99432252 1001 86380 86390 1
433292 99433292 1001 86380 86390 1
433101 99433101 1001 86380 86390 1
433167 99433167 1001 86380 86390 1
432920 99432920 1001 86380 86390 1
432898 99432898 1001 86380 86390 1
432755 99432755 1001 86380 86390 1
432714 99432714 1001 86380 86390 1
432823 99432823 1001 86380 86390 1
433913 99433913 1001 86380 86390 1
433897 99433897 1001 86380 86390 1
434108 99434108 1001 86380 86390 1
434061 99434061 1001 86380 86390 1
434895 99434895 1001 86380 86390 1
434788 99434788 1001 86380 86390 1
434343 99434343 1001 86380 86390 1
434452 99434452 1001 86380 86390 1
434141 99434141 1001 86380 86390 1
434428 99434428 1001 86380 86390 1
434437 99434437 1001 86380 86390 1
434334 99434334 1001 86380 86390 1
435709 99435709 1001 86380 86390 1
436769 99436769 1001 86380 86390 1
436908 99436908 1001 86380 86390 1
436568 99436568 1001 86380 86390 1
436370 99436370 1001 86380 86390 1
436574 99436574 1001 86380 86390 1
435928 99435928 1001 86380 86390 1
436196 99436196 1001 86380 86390 1
436112 99436112 1001 86380 86390 1
437194 99437194 1001 86380 86390 1
437224 99437224 1001 86380 86390 1
300011 99300011 1001 86380 86390 1
300620 99300620 1001 86380 86390 1
300712 99300712 1001 86380 86390 1
300459 99300459 1001 86380 86390 1
300377 99300377 1001 86380 86390 1
300152 99300152 1001 86380 86390 1
300153 99300153 1001 86380 86390 1
300780 99300780 1001 86380 86390 1
300871 99300871 1001 86380 86390 1
300786 99300786 1001 86380 86390 1
300877 99300877 1001 86380 86390 1
300774 99300774 1001 86380 86390 1
301374 99301374 1001 86380 86390 1
301415 99301415 1001 86380 86390 1
301407 99301407 1001 86380 86390 1
301510 99301510 1001 86380 86390 1
301274 99301274 1001 86380 86390 1
301171 99301171 1001 86380 86390 1
301213 99301213 1001 86380 86390 1
301254 99301254 1001 86380 86390 1
301333 99301333 1001 86380 86390 1
301058 99301058 1001 86380 86390 1
301127 99301127 1001 86380 86390 1
301746 99301746 1001 86380 86390 1
301608 99301608 1001 86380 86390 1
301634 99301634 1001 86380 86390 1
301636 99301636 1001 86380 86390 1
301688 99301688 1001 86380 86390 1
301627 99301627 1001 86380 86390 1
302256 99302256 1001 86380 86390 1
302379 99302379 1001 86380 86390 1
302089 99302089 1001 86380 86390 1
301991 99301991 1001 86380 86390 1
302121 99302121 1001 86380 86390 1
302147 99302147 1001 86380 86390 1
301813 99301813 1001 86380 86390 1
301871 99301871 1001 86380 86390 1
301861 99301861 1001 86380 86390 1
301913 99301913 1001 86380 86390 1
302444 99302444 1001 86380 86390 1
302483 99302483 1001 86380 86390 1
302392 99302392 1001 86380 86390 1
302458 99302458 1001 86380 86390 1
302465 99302465 1001 86380 86390 1
302429 99302429 1001 86380 86390 1
303130 99303130 1001 86380 86390 1
303118 99303118 1001 86380 86390 1
303157 99303157 1001 86380 86390 1
303159 99303159 1001 86380 86390 1
303087 99303087 1001 86380 86390 1
303193 99303193 1001 86380 86390 1
302928 99302928 1001 86380 86390 1
302814 99302814 1001 86380 86390 1
302829 99302829 1001 86380 86390 1
303001 99303001 1001 86380 86390 1
302771 99302771 1001 86380 86390 1
302619 99302619 1001 86380 86390 1
302634 99302634 1001 86380 86390 1
302674 99302674 1001 86380 86390 1
302765 99302765 1001 86380 86390 1
302778 99302778 1001 86380 86390 1
302792 99302792 1001 86380 86390 1
303324 99303324 1001 86380 86390 1
303354 99303354 1001 86380 86390 1
303976 99303976 1001 86380 86390 1
303838 99303838 1001 86380 86390 1
303863 99303863 1001 86380 86390 1
303840 99303840 1001 86380 86390 1
303491 99303491 1001 86380 86390 1
303583 99303583 1001 86380 86390 1
303493 99303493 1001 86380 86390 1
303475 99303475 1001 86380 86390 1
304198 99304198 1001 86380 86390 1
304692 99304692 1001 86380 86390 1
304733 99304733 1001 86380 86390 1
304830 99304830 1001 86380 86390 1
304687 99304687 1001 86380 86390 1
304677 99304677 1001 86380 86390 1
304508 99304508 1001 86380 86390 1
304457 99304457 1001 86380 86390 1
304652 99304652 1001 86380 86390 1
304395 99304395 1001 86380 86390 1
304396 99304396 1001 86380 86390 1
304295 99304295 1001 86380 86390 1
304401 99304401 1001 86380 86390 1
304324 99304324 1001 86380 86390 1
304392 99304392 1001 86380 86390 1
304861 99304861 1001 86380 86390 1
304981 99304981 1001 86380 86390 1
304969 99304969 1001 86380 86390 1
304944 99304944 1001 86380 86390 1
305584 99305584 1001 86380 86390 1
305498 99305498 1001 86380 86390 1
305351 99305351 1001 86380 86390 1
305377 99305377 1001 86380 86390 1
305291 99305291 1001 86380 86390 1
305370 99305370 1001 86380 86390 1
305436 99305436 1001 86380 86390 1
305374 99305374 1001 86380 86390 1
305453 99305453 1001 86380 86390 1
305466 99305466 1001 86380 86390 1
305108 99305108 1001 86380 86390 1
305070 99305070 1001 86380 86390 1
305137 99305137 1001 86380 86390 1
305191 99305191 1001 86380 86390 1
305270 99305270 1001 86380 86390 1
305271 99305271 1001 86380 86390 1
305089 99305089 1001 86380 86390 1
500076 99500076 1001 86380 86390 1
500107 99500107 1001 86380 86390 1
500083 99500083 1001 86380 86390 1
500109 99500109 1001 86380 86390 1
500175 99500175 1001 86380 86390 1
500188 99500188 1001 86380 86390 1
500737 99500737 1001 86380 86390 1
500763 99500763 1001 86380 86390 1
500754 99500754 1001 86380 86390 1
500630 99500630 1001 86380 86390 1
500507 99500507 1001 86380 86390 1
500574 99500574 1001 86380 86390 1
500460 99500460 1001 86380 86390 1
500233 99500233 1001 86380 86390 1
500369 99500369 1001 86380 86390 1
500280 99500280 1001 86380 86390 1
500968 99500968 1001 86380 86390 1
500866 99500866 1001 86380 86390 1
500896 99500896 1001 86380 86390 1
501610 99501610 1001 86380 86390 1
501453 99501453 1001 86380 86390 1
501234 99501234 1001 86380 86390 1
501315 99501315 1001 86380 86390 1
501419 99501419 1001 86380 86390 1
501085 99501085 1001 86380 86390 1
501088 99501088 1001 86380 86390 1
501092 99501092 1001 86380 86390 1
501759 99501759 1001 86380 86390 1
501749 99501749 1001 86380 86390 1
501802 99501802 1001 86380 86390 1
501816 99501816 1001 86380 86390 1
502356 99502356 1001 86380 86390 1
502158 99502158 1001 86380 86390 1
502243 99502243 1001 86380 86390 1
501885 99501885 1001 86380 86390 1
501878 99501878 1001 86380 86390 1
502596 99502596 1001 86380 86390 1
502600 99502600 1001 86380 86390 1
503099 99503099 1001 86380 86390 1
503272 99503272 1001 86380 86390 1
502935 99502935 1001 86380 86390 1
502961 99502961 1001 86380 86390 1
503017 99503017 1001 86380 86390 1
502725 99502725 1001 86380 86390 1
502829 99502829 1001 86380 86390 1
502707 99502707 1001 86380 86390 1
503433 99503433 1001 86380 86390 1
503449 99503449 1001 86380 86390 1
503450 99503450 1001 86380 86390 1
504016 99504016 1001 86380 86390 1
503926 99503926 1001 86380 86390 1
503983 99503983 1001 86380 86390 1
503920 99503920 1001 86380 86390 1
504011 99504011 1001 86380 86390 1
504063 99504063 1001 86380 86390 1
504111 99504111 1001 86380 86390 1
504113 99504113 1001 86380 86390 1
503880 99503880 1001 86380 86390 1
503882 99503882 1001 86380 86390 1
503562 99503562 1001 86380 86390 1
503645 99503645 1001 86380 86390 1
503595 99503595 1001 86380 86390 1
503636 99503636 1001 86380 86390 1
503675 99503675 1001 86380 86390 1
503534 99503534 1001 86380 86390 1
504210 99504210 1001 86380 86390 1
504200 99504200 1001 86380 86390 1
504252 99504252 1001 86380 86390 1
504162 99504162 1001 86380 86390 1
504229 99504229 1001 86380 86390 1
504140 99504140 1001 86380 86390 1
504821 99504821 1001 86380 86390 1
504663 99504663 1001 86380 86390 1
504653 99504653 1001 86380 86390 1
504616 99504616 1001 86380 86390 1
504568 99504568 1001 86380 86390 1
504543 99504543 1001 86380 86390 1
504440 99504440 1001 86380 86390 1
504377 99504377 1001 86380 86390 1
504395 99504395 1001 86380 86390 1
504491 99504491 1001 86380 86390 1
505060 99505060 1001 86380 86390 1
505685 99505685 1001 86380 86390 1
505574 99505574 1001 86380 86390 1
505762 99505762 1001 86380 86390 1
505400 99505400 1001 86380 86390 1
505233 99505233 1001 86380 86390 1
505311 99505311 1001 86380 86390 1
505250 99505250 1001 86380 86390 1
505799 99505799 1001 86380 86390 1
505955 99505955 1001 86380 86390 1
505878 99505878 1001 86380 86390 1
505841 99505841 1001 86380 86390 1
506429 99506429 1001 86380 86390 1
506434 99506434 1001 86380 86390 1
506436 99506436 1001 86380 86390 1
506414 99506414 1001 86380 86390 1
506367 99506367 1001 86380 86390 1
506186 99506186 1001 86380 86390 1
506368 99506368 1001 86380 86390 1
506231 99506231 1001 86380 86390 1
506067 99506067 1001 86380 86390 1
505994 99505994 1001 86380 86390 1
506701 99506701 1001 86380 86390 1
506613 99506613 1001 86380 86390 1
506678 99506678 1001 86380 86390 1
506653 99506653 1001 86380 86390 1
506629 99506629 1001 86380 86390 1
506773 99506773 1001 86380 86390 1
507419 99507419 1001 86380 86390 1
507245 99507245 1001 86380 86390 1
507297 99507297 1001 86380 86390 1
507380 99507380 1001 86380 86390 1
507329 99507329 1001 86380 86390 1
507227 99507227 1001 86380 86390 1
507050 99507050 1001 86380 86390 1
507159 99507159 1001 86380 86390 1
506881 99506881 1001 86380 86390 1
506975 99506975 1001 86380 86390 1
506925 99506925 1001 86380 86390 1
507486 99507486 1001 86380 86390 1
507443 99507443 1001 86380 86390 1
508121 99508121 1001 86380 86390 1
508228 99508228 1001 86380 86390 1
508180 99508180 1001 86380 86390 1
507928 99507928 1001 86380 86390 1
507981 99507981 1001 86380 86390 1
508000 99508000 1001 86380 86390 1
507923 99507923 1001 86380 86390 1
508002 99508002 1001 86380 86390 1
507846 99507846 1001 86380 86390 1
507830 99507830 1001 86380 86390 1
507740 99507740 1001 86380 86390 1
507766 99507766 1001 86380 86390 1
507637 99507637 1001 86380 86390 1
508273 99508273 1001 86380 86390 1
508274 99508274 1001 86380 86390 1
509042 99509042 1001 86380 86390 1
508937 99508937 1001 86380 86390 1
508951 99508951 1001 86380 86390 1
508930 99508930 1001 86380 86390 1
508959 99508959 1001 86380 86390 1
508791 99508791 1001 86380 86390 1
508740 99508740 1001 86380 86390 1
508833 99508833 1001 86380 86390 1
508758 99508758 1001 86380 86390 1
508684 99508684 1001 86380 86390 1
508711 99508711 1001 86380 86390 1
508686 99508686 1001 86380 86390 1
508518 99508518 1001 86380 86390 1
508547 99508547 1001 86380 86390 1
508485 99508485 1001 86380 86390 1
508504 99508504 1001 86380 86390 1
509712 99509712 1001 86380 86390 1
509781 99509781 1001 86380 86390 1
509502 99509502 1001 86380 86390 1
509623 99509623 1001 86380 86390 1
509560 99509560 1001 86380 86390 1
509667 99509667 1001 86380 86390 1
509334 99509334 1001 86380 86390 1
509350 99509350 1001 86380 86390 1
509389 99509389 1001 86380 86390 1
509378 99509378 1001 86380 86390 1
510077 99510077 1001 86380 86390 1
510572 99510572 1001 86380 86390 1
510690 99510690 1001 86380 86390 1
510704 99510704 1001 86380 86390 1
510657 99510657 1001 86380 86390 1
510420 99510420 1001 86380 86390 1
510395 99510395 1001 86380 86390 1
510500 99510500 1001 86380 86390 1
510403 99510403 1001 86380 86390 1
510119 99510119 1001 86380 86390 1
510250 99510250 1001 86380 86390 1
510269 99510269 1001 86380 86390 1
510740 99510740 1001 86380 86390 1
510772 99510772 1001 86380 86390 1
511490 99511490 1001 86380 86390 1
511387 99511387 1001 86380 86390 1
511499 99511499 1001 86380 86390 1
511142 99511142 1001 86380 86390 1
511272 99511272 1001 86380 86390 1
511195 99511195 1001 86380 86390 1
511223 99511223 1001 86380 86390 1
511254 99511254 1001 86380 86390 1
511076 99511076 1001 86380 86390 1
510963 99510963 1001 86380 86390 1
511108 99511108 1001 86380 86390 1
511005 99511005 1001 86380 86390 1
510993 99510993 1001 86380 86390 1
510969 99510969 1001 86380 86390 1
511648 99511648 1001 86380 86390 1
511586 99511586 1001 86380 86390 1
511690 99511690 1001 86380 86390 1
512325 99512325 1001 86380 86390 1
511993 99511993 1001 86380 86390 1
512027 99512027 1001 86380 86390 1
511978 99511978 1001 86380 86390 1
511915 99511915 1001 86380 86390 1
511918 99511918 1001 86380 86390 1
511792 99511792 1001 86380 86390 1
511767 99511767 1001 86380 86390 1
511795 99511795 1001 86380 86390 1
512510 99512510 1001 86380 86390 1
512504 99512504 1001 86380 86390 1
512401 99512401 1001 86380 86390 1
513180 99513180 1001 86380 86390 1
513183 99513183 1001 86380 86390 1
513070 99513070 1001 86380 86390 1
513188 99513188 1001 86380 86390 1
512825 99512825 1001 86380 86390 1
512931 99512931 1001 86380 86390 1
512768 99512768 1001 86380 86390 1
512707 99512707 1001 86380 86390 1
513293 99513293 1001 86380 86390 1
513333 99513333 1001 86380 86390 1
513287 99513287 1001 86380 86390 1
513317 99513317 1001 86380 86390 1
513927 99513927 1001 86380 86390 1
513812 99513812 1001 86380 86390 1
513529 99513529 1001 86380 86390 1
513459 99513459 1001 86380 86390 1
513433 99513433 1001 86380 86390 1
513550 99513550 1001 86380 86390 1
514100 99514100 1001 86380 86390 1
514152 99514152 1001 86380 86390 1
514232 99514232 1001 86380 86390 1
514683 99514683 1001 86380 86390 1
514802 99514802 1001 86380 86390 1
514496 99514496 1001 86380 86390 1
514486 99514486 1001 86380 86390 1
514513 99514513 1001 86380 86390 1
514593 99514593 1001 86380 86390 1
514504 99514504 1001 86380 86390 1
514543 99514543 1001 86380 86390 1
514624 99514624 1001 86380 86390 1
514332 99514332 1001 86380 86390 1
514281 99514281 1001 86380 86390 1
514441 99514441 1001 86380 86390 1
514867 99514867 1001 86380 86390 1
514909 99514909 1001 86380 86390 1
515014 99515014 1001 86380 86390 1
515020 99515020 1001 86380 86390 1
514996 99514996 1001 86380 86390 1
515620 99515620 1001 86380 86390 1
515682 99515682 1001 86380 86390 1
515534 99515534 1001 86380 86390 1
515540 99515540 1001 86380 86390 1
515479 99515479 1001 86380 86390 1
515306 99515306 1001 86380 86390 1
515386 99515386 1001 86380 86390 1
515166 99515166 1001 86380 86390 1
515218 99515218 1001 86380 86390 1
515141 99515141 1001 86380 86390 1
515259 99515259 1001 86380 86390 1
515138 99515138 1001 86380 86390 1
515862 99515862 1001 86380 86390 1
515696 99515696 1001 86380 86390 1
515858 99515858 1001 86380 86390 1
515794 99515794 1001 86380 86390 1
516498 99516498 1001 86380 86390 1
516213 99516213 1001 86380 86390 1
516098 99516098 1001 86380 86390 1
516218 99516218 1001 86380 86390 1
516045 99516045 1001 86380 86390 1
515996 99515996 1001 86380 86390 1
515921 99515921 1001 86380 86390 1
516004 99516004 1001 86380 86390 1
516627 99516627 1001 86380 86390 1
516511 99516511 1001 86380 86390 1
516576 99516576 1001 86380 86390 1
516590 99516590 1001 86380 86390 1
516620 99516620 1001 86380 86390 1
517277 99517277 1001 86380 86390 1
516945 99516945 1001 86380 86390 1
516844 99516844 1001 86380 86390 1
516782 99516782 1001 86380 86390 1
516873 99516873 1001 86380 86390 1
516822 99516822 1001 86380 86390 1
516836 99516836 1001 86380 86390 1
516720 99516720 1001 86380 86390 1
516786 99516786 1001 86380 86390 1
516904 99516904 1001 86380 86390 1
516816 99516816 1001 86380 86390 1
517449 99517449 1001 86380 86390 1
517440 99517440 1001 86380 86390 1
517380 99517380 1001 86380 86390 1
517421 99517421 1001 86380 86390 1
518111 99518111 1001 86380 86390 1
518061 99518061 1001 86380 86390 1
518144 99518144 1001 86380 86390 1
518110 99518110 1001 86380 86390 1
517934 99517934 1001 86380 86390 1
517807 99517807 1001 86380 86390 1
517850 99517850 1001 86380 86390 1
517696 99517696 1001 86380 86390 1
517551 99517551 1001 86380 86390 1
518289 99518289 1001 86380 86390 1
518315 99518315 1001 86380 86390 1
518292 99518292 1001 86380 86390 1
518189 99518189 1001 86380 86390 1
518208 99518208 1001 86380 86390 1
518811 99518811 1001 86380 86390 1
518891 99518891 1001 86380 86390 1
518919 99518919 1001 86380 86390 1
518936 99518936 1001 86380 86390 1
518577 99518577 1001 86380 86390 1
518695 99518695 1001 86380 86390 1
518608 99518608 1001 86380 86390 1
518675 99518675 1001 86380 86390 1
518767 99518767 1001 86380 86390 1
518568 99518568 1001 86380 86390 1
518470 99518470 1001 86380 86390 1
519079 99519079 1001 86380 86390 1
519042 99519042 1001 86380 86390 1
519751 99519751 1001 86380 86390 1
519417 99519417 1001 86380 86390 1
519447 99519447 1001 86380 86390 1
519245 99519245 1001 86380 86390 1
519362 99519362 1001 86380 86390 1
519311 99519311 1001 86380 86390 1
519314 99519314 1001 86380 86390 1
519267 99519267 1001 86380 86390 1
519230 99519230 1001 86380 86390 1
520019 99520019 1001 86380 86390 1
519905 99519905 1001 86380 86390 1
519894 99519894 1001 86380 86390 1
519935 99519935 1001 86380 86390 1
519950 99519950 1001 86380 86390 1
519821 99519821 1001 86380 86390 1
520565 99520565 1001 86380 86390 1
520483 99520483 1001 86380 86390 1
520484 99520484 1001 86380 86390 1
520311 99520311 1001 86380 86390 1
520324 99520324 1001 86380 86390 1
520405 99520405 1001 86380 86390 1
520052 99520052 1001 86380 86390 1
520781 99520781 1001 86380 86390 1
520666 99520666 1001 86380 86390 1
520670 99520670 1001 86380 86390 1
521463 99521463 1001 86380 86390 1
521347 99521347 1001 86380 86390 1
521414 99521414 1001 86380 86390 1
521057 99521057 1001 86380 86390 1
521215 99521215 1001 86380 86390 1
521059 99521059 1001 86380 86390 1
521114 99521114 1001 86380 86390 1
521140 99521140 1001 86380 86390 1
521077 99521077 1001 86380 86390 1
520847 99520847 1001 86380 86390 1
521022 99521022 1001 86380 86390 1
520854 99520854 1001 86380 86390 1
520946 99520946 1001 86380 86390 1
521593 99521593 1001 86380 86390 1
521645 99521645 1001 86380 86390 1
521500 99521500 1001 86380 86390 1
521655 99521655 1001 86380 86390 1
522256 99522256 1001 86380 86390 1
522114 99522114 1001 86380 86390 1
522089 99522089 1001 86380 86390 1
522211 99522211 1001 86380 86390 1
522098 99522098 1001 86380 86390 1
522074 99522074 1001 86380 86390 1
521948 99521948 1001 86380 86390 1
522039 99522039 1001 86380 86390 1
521911 99521911 1001 86380 86390 1
521915 99521915 1001 86380 86390 1
521879 99521879 1001 86380 86390 1
521764 99521764 1001 86380 86390 1
521715 99521715 1001 86380 86390 1
521717 99521717 1001 86380 86390 1
521824 99521824 1001 86380 86390 1
522317 99522317 1001 86380 86390 1
522369 99522369 1001 86380 86390 1
522421 99522421 1001 86380 86390 1
522938 99522938 1001 86380 86390 1
523083 99523083 1001 86380 86390 1
523085 99523085 1001 86380 86390 1
522929 99522929 1001 86380 86390 1
523097 99523097 1001 86380 86390 1
522876 99522876 1001 86380 86390 1
522802 99522802 1001 86380 86390 1
522692 99522692 1001 86380 86390 1
522695 99522695 1001 86380 86390 1
522567 99522567 1001 86380 86390 1
522633 99522633 1001 86380 86390 1
523143 99523143 1001 86380 86390 1
523169 99523169 1001 86380 86390 1
523745 99523745 1001 86380 86390 1
523656 99523656 1001 86380 86390 1
523592 99523592 1001 86380 86390 1
523734 99523734 1001 86380 86390 1
523607 99523607 1001 86380 86390 1
523521 99523521 1001 86380 86390 1
523463 99523463 1001 86380 86390 1
523478 99523478 1001 86380 86390 1
524084 99524084 1001 86380 86390 1
524022 99524022 1001 86380 86390 1
524037 99524037 1001 86380 86390 1
523962 99523962 1001 86380 86390 1
524094 99524094 1001 86380 86390 1
524719 99524719 1001 86380 86390 1
524578 99524578 1001 86380 86390 1
524617 99524617 1001 86380 86390 1
524682 99524682 1001 86380 86390 1
524592 99524592 1001 86380 86390 1
524624 99524624 1001 86380 86390 1
524450 99524450 1001 86380 86390 1
524425 99524425 1001 86380 86390 1
524444 99524444 1001 86380 86390 1
524366 99524366 1001 86380 86390 1
524548 99524548 1001 86380 86390 1
524447 99524447 1001 86380 86390 1
524298 99524298 1001 86380 86390 1
525445 99525445 1001 86380 86390 1
525536 99525536 1001 86380 86390 1
525292 99525292 1001 86380 86390 1
525208 99525208 1001 86380 86390 1
525113 99525113 1001 86380 86390 1
525025 99525025 1001 86380 86390 1
525716 99525716 1001 86380 86390 1
525615 99525615 1001 86380 86390 1
526320 99526320 1001 86380 86390 1
526271 99526271 1001 86380 86390 1
526221 99526221 1001 86380 86390 1
526311 99526311 1001 86380 86390 1
526304 99526304 1001 86380 86390 1
526180 99526180 1001 86380 86390 1
526156 99526156 1001 86380 86390 1
526202 99526202 1001 86380 86390 1
525908 99525908 1001 86380 86390 1
526004 99526004 1001 86380 86390 1
525813 99525813 1001 86380 86390 1
526459 99526459 1001 86380 86390 1
526514 99526514 1001 86380 86390 1
526541 99526541 1001 86380 86390 1
526535 99526535 1001 86380 86390 1
527108 99527108 1001 86380 86390 1
527083 99527083 1001 86380 86390 1
527170 99527170 1001 86380 86390 1
526875 99526875 1001 86380 86390 1
526867 99526867 1001 86380 86390 1
526909 99526909 1001 86380 86390 1
526845 99526845 1001 86380 86390 1
526899 99526899 1001 86380 86390 1
526964 99526964 1001 86380 86390 1
526721 99526721 1001 86380 86390 1
526791 99526791 1001 86380 86390 1
526702 99526702 1001 86380 86390 1
527351 99527351 1001 86380 86390 1
527395 99527395 1001 86380 86390 1
527371 99527371 1001 86380 86390 1
527911 99527911 1001 86380 86390 1
527991 99527991 1001 86380 86390 1
528070 99528070 1001 86380 86390 1
527845 99527845 1001 86380 86390 1
527506 99527506 1001 86380 86390 1
527571 99527571 1001 86380 86390 1
527472 99527472 1001 86380 86390 1
527512 99527512 1001 86380 86390 1
527628 99527628 1001 86380 86390 1
527517 99527517 1001 86380 86390 1
527609 99527609 1001 86380 86390 1
528217 99528217 1001 86380 86390 1
528144 99528144 1001 86380 86390 1
528853 99528853 1001 86380 86390 1
528811 99528811 1001 86380 86390 1
528568 99528568 1001 86380 86390 1
528491 99528491 1001 86380 86390 1
528518 99528518 1001 86380 86390 1
528573 99528573 1001 86380 86390 1
528539 99528539 1001 86380 86390 1
528310 99528310 1001 86380 86390 1
528390 99528390 1001 86380 86390 1
529084 99529084 1001 86380 86390 1
529009 99529009 1001 86380 86390 1
529690 99529690 1001 86380 86390 1
529540 99529540 1001 86380 86390 1
529687 99529687 1001 86380 86390 1
529558 99529558 1001 86380 86390 1
529485 99529485 1001 86380 86390 1
529488 99529488 1001 86380 86390 1
529413 99529413 1001 86380 86390 1
529440 99529440 1001 86380 86390 1
529114 99529114 1001 86380 86390 1
529143 99529143 1001 86380 86390 1
529815 99529815 1001 86380 86390 1
529780 99529780 1001 86380 86390 1
529900 99529900 1001 86380 86390 1
530400 99530400 1001 86380 86390 1
530195 99530195 1001 86380 86390 1
530292 99530292 1001 86380 86390 1
530070 99530070 1001 86380 86390 1
530019 99530019 1001 86380 86390 1
530602 99530602 1001 86380 86390 1
530698 99530698 1001 86380 86390 1
530701 99530701 1001 86380 86390 1
531318 99531318 1001 86380 86390 1
531345 99531345 1001 86380 86390 1
531194 99531194 1001 86380 86390 1
531287 99531287 1001 86380 86390 1
531161 99531161 1001 86380 86390 1
531175 99531175 1001 86380 86390 1
531015 99531015 1001 86380 86390 1
531081 99531081 1001 86380 86390 1
530966 99530966 1001 86380 86390 1
530760 99530760 1001 86380 86390 1
530828 99530828 1001 86380 86390 1
530868 99530868 1001 86380 86390 1
530817 99530817 1001 86380 86390 1
530870 99530870 1001 86380 86390 1
530898 99530898 1001 86380 86390 1
530925 99530925 1001 86380 86390 1
531510 99531510 1001 86380 86390 1
531472 99531472 1001 86380 86390 1
531568 99531568 1001 86380 86390 1
532041 99532041 1001 86380 86390 1
532126 99532126 1001 86380 86390 1
531901 99531901 1001 86380 86390 1
531966 99531966 1001 86380 86390 1
531843 99531843 1001 86380 86390 1
531690 99531690 1001 86380 86390 1
531600 99531600 1001 86380 86390 1
531771 99531771 1001 86380 86390 1
531688 99531688 1001 86380 86390 1
532345 99532345 1001 86380 86390 1
532284 99532284 1001 86380 86390 1
532211 99532211 1001 86380 86390 1
532945 99532945 1001 86380 86390 1
532921 99532921 1001 86380 86390 1
532740 99532740 1001 86380 86390 1
532754 99532754 1001 86380 86390 1
532808 99532808 1001 86380 86390 1
532644 99532644 1001 86380 86390 1
532482 99532482 1001 86380 86390 1
532565 99532565 1001 86380 86390 1
532436 99532436 1001 86380 86390 1
533200 99533200 1001 86380 86390 1
533748 99533748 1001 86380 86390 1
533791 99533791 1001 86380 86390 1
533536 99533536 1001 86380 86390 1
533615 99533615 1001 86380 86390 1
533629 99533629 1001 86380 86390 1
533529 99533529 1001 86380 86390 1
533623 99533623 1001 86380 86390 1
533354 99533354 1001 86380 86390 1
533424 99533424 1001 86380 86390 1
533270 99533270 1001 86380 86390 1
534431 99534431 1001 86380 86390 1
534328 99534328 1001 86380 86390 1
534341 99534341 1001 86380 86390 1
534472 99534472 1001 86380 86390 1
534372 99534372 1001 86380 86390 1
534478 99534478 1001 86380 86390 1
534830 99534830 1001 86380 86390 1
534884 99534884 1001 86380 86390 1
534886 99534886 1001 86380 86390 1
535400 99535400 1001 86380 86390 1
535349 99535349 1001 86380 86390 1
535314 99535314 1001 86380 86390 1
535365 99535365 1001 86380 86390 1
535458 99535458 1001 86380 86390 1
535294 99535294 1001 86380 86390 1
535181 99535181 1001 86380 86390 1
534893 99534893 1001 86380 86390 1
534913 99534913 1001 86380 86390 1
535575 99535575 1001 86380 86390 1
535550 99535550 1001 86380 86390 1
535541 99535541 1001 86380 86390 1
535635 99535635 1001 86380 86390 1
535700 99535700 1001 86380 86390 1
536138 99536138 1001 86380 86390 1
536267 99536267 1001 86380 86390 1
536231 99536231 1001 86380 86390 1
536002 99536002 1001 86380 86390 1
536087 99536087 1001 86380 86390 1
536051 99536051 1001 86380 86390 1
535923 99535923 1001 86380 86390 1
536399 99536399 1001 86380 86390 1
536478 99536478 1001 86380 86390 1
536415 99536415 1001 86380 86390 1
536457 99536457 1001 86380 86390 1
536446 99536446 1001 86380 86390 1
536355 99536355 1001 86380 86390 1
537010 99537010 1001 86380 86390 1
536776 99536776 1001 86380 86390 1
536857 99536857 1001 86380 86390 1
536614 99536614 1001 86380 86390 1
537302 99537302 1001 86380 86390 1
537230 99537230 1001 86380 86390 1
537165 99537165 1001 86380 86390 1
537361 99537361 1001 86380 86390 1
537800 99537800 1001 86380 86390 1
537968 99537968 1001 86380 86390 1
537604 99537604 1001 86380 86390 1
537594 99537594 1001 86380 86390 1
537675 99537675 1001 86380 86390 1
537779 99537779 1001 86380 86390 1
537781 99537781 1001 86380 86390 1
537730 99537730 1001 86380 86390 1
537587 99537587 1001 86380 86390 1
537440 99537440 1001 86380 86390 1
537548 99537548 1001 86380 86390 1
538023 99538023 1001 86380 86390 1
538031 99538031 1001 86380 86390 1
538160 99538160 1001 86380 86390 1
538642 99538642 1001 86380 86390 1
538807 99538807 1001 86380 86390 1
538645 99538645 1001 86380 86390 1
538570 99538570 1001 86380 86390 1
538410 99538410 1001 86380 86390 1
538427 99538427 1001 86380 86390 1
538286 99538286 1001 86380 86390 1
538356 99538356 1001 86380 86390 1
538919 99538919 1001 86380 86390 1
538828 99538828 1001 86380 86390 1
539604 99539604 1001 86380 86390 1
539478 99539478 1001 86380 86390 1
539556 99539556 1001 86380 86390 1
539457 99539457 1001 86380 86390 1
539163 99539163 1001 86380 86390 1
539074 99539074 1001 86380 86390 1
539026 99539026 1001 86380 86390 1
539039 99539039 1001 86380 86390 1
539157 99539157 1001 86380 86390 1
539213 99539213 1001 86380 86390 1
539691 99539691 1001 86380 86390 1
539812 99539812 1001 86380 86390 1
539749 99539749 1001 86380 86390 1
540320 99540320 1001 86380 86390 1
540386 99540386 1001 86380 86390 1
540389 99540389 1001 86380 86390 1
540119 99540119 1001 86380 86390 1
540199 99540199 1001 86380 86390 1
540222 99540222 1001 86380 86390 1
539863 99539863 1001 86380 86390 1
539973 99539973 1001 86380 86390 1
540469 99540469 1001 86380 86390 1
540548 99540548 1001 86380 86390 1
540527 99540527 1001 86380 86390 1
541157 99541157 1001 86380 86390 1
541226 99541226 1001 86380 86390 1
540914 99540914 1001 86380 86390 1
541006 99541006 1001 86380 86390 1
541058 99541058 1001 86380 86390 1
540902 99540902 1001 86380 86390 1
540970 99540970 1001 86380 86390 1
540690 99540690 1001 86380 86390 1
540704 99540704 1001 86380 86390 1
540846 99540846 1001 86380 86390 1
540859 99540859 1001 86380 86390 1
540710 99540710 1001 86380 86390 1
541439 99541439 1001 86380 86390 1
541443 99541443 1001 86380 86390 1
542008 99542008 1001 86380 86390 1
541920 99541920 1001 86380 86390 1
542113 99542113 1001 86380 86390 1
541786 99541786 1001 86380 86390 1
541754 99541754 1001 86380 86390 1
541835 99541835 1001 86380 86390 1
541529 99541529 1001 86380 86390 1
541568 99541568 1001 86380 86390 1
541504 99541504 1001 86380 86390 1
541571 99541571 1001 86380 86390 1
541626 99541626 1001 86380 86390 1
542272 99542272 1001 86380 86390 1
542132 99542132 1001 86380 86390 1
542126 99542126 1001 86380 86390 1
542793 99542793 1001 86380 86390 1
542819 99542819 1001 86380 86390 1
542769 99542769 1001 86380 86390 1
542764 99542764 1001 86380 86390 1
542636 99542636 1001 86380 86390 1
542461 99542461 1001 86380 86390 1
543053 99543053 1001 86380 86390 1
543018 99543018 1001 86380 86390 1
543770 99543770 1001 86380 86390 1
543740 99543740 1001 86380 86390 1
543742 99543742 1001 86380 86390 1
543597 99543597 1001 86380 86390 1
543707 99543707 1001 86380 86390 1
543501 99543501 1001 86380 86390 1
543566 99543566 1001 86380 86390 1
543411 99543411 1001 86380 86390 1
543503 99543503 1001 86380 86390 1
543466 99543466 1001 86380 86390 1
543548 99543548 1001 86380 86390 1
543523 99543523 1001 86380 86390 1
543153 99543153 1001 86380 86390 1
543169 99543169 1001 86380 86390 1
543157 99543157 1001 86380 86390 1
543249 99543249 1001 86380 86390 1
543225 99543225 1001 86380 86390 1
543846 99543846 1001 86380 86390 1
544487 99544487 1001 86380 86390 1
544424 99544424 1001 86380 86390 1
544453 99544453 1001 86380 86390 1
544591 99544591 1001 86380 86390 1
544354 99544354 1001 86380 86390 1
544291 99544291 1001 86380 86390 1
544243 99544243 1001 86380 86390 1
544261 99544261 1001 86380 86390 1
544196 99544196 1001 86380 86390 1
544197 99544197 1001 86380 86390 1
544095 99544095 1001 86380 86390 1
544170 99544170 1001 86380 86390 1
544727 99544727 1001 86380 86390 1
544677 99544677 1001 86380 86390 1
415359 379 1001 22560 23037 1
514658 1012 1001 58504 58803 1
534312 475 1001 68477 68776 1
534319 868 1002 28017 40496 1
400015 99400015 1001 86380 86390 1
400094 99400094 1001 86380 86390 1
400268 99400268 1001 86380 86390 1
400370 99400370 1001 86380 86390 1
400485 99400485 1001 86380 86390 1
400433 99400433 1001 86380 86390 1
400528 99400528 1001 86380 86390 1
400721 99400721 1001 86380 86390 1
400673 99400673 1001 86380 86390 1
400907 99400907 1001 86380 86390 1
401136 99401136 1001 86380 86390 1
401260 99401260 1001 86380 86390 1
401183 99401183 1001 86380 86390 1
401293 99401293 1001 86380 86390 1
401483 99401483 1001 86380 86390 1
401365 99401365 1001 86380 86390 1
401685 99401685 1001 86380 86390 1
401677 99401677 1001 86380 86390 1
401818 99401818 1001 86380 86390 1
401968 99401968 1001 86380 86390 1
402034 99402034 1001 86380 86390 1
402190 99402190 1001 86380 86390 1
402251 99402251 1001 86380 86390 1
402567 99402567 1001 86380 86390 1
402911 99402911 1001 86380 86390 1
403176 99403176 1001 86380 86390 1
403296 99403296 1001 86380 86390 1
403506 99403506 1001 86380 86390 1
403494 99403494 1001 86380 86390 1
403447 99403447 1001 86380 86390 1
403645 99403645 1001 86380 86390 1
403792 99403792 1001 86380 86390 1
403793 99403793 1001 86380 86390 1
403995 99403995 1001 86380 86390 1
404239 99404239 1001 86380 86390 1
404163 99404163 1001 86380 86390 1
404311 99404311 1001 86380 86390 1
404640 99404640 1001 86380 86390 1
404595 99404595 1001 86380 86390 1
404701 99404701 1001 86380 86390 1
404881 99404881 1001 86380 86390 1
405309 99405309 1001 86380 86390 1
405397 99405397 1001 86380 86390 1
405575 99405575 1001 86380 86390 1
405835 99405835 1001 86380 86390 1
405879 99405879 1001 86380 86390 1
406067 99406067 1001 86380 86390 1
406040 99406040 1001 86380 86390 1
406122 99406122 1001 86380 86390 1
406302 99406302 1001 86380 86390 1
406472 99406472 1001 86380 86390 1
406700 99406700 1001 86380 86390 1
406743 99406743 1001 86380 86390 1
406852 99406852 1001 86380 86390 1
407149 99407149 1001 86380 86390 1
407619 99407619 1001 86380 86390 1
407700 99407700 1001 86380 86390 1
408086 99408086 1001 86380 86390 1
408151 99408151 1001 86380 86390 1
408203 99408203 1001 86380 86390 1
408159 99408159 1001 86380 86390 1
408359 99408359 1001 86380 86390 1
408598 99408598 1001 86380 86390 1
408666 99408666 1001 86380 86390 1
408730 99408730 1001 86380 86390 1
408758 99408758 1001 86380 86390 1
408761 99408761 1001 86380 86390 1
408861 99408861 1001 86380 86390 1
408965 99408965 1001 86380 86390 1
409028 99409028 1001 86380 86390 1
409087 99409087 1001 86380 86390 1
409375 99409375 1001 86380 86390 1
409466 99409466 1001 86380 86390 1
409549 99409549 1001 86380 86390 1
410001 99410001 1001 86380 86390 1
410058 99410058 1001 86380 86390 1
410111 99410111 1001 86380 86390 1
410322 99410322 1001 86380 86390 1
410417 99410417 1001 86380 86390 1
410643 99410643 1001 86380 86390 1
410726 99410726 1001 86380 86390 1
410703 99410703 1001 86380 86390 1
410846 99410846 1001 86380 86390 1
411003 99411003 1001 86380 86390 1
411025 99411025 1001 86380 86390 1
411043 99411043 1001 86380 86390 1
411215 99411215 1001 86380 86390 1
411153 99411153 1001 86380 86390 1
411515 99411515 1001 86380 86390 1
411498 99411498 1001 86380 86390 1
411681 99411681 1001 86380 86390 1
411856 99411856 1001 86380 86390 1
411871 99411871 1001 86380 86390 1
411997 99411997 1001 86380 86390 1
412429 99412429 1001 86380 86390 1
412346 99412346 1001 86380 86390 1
413385 99413385 1001 86380 86390 1
413489 99413489 1001 86380 86390 1
413058 99413058 1001 86380 86390 1
412942 99412942 1001 86380 86390 1
413151 99413151 1001 86380 86390 1
413234 99413234 1001 86380 86390 1
413056 99413056 1001 86380 86390 1
412560 99412560 1001 86380 86390 1
412765 99412765 1001 86380 86390 1
412835 99412835 1001 86380 86390 1
414058 99414058 1001 86380 86390 1
414031 99414031 1001 86380 86390 1
415077 99415077 1001 86380 86390 1
415008 99415008 1001 86380 86390 1
415273 99415273 1001 86380 86390 1
414822 99414822 1001 86380 86390 1
414731 99414731 1001 86380 86390 1
414733 99414733 1001 86380 86390 1
414168 99414168 1001 86380 86390 1
414414 99414414 1001 86380 86390 1
414131 99414131 1001 86380 86390 1
415367 99415367 1001 86380 86390 1
415476 99415476 1001 86380 86390 1
415529 99415529 1001 86380 86390 1
415373 99415373 1001 86380 86390 1
415455 99415455 1001 86380 86390 1
415714 99415714 1001 86380 86390 1
415545 99415545 1001 86380 86390 1
415670 99415670 1001 86380 86390 1
416641 99416641 1001 86380 86390 1
415882 99415882 1001 86380 86390 1
415864 99415864 1001 86380 86390 1
416129 99416129 1001 86380 86390 1
415732 99415732 1001 86380 86390 1
415820 99415820 1001 86380 86390 1
415772 99415772 1001 86380 86390 1
415880 99415880 1001 86380 86390 1
417092 99417092 1001 86380 86390 1
417138 99417138 1001 86380 86390 1
417402 99417402 1001 86380 86390 1
417048 99417048 1001 86380 86390 1
417263 99417263 1001 86380 86390 1
417227 99417227 1001 86380 86390 1
417063 99417063 1001 86380 86390 1
417503 99417503 1001 86380 86390 1
417469 99417469 1001 86380 86390 1
418739 99418739 1001 86380 86390 1
418512 99418512 1001 86380 86390 1
418646 99418646 1001 86380 86390 1
418791 99418791 1001 86380 86390 1
418172 99418172 1001 86380 86390 1
418937 99418937 1001 86380 86390 1
419057 99419057 1001 86380 86390 1
418859 99418859 1001 86380 86390 1
419019 99419019 1001 86380 86390 1
419206 99419206 1001 86380 86390 1
418819 99418819 1001 86380 86390 1
420217 99420217 1001 86380 86390 1
420323 99420323 1001 86380 86390 1
420073 99420073 1001 86380 86390 1
420075 99420075 1001 86380 86390 1
420170 99420170 1001 86380 86390 1
419805 99419805 1001 86380 86390 1
420009 99420009 1001 86380 86390 1
419347 99419347 1001 86380 86390 1
419424 99419424 1001 86380 86390 1
419450 99419450 1001 86380 86390 1
419243 99419243 1001 86380 86390 1
419502 99419502 1001 86380 86390 1
420740 99420740 1001 86380 86390 1
419211 99419211 1001 86380 86390 1
420499 99420499 1001 86380 86390 1
420591 99420591 1001 86380 86390 1
420797 99420797 1001 86380 86390 1
420785 99420785 1001 86380 86390 1
421949 99421949 1001 86380 86390 1
421787 99421787 1001 86380 86390 1
421853 99421853 1001 86380 86390 1
421615 99421615 1001 86380 86390 1
421363 99421363 1001 86380 86390 1
421310 99421310 1001 86380 86390 1
420915 99420915 1001 86380 86390 1
420920 99420920 1001 86380 86390 1
421111 99421111 1001 86380 86390 1
422162 99422162 1001 86380 86390 1
422336 99422336 1001 86380 86390 1
422157 99422157 1001 86380 86390 1
423690 99423690 1001 86380 86390 1
423646 99423646 1001 86380 86390 1
423650 99423650 1001 86380 86390 1
423672 99423672 1001 86380 86390 1
423167 99423167 1001 86380 86390 1
423057 99423057 1001 86380 86390 1
423007 99423007 1001 86380 86390 1
422973 99422973 1001 86380 86390 1
423104 99423104 1001 86380 86390 1
422677 99422677 1001 86380 86390 1
422792 99422792 1001 86380 86390 1
424121 99424121 1001 86380 86390 1
423801 99423801 1001 86380 86390 1
423818 99423818 1001 86380 86390 1
423790 99423790 1001 86380 86390 1
425325 99425325 1001 86380 86390 1
425357 99425357 1001 86380 86390 1
425289 99425289 1001 86380 86390 1
425317 99425317 1001 86380 86390 1
424800 99424800 1001 86380 86390 1
424771 99424771 1001 86380 86390 1
424606 99424606 1001 86380 86390 1
424318 99424318 1001 86380 86390 1
425581 99425581 1001 86380 86390 1
425742 99425742 1001 86380 86390 1
425797 99425797 1001 86380 86390 1
425407 99425407 1001 86380 86390 1
425545 99425545 1001 86380 86390 1
425731 99425731 1001 86380 86390 1
426702 99426702 1001 86380 86390 1
426703 99426703 1001 86380 86390 1
427063 99427063 1001 86380 86390 1
427100 99427100 1001 86380 86390 1
426368 99426368 1001 86380 86390 1
426443 99426443 1001 86380 86390 1
425957 99425957 1001 86380 86390 1
426146 99426146 1001 86380 86390 1
426213 99426213 1001 86380 86390 1
427484 99427484 1001 86380 86390 1
427361 99427361 1001 86380 86390 1
427280 99427280 1001 86380 86390 1
427281 99427281 1001 86380 86390 1
428577 99428577 1001 86380 86390 1
428488 99428488 1001 86380 86390 1
428361 99428361 1001 86380 86390 1
428422 99428422 1001 86380 86390 1
428127 99428127 1001 86380 86390 1
428136 99428136 1001 86380 86390 1
427899 99427899 1001 86380 86390 1
427779 99427779 1001 86380 86390 1
427828 99427828 1001 86380 86390 1
427857 99427857 1001 86380 86390 1
427838 99427838 1001 86380 86390 1
427818 99427818 1001 86380 86390 1
427551 99427551 1001 86380 86390 1
427751 99427751 1001 86380 86390 1
428829 99428829 1001 86380 86390 1
430330 99430330 1001 86380 86390 1
430109 99430109 1001 86380 86390 1
429981 99429981 1001 86380 86390 1
430036 99430036 1001 86380 86390 1
429934 99429934 1001 86380 86390 1
429325 99429325 1001 86380 86390 1
429384 99429384 1001 86380 86390 1
430647 99430647 1001 86380 86390 1
430748 99430748 1001 86380 86390 1
430483 99430483 1001 86380 86390 1
431922 99431922 1001 86380 86390 1
432033 99432033 1001 86380 86390 1
431633 99431633 1001 86380 86390 1
431545 99431545 1001 86380 86390 1
431525 99431525 1001 86380 86390 1
431126 99431126 1001 86380 86390 1
430984 99430984 1001 86380 86390 1
430943 99430943 1001 86380 86390 1
432249 99432249 1001 86380 86390 1
432158 99432158 1001 86380 86390 1
432209 99432209 1001 86380 86390 1
432286 99432286 1001 86380 86390 1
433522 99433522 1001 86380 86390 1
433500 99433500 1001 86380 86390 1
433484 99433484 1001 86380 86390 1
433141 99433141 1001 86380 86390 1
433060 99433060 1001 86380 86390 1
433185 99433185 1001 86380 86390 1
432493 99432493 1001 86380 86390 1
433735 99433735 1001 86380 86390 1
435367 99435367 1001 86380 86390 1
435147 99435147 1001 86380 86390 1
434646 99434646 1001 86380 86390 1
434339 99434339 1001 86380 86390 1
434287 99434287 1001 86380 86390 1
434174 99434174 1001 86380 86390 1
435701 99435701 1001 86380 86390 1
435651 99435651 1001 86380 86390 1
435628 99435628 1001 86380 86390 1
435565 99435565 1001 86380 86390 1
436815 99436815 1001 86380 86390 1
437031 99437031 1001 86380 86390 1
436537 99436537 1001 86380 86390 1
436010 99436010 1001 86380 86390 1
435988 99435988 1001 86380 86390 1
436272 99436272 1001 86380 86390 1
436246 99436246 1001 86380 86390 1
436081 99436081 1001 86380 86390 1
436002 99436002 1001 86380 86390 1
300094 99300094 1001 86380 86390 1
437212 99437212 1001 86380 86390 1
437325 99437325 1001 86380 86390 1
300099 99300099 1001 86380 86390 1
437253 99437253 1001 86380 86390 1
300639 99300639 1001 86380 86390 1
300550 99300550 1001 86380 86390 1
300618 99300618 1001 86380 86390 1
300533 99300533 1001 86380 86390 1
300395 99300395 1001 86380 86390 1
300449 99300449 1001 86380 86390 1
300489 99300489 1001 86380 86390 1
300323 99300323 1001 86380 86390 1
300138 99300138 1001 86380 86390 1
300308 99300308 1001 86380 86390 1
300157 99300157 1001 86380 86390 1
300235 99300235 1001 86380 86390 1
300907 99300907 1001 86380 86390 1
301453 99301453 1001 86380 86390 1
301376 99301376 1001 86380 86390 1
301449 99301449 1001 86380 86390 1
301147 99301147 1001 86380 86390 1
301265 99301265 1001 86380 86390 1
301296 99301296 1001 86380 86390 1
301037 99301037 1001 86380 86390 1
301038 99301038 1001 86380 86390 1
301129 99301129 1001 86380 86390 1
301042 99301042 1001 86380 86390 1
301045 99301045 1001 86380 86390 1
300998 99300998 1001 86380 86390 1
301664 99301664 1001 86380 86390 1
301603 99301603 1001 86380 86390 1
302292 99302292 1001 86380 86390 1
302236 99302236 1001 86380 86390 1
302087 99302087 1001 86380 86390 1
302096 99302096 1001 86380 86390 1
301803 99301803 1001 86380 86390 1
301777 99301777 1001 86380 86390 1
301897 99301897 1001 86380 86390 1
302456 99302456 1001 86380 86390 1
302495 99302495 1001 86380 86390 1
303109 99303109 1001 86380 86390 1
303140 99303140 1001 86380 86390 1
302808 99302808 1001 86380 86390 1
302837 99302837 1001 86380 86390 1
302982 99302982 1001 86380 86390 1
302975 99302975 1001 86380 86390 1
302794 99302794 1001 86380 86390 1
302704 99302704 1001 86380 86390 1
302705 99302705 1001 86380 86390 1
302783 99302783 1001 86380 86390 1
302746 99302746 1001 86380 86390 1
302591 99302591 1001 86380 86390 1
302645 99302645 1001 86380 86390 1
303400 99303400 1001 86380 86390 1
303828 99303828 1001 86380 86390 1
303739 99303739 1001 86380 86390 1
303820 99303820 1001 86380 86390 1
303706 99303706 1001 86380 86390 1
303758 99303758 1001 86380 86390 1
303671 99303671 1001 86380 86390 1
303570 99303570 1001 86380 86390 1
303455 99303455 1001 86380 86390 1
303574 99303574 1001 86380 86390 1
303592 99303592 1001 86380 86390 1
303437 99303437 1001 86380 86390 1
304160 99304160 1001 86380 86390 1
304098 99304098 1001 86380 86390 1
304100 99304100 1001 86380 86390 1
304705 99304705 1001 86380 86390 1
304783 99304783 1001 86380 86390 1
304681 99304681 1001 86380 86390 1
304708 99304708 1001 86380 86390 1
304736 99304736 1001 86380 86390 1
304498 99304498 1001 86380 86390 1
304550 99304550 1001 86380 86390 1
304304 99304304 1001 86380 86390 1
304330 99304330 1001 86380 86390 1
305001 99305001 1001 86380 86390 1
304890 99304890 1001 86380 86390 1
305550 99305550 1001 86380 86390 1
305633 99305633 1001 86380 86390 1
305341 99305341 1001 86380 86390 1
305358 99305358 1001 86380 86390 1
305067 99305067 1001 86380 86390 1
305173 99305173 1001 86380 86390 1
305127 99305127 1001 86380 86390 1
305269 99305269 1001 86380 86390 1
305088 99305088 1001 86380 86390 1
305076 99305076 1001 86380 86390 1
500163 99500163 1001 86380 86390 1
500060 99500060 1001 86380 86390 1
500647 99500647 1001 86380 86390 1
500651 99500651 1001 86380 86390 1
500599 99500599 1001 86380 86390 1
500207 99500207 1001 86380 86390 1
500391 99500391 1001 86380 86390 1
500267 99500267 1001 86380 86390 1
500893 99500893 1001 86380 86390 1
500973 99500973 1001 86380 86390 1
501017 99501017 1001 86380 86390 1
501629 99501629 1001 86380 86390 1
501521 99501521 1001 86380 86390 1
501574 99501574 1001 86380 86390 1
501308 99501308 1001 86380 86390 1
501429 99501429 1001 86380 86390 1
501061 99501061 1001 86380 86390 1
501054 99501054 1001 86380 86390 1
501715 99501715 1001 86380 86390 1
501704 99501704 1001 86380 86390 1
501824 99501824 1001 86380 86390 1
501722 99501722 1001 86380 86390 1
502274 99502274 1001 86380 86390 1
502340 99502340 1001 86380 86390 1
502442 99502442 1001 86380 86390 1
502295 99502295 1001 86380 86390 1
502060 99502060 1001 86380 86390 1
502258 99502258 1001 86380 86390 1
501848 99501848 1001 86380 86390 1
501888 99501888 1001 86380 86390 1
501932 99501932 1001 86380 86390 1
502542 99502542 1001 86380 86390 1
502470 99502470 1001 86380 86390 1
502667 99502667 1001 86380 86390 1
503163 99503163 1001 86380 86390 1
503191 99503191 1001 86380 86390 1
503281 99503281 1001 86380 86390 1
503283 99503283 1001 86380 86390 1
503049 99503049 1001 86380 86390 1
502978 99502978 1001 86380 86390 1
503082 99503082 1001 86380 86390 1
503070 99503070 1001 86380 86390 1
502903 99502903 1001 86380 86390 1
502801 99502801 1001 86380 86390 1
502860 99502860 1001 86380 86390 1
502680 99502680 1001 86380 86390 1
503408 99503408 1001 86380 86390 1
503370 99503370 1001 86380 86390 1
503375 99503375 1001 86380 86390 1
503918 99503918 1001 86380 86390 1
503932 99503932 1001 86380 86390 1
504109 99504109 1001 86380 86390 1
503871 99503871 1001 86380 86390 1
503898 99503898 1001 86380 86390 1
503716 99503716 1001 86380 86390 1
503564 99503564 1001 86380 86390 1
503669 99503669 1001 86380 86390 1
504219 99504219 1001 86380 86390 1
504310 99504310 1001 86380 86390 1
504156 99504156 1001 86380 86390 1
504314 99504314 1001 86380 86390 1
504153 99504153 1001 86380 86390 1
504881 99504881 1001 86380 86390 1
504793 99504793 1001 86380 86390 1
504760 99504760 1001 86380 86390 1
504939 99504939 1001 86380 86390 1
504571 99504571 1001 86380 86390 1
504667 99504667 1001 86380 86390 1
504733 99504733 1001 86380 86390 1
504697 99504697 1001 86380 86390 1
504634 99504634 1001 86380 86390 1
504411 99504411 1001 86380 86390 1
505148 99505148 1001 86380 86390 1
505608 99505608 1001 86380 86390 1
505718 99505718 1001 86380 86390 1
505500 99505500 1001 86380 86390 1
505410 99505410 1001 86380 86390 1
505401 99505401 1001 86380 86390 1
505363 99505363 1001 86380 86390 1
505442 99505442 1001 86380 86390 1
505498 99505498 1001 86380 86390 1
505192 99505192 1001 86380 86390 1
505154 99505154 1001 86380 86390 1
505298 99505298 1001 86380 86390 1
505939 99505939 1001 86380 86390 1
505867 99505867 1001 86380 86390 1
505894 99505894 1001 86380 86390 1
506409 99506409 1001 86380 86390 1
506475 99506475 1001 86380 86390 1
506503 99506503 1001 86380 86390 1
506466 99506466 1001 86380 86390 1
506213 99506213 1001 86380 86390 1
506265 99506265 1001 86380 86390 1
506330 99506330 1001 86380 86390 1
506266 99506266 1001 86380 86390 1
506044 99506044 1001 86380 86390 1
506059 99506059 1001 86380 86390 1
505995 99505995 1001 86380 86390 1
506102 99506102 1001 86380 86390 1
506167 99506167 1001 86380 86390 1
505986 99505986 1001 86380 86390 1
506711 99506711 1001 86380 86390 1
506758 99506758 1001 86380 86390 1
506800 99506800 1001 86380 86390 1
507387 99507387 1001 86380 86390 1
507295 99507295 1001 86380 86390 1
507354 99507354 1001 86380 86390 1
507291 99507291 1001 86380 86390 1
507053 99507053 1001 86380 86390 1
507158 99507158 1001 86380 86390 1
506983 99506983 1001 86380 86390 1
506882 99506882 1001 86380 86390 1
507578 99507578 1001 86380 86390 1
507453 99507453 1001 86380 86390 1
508057 99508057 1001 86380 86390 1
508160 99508160 1001 86380 86390 1
508110 99508110 1001 86380 86390 1
508102 99508102 1001 86380 86390 1
508141 99508141 1001 86380 86390 1
507972 99507972 1001 86380 86390 1
507973 99507973 1001 86380 86390 1
507989 99507989 1001 86380 86390 1
507631 99507631 1001 86380 86390 1
507723 99507723 1001 86380 86390 1
508417 99508417 1001 86380 86390 1
508314 99508314 1001 86380 86390 1
508290 99508290 1001 86380 86390 1
508254 99508254 1001 86380 86390 1
508413 99508413 1001 86380 86390 1
509048 99509048 1001 86380 86390 1
509029 99509029 1001 86380 86390 1
509067 99509067 1001 86380 86390 1
508756 99508756 1001 86380 86390 1
508731 99508731 1001 86380 86390 1
508823 99508823 1001 86380 86390 1
508852 99508852 1001 86380 86390 1
508750 99508750 1001 86380 86390 1
508789 99508789 1001 86380 86390 1
508574 99508574 1001 86380 86390 1
508460 99508460 1001 86380 86390 1
508592 99508592 1001 86380 86390 1
509219 99509219 1001 86380 86390 1
509260 99509260 1001 86380 86390 1
509209 99509209 1001 86380 86390 1
509119 99509119 1001 86380 86390 1
509211 99509211 1001 86380 86390 1
509830 99509830 1001 86380 86390 1
509702 99509702 1001 86380 86390 1
509885 99509885 1001 86380 86390 1
509742 99509742 1001 86380 86390 1
509566 99509566 1001 86380 86390 1
509496 99509496 1001 86380 86390 1
509448 99509448 1001 86380 86390 1
509374 99509374 1001 86380 86390 1
509331 99509331 1001 86380 86390 1
509937 99509937 1001 86380 86390 1
509955 99509955 1001 86380 86390 1
510022 99510022 1001 86380 86390 1
509908 99509908 1001 86380 86390 1
509987 99509987 1001 86380 86390 1
510678 99510678 1001 86380 86390 1
510700 99510700 1001 86380 86390 1
510564 99510564 1001 86380 86390 1
510629 99510629 1001 86380 86390 1
510557 99510557 1001 86380 86390 1
510570 99510570 1001 86380 86390 1
510384 99510384 1001 86380 86390 1
510516 99510516 1001 86380 86390 1
510134 99510134 1001 86380 86390 1
510147 99510147 1001 86380 86390 1
510271 99510271 1001 86380 86390 1
510183 99510183 1001 86380 86390 1
510776 99510776 1001 86380 86390 1
510918 99510918 1001 86380 86390 1
510920 99510920 1001 86380 86390 1
510882 99510882 1001 86380 86390 1
510741 99510741 1001 86380 86390 1
511399 99511399 1001 86380 86390 1
511416 99511416 1001 86380 86390 1
511232 99511232 1001 86380 86390 1
511248 99511248 1001 86380 86390 1
511314 99511314 1001 86380 86390 1
511164 99511164 1001 86380 86390 1
511054 99511054 1001 86380 86390 1
510966 99510966 1001 86380 86390 1
510994 99510994 1001 86380 86390 1
511602 99511602 1001 86380 86390 1
511628 99511628 1001 86380 86390 1
511633 99511633 1001 86380 86390 1
511726 99511726 1001 86380 86390 1
511662 99511662 1001 86380 86390 1
511678 99511678 1001 86380 86390 1
511730 99511730 1001 86380 86390 1
512349 99512349 1001 86380 86390 1
512295 99512295 1001 86380 86390 1
512321 99512321 1001 86380 86390 1
512323 99512323 1001 86380 86390 1
512287 99512287 1001 86380 86390 1
512031 99512031 1001 86380 86390 1
512074 99512074 1001 86380 86390 1
512154 99512154 1001 86380 86390 1
512026 99512026 1001 86380 86390 1
512043 99512043 1001 86380 86390 1
511953 99511953 1001 86380 86390 1
511762 99511762 1001 86380 86390 1
511817 99511817 1001 86380 86390 1
511960 99511960 1001 86380 86390 1
511778 99511778 1001 86380 86390 1
511886 99511886 1001 86380 86390 1
511887 99511887 1001 86380 86390 1
512449 99512449 1001 86380 86390 1
513041 99513041 1001 86380 86390 1
513146 99513146 1001 86380 86390 1
513088 99513088 1001 86380 86390 1
512961 99512961 1001 86380 86390 1
512821 99512821 1001 86380 86390 1
512937 99512937 1001 86380 86390 1
512810 99512810 1001 86380 86390 1
512828 99512828 1001 86380 86390 1
512675 99512675 1001 86380 86390 1
512589 99512589 1001 86380 86390 1
512605 99512605 1001 86380 86390 1
513229 99513229 1001 86380 86390 1
512585 99512585 1001 86380 86390 1
513953 99513953 1001 86380 86390 1
513813 99513813 1001 86380 86390 1
513659 99513659 1001 86380 86390 1
513488 99513488 1001 86380 86390 1
513510 99513510 1001 86380 86390 1
514042 99514042 1001 86380 86390 1
514215 99514215 1001 86380 86390 1
514192 99514192 1001 86380 86390 1
514065 99514065 1001 86380 86390 1
514785 99514785 1001 86380 86390 1
514760 99514760 1001 86380 86390 1
514846 99514846 1001 86380 86390 1
514516 99514516 1001 86380 86390 1
514304 99514304 1001 86380 86390 1
514370 99514370 1001 86380 86390 1
514245 99514245 1001 86380 86390 1
514402 99514402 1001 86380 86390 1
514884 99514884 1001 86380 86390 1
514965 99514965 1001 86380 86390 1
515004 99515004 1001 86380 86390 1
514865 99514865 1001 86380 86390 1
515646 99515646 1001 86380 86390 1
515659 99515659 1001 86380 86390 1
515666 99515666 1001 86380 86390 1
515589 99515589 1001 86380 86390 1
515526 99515526 1001 86380 86390 1
515515 99515515 1001 86380 86390 1
515593 99515593 1001 86380 86390 1
515364 99515364 1001 86380 86390 1
515236 99515236 1001 86380 86390 1
515135 99515135 1001 86380 86390 1
515201 99515201 1001 86380 86390 1
515204 99515204 1001 86380 86390 1
515840 99515840 1001 86380 86390 1
515714 99515714 1001 86380 86390 1
516473 99516473 1001 86380 86390 1
516435 99516435 1001 86380 86390 1
516448 99516448 1001 86380 86390 1
516400 99516400 1001 86380 86390 1
516471 99516471 1001 86380 86390 1
516245 99516245 1001 86380 86390 1
516298 99516298 1001 86380 86390 1
515957 99515957 1001 86380 86390 1
515975 99515975 1001 86380 86390 1
515989 99515989 1001 86380 86390 1
516015 99516015 1001 86380 86390 1
516054 99516054 1001 86380 86390 1
516714 99516714 1001 86380 86390 1
516560 99516560 1001 86380 86390 1
516677 99516677 1001 86380 86390 1
516640 99516640 1001 86380 86390 1
516602 99516602 1001 86380 86390 1
516694 99516694 1001 86380 86390 1
516621 99516621 1001 86380 86390 1
516634 99516634 1001 86380 86390 1
516530 99516530 1001 86380 86390 1
517285 99517285 1001 86380 86390 1
517053 99517053 1001 86380 86390 1
517066 99517066 1001 86380 86390 1
517059 99517059 1001 86380 86390 1
516959 99516959 1001 86380 86390 1
516858 99516858 1001 86380 86390 1
516820 99516820 1001 86380 86390 1
516863 99516863 1001 86380 86390 1
516877 99516877 1001 86380 86390 1
516789 99516789 1001 86380 86390 1
517450 99517450 1001 86380 86390 1
517361 99517361 1001 86380 86390 1
517493 99517493 1001 86380 86390 1
517431 99517431 1001 86380 86390 1
517521 99517521 1001 86380 86390 1
517406 99517406 1001 86380 86390 1
518112 99518112 1001 86380 86390 1
518011 99518011 1001 86380 86390 1
518092 99518092 1001 86380 86390 1
518157 99518157 1001 86380 86390 1
517935 99517935 1001 86380 86390 1
517927 99517927 1001 86380 86390 1
517915 99517915 1001 86380 86390 1
517865 99517865 1001 86380 86390 1
517593 99517593 1001 86380 86390 1
517698 99517698 1001 86380 86390 1
517661 99517661 1001 86380 86390 1
517557 99517557 1001 86380 86390 1
517571 99517571 1001 86380 86390 1
517566 99517566 1001 86380 86390 1
518316 99518316 1001 86380 86390 1
518309 99518309 1001 86380 86390 1
518206 99518206 1001 86380 86390 1
518312 99518312 1001 86380 86390 1
518248 99518248 1001 86380 86390 1
518326 99518326 1001 86380 86390 1
518937 99518937 1001 86380 86390 1
518981 99518981 1001 86380 86390 1
518697 99518697 1001 86380 86390 1
518698 99518698 1001 86380 86390 1
518724 99518724 1001 86380 86390 1
518613 99518613 1001 86380 86390 1
518370 99518370 1001 86380 86390 1
518515 99518515 1001 86380 86390 1
518543 99518543 1001 86380 86390 1
519146 99519146 1001 86380 86390 1
519097 99519097 1001 86380 86390 1
519059 99519059 1001 86380 86390 1
519009 99519009 1001 86380 86390 1
519660 99519660 1001 86380 86390 1
519670 99519670 1001 86380 86390 1
519414 99519414 1001 86380 86390 1
519588 99519588 1001 86380 86390 1
519274 99519274 1001 86380 86390 1
519341 99519341 1001 86380 86390 1
519199 99519199 1001 86380 86390 1
519226 99519226 1001 86380 86390 1
519335 99519335 1001 86380 86390 1
519205 99519205 1001 86380 86390 1
519890 99519890 1001 86380 86390 1
519833 99519833 1001 86380 86390 1
520003 99520003 1001 86380 86390 1
519901 99519901 1001 86380 86390 1
520637 99520637 1001 86380 86390 1
520538 99520538 1001 86380 86390 1
520594 99520594 1001 86380 86390 1
520518 99520518 1001 86380 86390 1
520547 99520547 1001 86380 86390 1
520600 99520600 1001 86380 86390 1
520472 99520472 1001 86380 86390 1
520331 99520331 1001 86380 86390 1
520229 99520229 1001 86380 86390 1
520296 99520296 1001 86380 86390 1
520244 99520244 1001 86380 86390 1
520365 99520365 1001 86380 86390 1
520278 99520278 1001 86380 86390 1
520062 99520062 1001 86380 86390 1
520096 99520096 1001 86380 86390 1
520671 99520671 1001 86380 86390 1
521080 99521080 1001 86380 86390 1
521134 99521134 1001 86380 86390 1
521096 99521096 1001 86380 86390 1
521168 99521168 1001 86380 86390 1
520895 99520895 1001 86380 86390 1
521635 99521635 1001 86380 86390 1
521650 99521650 1001 86380 86390 1
521586 99521586 1001 86380 86390 1
521617 99521617 1001 86380 86390 1
522119 99522119 1001 86380 86390 1
522123 99522123 1001 86380 86390 1
522076 99522076 1001 86380 86390 1
521967 99521967 1001 86380 86390 1
521903 99521903 1001 86380 86390 1
522034 99522034 1001 86380 86390 1
521687 99521687 1001 86380 86390 1
521870 99521870 1001 86380 86390 1
521682 99521682 1001 86380 86390 1
522459 99522459 1001 86380 86390 1
522398 99522398 1001 86380 86390 1
522491 99522491 1001 86380 86390 1
522428 99522428 1001 86380 86390 1
522977 99522977 1001 86380 86390 1
523016 99523016 1001 86380 86390 1
522978 99522978 1001 86380 86390 1
523096 99523096 1001 86380 86390 1
523095 99523095 1001 86380 86390 1
522985 99522985 1001 86380 86390 1
522961 99522961 1001 86380 86390 1
523054 99523054 1001 86380 86390 1
522832 99522832 1001 86380 86390 1
522872 99522872 1001 86380 86390 1
522547 99522547 1001 86380 86390 1
523156 99523156 1001 86380 86390 1
523248 99523248 1001 86380 86390 1
523252 99523252 1001 86380 86390 1
523869 99523869 1001 86380 86390 1
523766 99523766 1001 86380 86390 1
523824 99523824 1001 86380 86390 1
523905 99523905 1001 86380 86390 1
523841 99523841 1001 86380 86390 1
523351 99523351 1001 86380 86390 1
523325 99523325 1001 86380 86390 1
523495 99523495 1001 86380 86390 1
523999 99523999 1001 86380 86390 1
524622 99524622 1001 86380 86390 1
524756 99524756 1001 86380 86390 1
524602 99524602 1001 86380 86390 1
524452 99524452 1001 86380 86390 1
524428 99524428 1001 86380 86390 1
524271 99524271 1001 86380 86390 1
524324 99524324 1001 86380 86390 1
524185 99524185 1001 86380 86390 1
524214 99524214 1001 86380 86390 1
525443 99525443 1001 86380 86390 1
525487 99525487 1001 86380 86390 1
525593 99525593 1001 86380 86390 1
525207 99525207 1001 86380 86390 1
525338 99525338 1001 86380 86390 1
525028 99525028 1001 86380 86390 1
525151 99525151 1001 86380 86390 1
525039 99525039 1001 86380 86390 1
524988 99524988 1001 86380 86390 1
525690 99525690 1001 86380 86390 1
525798 99525798 1001 86380 86390 1
526274 99526274 1001 86380 86390 1
526313 99526313 1001 86380 86390 1
526154 99526154 1001 86380 86390 1
526146 99526146 1001 86380 86390 1
526215 99526215 1001 86380 86390 1
525893 99525893 1001 86380 86390 1
525805 99525805 1001 86380 86390 1
525964 99525964 1001 86380 86390 1
526569 99526569 1001 86380 86390 1
526440 99526440 1001 86380 86390 1
526587 99526587 1001 86380 86390 1
527057 99527057 1001 86380 86390 1
527052 99527052 1001 86380 86390 1
527007 99527007 1001 86380 86390 1
526930 99526930 1001 86380 86390 1
526896 99526896 1001 86380 86390 1
526737 99526737 1001 86380 86390 1
526639 99526639 1001 86380 86390 1
527340 99527340 1001 86380 86390 1
527303 99527303 1001 86380 86390 1
527397 99527397 1001 86380 86390 1
527971 99527971 1001 86380 86390 1
527705 99527705 1001 86380 86390 1
527507 99527507 1001 86380 86390 1
527523 99527523 1001 86380 86390 1
527644 99527644 1001 86380 86390 1
527595 99527595 1001 86380 86390 1
528098 99528098 1001 86380 86390 1
528221 99528221 1001 86380 86390 1
528235 99528235 1001 86380 86390 1
528875 99528875 1001 86380 86390 1
528530 99528530 1001 86380 86390 1
528550 99528550 1001 86380 86390 1
528447 99528447 1001 86380 86390 1
529026 99529026 1001 86380 86390 1
529574 99529574 1001 86380 86390 1
529680 99529680 1001 86380 86390 1
529655 99529655 1001 86380 86390 1
529565 99529565 1001 86380 86390 1
529725 99529725 1001 86380 86390 1
529572 99529572 1001 86380 86390 1
529444 99529444 1001 86380 86390 1
529490 99529490 1001 86380 86390 1
529403 99529403 1001 86380 86390 1
529249 99529249 1001 86380 86390 1
529146 99529146 1001 86380 86390 1
529211 99529211 1001 86380 86390 1
529205 99529205 1001 86380 86390 1
529806 99529806 1001 86380 86390 1
529902 99529902 1001 86380 86390 1
529917 99529917 1001 86380 86390 1
530388 99530388 1001 86380 86390 1
530209 99530209 1001 86380 86390 1
530315 99530315 1001 86380 86390 1
530228 99530228 1001 86380 86390 1
530001 99530001 1001 86380 86390 1
530606 99530606 1001 86380 86390 1
530634 99530634 1001 86380 86390 1
530662 99530662 1001 86380 86390 1
530586 99530586 1001 86380 86390 1
531254 99531254 1001 86380 86390 1
531072 99531072 1001 86380 86390 1
530984 99530984 1001 86380 86390 1
531051 99531051 1001 86380 86390 1
530977 99530977 1001 86380 86390 1
530829 99530829 1001 86380 86390 1
530896 99530896 1001 86380 86390 1
530834 99530834 1001 86380 86390 1
531419 99531419 1001 86380 86390 1
531484 99531484 1001 86380 86390 1
531425 99531425 1001 86380 86390 1
531583 99531583 1001 86380 86390 1
532131 99532131 1001 86380 86390 1
532100 99532100 1001 86380 86390 1
531873 99531873 1001 86380 86390 1
531803 99531803 1001 86380 86390 1
531830 99531830 1001 86380 86390 1
531624 99531624 1001 86380 86390 1
531704 99531704 1001 86380 86390 1
531745 99531745 1001 86380 86390 1
531764 99531764 1001 86380 86390 1
532299 99532299 1001 86380 86390 1
532312 99532312 1001 86380 86390 1
532265 99532265 1001 86380 86390 1
532304 99532304 1001 86380 86390 1
532866 99532866 1001 86380 86390 1
532905 99532905 1001 86380 86390 1
532894 99532894 1001 86380 86390 1
532869 99532869 1001 86380 86390 1
533009 99533009 1001 86380 86390 1
532835 99532835 1001 86380 86390 1
532697 99532697 1001 86380 86390 1
532788 99532788 1001 86380 86390 1
532593 99532593 1001 86380 86390 1
532432 99532432 1001 86380 86390 1
533102 99533102 1001 86380 86390 1
533115 99533115 1001 86380 86390 1
533193 99533193 1001 86380 86390 1
533809 99533809 1001 86380 86390 1
533681 99533681 1001 86380 86390 1
533575 99533575 1001 86380 86390 1
533631 99533631 1001 86380 86390 1
533547 99533547 1001 86380 86390 1
533600 99533600 1001 86380 86390 1
533652 99533652 1001 86380 86390 1
533302 99533302 1001 86380 86390 1
533329 99533329 1001 86380 86390 1
533291 99533291 1001 86380 86390 1
533441 99533441 1001 86380 86390 1
533924 99533924 1001 86380 86390 1
533861 99533861 1001 86380 86390 1
533994 99533994 1001 86380 86390 1
534008 99534008 1001 86380 86390 1
534650 99534650 1001 86380 86390 1
534536 99534536 1001 86380 86390 1
534615 99534615 1001 86380 86390 1
534356 99534356 1001 86380 86390 1
534318 99534318 1001 86380 86390 1
534435 99534435 1001 86380 86390 1
534448 99534448 1001 86380 86390 1
534232 99534232 1001 86380 86390 1
534157 99534157 1001 86380 86390 1
534088 99534088 1001 86380 86390 1
534874 99534874 1001 86380 86390 1
535421 99535421 1001 86380 86390 1
535319 99535319 1001 86380 86390 1
535347 99535347 1001 86380 86390 1
535152 99535152 1001 86380 86390 1
535256 99535256 1001 86380 86390 1
535285 99535285 1001 86380 86390 1
535183 99535183 1001 86380 86390 1
535024 99535024 1001 86380 86390 1
535030 99535030 1001 86380 86390 1
535630 99535630 1001 86380 86390 1
536191 99536191 1001 86380 86390 1
536230 99536230 1001 86380 86390 1
536272 99536272 1001 86380 86390 1
536096 99536096 1001 86380 86390 1
536110 99536110 1001 86380 86390 1
535983 99535983 1001 86380 86390 1
536126 99536126 1001 86380 86390 1
536101 99536101 1001 86380 86390 1
535821 99535821 1001 86380 86390 1
535762 99535762 1001 86380 86390 1
535776 99535776 1001 86380 86390 1
536526 99536526 1001 86380 86390 1
536997 99536997 1001 86380 86390 1
537132 99537132 1001 86380 86390 1
536973 99536973 1001 86380 86390 1
537027 99537027 1001 86380 86390 1
537054 99537054 1001 86380 86390 1
537033 99537033 1001 86380 86390 1
536846 99536846 1001 86380 86390 1
536886 99536886 1001 86380 86390 1
536913 99536913 1001 86380 86390 1
536877 99536877 1001 86380 86390 1
536760 99536760 1001 86380 86390 1
536645 99536645 1001 86380 86390 1
537227 99537227 1001 86380 86390 1
537175 99537175 1001 86380 86390 1
537823 99537823 1001 86380 86390 1
537849 99537849 1001 86380 86390 1
537813 99537813 1001 86380 86390 1
537789 99537789 1001 86380 86390 1
537882 99537882 1001 86380 86390 1
537646 99537646 1001 86380 86390 1
537635 99537635 1001 86380 86390 1
537702 99537702 1001 86380 86390 1
537472 99537472 1001 86380 86390 1
537475 99537475 1001 86380 86390 1
537556 99537556 1001 86380 86390 1
537557 99537557 1001 86380 86390 1
537519 99537519 1001 86380 86390 1
537416 99537416 1001 86380 86390 1
538067 99538067 1001 86380 86390 1
538185 99538185 1001 86380 86390 1
538148 99538148 1001 86380 86390 1
538189 99538189 1001 86380 86390 1
538797 99538797 1001 86380 86390 1
538522 99538522 1001 86380 86390 1
538553 99538553 1001 86380 86390 1
538280 99538280 1001 86380 86390 1
538206 99538206 1001 86380 86390 1
538895 99538895 1001 86380 86390 1
538912 99538912 1001 86380 86390 1
539473 99539473 1001 86380 86390 1
539527 99539527 1001 86380 86390 1
539580 99539580 1001 86380 86390 1
539492 99539492 1001 86380 86390 1
539480 99539480 1001 86380 86390 1
539511 99539511 1001 86380 86390 1
539345 99539345 1001 86380 86390 1
539359 99539359 1001 86380 86390 1
539282 99539282 1001 86380 86390 1
539239 99539239 1001 86380 86390 1
539087 99539087 1001 86380 86390 1
539049 99539049 1001 86380 86390 1
539115 99539115 1001 86380 86390 1
539091 99539091 1001 86380 86390 1
539156 99539156 1001 86380 86390 1
539066 99539066 1001 86380 86390 1
539119 99539119 1001 86380 86390 1
539146 99539146 1001 86380 86390 1
539225 99539225 1001 86380 86390 1
539135 99539135 1001 86380 86390 1
539781 99539781 1001 86380 86390 1
539692 99539692 1001 86380 86390 1
539770 99539770 1001 86380 86390 1
539726 99539726 1001 86380 86390 1
540326 99540326 1001 86380 86390 1
540108 99540108 1001 86380 86390 1
540073 99540073 1001 86380 86390 1
540231 99540231 1001 86380 86390 1
540156 99540156 1001 86380 86390 1
539891 99539891 1001 86380 86390 1
539855 99539855 1001 86380 86390 1
539986 99539986 1001 86380 86390 1
539948 99539948 1001 86380 86390 1
540585 99540585 1001 86380 86390 1
541191 99541191 1001 86380 86390 1
541103 99541103 1001 86380 86390 1
541181 99541181 1001 86380 86390 1
541109 99541109 1001 86380 86390 1
541281 99541281 1001 86380 86390 1
541148 99541148 1001 86380 86390 1
541100 99541100 1001 86380 86390 1
541112 99541112 1001 86380 86390 1
540900 99540900 1001 86380 86390 1
540845 99540845 1001 86380 86390 1
540876 99540876 1001 86380 86390 1
541333 99541333 1001 86380 86390 1
541339 99541339 1001 86380 86390 1
541379 99541379 1001 86380 86390 1
542116 99542116 1001 86380 86390 1
541917 99541917 1001 86380 86390 1
541969 99541969 1001 86380 86390 1
542025 99542025 1001 86380 86390 1
541607 99541607 1001 86380 86390 1
541503 99541503 1001 86380 86390 1
541622 99541622 1001 86380 86390 1
541533 99541533 1001 86380 86390 1
542151 99542151 1001 86380 86390 1
542217 99542217 1001 86380 86390 1
542755 99542755 1001 86380 86390 1
542798 99542798 1001 86380 86390 1
542905 99542905 1001 86380 86390 1
542601 99542601 1001 86380 86390 1
542661 99542661 1001 86380 86390 1
542488 99542488 1001 86380 86390 1
542450 99542450 1001 86380 86390 1
542477 99542477 1001 86380 86390 1
543088 99543088 1001 86380 86390 1
543119 99543119 1001 86380 86390 1
543584 99543584 1001 86380 86390 1
543636 99543636 1001 86380 86390 1
543641 99543641 1001 86380 86390 1
543767 99543767 1001 86380 86390 1
543436 99543436 1001 86380 86390 1
543425 99543425 1001 86380 86390 1
543493 99543493 1001 86380 86390 1
543349 99543349 1001 86380 86390 1
543196 99543196 1001 86380 86390 1
543236 99543236 1001 86380 86390 1
543264 99543264 1001 86380 86390 1
543863 99543863 1001 86380 86390 1
544445 99544445 1001 86380 86390 1
544523 99544523 1001 86380 86390 1
544464 99544464 1001 86380 86390 1
544212 99544212 1001 86380 86390 1
544238 99544238 1001 86380 86390 1
544264 99544264 1001 86380 86390 1
544316 99544316 1001 86380 86390 1
544241 99544241 1001 86380 86390 1
544283 99544283 1001 86380 86390 1
544068 99544068 1001 86380 86390 1
544148 99544148 1001 86380 86390 1
544179 99544179 1001 86380 86390 1
544102 99544102 1001 86380 86390 1
544181 99544181 1001 86380 86390 1
544648 99544648 1001 86380 86390 1
543977 99543977 1001 86380 86390 1
544599 99544599 1001 86380 86390 1
544704 99544704 1001 86380 86390 1
544668 99544668 1001 86380 86390 1
413374 1139 1001 6360 7197 1
428608 764 1001 35220 35637 1
400037 99400037 1001 86380 86390 1
400106 99400106 1001 86380 86390 1
543156 975 1002 51718 57928 1
400154 99400154 1001 86380 86390 1
400263 99400263 1001 86380 86390 1
400293 99400293 1001 86380 86390 1
400564 99400564 1001 86380 86390 1
400664 99400664 1001 86380 86390 1
400954 99400954 1001 86380 86390 1
401062 99401062 1001 86380 86390 1
401402 99401402 1001 86380 86390 1
401500 99401500 1001 86380 86390 1
402267 99402267 1001 86380 86390 1
402419 99402419 1001 86380 86390 1
402684 99402684 1001 86380 86390 1
402779 99402779 1001 86380 86390 1
402806 99402806 1001 86380 86390 1
402862 99402862 1001 86380 86390 1
402931 99402931 1001 86380 86390 1
403093 99403093 1001 86380 86390 1
403384 99403384 1001 86380 86390 1
403771 99403771 1001 86380 86390 1
403801 99403801 1001 86380 86390 1
403924 99403924 1001 86380 86390 1
404230 99404230 1001 86380 86390 1
404264 99404264 1001 86380 86390 1
404455 99404455 1001 86380 86390 1
404530 99404530 1001 86380 86390 1
404508 99404508 1001 86380 86390 1
404862 99404862 1001 86380 86390 1
405238 99405238 1001 86380 86390 1
405216 99405216 1001 86380 86390 1
405399 99405399 1001 86380 86390 1
405441 99405441 1001 86380 86390 1
405619 99405619 1001 86380 86390 1
405637 99405637 1001 86380 86390 1
405834 99405834 1001 86380 86390 1
405925 99405925 1001 86380 86390 1
405949 99405949 1001 86380 86390 1
406014 99406014 1001 86380 86390 1
406103 99406103 1001 86380 86390 1
406285 99406285 1001 86380 86390 1
406316 99406316 1001 86380 86390 1
406712 99406712 1001 86380 86390 1
406720 99406720 1001 86380 86390 1
406750 99406750 1001 86380 86390 1
407023 99407023 1001 86380 86390 1
407046 99407046 1001 86380 86390 1
407073 99407073 1001 86380 86390 1
407326 99407326 1001 86380 86390 1
407535 99407535 1001 86380 86390 1
407659 99407659 1001 86380 86390 1
407743 99407743 1001 86380 86390 1
407918 99407918 1001 86380 86390 1
408136 99408136 1001 86380 86390 1
408187 99408187 1001 86380 86390 1
408317 99408317 1001 86380 86390 1
408868 99408868 1001 86380 86390 1
408964 99408964 1001 86380 86390 1
409014 99409014 1001 86380 86390 1
409282 99409282 1001 86380 86390 1
409235 99409235 1001 86380 86390 1
409237 99409237 1001 86380 86390 1
409250 99409250 1001 86380 86390 1
409315 99409315 1001 86380 86390 1
409318 99409318 1001 86380 86390 1
409346 99409346 1001 86380 86390 1
409484 99409484 1001 86380 86390 1
409598 99409598 1001 86380 86390 1
410002 99410002 1001 86380 86390 1
410264 99410264 1001 86380 86390 1
410319 99410319 1001 86380 86390 1
410433 99410433 1001 86380 86390 1
410804 99410804 1001 86380 86390 1
410797 99410797 1001 86380 86390 1
410928 99410928 1001 86380 86390 1
410984 99410984 1001 86380 86390 1
411027 99411027 1001 86380 86390 1
411141 99411141 1001 86380 86390 1
411483 99411483 1001 86380 86390 1
411510 99411510 1001 86380 86390 1
412378 99412378 1001 86380 86390 1
413420 99413420 1001 86380 86390 1
413552 99413552 1001 86380 86390 1
413330 99413330 1001 86380 86390 1
412907 99412907 1001 86380 86390 1
413030 99413030 1001 86380 86390 1
412527 99412527 1001 86380 86390 1
412875 99412875 1001 86380 86390 1
412836 99412836 1001 86380 86390 1
412688 99412688 1001 86380 86390 1
413968 99413968 1001 86380 86390 1
413923 99413923 1001 86380 86390 1
413972 99413972 1001 86380 86390 1
413749 99413749 1001 86380 86390 1
414947 99414947 1001 86380 86390 1
415100 99415100 1001 86380 86390 1
415072 99415072 1001 86380 86390 1
414568 99414568 1001 86380 86390 1
414657 99414657 1001 86380 86390 1
414858 99414858 1001 86380 86390 1
414250 99414250 1001 86380 86390 1
414406 99414406 1001 86380 86390 1
414483 99414483 1001 86380 86390 1
414367 99414367 1001 86380 86390 1
414450 99414450 1001 86380 86390 1
415323 99415323 1001 86380 86390 1
415686 99415686 1001 86380 86390 1
416899 99416899 1001 86380 86390 1
416776 99416776 1001 86380 86390 1
416159 99416159 1001 86380 86390 1
416416 99416416 1001 86380 86390 1
416170 99416170 1001 86380 86390 1
416244 99416244 1001 86380 86390 1
416363 99416363 1001 86380 86390 1
416579 99416579 1001 86380 86390 1
415914 99415914 1001 86380 86390 1
416078 99416078 1001 86380 86390 1
417318 99417318 1001 86380 86390 1
417059 99417059 1001 86380 86390 1
417129 99417129 1001 86380 86390 1
417085 99417085 1001 86380 86390 1
417544 99417544 1001 86380 86390 1
418578 99418578 1001 86380 86390 1
418744 99418744 1001 86380 86390 1
418581 99418581 1001 86380 86390 1
418717 99418717 1001 86380 86390 1
418767 99418767 1001 86380 86390 1
418766 99418766 1001 86380 86390 1
418648 99418648 1001 86380 86390 1
418335 99418335 1001 86380 86390 1
418206 99418206 1001 86380 86390 1
417681 99417681 1001 86380 86390 1
417626 99417626 1001 86380 86390 1
418827 99418827 1001 86380 86390 1
418829 99418829 1001 86380 86390 1
418864 99418864 1001 86380 86390 1
418868 99418868 1001 86380 86390 1
418925 99418925 1001 86380 86390 1
420122 99420122 1001 86380 86390 1
420148 99420148 1001 86380 86390 1
420363 99420363 1001 86380 86390 1
420314 99420314 1001 86380 86390 1
420143 99420143 1001 86380 86390 1
419813 99419813 1001 86380 86390 1
419980 99419980 1001 86380 86390 1
419981 99419981 1001 86380 86390 1
419295 99419295 1001 86380 86390 1
419442 99419442 1001 86380 86390 1
420514 99420514 1001 86380 86390 1
420515 99420515 1001 86380 86390 1
420682 99420682 1001 86380 86390 1
420458 99420458 1001 86380 86390 1
422020 99422020 1001 86380 86390 1
421426 99421426 1001 86380 86390 1
421316 99421316 1001 86380 86390 1
421432 99421432 1001 86380 86390 1
421482 99421482 1001 86380 86390 1
421598 99421598 1001 86380 86390 1
421422 99421422 1001 86380 86390 1
421611 99421611 1001 86380 86390 1
421038 99421038 1001 86380 86390 1
420859 99420859 1001 86380 86390 1
420922 99420922 1001 86380 86390 1
421084 99421084 1001 86380 86390 1
421052 99421052 1001 86380 86390 1
421228 99421228 1001 86380 86390 1
422250 99422250 1001 86380 86390 1
422452 99422452 1001 86380 86390 1
422132 99422132 1001 86380 86390 1
423651 99423651 1001 86380 86390 1
423677 99423677 1001 86380 86390 1
423630 99423630 1001 86380 86390 1
423463 99423463 1001 86380 86390 1
423312 99423312 1001 86380 86390 1
423564 99423564 1001 86380 86390 1
423647 99423647 1001 86380 86390 1
423008 99423008 1001 86380 86390 1
422940 99422940 1001 86380 86390 1
422885 99422885 1001 86380 86390 1
422616 99422616 1001 86380 86390 1
422567 99422567 1001 86380 86390 1
423820 99423820 1001 86380 86390 1
424132 99424132 1001 86380 86390 1
425132 99425132 1001 86380 86390 1
425264 99425264 1001 86380 86390 1
425287 99425287 1001 86380 86390 1
424612 99424612 1001 86380 86390 1
424957 99424957 1001 86380 86390 1
424709 99424709 1001 86380 86390 1
424646 99424646 1001 86380 86390 1
424625 99424625 1001 86380 86390 1
424894 99424894 1001 86380 86390 1
424917 99424917 1001 86380 86390 1
424692 99424692 1001 86380 86390 1
424698 99424698 1001 86380 86390 1
424388 99424388 1001 86380 86390 1
424492 99424492 1001 86380 86390 1
424573 99424573 1001 86380 86390 1
424403 99424403 1001 86380 86390 1
424182 99424182 1001 86380 86390 1
425410 99425410 1001 86380 86390 1
425634 99425634 1001 86380 86390 1
425807 99425807 1001 86380 86390 1
425767 99425767 1001 86380 86390 1
425625 99425625 1001 86380 86390 1
427089 99427089 1001 86380 86390 1
427028 99427028 1001 86380 86390 1
426605 99426605 1001 86380 86390 1
426637 99426637 1001 86380 86390 1
426387 99426387 1001 86380 86390 1
426465 99426465 1001 86380 86390 1
426065 99426065 1001 86380 86390 1
425940 99425940 1001 86380 86390 1
426221 99426221 1001 86380 86390 1
426099 99426099 1001 86380 86390 1
426060 99426060 1001 86380 86390 1
427419 99427419 1001 86380 86390 1
427353 99427353 1001 86380 86390 1
427366 99427366 1001 86380 86390 1
427341 99427341 1001 86380 86390 1
428414 99428414 1001 86380 86390 1
428510 99428510 1001 86380 86390 1
427949 99427949 1001 86380 86390 1
428158 99428158 1001 86380 86390 1
428262 99428262 1001 86380 86390 1
428242 99428242 1001 86380 86390 1
427822 99427822 1001 86380 86390 1
427538 99427538 1001 86380 86390 1
427907 99427907 1001 86380 86390 1
427587 99427587 1001 86380 86390 1
429058 99429058 1001 86380 86390 1
429963 99429963 1001 86380 86390 1
429933 99429933 1001 86380 86390 1
429759 99429759 1001 86380 86390 1
429809 99429809 1001 86380 86390 1
429935 99429935 1001 86380 86390 1
429937 99429937 1001 86380 86390 1
429792 99429792 1001 86380 86390 1
429729 99429729 1001 86380 86390 1
429231 99429231 1001 86380 86390 1
430458 99430458 1001 86380 86390 1
430774 99430774 1001 86380 86390 1
431937 99431937 1001 86380 86390 1
431696 99431696 1001 86380 86390 1
431879 99431879 1001 86380 86390 1
431670 99431670 1001 86380 86390 1
431858 99431858 1001 86380 86390 1
431383 99431383 1001 86380 86390 1
431412 99431412 1001 86380 86390 1
431599 99431599 1001 86380 86390 1
431062 99431062 1001 86380 86390 1
430870 99430870 1001 86380 86390 1
431068 99431068 1001 86380 86390 1
431089 99431089 1001 86380 86390 1
432380 99432380 1001 86380 86390 1
432113 99432113 1001 86380 86390 1
432989 99432989 1001 86380 86390 1
433076 99433076 1001 86380 86390 1
432908 99432908 1001 86380 86390 1
432684 99432684 1001 86380 86390 1
434074 99434074 1001 86380 86390 1
435253 99435253 1001 86380 86390 1
435326 99435326 1001 86380 86390 1
435165 99435165 1001 86380 86390 1
435351 99435351 1001 86380 86390 1
435392 99435392 1001 86380 86390 1
435310 99435310 1001 86380 86390 1
435153 99435153 1001 86380 86390 1
434919 99434919 1001 86380 86390 1
434793 99434793 1001 86380 86390 1
434813 99434813 1001 86380 86390 1
434423 99434423 1001 86380 86390 1
434322 99434322 1001 86380 86390 1
434455 99434455 1001 86380 86390 1
435444 99435444 1001 86380 86390 1
435538 99435538 1001 86380 86390 1
437051 99437051 1001 86380 86390 1
436745 99436745 1001 86380 86390 1
435949 99435949 1001 86380 86390 1
436312 99436312 1001 86380 86390 1
436024 99436024 1001 86380 86390 1
436335 99436335 1001 86380 86390 1
437240 99437240 1001 86380 86390 1
300020 99300020 1001 86380 86390 1
300100 99300100 1001 86380 86390 1
300566 99300566 1001 86380 86390 1
300547 99300547 1001 86380 86390 1
300344 99300344 1001 86380 86390 1
300200 99300200 1001 86380 86390 1
300265 99300265 1001 86380 86390 1
300275 99300275 1001 86380 86390 1
300827 99300827 1001 86380 86390 1
300841 99300841 1001 86380 86390 1
301389 99301389 1001 86380 86390 1
301359 99301359 1001 86380 86390 1
301399 99301399 1001 86380 86390 1
301285 99301285 1001 86380 86390 1
301350 99301350 1001 86380 86390 1
301300 99301300 1001 86380 86390 1
301225 99301225 1001 86380 86390 1
301064 99301064 1001 86380 86390 1
301030 99301030 1001 86380 86390 1
301020 99301020 1001 86380 86390 1
301124 99301124 1001 86380 86390 1
300969 99300969 1001 86380 86390 1
301707 99301707 1001 86380 86390 1
301723 99301723 1001 86380 86390 1
301745 99301745 1001 86380 86390 1
302191 99302191 1001 86380 86390 1
302322 99302322 1001 86380 86390 1
302124 99302124 1001 86380 86390 1
302119 99302119 1001 86380 86390 1
301844 99301844 1001 86380 86390 1
301910 99301910 1001 86380 86390 1
301937 99301937 1001 86380 86390 1
302498 99302498 1001 86380 86390 1
302177 99302177 1001 86380 86390 1
302543 99302543 1001 86380 86390 1
302570 99302570 1001 86380 86390 1
302428 99302428 1001 86380 86390 1
303033 99303033 1001 86380 86390 1
303197 99303197 1001 86380 86390 1
302878 99302878 1001 86380 86390 1
302853 99302853 1001 86380 86390 1
302897 99302897 1001 86380 86390 1
302910 99302910 1001 86380 86390 1
302722 99302722 1001 86380 86390 1
303321 99303321 1001 86380 86390 1
303988 99303988 1001 86380 86390 1
303836 99303836 1001 86380 86390 1
303698 99303698 1001 86380 86390 1
303815 99303815 1001 86380 86390 1
303785 99303785 1001 86380 86390 1
303444 99303444 1001 86380 86390 1
304060 99304060 1001 86380 86390 1
304165 99304165 1001 86380 86390 1
304078 99304078 1001 86380 86390 1
304170 99304170 1001 86380 86390 1
304749 99304749 1001 86380 86390 1
304485 99304485 1001 86380 86390 1
304621 99304621 1001 86380 86390 1
304598 99304598 1001 86380 86390 1
304601 99304601 1001 86380 86390 1
304274 99304274 1001 86380 86390 1
304340 99304340 1001 86380 86390 1
304444 99304444 1001 86380 86390 1
304328 99304328 1001 86380 86390 1
305051 99305051 1001 86380 86390 1
304897 99304897 1001 86380 86390 1
304874 99304874 1001 86380 86390 1
305059 99305059 1001 86380 86390 1
304957 99304957 1001 86380 86390 1
305597 99305597 1001 86380 86390 1
305348 99305348 1001 86380 86390 1
305162 99305162 1001 86380 86390 1
305255 99305255 1001 86380 86390 1
305140 99305140 1001 86380 86390 1
500114 99500114 1001 86380 86390 1
500179 99500179 1001 86380 86390 1
500011 99500011 1001 86380 86390 1
500115 99500115 1001 86380 86390 1
500120 99500120 1001 86380 86390 1
500669 99500669 1001 86380 86390 1
500734 99500734 1001 86380 86390 1
500808 99500808 1001 86380 86390 1
500440 99500440 1001 86380 86390 1
500429 99500429 1001 86380 86390 1
500575 99500575 1001 86380 86390 1
500578 99500578 1001 86380 86390 1
500527 99500527 1001 86380 86390 1
500566 99500566 1001 86380 86390 1
500605 99500605 1001 86380 86390 1
500248 99500248 1001 86380 86390 1
500275 99500275 1001 86380 86390 1
500301 99500301 1001 86380 86390 1
500266 99500266 1001 86380 86390 1
500823 99500823 1001 86380 86390 1
500824 99500824 1001 86380 86390 1
500852 99500852 1001 86380 86390 1
500827 99500827 1001 86380 86390 1
500829 99500829 1001 86380 86390 1
500975 99500975 1001 86380 86390 1
500847 99500847 1001 86380 86390 1
501611 99501611 1001 86380 86390 1
501542 99501542 1001 86380 86390 1
501595 99501595 1001 86380 86390 1
501350 99501350 1001 86380 86390 1
501808 99501808 1001 86380 86390 1
502402 99502402 1001 86380 86390 1
502288 99502288 1001 86380 86390 1
502417 99502417 1001 86380 86390 1
502392 99502392 1001 86380 86390 1
502315 99502315 1001 86380 86390 1
502279 99502279 1001 86380 86390 1
502410 99502410 1001 86380 86390 1
502125 99502125 1001 86380 86390 1
502218 99502218 1001 86380 86390 1
502244 99502244 1001 86380 86390 1
502219 99502219 1001 86380 86390 1
501881 99501881 1001 86380 86390 1
502586 99502586 1001 86380 86390 1
502599 99502599 1001 86380 86390 1
502602 99502602 1001 86380 86390 1
502564 99502564 1001 86380 86390 1
503289 99503289 1001 86380 86390 1
503218 99503218 1001 86380 86390 1
503194 99503194 1001 86380 86390 1
503233 99503233 1001 86380 86390 1
503156 99503156 1001 86380 86390 1
502738 99502738 1001 86380 86390 1
503470 99503470 1001 86380 86390 1
503460 99503460 1001 86380 86390 1
503383 99503383 1001 86380 86390 1
503491 99503491 1001 86380 86390 1
503428 99503428 1001 86380 86390 1
503919 99503919 1001 86380 86390 1
503959 99503959 1001 86380 86390 1
503887 99503887 1001 86380 86390 1
503913 99503913 1001 86380 86390 1
503879 99503879 1001 86380 86390 1
503717 99503717 1001 86380 86390 1
503575 99503575 1001 86380 86390 1
503552 99503552 1001 86380 86390 1
503519 99503519 1001 86380 86390 1
504247 99504247 1001 86380 86390 1
504302 99504302 1001 86380 86390 1
504767 99504767 1001 86380 86390 1
504700 99504700 1001 86380 86390 1
504675 99504675 1001 86380 86390 1
504638 99504638 1001 86380 86390 1
504591 99504591 1001 86380 86390 1
504724 99504724 1001 86380 86390 1
504461 99504461 1001 86380 86390 1
505607 99505607 1001 86380 86390 1
505557 99505557 1001 86380 86390 1
505203 99505203 1001 86380 86390 1
505165 99505165 1001 86380 86390 1
505302 99505302 1001 86380 86390 1
505912 99505912 1001 86380 86390 1
505784 99505784 1001 86380 86390 1
505940 99505940 1001 86380 86390 1
506403 99506403 1001 86380 86390 1
506352 99506352 1001 86380 86390 1
506196 99506196 1001 86380 86390 1
506249 99506249 1001 86380 86390 1
506201 99506201 1001 86380 86390 1
506359 99506359 1001 86380 86390 1
506335 99506335 1001 86380 86390 1
506220 99506220 1001 86380 86390 1
506311 99506311 1001 86380 86390 1
506183 99506183 1001 86380 86390 1
506017 99506017 1001 86380 86390 1
506062 99506062 1001 86380 86390 1
506101 99506101 1001 86380 86390 1
505997 99505997 1001 86380 86390 1
506039 99506039 1001 86380 86390 1
506698 99506698 1001 86380 86390 1
506720 99506720 1001 86380 86390 1
507255 99507255 1001 86380 86390 1
507347 99507347 1001 86380 86390 1
507349 99507349 1001 86380 86390 1
507273 99507273 1001 86380 86390 1
507381 99507381 1001 86380 86390 1
507049 99507049 1001 86380 86390 1
507108 99507108 1001 86380 86390 1
507124 99507124 1001 86380 86390 1
506870 99506870 1001 86380 86390 1
506884 99506884 1001 86380 86390 1
506910 99506910 1001 86380 86390 1
506978 99506978 1001 86380 86390 1
507545 99507545 1001 86380 86390 1
507444 99507444 1001 86380 86390 1
507626 99507626 1001 86380 86390 1
508046 99508046 1001 86380 86390 1
508097 99508097 1001 86380 86390 1
508188 99508188 1001 86380 86390 1
508202 99508202 1001 86380 86390 1
508060 99508060 1001 86380 86390 1
508100 99508100 1001 86380 86390 1
508062 99508062 1001 86380 86390 1
508019 99508019 1001 86380 86390 1
507842 99507842 1001 86380 86390 1
507998 99507998 1001 86380 86390 1
508042 99508042 1001 86380 86390 1
507734 99507734 1001 86380 86390 1
507815 99507815 1001 86380 86390 1
507739 99507739 1001 86380 86390 1
507819 99507819 1001 86380 86390 1
508381 99508381 1001 86380 86390 1
508433 99508433 1001 86380 86390 1
508372 99508372 1001 86380 86390 1
508688 99508688 1001 86380 86390 1
508765 99508765 1001 86380 86390 1
508763 99508763 1001 86380 86390 1
508829 99508829 1001 86380 86390 1
508494 99508494 1001 86380 86390 1
508507 99508507 1001 86380 86390 1
508585 99508585 1001 86380 86390 1
508586 99508586 1001 86380 86390 1
508655 99508655 1001 86380 86390 1
508656 99508656 1001 86380 86390 1
508594 99508594 1001 86380 86390 1
509271 99509271 1001 86380 86390 1
509156 99509156 1001 86380 86390 1
509183 99509183 1001 86380 86390 1
509184 99509184 1001 86380 86390 1
509134 99509134 1001 86380 86390 1
509790 99509790 1001 86380 86390 1
509816 99509816 1001 86380 86390 1
509829 99509829 1001 86380 86390 1
509770 99509770 1001 86380 86390 1
509522 99509522 1001 86380 86390 1
509523 99509523 1001 86380 86390 1
509511 99509511 1001 86380 86390 1
509475 99509475 1001 86380 86390 1
509281 99509281 1001 86380 86390 1
509363 99509363 1001 86380 86390 1
509298 99509298 1001 86380 86390 1
509352 99509352 1001 86380 86390 1
509404 99509404 1001 86380 86390 1
509395 99509395 1001 86380 86390 1
510055 99510055 1001 86380 86390 1
510094 99510094 1001 86380 86390 1
510033 99510033 1001 86380 86390 1
510010 99510010 1001 86380 86390 1
509920 99509920 1001 86380 86390 1
510534 99510534 1001 86380 86390 1
510576 99510576 1001 86380 86390 1
510656 99510656 1001 86380 86390 1
510580 99510580 1001 86380 86390 1
510710 99510710 1001 86380 86390 1
510529 99510529 1001 86380 86390 1
510530 99510530 1001 86380 86390 1
510581 99510581 1001 86380 86390 1
510675 99510675 1001 86380 86390 1
510510 99510510 1001 86380 86390 1
510331 99510331 1001 86380 86390 1
510437 99510437 1001 86380 86390 1
510387 99510387 1001 86380 86390 1
510453 99510453 1001 86380 86390 1
510197 99510197 1001 86380 86390 1
510262 99510262 1001 86380 86390 1
510113 99510113 1001 86380 86390 1
510804 99510804 1001 86380 86390 1
510781 99510781 1001 86380 86390 1
510730 99510730 1001 86380 86390 1
510810 99510810 1001 86380 86390 1
510825 99510825 1001 86380 86390 1
510839 99510839 1001 86380 86390 1
511149 99511149 1001 86380 86390 1
511163 99511163 1001 86380 86390 1
510959 99510959 1001 86380 86390 1
511048 99511048 1001 86380 86390 1
511739 99511739 1001 86380 86390 1
511703 99511703 1001 86380 86390 1
512190 99512190 1001 86380 86390 1
512257 99512257 1001 86380 86390 1
512237 99512237 1001 86380 86390 1
512166 99512166 1001 86380 86390 1
512012 99512012 1001 86380 86390 1
512000 99512000 1001 86380 86390 1
512143 99512143 1001 86380 86390 1
511941 99511941 1001 86380 86390 1
511878 99511878 1001 86380 86390 1
511905 99511905 1001 86380 86390 1
511868 99511868 1001 86380 86390 1
511833 99511833 1001 86380 86390 1
513044 99513044 1001 86380 86390 1
513007 99513007 1001 86380 86390 1
512950 99512950 1001 86380 86390 1
512835 99512835 1001 86380 86390 1
512853 99512853 1001 86380 86390 1
512905 99512905 1001 86380 86390 1
512780 99512780 1001 86380 86390 1
512716 99512716 1001 86380 86390 1
512781 99512781 1001 86380 86390 1
512631 99512631 1001 86380 86390 1
512660 99512660 1001 86380 86390 1
513248 99513248 1001 86380 86390 1
513301 99513301 1001 86380 86390 1
513210 99513210 1001 86380 86390 1
513226 99513226 1001 86380 86390 1
513240 99513240 1001 86380 86390 1
513993 99513993 1001 86380 86390 1
514016 99514016 1001 86380 86390 1
513914 99513914 1001 86380 86390 1
513781 99513781 1001 86380 86390 1
513807 99513807 1001 86380 86390 1
513639 99513639 1001 86380 86390 1
513756 99513756 1001 86380 86390 1
513744 99513744 1001 86380 86390 1
513759 99513759 1001 86380 86390 1
513492 99513492 1001 86380 86390 1
513468 99513468 1001 86380 86390 1
513613 99513613 1001 86380 86390 1
513617 99513617 1001 86380 86390 1
513411 99513411 1001 86380 86390 1
514202 99514202 1001 86380 86390 1
514755 99514755 1001 86380 86390 1
514743 99514743 1001 86380 86390 1
514720 99514720 1001 86380 86390 1
514696 99514696 1001 86380 86390 1
514834 99514834 1001 86380 86390 1
514658 99514658 1001 86380 86390 1
514848 99514848 1001 86380 86390 1
514701 99514701 1001 86380 86390 1
514591 99514591 1001 86380 86390 1
514609 99514609 1001 86380 86390 1
514289 99514289 1001 86380 86390 1
514345 99514345 1001 86380 86390 1
514271 99514271 1001 86380 86390 1
514378 99514378 1001 86380 86390 1
514986 99514986 1001 86380 86390 1
515052 99515052 1001 86380 86390 1
514976 99514976 1001 86380 86390 1
514931 99514931 1001 86380 86390 1
515503 99515503 1001 86380 86390 1
515530 99515530 1001 86380 86390 1
515622 99515622 1001 86380 86390 1
515584 99515584 1001 86380 86390 1
515660 99515660 1001 86380 86390 1
515632 99515632 1001 86380 86390 1
515352 99515352 1001 86380 86390 1
515456 99515456 1001 86380 86390 1
515395 99515395 1001 86380 86390 1
515293 99515293 1001 86380 86390 1
515142 99515142 1001 86380 86390 1
515246 99515246 1001 86380 86390 1
515209 99515209 1001 86380 86390 1
515119 99515119 1001 86380 86390 1
515121 99515121 1001 86380 86390 1
515161 99515161 1001 86380 86390 1
515177 99515177 1001 86380 86390 1
515774 99515774 1001 86380 86390 1
515738 99515738 1001 86380 86390 1
515778 99515778 1001 86380 86390 1
515805 99515805 1001 86380 86390 1
516502 99516502 1001 86380 86390 1
516305 99516305 1001 86380 86390 1
516190 99516190 1001 86380 86390 1
516126 99516126 1001 86380 86390 1
515890 99515890 1001 86380 86390 1
515893 99515893 1001 86380 86390 1
516691 99516691 1001 86380 86390 1
516633 99516633 1001 86380 86390 1
517170 99517170 1001 86380 86390 1
517211 99517211 1001 86380 86390 1
517215 99517215 1001 86380 86390 1
517031 99517031 1001 86380 86390 1
517127 99517127 1001 86380 86390 1
517050 99517050 1001 86380 86390 1
517064 99517064 1001 86380 86390 1
516911 99516911 1001 86380 86390 1
516743 99516743 1001 86380 86390 1
516771 99516771 1001 86380 86390 1
516867 99516867 1001 86380 86390 1
517501 99517501 1001 86380 86390 1
517518 99517518 1001 86380 86390 1
517393 99517393 1001 86380 86390 1
517471 99517471 1001 86380 86390 1
518050 99518050 1001 86380 86390 1
518138 99518138 1001 86380 86390 1
517988 99517988 1001 86380 86390 1
518002 99518002 1001 86380 86390 1
518121 99518121 1001 86380 86390 1
518154 99518154 1001 86380 86390 1
518153 99518153 1001 86380 86390 1
517820 99517820 1001 86380 86390 1
517913 99517913 1001 86380 86390 1
517837 99517837 1001 86380 86390 1
517877 99517877 1001 86380 86390 1
517740 99517740 1001 86380 86390 1
517690 99517690 1001 86380 86390 1
517652 99517652 1001 86380 86390 1
517653 99517653 1001 86380 86390 1
517721 99517721 1001 86380 86390 1
517644 99517644 1001 86380 86390 1
518293 99518293 1001 86380 86390 1
518910 99518910 1001 86380 86390 1
518648 99518648 1001 86380 86390 1
518755 99518755 1001 86380 86390 1
518526 99518526 1001 86380 86390 1
518566 99518566 1001 86380 86390 1
518517 99518517 1001 86380 86390 1
518414 99518414 1001 86380 86390 1
518492 99518492 1001 86380 86390 1
519154 99519154 1001 86380 86390 1
519142 99519142 1001 86380 86390 1
519057 99519057 1001 86380 86390 1
519164 99519164 1001 86380 86390 1
519139 99519139 1001 86380 86390 1
519726 99519726 1001 86380 86390 1
519727 99519727 1001 86380 86390 1
519785 99519785 1001 86380 86390 1
519621 99519621 1001 86380 86390 1
519415 99519415 1001 86380 86390 1
519547 99519547 1001 86380 86390 1
519389 99519389 1001 86380 86390 1
519373 99519373 1001 86380 86390 1
519976 99519976 1001 86380 86390 1
519952 99519952 1001 86380 86390 1
519965 99519965 1001 86380 86390 1
520621 99520621 1001 86380 86390 1
520454 99520454 1001 86380 86390 1
520482 99520482 1001 86380 86390 1
520459 99520459 1001 86380 86390 1
520305 99520305 1001 86380 86390 1
520427 99520427 1001 86380 86390 1
520022 99520022 1001 86380 86390 1
520101 99520101 1001 86380 86390 1
520108 99520108 1001 86380 86390 1
520822 99520822 1001 86380 86390 1
520662 99520662 1001 86380 86390 1
521456 99521456 1001 86380 86390 1
521273 99521273 1001 86380 86390 1
521222 99521222 1001 86380 86390 1
521192 99521192 1001 86380 86390 1
521091 99521091 1001 86380 86390 1
520850 99520850 1001 86380 86390 1
521045 99521045 1001 86380 86390 1
521049 99521049 1001 86380 86390 1
520960 99520960 1001 86380 86390 1
520909 99520909 1001 86380 86390 1
521598 99521598 1001 86380 86390 1
521666 99521666 1001 86380 86390 1
521642 99521642 1001 86380 86390 1
521668 99521668 1001 86380 86390 1
521553 99521553 1001 86380 86390 1
522175 99522175 1001 86380 86390 1
522047 99522047 1001 86380 86390 1
521854 99521854 1001 86380 86390 1
521702 99521702 1001 86380 86390 1
521695 99521695 1001 86380 86390 1
522316 99522316 1001 86380 86390 1
522423 99522423 1001 86380 86390 1
522339 99522339 1001 86380 86390 1
523005 99523005 1001 86380 86390 1
523031 99523031 1001 86380 86390 1
522998 99522998 1001 86380 86390 1
522719 99522719 1001 86380 86390 1
522862 99522862 1001 86380 86390 1
522850 99522850 1001 86380 86390 1
522821 99522821 1001 86380 86390 1
522899 99522899 1001 86380 86390 1
522553 99522553 1001 86380 86390 1
522619 99522619 1001 86380 86390 1
522624 99522624 1001 86380 86390 1
523148 99523148 1001 86380 86390 1
523141 99523141 1001 86380 86390 1
523855 99523855 1001 86380 86390 1
523882 99523882 1001 86380 86390 1
523822 99523822 1001 86380 86390 1
523823 99523823 1001 86380 86390 1
523836 99523836 1001 86380 86390 1
523610 99523610 1001 86380 86390 1
523623 99523623 1001 86380 86390 1
523663 99523663 1001 86380 86390 1
523665 99523665 1001 86380 86390 1
523376 99523376 1001 86380 86390 1
523506 99523506 1001 86380 86390 1
523469 99523469 1001 86380 86390 1
523511 99523511 1001 86380 86390 1
523487 99523487 1001 86380 86390 1
523437 99523437 1001 86380 86390 1
523516 99523516 1001 86380 86390 1
524117 99524117 1001 86380 86390 1
524606 99524606 1001 86380 86390 1
524229 99524229 1001 86380 86390 1
524272 99524272 1001 86380 86390 1
524301 99524301 1001 86380 86390 1
524159 99524159 1001 86380 86390 1
524859 99524859 1001 86380 86390 1
524938 99524938 1001 86380 86390 1
524901 99524901 1001 86380 86390 1
524772 99524772 1001 86380 86390 1
524880 99524880 1001 86380 86390 1
524855 99524855 1001 86380 86390 1
525421 99525421 1001 86380 86390 1
525428 99525428 1001 86380 86390 1
525265 99525265 1001 86380 86390 1
525330 99525330 1001 86380 86390 1
525295 99525295 1001 86380 86390 1
525041 99525041 1001 86380 86390 1
525075 99525075 1001 86380 86390 1
525607 99525607 1001 86380 86390 1
525635 99525635 1001 86380 86390 1
525755 99525755 1001 86380 86390 1
525628 99525628 1001 86380 86390 1
525732 99525732 1001 86380 86390 1
526360 99526360 1001 86380 86390 1
526398 99526398 1001 86380 86390 1
526338 99526338 1001 86380 86390 1
526404 99526404 1001 86380 86390 1
526254 99526254 1001 86380 86390 1
526417 99526417 1001 86380 86390 1
526137 99526137 1001 86380 86390 1
525972 99525972 1001 86380 86390 1
525927 99525927 1001 86380 86390 1
527070 99527070 1001 86380 86390 1
527138 99527138 1001 86380 86390 1
527102 99527102 1001 86380 86390 1
527156 99527156 1001 86380 86390 1
527092 99527092 1001 86380 86390 1
527056 99527056 1001 86380 86390 1
527245 99527245 1001 86380 86390 1
526953 99526953 1001 86380 86390 1
526741 99526741 1001 86380 86390 1
526834 99526834 1001 86380 86390 1
526809 99526809 1001 86380 86390 1
527350 99527350 1001 86380 86390 1
527273 99527273 1001 86380 86390 1
527263 99527263 1001 86380 86390 1
527409 99527409 1001 86380 86390 1
527360 99527360 1001 86380 86390 1
527258 99527258 1001 86380 86390 1
528040 99528040 1001 86380 86390 1
527968 99527968 1001 86380 86390 1
528024 99528024 1001 86380 86390 1
527590 99527590 1001 86380 86390 1
527620 99527620 1001 86380 86390 1
528270 99528270 1001 86380 86390 1
528184 99528184 1001 86380 86390 1
528721 99528721 1001 86380 86390 1
528865 99528865 1001 86380 86390 1
528833 99528833 1001 86380 86390 1
528782 99528782 1001 86380 86390 1
528569 99528569 1001 86380 86390 1
528493 99528493 1001 86380 86390 1
528335 99528335 1001 86380 86390 1
528298 99528298 1001 86380 86390 1
528288 99528288 1001 86380 86390 1
528952 99528952 1001 86380 86390 1
529100 99529100 1001 86380 86390 1
529049 99529049 1001 86380 86390 1
529561 99529561 1001 86380 86390 1
529524 99529524 1001 86380 86390 1
529563 99529563 1001 86380 86390 1
529668 99529668 1001 86380 86390 1
529528 99529528 1001 86380 86390 1
529530 99529530 1001 86380 86390 1
529496 99529496 1001 86380 86390 1
529368 99529368 1001 86380 86390 1
529424 99529424 1001 86380 86390 1
529340 99529340 1001 86380 86390 1
529136 99529136 1001 86380 86390 1
529305 99529305 1001 86380 86390 1
530526 99530526 1001 86380 86390 1
530416 99530416 1001 86380 86390 1
530404 99530404 1001 86380 86390 1
530274 99530274 1001 86380 86390 1
530146 99530146 1001 86380 86390 1
530175 99530175 1001 86380 86390 1
530227 99530227 1001 86380 86390 1
530231 99530231 1001 86380 86390 1
530052 99530052 1001 86380 86390 1
529964 99529964 1001 86380 86390 1
530097 99530097 1001 86380 86390 1
530577 99530577 1001 86380 86390 1
530622 99530622 1001 86380 86390 1
530661 99530661 1001 86380 86390 1
530627 99530627 1001 86380 86390 1
531282 99531282 1001 86380 86390 1
531375 99531375 1001 86380 86390 1
530971 99530971 1001 86380 86390 1
531079 99531079 1001 86380 86390 1
530814 99530814 1001 86380 86390 1
530802 99530802 1001 86380 86390 1
530961 99530961 1001 86380 86390 1
530886 99530886 1001 86380 86390 1
531554 99531554 1001 86380 86390 1
532195 99532195 1001 86380 86390 1
532102 99532102 1001 86380 86390 1
531862 99531862 1001 86380 86390 1
531853 99531853 1001 86380 86390 1
531642 99531642 1001 86380 86390 1
531787 99531787 1001 86380 86390 1
531623 99531623 1001 86380 86390 1
532235 99532235 1001 86380 86390 1
532971 99532971 1001 86380 86390 1
532907 99532907 1001 86380 86390 1
532972 99532972 1001 86380 86390 1
532863 99532863 1001 86380 86390 1
532728 99532728 1001 86380 86390 1
532793 99532793 1001 86380 86390 1
532653 99532653 1001 86380 86390 1
532424 99532424 1001 86380 86390 1
532542 99532542 1001 86380 86390 1
533175 99533175 1001 86380 86390 1
533180 99533180 1001 86380 86390 1
533233 99533233 1001 86380 86390 1
533053 99533053 1001 86380 86390 1
533857 99533857 1001 86380 86390 1
533771 99533771 1001 86380 86390 1
533774 99533774 1001 86380 86390 1
533741 99533741 1001 86380 86390 1
533677 99533677 1001 86380 86390 1
533304 99533304 1001 86380 86390 1
533436 99533436 1001 86380 86390 1
533256 99533256 1001 86380 86390 1
533374 99533374 1001 86380 86390 1
533439 99533439 1001 86380 86390 1
533885 99533885 1001 86380 86390 1
533963 99533963 1001 86380 86390 1
534016 99534016 1001 86380 86390 1
533887 99533887 1001 86380 86390 1
534674 99534674 1001 86380 86390 1
534567 99534567 1001 86380 86390 1
534593 99534593 1001 86380 86390 1
534581 99534581 1001 86380 86390 1
534276 99534276 1001 86380 86390 1
534451 99534451 1001 86380 86390 1
534104 99534104 1001 86380 86390 1
534092 99534092 1001 86380 86390 1
534118 99534118 1001 86380 86390 1
534145 99534145 1001 86380 86390 1
534713 99534713 1001 86380 86390 1
534805 99534805 1001 86380 86390 1
534808 99534808 1001 86380 86390 1
535383 99535383 1001 86380 86390 1
535371 99535371 1001 86380 86390 1
535412 99535412 1001 86380 86390 1
535485 99535485 1001 86380 86390 1
535338 99535338 1001 86380 86390 1
535292 99535292 1001 86380 86390 1
535218 99535218 1001 86380 86390 1
535185 99535185 1001 86380 86390 1
534980 99534980 1001 86380 86390 1
535046 99535046 1001 86380 86390 1
534998 99534998 1001 86380 86390 1
534909 99534909 1001 86380 86390 1
535053 99535053 1001 86380 86390 1
535096 99535096 1001 86380 86390 1
535593 99535593 1001 86380 86390 1
536149 99536149 1001 86380 86390 1
536152 99536152 1001 86380 86390 1
536298 99536298 1001 86380 86390 1
535793 99535793 1001 86380 86390 1
535886 99535886 1001 86380 86390 1
536401 99536401 1001 86380 86390 1
536532 99536532 1001 86380 86390 1
536443 99536443 1001 86380 86390 1
536352 99536352 1001 86380 86390 1
536379 99536379 1001 86380 86390 1
536394 99536394 1001 86380 86390 1
537100 99537100 1001 86380 86390 1
536962 99536962 1001 86380 86390 1
537141 99537141 1001 86380 86390 1
537070 99537070 1001 86380 86390 1
537154 99537154 1001 86380 86390 1
536840 99536840 1001 86380 86390 1
536796 99536796 1001 86380 86390 1
536862 99536862 1001 86380 86390 1
536785 99536785 1001 86380 86390 1
536811 99536811 1001 86380 86390 1
536864 99536864 1001 86380 86390 1
536736 99536736 1001 86380 86390 1
536633 99536633 1001 86380 86390 1
536646 99536646 1001 86380 86390 1
536743 99536743 1001 86380 86390 1
536604 99536604 1001 86380 86390 1
536567 99536567 1001 86380 86390 1
537360 99537360 1001 86380 86390 1
537283 99537283 1001 86380 86390 1
537232 99537232 1001 86380 86390 1
537825 99537825 1001 86380 86390 1
537970 99537970 1001 86380 86390 1
537908 99537908 1001 86380 86390 1
537710 99537710 1001 86380 86390 1
537737 99537737 1001 86380 86390 1
537763 99537763 1001 86380 86390 1
537586 99537586 1001 86380 86390 1
537417 99537417 1001 86380 86390 1
538036 99538036 1001 86380 86390 1
538051 99538051 1001 86380 86390 1
538662 99538662 1001 86380 86390 1
538626 99538626 1001 86380 86390 1
538806 99538806 1001 86380 86390 1
538467 99538467 1001 86380 86390 1
538558 99538558 1001 86380 86390 1
538445 99538445 1001 86380 86390 1
538406 99538406 1001 86380 86390 1
538472 99538472 1001 86380 86390 1
538499 99538499 1001 86380 86390 1
538491 99538491 1001 86380 86390 1
538426 99538426 1001 86380 86390 1
538324 99538324 1001 86380 86390 1
538339 99538339 1001 86380 86390 1
538321 99538321 1001 86380 86390 1
538955 99538955 1001 86380 86390 1
538995 99538995 1001 86380 86390 1
538905 99538905 1001 86380 86390 1
538906 99538906 1001 86380 86390 1
538975 99538975 1001 86380 86390 1
538925 99538925 1001 86380 86390 1
539577 99539577 1001 86380 86390 1
539487 99539487 1001 86380 86390 1
539615 99539615 1001 86380 86390 1
539631 99539631 1001 86380 86390 1
539296 99539296 1001 86380 86390 1
539297 99539297 1001 86380 86390 1
539250 99539250 1001 86380 86390 1
539090 99539090 1001 86380 86390 1
539093 99539093 1001 86380 86390 1
539825 99539825 1001 86380 86390 1
539788 99539788 1001 86380 86390 1
540308 99540308 1001 86380 86390 1
540462 99540462 1001 86380 86390 1
540503 99540503 1001 86380 86390 1
540483 99540483 1001 86380 86390 1
541206 99541206 1001 86380 86390 1
541246 99541246 1001 86380 86390 1
541009 99541009 1001 86380 86390 1
540855 99540855 1001 86380 86390 1
541324 99541324 1001 86380 86390 1
542083 99542083 1001 86380 86390 1
542046 99542046 1001 86380 86390 1
541931 99541931 1001 86380 86390 1
541947 99541947 1001 86380 86390 1
542111 99542111 1001 86380 86390 1
542002 99542002 1001 86380 86390 1
541719 99541719 1001 86380 86390 1
541895 99541895 1001 86380 86390 1
541900 99541900 1001 86380 86390 1
541550 99541550 1001 86380 86390 1
541512 99541512 1001 86380 86390 1
541596 99541596 1001 86380 86390 1
541665 99541665 1001 86380 86390 1
542316 99542316 1001 86380 86390 1
542214 99542214 1001 86380 86390 1
542227 99542227 1001 86380 86390 1
542319 99542319 1001 86380 86390 1
542885 99542885 1001 86380 86390 1
542862 99542862 1001 86380 86390 1
542902 99542902 1001 86380 86390 1
542760 99542760 1001 86380 86390 1
542865 99542865 1001 86380 86390 1
542788 99542788 1001 86380 86390 1
542572 99542572 1001 86380 86390 1
542677 99542677 1001 86380 86390 1
542704 99542704 1001 86380 86390 1
542579 99542579 1001 86380 86390 1
542669 99542669 1001 86380 86390 1
542541 99542541 1001 86380 86390 1
542480 99542480 1001 86380 86390 1
542458 99542458 1001 86380 86390 1
542341 99542341 1001 86380 86390 1
542452 99542452 1001 86380 86390 1
542479 99542479 1001 86380 86390 1
543141 99543141 1001 86380 86390 1
543000 99543000 1001 86380 86390 1
543117 99543117 1001 86380 86390 1
543043 99543043 1001 86380 86390 1
543069 99543069 1001 86380 86390 1
543660 99543660 1001 86380 86390 1
543728 99543728 1001 86380 86390 1
543718 99543718 1001 86380 86390 1
543732 99543732 1001 86380 86390 1
543681 99543681 1001 86380 86390 1
543273 99543273 1001 86380 86390 1
543845 99543845 1001 86380 86390 1
543871 99543871 1001 86380 86390 1
543884 99543884 1001 86380 86390 1
544486 99544486 1001 86380 86390 1
544409 99544409 1001 86380 86390 1
544353 99544353 1001 86380 86390 1
544343 99544343 1001 86380 86390 1
544279 99544279 1001 86380 86390 1
544204 99544204 1001 86380 86390 1
544205 99544205 1001 86380 86390 1
544222 99544222 1001 86380 86390 1
544236 99544236 1001 86380 86390 1
544249 99544249 1001 86380 86390 1
544391 99544391 1001 86380 86390 1
544171 99544171 1001 86380 86390 1
544042 99544042 1001 86380 86390 1
544121 99544121 1001 86380 86390 1
544031 99544031 1001 86380 86390 1
544097 99544097 1001 86380 86390 1
544074 99544074 1001 86380 86390 1
544038 99544038 1001 86380 86390 1
544621 99544621 1001 86380 86390 1
544697 99544697 1001 86380 86390 1
416832 1146 1001 65040 65637 1
514947 604 1002 52986 56554 1
537272 486 1002 36981 39823 1
400180 99400180 1001 86380 86390 1
400373 99400373 1001 86380 86390 1
400578 99400578 1001 86380 86390 1
400667 99400667 1001 86380 86390 1
400649 99400649 1001 86380 86390 1
400789 99400789 1001 86380 86390 1
400828 99400828 1001 86380 86390 1
401240 99401240 1001 86380 86390 1
401377 99401377 1001 86380 86390 1
401510 99401510 1001 86380 86390 1
401596 99401596 1001 86380 86390 1
401686 99401686 1001 86380 86390 1
401638 99401638 1001 86380 86390 1
401704 99401704 1001 86380 86390 1
401751 99401751 1001 86380 86390 1
401788 99401788 1001 86380 86390 1
401798 99401798 1001 86380 86390 1
401902 99401902 1001 86380 86390 1
402064 99402064 1001 86380 86390 1
402220 99402220 1001 86380 86390 1
402270 99402270 1001 86380 86390 1
402207 99402207 1001 86380 86390 1
402277 99402277 1001 86380 86390 1
402580 99402580 1001 86380 86390 1
402545 99402545 1001 86380 86390 1
402612 99402612 1001 86380 86390 1
402653 99402653 1001 86380 86390 1
402700 99402700 1001 86380 86390 1
402875 99402875 1001 86380 86390 1
402955 99402955 1001 86380 86390 1
403170 99403170 1001 86380 86390 1
403115 99403115 1001 86380 86390 1
403151 99403151 1001 86380 86390 1
403259 99403259 1001 86380 86390 1
403476 99403476 1001 86380 86390 1
403714 99403714 1001 86380 86390 1
403928 99403928 1001 86380 86390 1
404011 99404011 1001 86380 86390 1
404252 99404252 1001 86380 86390 1
404176 99404176 1001 86380 86390 1
404367 99404367 1001 86380 86390 1
404316 99404316 1001 86380 86390 1
404471 99404471 1001 86380 86390 1
404552 99404552 1001 86380 86390 1
404538 99404538 1001 86380 86390 1
404634 99404634 1001 86380 86390 1
404960 99404960 1001 86380 86390 1
404931 99404931 1001 86380 86390 1
404932 99404932 1001 86380 86390 1
405015 99405015 1001 86380 86390 1
405269 99405269 1001 86380 86390 1
405448 99405448 1001 86380 86390 1
405648 99405648 1001 86380 86390 1
405649 99405649 1001 86380 86390 1
405915 99405915 1001 86380 86390 1
406032 99406032 1001 86380 86390 1
406155 99406155 1001 86380 86390 1
406135 99406135 1001 86380 86390 1
406204 99406204 1001 86380 86390 1
406395 99406395 1001 86380 86390 1
406401 99406401 1001 86380 86390 1
406457 99406457 1001 86380 86390 1
406854 99406854 1001 86380 86390 1
407197 99407197 1001 86380 86390 1
407411 99407411 1001 86380 86390 1
407391 99407391 1001 86380 86390 1
408186 99408186 1001 86380 86390 1
408231 99408231 1001 86380 86390 1
408356 99408356 1001 86380 86390 1
408503 99408503 1001 86380 86390 1
408471 99408471 1001 86380 86390 1
408608 99408608 1001 86380 86390 1
408678 99408678 1001 86380 86390 1
408797 99408797 1001 86380 86390 1
409018 99409018 1001 86380 86390 1
409005 99409005 1001 86380 86390 1
409174 99409174 1001 86380 86390 1
409577 99409577 1001 86380 86390 1
409635 99409635 1001 86380 86390 1
409615 99409615 1001 86380 86390 1
409765 99409765 1001 86380 86390 1
409812 99409812 1001 86380 86390 1
409930 99409930 1001 86380 86390 1
409893 99409893 1001 86380 86390 1
410096 99410096 1001 86380 86390 1
410198 99410198 1001 86380 86390 1
410615 99410615 1001 86380 86390 1
410525 99410525 1001 86380 86390 1
410718 99410718 1001 86380 86390 1
410757 99410757 1001 86380 86390 1
410787 99410787 1001 86380 86390 1
410809 99410809 1001 86380 86390 1
410902 99410902 1001 86380 86390 1
411012 99411012 1001 86380 86390 1
411024 99411024 1001 86380 86390 1
411147 99411147 1001 86380 86390 1
411383 99411383 1001 86380 86390 1
411459 99411459 1001 86380 86390 1
411619 99411619 1001 86380 86390 1
411745 99411745 1001 86380 86390 1
412007 99412007 1001 86380 86390 1
412036 99412036 1001 86380 86390 1
412132 99412132 1001 86380 86390 1
412198 99412198 1001 86380 86390 1
412428 99412428 1001 86380 86390 1
412344 99412344 1001 86380 86390 1
413542 99413542 1001 86380 86390 1
413376 99413376 1001 86380 86390 1
413456 99413456 1001 86380 86390 1
413340 99413340 1001 86380 86390 1
412981 99412981 1001 86380 86390 1
413176 99413176 1001 86380 86390 1
412828 99412828 1001 86380 86390 1
413725 99413725 1001 86380 86390 1
413839 99413839 1001 86380 86390 1
413897 99413897 1001 86380 86390 1
413917 99413917 1001 86380 86390 1
413861 99413861 1001 86380 86390 1
414972 99414972 1001 86380 86390 1
415030 99415030 1001 86380 86390 1
415080 99415080 1001 86380 86390 1
415275 99415275 1001 86380 86390 1
415042 99415042 1001 86380 86390 1
415299 99415299 1001 86380 86390 1
415093 99415093 1001 86380 86390 1
414736 99414736 1001 86380 86390 1
414678 99414678 1001 86380 86390 1
414814 99414814 1001 86380 86390 1
414177 99414177 1001 86380 86390 1
414405 99414405 1001 86380 86390 1
414274 99414274 1001 86380 86390 1
414362 99414362 1001 86380 86390 1
414407 99414407 1001 86380 86390 1
414149 99414149 1001 86380 86390 1
414151 99414151 1001 86380 86390 1
414241 99414241 1001 86380 86390 1
415532 99415532 1001 86380 86390 1
415692 99415692 1001 86380 86390 1
415442 99415442 1001 86380 86390 1
416613 99416613 1001 86380 86390 1
416843 99416843 1001 86380 86390 1
416659 99416659 1001 86380 86390 1
416694 99416694 1001 86380 86390 1
416320 99416320 1001 86380 86390 1
416192 99416192 1001 86380 86390 1
416122 99416122 1001 86380 86390 1
417093 99417093 1001 86380 86390 1
417169 99417169 1001 86380 86390 1
417075 99417075 1001 86380 86390 1
417028 99417028 1001 86380 86390 1
417229 99417229 1001 86380 86390 1
417428 99417428 1001 86380 86390 1
418674 99418674 1001 86380 86390 1
418565 99418565 1001 86380 86390 1
418107 99418107 1001 86380 86390 1
418109 99418109 1001 86380 86390 1
418113 99418113 1001 86380 86390 1
418117 99418117 1001 86380 86390 1
418063 99418063 1001 86380 86390 1
417869 99417869 1001 86380 86390 1
417986 99417986 1001 86380 86390 1
420100 99420100 1001 86380 86390 1
420273 99420273 1001 86380 86390 1
419983 99419983 1001 86380 86390 1
419993 99419993 1001 86380 86390 1
419607 99419607 1001 86380 86390 1
419610 99419610 1001 86380 86390 1
419458 99419458 1001 86380 86390 1
419556 99419556 1001 86380 86390 1
420665 99420665 1001 86380 86390 1
421779 99421779 1001 86380 86390 1
421953 99421953 1001 86380 86390 1
421912 99421912 1001 86380 86390 1
421612 99421612 1001 86380 86390 1
421559 99421559 1001 86380 86390 1
421581 99421581 1001 86380 86390 1
420967 99420967 1001 86380 86390 1
422154 99422154 1001 86380 86390 1
422495 99422495 1001 86380 86390 1
423337 99423337 1001 86380 86390 1
423131 99423131 1001 86380 86390 1
423135 99423135 1001 86380 86390 1
423213 99423213 1001 86380 86390 1
422533 99422533 1001 86380 86390 1
422691 99422691 1001 86380 86390 1
423906 99423906 1001 86380 86390 1
425276 99425276 1001 86380 86390 1
425061 99425061 1001 86380 86390 1
425341 99425341 1001 86380 86390 1
425114 99425114 1001 86380 86390 1
425294 99425294 1001 86380 86390 1
424885 99424885 1001 86380 86390 1
424741 99424741 1001 86380 86390 1
424772 99424772 1001 86380 86390 1
424976 99424976 1001 86380 86390 1
424729 99424729 1001 86380 86390 1
425003 99425003 1001 86380 86390 1
424234 99424234 1001 86380 86390 1
426980 99426980 1001 86380 86390 1
427057 99427057 1001 86380 86390 1
426759 99426759 1001 86380 86390 1
426939 99426939 1001 86380 86390 1
426836 99426836 1001 86380 86390 1
426353 99426353 1001 86380 86390 1
426625 99426625 1001 86380 86390 1
426580 99426580 1001 86380 86390 1
426498 99426498 1001 86380 86390 1
426686 99426686 1001 86380 86390 1
426119 99426119 1001 86380 86390 1
427463 99427463 1001 86380 86390 1
427399 99427399 1001 86380 86390 1
427276 99427276 1001 86380 86390 1
427448 99427448 1001 86380 86390 1
427522 99427522 1001 86380 86390 1
427130 99427130 1001 86380 86390 1
427475 99427475 1001 86380 86390 1
427160 99427160 1001 86380 86390 1
428349 99428349 1001 86380 86390 1
428505 99428505 1001 86380 86390 1
428450 99428450 1001 86380 86390 1
428722 99428722 1001 86380 86390 1
428562 99428562 1001 86380 86390 1
428039 99428039 1001 86380 86390 1
428191 99428191 1001 86380 86390 1
428130 99428130 1001 86380 86390 1
428085 99428085 1001 86380 86390 1
428228 99428228 1001 86380 86390 1
427654 99427654 1001 86380 86390 1
427579 99427579 1001 86380 86390 1
428955 99428955 1001 86380 86390 1
428934 99428934 1001 86380 86390 1
430165 99430165 1001 86380 86390 1
430102 99430102 1001 86380 86390 1
430336 99430336 1001 86380 86390 1
429863 99429863 1001 86380 86390 1
429726 99429726 1001 86380 86390 1
429542 99429542 1001 86380 86390 1
430432 99430432 1001 86380 86390 1
430436 99430436 1001 86380 86390 1
430641 99430641 1001 86380 86390 1
430512 99430512 1001 86380 86390 1
430630 99430630 1001 86380 86390 1
430453 99430453 1001 86380 86390 1
431991 99431991 1001 86380 86390 1
431896 99431896 1001 86380 86390 1
432025 99432025 1001 86380 86390 1
431735 99431735 1001 86380 86390 1
431882 99431882 1001 86380 86390 1
431560 99431560 1001 86380 86390 1
431293 99431293 1001 86380 86390 1
431054 99431054 1001 86380 86390 1
432271 99432271 1001 86380 86390 1
432476 99432476 1001 86380 86390 1
432263 99432263 1001 86380 86390 1
433622 99433622 1001 86380 86390 1
433083 99433083 1001 86380 86390 1
432757 99432757 1001 86380 86390 1
432871 99432871 1001 86380 86390 1
433770 99433770 1001 86380 86390 1
435281 99435281 1001 86380 86390 1
435368 99435368 1001 86380 86390 1
435282 99435282 1001 86380 86390 1
434828 99434828 1001 86380 86390 1
434629 99434629 1001 86380 86390 1
434955 99434955 1001 86380 86390 1
434802 99434802 1001 86380 86390 1
434634 99434634 1001 86380 86390 1
434230 99434230 1001 86380 86390 1
434470 99434470 1001 86380 86390 1
434495 99434495 1001 86380 86390 1
435439 99435439 1001 86380 86390 1
435688 99435688 1001 86380 86390 1
435741 99435741 1001 86380 86390 1
435721 99435721 1001 86380 86390 1
435447 99435447 1001 86380 86390 1
436895 99436895 1001 86380 86390 1
436850 99436850 1001 86380 86390 1
436524 99436524 1001 86380 86390 1
436554 99436554 1001 86380 86390 1
436509 99436509 1001 86380 86390 1
436008 99436008 1001 86380 86390 1
435999 99435999 1001 86380 86390 1
436119 99436119 1001 86380 86390 1
436088 99436088 1001 86380 86390 1
437236 99437236 1001 86380 86390 1
300044 99300044 1001 86380 86390 1
300065 99300065 1001 86380 86390 1
300652 99300652 1001 86380 86390 1
300664 99300664 1001 86380 86390 1
300423 99300423 1001 86380 86390 1
300481 99300481 1001 86380 86390 1
300365 99300365 1001 86380 86390 1
300267 99300267 1001 86380 86390 1
300192 99300192 1001 86380 86390 1
300271 99300271 1001 86380 86390 1
300208 99300208 1001 86380 86390 1
300158 99300158 1001 86380 86390 1
300249 99300249 1001 86380 86390 1
300865 99300865 1001 86380 86390 1
301454 99301454 1001 86380 86390 1
301353 99301353 1001 86380 86390 1
301543 99301543 1001 86380 86390 1
301235 99301235 1001 86380 86390 1
301294 99301294 1001 86380 86390 1
300960 99300960 1001 86380 86390 1
301116 99301116 1001 86380 86390 1
301002 99301002 1001 86380 86390 1
301093 99301093 1001 86380 86390 1
301661 99301661 1001 86380 86390 1
301598 99301598 1001 86380 86390 1
301691 99301691 1001 86380 86390 1
301667 99301667 1001 86380 86390 1
301576 99301576 1001 86380 86390 1
302330 99302330 1001 86380 86390 1
302327 99302327 1001 86380 86390 1
302040 99302040 1001 86380 86390 1
302053 99302053 1001 86380 86390 1
302148 99302148 1001 86380 86390 1
301918 99301918 1001 86380 86390 1
301843 99301843 1001 86380 86390 1
302406 99302406 1001 86380 86390 1
302409 99302409 1001 86380 86390 1
303080 99303080 1001 86380 86390 1
303106 99303106 1001 86380 86390 1
303006 99303006 1001 86380 86390 1
303161 99303161 1001 86380 86390 1
303023 99303023 1001 86380 86390 1
302989 99302989 1001 86380 86390 1
302893 99302893 1001 86380 86390 1
302988 99302988 1001 86380 86390 1
302738 99302738 1001 86380 86390 1
303220 99303220 1001 86380 86390 1
303389 99303389 1001 86380 86390 1
303289 99303289 1001 86380 86390 1
303303 99303303 1001 86380 86390 1
303395 99303395 1001 86380 86390 1
303268 99303268 1001 86380 86390 1
303320 99303320 1001 86380 86390 1
303346 99303346 1001 86380 86390 1
303216 99303216 1001 86380 86390 1
303958 99303958 1001 86380 86390 1
303871 99303871 1001 86380 86390 1
303834 99303834 1001 86380 86390 1
303846 99303846 1001 86380 86390 1
303763 99303763 1001 86380 86390 1
303780 99303780 1001 86380 86390 1
303425 99303425 1001 86380 86390 1
303505 99303505 1001 86380 86390 1
303497 99303497 1001 86380 86390 1
304721 99304721 1001 86380 86390 1
304841 99304841 1001 86380 86390 1
304606 99304606 1001 86380 86390 1
304651 99304651 1001 86380 86390 1
304251 99304251 1001 86380 86390 1
304318 99304318 1001 86380 86390 1
304346 99304346 1001 86380 86390 1
304269 99304269 1001 86380 86390 1
304258 99304258 1001 86380 86390 1
304937 99304937 1001 86380 86390 1
305586 99305586 1001 86380 86390 1
305470 99305470 1001 86380 86390 1
305342 99305342 1001 86380 86390 1
305397 99305397 1001 86380 86390 1
305452 99305452 1001 86380 86390 1
305171 99305171 1001 86380 86390 1
305148 99305148 1001 86380 86390 1
305153 99305153 1001 86380 86390 1
500038 99500038 1001 86380 86390 1
500051 99500051 1001 86380 86390 1
500103 99500103 1001 86380 86390 1
500100 99500100 1001 86380 86390 1
500781 99500781 1001 86380 86390 1
500611 99500611 1001 86380 86390 1
500703 99500703 1001 86380 86390 1
500704 99500704 1001 86380 86390 1
500706 99500706 1001 86380 86390 1
500746 99500746 1001 86380 86390 1
500721 99500721 1001 86380 86390 1
500684 99500684 1001 86380 86390 1
500586 99500586 1001 86380 86390 1
500458 99500458 1001 86380 86390 1
500501 99500501 1001 86380 86390 1
500541 99500541 1001 86380 86390 1
500413 99500413 1001 86380 86390 1
500270 99500270 1001 86380 86390 1
500881 99500881 1001 86380 86390 1
500999 99500999 1001 86380 86390 1
500848 99500848 1001 86380 86390 1
501564 99501564 1001 86380 86390 1
501475 99501475 1001 86380 86390 1
501502 99501502 1001 86380 86390 1
501613 99501613 1001 86380 86390 1
501624 99501624 1001 86380 86390 1
501519 99501519 1001 86380 86390 1
501560 99501560 1001 86380 86390 1
501266 99501266 1001 86380 86390 1
501423 99501423 1001 86380 86390 1
501398 99501398 1001 86380 86390 1
501297 99501297 1001 86380 86390 1
501289 99501289 1001 86380 86390 1
501264 99501264 1001 86380 86390 1
501200 99501200 1001 86380 86390 1
501128 99501128 1001 86380 86390 1
501194 99501194 1001 86380 86390 1
501197 99501197 1001 86380 86390 1
501709 99501709 1001 86380 86390 1
501686 99501686 1001 86380 86390 1
501674 99501674 1001 86380 86390 1
502267 99502267 1001 86380 86390 1
502395 99502395 1001 86380 86390 1
502133 99502133 1001 86380 86390 1
502178 99502178 1001 86380 86390 1
501962 99501962 1001 86380 86390 1
502647 99502647 1001 86380 86390 1
502669 99502669 1001 86380 86390 1
503150 99503150 1001 86380 86390 1
503242 99503242 1001 86380 86390 1
503230 99503230 1001 86380 86390 1
503287 99503287 1001 86380 86390 1
502751 99502751 1001 86380 86390 1
502817 99502817 1001 86380 86390 1
502754 99502754 1001 86380 86390 1
502730 99502730 1001 86380 86390 1
503400 99503400 1001 86380 86390 1
503389 99503389 1001 86380 86390 1
504115 99504115 1001 86380 86390 1
504095 99504095 1001 86380 86390 1
504035 99504035 1001 86380 86390 1
504037 99504037 1001 86380 86390 1
503889 99503889 1001 86380 86390 1
503724 99503724 1001 86380 86390 1
503739 99503739 1001 86380 86390 1
503729 99503729 1001 86380 86390 1
503681 99503681 1001 86380 86390 1
503500 99503500 1001 86380 86390 1
503569 99503569 1001 86380 86390 1
503545 99503545 1001 86380 86390 1
504235 99504235 1001 86380 86390 1
504146 99504146 1001 86380 86390 1
504147 99504147 1001 86380 86390 1
504790 99504790 1001 86380 86390 1
504898 99504898 1001 86380 86390 1
504798 99504798 1001 86380 86390 1
504563 99504563 1001 86380 86390 1
504647 99504647 1001 86380 86390 1
504414 99504414 1001 86380 86390 1
504415 99504415 1001 86380 86390 1
504484 99504484 1001 86380 86390 1
505114 99505114 1001 86380 86390 1
505134 99505134 1001 86380 86390 1
505631 99505631 1001 86380 86390 1
505647 99505647 1001 86380 86390 1
505705 99505705 1001 86380 86390 1
505518 99505518 1001 86380 86390 1
505509 99505509 1001 86380 86390 1
505345 99505345 1001 86380 86390 1
505282 99505282 1001 86380 86390 1
505231 99505231 1001 86380 86390 1
505262 99505262 1001 86380 86390 1
505862 99505862 1001 86380 86390 1
505824 99505824 1001 86380 86390 1
506416 99506416 1001 86380 86390 1
506442 99506442 1001 86380 86390 1
506420 99506420 1001 86380 86390 1
506435 99506435 1001 86380 86390 1
506531 99506531 1001 86380 86390 1
506415 99506415 1001 86380 86390 1
506360 99506360 1001 86380 86390 1
506296 99506296 1001 86380 86390 1
506193 99506193 1001 86380 86390 1
506158 99506158 1001 86380 86390 1
506043 99506043 1001 86380 86390 1
506095 99506095 1001 86380 86390 1
506134 99506134 1001 86380 86390 1
506085 99506085 1001 86380 86390 1
505976 99505976 1001 86380 86390 1
506738 99506738 1001 86380 86390 1
507222 99507222 1001 86380 86390 1
507234 99507234 1001 86380 86390 1
507235 99507235 1001 86380 86390 1
507406 99507406 1001 86380 86390 1
507355 99507355 1001 86380 86390 1
507253 99507253 1001 86380 86390 1
507319 99507319 1001 86380 86390 1
507128 99507128 1001 86380 86390 1
507155 99507155 1001 86380 86390 1
507149 99507149 1001 86380 86390 1
506815 99506815 1001 86380 86390 1
506857 99506857 1001 86380 86390 1
506914 99506914 1001 86380 86390 1
506825 99506825 1001 86380 86390 1
507565 99507565 1001 86380 86390 1
507571 99507571 1001 86380 86390 1
508200 99508200 1001 86380 86390 1
508178 99508178 1001 86380 86390 1
508229 99508229 1001 86380 86390 1
508101 99508101 1001 86380 86390 1
508076 99508076 1001 86380 86390 1
507900 99507900 1001 86380 86390 1
507837 99507837 1001 86380 86390 1
507987 99507987 1001 86380 86390 1
507791 99507791 1001 86380 86390 1
507793 99507793 1001 86380 86390 1
508301 99508301 1001 86380 86390 1
508253 99508253 1001 86380 86390 1
508334 99508334 1001 86380 86390 1
508903 99508903 1001 86380 86390 1
509034 99509034 1001 86380 86390 1
508707 99508707 1001 86380 86390 1
508816 99508816 1001 86380 86390 1
508615 99508615 1001 86380 86390 1
508654 99508654 1001 86380 86390 1
508464 99508464 1001 86380 86390 1
509126 99509126 1001 86380 86390 1
509220 99509220 1001 86380 86390 1
509250 99509250 1001 86380 86390 1
509251 99509251 1001 86380 86390 1
509863 99509863 1001 86380 86390 1
509617 99509617 1001 86380 86390 1
509332 99509332 1001 86380 86390 1
509327 99509327 1001 86380 86390 1
509433 99509433 1001 86380 86390 1
510066 99510066 1001 86380 86390 1
510016 99510016 1001 86380 86390 1
509972 99509972 1001 86380 86390 1
509962 99509962 1001 86380 86390 1
510440 99510440 1001 86380 86390 1
510363 99510363 1001 86380 86390 1
510402 99510402 1001 86380 86390 1
510186 99510186 1001 86380 86390 1
510279 99510279 1001 86380 86390 1
510205 99510205 1001 86380 86390 1
510295 99510295 1001 86380 86390 1
510750 99510750 1001 86380 86390 1
510798 99510798 1001 86380 86390 1
511374 99511374 1001 86380 86390 1
511439 99511439 1001 86380 86390 1
511402 99511402 1001 86380 86390 1
511507 99511507 1001 86380 86390 1
511365 99511365 1001 86380 86390 1
511547 99511547 1001 86380 86390 1
511475 99511475 1001 86380 86390 1
511258 99511258 1001 86380 86390 1
511336 99511336 1001 86380 86390 1
511265 99511265 1001 86380 86390 1
511278 99511278 1001 86380 86390 1
511191 99511191 1001 86380 86390 1
510973 99510973 1001 86380 86390 1
511027 99511027 1001 86380 86390 1
510980 99510980 1001 86380 86390 1
511046 99511046 1001 86380 86390 1
511560 99511560 1001 86380 86390 1
511626 99511626 1001 86380 86390 1
512379 99512379 1001 86380 86390 1
512193 99512193 1001 86380 86390 1
512284 99512284 1001 86380 86390 1
512109 99512109 1001 86380 86390 1
512085 99512085 1001 86380 86390 1
512021 99512021 1001 86380 86390 1
512054 99512054 1001 86380 86390 1
511760 99511760 1001 86380 86390 1
511791 99511791 1001 86380 86390 1
511769 99511769 1001 86380 86390 1
511939 99511939 1001 86380 86390 1
512558 99512558 1001 86380 86390 1
512422 99512422 1001 86380 86390 1
512579 99512579 1001 86380 86390 1
512503 99512503 1001 86380 86390 1
512492 99512492 1001 86380 86390 1
513114 99513114 1001 86380 86390 1
512846 99512846 1001 86380 86390 1
512907 99512907 1001 86380 86390 1
512760 99512760 1001 86380 86390 1
512788 99512788 1001 86380 86390 1
512765 99512765 1001 86380 86390 1
513378 99513378 1001 86380 86390 1
513826 99513826 1001 86380 86390 1
513736 99513736 1001 86380 86390 1
513689 99513689 1001 86380 86390 1
513665 99513665 1001 86380 86390 1
513666 99513666 1001 86380 86390 1
513682 99513682 1001 86380 86390 1
513414 99513414 1001 86380 86390 1
513558 99513558 1001 86380 86390 1
513443 99513443 1001 86380 86390 1
513458 99513458 1001 86380 86390 1
513562 99513562 1001 86380 86390 1
514059 99514059 1001 86380 86390 1
514196 99514196 1001 86380 86390 1
514854 99514854 1001 86380 86390 1
514734 99514734 1001 86380 86390 1
514661 99514661 1001 86380 86390 1
514851 99514851 1001 86380 86390 1
514525 99514525 1001 86380 86390 1
514531 99514531 1001 86380 86390 1
514327 99514327 1001 86380 86390 1
514270 99514270 1001 86380 86390 1
514413 99514413 1001 86380 86390 1
515045 99515045 1001 86380 86390 1
515034 99515034 1001 86380 86390 1
515647 99515647 1001 86380 86390 1
515624 99515624 1001 86380 86390 1
515473 99515473 1001 86380 86390 1
515331 99515331 1001 86380 86390 1
515385 99515385 1001 86380 86390 1
515222 99515222 1001 86380 86390 1
515185 99515185 1001 86380 86390 1
515699 99515699 1001 86380 86390 1
515715 99515715 1001 86380 86390 1
516461 99516461 1001 86380 86390 1
516440 99516440 1001 86380 86390 1
516239 99516239 1001 86380 86390 1
516139 99516139 1001 86380 86390 1
516273 99516273 1001 86380 86390 1
516263 99516263 1001 86380 86390 1
515966 99515966 1001 86380 86390 1
516058 99516058 1001 86380 86390 1
516072 99516072 1001 86380 86390 1
516060 99516060 1001 86380 86390 1
516050 99516050 1001 86380 86390 1
516584 99516584 1001 86380 86390 1
516574 99516574 1001 86380 86390 1
516577 99516577 1001 86380 86390 1
516630 99516630 1001 86380 86390 1
517327 99517327 1001 86380 86390 1
517079 99517079 1001 86380 86390 1
517033 99517033 1001 86380 86390 1
517062 99517062 1001 86380 86390 1
517088 99517088 1001 86380 86390 1
516892 99516892 1001 86380 86390 1
517514 99517514 1001 86380 86390 1
517379 99517379 1001 86380 86390 1
518161 99518161 1001 86380 86390 1
517993 99517993 1001 86380 86390 1
517803 99517803 1001 86380 86390 1
517882 99517882 1001 86380 86390 1
517845 99517845 1001 86380 86390 1
517786 99517786 1001 86380 86390 1
517838 99517838 1001 86380 86390 1
517955 99517955 1001 86380 86390 1
517689 99517689 1001 86380 86390 1
517573 99517573 1001 86380 86390 1
517704 99517704 1001 86380 86390 1
517654 99517654 1001 86380 86390 1
517591 99517591 1001 86380 86390 1
518288 99518288 1001 86380 86390 1
518367 99518367 1001 86380 86390 1
518193 99518193 1001 86380 86390 1
518969 99518969 1001 86380 86390 1
518897 99518897 1001 86380 86390 1
518628 99518628 1001 86380 86390 1
518770 99518770 1001 86380 86390 1
518592 99518592 1001 86380 86390 1
518688 99518688 1001 86380 86390 1
518406 99518406 1001 86380 86390 1
518460 99518460 1001 86380 86390 1
518424 99518424 1001 86380 86390 1
518464 99518464 1001 86380 86390 1
518416 99518416 1001 86380 86390 1
519083 99519083 1001 86380 86390 1
519019 99519019 1001 86380 86390 1
519718 99519718 1001 86380 86390 1
519685 99519685 1001 86380 86390 1
519536 99519536 1001 86380 86390 1
519537 99519537 1001 86380 86390 1
519422 99519422 1001 86380 86390 1
519501 99519501 1001 86380 86390 1
519579 99519579 1001 86380 86390 1
519490 99519490 1001 86380 86390 1
519233 99519233 1001 86380 86390 1
519328 99519328 1001 86380 86390 1
519227 99519227 1001 86380 86390 1
519280 99519280 1001 86380 86390 1
519309 99519309 1001 86380 86390 1
519943 99519943 1001 86380 86390 1
519982 99519982 1001 86380 86390 1
519923 99519923 1001 86380 86390 1
520397 99520397 1001 86380 86390 1
520281 99520281 1001 86380 86390 1
520246 99520246 1001 86380 86390 1
520238 99520238 1001 86380 86390 1
520149 99520149 1001 86380 86390 1
520202 99520202 1001 86380 86390 1
520158 99520158 1001 86380 86390 1
520764 99520764 1001 86380 86390 1
521392 99521392 1001 86380 86390 1
521210 99521210 1001 86380 86390 1
521216 99521216 1001 86380 86390 1
521050 99521050 1001 86380 86390 1
521659 99521659 1001 86380 86390 1
521624 99521624 1001 86380 86390 1
521509 99521509 1001 86380 86390 1
521599 99521599 1001 86380 86390 1
521588 99521588 1001 86380 86390 1
521566 99521566 1001 86380 86390 1
522022 99522022 1001 86380 86390 1
521897 99521897 1001 86380 86390 1
521750 99521750 1001 86380 86390 1
521790 99521790 1001 86380 86390 1
521843 99521843 1001 86380 86390 1
522475 99522475 1001 86380 86390 1
522296 99522296 1001 86380 86390 1
522400 99522400 1001 86380 86390 1
522939 99522939 1001 86380 86390 1
523026 99523026 1001 86380 86390 1
523041 99523041 1001 86380 86390 1
522747 99522747 1001 86380 86390 1
522788 99522788 1001 86380 86390 1
522724 99522724 1001 86380 86390 1
522753 99522753 1001 86380 86390 1
522911 99522911 1001 86380 86390 1
522586 99522586 1001 86380 86390 1
523311 99523311 1001 86380 86390 1
523184 99523184 1001 86380 86390 1
523264 99523264 1001 86380 86390 1
523875 99523875 1001 86380 86390 1
523938 99523938 1001 86380 86390 1
523625 99523625 1001 86380 86390 1
523441 99523441 1001 86380 86390 1
523444 99523444 1001 86380 86390 1
523504 99523504 1001 86380 86390 1
524071 99524071 1001 86380 86390 1
523969 99523969 1001 86380 86390 1
524114 99524114 1001 86380 86390 1
524630 99524630 1001 86380 86390 1
524760 99524760 1001 86380 86390 1
524503 99524503 1001 86380 86390 1
524543 99524543 1001 86380 86390 1
524494 99524494 1001 86380 86390 1
524163 99524163 1001 86380 86390 1
524268 99524268 1001 86380 86390 1
524321 99524321 1001 86380 86390 1
524222 99524222 1001 86380 86390 1
524199 99524199 1001 86380 86390 1
524187 99524187 1001 86380 86390 1
524873 99524873 1001 86380 86390 1
525435 99525435 1001 86380 86390 1
525413 99525413 1001 86380 86390 1
525491 99525491 1001 86380 86390 1
525266 99525266 1001 86380 86390 1
525373 99525373 1001 86380 86390 1
525350 99525350 1001 86380 86390 1
525017 99525017 1001 86380 86390 1
525061 99525061 1001 86380 86390 1
525393 99525393 1001 86380 86390 1
525715 99525715 1001 86380 86390 1
525680 99525680 1001 86380 86390 1
526382 99526382 1001 86380 86390 1
526023 99526023 1001 86380 86390 1
526195 99526195 1001 86380 86390 1
526060 99526060 1001 86380 86390 1
526151 99526151 1001 86380 86390 1
525803 99525803 1001 86380 86390 1
526540 99526540 1001 86380 86390 1
527150 99527150 1001 86380 86390 1
527073 99527073 1001 86380 86390 1
526927 99526927 1001 86380 86390 1
526997 99526997 1001 86380 86390 1
527036 99527036 1001 86380 86390 1
526911 99526911 1001 86380 86390 1
526796 99526796 1001 86380 86390 1
527045 99527045 1001 86380 86390 1
527888 99527888 1001 86380 86390 1
527927 99527927 1001 86380 86390 1
527940 99527940 1001 86380 86390 1
527980 99527980 1001 86380 86390 1
528073 99528073 1001 86380 86390 1
527766 99527766 1001 86380 86390 1
527847 99527847 1001 86380 86390 1
527748 99527748 1001 86380 86390 1
527499 99527499 1001 86380 86390 1
527544 99527544 1001 86380 86390 1
528137 99528137 1001 86380 86390 1
528163 99528163 1001 86380 86390 1
528087 99528087 1001 86380 86390 1
528269 99528269 1001 86380 86390 1
528244 99528244 1001 86380 86390 1
528712 99528712 1001 86380 86390 1
528780 99528780 1001 86380 86390 1
528688 99528688 1001 86380 86390 1
528691 99528691 1001 86380 86390 1
528614 99528614 1001 86380 86390 1
528371 99528371 1001 86380 86390 1
528482 99528482 1001 86380 86390 1
529081 99529081 1001 86380 86390 1
528970 99528970 1001 86380 86390 1
529050 99529050 1001 86380 86390 1
529728 99529728 1001 86380 86390 1
529653 99529653 1001 86380 86390 1
529618 99529618 1001 86380 86390 1
529593 99529593 1001 86380 86390 1
529633 99529633 1001 86380 86390 1
529634 99529634 1001 86380 86390 1
529720 99529720 1001 86380 86390 1
529357 99529357 1001 86380 86390 1
529322 99529322 1001 86380 86390 1
529478 99529478 1001 86380 86390 1
529479 99529479 1001 86380 86390 1
529150 99529150 1001 86380 86390 1
529140 99529140 1001 86380 86390 1
529220 99529220 1001 86380 86390 1
529776 99529776 1001 86380 86390 1
529809 99529809 1001 86380 86390 1
530504 99530504 1001 86380 86390 1
530415 99530415 1001 86380 86390 1
530447 99530447 1001 86380 86390 1
530474 99530474 1001 86380 86390 1
530245 99530245 1001 86380 86390 1
530184 99530184 1001 86380 86390 1
530317 99530317 1001 86380 86390 1
530150 99530150 1001 86380 86390 1
529934 99529934 1001 86380 86390 1
529975 99529975 1001 86380 86390 1
530041 99530041 1001 86380 86390 1
530120 99530120 1001 86380 86390 1
530060 99530060 1001 86380 86390 1
530699 99530699 1001 86380 86390 1
530712 99530712 1001 86380 86390 1
531073 99531073 1001 86380 86390 1
531077 99531077 1001 86380 86390 1
531014 99531014 1001 86380 86390 1
531069 99531069 1001 86380 86390 1
530800 99530800 1001 86380 86390 1
530930 99530930 1001 86380 86390 1
530819 99530819 1001 86380 86390 1
530948 99530948 1001 86380 86390 1
530952 99530952 1001 86380 86390 1
530784 99530784 1001 86380 86390 1
531390 99531390 1001 86380 86390 1
531483 99531483 1001 86380 86390 1
531574 99531574 1001 86380 86390 1
531553 99531553 1001 86380 86390 1
532117 99532117 1001 86380 86390 1
532130 99532130 1001 86380 86390 1
532180 99532180 1001 86380 86390 1
532057 99532057 1001 86380 86390 1
532032 99532032 1001 86380 86390 1
532076 99532076 1001 86380 86390 1
531981 99531981 1001 86380 86390 1
531800 99531800 1001 86380 86390 1
531868 99531868 1001 86380 86390 1
531986 99531986 1001 86380 86390 1
531752 99531752 1001 86380 86390 1
532256 99532256 1001 86380 86390 1
532405 99532405 1001 86380 86390 1
532241 99532241 1001 86380 86390 1
532898 99532898 1001 86380 86390 1
532990 99532990 1001 86380 86390 1
532752 99532752 1001 86380 86390 1
532680 99532680 1001 86380 86390 1
532683 99532683 1001 86380 86390 1
532450 99532450 1001 86380 86390 1
532607 99532607 1001 86380 86390 1
532462 99532462 1001 86380 86390 1
532488 99532488 1001 86380 86390 1
533213 99533213 1001 86380 86390 1
533142 99533142 1001 86380 86390 1
533234 99533234 1001 86380 86390 1
533145 99533145 1001 86380 86390 1
533781 99533781 1001 86380 86390 1
533680 99533680 1001 86380 86390 1
533749 99533749 1001 86380 86390 1
533713 99533713 1001 86380 86390 1
533643 99533643 1001 86380 86390 1
533432 99533432 1001 86380 86390 1
533435 99533435 1001 86380 86390 1
533360 99533360 1001 86380 86390 1
533336 99533336 1001 86380 86390 1
533415 99533415 1001 86380 86390 1
533416 99533416 1001 86380 86390 1
533379 99533379 1001 86380 86390 1
533894 99533894 1001 86380 86390 1
534002 99534002 1001 86380 86390 1
534531 99534531 1001 86380 86390 1
534664 99534664 1001 86380 86390 1
534665 99534665 1001 86380 86390 1
534385 99534385 1001 86380 86390 1
534093 99534093 1001 86380 86390 1
534216 99534216 1001 86380 86390 1
534853 99534853 1001 86380 86390 1
534776 99534776 1001 86380 86390 1
534795 99534795 1001 86380 86390 1
534744 99534744 1001 86380 86390 1
535397 99535397 1001 86380 86390 1
535321 99535321 1001 86380 86390 1
535399 99535399 1001 86380 86390 1
535337 99535337 1001 86380 86390 1
535457 99535457 1001 86380 86390 1
535201 99535201 1001 86380 86390 1
535245 99535245 1001 86380 86390 1
535161 99535161 1001 86380 86390 1
535035 99535035 1001 86380 86390 1
534906 99534906 1001 86380 86390 1
535000 99535000 1001 86380 86390 1
535564 99535564 1001 86380 86390 1
535516 99535516 1001 86380 86390 1
535647 99535647 1001 86380 86390 1
535532 99535532 1001 86380 86390 1
536229 99536229 1001 86380 86390 1
536204 99536204 1001 86380 86390 1
536024 99536024 1001 86380 86390 1
535973 99535973 1001 86380 86390 1
535743 99535743 1001 86380 86390 1
535901 99535901 1001 86380 86390 1
535732 99535732 1001 86380 86390 1
535773 99535773 1001 86380 86390 1
535775 99535775 1001 86380 86390 1
537047 99537047 1001 86380 86390 1
537073 99537073 1001 86380 86390 1
536984 99536984 1001 86380 86390 1
537077 99537077 1001 86380 86390 1
537094 99537094 1001 86380 86390 1
536820 99536820 1001 86380 86390 1
536890 99536890 1001 86380 86390 1
536718 99536718 1001 86380 86390 1
536670 99536670 1001 86380 86390 1
537354 99537354 1001 86380 86390 1
537303 99537303 1001 86380 86390 1
537293 99537293 1001 86380 86390 1
537204 99537204 1001 86380 86390 1
537874 99537874 1001 86380 86390 1
537792 99537792 1001 86380 86390 1
537898 99537898 1001 86380 86390 1
537924 99537924 1001 86380 86390 1
537680 99537680 1001 86380 86390 1
537644 99537644 1001 86380 86390 1
537607 99537607 1001 86380 86390 1
537739 99537739 1001 86380 86390 1
537664 99537664 1001 86380 86390 1
537436 99537436 1001 86380 86390 1
538065 99538065 1001 86380 86390 1
538008 99538008 1001 86380 86390 1
538125 99538125 1001 86380 86390 1
538743 99538743 1001 86380 86390 1
538760 99538760 1001 86380 86390 1
538646 99538646 1001 86380 86390 1
538597 99538597 1001 86380 86390 1
538446 99538446 1001 86380 86390 1
538525 99538525 1001 86380 86390 1
538490 99538490 1001 86380 86390 1
538504 99538504 1001 86380 86390 1
538313 99538313 1001 86380 86390 1
538288 99538288 1001 86380 86390 1
538394 99538394 1001 86380 86390 1
538371 99538371 1001 86380 86390 1
539564 99539564 1001 86380 86390 1
539569 99539569 1001 86380 86390 1
539323 99539323 1001 86380 86390 1
539210 99539210 1001 86380 86390 1
539095 99539095 1001 86380 86390 1
539750 99539750 1001 86380 86390 1
540377 99540377 1001 86380 86390 1
540313 99540313 1001 86380 86390 1
540345 99540345 1001 86380 86390 1
540087 99540087 1001 86380 86390 1
539941 99539941 1001 86380 86390 1
540006 99540006 1001 86380 86390 1
539981 99539981 1001 86380 86390 1
539960 99539960 1001 86380 86390 1
541113 99541113 1001 86380 86390 1
541139 99541139 1001 86380 86390 1
541259 99541259 1001 86380 86390 1
541118 99541118 1001 86380 86390 1
541248 99541248 1001 86380 86390 1
541211 99541211 1001 86380 86390 1
541239 99541239 1001 86380 86390 1
540932 99540932 1001 86380 86390 1
540995 99540995 1001 86380 86390 1
540792 99540792 1001 86380 86390 1
540872 99540872 1001 86380 86390 1
540810 99540810 1001 86380 86390 1
540787 99540787 1001 86380 86390 1
540723 99540723 1001 86380 86390 1
541330 99541330 1001 86380 86390 1
541466 99541466 1001 86380 86390 1
541337 99541337 1001 86380 86390 1
542093 99542093 1001 86380 86390 1
542039 99542039 1001 86380 86390 1
541977 99541977 1001 86380 86390 1
541811 99541811 1001 86380 86390 1
541775 99541775 1001 86380 86390 1
541905 99541905 1001 86380 86390 1
541711 99541711 1001 86380 86390 1
541856 99541856 1001 86380 86390 1
541717 99541717 1001 86380 86390 1
541617 99541617 1001 86380 86390 1
541660 99541660 1001 86380 86390 1
541699 99541699 1001 86380 86390 1
541508 99541508 1001 86380 86390 1
541600 99541600 1001 86380 86390 1
542241 99542241 1001 86380 86390 1
542267 99542267 1001 86380 86390 1
542167 99542167 1001 86380 86390 1
542805 99542805 1001 86380 86390 1
542782 99542782 1001 86380 86390 1
542810 99542810 1001 86380 86390 1
542849 99542849 1001 86380 86390 1
542891 99542891 1001 86380 86390 1
542892 99542892 1001 86380 86390 1
542776 99542776 1001 86380 86390 1
542688 99542688 1001 86380 86390 1
542716 99542716 1001 86380 86390 1
542654 99542654 1001 86380 86390 1
542709 99542709 1001 86380 86390 1
542735 99542735 1001 86380 86390 1
542556 99542556 1001 86380 86390 1
542687 99542687 1001 86380 86390 1
542402 99542402 1001 86380 86390 1
542339 99542339 1001 86380 86390 1
542472 99542472 1001 86380 86390 1
542421 99542421 1001 86380 86390 1
542396 99542396 1001 86380 86390 1
542516 99542516 1001 86380 86390 1
543023 99543023 1001 86380 86390 1
543103 99543103 1001 86380 86390 1
543143 99543143 1001 86380 86390 1
543045 99543045 1001 86380 86390 1
543632 99543632 1001 86380 86390 1
543635 99543635 1001 86380 86390 1
543589 99543589 1001 86380 86390 1
543488 99543488 1001 86380 86390 1
543421 99543421 1001 86380 86390 1
543288 99543288 1001 86380 86390 1
543960 99543960 1001 86380 86390 1
543780 99543780 1001 86380 86390 1
543897 99543897 1001 86380 86390 1
544484 99544484 1001 86380 86390 1
544398 99544398 1001 86380 86390 1
544449 99544449 1001 86380 86390 1
544557 99544557 1001 86380 86390 1
544190 99544190 1001 86380 86390 1
544260 99544260 1001 86380 86390 1
544132 99544132 1001 86380 86390 1
544112 99544112 1001 86380 86390 1
544152 99544152 1001 86380 86390 1
544088 99544088 1001 86380 86390 1
544040 99544040 1001 86380 86390 1
544614 99544614 1001 86380 86390 1
544719 99544719 1001 86380 86390 1
425103 240 1001 1320 1797 1
419007 634 1001 1800 5637 1
500900 870 1002 28515 32931 1
500902 1064 1001 68660 68959 1
509379 1019 1002 37846 47236 1
528699 902 1001 33188 33488 1
400120 99400120 1001 86380 86390 1
400123 99400123 1001 86380 86390 1
400137 99400137 1001 86380 86390 1
400161 99400161 1001 86380 86390 1
400218 99400218 1001 86380 86390 1
400425 99400425 1001 86380 86390 1
400507 99400507 1001 86380 86390 1
400637 99400637 1001 86380 86390 1
400963 99400963 1001 86380 86390 1
401119 99401119 1001 86380 86390 1
401127 99401127 1001 86380 86390 1
401154 99401154 1001 86380 86390 1
401207 99401207 1001 86380 86390 1
401663 99401663 1001 86380 86390 1
401607 99401607 1001 86380 86390 1
401836 99401836 1001 86380 86390 1
402068 99402068 1001 86380 86390 1
402222 99402222 1001 86380 86390 1
402247 99402247 1001 86380 86390 1
402271 99402271 1001 86380 86390 1
402373 99402373 1001 86380 86390 1
402424 99402424 1001 86380 86390 1
402454 99402454 1001 86380 86390 1
402463 99402463 1001 86380 86390 1
402667 99402667 1001 86380 86390 1
402744 99402744 1001 86380 86390 1
402733 99402733 1001 86380 86390 1
402759 99402759 1001 86380 86390 1
402760 99402760 1001 86380 86390 1
402803 99402803 1001 86380 86390 1
402811 99402811 1001 86380 86390 1
403028 99403028 1001 86380 86390 1
403432 99403432 1001 86380 86390 1
403385 99403385 1001 86380 86390 1
403336 99403336 1001 86380 86390 1
403472 99403472 1001 86380 86390 1
403546 99403546 1001 86380 86390 1
403607 99403607 1001 86380 86390 1
403692 99403692 1001 86380 86390 1
403854 99403854 1001 86380 86390 1
404111 99404111 1001 86380 86390 1
404155 99404155 1001 86380 86390 1
404584 99404584 1001 86380 86390 1
404603 99404603 1001 86380 86390 1
404901 99404901 1001 86380 86390 1
404999 99404999 1001 86380 86390 1
405022 99405022 1001 86380 86390 1
405090 99405090 1001 86380 86390 1
405129 99405129 1001 86380 86390 1
405383 99405383 1001 86380 86390 1
405553 99405553 1001 86380 86390 1
405623 99405623 1001 86380 86390 1
405843 99405843 1001 86380 86390 1
405782 99405782 1001 86380 86390 1
406197 99406197 1001 86380 86390 1
406500 99406500 1001 86380 86390 1
407151 99407151 1001 86380 86390 1
407371 99407371 1001 86380 86390 1
407631 99407631 1001 86380 86390 1
407586 99407586 1001 86380 86390 1
407602 99407602 1001 86380 86390 1
407718 99407718 1001 86380 86390 1
407790 99407790 1001 86380 86390 1
407830 99407830 1001 86380 86390 1
408309 99408309 1001 86380 86390 1
408457 99408457 1001 86380 86390 1
408556 99408556 1001 86380 86390 1
408739 99408739 1001 86380 86390 1
408827 99408827 1001 86380 86390 1
408871 99408871 1001 86380 86390 1
409335 99409335 1001 86380 86390 1
409892 99409892 1001 86380 86390 1
409890 99409890 1001 86380 86390 1
410104 99410104 1001 86380 86390 1
410127 99410127 1001 86380 86390 1
410483 99410483 1001 86380 86390 1
410514 99410514 1001 86380 86390 1
410602 99410602 1001 86380 86390 1
410686 99410686 1001 86380 86390 1
410818 99410818 1001 86380 86390 1
410958 99410958 1001 86380 86390 1
411293 99411293 1001 86380 86390 1
411272 99411272 1001 86380 86390 1
411337 99411337 1001 86380 86390 1
411404 99411404 1001 86380 86390 1
411436 99411436 1001 86380 86390 1
411628 99411628 1001 86380 86390 1
411591 99411591 1001 86380 86390 1
412032 99412032 1001 86380 86390 1
412170 99412170 1001 86380 86390 1
412115 99412115 1001 86380 86390 1
412200 99412200 1001 86380 86390 1
412192 99412192 1001 86380 86390 1
412316 99412316 1001 86380 86390 1
413462 99413462 1001 86380 86390 1
413584 99413584 1001 86380 86390 1
413153 99413153 1001 86380 86390 1
412484 99412484 1001 86380 86390 1
412757 99412757 1001 86380 86390 1
412809 99412809 1001 86380 86390 1
412625 99412625 1001 86380 86390 1
412690 99412690 1001 86380 86390 1
412717 99412717 1001 86380 86390 1
413804 99413804 1001 86380 86390 1
414065 99414065 1001 86380 86390 1
413920 99413920 1001 86380 86390 1
415084 99415084 1001 86380 86390 1
415307 99415307 1001 86380 86390 1
414674 99414674 1001 86380 86390 1
414897 99414897 1001 86380 86390 1
414883 99414883 1001 86380 86390 1
414371 99414371 1001 86380 86390 1
414445 99414445 1001 86380 86390 1
414447 99414447 1001 86380 86390 1
415699 99415699 1001 86380 86390 1
415354 99415354 1001 86380 86390 1
416784 99416784 1001 86380 86390 1
416852 99416852 1001 86380 86390 1
416162 99416162 1001 86380 86390 1
416442 99416442 1001 86380 86390 1
416444 99416444 1001 86380 86390 1
416483 99416483 1001 86380 86390 1
416203 99416203 1001 86380 86390 1
416038 99416038 1001 86380 86390 1
415766 99415766 1001 86380 86390 1
415941 99415941 1001 86380 86390 1
415896 99415896 1001 86380 86390 1
415923 99415923 1001 86380 86390 1
417309 99417309 1001 86380 86390 1
417522 99417522 1001 86380 86390 1
418597 99418597 1001 86380 86390 1
418534 99418534 1001 86380 86390 1
418569 99418569 1001 86380 86390 1
418588 99418588 1001 86380 86390 1
418470 99418470 1001 86380 86390 1
418251 99418251 1001 86380 86390 1
418040 99418040 1001 86380 86390 1
417939 99417939 1001 86380 86390 1
417652 99417652 1001 86380 86390 1
418883 99418883 1001 86380 86390 1
419121 99419121 1001 86380 86390 1
420061 99420061 1001 86380 86390 1
420160 99420160 1001 86380 86390 1
420319 99420319 1001 86380 86390 1
420421 99420421 1001 86380 86390 1
420425 99420425 1001 86380 86390 1
419820 99419820 1001 86380 86390 1
419803 99419803 1001 86380 86390 1
419884 99419884 1001 86380 86390 1
419886 99419886 1001 86380 86390 1
419997 99419997 1001 86380 86390 1
419877 99419877 1001 86380 86390 1
419402 99419402 1001 86380 86390 1
419492 99419492 1001 86380 86390 1
419519 99419519 1001 86380 86390 1
419284 99419284 1001 86380 86390 1
419444 99419444 1001 86380 86390 1
420676 99420676 1001 86380 86390 1
420663 99420663 1001 86380 86390 1
421965 99421965 1001 86380 86390 1
421635 99421635 1001 86380 86390 1
421566 99421566 1001 86380 86390 1
421548 99421548 1001 86380 86390 1
421417 99421417 1001 86380 86390 1
421493 99421493 1001 86380 86390 1
421345 99421345 1001 86380 86390 1
420879 99420879 1001 86380 86390 1
420958 99420958 1001 86380 86390 1
421168 99421168 1001 86380 86390 1
422160 99422160 1001 86380 86390 1
422377 99422377 1001 86380 86390 1
422524 99422524 1001 86380 86390 1
423433 99423433 1001 86380 86390 1
423486 99423486 1001 86380 86390 1
423066 99423066 1001 86380 86390 1
423293 99423293 1001 86380 86390 1
423039 99423039 1001 86380 86390 1
422606 99422606 1001 86380 86390 1
422785 99422785 1001 86380 86390 1
422887 99422887 1001 86380 86390 1
422579 99422579 1001 86380 86390 1
423844 99423844 1001 86380 86390 1
423865 99423865 1001 86380 86390 1
423958 99423958 1001 86380 86390 1
424033 99424033 1001 86380 86390 1
423788 99423788 1001 86380 86390 1
425039 99425039 1001 86380 86390 1
425098 99425098 1001 86380 86390 1
425169 99425169 1001 86380 86390 1
425218 99425218 1001 86380 86390 1
424765 99424765 1001 86380 86390 1
424344 99424344 1001 86380 86390 1
424195 99424195 1001 86380 86390 1
425630 99425630 1001 86380 86390 1
425531 99425531 1001 86380 86390 1
425777 99425777 1001 86380 86390 1
425611 99425611 1001 86380 86390 1
425392 99425392 1001 86380 86390 1
425823 99425823 1001 86380 86390 1
426895 99426895 1001 86380 86390 1
426983 99426983 1001 86380 86390 1
427062 99427062 1001 86380 86390 1
427069 99427069 1001 86380 86390 1
426831 99426831 1001 86380 86390 1
426456 99426456 1001 86380 86390 1
426114 99426114 1001 86380 86390 1
426055 99426055 1001 86380 86390 1
426239 99426239 1001 86380 86390 1
427172 99427172 1001 86380 86390 1
427180 99427180 1001 86380 86390 1
427407 99427407 1001 86380 86390 1
428449 99428449 1001 86380 86390 1
428525 99428525 1001 86380 86390 1
428627 99428627 1001 86380 86390 1
428386 99428386 1001 86380 86390 1
427941 99427941 1001 86380 86390 1
427680 99427680 1001 86380 86390 1
427619 99427619 1001 86380 86390 1
427748 99427748 1001 86380 86390 1
427573 99427573 1001 86380 86390 1
428945 99428945 1001 86380 86390 1
428832 99428832 1001 86380 86390 1
429090 99429090 1001 86380 86390 1
429036 99429036 1001 86380 86390 1
430295 99430295 1001 86380 86390 1
430201 99430201 1001 86380 86390 1
430341 99430341 1001 86380 86390 1
430263 99430263 1001 86380 86390 1
429615 99429615 1001 86380 86390 1
429576 99429576 1001 86380 86390 1
429847 99429847 1001 86380 86390 1
429353 99429353 1001 86380 86390 1
429217 99429217 1001 86380 86390 1
429518 99429518 1001 86380 86390 1
430746 99430746 1001 86380 86390 1
431709 99431709 1001 86380 86390 1
431742 99431742 1001 86380 86390 1
431778 99431778 1001 86380 86390 1
431946 99431946 1001 86380 86390 1
431542 99431542 1001 86380 86390 1
431600 99431600 1001 86380 86390 1
431165 99431165 1001 86380 86390 1
432330 99432330 1001 86380 86390 1
433321 99433321 1001 86380 86390 1
433589 99433589 1001 86380 86390 1
433472 99433472 1001 86380 86390 1
432985 99432985 1001 86380 86390 1
432945 99432945 1001 86380 86390 1
432977 99432977 1001 86380 86390 1
433058 99433058 1001 86380 86390 1
433304 99433304 1001 86380 86390 1
433176 99433176 1001 86380 86390 1
433016 99433016 1001 86380 86390 1
432552 99432552 1001 86380 86390 1
432748 99432748 1001 86380 86390 1
432894 99432894 1001 86380 86390 1
434066 99434066 1001 86380 86390 1
434069 99434069 1001 86380 86390 1
433877 99433877 1001 86380 86390 1
435081 99435081 1001 86380 86390 1
434748 99434748 1001 86380 86390 1
434655 99434655 1001 86380 86390 1
434587 99434587 1001 86380 86390 1
435517 99435517 1001 86380 86390 1
435742 99435742 1001 86380 86390 1
435478 99435478 1001 86380 86390 1
436951 99436951 1001 86380 86390 1
437054 99437054 1001 86380 86390 1
437143 99437143 1001 86380 86390 1
436702 99436702 1001 86380 86390 1
436302 99436302 1001 86380 86390 1
437210 99437210 1001 86380 86390 1
300084 99300084 1001 86380 86390 1
437228 99437228 1001 86380 86390 1
300678 99300678 1001 86380 86390 1
300691 99300691 1001 86380 86390 1
300591 99300591 1001 86380 86390 1
300685 99300685 1001 86380 86390 1
300585 99300585 1001 86380 86390 1
300448 99300448 1001 86380 86390 1
300405 99300405 1001 86380 86390 1
300244 99300244 1001 86380 86390 1
300184 99300184 1001 86380 86390 1
300236 99300236 1001 86380 86390 1
300908 99300908 1001 86380 86390 1
300743 99300743 1001 86380 86390 1
300853 99300853 1001 86380 86390 1
301517 99301517 1001 86380 86390 1
301527 99301527 1001 86380 86390 1
301530 99301530 1001 86380 86390 1
301354 99301354 1001 86380 86390 1
301445 99301445 1001 86380 86390 1
301421 99301421 1001 86380 86390 1
301473 99301473 1001 86380 86390 1
301501 99301501 1001 86380 86390 1
301220 99301220 1001 86380 86390 1
301202 99301202 1001 86380 86390 1
301077 99301077 1001 86380 86390 1
301078 99301078 1001 86380 86390 1
301019 99301019 1001 86380 86390 1
301748 99301748 1001 86380 86390 1
301697 99301697 1001 86380 86390 1
301597 99301597 1001 86380 86390 1
301600 99301600 1001 86380 86390 1
301602 99301602 1001 86380 86390 1
302319 99302319 1001 86380 86390 1
302308 99302308 1001 86380 86390 1
302353 99302353 1001 86380 86390 1
301807 99301807 1001 86380 86390 1
301848 99301848 1001 86380 86390 1
302400 99302400 1001 86380 86390 1
303177 99303177 1001 86380 86390 1
303045 99303045 1001 86380 86390 1
303111 99303111 1001 86380 86390 1
303167 99303167 1001 86380 86390 1
302914 99302914 1001 86380 86390 1
302892 99302892 1001 86380 86390 1
302884 99302884 1001 86380 86390 1
302769 99302769 1001 86380 86390 1
302785 99302785 1001 86380 86390 1
302727 99302727 1001 86380 86390 1
303261 99303261 1001 86380 86390 1
303307 99303307 1001 86380 86390 1
303875 99303875 1001 86380 86390 1
303648 99303648 1001 86380 86390 1
303661 99303661 1001 86380 86390 1
303679 99303679 1001 86380 86390 1
303438 99303438 1001 86380 86390 1
303518 99303518 1001 86380 86390 1
303546 99303546 1001 86380 86390 1
303576 99303576 1001 86380 86390 1
304110 99304110 1001 86380 86390 1
304150 99304150 1001 86380 86390 1
304046 99304046 1001 86380 86390 1
304035 99304035 1001 86380 86390 1
304064 99304064 1001 86380 86390 1
304042 99304042 1001 86380 86390 1
304680 99304680 1001 86380 86390 1
304706 99304706 1001 86380 86390 1
304827 99304827 1001 86380 86390 1
304686 99304686 1001 86380 86390 1
304850 99304850 1001 86380 86390 1
304618 99304618 1001 86380 86390 1
304279 99304279 1001 86380 86390 1
304331 99304331 1001 86380 86390 1
304360 99304360 1001 86380 86390 1
304425 99304425 1001 86380 86390 1
304350 99304350 1001 86380 86390 1
304402 99304402 1001 86380 86390 1
304909 99304909 1001 86380 86390 1
304871 99304871 1001 86380 86390 1
305004 99305004 1001 86380 86390 1
304970 99304970 1001 86380 86390 1
305505 99305505 1001 86380 86390 1
305485 99305485 1001 86380 86390 1
305523 99305523 1001 86380 86390 1
305603 99305603 1001 86380 86390 1
305604 99305604 1001 86380 86390 1
305619 99305619 1001 86380 86390 1
305382 99305382 1001 86380 86390 1
305305 99305305 1001 86380 86390 1
305371 99305371 1001 86380 86390 1
305462 99305462 1001 86380 86390 1
305297 99305297 1001 86380 86390 1
305440 99305440 1001 86380 86390 1
305207 99305207 1001 86380 86390 1
305156 99305156 1001 86380 86390 1
305094 99305094 1001 86380 86390 1
305265 99305265 1001 86380 86390 1
500010 99500010 1001 86380 86390 1
500170 99500170 1001 86380 86390 1
305686 99305686 1001 86380 86390 1
500028 99500028 1001 86380 86390 1
500054 99500054 1001 86380 86390 1
500146 99500146 1001 86380 86390 1
500172 99500172 1001 86380 86390 1
500057 99500057 1001 86380 86390 1
500071 99500071 1001 86380 86390 1
500061 99500061 1001 86380 86390 1
500639 99500639 1001 86380 86390 1
500479 99500479 1001 86380 86390 1
500560 99500560 1001 86380 86390 1
500476 99500476 1001 86380 86390 1
500290 99500290 1001 86380 86390 1
500841 99500841 1001 86380 86390 1
501577 99501577 1001 86380 86390 1
501395 99501395 1001 86380 86390 1
501318 99501318 1001 86380 86390 1
501401 99501401 1001 86380 86390 1
501275 99501275 1001 86380 86390 1
501163 99501163 1001 86380 86390 1
501220 99501220 1001 86380 86390 1
501706 99501706 1001 86380 86390 1
501774 99501774 1001 86380 86390 1
501673 99501673 1001 86380 86390 1
501660 99501660 1001 86380 86390 1
502265 99502265 1001 86380 86390 1
502355 99502355 1001 86380 86390 1
502368 99502368 1001 86380 86390 1
502421 99502421 1001 86380 86390 1
502453 99502453 1001 86380 86390 1
502398 99502398 1001 86380 86390 1
502096 99502096 1001 86380 86390 1
501928 99501928 1001 86380 86390 1
501954 99501954 1001 86380 86390 1
501917 99501917 1001 86380 86390 1
501907 99501907 1001 86380 86390 1
502504 99502504 1001 86380 86390 1
502570 99502570 1001 86380 86390 1
502467 99502467 1001 86380 86390 1
502537 99502537 1001 86380 86390 1
503261 99503261 1001 86380 86390 1
503220 99503220 1001 86380 86390 1
503234 99503234 1001 86380 86390 1
503146 99503146 1001 86380 86390 1
503019 99503019 1001 86380 86390 1
502854 99502854 1001 86380 86390 1
502686 99502686 1001 86380 86390 1
502844 99502844 1001 86380 86390 1
502871 99502871 1001 86380 86390 1
503471 99503471 1001 86380 86390 1
503382 99503382 1001 86380 86390 1
503307 99503307 1001 86380 86390 1
503377 99503377 1001 86380 86390 1
503930 99503930 1001 86380 86390 1
504075 99504075 1001 86380 86390 1
504038 99504038 1001 86380 86390 1
503712 99503712 1001 86380 86390 1
504167 99504167 1001 86380 86390 1
504158 99504158 1001 86380 86390 1
504152 99504152 1001 86380 86390 1
504943 99504943 1001 86380 86390 1
504743 99504743 1001 86380 86390 1
504785 99504785 1001 86380 86390 1
504479 99504479 1001 86380 86390 1
504454 99504454 1001 86380 86390 1
504378 99504378 1001 86380 86390 1
504510 99504510 1001 86380 86390 1
504499 99504499 1001 86380 86390 1
504451 99504451 1001 86380 86390 1
504413 99504413 1001 86380 86390 1
505109 99505109 1001 86380 86390 1
505629 99505629 1001 86380 86390 1
505697 99505697 1001 86380 86390 1
505660 99505660 1001 86380 86390 1
505701 99505701 1001 86380 86390 1
505703 99505703 1001 86380 86390 1
505576 99505576 1001 86380 86390 1
505372 99505372 1001 86380 86390 1
505456 99505456 1001 86380 86390 1
505164 99505164 1001 86380 86390 1
505283 99505283 1001 86380 86390 1
505834 99505834 1001 86380 86390 1
505913 99505913 1001 86380 86390 1
506593 99506593 1001 86380 86390 1
506453 99506453 1001 86380 86390 1
506238 99506238 1001 86380 86390 1
506290 99506290 1001 86380 86390 1
506304 99506304 1001 86380 86390 1
506229 99506229 1001 86380 86390 1
506008 99506008 1001 86380 86390 1
506011 99506011 1001 86380 86390 1
506078 99506078 1001 86380 86390 1
507335 99507335 1001 86380 86390 1
507398 99507398 1001 86380 86390 1
507399 99507399 1001 86380 86390 1
507340 99507340 1001 86380 86390 1
506947 99506947 1001 86380 86390 1
506955 99506955 1001 86380 86390 1
507538 99507538 1001 86380 86390 1
507439 99507439 1001 86380 86390 1
507505 99507505 1001 86380 86390 1
507587 99507587 1001 86380 86390 1
508172 99508172 1001 86380 86390 1
508198 99508198 1001 86380 86390 1
508233 99508233 1001 86380 86390 1
508241 99508241 1001 86380 86390 1
507924 99507924 1001 86380 86390 1
507679 99507679 1001 86380 86390 1
508453 99508453 1001 86380 86390 1
508367 99508367 1001 86380 86390 1
508394 99508394 1001 86380 86390 1
508322 99508322 1001 86380 86390 1
508949 99508949 1001 86380 86390 1
508928 99508928 1001 86380 86390 1
508792 99508792 1001 86380 86390 1
508681 99508681 1001 86380 86390 1
508747 99508747 1001 86380 86390 1
508661 99508661 1001 86380 86390 1
508611 99508611 1001 86380 86390 1
508470 99508470 1001 86380 86390 1
508563 99508563 1001 86380 86390 1
509138 99509138 1001 86380 86390 1
509248 99509248 1001 86380 86390 1
509899 99509899 1001 86380 86390 1
509760 99509760 1001 86380 86390 1
509799 99509799 1001 86380 86390 1
509839 99509839 1001 86380 86390 1
509801 99509801 1001 86380 86390 1
509797 99509797 1001 86380 86390 1
509836 99509836 1001 86380 86390 1
509514 99509514 1001 86380 86390 1
509648 99509648 1001 86380 86390 1
509545 99509545 1001 86380 86390 1
509610 99509610 1001 86380 86390 1
509508 99509508 1001 86380 86390 1
509664 99509664 1001 86380 86390 1
509385 99509385 1001 86380 86390 1
509285 99509285 1001 86380 86390 1
509312 99509312 1001 86380 86390 1
509351 99509351 1001 86380 86390 1
510584 99510584 1001 86380 86390 1
510636 99510636 1001 86380 86390 1
510342 99510342 1001 86380 86390 1
510345 99510345 1001 86380 86390 1
510456 99510456 1001 86380 86390 1
510302 99510302 1001 86380 86390 1
510201 99510201 1001 86380 86390 1
510112 99510112 1001 86380 86390 1
510155 99510155 1001 86380 86390 1
510759 99510759 1001 86380 86390 1
510826 99510826 1001 86380 86390 1
511376 99511376 1001 86380 86390 1
511396 99511396 1001 86380 86390 1
511348 99511348 1001 86380 86390 1
511284 99511284 1001 86380 86390 1
511297 99511297 1001 86380 86390 1
511226 99511226 1001 86380 86390 1
511188 99511188 1001 86380 86390 1
511178 99511178 1001 86380 86390 1
511012 99511012 1001 86380 86390 1
511119 99511119 1001 86380 86390 1
511133 99511133 1001 86380 86390 1
511071 99511071 1001 86380 86390 1
510996 99510996 1001 86380 86390 1
511645 99511645 1001 86380 86390 1
511659 99511659 1001 86380 86390 1
511597 99511597 1001 86380 86390 1
511688 99511688 1001 86380 86390 1
511650 99511650 1001 86380 86390 1
512291 99512291 1001 86380 86390 1
512177 99512177 1001 86380 86390 1
512362 99512362 1001 86380 86390 1
512006 99512006 1001 86380 86390 1
512028 99512028 1001 86380 86390 1
512106 99512106 1001 86380 86390 1
512473 99512473 1001 86380 86390 1
512384 99512384 1001 86380 86390 1
512505 99512505 1001 86380 86390 1
513053 99513053 1001 86380 86390 1
513158 99513158 1001 86380 86390 1
513182 99513182 1001 86380 86390 1
513047 99513047 1001 86380 86390 1
513024 99513024 1001 86380 86390 1
512991 99512991 1001 86380 86390 1
512953 99512953 1001 86380 86390 1
512982 99512982 1001 86380 86390 1
512997 99512997 1001 86380 86390 1
512603 99512603 1001 86380 86390 1
512735 99512735 1001 86380 86390 1
512749 99512749 1001 86380 86390 1
512596 99512596 1001 86380 86390 1
513385 99513385 1001 86380 86390 1
513223 99513223 1001 86380 86390 1
513279 99513279 1001 86380 86390 1
513987 99513987 1001 86380 86390 1
514012 99514012 1001 86380 86390 1
513915 99513915 1001 86380 86390 1
513649 99513649 1001 86380 86390 1
513720 99513720 1001 86380 86390 1
513810 99513810 1001 86380 86390 1
513579 99513579 1001 86380 86390 1
513480 99513480 1001 86380 86390 1
513584 99513584 1001 86380 86390 1
513499 99513499 1001 86380 86390 1
514184 99514184 1001 86380 86390 1
514041 99514041 1001 86380 86390 1
514076 99514076 1001 86380 86390 1
514180 99514180 1001 86380 86390 1
514811 99514811 1001 86380 86390 1
514773 99514773 1001 86380 86390 1
514765 99514765 1001 86380 86390 1
514793 99514793 1001 86380 86390 1
514530 99514530 1001 86380 86390 1
514636 99514636 1001 86380 86390 1
514379 99514379 1001 86380 86390 1
514347 99514347 1001 86380 86390 1
514869 99514869 1001 86380 86390 1
514962 99514962 1001 86380 86390 1
514858 99514858 1001 86380 86390 1
514871 99514871 1001 86380 86390 1
514990 99514990 1001 86380 86390 1
514891 99514891 1001 86380 86390 1
514995 99514995 1001 86380 86390 1
515061 99515061 1001 86380 86390 1
515516 99515516 1001 86380 86390 1
515328 99515328 1001 86380 86390 1
515319 99515319 1001 86380 86390 1
515449 99515449 1001 86380 86390 1
515476 99515476 1001 86380 86390 1
515836 99515836 1001 86380 86390 1
515826 99515826 1001 86380 86390 1
515879 99515879 1001 86380 86390 1
516331 99516331 1001 86380 86390 1
516357 99516357 1001 86380 86390 1
516425 99516425 1001 86380 86390 1
516413 99516413 1001 86380 86390 1
516416 99516416 1001 86380 86390 1
516327 99516327 1001 86380 86390 1
516166 99516166 1001 86380 86390 1
516102 99516102 1001 86380 86390 1
516193 99516193 1001 86380 86390 1
516284 99516284 1001 86380 86390 1
516208 99516208 1001 86380 86390 1
516104 99516104 1001 86380 86390 1
516031 99516031 1001 86380 86390 1
516061 99516061 1001 86380 86390 1
516093 99516093 1001 86380 86390 1
516637 99516637 1001 86380 86390 1
516679 99516679 1001 86380 86390 1
516681 99516681 1001 86380 86390 1
516592 99516592 1001 86380 86390 1
517298 99517298 1001 86380 86390 1
517260 99517260 1001 86380 86390 1
517209 99517209 1001 86380 86390 1
517294 99517294 1001 86380 86390 1
517041 99517041 1001 86380 86390 1
517096 99517096 1001 86380 86390 1
516969 99516969 1001 86380 86390 1
516983 99516983 1001 86380 86390 1
517100 99517100 1001 86380 86390 1
516821 99516821 1001 86380 86390 1
516853 99516853 1001 86380 86390 1
517411 99517411 1001 86380 86390 1
517494 99517494 1001 86380 86390 1
517343 99517343 1001 86380 86390 1
517474 99517474 1001 86380 86390 1
517781 99517781 1001 86380 86390 1
517800 99517800 1001 86380 86390 1
517712 99517712 1001 86380 86390 1
517640 99517640 1001 86380 86390 1
517732 99517732 1001 86380 86390 1
518314 99518314 1001 86380 86390 1
518200 99518200 1001 86380 86390 1
518278 99518278 1001 86380 86390 1
518280 99518280 1001 86380 86390 1
518360 99518360 1001 86380 86390 1
518233 99518233 1001 86380 86390 1
518273 99518273 1001 86380 86390 1
518925 99518925 1001 86380 86390 1
518913 99518913 1001 86380 86390 1
518709 99518709 1001 86380 86390 1
518699 99518699 1001 86380 86390 1
518478 99518478 1001 86380 86390 1
518455 99518455 1001 86380 86390 1
519179 99519179 1001 86380 86390 1
519078 99519078 1001 86380 86390 1
519091 99519091 1001 86380 86390 1
519132 99519132 1001 86380 86390 1
519099 99519099 1001 86380 86390 1
519754 99519754 1001 86380 86390 1
519642 99519642 1001 86380 86390 1
519720 99519720 1001 86380 86390 1
519659 99519659 1001 86380 86390 1
519810 99519810 1001 86380 86390 1
519492 99519492 1001 86380 86390 1
519497 99519497 1001 86380 86390 1
519472 99519472 1001 86380 86390 1
519908 99519908 1001 86380 86390 1
519861 99519861 1001 86380 86390 1
520438 99520438 1001 86380 86390 1
520494 99520494 1001 86380 86390 1
520446 99520446 1001 86380 86390 1
520447 99520447 1001 86380 86390 1
520243 99520243 1001 86380 86390 1
520403 99520403 1001 86380 86390 1
520420 99520420 1001 86380 86390 1
520265 99520265 1001 86380 86390 1
520317 99520317 1001 86380 86390 1
520106 99520106 1001 86380 86390 1
520198 99520198 1001 86380 86390 1
520728 99520728 1001 86380 86390 1
520679 99520679 1001 86380 86390 1
520731 99520731 1001 86380 86390 1
520797 99520797 1001 86380 86390 1
520641 99520641 1001 86380 86390 1
520654 99520654 1001 86380 86390 1
521338 99521338 1001 86380 86390 1
521139 99521139 1001 86380 86390 1
521088 99521088 1001 86380 86390 1
520858 99520858 1001 86380 86390 1
520863 99520863 1001 86380 86390 1
520968 99520968 1001 86380 86390 1
521606 99521606 1001 86380 86390 1
521646 99521646 1001 86380 86390 1
521493 99521493 1001 86380 86390 1
521584 99521584 1001 86380 86390 1
521469 99521469 1001 86380 86390 1
521576 99521576 1001 86380 86390 1
522024 99522024 1001 86380 86390 1
521881 99521881 1001 86380 86390 1
521987 99521987 1001 86380 86390 1
522013 99522013 1001 86380 86390 1
521701 99521701 1001 86380 86390 1
522343 99522343 1001 86380 86390 1
522488 99522488 1001 86380 86390 1
522411 99522411 1001 86380 86390 1
522413 99522413 1001 86380 86390 1
522414 99522414 1001 86380 86390 1
522914 99522914 1001 86380 86390 1
522852 99522852 1001 86380 86390 1
522715 99522715 1001 86380 86390 1
522669 99522669 1001 86380 86390 1
522631 99522631 1001 86380 86390 1
522664 99522664 1001 86380 86390 1
523181 99523181 1001 86380 86390 1
523312 99523312 1001 86380 86390 1
523199 99523199 1001 86380 86390 1
523200 99523200 1001 86380 86390 1
523881 99523881 1001 86380 86390 1
523942 99523942 1001 86380 86390 1
523860 99523860 1001 86380 86390 1
523933 99523933 1001 86380 86390 1
523814 99523814 1001 86380 86390 1
523879 99523879 1001 86380 86390 1
523571 99523571 1001 86380 86390 1
523636 99523636 1001 86380 86390 1
523662 99523662 1001 86380 86390 1
523678 99523678 1001 86380 86390 1
523525 99523525 1001 86380 86390 1
523461 99523461 1001 86380 86390 1
523333 99523333 1001 86380 86390 1
523970 99523970 1001 86380 86390 1
524013 99524013 1001 86380 86390 1
524078 99524078 1001 86380 86390 1
524054 99524054 1001 86380 86390 1
524120 99524120 1001 86380 86390 1
524708 99524708 1001 86380 86390 1
524712 99524712 1001 86380 86390 1
524445 99524445 1001 86380 86390 1
524258 99524258 1001 86380 86390 1
524928 99524928 1001 86380 86390 1
525512 99525512 1001 86380 86390 1
525501 99525501 1001 86380 86390 1
525580 99525580 1001 86380 86390 1
525252 99525252 1001 86380 86390 1
525321 99525321 1001 86380 86390 1
525163 99525163 1001 86380 86390 1
525752 99525752 1001 86380 86390 1
525748 99525748 1001 86380 86390 1
525723 99525723 1001 86380 86390 1
526306 99526306 1001 86380 86390 1
526090 99526090 1001 86380 86390 1
526209 99526209 1001 86380 86390 1
526161 99526161 1001 86380 86390 1
526589 99526589 1001 86380 86390 1
526526 99526526 1001 86380 86390 1
526532 99526532 1001 86380 86390 1
526597 99526597 1001 86380 86390 1
526429 99526429 1001 86380 86390 1
526442 99526442 1001 86380 86390 1
526559 99526559 1001 86380 86390 1
527194 99527194 1001 86380 86390 1
527171 99527171 1001 86380 86390 1
527068 99527068 1001 86380 86390 1
527159 99527159 1001 86380 86390 1
527021 99527021 1001 86380 86390 1
526860 99526860 1001 86380 86390 1
526938 99526938 1001 86380 86390 1
526720 99526720 1001 86380 86390 1
527399 99527399 1001 86380 86390 1
527440 99527440 1001 86380 86390 1
527271 99527271 1001 86380 86390 1
528000 99528000 1001 86380 86390 1
527970 99527970 1001 86380 86390 1
527714 99527714 1001 86380 86390 1
527692 99527692 1001 86380 86390 1
527828 99527828 1001 86380 86390 1
527550 99527550 1001 86380 86390 1
527538 99527538 1001 86380 86390 1
527490 99527490 1001 86380 86390 1
528228 99528228 1001 86380 86390 1
528180 99528180 1001 86380 86390 1
528119 99528119 1001 86380 86390 1
528172 99528172 1001 86380 86390 1
528901 99528901 1001 86380 86390 1
528830 99528830 1001 86380 86390 1
528792 99528792 1001 86380 86390 1
528884 99528884 1001 86380 86390 1
528850 99528850 1001 86380 86390 1
528553 99528553 1001 86380 86390 1
528497 99528497 1001 86380 86390 1
528681 99528681 1001 86380 86390 1
528410 99528410 1001 86380 86390 1
528462 99528462 1001 86380 86390 1
529057 99529057 1001 86380 86390 1
529693 99529693 1001 86380 86390 1
529712 99529712 1001 86380 86390 1
529596 99529596 1001 86380 86390 1
529447 99529447 1001 86380 86390 1
529450 99529450 1001 86380 86390 1
529454 99529454 1001 86380 86390 1
529166 99529166 1001 86380 86390 1
529763 99529763 1001 86380 86390 1
529895 99529895 1001 86380 86390 1
529857 99529857 1001 86380 86390 1
529732 99529732 1001 86380 86390 1
529850 99529850 1001 86380 86390 1
530466 99530466 1001 86380 86390 1
530460 99530460 1001 86380 86390 1
530154 99530154 1001 86380 86390 1
530246 99530246 1001 86380 86390 1
530259 99530259 1001 86380 86390 1
530272 99530272 1001 86380 86390 1
530247 99530247 1001 86380 86390 1
530223 99530223 1001 86380 86390 1
530185 99530185 1001 86380 86390 1
530213 99530213 1001 86380 86390 1
530191 99530191 1001 86380 86390 1
530720 99530720 1001 86380 86390 1
530713 99530713 1001 86380 86390 1
530624 99530624 1001 86380 86390 1
530757 99530757 1001 86380 86390 1
531307 99531307 1001 86380 86390 1
531320 99531320 1001 86380 86390 1
531180 99531180 1001 86380 86390 1
531206 99531206 1001 86380 86390 1
531258 99531258 1001 86380 86390 1
531249 99531249 1001 86380 86390 1
530996 99530996 1001 86380 86390 1
530825 99530825 1001 86380 86390 1
530934 99530934 1001 86380 86390 1
531522 99531522 1001 86380 86390 1
531433 99531433 1001 86380 86390 1
531409 99531409 1001 86380 86390 1
532080 99532080 1001 86380 86390 1
532192 99532192 1001 86380 86390 1
532154 99532154 1001 86380 86390 1
531829 99531829 1001 86380 86390 1
531682 99531682 1001 86380 86390 1
532244 99532244 1001 86380 86390 1
532245 99532245 1001 86380 86390 1
532402 99532402 1001 86380 86390 1
532365 99532365 1001 86380 86390 1
532318 99532318 1001 86380 86390 1
532903 99532903 1001 86380 86390 1
532949 99532949 1001 86380 86390 1
532992 99532992 1001 86380 86390 1
532902 99532902 1001 86380 86390 1
532686 99532686 1001 86380 86390 1
532502 99532502 1001 86380 86390 1
533045 99533045 1001 86380 86390 1
533074 99533074 1001 86380 86390 1
533101 99533101 1001 86380 86390 1
533038 99533038 1001 86380 86390 1
533078 99533078 1001 86380 86390 1
533196 99533196 1001 86380 86390 1
533666 99533666 1001 86380 86390 1
533805 99533805 1001 86380 86390 1
533793 99533793 1001 86380 86390 1
533617 99533617 1001 86380 86390 1
533508 99533508 1001 86380 86390 1
533388 99533388 1001 86380 86390 1
533274 99533274 1001 86380 86390 1
534028 99534028 1001 86380 86390 1
533993 99533993 1001 86380 86390 1
533876 99533876 1001 86380 86390 1
533919 99533919 1001 86380 86390 1
534653 99534653 1001 86380 86390 1
534658 99534658 1001 86380 86390 1
534659 99534659 1001 86380 86390 1
534549 99534549 1001 86380 86390 1
534616 99534616 1001 86380 86390 1
534642 99534642 1001 86380 86390 1
534675 99534675 1001 86380 86390 1
534312 99534312 1001 86380 86390 1
534302 99534302 1001 86380 86390 1
534348 99534348 1001 86380 86390 1
534141 99534141 1001 86380 86390 1
534095 99534095 1001 86380 86390 1
534264 99534264 1001 86380 86390 1
534085 99534085 1001 86380 86390 1
534153 99534153 1001 86380 86390 1
534757 99534757 1001 86380 86390 1
535370 99535370 1001 86380 86390 1
535404 99535404 1001 86380 86390 1
535189 99535189 1001 86380 86390 1
535205 99535205 1001 86380 86390 1
535233 99535233 1001 86380 86390 1
535169 99535169 1001 86380 86390 1
535104 99535104 1001 86380 86390 1
535146 99535146 1001 86380 86390 1
535276 99535276 1001 86380 86390 1
534934 99534934 1001 86380 86390 1
535089 99535089 1001 86380 86390 1
534988 99534988 1001 86380 86390 1
535028 99535028 1001 86380 86390 1
534912 99534912 1001 86380 86390 1
535691 99535691 1001 86380 86390 1
535518 99535518 1001 86380 86390 1
536162 99536162 1001 86380 86390 1
536291 99536291 1001 86380 86390 1
536154 99536154 1001 86380 86390 1
536121 99536121 1001 86380 86390 1
535955 99535955 1001 86380 86390 1
535944 99535944 1001 86380 86390 1
535912 99535912 1001 86380 86390 1
535895 99535895 1001 86380 86390 1
535779 99535779 1001 86380 86390 1
536393 99536393 1001 86380 86390 1
536458 99536458 1001 86380 86390 1
537024 99537024 1001 86380 86390 1
537118 99537118 1001 86380 86390 1
537097 99537097 1001 86380 86390 1
536909 99536909 1001 86380 86390 1
536876 99536876 1001 86380 86390 1
536825 99536825 1001 86380 86390 1
536593 99536593 1001 86380 86390 1
536672 99536672 1001 86380 86390 1
536556 99536556 1001 86380 86390 1
537310 99537310 1001 86380 86390 1
537984 99537984 1001 86380 86390 1
537591 99537591 1001 86380 86390 1
537579 99537579 1001 86380 86390 1
537621 99537621 1001 86380 86390 1
537488 99537488 1001 86380 86390 1
537502 99537502 1001 86380 86390 1
537555 99537555 1001 86380 86390 1
537406 99537406 1001 86380 86390 1
537561 99537561 1001 86380 86390 1
538045 99538045 1001 86380 86390 1
538059 99538059 1001 86380 86390 1
538118 99538118 1001 86380 86390 1
538764 99538764 1001 86380 86390 1
538675 99538675 1001 86380 86390 1
538629 99538629 1001 86380 86390 1
538668 99538668 1001 86380 86390 1
538708 99538708 1001 86380 86390 1
538750 99538750 1001 86380 86390 1
538811 99538811 1001 86380 86390 1
538428 99538428 1001 86380 86390 1
538480 99538480 1001 86380 86390 1
538468 99538468 1001 86380 86390 1
538528 99538528 1001 86380 86390 1
538388 99538388 1001 86380 86390 1
538393 99538393 1001 86380 86390 1
538265 99538265 1001 86380 86390 1
538305 99538305 1001 86380 86390 1
538983 99538983 1001 86380 86390 1
538872 99538872 1001 86380 86390 1
538822 99538822 1001 86380 86390 1
538888 99538888 1001 86380 86390 1
539590 99539590 1001 86380 86390 1
539558 99539558 1001 86380 86390 1
539546 99539546 1001 86380 86390 1
539495 99539495 1001 86380 86390 1
539589 99539589 1001 86380 86390 1
539375 99539375 1001 86380 86390 1
539113 99539113 1001 86380 86390 1
539045 99539045 1001 86380 86390 1
539821 99539821 1001 86380 86390 1
539684 99539684 1001 86380 86390 1
539789 99539789 1001 86380 86390 1
539687 99539687 1001 86380 86390 1
539766 99539766 1001 86380 86390 1
539818 99539818 1001 86380 86390 1
539662 99539662 1001 86380 86390 1
539650 99539650 1001 86380 86390 1
540425 99540425 1001 86380 86390 1
540322 99540322 1001 86380 86390 1
540083 99540083 1001 86380 86390 1
540123 99540123 1001 86380 86390 1
540128 99540128 1001 86380 86390 1
540182 99540182 1001 86380 86390 1
540118 99540118 1001 86380 86390 1
539952 99539952 1001 86380 86390 1
539877 99539877 1001 86380 86390 1
539961 99539961 1001 86380 86390 1
540633 99540633 1001 86380 86390 1
540647 99540647 1001 86380 86390 1
540637 99540637 1001 86380 86390 1
541126 99541126 1001 86380 86390 1
541172 99541172 1001 86380 86390 1
540911 99540911 1001 86380 86390 1
540915 99540915 1001 86380 86390 1
540889 99540889 1001 86380 86390 1
541034 99541034 1001 86380 86390 1
540777 99540777 1001 86380 86390 1
540766 99540766 1001 86380 86390 1
540717 99540717 1001 86380 86390 1
540851 99540851 1001 86380 86390 1
540864 99540864 1001 86380 86390 1
541347 99541347 1001 86380 86390 1
541451 99541451 1001 86380 86390 1
541325 99541325 1001 86380 86390 1
541302 99541302 1001 86380 86390 1
542018 99542018 1001 86380 86390 1
542032 99542032 1001 86380 86390 1
541956 99541956 1001 86380 86390 1
541646 99541646 1001 86380 86390 1
542170 99542170 1001 86380 86390 1
542281 99542281 1001 86380 86390 1
542153 99542153 1001 86380 86390 1
542945 99542945 1001 86380 86390 1
542822 99542822 1001 86380 86390 1
542886 99542886 1001 86380 86390 1
542773 99542773 1001 86380 86390 1
542866 99542866 1001 86380 86390 1
542841 99542841 1001 86380 86390 1
542598 99542598 1001 86380 86390 1
542647 99542647 1001 86380 86390 1
542431 99542431 1001 86380 86390 1
542445 99542445 1001 86380 86390 1
542489 99542489 1001 86380 86390 1
542414 99542414 1001 86380 86390 1
542993 99542993 1001 86380 86390 1
543580 99543580 1001 86380 86390 1
543696 99543696 1001 86380 86390 1
543714 99543714 1001 86380 86390 1
543559 99543559 1001 86380 86390 1
543254 99543254 1001 86380 86390 1
543217 99543217 1001 86380 86390 1
543321 99543321 1001 86380 86390 1
543166 99543166 1001 86380 86390 1
543206 99543206 1001 86380 86390 1
543197 99543197 1001 86380 86390 1
543340 99543340 1001 86380 86390 1
543290 99543290 1001 86380 86390 1
544420 99544420 1001 86380 86390 1
544460 99544460 1001 86380 86390 1
544541 99544541 1001 86380 86390 1
544429 99544429 1001 86380 86390 1
544294 99544294 1001 86380 86390 1
544021 99544021 1001 86380 86390 1
544711 99544711 1001 86380 86390 1
544623 99544623 1001 86380 86390 1
415359 803 1001 23940 25017 1
424565 726 1001 62580 65037 1
500903 1064 1001 40612 40911 1
520548 829 1002 41093 51970 1
400127 99400127 1001 86380 86390 1
400060 99400060 1001 86380 86390 1
400512 99400512 1001 86380 86390 1
400778 99400778 1001 86380 86390 1
400925 99400925 1001 86380 86390 1
400869 99400869 1001 86380 86390 1
401380 99401380 1001 86380 86390 1
401367 99401367 1001 86380 86390 1
401625 99401625 1001 86380 86390 1
401592 99401592 1001 86380 86390 1
401789 99401789 1001 86380 86390 1
401831 99401831 1001 86380 86390 1
401794 99401794 1001 86380 86390 1
401962 99401962 1001 86380 86390 1
402043 99402043 1001 86380 86390 1
402158 99402158 1001 86380 86390 1
402139 99402139 1001 86380 86390 1
402235 99402235 1001 86380 86390 1
402314 99402314 1001 86380 86390 1
402384 99402384 1001 86380 86390 1
402476 99402476 1001 86380 86390 1
402461 99402461 1001 86380 86390 1
402523 99402523 1001 86380 86390 1
402527 99402527 1001 86380 86390 1
402582 99402582 1001 86380 86390 1
402689 99402689 1001 86380 86390 1
402837 99402837 1001 86380 86390 1
402902 99402902 1001 86380 86390 1
402915 99402915 1001 86380 86390 1
403060 99403060 1001 86380 86390 1
403123 99403123 1001 86380 86390 1
403460 99403460 1001 86380 86390 1
403869 99403869 1001 86380 86390 1
403916 99403916 1001 86380 86390 1
403981 99403981 1001 86380 86390 1
404174 99404174 1001 86380 86390 1
404237 99404237 1001 86380 86390 1
404403 99404403 1001 86380 86390 1
405139 99405139 1001 86380 86390 1
405257 99405257 1001 86380 86390 1
405308 99405308 1001 86380 86390 1
405236 99405236 1001 86380 86390 1
405288 99405288 1001 86380 86390 1
405415 99405415 1001 86380 86390 1
405375 99405375 1001 86380 86390 1
405544 99405544 1001 86380 86390 1
406156 99406156 1001 86380 86390 1
406113 99406113 1001 86380 86390 1
406226 99406226 1001 86380 86390 1
406344 99406344 1001 86380 86390 1
406421 99406421 1001 86380 86390 1
406773 99406773 1001 86380 86390 1
406801 99406801 1001 86380 86390 1
406632 99406632 1001 86380 86390 1
406762 99406762 1001 86380 86390 1
406871 99406871 1001 86380 86390 1
406911 99406911 1001 86380 86390 1
407129 99407129 1001 86380 86390 1
407270 99407270 1001 86380 86390 1
407414 99407414 1001 86380 86390 1
407573 99407573 1001 86380 86390 1
407952 99407952 1001 86380 86390 1
407896 99407896 1001 86380 86390 1
407968 99407968 1001 86380 86390 1
408018 99408018 1001 86380 86390 1
408040 99408040 1001 86380 86390 1
408179 99408179 1001 86380 86390 1
408138 99408138 1001 86380 86390 1
408235 99408235 1001 86380 86390 1
408641 99408641 1001 86380 86390 1
408738 99408738 1001 86380 86390 1
408857 99408857 1001 86380 86390 1
408966 99408966 1001 86380 86390 1
408950 99408950 1001 86380 86390 1
408995 99408995 1001 86380 86390 1
409033 99409033 1001 86380 86390 1
409403 99409403 1001 86380 86390 1
409853 99409853 1001 86380 86390 1
409954 99409954 1001 86380 86390 1
409910 99409910 1001 86380 86390 1
409948 99409948 1001 86380 86390 1
409967 99409967 1001 86380 86390 1
410015 99410015 1001 86380 86390 1
410192 99410192 1001 86380 86390 1
410143 99410143 1001 86380 86390 1
410586 99410586 1001 86380 86390 1
410644 99410644 1001 86380 86390 1
410830 99410830 1001 86380 86390 1
410885 99410885 1001 86380 86390 1
411095 99411095 1001 86380 86390 1
411217 99411217 1001 86380 86390 1
411117 99411117 1001 86380 86390 1
411476 99411476 1001 86380 86390 1
411842 99411842 1001 86380 86390 1
412143 99412143 1001 86380 86390 1
412125 99412125 1001 86380 86390 1
413478 99413478 1001 86380 86390 1
413583 99413583 1001 86380 86390 1
413442 99413442 1001 86380 86390 1
413144 99413144 1001 86380 86390 1
413165 99413165 1001 86380 86390 1
412557 99412557 1001 86380 86390 1
412831 99412831 1001 86380 86390 1
414044 99414044 1001 86380 86390 1
413741 99413741 1001 86380 86390 1
414028 99414028 1001 86380 86390 1
414976 99414976 1001 86380 86390 1
415293 99415293 1001 86380 86390 1
415183 99415183 1001 86380 86390 1
414798 99414798 1001 86380 86390 1
414824 99414824 1001 86380 86390 1
414642 99414642 1001 86380 86390 1
414694 99414694 1001 86380 86390 1
414892 99414892 1001 86380 86390 1
414363 99414363 1001 86380 86390 1
414332 99414332 1001 86380 86390 1
414254 99414254 1001 86380 86390 1
415710 99415710 1001 86380 86390 1
415663 99415663 1001 86380 86390 1
415619 99415619 1001 86380 86390 1
416980 99416980 1001 86380 86390 1
416624 99416624 1001 86380 86390 1
416810 99416810 1001 86380 86390 1
416184 99416184 1001 86380 86390 1
416369 99416369 1001 86380 86390 1
416470 99416470 1001 86380 86390 1
416472 99416472 1001 86380 86390 1
416301 99416301 1001 86380 86390 1
416155 99416155 1001 86380 86390 1
416313 99416313 1001 86380 86390 1
415721 99415721 1001 86380 86390 1
417265 99417265 1001 86380 86390 1
417157 99417157 1001 86380 86390 1
418221 99418221 1001 86380 86390 1
418149 99418149 1001 86380 86390 1
417695 99417695 1001 86380 86390 1
417625 99417625 1001 86380 86390 1
417732 99417732 1001 86380 86390 1
418989 99418989 1001 86380 86390 1
418995 99418995 1001 86380 86390 1
419071 99419071 1001 86380 86390 1
419154 99419154 1001 86380 86390 1
419204 99419204 1001 86380 86390 1
420119 99420119 1001 86380 86390 1
420076 99420076 1001 86380 86390 1
420277 99420277 1001 86380 86390 1
420420 99420420 1001 86380 86390 1
420347 99420347 1001 86380 86390 1
420015 99420015 1001 86380 86390 1
419273 99419273 1001 86380 86390 1
420565 99420565 1001 86380 86390 1
420712 99420712 1001 86380 86390 1
420543 99420543 1001 86380 86390 1
420536 99420536 1001 86380 86390 1
420673 99420673 1001 86380 86390 1
421838 99421838 1001 86380 86390 1
421825 99421825 1001 86380 86390 1
421993 99421993 1001 86380 86390 1
421568 99421568 1001 86380 86390 1
421441 99421441 1001 86380 86390 1
421281 99421281 1001 86380 86390 1
421499 99421499 1001 86380 86390 1
421061 99421061 1001 86380 86390 1
421095 99421095 1001 86380 86390 1
422459 99422459 1001 86380 86390 1
422388 99422388 1001 86380 86390 1
422265 99422265 1001 86380 86390 1
422477 99422477 1001 86380 86390 1
423601 99423601 1001 86380 86390 1
423519 99423519 1001 86380 86390 1
423345 99423345 1001 86380 86390 1
423636 99423636 1001 86380 86390 1
423458 99423458 1001 86380 86390 1
423304 99423304 1001 86380 86390 1
423028 99423028 1001 86380 86390 1
423089 99423089 1001 86380 86390 1
422630 99422630 1001 86380 86390 1
422729 99422729 1001 86380 86390 1
422825 99422825 1001 86380 86390 1
423885 99423885 1001 86380 86390 1
423866 99423866 1001 86380 86390 1
425321 99425321 1001 86380 86390 1
425128 99425128 1001 86380 86390 1
425232 99425232 1001 86380 86390 1
425095 99425095 1001 86380 86390 1
424645 99424645 1001 86380 86390 1
424769 99424769 1001 86380 86390 1
424346 99424346 1001 86380 86390 1
424329 99424329 1001 86380 86390 1
424519 99424519 1001 86380 86390 1
424334 99424334 1001 86380 86390 1
424408 99424408 1001 86380 86390 1
424336 99424336 1001 86380 86390 1
426765 99426765 1001 86380 86390 1
426729 99426729 1001 86380 86390 1
426996 99426996 1001 86380 86390 1
426544 99426544 1001 86380 86390 1
426500 99426500 1001 86380 86390 1
426059 99426059 1001 86380 86390 1
426081 99426081 1001 86380 86390 1
425935 99425935 1001 86380 86390 1
426270 99426270 1001 86380 86390 1
427340 99427340 1001 86380 86390 1
427432 99427432 1001 86380 86390 1
428476 99428476 1001 86380 86390 1
428547 99428547 1001 86380 86390 1
428615 99428615 1001 86380 86390 1
428279 99428279 1001 86380 86390 1
428140 99428140 1001 86380 86390 1
428146 99428146 1001 86380 86390 1
428174 99428174 1001 86380 86390 1
428079 99428079 1001 86380 86390 1
428054 99428054 1001 86380 86390 1
427626 99427626 1001 86380 86390 1
427803 99427803 1001 86380 86390 1
427744 99427744 1001 86380 86390 1
427816 99427816 1001 86380 86390 1
428941 99428941 1001 86380 86390 1
428852 99428852 1001 86380 86390 1
428754 99428754 1001 86380 86390 1
428863 99428863 1001 86380 86390 1
429093 99429093 1001 86380 86390 1
430103 99430103 1001 86380 86390 1
430285 99430285 1001 86380 86390 1
430350 99430350 1001 86380 86390 1
430362 99430362 1001 86380 86390 1
429685 99429685 1001 86380 86390 1
429202 99429202 1001 86380 86390 1
429487 99429487 1001 86380 86390 1
431700 99431700 1001 86380 86390 1
431360 99431360 1001 86380 86390 1
431386 99431386 1001 86380 86390 1
431320 99431320 1001 86380 86390 1
431519 99431519 1001 86380 86390 1
431392 99431392 1001 86380 86390 1
431218 99431218 1001 86380 86390 1
430995 99430995 1001 86380 86390 1
432379 99432379 1001 86380 86390 1
432457 99432457 1001 86380 86390 1
432277 99432277 1001 86380 86390 1
432134 99432134 1001 86380 86390 1
433661 99433661 1001 86380 86390 1
433396 99433396 1001 86380 86390 1
433540 99433540 1001 86380 86390 1
433648 99433648 1001 86380 86390 1
433265 99433265 1001 86380 86390 1
432730 99432730 1001 86380 86390 1
432734 99432734 1001 86380 86390 1
432712 99432712 1001 86380 86390 1
432695 99432695 1001 86380 86390 1
433996 99433996 1001 86380 86390 1
433841 99433841 1001 86380 86390 1
435135 99435135 1001 86380 86390 1
435136 99435136 1001 86380 86390 1
435044 99435044 1001 86380 86390 1
435307 99435307 1001 86380 86390 1
435271 99435271 1001 86380 86390 1
434658 99434658 1001 86380 86390 1
434921 99434921 1001 86380 86390 1
434937 99434937 1001 86380 86390 1
434752 99434752 1001 86380 86390 1
434963 99434963 1001 86380 86390 1
434553 99434553 1001 86380 86390 1
434149 99434149 1001 86380 86390 1
434249 99434249 1001 86380 86390 1
434390 99434390 1001 86380 86390 1
435485 99435485 1001 86380 86390 1
435867 99435867 1001 86380 86390 1
435805 99435805 1001 86380 86390 1
435772 99435772 1001 86380 86390 1
435747 99435747 1001 86380 86390 1
435509 99435509 1001 86380 86390 1
435675 99435675 1001 86380 86390 1
437078 99437078 1001 86380 86390 1
437086 99437086 1001 86380 86390 1
436456 99436456 1001 86380 86390 1
436580 99436580 1001 86380 86390 1
436675 99436675 1001 86380 86390 1
436405 99436405 1001 86380 86390 1
436746 99436746 1001 86380 86390 1
436339 99436339 1001 86380 86390 1
436044 99436044 1001 86380 86390 1
437186 99437186 1001 86380 86390 1
300682 99300682 1001 86380 86390 1
300716 99300716 1001 86380 86390 1
300477 99300477 1001 86380 86390 1
300216 99300216 1001 86380 86390 1
300229 99300229 1001 86380 86390 1
300182 99300182 1001 86380 86390 1
300288 99300288 1001 86380 86390 1
300875 99300875 1001 86380 86390 1
300903 99300903 1001 86380 86390 1
301484 99301484 1001 86380 86390 1
301511 99301511 1001 86380 86390 1
301514 99301514 1001 86380 86390 1
301224 99301224 1001 86380 86390 1
301162 99301162 1001 86380 86390 1
301216 99301216 1001 86380 86390 1
300936 99300936 1001 86380 86390 1
301041 99301041 1001 86380 86390 1
301118 99301118 1001 86380 86390 1
300965 99300965 1001 86380 86390 1
301083 99301083 1001 86380 86390 1
301657 99301657 1001 86380 86390 1
301593 99301593 1001 86380 86390 1
301751 99301751 1001 86380 86390 1
301753 99301753 1001 86380 86390 1
301678 99301678 1001 86380 86390 1
301640 99301640 1001 86380 86390 1
301575 99301575 1001 86380 86390 1
302265 99302265 1001 86380 86390 1
302268 99302268 1001 86380 86390 1
302372 99302372 1001 86380 86390 1
301942 99301942 1001 86380 86390 1
301842 99301842 1001 86380 86390 1
301909 99301909 1001 86380 86390 1
302512 99302512 1001 86380 86390 1
302410 99302410 1001 86380 86390 1
303203 99303203 1001 86380 86390 1
302885 99302885 1001 86380 86390 1
302935 99302935 1001 86380 86390 1
302664 99302664 1001 86380 86390 1
302706 99302706 1001 86380 86390 1
302655 99302655 1001 86380 86390 1
302669 99302669 1001 86380 86390 1
303248 99303248 1001 86380 86390 1
303365 99303365 1001 86380 86390 1
303874 99303874 1001 86380 86390 1
303888 99303888 1001 86380 86390 1
303994 99303994 1001 86380 86390 1
303655 99303655 1001 86380 86390 1
303620 99303620 1001 86380 86390 1
303519 99303519 1001 86380 86390 1
303545 99303545 1001 86380 86390 1
303418 99303418 1001 86380 86390 1
303460 99303460 1001 86380 86390 1
304137 99304137 1001 86380 86390 1
304050 99304050 1001 86380 86390 1
304119 99304119 1001 86380 86390 1
304132 99304132 1001 86380 86390 1
304757 99304757 1001 86380 86390 1
304694 99304694 1001 86380 86390 1
304746 99304746 1001 86380 86390 1
304358 99304358 1001 86380 86390 1
304273 99304273 1001 86380 86390 1
304956 99304956 1001 86380 86390 1
305008 99305008 1001 86380 86390 1
304931 99304931 1001 86380 86390 1
304867 99304867 1001 86380 86390 1
305684 99305684 1001 86380 86390 1
305532 99305532 1001 86380 86390 1
305585 99305585 1001 86380 86390 1
305502 99305502 1001 86380 86390 1
305678 99305678 1001 86380 86390 1
305340 99305340 1001 86380 86390 1
305372 99305372 1001 86380 86390 1
305296 99305296 1001 86380 86390 1
305414 99305414 1001 86380 86390 1
305091 99305091 1001 86380 86390 1
305073 99305073 1001 86380 86390 1
500140 99500140 1001 86380 86390 1
500078 99500078 1001 86380 86390 1
500016 99500016 1001 86380 86390 1
500043 99500043 1001 86380 86390 1
500687 99500687 1001 86380 86390 1
500727 99500727 1001 86380 86390 1
500735 99500735 1001 86380 86390 1
500807 99500807 1001 86380 86390 1
500608 99500608 1001 86380 86390 1
500421 99500421 1001 86380 86390 1
500461 99500461 1001 86380 86390 1
500554 99500554 1001 86380 86390 1
500555 99500555 1001 86380 86390 1
500389 99500389 1001 86380 86390 1
500287 99500287 1001 86380 86390 1
500313 99500313 1001 86380 86390 1
500249 99500249 1001 86380 86390 1
500927 99500927 1001 86380 86390 1
500894 99500894 1001 86380 86390 1
501524 99501524 1001 86380 86390 1
501615 99501615 1001 86380 86390 1
501270 99501270 1001 86380 86390 1
501310 99501310 1001 86380 86390 1
501052 99501052 1001 86380 86390 1
501094 99501094 1001 86380 86390 1
502316 99502316 1001 86380 86390 1
502137 99502137 1001 86380 86390 1
502166 99502166 1001 86380 86390 1
501902 99501902 1001 86380 86390 1
502022 99502022 1001 86380 86390 1
501972 99501972 1001 86380 86390 1
502037 99502037 1001 86380 86390 1
502558 99502558 1001 86380 86390 1
502636 99502636 1001 86380 86390 1
502651 99502651 1001 86380 86390 1
502614 99502614 1001 86380 86390 1
502640 99502640 1001 86380 86390 1
502550 99502550 1001 86380 86390 1
503139 99503139 1001 86380 86390 1
503169 99503169 1001 86380 86390 1
503201 99503201 1001 86380 86390 1
502882 99502882 1001 86380 86390 1
502924 99502924 1001 86380 86390 1
502803 99502803 1001 86380 86390 1
502752 99502752 1001 86380 86390 1
502727 99502727 1001 86380 86390 1
502831 99502831 1001 86380 86390 1
502806 99502806 1001 86380 86390 1
502691 99502691 1001 86380 86390 1
503357 99503357 1001 86380 86390 1
503359 99503359 1001 86380 86390 1
504018 99504018 1001 86380 86390 1
503942 99503942 1001 86380 86390 1
503946 99503946 1001 86380 86390 1
503876 99503876 1001 86380 86390 1
503906 99503906 1001 86380 86390 1
503894 99503894 1001 86380 86390 1
503856 99503856 1001 86380 86390 1
503661 99503661 1001 86380 86390 1
504284 99504284 1001 86380 86390 1
504173 99504173 1001 86380 86390 1
504204 99504204 1001 86380 86390 1
504282 99504282 1001 86380 86390 1
504777 99504777 1001 86380 86390 1
504830 99504830 1001 86380 86390 1
504768 99504768 1001 86380 86390 1
504865 99504865 1001 86380 86390 1
504727 99504727 1001 86380 86390 1
504677 99504677 1001 86380 86390 1
504692 99504692 1001 86380 86390 1
504721 99504721 1001 86380 86390 1
504483 99504483 1001 86380 86390 1
504400 99504400 1001 86380 86390 1
505012 99505012 1001 86380 86390 1
505078 99505078 1001 86380 86390 1
504976 99504976 1001 86380 86390 1
505070 99505070 1001 86380 86390 1
504966 99504966 1001 86380 86390 1
505732 99505732 1001 86380 86390 1
505591 99505591 1001 86380 86390 1
505644 99505644 1001 86380 86390 1
505740 99505740 1001 86380 86390 1
505742 99505742 1001 86380 86390 1
505725 99505725 1001 86380 86390 1
505751 99505751 1001 86380 86390 1
505691 99505691 1001 86380 86390 1
505516 99505516 1001 86380 86390 1
505387 99505387 1001 86380 86390 1
505558 99505558 1001 86380 86390 1
505280 99505280 1001 86380 86390 1
505242 99505242 1001 86380 86390 1
505310 99505310 1001 86380 86390 1
505208 99505208 1001 86380 86390 1
505224 99505224 1001 86380 86390 1
505915 99505915 1001 86380 86390 1
505805 99505805 1001 86380 86390 1
506481 99506481 1001 86380 86390 1
506582 99506582 1001 86380 86390 1
506519 99506519 1001 86380 86390 1
506214 99506214 1001 86380 86390 1
506346 99506346 1001 86380 86390 1
506218 99506218 1001 86380 86390 1
506135 99506135 1001 86380 86390 1
506023 99506023 1001 86380 86390 1
506663 99506663 1001 86380 86390 1
506703 99506703 1001 86380 86390 1
506717 99506717 1001 86380 86390 1
507268 99507268 1001 86380 86390 1
507368 99507368 1001 86380 86390 1
507369 99507369 1001 86380 86390 1
507154 99507154 1001 86380 86390 1
507081 99507081 1001 86380 86390 1
507147 99507147 1001 86380 86390 1
506957 99506957 1001 86380 86390 1
506899 99506899 1001 86380 86390 1
506951 99506951 1001 86380 86390 1
506863 99506863 1001 86380 86390 1
507537 99507537 1001 86380 86390 1
507476 99507476 1001 86380 86390 1
508190 99508190 1001 86380 86390 1
508127 99508127 1001 86380 86390 1
507939 99507939 1001 86380 86390 1
507908 99507908 1001 86380 86390 1
507896 99507896 1001 86380 86390 1
507936 99507936 1001 86380 86390 1
508015 99508015 1001 86380 86390 1
507749 99507749 1001 86380 86390 1
507780 99507780 1001 86380 86390 1
508388 99508388 1001 86380 86390 1
508337 99508337 1001 86380 86390 1
508405 99508405 1001 86380 86390 1
508263 99508263 1001 86380 86390 1
508409 99508409 1001 86380 86390 1
509025 99509025 1001 86380 86390 1
508939 99508939 1001 86380 86390 1
509004 99509004 1001 86380 86390 1
508878 99508878 1001 86380 86390 1
509064 99509064 1001 86380 86390 1
508781 99508781 1001 86380 86390 1
508785 99508785 1001 86380 86390 1
508790 99508790 1001 86380 86390 1
508803 99508803 1001 86380 86390 1
508597 99508597 1001 86380 86390 1
508461 99508461 1001 86380 86390 1
508581 99508581 1001 86380 86390 1
509215 99509215 1001 86380 86390 1
509113 99509113 1001 86380 86390 1
509186 99509186 1001 86380 86390 1
509097 99509097 1001 86380 86390 1
509850 99509850 1001 86380 86390 1
509877 99509877 1001 86380 86390 1
509755 99509755 1001 86380 86390 1
509553 99509553 1001 86380 86390 1
509645 99509645 1001 86380 86390 1
509547 99509547 1001 86380 86390 1
509370 99509370 1001 86380 86390 1
509284 99509284 1001 86380 86390 1
509442 99509442 1001 86380 86390 1
509446 99509446 1001 86380 86390 1
509951 99509951 1001 86380 86390 1
510083 99510083 1001 86380 86390 1
510065 99510065 1001 86380 86390 1
510573 99510573 1001 86380 86390 1
510525 99510525 1001 86380 86390 1
510701 99510701 1001 86380 86390 1
510427 99510427 1001 86380 86390 1
510417 99510417 1001 86380 86390 1
510160 99510160 1001 86380 86390 1
510239 99510239 1001 86380 86390 1
510176 99510176 1001 86380 86390 1
510255 99510255 1001 86380 86390 1
510869 99510869 1001 86380 86390 1
511503 99511503 1001 86380 86390 1
511418 99511418 1001 86380 86390 1
511535 99511535 1001 86380 86390 1
511358 99511358 1001 86380 86390 1
511371 99511371 1001 86380 86390 1
511514 99511514 1001 86380 86390 1
511167 99511167 1001 86380 86390 1
511260 99511260 1001 86380 86390 1
511209 99511209 1001 86380 86390 1
511186 99511186 1001 86380 86390 1
511243 99511243 1001 86380 86390 1
510947 99510947 1001 86380 86390 1
511066 99511066 1001 86380 86390 1
510967 99510967 1001 86380 86390 1
511086 99511086 1001 86380 86390 1
511578 99511578 1001 86380 86390 1
511708 99511708 1001 86380 86390 1
511594 99511594 1001 86380 86390 1
511700 99511700 1001 86380 86390 1
512127 99512127 1001 86380 86390 1
511854 99511854 1001 86380 86390 1
511949 99511949 1001 86380 86390 1
512435 99512435 1001 86380 86390 1
513155 99513155 1001 86380 86390 1
513029 99513029 1001 86380 86390 1
513179 99513179 1001 86380 86390 1
513082 99513082 1001 86380 86390 1
512767 99512767 1001 86380 86390 1
512681 99512681 1001 86380 86390 1
512594 99512594 1001 86380 86390 1
512737 99512737 1001 86380 86390 1
512739 99512739 1001 86380 86390 1
513334 99513334 1001 86380 86390 1
513352 99513352 1001 86380 86390 1
513225 99513225 1001 86380 86390 1
513864 99513864 1001 86380 86390 1
513969 99513969 1001 86380 86390 1
514007 99514007 1001 86380 86390 1
513921 99513921 1001 86380 86390 1
514008 99514008 1001 86380 86390 1
514027 99514027 1001 86380 86390 1
513724 99513724 1001 86380 86390 1
513638 99513638 1001 86380 86390 1
513786 99513786 1001 86380 86390 1
514125 99514125 1001 86380 86390 1
514730 99514730 1001 86380 86390 1
514822 99514822 1001 86380 86390 1
514655 99514655 1001 86380 86390 1
514723 99514723 1001 86380 86390 1
514725 99514725 1001 86380 86390 1
514662 99514662 1001 86380 86390 1
514853 99514853 1001 86380 86390 1
514767 99514767 1001 86380 86390 1
514563 99514563 1001 86380 86390 1
514542 99514542 1001 86380 86390 1
514266 99514266 1001 86380 86390 1
514358 99514358 1001 86380 86390 1
514295 99514295 1001 86380 86390 1
514296 99514296 1001 86380 86390 1
514403 99514403 1001 86380 86390 1
514365 99514365 1001 86380 86390 1
514925 99514925 1001 86380 86390 1
515042 99515042 1001 86380 86390 1
515601 99515601 1001 86380 86390 1
515579 99515579 1001 86380 86390 1
515354 99515354 1001 86380 86390 1
515408 99515408 1001 86380 86390 1
515332 99515332 1001 86380 86390 1
515078 99515078 1001 86380 86390 1
515720 99515720 1001 86380 86390 1
515798 99515798 1001 86380 86390 1
515811 99515811 1001 86380 86390 1
516308 99516308 1001 86380 86390 1
516398 99516398 1001 86380 86390 1
516202 99516202 1001 86380 86390 1
516182 99516182 1001 86380 86390 1
516034 99516034 1001 86380 86390 1
515905 99515905 1001 86380 86390 1
516087 99516087 1001 86380 86390 1
515906 99515906 1001 86380 86390 1
515984 99515984 1001 86380 86390 1
515985 99515985 1001 86380 86390 1
516636 99516636 1001 86380 86390 1
516547 99516547 1001 86380 86390 1
516705 99516705 1001 86380 86390 1
516641 99516641 1001 86380 86390 1
516557 99516557 1001 86380 86390 1
517186 99517186 1001 86380 86390 1
517238 99517238 1001 86380 86390 1
517165 99517165 1001 86380 86390 1
517075 99517075 1001 86380 86390 1
516729 99516729 1001 86380 86390 1
516756 99516756 1001 86380 86390 1
516861 99516861 1001 86380 86390 1
516914 99516914 1001 86380 86390 1
516721 99516721 1001 86380 86390 1
516777 99516777 1001 86380 86390 1
517390 99517390 1001 86380 86390 1
517442 99517442 1001 86380 86390 1
517394 99517394 1001 86380 86390 1
517446 99517446 1001 86380 86390 1
517972 99517972 1001 86380 86390 1
517975 99517975 1001 86380 86390 1
518029 99518029 1001 86380 86390 1
517921 99517921 1001 86380 86390 1
517793 99517793 1001 86380 86390 1
517884 99517884 1001 86380 86390 1
517825 99517825 1001 86380 86390 1
517673 99517673 1001 86380 86390 1
517622 99517622 1001 86380 86390 1
517639 99517639 1001 86380 86390 1
517743 99517743 1001 86380 86390 1
517576 99517576 1001 86380 86390 1
517542 99517542 1001 86380 86390 1
518305 99518305 1001 86380 86390 1
518332 99518332 1001 86380 86390 1
518325 99518325 1001 86380 86390 1
518946 99518946 1001 86380 86390 1
518986 99518986 1001 86380 86390 1
518706 99518706 1001 86380 86390 1
518669 99518669 1001 86380 86390 1
518580 99518580 1001 86380 86390 1
518635 99518635 1001 86380 86390 1
518754 99518754 1001 86380 86390 1
518600 99518600 1001 86380 86390 1
518529 99518529 1001 86380 86390 1
518532 99518532 1001 86380 86390 1
518390 99518390 1001 86380 86390 1
518391 99518391 1001 86380 86390 1
519192 99519192 1001 86380 86390 1
519177 99519177 1001 86380 86390 1
519641 99519641 1001 86380 86390 1
519630 99519630 1001 86380 86390 1
519774 99519774 1001 86380 86390 1
519403 99519403 1001 86380 86390 1
519538 99519538 1001 86380 86390 1
519606 99519606 1001 86380 86390 1
519258 99519258 1001 86380 86390 1
519250 99519250 1001 86380 86390 1
519316 99519316 1001 86380 86390 1
519317 99519317 1001 86380 86390 1
519332 99519332 1001 86380 86390 1
519942 99519942 1001 86380 86390 1
519955 99519955 1001 86380 86390 1
519904 99519904 1001 86380 86390 1
519962 99519962 1001 86380 86390 1
520449 99520449 1001 86380 86390 1
520485 99520485 1001 86380 86390 1
520344 99520344 1001 86380 86390 1
520347 99520347 1001 86380 86390 1
520362 99520362 1001 86380 86390 1
520419 99520419 1001 86380 86390 1
520072 99520072 1001 86380 86390 1
520066 99520066 1001 86380 86390 1
520765 99520765 1001 86380 86390 1
521313 99521313 1001 86380 86390 1
521457 99521457 1001 86380 86390 1
521388 99521388 1001 86380 86390 1
521199 99521199 1001 86380 86390 1
521253 99521253 1001 86380 86390 1
521164 99521164 1001 86380 86390 1
521073 99521073 1001 86380 86390 1
521620 99521620 1001 86380 86390 1
521662 99521662 1001 86380 86390 1
521585 99521585 1001 86380 86390 1
521600 99521600 1001 86380 86390 1
521616 99521616 1001 86380 86390 1
522165 99522165 1001 86380 86390 1
522090 99522090 1001 86380 86390 1
522194 99522194 1001 86380 86390 1
522197 99522197 1001 86380 86390 1
522189 99522189 1001 86380 86390 1
521921 99521921 1001 86380 86390 1
521895 99521895 1001 86380 86390 1
521988 99521988 1001 86380 86390 1
521990 99521990 1001 86380 86390 1
521954 99521954 1001 86380 86390 1
521710 99521710 1001 86380 86390 1
521724 99521724 1001 86380 86390 1
521731 99521731 1001 86380 86390 1
521800 99521800 1001 86380 86390 1
522435 99522435 1001 86380 86390 1
522474 99522474 1001 86380 86390 1
522364 99522364 1001 86380 86390 1
523017 99523017 1001 86380 86390 1
522973 99522973 1001 86380 86390 1
522976 99522976 1001 86380 86390 1
522737 99522737 1001 86380 86390 1
522804 99522804 1001 86380 86390 1
522830 99522830 1001 86380 86390 1
522726 99522726 1001 86380 86390 1
522895 99522895 1001 86380 86390 1
522693 99522693 1001 86380 86390 1
522592 99522592 1001 86380 86390 1
522671 99522671 1001 86380 86390 1
522557 99522557 1001 86380 86390 1
522702 99522702 1001 86380 86390 1
523129 99523129 1001 86380 86390 1
522498 99522498 1001 86380 86390 1
523309 99523309 1001 86380 86390 1
523916 99523916 1001 86380 86390 1
523676 99523676 1001 86380 86390 1
523667 99523667 1001 86380 86390 1
523619 99523619 1001 86380 86390 1
523466 99523466 1001 86380 86390 1
523389 99523389 1001 86380 86390 1
523454 99523454 1001 86380 86390 1
523328 99523328 1001 86380 86390 1
523997 99523997 1001 86380 86390 1
523973 99523973 1001 86380 86390 1
524018 99524018 1001 86380 86390 1
524735 99524735 1001 86380 86390 1
524607 99524607 1001 86380 86390 1
524660 99524660 1001 86380 86390 1
524755 99524755 1001 86380 86390 1
524575 99524575 1001 86380 86390 1
524704 99524704 1001 86380 86390 1
524375 99524375 1001 86380 86390 1
524293 99524293 1001 86380 86390 1
524307 99524307 1001 86380 86390 1
524349 99524349 1001 86380 86390 1
524170 99524170 1001 86380 86390 1
524278 99524278 1001 86380 86390 1
524201 99524201 1001 86380 86390 1
524874 99524874 1001 86380 86390 1
524788 99524788 1001 86380 86390 1
525574 99525574 1001 86380 86390 1
525327 99525327 1001 86380 86390 1
525318 99525318 1001 86380 86390 1
525193 99525193 1001 86380 86390 1
525083 99525083 1001 86380 86390 1
524979 99524979 1001 86380 86390 1
525142 99525142 1001 86380 86390 1
525696 99525696 1001 86380 86390 1
526373 99526373 1001 86380 86390 1
526348 99526348 1001 86380 86390 1
526367 99526367 1001 86380 86390 1
526115 99526115 1001 86380 86390 1
526070 99526070 1001 86380 86390 1
526213 99526213 1001 86380 86390 1
526162 99526162 1001 86380 86390 1
526061 99526061 1001 86380 86390 1
525855 99525855 1001 86380 86390 1
525977 99525977 1001 86380 86390 1
525954 99525954 1001 86380 86390 1
525840 99525840 1001 86380 86390 1
526481 99526481 1001 86380 86390 1
527222 99527222 1001 86380 86390 1
527166 99527166 1001 86380 86390 1
527076 99527076 1001 86380 86390 1
526863 99526863 1001 86380 86390 1
527008 99527008 1001 86380 86390 1
526871 99526871 1001 86380 86390 1
526698 99526698 1001 86380 86390 1
526802 99526802 1001 86380 86390 1
526816 99526816 1001 86380 86390 1
527376 99527376 1001 86380 86390 1
527260 99527260 1001 86380 86390 1
527368 99527368 1001 86380 86390 1
527358 99527358 1001 86380 86390 1
527309 99527309 1001 86380 86390 1
527361 99527361 1001 86380 86390 1
527323 99527323 1001 86380 86390 1
528030 99528030 1001 86380 86390 1
528065 99528065 1001 86380 86390 1
527919 99527919 1001 86380 86390 1
528071 99528071 1001 86380 86390 1
527779 99527779 1001 86380 86390 1
527857 99527857 1001 86380 86390 1
527677 99527677 1001 86380 86390 1
527861 99527861 1001 86380 86390 1
527735 99527735 1001 86380 86390 1
527865 99527865 1001 86380 86390 1
527713 99527713 1001 86380 86390 1
527561 99527561 1001 86380 86390 1
527608 99527608 1001 86380 86390 1
528249 99528249 1001 86380 86390 1
528200 99528200 1001 86380 86390 1
528618 99528618 1001 86380 86390 1
528399 99528399 1001 86380 86390 1
528388 99528388 1001 86380 86390 1
528353 99528353 1001 86380 86390 1
528304 99528304 1001 86380 86390 1
528911 99528911 1001 86380 86390 1
529018 99529018 1001 86380 86390 1
528942 99528942 1001 86380 86390 1
529089 99529089 1001 86380 86390 1
529670 99529670 1001 86380 86390 1
529509 99529509 1001 86380 86390 1
529344 99529344 1001 86380 86390 1
529332 99529332 1001 86380 86390 1
529323 99529323 1001 86380 86390 1
529133 99529133 1001 86380 86390 1
529296 99529296 1001 86380 86390 1
529802 99529802 1001 86380 86390 1
529803 99529803 1001 86380 86390 1
529804 99529804 1001 86380 86390 1
529911 99529911 1001 86380 86390 1
529742 99529742 1001 86380 86390 1
529743 99529743 1001 86380 86390 1
529837 99529837 1001 86380 86390 1
529891 99529891 1001 86380 86390 1
529905 99529905 1001 86380 86390 1
530374 99530374 1001 86380 86390 1
530452 99530452 1001 86380 86390 1
530470 99530470 1001 86380 86390 1
530458 99530458 1001 86380 86390 1
530407 99530407 1001 86380 86390 1
530050 99530050 1001 86380 86390 1
529986 99529986 1001 86380 86390 1
530025 99530025 1001 86380 86390 1
530044 99530044 1001 86380 86390 1
530136 99530136 1001 86380 86390 1
529942 99529942 1001 86380 86390 1
530009 99530009 1001 86380 86390 1
530616 99530616 1001 86380 86390 1
530721 99530721 1001 86380 86390 1
530751 99530751 1001 86380 86390 1
530638 99530638 1001 86380 86390 1
531299 99531299 1001 86380 86390 1
531325 99531325 1001 86380 86390 1
531061 99531061 1001 86380 86390 1
531107 99531107 1001 86380 86390 1
530992 99530992 1001 86380 86390 1
530877 99530877 1001 86380 86390 1
530773 99530773 1001 86380 86390 1
531447 99531447 1001 86380 86390 1
531474 99531474 1001 86380 86390 1
532174 99532174 1001 86380 86390 1
531954 99531954 1001 86380 86390 1
531838 99531838 1001 86380 86390 1
531866 99531866 1001 86380 86390 1
531918 99531918 1001 86380 86390 1
531985 99531985 1001 86380 86390 1
531724 99531724 1001 86380 86390 1
531661 99531661 1001 86380 86390 1
532840 99532840 1001 86380 86390 1
532845 99532845 1001 86380 86390 1
532963 99532963 1001 86380 86390 1
532886 99532886 1001 86380 86390 1
532887 99532887 1001 86380 86390 1
532645 99532645 1001 86380 86390 1
532762 99532762 1001 86380 86390 1
532824 99532824 1001 86380 86390 1
532506 99532506 1001 86380 86390 1
532571 99532571 1001 86380 86390 1
532457 99532457 1001 86380 86390 1
533186 99533186 1001 86380 86390 1
533097 99533097 1001 86380 86390 1
533079 99533079 1001 86380 86390 1
533664 99533664 1001 86380 86390 1
533512 99533512 1001 86380 86390 1
533590 99533590 1001 86380 86390 1
533516 99533516 1001 86380 86390 1
533571 99533571 1001 86380 86390 1
533534 99533534 1001 86380 86390 1
533316 99533316 1001 86380 86390 1
533377 99533377 1001 86380 86390 1
533921 99533921 1001 86380 86390 1
533976 99533976 1001 86380 86390 1
533952 99533952 1001 86380 86390 1
533981 99533981 1001 86380 86390 1
534611 99534611 1001 86380 86390 1
534638 99534638 1001 86380 86390 1
534578 99534578 1001 86380 86390 1
534579 99534579 1001 86380 86390 1
534455 99534455 1001 86380 86390 1
534398 99534398 1001 86380 86390 1
534463 99534463 1001 86380 86390 1
534167 99534167 1001 86380 86390 1
534219 99534219 1001 86380 86390 1
534208 99534208 1001 86380 86390 1
534199 99534199 1001 86380 86390 1
534238 99534238 1001 86380 86390 1
534109 99534109 1001 86380 86390 1
534214 99534214 1001 86380 86390 1
534071 99534071 1001 86380 86390 1
534192 99534192 1001 86380 86390 1
534760 99534760 1001 86380 86390 1
534764 99534764 1001 86380 86390 1
534739 99534739 1001 86380 86390 1
534870 99534870 1001 86380 86390 1
534755 99534755 1001 86380 86390 1
534743 99534743 1001 86380 86390 1
534846 99534846 1001 86380 86390 1
534888 99534888 1001 86380 86390 1
535357 99535357 1001 86380 86390 1
535463 99535463 1001 86380 86390 1
535488 99535488 1001 86380 86390 1
535353 99535353 1001 86380 86390 1
535296 99535296 1001 86380 86390 1
535284 99535284 1001 86380 86390 1
535032 99535032 1001 86380 86390 1
535008 99535008 1001 86380 86390 1
535022 99535022 1001 86380 86390 1
535002 99535002 1001 86380 86390 1
535677 99535677 1001 86380 86390 1
535512 99535512 1001 86380 86390 1
535669 99535669 1001 86380 86390 1
535528 99535528 1001 86380 86390 1
535517 99535517 1001 86380 86390 1
536182 99536182 1001 86380 86390 1
536159 99536159 1001 86380 86390 1
536237 99536237 1001 86380 86390 1
536029 99536029 1001 86380 86390 1
536055 99536055 1001 86380 86390 1
535929 99535929 1001 86380 86390 1
535971 99535971 1001 86380 86390 1
536117 99536117 1001 86380 86390 1
535805 99535805 1001 86380 86390 1
536368 99536368 1001 86380 86390 1
537035 99537035 1001 86380 86390 1
536893 99536893 1001 86380 86390 1
536949 99536949 1001 86380 86390 1
536887 99536887 1001 86380 86390 1
536939 99536939 1001 86380 86390 1
536771 99536771 1001 86380 86390 1
536739 99536739 1001 86380 86390 1
536572 99536572 1001 86380 86390 1
536637 99536637 1001 86380 86390 1
536586 99536586 1001 86380 86390 1
536547 99536547 1001 86380 86390 1
536549 99536549 1001 86380 86390 1
536562 99536562 1001 86380 86390 1
536709 99536709 1001 86380 86390 1
537276 99537276 1001 86380 86390 1
537253 99537253 1001 86380 86390 1
537243 99537243 1001 86380 86390 1
537166 99537166 1001 86380 86390 1
537285 99537285 1001 86380 86390 1
537298 99537298 1001 86380 86390 1
537835 99537835 1001 86380 86390 1
537954 99537954 1001 86380 86390 1
537917 99537917 1001 86380 86390 1
537802 99537802 1001 86380 86390 1
537793 99537793 1001 86380 86390 1
537667 99537667 1001 86380 86390 1
537683 99537683 1001 86380 86390 1
537699 99537699 1001 86380 86390 1
537663 99537663 1001 86380 86390 1
537498 99537498 1001 86380 86390 1
537481 99537481 1001 86380 86390 1
538002 99538002 1001 86380 86390 1
537993 99537993 1001 86380 86390 1
538006 99538006 1001 86380 86390 1
538033 99538033 1001 86380 86390 1
538155 99538155 1001 86380 86390 1
538096 99538096 1001 86380 86390 1
538429 99538429 1001 86380 86390 1
538575 99538575 1001 86380 86390 1
538555 99538555 1001 86380 86390 1
538581 99538581 1001 86380 86390 1
538349 99538349 1001 86380 86390 1
538402 99538402 1001 86380 86390 1
538290 99538290 1001 86380 86390 1
538368 99538368 1001 86380 86390 1
538319 99538319 1001 86380 86390 1
538358 99538358 1001 86380 86390 1
538954 99538954 1001 86380 86390 1
538830 99538830 1001 86380 86390 1
539468 99539468 1001 86380 86390 1
539598 99539598 1001 86380 86390 1
539294 99539294 1001 86380 86390 1
539373 99539373 1001 86380 86390 1
539362 99539362 1001 86380 86390 1
539388 99539388 1001 86380 86390 1
539416 99539416 1001 86380 86390 1
539409 99539409 1001 86380 86390 1
539177 99539177 1001 86380 86390 1
539102 99539102 1001 86380 86390 1
539198 99539198 1001 86380 86390 1
539736 99539736 1001 86380 86390 1
539659 99539659 1001 86380 86390 1
540393 99540393 1001 86380 86390 1
540369 99540369 1001 86380 86390 1
540457 99540457 1001 86380 86390 1
540296 99540296 1001 86380 86390 1
540465 99540465 1001 86380 86390 1
540187 99540187 1001 86380 86390 1
540243 99540243 1001 86380 86390 1
540168 99540168 1001 86380 86390 1
540183 99540183 1001 86380 86390 1
540034 99540034 1001 86380 86390 1
540010 99540010 1001 86380 86390 1
540646 99540646 1001 86380 86390 1
541104 99541104 1001 86380 86390 1
541093 99541093 1001 86380 86390 1
541173 99541173 1001 86380 86390 1
541251 99541251 1001 86380 86390 1
541175 99541175 1001 86380 86390 1
540994 99540994 1001 86380 86390 1
541021 99541021 1001 86380 86390 1
541073 99541073 1001 86380 86390 1
540832 99540832 1001 86380 86390 1
540736 99540736 1001 86380 86390 1
542016 99542016 1001 86380 86390 1
541816 99541816 1001 86380 86390 1
541869 99541869 1001 86380 86390 1
541809 99541809 1001 86380 86390 1
541526 99541526 1001 86380 86390 1
541540 99541540 1001 86380 86390 1
541686 99541686 1001 86380 86390 1
541705 99541705 1001 86380 86390 1
542262 99542262 1001 86380 86390 1
542148 99542148 1001 86380 86390 1
542165 99542165 1001 86380 86390 1
542219 99542219 1001 86380 86390 1
542846 99542846 1001 86380 86390 1
542915 99542915 1001 86380 86390 1
542864 99542864 1001 86380 86390 1
542800 99542800 1001 86380 86390 1
542663 99542663 1001 86380 86390 1
542594 99542594 1001 86380 86390 1
542360 99542360 1001 86380 86390 1
543013 99543013 1001 86380 86390 1
543032 99543032 1001 86380 86390 1
543579 99543579 1001 86380 86390 1
543713 99543713 1001 86380 86390 1
543574 99543574 1001 86380 86390 1
543399 99543399 1001 86380 86390 1
543517 99543517 1001 86380 86390 1
543454 99543454 1001 86380 86390 1
543178 99543178 1001 86380 86390 1
543221 99543221 1001 86380 86390 1
543355 99543355 1001 86380 86390 1
543836 99543836 1001 86380 86390 1
543799 99543799 1001 86380 86390 1
543916 99543916 1001 86380 86390 1
543800 99543800 1001 86380 86390 1
543854 99543854 1001 86380 86390 1
543817 99543817 1001 86380 86390 1
544417 99544417 1001 86380 86390 1
544410 99544410 1001 86380 86390 1
544239 99544239 1001 86380 86390 1
544318 99544318 1001 86380 86390 1
544146 99544146 1001 86380 86390 1
544057 99544057 1001 86380 86390 1
543992 99543992 1001 86380 86390 1
544045 99544045 1001 86380 86390 1
544673 99544673 1001 86380 86390 1
544675 99544675 1001 86380 86390 1
544653 99544653 1001 86380 86390 1
544732 99544732 1001 86380 86390 1
544631 99544631 1001 86380 86390 1
544709 99544709 1001 86380 86390 1
410233 978 1001 31140 31737 1
509380 1019 1002 45610 50389 1
514652 948 1002 35182 42659 1
400016 99400016 1001 86380 86390 1
400192 99400192 1001 86380 86390 1
400366 99400366 1001 86380 86390 1
400426 99400426 1001 86380 86390 1
400542 99400542 1001 86380 86390 1
400617 99400617 1001 86380 86390 1
400671 99400671 1001 86380 86390 1
400819 99400819 1001 86380 86390 1
400834 99400834 1001 86380 86390 1
400863 99400863 1001 86380 86390 1
401268 99401268 1001 86380 86390 1
401498 99401498 1001 86380 86390 1
401628 99401628 1001 86380 86390 1
401667 99401667 1001 86380 86390 1
401683 99401683 1001 86380 86390 1
401723 99401723 1001 86380 86390 1
401888 99401888 1001 86380 86390 1
402066 99402066 1001 86380 86390 1
401949 99401949 1001 86380 86390 1
402357 99402357 1001 86380 86390 1
402436 99402436 1001 86380 86390 1
402462 99402462 1001 86380 86390 1
402503 99402503 1001 86380 86390 1
402670 99402670 1001 86380 86390 1
402619 99402619 1001 86380 86390 1
402736 99402736 1001 86380 86390 1
402956 99402956 1001 86380 86390 1
403010 99403010 1001 86380 86390 1
403140 99403140 1001 86380 86390 1
403122 99403122 1001 86380 86390 1
403421 99403421 1001 86380 86390 1
403497 99403497 1001 86380 86390 1
403595 99403595 1001 86380 86390 1
403946 99403946 1001 86380 86390 1
404241 99404241 1001 86380 86390 1
404323 99404323 1001 86380 86390 1
404404 99404404 1001 86380 86390 1
404542 99404542 1001 86380 86390 1
404512 99404512 1001 86380 86390 1
404632 99404632 1001 86380 86390 1
404788 99404788 1001 86380 86390 1
405077 99405077 1001 86380 86390 1
405146 99405146 1001 86380 86390 1
405251 99405251 1001 86380 86390 1
405265 99405265 1001 86380 86390 1
405411 99405411 1001 86380 86390 1
405556 99405556 1001 86380 86390 1
405600 99405600 1001 86380 86390 1
405820 99405820 1001 86380 86390 1
405953 99405953 1001 86380 86390 1
406139 99406139 1001 86380 86390 1
406271 99406271 1001 86380 86390 1
406184 99406184 1001 86380 86390 1
406386 99406386 1001 86380 86390 1
406449 99406449 1001 86380 86390 1
406513 99406513 1001 86380 86390 1
406591 99406591 1001 86380 86390 1
406639 99406639 1001 86380 86390 1
406767 99406767 1001 86380 86390 1
406851 99406851 1001 86380 86390 1
406873 99406873 1001 86380 86390 1
406842 99406842 1001 86380 86390 1
407000 99407000 1001 86380 86390 1
407081 99407081 1001 86380 86390 1
407150 99407150 1001 86380 86390 1
407175 99407175 1001 86380 86390 1
407162 99407162 1001 86380 86390 1
407315 99407315 1001 86380 86390 1
407350 99407350 1001 86380 86390 1
407362 99407362 1001 86380 86390 1
407497 99407497 1001 86380 86390 1
407479 99407479 1001 86380 86390 1
407858 99407858 1001 86380 86390 1
407913 99407913 1001 86380 86390 1
408169 99408169 1001 86380 86390 1
408361 99408361 1001 86380 86390 1
408481 99408481 1001 86380 86390 1
408716 99408716 1001 86380 86390 1
408747 99408747 1001 86380 86390 1
409365 99409365 1001 86380 86390 1
409667 99409667 1001 86380 86390 1
409738 99409738 1001 86380 86390 1
409863 99409863 1001 86380 86390 1
410034 99410034 1001 86380 86390 1
410335 99410335 1001 86380 86390 1
410665 99410665 1001 86380 86390 1
410672 99410672 1001 86380 86390 1
410733 99410733 1001 86380 86390 1
410810 99410810 1001 86380 86390 1
410873 99410873 1001 86380 86390 1
410889 99410889 1001 86380 86390 1
411057 99411057 1001 86380 86390 1
411171 99411171 1001 86380 86390 1
411144 99411144 1001 86380 86390 1
411122 99411122 1001 86380 86390 1
411740 99411740 1001 86380 86390 1
411689 99411689 1001 86380 86390 1
412248 99412248 1001 86380 86390 1
412272 99412272 1001 86380 86390 1
412338 99412338 1001 86380 86390 1
413619 99413619 1001 86380 86390 1
412952 99412952 1001 86380 86390 1
413167 99413167 1001 86380 86390 1
413071 99413071 1001 86380 86390 1
413094 99413094 1001 86380 86390 1
413197 99413197 1001 86380 86390 1
412720 99412720 1001 86380 86390 1
412486 99412486 1001 86380 86390 1
412511 99412511 1001 86380 86390 1
412815 99412815 1001 86380 86390 1
412496 99412496 1001 86380 86390 1
412818 99412818 1001 86380 86390 1
413806 99413806 1001 86380 86390 1
413991 99413991 1001 86380 86390 1
415241 99415241 1001 86380 86390 1
415056 99415056 1001 86380 86390 1
415116 99415116 1001 86380 86390 1
414952 99414952 1001 86380 86390 1
415231 99415231 1001 86380 86390 1
415126 99415126 1001 86380 86390 1
414797 99414797 1001 86380 86390 1
414381 99414381 1001 86380 86390 1
414300 99414300 1001 86380 86390 1
414344 99414344 1001 86380 86390 1
415501 99415501 1001 86380 86390 1
415553 99415553 1001 86380 86390 1
414922 99414922 1001 86380 86390 1
415486 99415486 1001 86380 86390 1
415498 99415498 1001 86380 86390 1
416752 99416752 1001 86380 86390 1
416674 99416674 1001 86380 86390 1
416860 99416860 1001 86380 86390 1
416965 99416965 1001 86380 86390 1
416140 99416140 1001 86380 86390 1
416291 99416291 1001 86380 86390 1
416322 99416322 1001 86380 86390 1
416356 99416356 1001 86380 86390 1
416535 99416535 1001 86380 86390 1
416392 99416392 1001 86380 86390 1
416513 99416513 1001 86380 86390 1
415931 99415931 1001 86380 86390 1
415918 99415918 1001 86380 86390 1
416130 99416130 1001 86380 86390 1
417115 99417115 1001 86380 86390 1
417289 99417289 1001 86380 86390 1
417316 99417316 1001 86380 86390 1
417054 99417054 1001 86380 86390 1
417084 99417084 1001 86380 86390 1
417062 99417062 1001 86380 86390 1
417554 99417554 1001 86380 86390 1
417510 99417510 1001 86380 86390 1
417413 99417413 1001 86380 86390 1
417435 99417435 1001 86380 86390 1
417567 99417567 1001 86380 86390 1
418735 99418735 1001 86380 86390 1
418755 99418755 1001 86380 86390 1
418758 99418758 1001 86380 86390 1
417795 99417795 1001 86380 86390 1
417685 99417685 1001 86380 86390 1
417777 99417777 1001 86380 86390 1
418843 99418843 1001 86380 86390 1
418844 99418844 1001 86380 86390 1
420243 99420243 1001 86380 86390 1
420079 99420079 1001 86380 86390 1
420145 99420145 1001 86380 86390 1
419773 99419773 1001 86380 86390 1
420053 99420053 1001 86380 86390 1
419265 99419265 1001 86380 86390 1
419325 99419325 1001 86380 86390 1
419250 99419250 1001 86380 86390 1
419329 99419329 1001 86380 86390 1
420758 99420758 1001 86380 86390 1
420705 99420705 1001 86380 86390 1
421841 99421841 1001 86380 86390 1
422075 99422075 1001 86380 86390 1
422080 99422080 1001 86380 86390 1
422106 99422106 1001 86380 86390 1
421348 99421348 1001 86380 86390 1
421440 99421440 1001 86380 86390 1
421357 99421357 1001 86380 86390 1
421675 99421675 1001 86380 86390 1
420952 99420952 1001 86380 86390 1
420979 99420979 1001 86380 86390 1
421225 99421225 1001 86380 86390 1
421009 99421009 1001 86380 86390 1
422216 99422216 1001 86380 86390 1
422406 99422406 1001 86380 86390 1
422515 99422515 1001 86380 86390 1
422125 99422125 1001 86380 86390 1
423379 99423379 1001 86380 86390 1
423658 99423658 1001 86380 86390 1
423698 99423698 1001 86380 86390 1
423001 99423001 1001 86380 86390 1
423006 99423006 1001 86380 86390 1
423273 99423273 1001 86380 86390 1
423297 99423297 1001 86380 86390 1
423238 99423238 1001 86380 86390 1
422998 99422998 1001 86380 86390 1
424042 99424042 1001 86380 86390 1
423852 99423852 1001 86380 86390 1
423839 99423839 1001 86380 86390 1
424011 99424011 1001 86380 86390 1
425104 99425104 1001 86380 86390 1
425208 99425208 1001 86380 86390 1
425066 99425066 1001 86380 86390 1
425271 99425271 1001 86380 86390 1
425024 99425024 1001 86380 86390 1
424899 99424899 1001 86380 86390 1
424637 99424637 1001 86380 86390 1
424243 99424243 1001 86380 86390 1
424439 99424439 1001 86380 86390 1
424308 99424308 1001 86380 86390 1
424174 99424174 1001 86380 86390 1
425776 99425776 1001 86380 86390 1
425813 99425813 1001 86380 86390 1
425684 99425684 1001 86380 86390 1
426851 99426851 1001 86380 86390 1
426993 99426993 1001 86380 86390 1
426323 99426323 1001 86380 86390 1
426565 99426565 1001 86380 86390 1
426388 99426388 1001 86380 86390 1
426369 99426369 1001 86380 86390 1
425968 99425968 1001 86380 86390 1
425973 99425973 1001 86380 86390 1
426063 99426063 1001 86380 86390 1
428669 99428669 1001 86380 86390 1
428501 99428501 1001 86380 86390 1
428504 99428504 1001 86380 86390 1
428322 99428322 1001 86380 86390 1
428131 99428131 1001 86380 86390 1
428050 99428050 1001 86380 86390 1
428309 99428309 1001 86380 86390 1
428207 99428207 1001 86380 86390 1
428226 99428226 1001 86380 86390 1
427584 99427584 1001 86380 86390 1
427741 99427741 1001 86380 86390 1
427666 99427666 1001 86380 86390 1
427696 99427696 1001 86380 86390 1
427644 99427644 1001 86380 86390 1
427746 99427746 1001 86380 86390 1
427870 99427870 1001 86380 86390 1
427730 99427730 1001 86380 86390 1
429152 99429152 1001 86380 86390 1
429176 99429176 1001 86380 86390 1
428847 99428847 1001 86380 86390 1
428848 99428848 1001 86380 86390 1
428886 99428886 1001 86380 86390 1
429116 99429116 1001 86380 86390 1
429141 99429141 1001 86380 86390 1
429013 99429013 1001 86380 86390 1
430046 99430046 1001 86380 86390 1
429638 99429638 1001 86380 86390 1
429884 99429884 1001 86380 86390 1
429366 99429366 1001 86380 86390 1
430425 99430425 1001 86380 86390 1
430623 99430623 1001 86380 86390 1
430390 99430390 1001 86380 86390 1
432006 99432006 1001 86380 86390 1
432015 99432015 1001 86380 86390 1
431723 99431723 1001 86380 86390 1
431685 99431685 1001 86380 86390 1
431477 99431477 1001 86380 86390 1
431609 99431609 1001 86380 86390 1
431575 99431575 1001 86380 86390 1
431035 99431035 1001 86380 86390 1
431044 99431044 1001 86380 86390 1
432087 99432087 1001 86380 86390 1
432279 99432279 1001 86380 86390 1
432361 99432361 1001 86380 86390 1
432163 99432163 1001 86380 86390 1
432215 99432215 1001 86380 86390 1
432389 99432389 1001 86380 86390 1
432452 99432452 1001 86380 86390 1
433663 99433663 1001 86380 86390 1
433442 99433442 1001 86380 86390 1
433419 99433419 1001 86380 86390 1
433478 99433478 1001 86380 86390 1
433428 99433428 1001 86380 86390 1
433609 99433609 1001 86380 86390 1
433462 99433462 1001 86380 86390 1
432983 99432983 1001 86380 86390 1
432634 99432634 1001 86380 86390 1
432501 99432501 1001 86380 86390 1
432661 99432661 1001 86380 86390 1
433864 99433864 1001 86380 86390 1
433899 99433899 1001 86380 86390 1
433900 99433900 1001 86380 86390 1
434088 99434088 1001 86380 86390 1
435323 99435323 1001 86380 86390 1
435096 99435096 1001 86380 86390 1
434620 99434620 1001 86380 86390 1
434873 99434873 1001 86380 86390 1
434928 99434928 1001 86380 86390 1
434867 99434867 1001 86380 86390 1
434328 99434328 1001 86380 86390 1
434458 99434458 1001 86380 86390 1
434524 99434524 1001 86380 86390 1
434391 99434391 1001 86380 86390 1
435757 99435757 1001 86380 86390 1
435563 99435563 1001 86380 86390 1
435506 99435506 1001 86380 86390 1
436873 99436873 1001 86380 86390 1
436812 99436812 1001 86380 86390 1
436993 99436993 1001 86380 86390 1
437011 99437011 1001 86380 86390 1
436866 99436866 1001 86380 86390 1
437015 99437015 1001 86380 86390 1
436730 99436730 1001 86380 86390 1
436475 99436475 1001 86380 86390 1
436507 99436507 1001 86380 86390 1
436291 99436291 1001 86380 86390 1
436276 99436276 1001 86380 86390 1
435919 99435919 1001 86380 86390 1
436003 99436003 1001 86380 86390 1
437174 99437174 1001 86380 86390 1
300669 99300669 1001 86380 86390 1
300704 99300704 1001 86380 86390 1
300657 99300657 1001 86380 86390 1
300435 99300435 1001 86380 86390 1
300475 99300475 1001 86380 86390 1
300411 99300411 1001 86380 86390 1
300515 99300515 1001 86380 86390 1
300444 99300444 1001 86380 86390 1
300160 99300160 1001 86380 86390 1
300214 99300214 1001 86380 86390 1
300777 99300777 1001 86380 86390 1
300808 99300808 1001 86380 86390 1
300912 99300912 1001 86380 86390 1
300809 99300809 1001 86380 86390 1
300746 99300746 1001 86380 86390 1
301371 99301371 1001 86380 86390 1
301177 99301177 1001 86380 86390 1
301050 99301050 1001 86380 86390 1
301014 99301014 1001 86380 86390 1
300989 99300989 1001 86380 86390 1
301080 99301080 1001 86380 86390 1
301107 99301107 1001 86380 86390 1
300942 99300942 1001 86380 86390 1
300944 99300944 1001 86380 86390 1
301140 99301140 1001 86380 86390 1
301578 99301578 1001 86380 86390 1
302227 99302227 1001 86380 86390 1
302276 99302276 1001 86380 86390 1
302127 99302127 1001 86380 86390 1
302024 99302024 1001 86380 86390 1
302037 99302037 1001 86380 86390 1
302128 99302128 1001 86380 86390 1
302051 99302051 1001 86380 86390 1
301978 99301978 1001 86380 86390 1
301838 99301838 1001 86380 86390 1
301851 99301851 1001 86380 86390 1
301801 99301801 1001 86380 86390 1
301855 99301855 1001 86380 86390 1
301899 99301899 1001 86380 86390 1
302520 99302520 1001 86380 86390 1
301969 99301969 1001 86380 86390 1
302433 99302433 1001 86380 86390 1
302408 99302408 1001 86380 86390 1
302435 99302435 1001 86380 86390 1
302539 99302539 1001 86380 86390 1
302388 99302388 1001 86380 86390 1
303038 99303038 1001 86380 86390 1
302846 99302846 1001 86380 86390 1
302874 99302874 1001 86380 86390 1
302864 99302864 1001 86380 86390 1
302907 99302907 1001 86380 86390 1
302921 99302921 1001 86380 86390 1
302883 99302883 1001 86380 86390 1
302768 99302768 1001 86380 86390 1
302605 99302605 1001 86380 86390 1
302739 99302739 1001 86380 86390 1
302636 99302636 1001 86380 86390 1
303412 99303412 1001 86380 86390 1
303374 99303374 1001 86380 86390 1
303273 99303273 1001 86380 86390 1
303870 99303870 1001 86380 86390 1
303973 99303973 1001 86380 86390 1
303913 99303913 1001 86380 86390 1
303965 99303965 1001 86380 86390 1
304026 99304026 1001 86380 86390 1
303752 99303752 1001 86380 86390 1
303741 99303741 1001 86380 86390 1
303774 99303774 1001 86380 86390 1
303826 99303826 1001 86380 86390 1
303477 99303477 1001 86380 86390 1
303439 99303439 1001 86380 86390 1
303494 99303494 1001 86380 86390 1
303599 99303599 1001 86380 86390 1
303472 99303472 1001 86380 86390 1
303498 99303498 1001 86380 86390 1
303473 99303473 1001 86380 86390 1
303541 99303541 1001 86380 86390 1
304054 99304054 1001 86380 86390 1
304786 99304786 1001 86380 86390 1
304829 99304829 1001 86380 86390 1
304748 99304748 1001 86380 86390 1
304835 99304835 1001 86380 86390 1
304475 99304475 1001 86380 86390 1
304566 99304566 1001 86380 86390 1
304571 99304571 1001 86380 86390 1
304290 99304290 1001 86380 86390 1
304345 99304345 1001 86380 86390 1
304349 99304349 1001 86380 86390 1
304314 99304314 1001 86380 86390 1
304966 99304966 1001 86380 86390 1
305023 99305023 1001 86380 86390 1
304998 99304998 1001 86380 86390 1
305611 99305611 1001 86380 86390 1
305587 99305587 1001 86380 86390 1
305524 99305524 1001 86380 86390 1
305674 99305674 1001 86380 86390 1
305503 99305503 1001 86380 86390 1
305389 99305389 1001 86380 86390 1
305403 99305403 1001 86380 86390 1
305448 99305448 1001 86380 86390 1
500025 99500025 1001 86380 86390 1
500184 99500184 1001 86380 86390 1
500174 99500174 1001 86380 86390 1
500046 99500046 1001 86380 86390 1
500099 99500099 1001 86380 86390 1
500646 99500646 1001 86380 86390 1
500758 99500758 1001 86380 86390 1
500430 99500430 1001 86380 86390 1
500559 99500559 1001 86380 86390 1
500549 99500549 1001 86380 86390 1
500490 99500490 1001 86380 86390 1
500516 99500516 1001 86380 86390 1
500542 99500542 1001 86380 86390 1
500581 99500581 1001 86380 86390 1
500325 99500325 1001 86380 86390 1
500394 99500394 1001 86380 86390 1
500317 99500317 1001 86380 86390 1
500396 99500396 1001 86380 86390 1
500229 99500229 1001 86380 86390 1
500372 99500372 1001 86380 86390 1
500953 99500953 1001 86380 86390 1
501498 99501498 1001 86380 86390 1
501527 99501527 1001 86380 86390 1
501463 99501463 1001 86380 86390 1
501507 99501507 1001 86380 86390 1
501377 99501377 1001 86380 86390 1
501341 99501341 1001 86380 86390 1
501070 99501070 1001 86380 86390 1
501034 99501034 1001 86380 86390 1
501022 99501022 1001 86380 86390 1
501127 99501127 1001 86380 86390 1
501193 99501193 1001 86380 86390 1
501103 99501103 1001 86380 86390 1
501117 99501117 1001 86380 86390 1
501183 99501183 1001 86380 86390 1
501755 99501755 1001 86380 86390 1
502325 99502325 1001 86380 86390 1
502457 99502457 1001 86380 86390 1
502460 99502460 1001 86380 86390 1
502098 99502098 1001 86380 86390 1
501924 99501924 1001 86380 86390 1
501977 99501977 1001 86380 86390 1
501931 99501931 1001 86380 86390 1
502660 99502660 1001 86380 86390 1
503216 99503216 1001 86380 86390 1
503273 99503273 1001 86380 86390 1
503172 99503172 1001 86380 86390 1
503173 99503173 1001 86380 86390 1
503039 99503039 1001 86380 86390 1
502976 99502976 1001 86380 86390 1
503041 99503041 1001 86380 86390 1
502990 99502990 1001 86380 86390 1
503030 99503030 1001 86380 86390 1
502713 99502713 1001 86380 86390 1
502756 99502756 1001 86380 86390 1
502746 99502746 1001 86380 86390 1
502722 99502722 1001 86380 86390 1
503305 99503305 1001 86380 86390 1
503966 99503966 1001 86380 86390 1
503929 99503929 1001 86380 86390 1
503969 99503969 1001 86380 86390 1
504048 99504048 1001 86380 86390 1
504051 99504051 1001 86380 86390 1
503950 99503950 1001 86380 86390 1
503852 99503852 1001 86380 86390 1
503817 99503817 1001 86380 86390 1
503714 99503714 1001 86380 86390 1
503807 99503807 1001 86380 86390 1
503820 99503820 1001 86380 86390 1
503885 99503885 1001 86380 86390 1
503668 99503668 1001 86380 86390 1
503647 99503647 1001 86380 86390 1
503546 99503546 1001 86380 86390 1
504274 99504274 1001 86380 86390 1
504841 99504841 1001 86380 86390 1
504747 99504747 1001 86380 86390 1
504585 99504585 1001 86380 86390 1
504691 99504691 1001 86380 86390 1
504720 99504720 1001 86380 86390 1
504708 99504708 1001 86380 86390 1
504671 99504671 1001 86380 86390 1
504531 99504531 1001 86380 86390 1
504332 99504332 1001 86380 86390 1
504980 99504980 1001 86380 86390 1
505101 99505101 1001 86380 86390 1
504988 99504988 1001 86380 86390 1
505696 99505696 1001 86380 86390 1
505722 99505722 1001 86380 86390 1
505634 99505634 1001 86380 86390 1
505571 99505571 1001 86380 86390 1
505713 99505713 1001 86380 86390 1
505749 99505749 1001 86380 86390 1
505665 99505665 1001 86380 86390 1
505641 99505641 1001 86380 86390 1
505417 99505417 1001 86380 86390 1
505418 99505418 1001 86380 86390 1
505434 99505434 1001 86380 86390 1
505344 99505344 1001 86380 86390 1
505191 99505191 1001 86380 86390 1
505232 99505232 1001 86380 86390 1
505271 99505271 1001 86380 86390 1
505325 99505325 1001 86380 86390 1
505157 99505157 1001 86380 86390 1
505962 99505962 1001 86380 86390 1
505808 99505808 1001 86380 86390 1
505925 99505925 1001 86380 86390 1
505865 99505865 1001 86380 86390 1
505959 99505959 1001 86380 86390 1
506294 99506294 1001 86380 86390 1
506257 99506257 1001 86380 86390 1
506323 99506323 1001 86380 86390 1
506195 99506195 1001 86380 86390 1
506273 99506273 1001 86380 86390 1
506107 99506107 1001 86380 86390 1
506150 99506150 1001 86380 86390 1
506622 99506622 1001 86380 86390 1
507256 99507256 1001 86380 86390 1
507308 99507308 1001 86380 86390 1
507400 99507400 1001 86380 86390 1
507152 99507152 1001 86380 86390 1
507184 99507184 1001 86380 86390 1
507017 99507017 1001 86380 86390 1
506816 99506816 1001 86380 86390 1
507541 99507541 1001 86380 86390 1
507567 99507567 1001 86380 86390 1
507437 99507437 1001 86380 86390 1
507529 99507529 1001 86380 86390 1
507465 99507465 1001 86380 86390 1
507620 99507620 1001 86380 86390 1
508106 99508106 1001 86380 86390 1
507994 99507994 1001 86380 86390 1
507918 99507918 1001 86380 86390 1
507919 99507919 1001 86380 86390 1
507882 99507882 1001 86380 86390 1
507745 99507745 1001 86380 86390 1
507655 99507655 1001 86380 86390 1
507707 99507707 1001 86380 86390 1
507803 99507803 1001 86380 86390 1
508352 99508352 1001 86380 86390 1
509058 99509058 1001 86380 86390 1
508993 99508993 1001 86380 86390 1
508879 99508879 1001 86380 86390 1
508665 99508665 1001 86380 86390 1
508822 99508822 1001 86380 86390 1
508849 99508849 1001 86380 86390 1
508699 99508699 1001 86380 86390 1
508524 99508524 1001 86380 86390 1
508459 99508459 1001 86380 86390 1
508604 99508604 1001 86380 86390 1
508462 99508462 1001 86380 86390 1
508567 99508567 1001 86380 86390 1
509208 99509208 1001 86380 86390 1
509853 99509853 1001 86380 86390 1
509724 99509724 1001 86380 86390 1
509751 99509751 1001 86380 86390 1
509771 99509771 1001 86380 86390 1
509528 99509528 1001 86380 86390 1
509659 99509659 1001 86380 86390 1
509608 99509608 1001 86380 86390 1
509521 99509521 1001 86380 86390 1
509360 99509360 1001 86380 86390 1
509425 99509425 1001 86380 86390 1
509400 99509400 1001 86380 86390 1
509469 99509469 1001 86380 86390 1
509301 99509301 1001 86380 86390 1
509421 99509421 1001 86380 86390 1
510043 99510043 1001 86380 86390 1
509998 99509998 1001 86380 86390 1
510090 99510090 1001 86380 86390 1
510694 99510694 1001 86380 86390 1
510595 99510595 1001 86380 86390 1
510337 99510337 1001 86380 86390 1
510200 99510200 1001 86380 86390 1
510240 99510240 1001 86380 86390 1
510281 99510281 1001 86380 86390 1
510152 99510152 1001 86380 86390 1
510126 99510126 1001 86380 86390 1
510232 99510232 1001 86380 86390 1
510297 99510297 1001 86380 86390 1
510142 99510142 1001 86380 86390 1
510117 99510117 1001 86380 86390 1
510908 99510908 1001 86380 86390 1
510896 99510896 1001 86380 86390 1
510794 99510794 1001 86380 86390 1
510873 99510873 1001 86380 86390 1
510785 99510785 1001 86380 86390 1
510824 99510824 1001 86380 86390 1
511470 99511470 1001 86380 86390 1
511406 99511406 1001 86380 86390 1
511324 99511324 1001 86380 86390 1
511332 99511332 1001 86380 86390 1
511043 99511043 1001 86380 86390 1
510941 99510941 1001 86380 86390 1
510957 99510957 1001 86380 86390 1
511685 99511685 1001 86380 86390 1
511596 99511596 1001 86380 86390 1
512199 99512199 1001 86380 86390 1
512212 99512212 1001 86380 86390 1
512337 99512337 1001 86380 86390 1
512223 99512223 1001 86380 86390 1
512211 99512211 1001 86380 86390 1
512111 99512111 1001 86380 86390 1
512102 99512102 1001 86380 86390 1
512091 99512091 1001 86380 86390 1
511893 99511893 1001 86380 86390 1
511921 99511921 1001 86380 86390 1
512404 99512404 1001 86380 86390 1
512382 99512382 1001 86380 86390 1
513157 99513157 1001 86380 86390 1
513148 99513148 1001 86380 86390 1
512987 99512987 1001 86380 86390 1
512887 99512887 1001 86380 86390 1
512888 99512888 1001 86380 86390 1
512854 99512854 1001 86380 86390 1
512754 99512754 1001 86380 86390 1
512704 99512704 1001 86380 86390 1
512774 99512774 1001 86380 86390 1
512778 99512778 1001 86380 86390 1
513232 99513232 1001 86380 86390 1
513311 99513311 1001 86380 86390 1
513326 99513326 1001 86380 86390 1
513331 99513331 1001 86380 86390 1
513926 99513926 1001 86380 86390 1
513648 99513648 1001 86380 86390 1
513778 99513778 1001 86380 86390 1
513482 99513482 1001 86380 86390 1
513522 99513522 1001 86380 86390 1
513500 99513500 1001 86380 86390 1
514201 99514201 1001 86380 86390 1
514163 99514163 1001 86380 86390 1
514824 99514824 1001 86380 86390 1
514715 99514715 1001 86380 86390 1
514574 99514574 1001 86380 86390 1
514475 99514475 1001 86380 86390 1
514533 99514533 1001 86380 86390 1
514299 99514299 1001 86380 86390 1
514364 99514364 1001 86380 86390 1
515273 99515273 1001 86380 86390 1
515291 99515291 1001 86380 86390 1
515475 99515475 1001 86380 86390 1
515167 99515167 1001 86380 86390 1
515207 99515207 1001 86380 86390 1
515096 99515096 1001 86380 86390 1
515125 99515125 1001 86380 86390 1
515732 99515732 1001 86380 86390 1
515733 99515733 1001 86380 86390 1
515799 99515799 1001 86380 86390 1
515724 99515724 1001 86380 86390 1
515743 99515743 1001 86380 86390 1
516446 99516446 1001 86380 86390 1
516462 99516462 1001 86380 86390 1
516414 99516414 1001 86380 86390 1
516428 99516428 1001 86380 86390 1
516505 99516505 1001 86380 86390 1
516226 99516226 1001 86380 86390 1
516228 99516228 1001 86380 86390 1
516130 99516130 1001 86380 86390 1
515929 99515929 1001 86380 86390 1
516033 99516033 1001 86380 86390 1
516023 99516023 1001 86380 86390 1
516065 99516065 1001 86380 86390 1
516055 99516055 1001 86380 86390 1
516680 99516680 1001 86380 86390 1
516619 99516619 1001 86380 86390 1
516516 99516516 1001 86380 86390 1
516938 99516938 1001 86380 86390 1
516940 99516940 1001 86380 86390 1
517363 99517363 1001 86380 86390 1
517536 99517536 1001 86380 86390 1
517874 99517874 1001 86380 86390 1
517798 99517798 1001 86380 86390 1
517711 99517711 1001 86380 86390 1
517682 99517682 1001 86380 86390 1
518242 99518242 1001 86380 86390 1
518321 99518321 1001 86380 86390 1
518270 99518270 1001 86380 86390 1
518860 99518860 1001 86380 86390 1
518840 99518840 1001 86380 86390 1
518828 99518828 1001 86380 86390 1
518681 99518681 1001 86380 86390 1
518759 99518759 1001 86380 86390 1
518774 99518774 1001 86380 86390 1
518690 99518690 1001 86380 86390 1
518497 99518497 1001 86380 86390 1
518498 99518498 1001 86380 86390 1
518552 99518552 1001 86380 86390 1
518544 99518544 1001 86380 86390 1
519131 99519131 1001 86380 86390 1
519068 99519068 1001 86380 86390 1
518991 99518991 1001 86380 86390 1
519100 99519100 1001 86380 86390 1
519778 99519778 1001 86380 86390 1
519611 99519611 1001 86380 86390 1
519662 99519662 1001 86380 86390 1
519792 99519792 1001 86380 86390 1
519759 99519759 1001 86380 86390 1
519519 99519519 1001 86380 86390 1
519408 99519408 1001 86380 86390 1
519411 99519411 1001 86380 86390 1
519325 99519325 1001 86380 86390 1
519339 99519339 1001 86380 86390 1
519303 99519303 1001 86380 86390 1
519266 99519266 1001 86380 86390 1
519204 99519204 1001 86380 86390 1
519244 99519244 1001 86380 86390 1
519867 99519867 1001 86380 86390 1
519845 99519845 1001 86380 86390 1
520495 99520495 1001 86380 86390 1
520245 99520245 1001 86380 86390 1
520367 99520367 1001 86380 86390 1
520123 99520123 1001 86380 86390 1
520046 99520046 1001 86380 86390 1
520221 99520221 1001 86380 86390 1
520095 99520095 1001 86380 86390 1
520226 99520226 1001 86380 86390 1
520705 99520705 1001 86380 86390 1
520680 99520680 1001 86380 86390 1
520719 99520719 1001 86380 86390 1
520709 99520709 1001 86380 86390 1
520818 99520818 1001 86380 86390 1
521316 99521316 1001 86380 86390 1
521440 99521440 1001 86380 86390 1
521293 99521293 1001 86380 86390 1
521332 99521332 1001 86380 86390 1
521158 99521158 1001 86380 86390 1
521095 99521095 1001 86380 86390 1
521186 99521186 1001 86380 86390 1
521195 99521195 1001 86380 86390 1
521029 99521029 1001 86380 86390 1
520967 99520967 1001 86380 86390 1
520985 99520985 1001 86380 86390 1
521039 99521039 1001 86380 86390 1
521476 99521476 1001 86380 86390 1
521486 99521486 1001 86380 86390 1
521488 99521488 1001 86380 86390 1
522203 99522203 1001 86380 86390 1
522242 99522242 1001 86380 86390 1
522166 99522166 1001 86380 86390 1
522248 99522248 1001 86380 86390 1
521891 99521891 1001 86380 86390 1
521801 99521801 1001 86380 86390 1
521827 99521827 1001 86380 86390 1
521686 99521686 1001 86380 86390 1
521726 99521726 1001 86380 86390 1
521739 99521739 1001 86380 86390 1
521781 99521781 1001 86380 86390 1
521796 99521796 1001 86380 86390 1
522381 99522381 1001 86380 86390 1
522370 99522370 1001 86380 86390 1
522391 99522391 1001 86380 86390 1
522494 99522494 1001 86380 86390 1
523008 99523008 1001 86380 86390 1
523013 99523013 1001 86380 86390 1
522836 99522836 1001 86380 86390 1
522786 99522786 1001 86380 86390 1
522827 99522827 1001 86380 86390 1
522767 99522767 1001 86380 86390 1
522783 99522783 1001 86380 86390 1
522657 99522657 1001 86380 86390 1
522703 99522703 1001 86380 86390 1
523212 99523212 1001 86380 86390 1
523782 99523782 1001 86380 86390 1
523878 99523878 1001 86380 86390 1
523555 99523555 1001 86380 86390 1
523582 99523582 1001 86380 86390 1
523479 99523479 1001 86380 86390 1
523476 99523476 1001 86380 86390 1
523451 99523451 1001 86380 86390 1
523529 99523529 1001 86380 86390 1
523465 99523465 1001 86380 86390 1
524097 99524097 1001 86380 86390 1
523960 99523960 1001 86380 86390 1
524134 99524134 1001 86380 86390 1
524707 99524707 1001 86380 86390 1
524605 99524605 1001 86380 86390 1
524581 99524581 1001 86380 86390 1
524646 99524646 1001 86380 86390 1
524634 99524634 1001 86380 86390 1
524640 99524640 1001 86380 86390 1
524765 99524765 1001 86380 86390 1
524424 99524424 1001 86380 86390 1
524490 99524490 1001 86380 86390 1
524546 99524546 1001 86380 86390 1
524560 99524560 1001 86380 86390 1
524407 99524407 1001 86380 86390 1
524420 99524420 1001 86380 86390 1
524564 99524564 1001 86380 86390 1
524318 99524318 1001 86380 86390 1
524177 99524177 1001 86380 86390 1
524207 99524207 1001 86380 86390 1
524337 99524337 1001 86380 86390 1
524303 99524303 1001 86380 86390 1
524871 99524871 1001 86380 86390 1
524937 99524937 1001 86380 86390 1
524826 99524826 1001 86380 86390 1
525534 99525534 1001 86380 86390 1
525301 99525301 1001 86380 86390 1
525357 99525357 1001 86380 86390 1
525220 99525220 1001 86380 86390 1
525043 99525043 1001 86380 86390 1
525109 99525109 1001 86380 86390 1
525161 99525161 1001 86380 86390 1
525620 99525620 1001 86380 86390 1
525757 99525757 1001 86380 86390 1
526372 99526372 1001 86380 86390 1
526224 99526224 1001 86380 86390 1
526238 99526238 1001 86380 86390 1
526050 99526050 1001 86380 86390 1
526116 99526116 1001 86380 86390 1
526157 99526157 1001 86380 86390 1
526009 99526009 1001 86380 86390 1
525829 99525829 1001 86380 86390 1
525911 99525911 1001 86380 86390 1
526551 99526551 1001 86380 86390 1
526591 99526591 1001 86380 86390 1
526593 99526593 1001 86380 86390 1
526619 99526619 1001 86380 86390 1
526445 99526445 1001 86380 86390 1
527139 99527139 1001 86380 86390 1
526892 99526892 1001 86380 86390 1
526985 99526985 1001 86380 86390 1
526654 99526654 1001 86380 86390 1
526641 99526641 1001 86380 86390 1
526823 99526823 1001 86380 86390 1
526656 99526656 1001 86380 86390 1
526700 99526700 1001 86380 86390 1
526768 99526768 1001 86380 86390 1
527446 99527446 1001 86380 86390 1
527921 99527921 1001 86380 86390 1
527874 99527874 1001 86380 86390 1
527889 99527889 1001 86380 86390 1
528063 99528063 1001 86380 86390 1
527996 99527996 1001 86380 86390 1
527958 99527958 1001 86380 86390 1
527718 99527718 1001 86380 86390 1
527812 99527812 1001 86380 86390 1
527674 99527674 1001 86380 86390 1
527739 99527739 1001 86380 86390 1
527573 99527573 1001 86380 86390 1
527632 99527632 1001 86380 86390 1
528083 99528083 1001 86380 86390 1
528888 99528888 1001 86380 86390 1
528332 99528332 1001 86380 86390 1
528351 99528351 1001 86380 86390 1
528326 99528326 1001 86380 86390 1
528328 99528328 1001 86380 86390 1
528395 99528395 1001 86380 86390 1
528474 99528474 1001 86380 86390 1
528912 99528912 1001 86380 86390 1
528921 99528921 1001 86380 86390 1
529665 99529665 1001 86380 86390 1
529667 99529667 1001 86380 86390 1
529527 99529527 1001 86380 86390 1
529592 99529592 1001 86380 86390 1
529658 99529658 1001 86380 86390 1
529328 99529328 1001 86380 86390 1
529334 99529334 1001 86380 86390 1
529482 99529482 1001 86380 86390 1
529148 99529148 1001 86380 86390 1
529144 99529144 1001 86380 86390 1
529868 99529868 1001 86380 86390 1
529832 99529832 1001 86380 86390 1
529807 99529807 1001 86380 86390 1
529729 99529729 1001 86380 86390 1
529912 99529912 1001 86380 86390 1
529785 99529785 1001 86380 86390 1
529876 99529876 1001 86380 86390 1
530233 99530233 1001 86380 86390 1
530279 99530279 1001 86380 86390 1
530229 99530229 1001 86380 86390 1
530230 99530230 1001 86380 86390 1
530026 99530026 1001 86380 86390 1
529976 99529976 1001 86380 86390 1
530731 99530731 1001 86380 86390 1
531343 99531343 1001 86380 86390 1
531230 99531230 1001 86380 86390 1
531324 99531324 1001 86380 86390 1
531209 99531209 1001 86380 86390 1
531237 99531237 1001 86380 86390 1
531019 99531019 1001 86380 86390 1
531136 99531136 1001 86380 86390 1
531102 99531102 1001 86380 86390 1
531131 99531131 1001 86380 86390 1
530891 99530891 1001 86380 86390 1
530803 99530803 1001 86380 86390 1
530831 99530831 1001 86380 86390 1
530848 99530848 1001 86380 86390 1
531393 99531393 1001 86380 86390 1
531513 99531513 1001 86380 86390 1
531427 99531427 1001 86380 86390 1
532039 99532039 1001 86380 86390 1
532176 99532176 1001 86380 86390 1
532175 99532175 1001 86380 86390 1
532127 99532127 1001 86380 86390 1
531807 99531807 1001 86380 86390 1
531989 99531989 1001 86380 86390 1
531977 99531977 1001 86380 86390 1
531878 99531878 1001 86380 86390 1
531920 99531920 1001 86380 86390 1
531857 99531857 1001 86380 86390 1
531779 99531779 1001 86380 86390 1
531663 99531663 1001 86380 86390 1
531720 99531720 1001 86380 86390 1
531746 99531746 1001 86380 86390 1
532359 99532359 1001 86380 86390 1
532225 99532225 1001 86380 86390 1
532227 99532227 1001 86380 86390 1
532918 99532918 1001 86380 86390 1
532985 99532985 1001 86380 86390 1
532965 99532965 1001 86380 86390 1
532966 99532966 1001 86380 86390 1
532674 99532674 1001 86380 86390 1
532773 99532773 1001 86380 86390 1
532480 99532480 1001 86380 86390 1
532587 99532587 1001 86380 86390 1
533044 99533044 1001 86380 86390 1
533110 99533110 1001 86380 86390 1
533691 99533691 1001 86380 86390 1
533769 99533769 1001 86380 86390 1
533731 99533731 1001 86380 86390 1
533835 99533835 1001 86380 86390 1
533737 99533737 1001 86380 86390 1
533462 99533462 1001 86380 86390 1
533558 99533558 1001 86380 86390 1
533250 99533250 1001 86380 86390 1
533331 99533331 1001 86380 86390 1
533273 99533273 1001 86380 86390 1
533908 99533908 1001 86380 86390 1
533974 99533974 1001 86380 86390 1
534000 99534000 1001 86380 86390 1
533897 99533897 1001 86380 86390 1
534056 99534056 1001 86380 86390 1
533862 99533862 1001 86380 86390 1
533902 99533902 1001 86380 86390 1
534007 99534007 1001 86380 86390 1
533945 99533945 1001 86380 86390 1
534519 99534519 1001 86380 86390 1
534660 99534660 1001 86380 86390 1
534568 99534568 1001 86380 86390 1
534336 99534336 1001 86380 86390 1
534326 99534326 1001 86380 86390 1
534327 99534327 1001 86380 86390 1
534471 99534471 1001 86380 86390 1
534259 99534259 1001 86380 86390 1
534094 99534094 1001 86380 86390 1
534136 99534136 1001 86380 86390 1
534240 99534240 1001 86380 86390 1
534112 99534112 1001 86380 86390 1
534164 99534164 1001 86380 86390 1
534179 99534179 1001 86380 86390 1
534694 99534694 1001 86380 86390 1
534864 99534864 1001 86380 86390 1
534748 99534748 1001 86380 86390 1
534758 99534758 1001 86380 86390 1
535356 99535356 1001 86380 86390 1
535334 99535334 1001 86380 86390 1
535428 99535428 1001 86380 86390 1
535295 99535295 1001 86380 86390 1
535167 99535167 1001 86380 86390 1
535236 99535236 1001 86380 86390 1
535160 99535160 1001 86380 86390 1
534937 99534937 1001 86380 86390 1
535055 99535055 1001 86380 86390 1
535017 99535017 1001 86380 86390 1
535614 99535614 1001 86380 86390 1
535589 99535589 1001 86380 86390 1
535619 99535619 1001 86380 86390 1
536278 99536278 1001 86380 86390 1
536105 99536105 1001 86380 86390 1
535943 99535943 1001 86380 86390 1
535931 99535931 1001 86380 86390 1
536025 99536025 1001 86380 86390 1
536130 99536130 1001 86380 86390 1
535885 99535885 1001 86380 86390 1
535817 99535817 1001 86380 86390 1
536437 99536437 1001 86380 86390 1
536490 99536490 1001 86380 86390 1
536453 99536453 1001 86380 86390 1
536492 99536492 1001 86380 86390 1
536391 99536391 1001 86380 86390 1
536383 99536383 1001 86380 86390 1
537102 99537102 1001 86380 86390 1
537069 99537069 1001 86380 86390 1
537122 99537122 1001 86380 86390 1
536870 99536870 1001 86380 86390 1
536936 99536936 1001 86380 86390 1
536834 99536834 1001 86380 86390 1
536822 99536822 1001 86380 86390 1
536823 99536823 1001 86380 86390 1
536711 99536711 1001 86380 86390 1
536573 99536573 1001 86380 86390 1
536716 99536716 1001 86380 86390 1
536603 99536603 1001 86380 86390 1
536655 99536655 1001 86380 86390 1
536566 99536566 1001 86380 86390 1
537198 99537198 1001 86380 86390 1
537322 99537322 1001 86380 86390 1
537951 99537951 1001 86380 86390 1
537876 99537876 1001 86380 86390 1
537801 99537801 1001 86380 86390 1
537844 99537844 1001 86380 86390 1
537883 99537883 1001 86380 86390 1
537628 99537628 1001 86380 86390 1
537681 99537681 1001 86380 86390 1
537656 99537656 1001 86380 86390 1
537704 99537704 1001 86380 86390 1
537434 99537434 1001 86380 86390 1
537567 99537567 1001 86380 86390 1
537517 99537517 1001 86380 86390 1
537430 99537430 1001 86380 86390 1
538088 99538088 1001 86380 86390 1
538192 99538192 1001 86380 86390 1
538676 99538676 1001 86380 86390 1
538537 99538537 1001 86380 86390 1
538475 99538475 1001 86380 86390 1
538592 99538592 1001 86380 86390 1
538214 99538214 1001 86380 86390 1
538396 99538396 1001 86380 86390 1
538243 99538243 1001 86380 86390 1
538348 99538348 1001 86380 86390 1
538943 99538943 1001 86380 86390 1
538866 99538866 1001 86380 86390 1
538946 99538946 1001 86380 86390 1
539012 99539012 1001 86380 86390 1
539017 99539017 1001 86380 86390 1
538823 99538823 1001 86380 86390 1
539525 99539525 1001 86380 86390 1
539463 99539463 1001 86380 86390 1
539440 99539440 1001 86380 86390 1
539470 99539470 1001 86380 86390 1
539321 99539321 1001 86380 86390 1
539378 99539378 1001 86380 86390 1
539139 99539139 1001 86380 86390 1
539136 99539136 1001 86380 86390 1
539667 99539667 1001 86380 86390 1
539655 99539655 1001 86380 86390 1
539733 99539733 1001 86380 86390 1
539669 99539669 1001 86380 86390 1
539660 99539660 1001 86380 86390 1
539725 99539725 1001 86380 86390 1
539817 99539817 1001 86380 86390 1
540409 99540409 1001 86380 86390 1
540299 99540299 1001 86380 86390 1
540160 99540160 1001 86380 86390 1
540242 99540242 1001 86380 86390 1
540208 99540208 1001 86380 86390 1
539966 99539966 1001 86380 86390 1
540025 99540025 1001 86380 86390 1
540558 99540558 1001 86380 86390 1
540559 99540559 1001 86380 86390 1
540522 99540522 1001 86380 86390 1
540652 99540652 1001 86380 86390 1
540641 99540641 1001 86380 86390 1
540642 99540642 1001 86380 86390 1
540566 99540566 1001 86380 86390 1
541203 99541203 1001 86380 86390 1
541247 99541247 1001 86380 86390 1
540903 99540903 1001 86380 86390 1
540996 99540996 1001 86380 86390 1
541334 99541334 1001 86380 86390 1
541483 99541483 1001 86380 86390 1
541927 99541927 1001 86380 86390 1
542019 99542019 1001 86380 86390 1
542074 99542074 1001 86380 86390 1
541945 99541945 1001 86380 86390 1
541951 99541951 1001 86380 86390 1
541901 99541901 1001 86380 86390 1
541844 99541844 1001 86380 86390 1
541769 99541769 1001 86380 86390 1
541576 99541576 1001 86380 86390 1
541511 99541511 1001 86380 86390 1
541669 99541669 1001 86380 86390 1
541580 99541580 1001 86380 86390 1
541608 99541608 1001 86380 86390 1
541666 99541666 1001 86380 86390 1
542168 99542168 1001 86380 86390 1
542207 99542207 1001 86380 86390 1
542312 99542312 1001 86380 86390 1
542131 99542131 1001 86380 86390 1
542270 99542270 1001 86380 86390 1
542896 99542896 1001 86380 86390 1
542871 99542871 1001 86380 86390 1
542821 99542821 1001 86380 86390 1
542943 99542943 1001 86380 86390 1
542829 99542829 1001 86380 86390 1
542650 99542650 1001 86380 86390 1
542676 99542676 1001 86380 86390 1
542561 99542561 1001 86380 86390 1
542613 99542613 1001 86380 86390 1
542589 99542589 1001 86380 86390 1
542707 99542707 1001 86380 86390 1
542409 99542409 1001 86380 86390 1
542426 99542426 1001 86380 86390 1
543029 99543029 1001 86380 86390 1
543058 99543058 1001 86380 86390 1
543686 99543686 1001 86380 86390 1
543754 99543754 1001 86380 86390 1
543719 99543719 1001 86380 86390 1
543471 99543471 1001 86380 86390 1
543409 99543409 1001 86380 86390 1
543551 99543551 1001 86380 86390 1
543338 99543338 1001 86380 86390 1
543276 99543276 1001 86380 86390 1
543315 99543315 1001 86380 86390 1
543781 99543781 1001 86380 86390 1
543874 99543874 1001 86380 86390 1
544430 99544430 1001 86380 86390 1
544450 99544450 1001 86380 86390 1
544592 99544592 1001 86380 86390 1
544229 99544229 1001 86380 86390 1
544191 99544191 1001 86380 86390 1
544055 99544055 1001 86380 86390 1
544185 99544185 1001 86380 86390 1
544166 99544166 1001 86380 86390 1
544143 99544143 1001 86380 86390 1
544015 99544015 1001 86380 86390 1
544718 99544718 1001 86380 86390 1
544657 99544657 1001 86380 86390 1
426952 215 1001 27840 28257 1
511923 860 1002 57475 68055 1
520271 1129 1001 51274 51574 1
523119 667 1002 53728 61338 1
531550 983 1002 27906 39634 1
534316 987 1002 25725 26081 1
400006 99400006 1001 86380 86390 1
400067 99400067 1001 86380 86390 1
400135 99400135 1001 86380 86390 1
400339 99400339 1001 86380 86390 1
400563 99400563 1001 86380 86390 1
400776 99400776 1001 86380 86390 1
400873 99400873 1001 86380 86390 1
400966 99400966 1001 86380 86390 1
401157 99401157 1001 86380 86390 1
401073 99401073 1001 86380 86390 1
401343 99401343 1001 86380 86390 1
401448 99401448 1001 86380 86390 1
401505 99401505 1001 86380 86390 1
401541 99401541 1001 86380 86390 1
401657 99401657 1001 86380 86390 1
401984 99401984 1001 86380 86390 1
402123 99402123 1001 86380 86390 1
402340 99402340 1001 86380 86390 1
402721 99402721 1001 86380 86390 1
402813 99402813 1001 86380 86390 1
402923 99402923 1001 86380 86390 1
402917 99402917 1001 86380 86390 1
403095 99403095 1001 86380 86390 1
403015 99403015 1001 86380 86390 1
403437 99403437 1001 86380 86390 1
403357 99403357 1001 86380 86390 1
403604 99403604 1001 86380 86390 1
403586 99403586 1001 86380 86390 1
403815 99403815 1001 86380 86390 1
403825 99403825 1001 86380 86390 1
404106 99404106 1001 86380 86390 1
404192 99404192 1001 86380 86390 1
404302 99404302 1001 86380 86390 1
404460 99404460 1001 86380 86390 1
404411 99404411 1001 86380 86390 1
404387 99404387 1001 86380 86390 1
404464 99404464 1001 86380 86390 1
404504 99404504 1001 86380 86390 1
404553 99404553 1001 86380 86390 1
404663 99404663 1001 86380 86390 1
404703 99404703 1001 86380 86390 1
404868 99404868 1001 86380 86390 1
404806 99404806 1001 86380 86390 1
404915 99404915 1001 86380 86390 1
404916 99404916 1001 86380 86390 1
405228 99405228 1001 86380 86390 1
405303 99405303 1001 86380 86390 1
405446 99405446 1001 86380 86390 1
405497 99405497 1001 86380 86390 1
405505 99405505 1001 86380 86390 1
405618 99405618 1001 86380 86390 1
405721 99405721 1001 86380 86390 1
405893 99405893 1001 86380 86390 1
406104 99406104 1001 86380 86390 1
406380 99406380 1001 86380 86390 1
406404 99406404 1001 86380 86390 1
406487 99406487 1001 86380 86390 1
406473 99406473 1001 86380 86390 1
406555 99406555 1001 86380 86390 1
406793 99406793 1001 86380 86390 1
406986 99406986 1001 86380 86390 1
407190 99407190 1001 86380 86390 1
407224 99407224 1001 86380 86390 1
407433 99407433 1001 86380 86390 1
407420 99407420 1001 86380 86390 1
407446 99407446 1001 86380 86390 1
407618 99407618 1001 86380 86390 1
407932 99407932 1001 86380 86390 1
408184 99408184 1001 86380 86390 1
408252 99408252 1001 86380 86390 1
408307 99408307 1001 86380 86390 1
408213 99408213 1001 86380 86390 1
408375 99408375 1001 86380 86390 1
408380 99408380 1001 86380 86390 1
408523 99408523 1001 86380 86390 1
408469 99408469 1001 86380 86390 1
408939 99408939 1001 86380 86390 1
409094 99409094 1001 86380 86390 1
409127 99409127 1001 86380 86390 1
409285 99409285 1001 86380 86390 1
409219 99409219 1001 86380 86390 1
409308 99409308 1001 86380 86390 1
409437 99409437 1001 86380 86390 1
409872 99409872 1001 86380 86390 1
409996 99409996 1001 86380 86390 1
410303 99410303 1001 86380 86390 1
410799 99410799 1001 86380 86390 1
411030 99411030 1001 86380 86390 1
411286 99411286 1001 86380 86390 1
411229 99411229 1001 86380 86390 1
411427 99411427 1001 86380 86390 1
411573 99411573 1001 86380 86390 1
411737 99411737 1001 86380 86390 1
411758 99411758 1001 86380 86390 1
412037 99412037 1001 86380 86390 1
412438 99412438 1001 86380 86390 1
412334 99412334 1001 86380 86390 1
413437 99413437 1001 86380 86390 1
413669 99413669 1001 86380 86390 1
413507 99413507 1001 86380 86390 1
413587 99413587 1001 86380 86390 1
412915 99412915 1001 86380 86390 1
413148 99413148 1001 86380 86390 1
412943 99412943 1001 86380 86390 1
412973 99412973 1001 86380 86390 1
412865 99412865 1001 86380 86390 1
412587 99412587 1001 86380 86390 1
412804 99412804 1001 86380 86390 1
412654 99412654 1001 86380 86390 1
413985 99413985 1001 86380 86390 1
413751 99413751 1001 86380 86390 1
414985 99414985 1001 86380 86390 1
415055 99415055 1001 86380 86390 1
414616 99414616 1001 86380 86390 1
414675 99414675 1001 86380 86390 1
414853 99414853 1001 86380 86390 1
414293 99414293 1001 86380 86390 1
414275 99414275 1001 86380 86390 1
414122 99414122 1001 86380 86390 1
414387 99414387 1001 86380 86390 1
414500 99414500 1001 86380 86390 1
415542 99415542 1001 86380 86390 1
416952 99416952 1001 86380 86390 1
416891 99416891 1001 86380 86390 1
416464 99416464 1001 86380 86390 1
415890 99415890 1001 86380 86390 1
416072 99416072 1001 86380 86390 1
416582 99416582 1001 86380 86390 1
417150 99417150 1001 86380 86390 1
417364 99417364 1001 86380 86390 1
417274 99417274 1001 86380 86390 1
417301 99417301 1001 86380 86390 1
417572 99417572 1001 86380 86390 1
417608 99417608 1001 86380 86390 1
417515 99417515 1001 86380 86390 1
418709 99418709 1001 86380 86390 1
418202 99418202 1001 86380 86390 1
418182 99418182 1001 86380 86390 1
418256 99418256 1001 86380 86390 1
418187 99418187 1001 86380 86390 1
418246 99418246 1001 86380 86390 1
418265 99418265 1001 86380 86390 1
417634 99417634 1001 86380 86390 1
417661 99417661 1001 86380 86390 1
417613 99417613 1001 86380 86390 1
417683 99417683 1001 86380 86390 1
417899 99417899 1001 86380 86390 1
417668 99417668 1001 86380 86390 1
417651 99417651 1001 86380 86390 1
417734 99417734 1001 86380 86390 1
417656 99417656 1001 86380 86390 1
419027 99419027 1001 86380 86390 1
419161 99419161 1001 86380 86390 1
419002 99419002 1001 86380 86390 1
418034 99418034 1001 86380 86390 1
419112 99419112 1001 86380 86390 1
418920 99418920 1001 86380 86390 1
420066 99420066 1001 86380 86390 1
420058 99420058 1001 86380 86390 1
419936 99419936 1001 86380 86390 1
419964 99419964 1001 86380 86390 1
419322 99419322 1001 86380 86390 1
419324 99419324 1001 86380 86390 1
420826 99420826 1001 86380 86390 1
420830 99420830 1001 86380 86390 1
421643 99421643 1001 86380 86390 1
421521 99421521 1001 86380 86390 1
422142 99422142 1001 86380 86390 1
422384 99422384 1001 86380 86390 1
422507 99422507 1001 86380 86390 1
422491 99422491 1001 86380 86390 1
422266 99422266 1001 86380 86390 1
423740 99423740 1001 86380 86390 1
423205 99423205 1001 86380 86390 1
422696 99422696 1001 86380 86390 1
422775 99422775 1001 86380 86390 1
422733 99422733 1001 86380 86390 1
422583 99422583 1001 86380 86390 1
422789 99422789 1001 86380 86390 1
422589 99422589 1001 86380 86390 1
422644 99422644 1001 86380 86390 1
423989 99423989 1001 86380 86390 1
423848 99423848 1001 86380 86390 1
424107 99424107 1001 86380 86390 1
423764 99423764 1001 86380 86390 1
423817 99423817 1001 86380 86390 1
425126 99425126 1001 86380 86390 1
425156 99425156 1001 86380 86390 1
425040 99425040 1001 86380 86390 1
425318 99425318 1001 86380 86390 1
424806 99424806 1001 86380 86390 1
424726 99424726 1001 86380 86390 1
424460 99424460 1001 86380 86390 1
424466 99424466 1001 86380 86390 1
425476 99425476 1001 86380 86390 1
426872 99426872 1001 86380 86390 1
427049 99427049 1001 86380 86390 1
427075 99427075 1001 86380 86390 1
426808 99426808 1001 86380 86390 1
427023 99427023 1001 86380 86390 1
426740 99426740 1001 86380 86390 1
426593 99426593 1001 86380 86390 1
426374 99426374 1001 86380 86390 1
426576 99426576 1001 86380 86390 1
426484 99426484 1001 86380 86390 1
426526 99426526 1001 86380 86390 1
426365 99426365 1001 86380 86390 1
426092 99426092 1001 86380 86390 1
426255 99426255 1001 86380 86390 1
425948 99425948 1001 86380 86390 1
426022 99426022 1001 86380 86390 1
426025 99426025 1001 86380 86390 1
425855 99425855 1001 86380 86390 1
426044 99426044 1001 86380 86390 1
427337 99427337 1001 86380 86390 1
427135 99427135 1001 86380 86390 1
428440 99428440 1001 86380 86390 1
428366 99428366 1001 86380 86390 1
428278 99428278 1001 86380 86390 1
427665 99427665 1001 86380 86390 1
427919 99427919 1001 86380 86390 1
428906 99428906 1001 86380 86390 1
429021 99429021 1001 86380 86390 1
428342 99428342 1001 86380 86390 1
428834 99428834 1001 86380 86390 1
429140 99429140 1001 86380 86390 1
428836 99428836 1001 86380 86390 1
428959 99428959 1001 86380 86390 1
430375 99430375 1001 86380 86390 1
429664 99429664 1001 86380 86390 1
429872 99429872 1001 86380 86390 1
429961 99429961 1001 86380 86390 1
430721 99430721 1001 86380 86390 1
432014 99432014 1001 86380 86390 1
431287 99431287 1001 86380 86390 1
431506 99431506 1001 86380 86390 1
431445 99431445 1001 86380 86390 1
431281 99431281 1001 86380 86390 1
430959 99430959 1001 86380 86390 1
430945 99430945 1001 86380 86390 1
432444 99432444 1001 86380 86390 1
433585 99433585 1001 86380 86390 1
433619 99433619 1001 86380 86390 1
433676 99433676 1001 86380 86390 1
433099 99433099 1001 86380 86390 1
433021 99433021 1001 86380 86390 1
433204 99433204 1001 86380 86390 1
432654 99432654 1001 86380 86390 1
434090 99434090 1001 86380 86390 1
433863 99433863 1001 86380 86390 1
433872 99433872 1001 86380 86390 1
435259 99435259 1001 86380 86390 1
434974 99434974 1001 86380 86390 1
434692 99434692 1001 86380 86390 1
434635 99434635 1001 86380 86390 1
434289 99434289 1001 86380 86390 1
434477 99434477 1001 86380 86390 1
434531 99434531 1001 86380 86390 1
435572 99435572 1001 86380 86390 1
435527 99435527 1001 86380 86390 1
437156 99437156 1001 86380 86390 1
436919 99436919 1001 86380 86390 1
437117 99437117 1001 86380 86390 1
436865 99436865 1001 86380 86390 1
436343 99436343 1001 86380 86390 1
436528 99436528 1001 86380 86390 1
436587 99436587 1001 86380 86390 1
436193 99436193 1001 86380 86390 1
436097 99436097 1001 86380 86390 1
436043 99436043 1001 86380 86390 1
435915 99435915 1001 86380 86390 1
435923 99435923 1001 86380 86390 1
437329 99437329 1001 86380 86390 1
300076 99300076 1001 86380 86390 1
300039 99300039 1001 86380 86390 1
300650 99300650 1001 86380 86390 1
300432 99300432 1001 86380 86390 1
300386 99300386 1001 86380 86390 1
300350 99300350 1001 86380 86390 1
300150 99300150 1001 86380 86390 1
300259 99300259 1001 86380 86390 1
300195 99300195 1001 86380 86390 1
300889 99300889 1001 86380 86390 1
300918 99300918 1001 86380 86390 1
301519 99301519 1001 86380 86390 1
301490 99301490 1001 86380 86390 1
301332 99301332 1001 86380 86390 1
301099 99301099 1001 86380 86390 1
300985 99300985 1001 86380 86390 1
301747 99301747 1001 86380 86390 1
301560 99301560 1001 86380 86390 1
301625 99301625 1001 86380 86390 1
301755 99301755 1001 86380 86390 1
301706 99301706 1001 86380 86390 1
302188 99302188 1001 86380 86390 1
302244 99302244 1001 86380 86390 1
302183 99302183 1001 86380 86390 1
302364 99302364 1001 86380 86390 1
302325 99302325 1001 86380 86390 1
302261 99302261 1001 86380 86390 1
302275 99302275 1001 86380 86390 1
302289 99302289 1001 86380 86390 1
301988 99301988 1001 86380 86390 1
302067 99302067 1001 86380 86390 1
302123 99302123 1001 86380 86390 1
301852 99301852 1001 86380 86390 1
301762 99301762 1001 86380 86390 1
301924 99301924 1001 86380 86390 1
302405 99302405 1001 86380 86390 1
302489 99302489 1001 86380 86390 1
302464 99302464 1001 86380 86390 1
302504 99302504 1001 86380 86390 1
303145 99303145 1001 86380 86390 1
303205 99303205 1001 86380 86390 1
302953 99302953 1001 86380 86390 1
302798 99302798 1001 86380 86390 1
302968 99302968 1001 86380 86390 1
302612 99302612 1001 86380 86390 1
302692 99302692 1001 86380 86390 1
302637 99302637 1001 86380 86390 1
303361 99303361 1001 86380 86390 1
302587 99302587 1001 86380 86390 1
303233 99303233 1001 86380 86390 1
303246 99303246 1001 86380 86390 1
303291 99303291 1001 86380 86390 1
303240 99303240 1001 86380 86390 1
303229 99303229 1001 86380 86390 1
304000 99304000 1001 86380 86390 1
303906 99303906 1001 86380 86390 1
303714 99303714 1001 86380 86390 1
303638 99303638 1001 86380 86390 1
303479 99303479 1001 86380 86390 1
303610 99303610 1001 86380 86390 1
304794 99304794 1001 86380 86390 1
304544 99304544 1001 86380 86390 1
304557 99304557 1001 86380 86390 1
304896 99304896 1001 86380 86390 1
305029 99305029 1001 86380 86390 1
304926 99304926 1001 86380 86390 1
305033 99305033 1001 86380 86390 1
304996 99304996 1001 86380 86390 1
305615 99305615 1001 86380 86390 1
305350 99305350 1001 86380 86390 1
305430 99305430 1001 86380 86390 1
305316 99305316 1001 86380 86390 1
305119 99305119 1001 86380 86390 1
305111 99305111 1001 86380 86390 1
500158 99500158 1001 86380 86390 1
500171 99500171 1001 86380 86390 1
500112 99500112 1001 86380 86390 1
500713 99500713 1001 86380 86390 1
500649 99500649 1001 86380 86390 1
500729 99500729 1001 86380 86390 1
500796 99500796 1001 86380 86390 1
500582 99500582 1001 86380 86390 1
500557 99500557 1001 86380 86390 1
500435 99500435 1001 86380 86390 1
500539 99500539 1001 86380 86390 1
500579 99500579 1001 86380 86390 1
500286 99500286 1001 86380 86390 1
500845 99500845 1001 86380 86390 1
501578 99501578 1001 86380 86390 1
501490 99501490 1001 86380 86390 1
501324 99501324 1001 86380 86390 1
501177 99501177 1001 86380 86390 1
501027 99501027 1001 86380 86390 1
501029 99501029 1001 86380 86390 1
501806 99501806 1001 86380 86390 1
501769 99501769 1001 86380 86390 1
501721 99501721 1001 86380 86390 1
501837 99501837 1001 86380 86390 1
501670 99501670 1001 86380 86390 1
501737 99501737 1001 86380 86390 1
502390 99502390 1001 86380 86390 1
502466 99502466 1001 86380 86390 1
502230 99502230 1001 86380 86390 1
502140 99502140 1001 86380 86390 1
502233 99502233 1001 86380 86390 1
501974 99501974 1001 86380 86390 1
502002 99502002 1001 86380 86390 1
501925 99501925 1001 86380 86390 1
501875 99501875 1001 86380 86390 1
501952 99501952 1001 86380 86390 1
501891 99501891 1001 86380 86390 1
501959 99501959 1001 86380 86390 1
502557 99502557 1001 86380 86390 1
502613 99502613 1001 86380 86390 1
502474 99502474 1001 86380 86390 1
503241 99503241 1001 86380 86390 1
503164 99503164 1001 86380 86390 1
503166 99503166 1001 86380 86390 1
503263 99503263 1001 86380 86390 1
503093 99503093 1001 86380 86390 1
503010 99503010 1001 86380 86390 1
503075 99503075 1001 86380 86390 1
503031 99503031 1001 86380 86390 1
502980 99502980 1001 86380 86390 1
502890 99502890 1001 86380 86390 1
502788 99502788 1001 86380 86390 1
503342 99503342 1001 86380 86390 1
503332 99503332 1001 86380 86390 1
503487 99503487 1001 86380 86390 1
503424 99503424 1001 86380 86390 1
503313 99503313 1001 86380 86390 1
503989 99503989 1001 86380 86390 1
504117 99504117 1001 86380 86390 1
504009 99504009 1001 86380 86390 1
504061 99504061 1001 86380 86390 1
503723 99503723 1001 86380 86390 1
503853 99503853 1001 86380 86390 1
503567 99503567 1001 86380 86390 1
504265 99504265 1001 86380 86390 1
504122 99504122 1001 86380 86390 1
504139 99504139 1001 86380 86390 1
504854 99504854 1001 86380 86390 1
504755 99504755 1001 86380 86390 1
504845 99504845 1001 86380 86390 1
504820 99504820 1001 86380 86390 1
504689 99504689 1001 86380 86390 1
504618 99504618 1001 86380 86390 1
504524 99504524 1001 86380 86390 1
504348 99504348 1001 86380 86390 1
505021 99505021 1001 86380 86390 1
505112 99505112 1001 86380 86390 1
505061 99505061 1001 86380 86390 1
505092 99505092 1001 86380 86390 1
505108 99505108 1001 86380 86390 1
505700 99505700 1001 86380 86390 1
505626 99505626 1001 86380 86390 1
505175 99505175 1001 86380 86390 1
505153 99505153 1001 86380 86390 1
505220 99505220 1001 86380 86390 1
505338 99505338 1001 86380 86390 1
505326 99505326 1001 86380 86390 1
505212 99505212 1001 86380 86390 1
505900 99505900 1001 86380 86390 1
505777 99505777 1001 86380 86390 1
505881 99505881 1001 86380 86390 1
506406 99506406 1001 86380 86390 1
506445 99506445 1001 86380 86390 1
506511 99506511 1001 86380 86390 1
506223 99506223 1001 86380 86390 1
506333 99506333 1001 86380 86390 1
506120 99506120 1001 86380 86390 1
506130 99506130 1001 86380 86390 1
506684 99506684 1001 86380 86390 1
506606 99506606 1001 86380 86390 1
506626 99506626 1001 86380 86390 1
506640 99506640 1001 86380 86390 1
506787 99506787 1001 86380 86390 1
507312 99507312 1001 86380 86390 1
507353 99507353 1001 86380 86390 1
507061 99507061 1001 86380 86390 1
507026 99507026 1001 86380 86390 1
507130 99507130 1001 86380 86390 1
507169 99507169 1001 86380 86390 1
507157 99507157 1001 86380 86390 1
507028 99507028 1001 86380 86390 1
507070 99507070 1001 86380 86390 1
507187 99507187 1001 86380 86390 1
507552 99507552 1001 86380 86390 1
507618 99507618 1001 86380 86390 1
507479 99507479 1001 86380 86390 1
507440 99507440 1001 86380 86390 1
507456 99507456 1001 86380 86390 1
507585 99507585 1001 86380 86390 1
507508 99507508 1001 86380 86390 1
508175 99508175 1001 86380 86390 1
507892 99507892 1001 86380 86390 1
507949 99507949 1001 86380 86390 1
507643 99507643 1001 86380 86390 1
507750 99507750 1001 86380 86390 1
508385 99508385 1001 86380 86390 1
508373 99508373 1001 86380 86390 1
509012 99509012 1001 86380 86390 1
508857 99508857 1001 86380 86390 1
508703 99508703 1001 86380 86390 1
508719 99508719 1001 86380 86390 1
508825 99508825 1001 86380 86390 1
508853 99508853 1001 86380 86390 1
508842 99508842 1001 86380 86390 1
508477 99508477 1001 86380 86390 1
508633 99508633 1001 86380 86390 1
509224 99509224 1001 86380 86390 1
509709 99509709 1001 86380 86390 1
509722 99509722 1001 86380 86390 1
509881 99509881 1001 86380 86390 1
509857 99509857 1001 86380 86390 1
509884 99509884 1001 86380 86390 1
509703 99509703 1001 86380 86390 1
509793 99509793 1001 86380 86390 1
509756 99509756 1001 86380 86390 1
509706 99509706 1001 86380 86390 1
509630 99509630 1001 86380 86390 1
509656 99509656 1001 86380 86390 1
509606 99509606 1001 86380 86390 1
509542 99509542 1001 86380 86390 1
509613 99509613 1001 86380 86390 1
509665 99509665 1001 86380 86390 1
509678 99509678 1001 86380 86390 1
509474 99509474 1001 86380 86390 1
509420 99509420 1001 86380 86390 1
[truncated: 4,081,487 more chars]
