# Supplementary material for: Fast and near-optimal monitoring for healthcare acquired infection outbreaks
Source: PLoS Comput Biol. 2019 Sep 16;15(9):e1007284. doi: 10.1371/journal.pcbi.1007284 (PMC6762212; doi:10.1371/journal.pcbi.1007284)
Supplement: S2 Data — (ZIP) [file pcbi.1007284.s007.zip › MobilityLogs2/HAISE_Carilion_all_visits_day_151.txt]

#Person location Sublocation StartTime EndTime Type
503938 612 1002 56613 69471 1
503694 753 1002 27476 37414 1
511925 966 1001 46902 47201 1
520580 980 1002 61050 71996 1
523392 697 1002 50926 60572 1
531552 999 1002 36893 45242 1
400158 99400158 1001 86380 86390 1
400280 99400280 1001 86380 86390 1
400272 99400272 1001 86380 86390 1
400373 99400373 1001 86380 86390 1
400604 99400604 1001 86380 86390 1
400933 99400933 1001 86380 86390 1
400884 99400884 1001 86380 86390 1
400893 99400893 1001 86380 86390 1
400944 99400944 1001 86380 86390 1
400975 99400975 1001 86380 86390 1
401407 99401407 1001 86380 86390 1
401393 99401393 1001 86380 86390 1
401701 99401701 1001 86380 86390 1
401938 99401938 1001 86380 86390 1
402038 99402038 1001 86380 86390 1
402143 99402143 1001 86380 86390 1
402241 99402241 1001 86380 86390 1
402250 99402250 1001 86380 86390 1
402573 99402573 1001 86380 86390 1
402613 99402613 1001 86380 86390 1
402726 99402726 1001 86380 86390 1
402796 99402796 1001 86380 86390 1
403072 99403072 1001 86380 86390 1
403124 99403124 1001 86380 86390 1
403298 99403298 1001 86380 86390 1
403364 99403364 1001 86380 86390 1
403504 99403504 1001 86380 86390 1
403462 99403462 1001 86380 86390 1
403490 99403490 1001 86380 86390 1
403449 99403449 1001 86380 86390 1
403640 99403640 1001 86380 86390 1
403869 99403869 1001 86380 86390 1
403908 99403908 1001 86380 86390 1
404423 99404423 1001 86380 86390 1
404475 99404475 1001 86380 86390 1
404744 99404744 1001 86380 86390 1
404692 99404692 1001 86380 86390 1
404858 99404858 1001 86380 86390 1
404933 99404933 1001 86380 86390 1
404991 99404991 1001 86380 86390 1
405013 99405013 1001 86380 86390 1
405154 99405154 1001 86380 86390 1
405403 99405403 1001 86380 86390 1
405474 99405474 1001 86380 86390 1
405514 99405514 1001 86380 86390 1
405552 99405552 1001 86380 86390 1
405658 99405658 1001 86380 86390 1
405693 99405693 1001 86380 86390 1
405997 99405997 1001 86380 86390 1
406115 99406115 1001 86380 86390 1
406272 99406272 1001 86380 86390 1
406185 99406185 1001 86380 86390 1
406369 99406369 1001 86380 86390 1
406339 99406339 1001 86380 86390 1
406485 99406485 1001 86380 86390 1
406411 99406411 1001 86380 86390 1
406418 99406418 1001 86380 86390 1
406520 99406520 1001 86380 86390 1
406905 99406905 1001 86380 86390 1
406979 99406979 1001 86380 86390 1
407004 99407004 1001 86380 86390 1
407172 99407172 1001 86380 86390 1
407276 99407276 1001 86380 86390 1
407605 99407605 1001 86380 86390 1
407721 99407721 1001 86380 86390 1
407862 99407862 1001 86380 86390 1
407771 99407771 1001 86380 86390 1
408096 99408096 1001 86380 86390 1
408092 99408092 1001 86380 86390 1
408174 99408174 1001 86380 86390 1
408253 99408253 1001 86380 86390 1
408447 99408447 1001 86380 86390 1
408616 99408616 1001 86380 86390 1
408761 99408761 1001 86380 86390 1
409163 99409163 1001 86380 86390 1
409252 99409252 1001 86380 86390 1
409282 99409282 1001 86380 86390 1
409354 99409354 1001 86380 86390 1
409341 99409341 1001 86380 86390 1
409478 99409478 1001 86380 86390 1
409572 99409572 1001 86380 86390 1
409626 99409626 1001 86380 86390 1
409813 99409813 1001 86380 86390 1
409872 99409872 1001 86380 86390 1
409984 99409984 1001 86380 86390 1
410021 99410021 1001 86380 86390 1
410205 99410205 1001 86380 86390 1
410259 99410259 1001 86380 86390 1
410401 99410401 1001 86380 86390 1
410460 99410460 1001 86380 86390 1
410473 99410473 1001 86380 86390 1
410558 99410558 1001 86380 86390 1
410541 99410541 1001 86380 86390 1
411019 99411019 1001 86380 86390 1
411488 99411488 1001 86380 86390 1
411498 99411498 1001 86380 86390 1
411572 99411572 1001 86380 86390 1
411931 99411931 1001 86380 86390 1
411932 99411932 1001 86380 86390 1
412137 99412137 1001 86380 86390 1
413435 99413435 1001 86380 86390 1
413356 99413356 1001 86380 86390 1
413163 99413163 1001 86380 86390 1
413174 99413174 1001 86380 86390 1
412721 99412721 1001 86380 86390 1
412725 99412725 1001 86380 86390 1
412538 99412538 1001 86380 86390 1
412707 99412707 1001 86380 86390 1
412795 99412795 1001 86380 86390 1
413968 99413968 1001 86380 86390 1
413770 99413770 1001 86380 86390 1
415142 99415142 1001 86380 86390 1
415264 99415264 1001 86380 86390 1
415080 99415080 1001 86380 86390 1
414891 99414891 1001 86380 86390 1
414391 99414391 1001 86380 86390 1
414174 99414174 1001 86380 86390 1
415608 99415608 1001 86380 86390 1
415715 99415715 1001 86380 86390 1
416614 99416614 1001 86380 86390 1
416962 99416962 1001 86380 86390 1
416872 99416872 1001 86380 86390 1
416900 99416900 1001 86380 86390 1
416184 99416184 1001 86380 86390 1
416291 99416291 1001 86380 86390 1
416356 99416356 1001 86380 86390 1
416562 99416562 1001 86380 86390 1
415788 99415788 1001 86380 86390 1
415878 99415878 1001 86380 86390 1
417093 99417093 1001 86380 86390 1
417106 99417106 1001 86380 86390 1
417227 99417227 1001 86380 86390 1
417561 99417561 1001 86380 86390 1
418730 99418730 1001 86380 86390 1
418257 99418257 1001 86380 86390 1
418345 99418345 1001 86380 86390 1
418333 99418333 1001 86380 86390 1
417661 99417661 1001 86380 86390 1
417615 99417615 1001 86380 86390 1
418843 99418843 1001 86380 86390 1
419148 99419148 1001 86380 86390 1
420417 99420417 1001 86380 86390 1
420229 99420229 1001 86380 86390 1
420075 99420075 1001 86380 86390 1
419777 99419777 1001 86380 86390 1
419749 99419749 1001 86380 86390 1
419809 99419809 1001 86380 86390 1
419832 99419832 1001 86380 86390 1
419976 99419976 1001 86380 86390 1
419715 99419715 1001 86380 86390 1
419999 99419999 1001 86380 86390 1
419743 99419743 1001 86380 86390 1
419329 99419329 1001 86380 86390 1
419479 99419479 1001 86380 86390 1
419282 99419282 1001 86380 86390 1
419257 99419257 1001 86380 86390 1
419258 99419258 1001 86380 86390 1
420790 99420790 1001 86380 86390 1
420452 99420452 1001 86380 86390 1
421691 99421691 1001 86380 86390 1
422084 99422084 1001 86380 86390 1
421426 99421426 1001 86380 86390 1
421559 99421559 1001 86380 86390 1
421582 99421582 1001 86380 86390 1
421685 99421685 1001 86380 86390 1
420895 99420895 1001 86380 86390 1
421080 99421080 1001 86380 86390 1
422143 99422143 1001 86380 86390 1
422292 99422292 1001 86380 86390 1
423685 99423685 1001 86380 86390 1
423581 99423581 1001 86380 86390 1
423555 99423555 1001 86380 86390 1
423386 99423386 1001 86380 86390 1
423635 99423635 1001 86380 86390 1
423353 99423353 1001 86380 86390 1
423740 99423740 1001 86380 86390 1
423096 99423096 1001 86380 86390 1
423182 99423182 1001 86380 86390 1
423185 99423185 1001 86380 86390 1
423263 99423263 1001 86380 86390 1
422956 99422956 1001 86380 86390 1
422677 99422677 1001 86380 86390 1
422853 99422853 1001 86380 86390 1
422806 99422806 1001 86380 86390 1
422578 99422578 1001 86380 86390 1
422813 99422813 1001 86380 86390 1
422672 99422672 1001 86380 86390 1
422742 99422742 1001 86380 86390 1
423915 99423915 1001 86380 86390 1
423796 99423796 1001 86380 86390 1
423846 99423846 1001 86380 86390 1
423829 99423829 1001 86380 86390 1
423930 99423930 1001 86380 86390 1
424089 99424089 1001 86380 86390 1
425152 99425152 1001 86380 86390 1
425341 99425341 1001 86380 86390 1
424626 99424626 1001 86380 86390 1
424793 99424793 1001 86380 86390 1
424727 99424727 1001 86380 86390 1
424529 99424529 1001 86380 86390 1
424442 99424442 1001 86380 86390 1
424375 99424375 1001 86380 86390 1
424447 99424447 1001 86380 86390 1
425604 99425604 1001 86380 86390 1
425608 99425608 1001 86380 86390 1
425752 99425752 1001 86380 86390 1
425577 99425577 1001 86380 86390 1
425735 99425735 1001 86380 86390 1
425823 99425823 1001 86380 86390 1
426715 99426715 1001 86380 86390 1
426745 99426745 1001 86380 86390 1
426762 99426762 1001 86380 86390 1
426277 99426277 1001 86380 86390 1
426655 99426655 1001 86380 86390 1
426154 99426154 1001 86380 86390 1
426050 99426050 1001 86380 86390 1
426097 99426097 1001 86380 86390 1
426238 99426238 1001 86380 86390 1
426109 99426109 1001 86380 86390 1
426063 99426063 1001 86380 86390 1
427274 99427274 1001 86380 86390 1
427425 99427425 1001 86380 86390 1
427276 99427276 1001 86380 86390 1
427403 99427403 1001 86380 86390 1
427282 99427282 1001 86380 86390 1
427231 99427231 1001 86380 86390 1
428543 99428543 1001 86380 86390 1
428572 99428572 1001 86380 86390 1
428734 99428734 1001 86380 86390 1
428656 99428656 1001 86380 86390 1
427970 99427970 1001 86380 86390 1
428238 99428238 1001 86380 86390 1
428304 99428304 1001 86380 86390 1
428253 99428253 1001 86380 86390 1
427904 99427904 1001 86380 86390 1
427657 99427657 1001 86380 86390 1
427605 99427605 1001 86380 86390 1
427913 99427913 1001 86380 86390 1
427532 99427532 1001 86380 86390 1
429055 99429055 1001 86380 86390 1
429092 99429092 1001 86380 86390 1
430324 99430324 1001 86380 86390 1
430028 99430028 1001 86380 86390 1
430355 99430355 1001 86380 86390 1
430092 99430092 1001 86380 86390 1
429379 99429379 1001 86380 86390 1
429567 99429567 1001 86380 86390 1
430775 99430775 1001 86380 86390 1
430756 99430756 1001 86380 86390 1
430701 99430701 1001 86380 86390 1
431699 99431699 1001 86380 86390 1
431352 99431352 1001 86380 86390 1
431612 99431612 1001 86380 86390 1
431299 99431299 1001 86380 86390 1
431521 99431521 1001 86380 86390 1
430969 99430969 1001 86380 86390 1
431199 99431199 1001 86380 86390 1
432149 99432149 1001 86380 86390 1
432428 99432428 1001 86380 86390 1
432154 99432154 1001 86380 86390 1
432160 99432160 1001 86380 86390 1
432286 99432286 1001 86380 86390 1
433535 99433535 1001 86380 86390 1
433545 99433545 1001 86380 86390 1
433518 99433518 1001 86380 86390 1
432945 99432945 1001 86380 86390 1
433028 99433028 1001 86380 86390 1
432976 99432976 1001 86380 86390 1
433009 99433009 1001 86380 86390 1
433266 99433266 1001 86380 86390 1
432535 99432535 1001 86380 86390 1
432642 99432642 1001 86380 86390 1
433922 99433922 1001 86380 86390 1
433843 99433843 1001 86380 86390 1
433872 99433872 1001 86380 86390 1
433853 99433853 1001 86380 86390 1
435248 99435248 1001 86380 86390 1
435134 99435134 1001 86380 86390 1
435354 99435354 1001 86380 86390 1
434604 99434604 1001 86380 86390 1
434832 99434832 1001 86380 86390 1
435644 99435644 1001 86380 86390 1
435743 99435743 1001 86380 86390 1
435618 99435618 1001 86380 86390 1
435821 99435821 1001 86380 86390 1
436873 99436873 1001 86380 86390 1
436850 99436850 1001 86380 86390 1
436384 99436384 1001 86380 86390 1
436545 99436545 1001 86380 86390 1
436465 99436465 1001 86380 86390 1
436702 99436702 1001 86380 86390 1
435949 99435949 1001 86380 86390 1
436288 99436288 1001 86380 86390 1
436157 99436157 1001 86380 86390 1
436002 99436002 1001 86380 86390 1
300076 99300076 1001 86380 86390 1
300001 99300001 1001 86380 86390 1
300093 99300093 1001 86380 86390 1
300601 99300601 1001 86380 86390 1
300603 99300603 1001 86380 86390 1
300710 99300710 1001 86380 86390 1
300712 99300712 1001 86380 86390 1
300583 99300583 1001 86380 86390 1
300635 99300635 1001 86380 86390 1
300420 99300420 1001 86380 86390 1
300430 99300430 1001 86380 86390 1
300162 99300162 1001 86380 86390 1
300140 99300140 1001 86380 86390 1
300287 99300287 1001 86380 86390 1
300791 99300791 1001 86380 86390 1
300734 99300734 1001 86380 86390 1
300786 99300786 1001 86380 86390 1
300852 99300852 1001 86380 86390 1
301442 99301442 1001 86380 86390 1
301470 99301470 1001 86380 86390 1
301445 99301445 1001 86380 86390 1
301533 99301533 1001 86380 86390 1
301451 99301451 1001 86380 86390 1
301297 99301297 1001 86380 86390 1
301336 99301336 1001 86380 86390 1
301285 99301285 1001 86380 86390 1
301290 99301290 1001 86380 86390 1
301190 99301190 1001 86380 86390 1
301118 99301118 1001 86380 86390 1
301119 99301119 1001 86380 86390 1
300972 99300972 1001 86380 86390 1
301668 99301668 1001 86380 86390 1
301697 99301697 1001 86380 86390 1
301600 99301600 1001 86380 86390 1
302167 99302167 1001 86380 86390 1
302129 99302129 1001 86380 86390 1
302091 99302091 1001 86380 86390 1
302067 99302067 1001 86380 86390 1
302093 99302093 1001 86380 86390 1
302146 99302146 1001 86380 86390 1
302160 99302160 1001 86380 86390 1
301979 99301979 1001 86380 86390 1
301893 99301893 1001 86380 86390 1
301860 99301860 1001 86380 86390 1
302499 99302499 1001 86380 86390 1
302552 99302552 1001 86380 86390 1
302411 99302411 1001 86380 86390 1
302478 99302478 1001 86380 86390 1
303104 99303104 1001 86380 86390 1
303053 99303053 1001 86380 86390 1
303059 99303059 1001 86380 86390 1
302940 99302940 1001 86380 86390 1
302799 99302799 1001 86380 86390 1
302994 99302994 1001 86380 86390 1
302622 99302622 1001 86380 86390 1
303221 99303221 1001 86380 86390 1
303407 99303407 1001 86380 86390 1
303872 99303872 1001 86380 86390 1
303726 99303726 1001 86380 86390 1
303704 99303704 1001 86380 86390 1
303783 99303783 1001 86380 86390 1
303695 99303695 1001 86380 86390 1
303577 99303577 1001 86380 86390 1
303462 99303462 1001 86380 86390 1
304217 99304217 1001 86380 86390 1
304114 99304114 1001 86380 86390 1
304078 99304078 1001 86380 86390 1
304157 99304157 1001 86380 86390 1
304698 99304698 1001 86380 86390 1
304738 99304738 1001 86380 86390 1
304592 99304592 1001 86380 86390 1
304396 99304396 1001 86380 86390 1
304915 99304915 1001 86380 86390 1
305045 99305045 1001 86380 86390 1
305655 99305655 1001 86380 86390 1
305614 99305614 1001 86380 86390 1
305498 99305498 1001 86380 86390 1
305589 99305589 1001 86380 86390 1
305577 99305577 1001 86380 86390 1
305303 99305303 1001 86380 86390 1
305355 99305355 1001 86380 86390 1
305135 99305135 1001 86380 86390 1
305123 99305123 1001 86380 86390 1
305098 99305098 1001 86380 86390 1
305256 99305256 1001 86380 86390 1
500114 99500114 1001 86380 86390 1
500067 99500067 1001 86380 86390 1
500056 99500056 1001 86380 86390 1
500061 99500061 1001 86380 86390 1
500009 99500009 1001 86380 86390 1
500727 99500727 1001 86380 86390 1
500766 99500766 1001 86380 86390 1
500689 99500689 1001 86380 86390 1
500703 99500703 1001 86380 86390 1
500627 99500627 1001 86380 86390 1
500510 99500510 1001 86380 86390 1
500607 99500607 1001 86380 86390 1
500292 99500292 1001 86380 86390 1
500202 99500202 1001 86380 86390 1
500836 99500836 1001 86380 86390 1
500995 99500995 1001 86380 86390 1
501011 99501011 1001 86380 86390 1
500913 99500913 1001 86380 86390 1
501567 99501567 1001 86380 86390 1
501614 99501614 1001 86380 86390 1
501458 99501458 1001 86380 86390 1
501269 99501269 1001 86380 86390 1
501321 99501321 1001 86380 86390 1
501347 99501347 1001 86380 86390 1
501235 99501235 1001 86380 86390 1
501162 99501162 1001 86380 86390 1
501061 99501061 1001 86380 86390 1
501180 99501180 1001 86380 86390 1
501716 99501716 1001 86380 86390 1
501794 99501794 1001 86380 86390 1
501704 99501704 1001 86380 86390 1
501654 99501654 1001 86380 86390 1
501733 99501733 1001 86380 86390 1
501774 99501774 1001 86380 86390 1
502410 99502410 1001 86380 86390 1
502361 99502361 1001 86380 86390 1
502165 99502165 1001 86380 86390 1
501936 99501936 1001 86380 86390 1
502006 99502006 1001 86380 86390 1
501981 99501981 1001 86380 86390 1
502606 99502606 1001 86380 86390 1
502594 99502594 1001 86380 86390 1
502582 99502582 1001 86380 86390 1
502572 99502572 1001 86380 86390 1
502468 99502468 1001 86380 86390 1
502521 99502521 1001 86380 86390 1
502469 99502469 1001 86380 86390 1
503215 99503215 1001 86380 86390 1
503219 99503219 1001 86380 86390 1
503249 99503249 1001 86380 86390 1
503250 99503250 1001 86380 86390 1
503121 99503121 1001 86380 86390 1
502932 99502932 1001 86380 86390 1
502894 99502894 1001 86380 86390 1
503039 99503039 1001 86380 86390 1
502784 99502784 1001 86380 86390 1
502759 99502759 1001 86380 86390 1
502824 99502824 1001 86380 86390 1
502747 99502747 1001 86380 86390 1
503088 99503088 1001 86380 86390 1
503397 99503397 1001 86380 86390 1
503340 99503340 1001 86380 86390 1
503953 99503953 1001 86380 86390 1
504105 99504105 1001 86380 86390 1
503934 99503934 1001 86380 86390 1
503877 99503877 1001 86380 86390 1
503751 99503751 1001 86380 86390 1
503753 99503753 1001 86380 86390 1
503795 99503795 1001 86380 86390 1
503647 99503647 1001 86380 86390 1
504259 99504259 1001 86380 86390 1
504226 99504226 1001 86380 86390 1
504308 99504308 1001 86380 86390 1
504752 99504752 1001 86380 86390 1
504797 99504797 1001 86380 86390 1
504879 99504879 1001 86380 86390 1
504616 99504616 1001 86380 86390 1
504645 99504645 1001 86380 86390 1
504531 99504531 1001 86380 86390 1
504521 99504521 1001 86380 86390 1
504341 99504341 1001 86380 86390 1
504374 99504374 1001 86380 86390 1
504982 99504982 1001 86380 86390 1
504947 99504947 1001 86380 86390 1
504949 99504949 1001 86380 86390 1
505747 99505747 1001 86380 86390 1
505571 99505571 1001 86380 86390 1
505687 99505687 1001 86380 86390 1
505726 99505726 1001 86380 86390 1
505678 99505678 1001 86380 86390 1
505475 99505475 1001 86380 86390 1
505560 99505560 1001 86380 86390 1
505302 99505302 1001 86380 86390 1
505819 99505819 1001 86380 86390 1
505794 99505794 1001 86380 86390 1
505822 99505822 1001 86380 86390 1
505817 99505817 1001 86380 86390 1
505870 99505870 1001 86380 86390 1
506550 99506550 1001 86380 86390 1
506426 99506426 1001 86380 86390 1
506276 99506276 1001 86380 86390 1
506252 99506252 1001 86380 86390 1
506254 99506254 1001 86380 86390 1
506283 99506283 1001 86380 86390 1
506374 99506374 1001 86380 86390 1
506055 99506055 1001 86380 86390 1
506031 99506031 1001 86380 86390 1
506025 99506025 1001 86380 86390 1
506697 99506697 1001 86380 86390 1
506620 99506620 1001 86380 86390 1
506685 99506685 1001 86380 86390 1
506647 99506647 1001 86380 86390 1
505976 99505976 1001 86380 86390 1
506742 99506742 1001 86380 86390 1
507386 99507386 1001 86380 86390 1
507402 99507402 1001 86380 86390 1
507305 99507305 1001 86380 86390 1
507011 99507011 1001 86380 86390 1
507183 99507183 1001 86380 86390 1
507162 99507162 1001 86380 86390 1
507138 99507138 1001 86380 86390 1
506882 99506882 1001 86380 86390 1
506922 99506922 1001 86380 86390 1
507000 99507000 1001 86380 86390 1
506832 99506832 1001 86380 86390 1
506949 99506949 1001 86380 86390 1
506847 99506847 1001 86380 86390 1
506943 99506943 1001 86380 86390 1
508072 99508072 1001 86380 86390 1
508114 99508114 1001 86380 86390 1
508239 99508239 1001 86380 86390 1
507942 99507942 1001 86380 86390 1
508011 99508011 1001 86380 86390 1
507666 99507666 1001 86380 86390 1
507824 99507824 1001 86380 86390 1
507645 99507645 1001 86380 86390 1
507672 99507672 1001 86380 86390 1
507673 99507673 1001 86380 86390 1
507729 99507729 1001 86380 86390 1
507755 99507755 1001 86380 86390 1
507807 99507807 1001 86380 86390 1
508367 99508367 1001 86380 86390 1
508305 99508305 1001 86380 86390 1
508318 99508318 1001 86380 86390 1
508948 99508948 1001 86380 86390 1
509038 99509038 1001 86380 86390 1
508976 99508976 1001 86380 86390 1
508940 99508940 1001 86380 86390 1
508966 99508966 1001 86380 86390 1
508817 99508817 1001 86380 86390 1
508818 99508818 1001 86380 86390 1
508821 99508821 1001 86380 86390 1
508771 99508771 1001 86380 86390 1
508788 99508788 1001 86380 86390 1
508684 99508684 1001 86380 86390 1
508497 99508497 1001 86380 86390 1
508576 99508576 1001 86380 86390 1
508606 99508606 1001 86380 86390 1
508569 99508569 1001 86380 86390 1
508647 99508647 1001 86380 86390 1
509219 99509219 1001 86380 86390 1
509726 99509726 1001 86380 86390 1
509696 99509696 1001 86380 86390 1
509606 99509606 1001 86380 86390 1
509691 99509691 1001 86380 86390 1
509454 99509454 1001 86380 86390 1
509467 99509467 1001 86380 86390 1
509480 99509480 1001 86380 86390 1
510705 99510705 1001 86380 86390 1
510723 99510723 1001 86380 86390 1
510379 99510379 1001 86380 86390 1
510497 99510497 1001 86380 86390 1
510408 99510408 1001 86380 86390 1
510513 99510513 1001 86380 86390 1
510507 99510507 1001 86380 86390 1
510211 99510211 1001 86380 86390 1
510276 99510276 1001 86380 86390 1
510176 99510176 1001 86380 86390 1
510191 99510191 1001 86380 86390 1
510258 99510258 1001 86380 86390 1
510222 99510222 1001 86380 86390 1
510855 99510855 1001 86380 86390 1
510810 99510810 1001 86380 86390 1
510913 99510913 1001 86380 86390 1
510877 99510877 1001 86380 86390 1
510762 99510762 1001 86380 86390 1
511442 99511442 1001 86380 86390 1
511500 99511500 1001 86380 86390 1
511462 99511462 1001 86380 86390 1
511286 99511286 1001 86380 86390 1
511299 99511299 1001 86380 86390 1
511267 99511267 1001 86380 86390 1
511242 99511242 1001 86380 86390 1
510958 99510958 1001 86380 86390 1
511107 99511107 1001 86380 86390 1
511083 99511083 1001 86380 86390 1
511708 99511708 1001 86380 86390 1
511721 99511721 1001 86380 86390 1
511709 99511709 1001 86380 86390 1
511606 99511606 1001 86380 86390 1
511554 99511554 1001 86380 86390 1
511671 99511671 1001 86380 86390 1
511754 99511754 1001 86380 86390 1
512213 99512213 1001 86380 86390 1
512379 99512379 1001 86380 86390 1
512207 99512207 1001 86380 86390 1
512221 99512221 1001 86380 86390 1
512237 99512237 1001 86380 86390 1
512084 99512084 1001 86380 86390 1
512011 99512011 1001 86380 86390 1
512089 99512089 1001 86380 86390 1
512130 99512130 1001 86380 86390 1
512131 99512131 1001 86380 86390 1
512121 99512121 1001 86380 86390 1
511865 99511865 1001 86380 86390 1
512483 99512483 1001 86380 86390 1
512484 99512484 1001 86380 86390 1
513117 99513117 1001 86380 86390 1
513183 99513183 1001 86380 86390 1
512860 99512860 1001 86380 86390 1
512809 99512809 1001 86380 86390 1
512958 99512958 1001 86380 86390 1
512894 99512894 1001 86380 86390 1
512728 99512728 1001 86380 86390 1
512614 99512614 1001 86380 86390 1
512683 99512683 1001 86380 86390 1
513409 99513409 1001 86380 86390 1
513943 99513943 1001 86380 86390 1
514007 99514007 1001 86380 86390 1
513986 99513986 1001 86380 86390 1
513976 99513976 1001 86380 86390 1
514020 99514020 1001 86380 86390 1
514023 99514023 1001 86380 86390 1
513703 99513703 1001 86380 86390 1
513455 99513455 1001 86380 86390 1
513614 99513614 1001 86380 86390 1
514132 99514132 1001 86380 86390 1
514225 99514225 1001 86380 86390 1
514072 99514072 1001 86380 86390 1
514190 99514190 1001 86380 86390 1
514667 99514667 1001 86380 86390 1
514749 99514749 1001 86380 86390 1
514841 99514841 1001 86380 86390 1
514448 99514448 1001 86380 86390 1
514547 99514547 1001 86380 86390 1
514294 99514294 1001 86380 86390 1
514346 99514346 1001 86380 86390 1
514261 99514261 1001 86380 86390 1
514893 99514893 1001 86380 86390 1
515521 99515521 1001 86380 86390 1
515616 99515616 1001 86380 86390 1
515539 99515539 1001 86380 86390 1
515412 99515412 1001 86380 86390 1
515222 99515222 1001 86380 86390 1
515738 99515738 1001 86380 86390 1
515868 99515868 1001 86380 86390 1
515702 99515702 1001 86380 86390 1
516473 99516473 1001 86380 86390 1
516317 99516317 1001 86380 86390 1
516321 99516321 1001 86380 86390 1
516386 99516386 1001 86380 86390 1
516314 99516314 1001 86380 86390 1
516294 99516294 1001 86380 86390 1
516018 99516018 1001 86380 86390 1
516038 99516038 1001 86380 86390 1
516573 99516573 1001 86380 86390 1
516521 99516521 1001 86380 86390 1
516535 99516535 1001 86380 86390 1
516617 99516617 1001 86380 86390 1
516593 99516593 1001 86380 86390 1
516673 99516673 1001 86380 86390 1
517306 99517306 1001 86380 86390 1
517308 99517308 1001 86380 86390 1
517141 99517141 1001 86380 86390 1
517271 99517271 1001 86380 86390 1
517070 99517070 1001 86380 86390 1
516981 99516981 1001 86380 86390 1
517073 99517073 1001 86380 86390 1
516971 99516971 1001 86380 86390 1
517113 99517113 1001 86380 86390 1
516870 99516870 1001 86380 86390 1
516922 99516922 1001 86380 86390 1
516858 99516858 1001 86380 86390 1
516875 99516875 1001 86380 86390 1
516921 99516921 1001 86380 86390 1
517440 99517440 1001 86380 86390 1
517431 99517431 1001 86380 86390 1
517433 99517433 1001 86380 86390 1
517525 99517525 1001 86380 86390 1
518004 99518004 1001 86380 86390 1
517801 99517801 1001 86380 86390 1
517906 99517906 1001 86380 86390 1
517948 99517948 1001 86380 86390 1
517913 99517913 1001 86380 86390 1
517890 99517890 1001 86380 86390 1
517774 99517774 1001 86380 86390 1
517636 99517636 1001 86380 86390 1
517578 99517578 1001 86380 86390 1
518301 99518301 1001 86380 86390 1
518329 99518329 1001 86380 86390 1
517750 99517750 1001 86380 86390 1
518364 99518364 1001 86380 86390 1
518863 99518863 1001 86380 86390 1
518817 99518817 1001 86380 86390 1
518646 99518646 1001 86380 86390 1
518672 99518672 1001 86380 86390 1
518585 99518585 1001 86380 86390 1
518781 99518781 1001 86380 86390 1
518717 99518717 1001 86380 86390 1
518575 99518575 1001 86380 86390 1
518534 99518534 1001 86380 86390 1
519012 99519012 1001 86380 86390 1
519129 99519129 1001 86380 86390 1
519142 99519142 1001 86380 86390 1
519001 99519001 1001 86380 86390 1
519174 99519174 1001 86380 86390 1
519724 99519724 1001 86380 86390 1
519675 99519675 1001 86380 86390 1
519693 99519693 1001 86380 86390 1
519745 99519745 1001 86380 86390 1
519207 99519207 1001 86380 86390 1
519227 99519227 1001 86380 86390 1
519279 99519279 1001 86380 86390 1
519980 99519980 1001 86380 86390 1
519826 99519826 1001 86380 86390 1
519905 99519905 1001 86380 86390 1
520462 99520462 1001 86380 86390 1
520612 99520612 1001 86380 86390 1
520491 99520491 1001 86380 86390 1
520559 99520559 1001 86380 86390 1
520445 99520445 1001 86380 86390 1
520372 99520372 1001 86380 86390 1
520323 99520323 1001 86380 86390 1
520390 99520390 1001 86380 86390 1
520317 99520317 1001 86380 86390 1
520097 99520097 1001 86380 86390 1
520188 99520188 1001 86380 86390 1
520046 99520046 1001 86380 86390 1
520214 99520214 1001 86380 86390 1
520164 99520164 1001 86380 86390 1
520180 99520180 1001 86380 86390 1
520157 99520157 1001 86380 86390 1
520106 99520106 1001 86380 86390 1
520197 99520197 1001 86380 86390 1
520056 99520056 1001 86380 86390 1
520833 99520833 1001 86380 86390 1
520822 99520822 1001 86380 86390 1
520758 99520758 1001 86380 86390 1
520761 99520761 1001 86380 86390 1
520814 99520814 1001 86380 86390 1
521325 99521325 1001 86380 86390 1
521378 99521378 1001 86380 86390 1
521445 99521445 1001 86380 86390 1
521344 99521344 1001 86380 86390 1
521293 99521293 1001 86380 86390 1
521273 99521273 1001 86380 86390 1
521428 99521428 1001 86380 86390 1
521248 99521248 1001 86380 86390 1
521237 99521237 1001 86380 86390 1
521136 99521136 1001 86380 86390 1
521124 99521124 1001 86380 86390 1
521166 99521166 1001 86380 86390 1
521076 99521076 1001 86380 86390 1
521104 99521104 1001 86380 86390 1
520885 99520885 1001 86380 86390 1
521006 99521006 1001 86380 86390 1
520918 99520918 1001 86380 86390 1
521023 99521023 1001 86380 86390 1
520846 99520846 1001 86380 86390 1
521639 99521639 1001 86380 86390 1
522182 99522182 1001 86380 86390 1
522131 99522131 1001 86380 86390 1
522269 99522269 1001 86380 86390 1
522198 99522198 1001 86380 86390 1
522238 99522238 1001 86380 86390 1
522149 99522149 1001 86380 86390 1
522009 99522009 1001 86380 86390 1
522064 99522064 1001 86380 86390 1
522052 99522052 1001 86380 86390 1
522028 99522028 1001 86380 86390 1
522055 99522055 1001 86380 86390 1
521953 99521953 1001 86380 86390 1
521941 99521941 1001 86380 86390 1
522085 99522085 1001 86380 86390 1
521832 99521832 1001 86380 86390 1
522406 99522406 1001 86380 86390 1
522484 99522484 1001 86380 86390 1
522346 99522346 1001 86380 86390 1
522398 99522398 1001 86380 86390 1
522489 99522489 1001 86380 86390 1
522426 99522426 1001 86380 86390 1
522312 99522312 1001 86380 86390 1
522391 99522391 1001 86380 86390 1
523003 99523003 1001 86380 86390 1
522930 99522930 1001 86380 86390 1
522998 99522998 1001 86380 86390 1
523107 99523107 1001 86380 86390 1
522764 99522764 1001 86380 86390 1
522575 99522575 1001 86380 86390 1
522525 99522525 1001 86380 86390 1
522673 99522673 1001 86380 86390 1
523171 99523171 1001 86380 86390 1
523165 99523165 1001 86380 86390 1
523816 99523816 1001 86380 86390 1
523837 99523837 1001 86380 86390 1
523825 99523825 1001 86380 86390 1
523750 99523750 1001 86380 86390 1
523601 99523601 1001 86380 86390 1
523493 99523493 1001 86380 86390 1
523443 99523443 1001 86380 86390 1
523469 99523469 1001 86380 86390 1
523511 99523511 1001 86380 86390 1
523512 99523512 1001 86380 86390 1
523425 99523425 1001 86380 86390 1
524076 99524076 1001 86380 86390 1
524054 99524054 1001 86380 86390 1
524095 99524095 1001 86380 86390 1
524605 99524605 1001 86380 86390 1
524609 99524609 1001 86380 86390 1
524375 99524375 1001 86380 86390 1
524256 99524256 1001 86380 86390 1
524269 99524269 1001 86380 86390 1
524171 99524171 1001 86380 86390 1
524846 99524846 1001 86380 86390 1
524963 99524963 1001 86380 86390 1
524784 99524784 1001 86380 86390 1
524877 99524877 1001 86380 86390 1
524829 99524829 1001 86380 86390 1
524842 99524842 1001 86380 86390 1
525224 99525224 1001 86380 86390 1
525371 99525371 1001 86380 86390 1
525268 99525268 1001 86380 86390 1
525274 99525274 1001 86380 86390 1
525175 99525175 1001 86380 86390 1
524996 99524996 1001 86380 86390 1
525101 99525101 1001 86380 86390 1
525648 99525648 1001 86380 86390 1
525714 99525714 1001 86380 86390 1
526335 99526335 1001 86380 86390 1
526394 99526394 1001 86380 86390 1
526312 99526312 1001 86380 86390 1
526261 99526261 1001 86380 86390 1
526365 99526365 1001 86380 86390 1
526103 99526103 1001 86380 86390 1
526211 99526211 1001 86380 86390 1
526099 99526099 1001 86380 86390 1
525996 99525996 1001 86380 86390 1
525975 99525975 1001 86380 86390 1
526487 99526487 1001 86380 86390 1
526491 99526491 1001 86380 86390 1
526570 99526570 1001 86380 86390 1
527069 99527069 1001 86380 86390 1
527103 99527103 1001 86380 86390 1
526895 99526895 1001 86380 86390 1
527042 99527042 1001 86380 86390 1
526784 99526784 1001 86380 86390 1
526683 99526683 1001 86380 86390 1
526762 99526762 1001 86380 86390 1
526828 99526828 1001 86380 86390 1
526832 99526832 1001 86380 86390 1
527338 99527338 1001 86380 86390 1
527436 99527436 1001 86380 86390 1
527400 99527400 1001 86380 86390 1
527413 99527413 1001 86380 86390 1
527921 99527921 1001 86380 86390 1
527977 99527977 1001 86380 86390 1
527980 99527980 1001 86380 86390 1
527716 99527716 1001 86380 86390 1
527783 99527783 1001 86380 86390 1
527733 99527733 1001 86380 86390 1
527712 99527712 1001 86380 86390 1
527867 99527867 1001 86380 86390 1
527842 99527842 1001 86380 86390 1
527574 99527574 1001 86380 86390 1
527604 99527604 1001 86380 86390 1
528228 99528228 1001 86380 86390 1
528195 99528195 1001 86380 86390 1
528261 99528261 1001 86380 86390 1
528186 99528186 1001 86380 86390 1
528239 99528239 1001 86380 86390 1
528787 99528787 1001 86380 86390 1
528801 99528801 1001 86380 86390 1
528750 99528750 1001 86380 86390 1
528606 99528606 1001 86380 86390 1
528633 99528633 1001 86380 86390 1
528663 99528663 1001 86380 86390 1
528438 99528438 1001 86380 86390 1
528428 99528428 1001 86380 86390 1
528480 99528480 1001 86380 86390 1
528369 99528369 1001 86380 86390 1
528485 99528485 1001 86380 86390 1
528383 99528383 1001 86380 86390 1
528937 99528937 1001 86380 86390 1
529063 99529063 1001 86380 86390 1
529563 99529563 1001 86380 86390 1
529542 99529542 1001 86380 86390 1
529570 99529570 1001 86380 86390 1
529474 99529474 1001 86380 86390 1
529315 99529315 1001 86380 86390 1
529155 99529155 1001 86380 86390 1
529872 99529872 1001 86380 86390 1
529756 99529756 1001 86380 86390 1
529761 99529761 1001 86380 86390 1
530470 99530470 1001 86380 86390 1
530184 99530184 1001 86380 86390 1
530249 99530249 1001 86380 86390 1
530275 99530275 1001 86380 86390 1
530189 99530189 1001 86380 86390 1
530065 99530065 1001 86380 86390 1
530105 99530105 1001 86380 86390 1
530654 99530654 1001 86380 86390 1
530714 99530714 1001 86380 86390 1
530703 99530703 1001 86380 86390 1
531279 99531279 1001 86380 86390 1
531362 99531362 1001 86380 86390 1
531197 99531197 1001 86380 86390 1
530893 99530893 1001 86380 86390 1
531511 99531511 1001 86380 86390 1
531382 99531382 1001 86380 86390 1
531526 99531526 1001 86380 86390 1
532082 99532082 1001 86380 86390 1
532189 99532189 1001 86380 86390 1
532047 99532047 1001 86380 86390 1
531865 99531865 1001 86380 86390 1
531829 99531829 1001 86380 86390 1
531986 99531986 1001 86380 86390 1
531679 99531679 1001 86380 86390 1
532296 99532296 1001 86380 86390 1
532232 99532232 1001 86380 86390 1
532898 99532898 1001 86380 86390 1
532989 99532989 1001 86380 86390 1
532939 99532939 1001 86380 86390 1
532767 99532767 1001 86380 86390 1
532453 99532453 1001 86380 86390 1
532505 99532505 1001 86380 86390 1
533174 99533174 1001 86380 86390 1
533115 99533115 1001 86380 86390 1
533169 99533169 1001 86380 86390 1
533066 99533066 1001 86380 86390 1
533235 99533235 1001 86380 86390 1
533719 99533719 1001 86380 86390 1
533563 99533563 1001 86380 86390 1
533525 99533525 1001 86380 86390 1
533542 99533542 1001 86380 86390 1
533533 99533533 1001 86380 86390 1
533495 99533495 1001 86380 86390 1
533290 99533290 1001 86380 86390 1
533240 99533240 1001 86380 86390 1
533308 99533308 1001 86380 86390 1
533426 99533426 1001 86380 86390 1
533379 99533379 1001 86380 86390 1
533984 99533984 1001 86380 86390 1
534646 99534646 1001 86380 86390 1
534556 99534556 1001 86380 86390 1
534519 99534519 1001 86380 86390 1
534545 99534545 1001 86380 86390 1
534509 99534509 1001 86380 86390 1
534523 99534523 1001 86380 86390 1
534486 99534486 1001 86380 86390 1
534488 99534488 1001 86380 86390 1
534368 99534368 1001 86380 86390 1
534280 99534280 1001 86380 86390 1
534360 99534360 1001 86380 86390 1
534171 99534171 1001 86380 86390 1
534210 99534210 1001 86380 86390 1
534186 99534186 1001 86380 86390 1
534177 99534177 1001 86380 86390 1
534850 99534850 1001 86380 86390 1
534828 99534828 1001 86380 86390 1
534869 99534869 1001 86380 86390 1
535369 99535369 1001 86380 86390 1
535460 99535460 1001 86380 86390 1
535350 99535350 1001 86380 86390 1
535454 99535454 1001 86380 86390 1
535143 99535143 1001 86380 86390 1
534905 99534905 1001 86380 86390 1
534988 99534988 1001 86380 86390 1
534938 99534938 1001 86380 86390 1
535029 99535029 1001 86380 86390 1
535677 99535677 1001 86380 86390 1
535626 99535626 1001 86380 86390 1
535589 99535589 1001 86380 86390 1
535712 99535712 1001 86380 86390 1
536237 99536237 1001 86380 86390 1
535975 99535975 1001 86380 86390 1
536030 99536030 1001 86380 86390 1
535959 99535959 1001 86380 86390 1
535933 99535933 1001 86380 86390 1
535819 99535819 1001 86380 86390 1
535824 99535824 1001 86380 86390 1
535761 99535761 1001 86380 86390 1
535854 99535854 1001 86380 86390 1
536361 99536361 1001 86380 86390 1
535924 99535924 1001 86380 86390 1
536389 99536389 1001 86380 86390 1
536383 99536383 1001 86380 86390 1
536422 99536422 1001 86380 86390 1
536527 99536527 1001 86380 86390 1
537021 99537021 1001 86380 86390 1
537029 99537029 1001 86380 86390 1
537085 99537085 1001 86380 86390 1
536843 99536843 1001 86380 86390 1
536767 99536767 1001 86380 86390 1
536798 99536798 1001 86380 86390 1
536697 99536697 1001 86380 86390 1
536608 99536608 1001 86380 86390 1
536622 99536622 1001 86380 86390 1
536657 99536657 1001 86380 86390 1
537359 99537359 1001 86380 86390 1
537192 99537192 1001 86380 86390 1
537954 99537954 1001 86380 86390 1
537876 99537876 1001 86380 86390 1
537903 99537903 1001 86380 86390 1
537794 99537794 1001 86380 86390 1
537671 99537671 1001 86380 86390 1
537763 99537763 1001 86380 86390 1
537621 99537621 1001 86380 86390 1
537647 99537647 1001 86380 86390 1
537636 99537636 1001 86380 86390 1
537768 99537768 1001 86380 86390 1
537370 99537370 1001 86380 86390 1
537464 99537464 1001 86380 86390 1
537402 99537402 1001 86380 86390 1
537415 99537415 1001 86380 86390 1
537377 99537377 1001 86380 86390 1
537993 99537993 1001 86380 86390 1
538116 99538116 1001 86380 86390 1
538091 99538091 1001 86380 86390 1
538660 99538660 1001 86380 86390 1
538690 99538690 1001 86380 86390 1
538716 99538716 1001 86380 86390 1
538794 99538794 1001 86380 86390 1
538736 99538736 1001 86380 86390 1
538469 99538469 1001 86380 86390 1
538406 99538406 1001 86380 86390 1
538447 99538447 1001 86380 86390 1
538538 99538538 1001 86380 86390 1
538198 99538198 1001 86380 86390 1
538381 99538381 1001 86380 86390 1
538320 99538320 1001 86380 86390 1
538993 99538993 1001 86380 86390 1
538868 99538868 1001 86380 86390 1
538936 99538936 1001 86380 86390 1
538990 99538990 1001 86380 86390 1
538900 99538900 1001 86380 86390 1
538914 99538914 1001 86380 86390 1
539606 99539606 1001 86380 86390 1
539518 99539518 1001 86380 86390 1
539483 99539483 1001 86380 86390 1
539267 99539267 1001 86380 86390 1
539424 99539424 1001 86380 86390 1
539261 99539261 1001 86380 86390 1
539328 99539328 1001 86380 86390 1
539177 99539177 1001 86380 86390 1
539061 99539061 1001 86380 86390 1
539106 99539106 1001 86380 86390 1
539174 99539174 1001 86380 86390 1
539058 99539058 1001 86380 86390 1
539707 99539707 1001 86380 86390 1
539670 99539670 1001 86380 86390 1
540437 99540437 1001 86380 86390 1
540323 99540323 1001 86380 86390 1
540325 99540325 1001 86380 86390 1
540084 99540084 1001 86380 86390 1
540535 99540535 1001 86380 86390 1
540563 99540563 1001 86380 86390 1
541109 99541109 1001 86380 86390 1
541176 99541176 1001 86380 86390 1
540976 99540976 1001 86380 86390 1
541059 99541059 1001 86380 86390 1
541048 99541048 1001 86380 86390 1
540768 99540768 1001 86380 86390 1
540859 99540859 1001 86380 86390 1
540825 99540825 1001 86380 86390 1
541435 99541435 1001 86380 86390 1
541401 99541401 1001 86380 86390 1
541377 99541377 1001 86380 86390 1
541483 99541483 1001 86380 86390 1
541997 99541997 1001 86380 86390 1
542109 99542109 1001 86380 86390 1
541975 99541975 1001 86380 86390 1
541989 99541989 1001 86380 86390 1
541770 99541770 1001 86380 86390 1
541590 99541590 1001 86380 86390 1
541595 99541595 1001 86380 86390 1
541531 99541531 1001 86380 86390 1
541599 99541599 1001 86380 86390 1
542155 99542155 1001 86380 86390 1
542187 99542187 1001 86380 86390 1
542253 99542253 1001 86380 86390 1
542216 99542216 1001 86380 86390 1
542295 99542295 1001 86380 86390 1
542880 99542880 1001 86380 86390 1
542650 99542650 1001 86380 86390 1
542666 99542666 1001 86380 86390 1
542699 99542699 1001 86380 86390 1
542413 99542413 1001 86380 86390 1
542982 99542982 1001 86380 86390 1
543141 99543141 1001 86380 86390 1
543044 99543044 1001 86380 86390 1
543096 99543096 1001 86380 86390 1
543756 99543756 1001 86380 86390 1
543677 99543677 1001 86380 86390 1
543626 99543626 1001 86380 86390 1
543424 99543424 1001 86380 86390 1
543492 99543492 1001 86380 86390 1
543481 99543481 1001 86380 86390 1
543443 99543443 1001 86380 86390 1
543229 99543229 1001 86380 86390 1
543314 99543314 1001 86380 86390 1
543826 99543826 1001 86380 86390 1
543905 99543905 1001 86380 86390 1
543971 99543971 1001 86380 86390 1
544433 99544433 1001 86380 86390 1
544250 99544250 1001 86380 86390 1
544238 99544238 1001 86380 86390 1
544227 99544227 1001 86380 86390 1
544254 99544254 1001 86380 86390 1
544274 99544274 1001 86380 86390 1
544119 99544119 1001 86380 86390 1
544121 99544121 1001 86380 86390 1
544018 99544018 1001 86380 86390 1
544058 99544058 1001 86380 86390 1
544036 99544036 1001 86380 86390 1
544015 99544015 1001 86380 86390 1
544634 99544634 1001 86380 86390 1
544690 99544690 1001 86380 86390 1
537437 491 1002 50785 55714 1
400404 99400404 1001 86380 86390 1
400571 99400571 1001 86380 86390 1
400798 99400798 1001 86380 86390 1
400778 99400778 1001 86380 86390 1
400908 99400908 1001 86380 86390 1
400970 99400970 1001 86380 86390 1
400987 99400987 1001 86380 86390 1
401188 99401188 1001 86380 86390 1
401702 99401702 1001 86380 86390 1
401781 99401781 1001 86380 86390 1
401968 99401968 1001 86380 86390 1
402185 99402185 1001 86380 86390 1
402492 99402492 1001 86380 86390 1
402587 99402587 1001 86380 86390 1
402595 99402595 1001 86380 86390 1
402839 99402839 1001 86380 86390 1
402898 99402898 1001 86380 86390 1
403079 99403079 1001 86380 86390 1
403003 99403003 1001 86380 86390 1
403317 99403317 1001 86380 86390 1
403415 99403415 1001 86380 86390 1
403596 99403596 1001 86380 86390 1
403805 99403805 1001 86380 86390 1
403907 99403907 1001 86380 86390 1
403909 99403909 1001 86380 86390 1
404020 99404020 1001 86380 86390 1
404152 99404152 1001 86380 86390 1
404302 99404302 1001 86380 86390 1
404316 99404316 1001 86380 86390 1
404345 99404345 1001 86380 86390 1
404542 99404542 1001 86380 86390 1
404634 99404634 1001 86380 86390 1
404666 99404666 1001 86380 86390 1
404595 99404595 1001 86380 86390 1
405187 99405187 1001 86380 86390 1
405572 99405572 1001 86380 86390 1
405681 99405681 1001 86380 86390 1
405823 99405823 1001 86380 86390 1
405879 99405879 1001 86380 86390 1
406088 99406088 1001 86380 86390 1
406330 99406330 1001 86380 86390 1
406643 99406643 1001 86380 86390 1
406666 99406666 1001 86380 86390 1
406857 99406857 1001 86380 86390 1
406989 99406989 1001 86380 86390 1
407157 99407157 1001 86380 86390 1
407171 99407171 1001 86380 86390 1
407573 99407573 1001 86380 86390 1
407609 99407609 1001 86380 86390 1
407707 99407707 1001 86380 86390 1
407968 99407968 1001 86380 86390 1
408123 99408123 1001 86380 86390 1
408579 99408579 1001 86380 86390 1
408741 99408741 1001 86380 86390 1
408796 99408796 1001 86380 86390 1
408971 99408971 1001 86380 86390 1
408871 99408871 1001 86380 86390 1
409006 99409006 1001 86380 86390 1
408984 99408984 1001 86380 86390 1
409207 99409207 1001 86380 86390 1
409361 99409361 1001 86380 86390 1
409339 99409339 1001 86380 86390 1
409489 99409489 1001 86380 86390 1
409616 99409616 1001 86380 86390 1
410059 99410059 1001 86380 86390 1
410274 99410274 1001 86380 86390 1
410232 99410232 1001 86380 86390 1
410260 99410260 1001 86380 86390 1
410227 99410227 1001 86380 86390 1
410309 99410309 1001 86380 86390 1
410331 99410331 1001 86380 86390 1
411237 99411237 1001 86380 86390 1
411243 99411243 1001 86380 86390 1
411224 99411224 1001 86380 86390 1
411737 99411737 1001 86380 86390 1
411954 99411954 1001 86380 86390 1
412095 99412095 1001 86380 86390 1
412131 99412131 1001 86380 86390 1
412157 99412157 1001 86380 86390 1
413421 99413421 1001 86380 86390 1
413652 99413652 1001 86380 86390 1
413386 99413386 1001 86380 86390 1
413552 99413552 1001 86380 86390 1
413330 99413330 1001 86380 86390 1
413242 99413242 1001 86380 86390 1
412665 99412665 1001 86380 86390 1
412668 99412668 1001 86380 86390 1
412677 99412677 1001 86380 86390 1
413786 99413786 1001 86380 86390 1
413929 99413929 1001 86380 86390 1
414067 99414067 1001 86380 86390 1
414048 99414048 1001 86380 86390 1
413962 99413962 1001 86380 86390 1
414989 99414989 1001 86380 86390 1
414846 99414846 1001 86380 86390 1
414903 99414903 1001 86380 86390 1
414815 99414815 1001 86380 86390 1
414165 99414165 1001 86380 86390 1
414281 99414281 1001 86380 86390 1
416639 99416639 1001 86380 86390 1
416954 99416954 1001 86380 86390 1
416616 99416616 1001 86380 86390 1
416217 99416217 1001 86380 86390 1
416480 99416480 1001 86380 86390 1
416572 99416572 1001 86380 86390 1
415985 99415985 1001 86380 86390 1
415749 99415749 1001 86380 86390 1
415915 99415915 1001 86380 86390 1
416131 99416131 1001 86380 86390 1
417608 99417608 1001 86380 86390 1
417451 99417451 1001 86380 86390 1
417517 99417517 1001 86380 86390 1
418435 99418435 1001 86380 86390 1
418757 99418757 1001 86380 86390 1
418448 99418448 1001 86380 86390 1
418229 99418229 1001 86380 86390 1
418068 99418068 1001 86380 86390 1
417659 99417659 1001 86380 86390 1
418009 99418009 1001 86380 86390 1
417811 99417811 1001 86380 86390 1
418881 99418881 1001 86380 86390 1
419198 99419198 1001 86380 86390 1
420195 99420195 1001 86380 86390 1
420079 99420079 1001 86380 86390 1
420114 99420114 1001 86380 86390 1
420146 99420146 1001 86380 86390 1
420170 99420170 1001 86380 86390 1
419699 99419699 1001 86380 86390 1
419807 99419807 1001 86380 86390 1
419862 99419862 1001 86380 86390 1
419710 99419710 1001 86380 86390 1
419213 99419213 1001 86380 86390 1
419529 99419529 1001 86380 86390 1
419400 99419400 1001 86380 86390 1
419464 99419464 1001 86380 86390 1
419623 99419623 1001 86380 86390 1
420494 99420494 1001 86380 86390 1
420718 99420718 1001 86380 86390 1
420453 99420453 1001 86380 86390 1
421966 99421966 1001 86380 86390 1
421566 99421566 1001 86380 86390 1
421369 99421369 1001 86380 86390 1
421456 99421456 1001 86380 86390 1
421600 99421600 1001 86380 86390 1
421384 99421384 1001 86380 86390 1
421133 99421133 1001 86380 86390 1
422244 99422244 1001 86380 86390 1
422338 99422338 1001 86380 86390 1
422242 99422242 1001 86380 86390 1
423519 99423519 1001 86380 86390 1
423702 99423702 1001 86380 86390 1
423006 99423006 1001 86380 86390 1
423292 99423292 1001 86380 86390 1
422971 99422971 1001 86380 86390 1
423050 99423050 1001 86380 86390 1
423285 99423285 1001 86380 86390 1
422695 99422695 1001 86380 86390 1
422643 99422643 1001 86380 86390 1
422711 99422711 1001 86380 86390 1
422900 99422900 1001 86380 86390 1
422825 99422825 1001 86380 86390 1
423845 99423845 1001 86380 86390 1
424024 99424024 1001 86380 86390 1
423836 99423836 1001 86380 86390 1
424000 99424000 1001 86380 86390 1
423880 99423880 1001 86380 86390 1
425227 99425227 1001 86380 86390 1
425161 99425161 1001 86380 86390 1
424865 99424865 1001 86380 86390 1
424962 99424962 1001 86380 86390 1
424869 99424869 1001 86380 86390 1
424652 99424652 1001 86380 86390 1
424816 99424816 1001 86380 86390 1
424535 99424535 1001 86380 86390 1
424573 99424573 1001 86380 86390 1
424583 99424583 1001 86380 86390 1
425655 99425655 1001 86380 86390 1
425750 99425750 1001 86380 86390 1
426974 99426974 1001 86380 86390 1
427043 99427043 1001 86380 86390 1
427095 99427095 1001 86380 86390 1
427025 99427025 1001 86380 86390 1
426423 99426423 1001 86380 86390 1
426647 99426647 1001 86380 86390 1
426637 99426637 1001 86380 86390 1
426016 99426016 1001 86380 86390 1
426206 99426206 1001 86380 86390 1
426263 99426263 1001 86380 86390 1
425978 99425978 1001 86380 86390 1
427137 99427137 1001 86380 86390 1
427436 99427436 1001 86380 86390 1
427316 99427316 1001 86380 86390 1
427180 99427180 1001 86380 86390 1
427359 99427359 1001 86380 86390 1
427229 99427229 1001 86380 86390 1
427432 99427432 1001 86380 86390 1
428143 99428143 1001 86380 86390 1
428130 99428130 1001 86380 86390 1
428196 99428196 1001 86380 86390 1
428019 99428019 1001 86380 86390 1
427779 99427779 1001 86380 86390 1
427541 99427541 1001 86380 86390 1
427741 99427741 1001 86380 86390 1
427695 99427695 1001 86380 86390 1
427727 99427727 1001 86380 86390 1
427573 99427573 1001 86380 86390 1
428866 99428866 1001 86380 86390 1
429987 99429987 1001 86380 86390 1
429633 99429633 1001 86380 86390 1
429602 99429602 1001 86380 86390 1
429466 99429466 1001 86380 86390 1
429227 99429227 1001 86380 86390 1
429185 99429185 1001 86380 86390 1
429560 99429560 1001 86380 86390 1
430704 99430704 1001 86380 86390 1
430403 99430403 1001 86380 86390 1
430596 99430596 1001 86380 86390 1
431930 99431930 1001 86380 86390 1
431337 99431337 1001 86380 86390 1
430870 99430870 1001 86380 86390 1
431176 99431176 1001 86380 86390 1
430829 99430829 1001 86380 86390 1
431051 99431051 1001 86380 86390 1
431144 99431144 1001 86380 86390 1
433593 99433593 1001 86380 86390 1
433404 99433404 1001 86380 86390 1
432991 99432991 1001 86380 86390 1
433251 99433251 1001 86380 86390 1
432756 99432756 1001 86380 86390 1
432838 99432838 1001 86380 86390 1
432511 99432511 1001 86380 86390 1
433831 99433831 1001 86380 86390 1
434023 99434023 1001 86380 86390 1
434128 99434128 1001 86380 86390 1
435367 99435367 1001 86380 86390 1
435372 99435372 1001 86380 86390 1
435335 99435335 1001 86380 86390 1
434932 99434932 1001 86380 86390 1
434653 99434653 1001 86380 86390 1
434314 99434314 1001 86380 86390 1
434450 99434450 1001 86380 86390 1
434211 99434211 1001 86380 86390 1
434561 99434561 1001 86380 86390 1
434367 99434367 1001 86380 86390 1
435550 99435550 1001 86380 86390 1
435577 99435577 1001 86380 86390 1
435453 99435453 1001 86380 86390 1
437003 99437003 1001 86380 86390 1
437011 99437011 1001 86380 86390 1
437132 99437132 1001 86380 86390 1
436824 99436824 1001 86380 86390 1
436977 99436977 1001 86380 86390 1
436476 99436476 1001 86380 86390 1
435912 99435912 1001 86380 86390 1
436182 99436182 1001 86380 86390 1
436062 99436062 1001 86380 86390 1
300030 99300030 1001 86380 86390 1
300012 99300012 1001 86380 86390 1
300666 99300666 1001 86380 86390 1
300696 99300696 1001 86380 86390 1
300580 99300580 1001 86380 86390 1
300645 99300645 1001 86380 86390 1
300660 99300660 1001 86380 86390 1
300557 99300557 1001 86380 86390 1
300674 99300674 1001 86380 86390 1
300498 99300498 1001 86380 86390 1
300487 99300487 1001 86380 86390 1
300829 99300829 1001 86380 86390 1
300914 99300914 1001 86380 86390 1
301453 99301453 1001 86380 86390 1
301430 99301430 1001 86380 86390 1
301497 99301497 1001 86380 86390 1
301359 99301359 1001 86380 86390 1
301385 99301385 1001 86380 86390 1
301213 99301213 1001 86380 86390 1
301076 99301076 1001 86380 86390 1
300992 99300992 1001 86380 86390 1
301656 99301656 1001 86380 86390 1
301722 99301722 1001 86380 86390 1
301710 99301710 1001 86380 86390 1
301659 99301659 1001 86380 86390 1
301667 99301667 1001 86380 86390 1
302247 99302247 1001 86380 86390 1
301999 99301999 1001 86380 86390 1
301825 99301825 1001 86380 86390 1
301897 99301897 1001 86380 86390 1
301937 99301937 1001 86380 86390 1
303176 99303176 1001 86380 86390 1
303062 99303062 1001 86380 86390 1
303199 99303199 1001 86380 86390 1
303198 99303198 1001 86380 86390 1
302885 99302885 1001 86380 86390 1
302965 99302965 1001 86380 86390 1
302993 99302993 1001 86380 86390 1
302908 99302908 1001 86380 86390 1
302626 99302626 1001 86380 86390 1
302729 99302729 1001 86380 86390 1
302632 99302632 1001 86380 86390 1
304002 99304002 1001 86380 86390 1
303924 99303924 1001 86380 86390 1
303516 99303516 1001 86380 86390 1
303505 99303505 1001 86380 86390 1
303583 99303583 1001 86380 86390 1
303458 99303458 1001 86380 86390 1
303484 99303484 1001 86380 86390 1
304207 99304207 1001 86380 86390 1
304667 99304667 1001 86380 86390 1
304720 99304720 1001 86380 86390 1
304695 99304695 1001 86380 86390 1
304792 99304792 1001 86380 86390 1
304851 99304851 1001 86380 86390 1
304855 99304855 1001 86380 86390 1
304493 99304493 1001 86380 86390 1
304323 99304323 1001 86380 86390 1
304299 99304299 1001 86380 86390 1
304898 99304898 1001 86380 86390 1
305043 99305043 1001 86380 86390 1
305637 99305637 1001 86380 86390 1
305525 99305525 1001 86380 86390 1
305441 99305441 1001 86380 86390 1
305338 99305338 1001 86380 86390 1
305346 99305346 1001 86380 86390 1
305477 99305477 1001 86380 86390 1
305388 99305388 1001 86380 86390 1
305082 99305082 1001 86380 86390 1
305216 99305216 1001 86380 86390 1
500128 99500128 1001 86380 86390 1
500038 99500038 1001 86380 86390 1
500186 99500186 1001 86380 86390 1
500044 99500044 1001 86380 86390 1
500138 99500138 1001 86380 86390 1
500765 99500765 1001 86380 86390 1
500677 99500677 1001 86380 86390 1
500735 99500735 1001 86380 86390 1
500582 99500582 1001 86380 86390 1
500453 99500453 1001 86380 86390 1
500424 99500424 1001 86380 86390 1
500318 99500318 1001 86380 86390 1
500370 99500370 1001 86380 86390 1
500845 99500845 1001 86380 86390 1
500977 99500977 1001 86380 86390 1
501564 99501564 1001 86380 86390 1
501518 99501518 1001 86380 86390 1
501586 99501586 1001 86380 86390 1
501422 99501422 1001 86380 86390 1
501354 99501354 1001 86380 86390 1
501419 99501419 1001 86380 86390 1
501070 99501070 1001 86380 86390 1
501100 99501100 1001 86380 86390 1
501030 99501030 1001 86380 86390 1
501652 99501652 1001 86380 86390 1
501658 99501658 1001 86380 86390 1
501763 99501763 1001 86380 86390 1
502312 99502312 1001 86380 86390 1
502377 99502377 1001 86380 86390 1
502316 99502316 1001 86380 86390 1
502269 99502269 1001 86380 86390 1
502398 99502398 1001 86380 86390 1
502400 99502400 1001 86380 86390 1
502426 99502426 1001 86380 86390 1
502056 99502056 1001 86380 86390 1
502201 99502201 1001 86380 86390 1
502137 99502137 1001 86380 86390 1
502245 99502245 1001 86380 86390 1
502233 99502233 1001 86380 86390 1
501993 99501993 1001 86380 86390 1
501893 99501893 1001 86380 86390 1
501919 99501919 1001 86380 86390 1
502476 99502476 1001 86380 86390 1
502493 99502493 1001 86380 86390 1
502662 99502662 1001 86380 86390 1
502548 99502548 1001 86380 86390 1
502651 99502651 1001 86380 86390 1
502474 99502474 1001 86380 86390 1
503176 99503176 1001 86380 86390 1
503126 99503126 1001 86380 86390 1
503234 99503234 1001 86380 86390 1
503160 99503160 1001 86380 86390 1
503225 99503225 1001 86380 86390 1
503161 99503161 1001 86380 86390 1
503162 99503162 1001 86380 86390 1
503034 99503034 1001 86380 86390 1
503073 99503073 1001 86380 86390 1
502946 99502946 1001 86380 86390 1
502959 99502959 1001 86380 86390 1
502953 99502953 1001 86380 86390 1
502942 99502942 1001 86380 86390 1
502829 99502829 1001 86380 86390 1
502859 99502859 1001 86380 86390 1
503410 99503410 1001 86380 86390 1
503450 99503450 1001 86380 86390 1
503452 99503452 1001 86380 86390 1
503465 99503465 1001 86380 86390 1
503311 99503311 1001 86380 86390 1
503980 99503980 1001 86380 86390 1
503996 99503996 1001 86380 86390 1
503923 99503923 1001 86380 86390 1
504027 99504027 1001 86380 86390 1
503766 99503766 1001 86380 86390 1
503537 99503537 1001 86380 86390 1
503500 99503500 1001 86380 86390 1
504207 99504207 1001 86380 86390 1
504298 99504298 1001 86380 86390 1
504244 99504244 1001 86380 86390 1
504860 99504860 1001 86380 86390 1
504702 99504702 1001 86380 86390 1
504535 99504535 1001 86380 86390 1
504693 99504693 1001 86380 86390 1
504579 99504579 1001 86380 86390 1
504723 99504723 1001 86380 86390 1
504480 99504480 1001 86380 86390 1
504471 99504471 1001 86380 86390 1
504500 99504500 1001 86380 86390 1
504968 99504968 1001 86380 86390 1
505102 99505102 1001 86380 86390 1
505686 99505686 1001 86380 86390 1
505756 99505756 1001 86380 86390 1
505371 99505371 1001 86380 86390 1
505359 99505359 1001 86380 86390 1
505541 99505541 1001 86380 86390 1
505542 99505542 1001 86380 86390 1
505426 99505426 1001 86380 86390 1
505505 99505505 1001 86380 86390 1
505546 99505546 1001 86380 86390 1
505391 99505391 1001 86380 86390 1
505177 99505177 1001 86380 86390 1
505306 99505306 1001 86380 86390 1
505242 99505242 1001 86380 86390 1
505230 99505230 1001 86380 86390 1
505771 99505771 1001 86380 86390 1
505966 99505966 1001 86380 86390 1
505790 99505790 1001 86380 86390 1
505895 99505895 1001 86380 86390 1
506469 99506469 1001 86380 86390 1
506420 99506420 1001 86380 86390 1
506525 99506525 1001 86380 86390 1
506411 99506411 1001 86380 86390 1
506589 99506589 1001 86380 86390 1
506235 99506235 1001 86380 86390 1
506199 99506199 1001 86380 86390 1
506321 99506321 1001 86380 86390 1
506118 99506118 1001 86380 86390 1
506144 99506144 1001 86380 86390 1
506106 99506106 1001 86380 86390 1
506138 99506138 1001 86380 86390 1
506126 99506126 1001 86380 86390 1
506036 99506036 1001 86380 86390 1
506115 99506115 1001 86380 86390 1
506711 99506711 1001 86380 86390 1
506611 99506611 1001 86380 86390 1
507278 99507278 1001 86380 86390 1
507254 99507254 1001 86380 86390 1
507206 99507206 1001 86380 86390 1
507117 99507117 1001 86380 86390 1
507084 99507084 1001 86380 86390 1
507060 99507060 1001 86380 86390 1
506951 99506951 1001 86380 86390 1
506900 99506900 1001 86380 86390 1
507425 99507425 1001 86380 86390 1
507557 99507557 1001 86380 86390 1
507558 99507558 1001 86380 86390 1
507571 99507571 1001 86380 86390 1
508212 99508212 1001 86380 86390 1
508045 99508045 1001 86380 86390 1
508220 99508220 1001 86380 86390 1
508143 99508143 1001 86380 86390 1
508055 99508055 1001 86380 86390 1
507914 99507914 1001 86380 86390 1
507984 99507984 1001 86380 86390 1
507718 99507718 1001 86380 86390 1
507822 99507822 1001 86380 86390 1
508336 99508336 1001 86380 86390 1
508258 99508258 1001 86380 86390 1
508351 99508351 1001 86380 86390 1
508331 99508331 1001 86380 86390 1
508410 99508410 1001 86380 86390 1
508989 99508989 1001 86380 86390 1
509052 99509052 1001 86380 86390 1
508879 99508879 1001 86380 86390 1
508891 99508891 1001 86380 86390 1
508943 99508943 1001 86380 86390 1
508800 99508800 1001 86380 86390 1
508554 99508554 1001 86380 86390 1
509151 99509151 1001 86380 86390 1
509103 99509103 1001 86380 86390 1
509168 99509168 1001 86380 86390 1
509278 99509278 1001 86380 86390 1
509868 99509868 1001 86380 86390 1
509790 99509790 1001 86380 86390 1
509768 99509768 1001 86380 86390 1
509695 99509695 1001 86380 86390 1
509670 99509670 1001 86380 86390 1
509683 99509683 1001 86380 86390 1
509559 99509559 1001 86380 86390 1
509627 99509627 1001 86380 86390 1
509448 99509448 1001 86380 86390 1
509424 99509424 1001 86380 86390 1
509313 99509313 1001 86380 86390 1
509408 99509408 1001 86380 86390 1
509984 99509984 1001 86380 86390 1
510640 99510640 1001 86380 86390 1
510673 99510673 1001 86380 86390 1
510347 99510347 1001 86380 86390 1
510413 99510413 1001 86380 86390 1
510160 99510160 1001 86380 86390 1
510226 99510226 1001 86380 86390 1
510110 99510110 1001 86380 86390 1
510229 99510229 1001 86380 86390 1
510154 99510154 1001 86380 86390 1
510233 99510233 1001 86380 86390 1
510832 99510832 1001 86380 86390 1
511270 99511270 1001 86380 86390 1
511144 99511144 1001 86380 86390 1
511278 99511278 1001 86380 86390 1
511127 99511127 1001 86380 86390 1
510963 99510963 1001 86380 86390 1
511096 99511096 1001 86380 86390 1
510944 99510944 1001 86380 86390 1
512281 99512281 1001 86380 86390 1
512231 99512231 1001 86380 86390 1
512235 99512235 1001 86380 86390 1
512314 99512314 1001 86380 86390 1
512065 99512065 1001 86380 86390 1
511976 99511976 1001 86380 86390 1
511903 99511903 1001 86380 86390 1
511774 99511774 1001 86380 86390 1
511900 99511900 1001 86380 86390 1
512521 99512521 1001 86380 86390 1
513174 99513174 1001 86380 86390 1
513123 99513123 1001 86380 86390 1
513126 99513126 1001 86380 86390 1
513200 99513200 1001 86380 86390 1
512833 99512833 1001 86380 86390 1
512966 99512966 1001 86380 86390 1
512798 99512798 1001 86380 86390 1
512655 99512655 1001 86380 86390 1
513400 99513400 1001 86380 86390 1
513225 99513225 1001 86380 86390 1
513329 99513329 1001 86380 86390 1
513995 99513995 1001 86380 86390 1
513955 99513955 1001 86380 86390 1
513966 99513966 1001 86380 86390 1
513676 99513676 1001 86380 86390 1
513767 99513767 1001 86380 86390 1
513628 99513628 1001 86380 86390 1
513412 99513412 1001 86380 86390 1
513460 99513460 1001 86380 86390 1
513461 99513461 1001 86380 86390 1
514119 99514119 1001 86380 86390 1
514706 99514706 1001 86380 86390 1
514759 99514759 1001 86380 86390 1
514765 99514765 1001 86380 86390 1
514616 99514616 1001 86380 86390 1
514579 99514579 1001 86380 86390 1
514435 99514435 1001 86380 86390 1
514910 99514910 1001 86380 86390 1
514976 99514976 1001 86380 86390 1
514940 99514940 1001 86380 86390 1
515496 99515496 1001 86380 86390 1
515660 99515660 1001 86380 86390 1
515613 99515613 1001 86380 86390 1
515441 99515441 1001 86380 86390 1
515343 99515343 1001 86380 86390 1
515437 99515437 1001 86380 86390 1
515283 99515283 1001 86380 86390 1
515257 99515257 1001 86380 86390 1
515106 99515106 1001 86380 86390 1
515264 99515264 1001 86380 86390 1
515857 99515857 1001 86380 86390 1
515808 99515808 1001 86380 86390 1
515873 99515873 1001 86380 86390 1
516358 99516358 1001 86380 86390 1
516491 99516491 1001 86380 86390 1
516363 99516363 1001 86380 86390 1
516293 99516293 1001 86380 86390 1
516255 99516255 1001 86380 86390 1
516106 99516106 1001 86380 86390 1
516011 99516011 1001 86380 86390 1
515922 99515922 1001 86380 86390 1
515940 99515940 1001 86380 86390 1
516584 99516584 1001 86380 86390 1
516516 99516516 1001 86380 86390 1
516712 99516712 1001 86380 86390 1
517168 99517168 1001 86380 86390 1
517238 99517238 1001 86380 86390 1
517027 99517027 1001 86380 86390 1
516950 99516950 1001 86380 86390 1
517002 99517002 1001 86380 86390 1
517106 99517106 1001 86380 86390 1
517013 99517013 1001 86380 86390 1
516735 99516735 1001 86380 86390 1
516789 99516789 1001 86380 86390 1
517475 99517475 1001 86380 86390 1
517362 99517362 1001 86380 86390 1
517456 99517456 1001 86380 86390 1
518016 99518016 1001 86380 86390 1
518084 99518084 1001 86380 86390 1
517776 99517776 1001 86380 86390 1
517796 99517796 1001 86380 86390 1
517555 99517555 1001 86380 86390 1
517557 99517557 1001 86380 86390 1
517558 99517558 1001 86380 86390 1
517717 99517717 1001 86380 86390 1
517744 99517744 1001 86380 86390 1
518328 99518328 1001 86380 86390 1
518306 99518306 1001 86380 86390 1
518178 99518178 1001 86380 86390 1
518260 99518260 1001 86380 86390 1
518299 99518299 1001 86380 86390 1
518874 99518874 1001 86380 86390 1
518785 99518785 1001 86380 86390 1
518893 99518893 1001 86380 86390 1
518709 99518709 1001 86380 86390 1
518735 99518735 1001 86380 86390 1
518752 99518752 1001 86380 86390 1
518422 99518422 1001 86380 86390 1
518998 99518998 1001 86380 86390 1
519014 99519014 1001 86380 86390 1
519080 99519080 1001 86380 86390 1
519150 99519150 1001 86380 86390 1
519784 99519784 1001 86380 86390 1
519689 99519689 1001 86380 86390 1
519770 99519770 1001 86380 86390 1
519683 99519683 1001 86380 86390 1
519493 99519493 1001 86380 86390 1
519456 99519456 1001 86380 86390 1
519459 99519459 1001 86380 86390 1
519575 99519575 1001 86380 86390 1
519550 99519550 1001 86380 86390 1
519259 99519259 1001 86380 86390 1
519303 99519303 1001 86380 86390 1
519330 99519330 1001 86380 86390 1
519292 99519292 1001 86380 86390 1
519268 99519268 1001 86380 86390 1
519868 99519868 1001 86380 86390 1
520011 99520011 1001 86380 86390 1
519911 99519911 1001 86380 86390 1
519950 99519950 1001 86380 86390 1
520002 99520002 1001 86380 86390 1
520515 99520515 1001 86380 86390 1
520458 99520458 1001 86380 86390 1
520550 99520550 1001 86380 86390 1
520252 99520252 1001 86380 86390 1
520022 99520022 1001 86380 86390 1
520827 99520827 1001 86380 86390 1
520802 99520802 1001 86380 86390 1
520842 99520842 1001 86380 86390 1
520818 99520818 1001 86380 86390 1
521405 99521405 1001 86380 86390 1
521385 99521385 1001 86380 86390 1
521093 99521093 1001 86380 86390 1
521224 99521224 1001 86380 86390 1
521213 99521213 1001 86380 86390 1
521226 99521226 1001 86380 86390 1
521087 99521087 1001 86380 86390 1
521165 99521165 1001 86380 86390 1
521180 99521180 1001 86380 86390 1
522161 99522161 1001 86380 86390 1
522040 99522040 1001 86380 86390 1
522033 99522033 1001 86380 86390 1
521710 99521710 1001 86380 86390 1
521836 99521836 1001 86380 86390 1
522361 99522361 1001 86380 86390 1
523082 99523082 1001 86380 86390 1
523057 99523057 1001 86380 86390 1
523008 99523008 1001 86380 86390 1
522923 99522923 1001 86380 86390 1
523015 99523015 1001 86380 86390 1
522790 99522790 1001 86380 86390 1
522909 99522909 1001 86380 86390 1
522871 99522871 1001 86380 86390 1
522912 99522912 1001 86380 86390 1
522680 99522680 1001 86380 86390 1
523129 99523129 1001 86380 86390 1
523222 99523222 1001 86380 86390 1
523251 99523251 1001 86380 86390 1
523277 99523277 1001 86380 86390 1
523294 99523294 1001 86380 86390 1
523881 99523881 1001 86380 86390 1
523843 99523843 1001 86380 86390 1
523871 99523871 1001 86380 86390 1
523917 99523917 1001 86380 86390 1
523902 99523902 1001 86380 86390 1
523600 99523600 1001 86380 86390 1
523615 99523615 1001 86380 86390 1
523339 99523339 1001 86380 86390 1
523384 99523384 1001 86380 86390 1
524102 99524102 1001 86380 86390 1
524115 99524115 1001 86380 86390 1
524093 99524093 1001 86380 86390 1
523978 99523978 1001 86380 86390 1
524706 99524706 1001 86380 86390 1
524604 99524604 1001 86380 86390 1
524637 99524637 1001 86380 86390 1
524406 99524406 1001 86380 86390 1
524333 99524333 1001 86380 86390 1
524212 99524212 1001 86380 86390 1
524884 99524884 1001 86380 86390 1
524914 99524914 1001 86380 86390 1
524812 99524812 1001 86380 86390 1
524789 99524789 1001 86380 86390 1
525432 99525432 1001 86380 86390 1
525486 99525486 1001 86380 86390 1
525399 99525399 1001 86380 86390 1
525235 99525235 1001 86380 86390 1
525041 99525041 1001 86380 86390 1
525068 99525068 1001 86380 86390 1
525718 99525718 1001 86380 86390 1
525643 99525643 1001 86380 86390 1
526284 99526284 1001 86380 86390 1
526339 99526339 1001 86380 86390 1
526076 99526076 1001 86380 86390 1
526018 99526018 1001 86380 86390 1
526071 99526071 1001 86380 86390 1
525952 99525952 1001 86380 86390 1
525888 99525888 1001 86380 86390 1
525940 99525940 1001 86380 86390 1
525954 99525954 1001 86380 86390 1
525864 99525864 1001 86380 86390 1
525918 99525918 1001 86380 86390 1
526579 99526579 1001 86380 86390 1
526465 99526465 1001 86380 86390 1
526549 99526549 1001 86380 86390 1
527237 99527237 1001 86380 86390 1
527157 99527157 1001 86380 86390 1
526929 99526929 1001 86380 86390 1
526964 99526964 1001 86380 86390 1
526719 99526719 1001 86380 86390 1
526673 99526673 1001 86380 86390 1
526692 99526692 1001 86380 86390 1
527418 99527418 1001 86380 86390 1
527348 99527348 1001 86380 86390 1
528028 99528028 1001 86380 86390 1
527915 99527915 1001 86380 86390 1
527967 99527967 1001 86380 86390 1
528060 99528060 1001 86380 86390 1
527820 99527820 1001 86380 86390 1
528150 99528150 1001 86380 86390 1
528264 99528264 1001 86380 86390 1
528724 99528724 1001 86380 86390 1
528562 99528562 1001 86380 86390 1
528371 99528371 1001 86380 86390 1
528462 99528462 1001 86380 86390 1
528475 99528475 1001 86380 86390 1
528385 99528385 1001 86380 86390 1
528355 99528355 1001 86380 86390 1
529010 99529010 1001 86380 86390 1
529665 99529665 1001 86380 86390 1
529590 99529590 1001 86380 86390 1
529668 99529668 1001 86380 86390 1
529643 99529643 1001 86380 86390 1
529529 99529529 1001 86380 86390 1
529356 99529356 1001 86380 86390 1
529344 99529344 1001 86380 86390 1
529413 99529413 1001 86380 86390 1
529503 99529503 1001 86380 86390 1
529161 99529161 1001 86380 86390 1
529854 99529854 1001 86380 86390 1
529925 99529925 1001 86380 86390 1
530433 99530433 1001 86380 86390 1
530222 99530222 1001 86380 86390 1
530248 99530248 1001 86380 86390 1
530185 99530185 1001 86380 86390 1
530242 99530242 1001 86380 86390 1
529940 99529940 1001 86380 86390 1
529968 99529968 1001 86380 86390 1
530111 99530111 1001 86380 86390 1
530607 99530607 1001 86380 86390 1
530750 99530750 1001 86380 86390 1
530586 99530586 1001 86380 86390 1
530601 99530601 1001 86380 86390 1
531304 99531304 1001 86380 86390 1
531224 99531224 1001 86380 86390 1
531060 99531060 1001 86380 86390 1
531125 99531125 1001 86380 86390 1
531157 99531157 1001 86380 86390 1
530849 99530849 1001 86380 86390 1
530915 99530915 1001 86380 86390 1
530864 99530864 1001 86380 86390 1
530779 99530779 1001 86380 86390 1
530767 99530767 1001 86380 86390 1
530796 99530796 1001 86380 86390 1
531573 99531573 1001 86380 86390 1
531517 99531517 1001 86380 86390 1
532066 99532066 1001 86380 86390 1
532017 99532017 1001 86380 86390 1
532195 99532195 1001 86380 86390 1
531884 99531884 1001 86380 86390 1
531924 99531924 1001 86380 86390 1
531902 99531902 1001 86380 86390 1
531994 99531994 1001 86380 86390 1
531828 99531828 1001 86380 86390 1
531727 99531727 1001 86380 86390 1
531704 99531704 1001 86380 86390 1
531669 99531669 1001 86380 86390 1
532982 99532982 1001 86380 86390 1
533017 99533017 1001 86380 86390 1
532992 99532992 1001 86380 86390 1
532850 99532850 1001 86380 86390 1
532876 99532876 1001 86380 86390 1
532645 99532645 1001 86380 86390 1
532663 99532663 1001 86380 86390 1
532772 99532772 1001 86380 86390 1
532734 99532734 1001 86380 86390 1
532630 99532630 1001 86380 86390 1
532748 99532748 1001 86380 86390 1
532444 99532444 1001 86380 86390 1
532419 99532419 1001 86380 86390 1
532475 99532475 1001 86380 86390 1
533198 99533198 1001 86380 86390 1
533161 99533161 1001 86380 86390 1
532620 99532620 1001 86380 86390 1
533234 99533234 1001 86380 86390 1
533821 99533821 1001 86380 86390 1
533731 99533731 1001 86380 86390 1
533744 99533744 1001 86380 86390 1
533852 99533852 1001 86380 86390 1
533605 99533605 1001 86380 86390 1
533302 99533302 1001 86380 86390 1
533397 99533397 1001 86380 86390 1
533415 99533415 1001 86380 86390 1
533881 99533881 1001 86380 86390 1
534024 99534024 1001 86380 86390 1
533885 99533885 1001 86380 86390 1
533890 99533890 1001 86380 86390 1
534046 99534046 1001 86380 86390 1
533906 99533906 1001 86380 86390 1
534620 99534620 1001 86380 86390 1
534657 99534657 1001 86380 86390 1
534388 99534388 1001 86380 86390 1
534441 99534441 1001 86380 86390 1
534455 99534455 1001 86380 86390 1
534128 99534128 1001 86380 86390 1
534065 99534065 1001 86380 86390 1
534069 99534069 1001 86380 86390 1
534212 99534212 1001 86380 86390 1
534124 99534124 1001 86380 86390 1
534817 99534817 1001 86380 86390 1
534822 99534822 1001 86380 86390 1
535338 99535338 1001 86380 86390 1
535429 99535429 1001 86380 86390 1
535136 99535136 1001 86380 86390 1
535190 99535190 1001 86380 86390 1
535168 99535168 1001 86380 86390 1
535304 99535304 1001 86380 86390 1
535058 99535058 1001 86380 86390 1
534937 99534937 1001 86380 86390 1
534898 99534898 1001 86380 86390 1
535577 99535577 1001 86380 86390 1
535649 99535649 1001 86380 86390 1
536170 99536170 1001 86380 86390 1
536216 99536216 1001 86380 86390 1
536244 99536244 1001 86380 86390 1
536167 99536167 1001 86380 86390 1
536206 99536206 1001 86380 86390 1
536143 99536143 1001 86380 86390 1
535925 99535925 1001 86380 86390 1
535998 99535998 1001 86380 86390 1
535895 99535895 1001 86380 86390 1
536541 99536541 1001 86380 86390 1
537050 99537050 1001 86380 86390 1
537000 99537000 1001 86380 86390 1
536989 99536989 1001 86380 86390 1
536817 99536817 1001 86380 86390 1
536846 99536846 1001 86380 86390 1
536795 99536795 1001 86380 86390 1
536955 99536955 1001 86380 86390 1
536714 99536714 1001 86380 86390 1
537200 99537200 1001 86380 86390 1
537967 99537967 1001 86380 86390 1
537792 99537792 1001 86380 86390 1
537694 99537694 1001 86380 86390 1
537725 99537725 1001 86380 86390 1
537635 99537635 1001 86380 86390 1
537713 99537713 1001 86380 86390 1
537610 99537610 1001 86380 86390 1
537623 99537623 1001 86380 86390 1
537432 99537432 1001 86380 86390 1
537449 99537449 1001 86380 86390 1
537541 99537541 1001 86380 86390 1
537453 99537453 1001 86380 86390 1
538004 99538004 1001 86380 86390 1
538008 99538008 1001 86380 86390 1
538104 99538104 1001 86380 86390 1
538092 99538092 1001 86380 86390 1
538675 99538675 1001 86380 86390 1
538792 99538792 1001 86380 86390 1
538653 99538653 1001 86380 86390 1
538666 99538666 1001 86380 86390 1
538774 99538774 1001 86380 86390 1
538685 99538685 1001 86380 86390 1
538418 99538418 1001 86380 86390 1
538319 99538319 1001 86380 86390 1
538397 99538397 1001 86380 86390 1
538231 99538231 1001 86380 86390 1
538968 99538968 1001 86380 86390 1
538981 99538981 1001 86380 86390 1
538853 99538853 1001 86380 86390 1
538908 99538908 1001 86380 86390 1
538973 99538973 1001 86380 86390 1
538924 99538924 1001 86380 86390 1
539015 99539015 1001 86380 86390 1
539463 99539463 1001 86380 86390 1
539532 99539532 1001 86380 86390 1
539571 99539571 1001 86380 86390 1
539444 99539444 1001 86380 86390 1
539373 99539373 1001 86380 86390 1
539378 99539378 1001 86380 86390 1
539262 99539262 1001 86380 86390 1
539185 99539185 1001 86380 86390 1
539677 99539677 1001 86380 86390 1
539694 99539694 1001 86380 86390 1
539711 99539711 1001 86380 86390 1
539840 99539840 1001 86380 86390 1
539740 99539740 1001 86380 86390 1
540393 99540393 1001 86380 86390 1
540451 99540451 1001 86380 86390 1
540158 99540158 1001 86380 86390 1
540068 99540068 1001 86380 86390 1
540082 99540082 1001 86380 86390 1
540229 99540229 1001 86380 86390 1
540231 99540231 1001 86380 86390 1
540180 99540180 1001 86380 86390 1
539954 99539954 1001 86380 86390 1
539943 99539943 1001 86380 86390 1
539971 99539971 1001 86380 86390 1
540012 99540012 1001 86380 86390 1
540607 99540607 1001 86380 86390 1
540628 99540628 1001 86380 86390 1
540566 99540566 1001 86380 86390 1
541267 99541267 1001 86380 86390 1
541269 99541269 1001 86380 86390 1
541275 99541275 1001 86380 86390 1
541237 99541237 1001 86380 86390 1
541189 99541189 1001 86380 86390 1
540941 99540941 1001 86380 86390 1
541060 99541060 1001 86380 86390 1
540776 99540776 1001 86380 86390 1
540685 99540685 1001 86380 86390 1
540743 99540743 1001 86380 86390 1
540873 99540873 1001 86380 86390 1
540693 99540693 1001 86380 86390 1
540813 99540813 1001 86380 86390 1
541330 99541330 1001 86380 86390 1
541367 99541367 1001 86380 86390 1
541965 99541965 1001 86380 86390 1
542081 99542081 1001 86380 86390 1
542093 99542093 1001 86380 86390 1
542039 99542039 1001 86380 86390 1
541810 99541810 1001 86380 86390 1
541837 99541837 1001 86380 86390 1
541847 99541847 1001 86380 86390 1
541783 99541783 1001 86380 86390 1
542235 99542235 1001 86380 86390 1
542225 99542225 1001 86380 86390 1
542277 99542277 1001 86380 86390 1
542257 99542257 1001 86380 86390 1
542843 99542843 1001 86380 86390 1
542918 99542918 1001 86380 86390 1
542821 99542821 1001 86380 86390 1
542902 99542902 1001 86380 86390 1
542851 99542851 1001 86380 86390 1
542932 99542932 1001 86380 86390 1
542368 99542368 1001 86380 86390 1
542489 99542489 1001 86380 86390 1
543060 99543060 1001 86380 86390 1
543090 99543090 1001 86380 86390 1
543053 99543053 1001 86380 86390 1
543015 99543015 1001 86380 86390 1
542990 99542990 1001 86380 86390 1
543069 99543069 1001 86380 86390 1
543696 99543696 1001 86380 86390 1
543595 99543595 1001 86380 86390 1
543754 99543754 1001 86380 86390 1
543679 99543679 1001 86380 86390 1
543441 99543441 1001 86380 86390 1
543519 99543519 1001 86380 86390 1
543368 99543368 1001 86380 86390 1
543241 99543241 1001 86380 86390 1
543283 99543283 1001 86380 86390 1
543336 99543336 1001 86380 86390 1
543298 99543298 1001 86380 86390 1
543354 99543354 1001 86380 86390 1
543318 99543318 1001 86380 86390 1
543956 99543956 1001 86380 86390 1
543970 99543970 1001 86380 86390 1
543844 99543844 1001 86380 86390 1
544533 99544533 1001 86380 86390 1
544344 99544344 1001 86380 86390 1
544319 99544319 1001 86380 86390 1
544035 99544035 1001 86380 86390 1
544101 99544101 1001 86380 86390 1
544065 99544065 1001 86380 86390 1
544144 99544144 1001 86380 86390 1
544674 99544674 1001 86380 86390 1
544600 99544600 1001 86380 86390 1
544630 99544630 1001 86380 86390 1
428885 206 1001 35820 36237 1
511919 820 1001 64452 64752 1
511921 821 1002 53255 58099 1
523390 623 1001 48646 48945 1
537459 1034 1002 29563 33735 1
400167 99400167 1001 86380 86390 1
400181 99400181 1001 86380 86390 1
400359 99400359 1001 86380 86390 1
400563 99400563 1001 86380 86390 1
400524 99400524 1001 86380 86390 1
401119 99401119 1001 86380 86390 1
401185 99401185 1001 86380 86390 1
401464 99401464 1001 86380 86390 1
401543 99401543 1001 86380 86390 1
401679 99401679 1001 86380 86390 1
401881 99401881 1001 86380 86390 1
401853 99401853 1001 86380 86390 1
402071 99402071 1001 86380 86390 1
402472 99402472 1001 86380 86390 1
402559 99402559 1001 86380 86390 1
402566 99402566 1001 86380 86390 1
402591 99402591 1001 86380 86390 1
402710 99402710 1001 86380 86390 1
403179 99403179 1001 86380 86390 1
403622 99403622 1001 86380 86390 1
404155 99404155 1001 86380 86390 1
404464 99404464 1001 86380 86390 1
404656 99404656 1001 86380 86390 1
404902 99404902 1001 86380 86390 1
404956 99404956 1001 86380 86390 1
405211 99405211 1001 86380 86390 1
405307 99405307 1001 86380 86390 1
405359 99405359 1001 86380 86390 1
405461 99405461 1001 86380 86390 1
405652 99405652 1001 86380 86390 1
405591 99405591 1001 86380 86390 1
405772 99405772 1001 86380 86390 1
406001 99406001 1001 86380 86390 1
406054 99406054 1001 86380 86390 1
406146 99406146 1001 86380 86390 1
406101 99406101 1001 86380 86390 1
406231 99406231 1001 86380 86390 1
406182 99406182 1001 86380 86390 1
406368 99406368 1001 86380 86390 1
406469 99406469 1001 86380 86390 1
406607 99406607 1001 86380 86390 1
406777 99406777 1001 86380 86390 1
407129 99407129 1001 86380 86390 1
407200 99407200 1001 86380 86390 1
407244 99407244 1001 86380 86390 1
407033 99407033 1001 86380 86390 1
407414 99407414 1001 86380 86390 1
407665 99407665 1001 86380 86390 1
407670 99407670 1001 86380 86390 1
407588 99407588 1001 86380 86390 1
407618 99407618 1001 86380 86390 1
407714 99407714 1001 86380 86390 1
407756 99407756 1001 86380 86390 1
407880 99407880 1001 86380 86390 1
408054 99408054 1001 86380 86390 1
408460 99408460 1001 86380 86390 1
408827 99408827 1001 86380 86390 1
408848 99408848 1001 86380 86390 1
409063 99409063 1001 86380 86390 1
409117 99409117 1001 86380 86390 1
409506 99409506 1001 86380 86390 1
409637 99409637 1001 86380 86390 1
409742 99409742 1001 86380 86390 1
409746 99409746 1001 86380 86390 1
409700 99409700 1001 86380 86390 1
409702 99409702 1001 86380 86390 1
409924 99409924 1001 86380 86390 1
410280 99410280 1001 86380 86390 1
410405 99410405 1001 86380 86390 1
410576 99410576 1001 86380 86390 1
410783 99410783 1001 86380 86390 1
410764 99410764 1001 86380 86390 1
410929 99410929 1001 86380 86390 1
411085 99411085 1001 86380 86390 1
411087 99411087 1001 86380 86390 1
411139 99411139 1001 86380 86390 1
411726 99411726 1001 86380 86390 1
411809 99411809 1001 86380 86390 1
411892 99411892 1001 86380 86390 1
412023 99412023 1001 86380 86390 1
412152 99412152 1001 86380 86390 1
412132 99412132 1001 86380 86390 1
412282 99412282 1001 86380 86390 1
412472 99412472 1001 86380 86390 1
412752 99412752 1001 86380 86390 1
412887 99412887 1001 86380 86390 1
414952 99414952 1001 86380 86390 1
414932 99414932 1001 86380 86390 1
415102 99415102 1001 86380 86390 1
415049 99415049 1001 86380 86390 1
414894 99414894 1001 86380 86390 1
414646 99414646 1001 86380 86390 1
414251 99414251 1001 86380 86390 1
414269 99414269 1001 86380 86390 1
414285 99414285 1001 86380 86390 1
414316 99414316 1001 86380 86390 1
415720 99415720 1001 86380 86390 1
415623 99415623 1001 86380 86390 1
415484 99415484 1001 86380 86390 1
415688 99415688 1001 86380 86390 1
416819 99416819 1001 86380 86390 1
416370 99416370 1001 86380 86390 1
416416 99416416 1001 86380 86390 1
416034 99416034 1001 86380 86390 1
415998 99415998 1001 86380 86390 1
415823 99415823 1001 86380 86390 1
415955 99415955 1001 86380 86390 1
417382 99417382 1001 86380 86390 1
417226 99417226 1001 86380 86390 1
418743 99418743 1001 86380 86390 1
418584 99418584 1001 86380 86390 1
418062 99418062 1001 86380 86390 1
418144 99418144 1001 86380 86390 1
418263 99418263 1001 86380 86390 1
417795 99417795 1001 86380 86390 1
417916 99417916 1001 86380 86390 1
417839 99417839 1001 86380 86390 1
417935 99417935 1001 86380 86390 1
417846 99417846 1001 86380 86390 1
419192 99419192 1001 86380 86390 1
418953 99418953 1001 86380 86390 1
418959 99418959 1001 86380 86390 1
419037 99419037 1001 86380 86390 1
419121 99419121 1001 86380 86390 1
419074 99419074 1001 86380 86390 1
420355 99420355 1001 86380 86390 1
420413 99420413 1001 86380 86390 1
420290 99420290 1001 86380 86390 1
420269 99420269 1001 86380 86390 1
419630 99419630 1001 86380 86390 1
419296 99419296 1001 86380 86390 1
419362 99419362 1001 86380 86390 1
419311 99419311 1001 86380 86390 1
419368 99419368 1001 86380 86390 1
420502 99420502 1001 86380 86390 1
420629 99420629 1001 86380 86390 1
420558 99420558 1001 86380 86390 1
421794 99421794 1001 86380 86390 1
421742 99421742 1001 86380 86390 1
421982 99421982 1001 86380 86390 1
421695 99421695 1001 86380 86390 1
421787 99421787 1001 86380 86390 1
421954 99421954 1001 86380 86390 1
421812 99421812 1001 86380 86390 1
421352 99421352 1001 86380 86390 1
421552 99421552 1001 86380 86390 1
421063 99421063 1001 86380 86390 1
421246 99421246 1001 86380 86390 1
422388 99422388 1001 86380 86390 1
422121 99422121 1001 86380 86390 1
423601 99423601 1001 86380 86390 1
423336 99423336 1001 86380 86390 1
423752 99423752 1001 86380 86390 1
423441 99423441 1001 86380 86390 1
423269 99423269 1001 86380 86390 1
423058 99423058 1001 86380 86390 1
423097 99423097 1001 86380 86390 1
423120 99423120 1001 86380 86390 1
422910 99422910 1001 86380 86390 1
422864 99422864 1001 86380 86390 1
422569 99422569 1001 86380 86390 1
424045 99424045 1001 86380 86390 1
423878 99423878 1001 86380 86390 1
423979 99423979 1001 86380 86390 1
424145 99424145 1001 86380 86390 1
425013 99425013 1001 86380 86390 1
424885 99424885 1001 86380 86390 1
424716 99424716 1001 86380 86390 1
424892 99424892 1001 86380 86390 1
424821 99424821 1001 86380 86390 1
424369 99424369 1001 86380 86390 1
424189 99424189 1001 86380 86390 1
424203 99424203 1001 86380 86390 1
424308 99424308 1001 86380 86390 1
424408 99424408 1001 86380 86390 1
425561 99425561 1001 86380 86390 1
425780 99425780 1001 86380 86390 1
426943 99426943 1001 86380 86390 1
427032 99427032 1001 86380 86390 1
427059 99427059 1001 86380 86390 1
426692 99426692 1001 86380 86390 1
426623 99426623 1001 86380 86390 1
426382 99426382 1001 86380 86390 1
426360 99426360 1001 86380 86390 1
426565 99426565 1001 86380 86390 1
426336 99426336 1001 86380 86390 1
426500 99426500 1001 86380 86390 1
426420 99426420 1001 86380 86390 1
426194 99426194 1001 86380 86390 1
426073 99426073 1001 86380 86390 1
425930 99425930 1001 86380 86390 1
426059 99426059 1001 86380 86390 1
426174 99426174 1001 86380 86390 1
427251 99427251 1001 86380 86390 1
427524 99427524 1001 86380 86390 1
428632 99428632 1001 86380 86390 1
428505 99428505 1001 86380 86390 1
428616 99428616 1001 86380 86390 1
428628 99428628 1001 86380 86390 1
428340 99428340 1001 86380 86390 1
427930 99427930 1001 86380 86390 1
428144 99428144 1001 86380 86390 1
427777 99427777 1001 86380 86390 1
427736 99427736 1001 86380 86390 1
427819 99427819 1001 86380 86390 1
429174 99429174 1001 86380 86390 1
429129 99429129 1001 86380 86390 1
428770 99428770 1001 86380 86390 1
428775 99428775 1001 86380 86390 1
429036 99429036 1001 86380 86390 1
430044 99430044 1001 86380 86390 1
430174 99430174 1001 86380 86390 1
430181 99430181 1001 86380 86390 1
430201 99430201 1001 86380 86390 1
430288 99430288 1001 86380 86390 1
430240 99430240 1001 86380 86390 1
429743 99429743 1001 86380 86390 1
429945 99429945 1001 86380 86390 1
429827 99429827 1001 86380 86390 1
429923 99429923 1001 86380 86390 1
429178 99429178 1001 86380 86390 1
429397 99429397 1001 86380 86390 1
430579 99430579 1001 86380 86390 1
430709 99430709 1001 86380 86390 1
430777 99430777 1001 86380 86390 1
430813 99430813 1001 86380 86390 1
431910 99431910 1001 86380 86390 1
431509 99431509 1001 86380 86390 1
431573 99431573 1001 86380 86390 1
431371 99431371 1001 86380 86390 1
431089 99431089 1001 86380 86390 1
432264 99432264 1001 86380 86390 1
433320 99433320 1001 86380 86390 1
433364 99433364 1001 86380 86390 1
433600 99433600 1001 86380 86390 1
433331 99433331 1001 86380 86390 1
433405 99433405 1001 86380 86390 1
433304 99433304 1001 86380 86390 1
433095 99433095 1001 86380 86390 1
432853 99432853 1001 86380 86390 1
432737 99432737 1001 86380 86390 1
432872 99432872 1001 86380 86390 1
433749 99433749 1001 86380 86390 1
434092 99434092 1001 86380 86390 1
433898 99433898 1001 86380 86390 1
433904 99433904 1001 86380 86390 1
433880 99433880 1001 86380 86390 1
433911 99433911 1001 86380 86390 1
434088 99434088 1001 86380 86390 1
435433 99435433 1001 86380 86390 1
435042 99435042 1001 86380 86390 1
435203 99435203 1001 86380 86390 1
435395 99435395 1001 86380 86390 1
435242 99435242 1001 86380 86390 1
434738 99434738 1001 86380 86390 1
434741 99434741 1001 86380 86390 1
434984 99434984 1001 86380 86390 1
434263 99434263 1001 86380 86390 1
434343 99434343 1001 86380 86390 1
434236 99434236 1001 86380 86390 1
434354 99434354 1001 86380 86390 1
435526 99435526 1001 86380 86390 1
435552 99435552 1001 86380 86390 1
435739 99435739 1001 86380 86390 1
435584 99435584 1001 86380 86390 1
435744 99435744 1001 86380 86390 1
437055 99437055 1001 86380 86390 1
436793 99436793 1001 86380 86390 1
436730 99436730 1001 86380 86390 1
436456 99436456 1001 86380 86390 1
436674 99436674 1001 86380 86390 1
436696 99436696 1001 86380 86390 1
436166 99436166 1001 86380 86390 1
436078 99436078 1001 86380 86390 1
436173 99436173 1001 86380 86390 1
436148 99436148 1001 86380 86390 1
436191 99436191 1001 86380 86390 1
437186 99437186 1001 86380 86390 1
437241 99437241 1001 86380 86390 1
437198 99437198 1001 86380 86390 1
300706 99300706 1001 86380 86390 1
300529 99300529 1001 86380 86390 1
300648 99300648 1001 86380 86390 1
300331 99300331 1001 86380 86390 1
300477 99300477 1001 86380 86390 1
300402 99300402 1001 86380 86390 1
300391 99300391 1001 86380 86390 1
300443 99300443 1001 86380 86390 1
300121 99300121 1001 86380 86390 1
300213 99300213 1001 86380 86390 1
300314 99300314 1001 86380 86390 1
300896 99300896 1001 86380 86390 1
300767 99300767 1001 86380 86390 1
300736 99300736 1001 86380 86390 1
301454 99301454 1001 86380 86390 1
301525 99301525 1001 86380 86390 1
301379 99301379 1001 86380 86390 1
301405 99301405 1001 86380 86390 1
301462 99301462 1001 86380 86390 1
301246 99301246 1001 86380 86390 1
301145 99301145 1001 86380 86390 1
301206 99301206 1001 86380 86390 1
301067 99301067 1001 86380 86390 1
301029 99301029 1001 86380 86390 1
301748 99301748 1001 86380 86390 1
301351 99301351 1001 86380 86390 1
301750 99301750 1001 86380 86390 1
301635 99301635 1001 86380 86390 1
301752 99301752 1001 86380 86390 1
301562 99301562 1001 86380 86390 1
302377 99302377 1001 86380 86390 1
301987 99301987 1001 86380 86390 1
302131 99302131 1001 86380 86390 1
301853 99301853 1001 86380 86390 1
301866 99301866 1001 86380 86390 1
301802 99301802 1001 86380 86390 1
301832 99301832 1001 86380 86390 1
301794 99301794 1001 86380 86390 1
301925 99301925 1001 86380 86390 1
301849 99301849 1001 86380 86390 1
302404 99302404 1001 86380 86390 1
302444 99302444 1001 86380 86390 1
302535 99302535 1001 86380 86390 1
302489 99302489 1001 86380 86390 1
302581 99302581 1001 86380 86390 1
302415 99302415 1001 86380 86390 1
303172 99303172 1001 86380 86390 1
303095 99303095 1001 86380 86390 1
303021 99303021 1001 86380 86390 1
303167 99303167 1001 86380 86390 1
302796 99302796 1001 86380 86390 1
302839 99302839 1001 86380 86390 1
302881 99302881 1001 86380 86390 1
302869 99302869 1001 86380 86390 1
302726 99302726 1001 86380 86390 1
303343 99303343 1001 86380 86390 1
303983 99303983 1001 86380 86390 1
304006 99304006 1001 86380 86390 1
303961 99303961 1001 86380 86390 1
303976 99303976 1001 86380 86390 1
303782 99303782 1001 86380 86390 1
303745 99303745 1001 86380 86390 1
303746 99303746 1001 86380 86390 1
303683 99303683 1001 86380 86390 1
303494 99303494 1001 86380 86390 1
303572 99303572 1001 86380 86390 1
303509 99303509 1001 86380 86390 1
303613 99303613 1001 86380 86390 1
303448 99303448 1001 86380 86390 1
304095 99304095 1001 86380 86390 1
304238 99304238 1001 86380 86390 1
304188 99304188 1001 86380 86390 1
304202 99304202 1001 86380 86390 1
304164 99304164 1001 86380 86390 1
304128 99304128 1001 86380 86390 1
304180 99304180 1001 86380 86390 1
304834 99304834 1001 86380 86390 1
304752 99304752 1001 86380 86390 1
304843 99304843 1001 86380 86390 1
304677 99304677 1001 86380 86390 1
304853 99304853 1001 86380 86390 1
304622 99304622 1001 86380 86390 1
304483 99304483 1001 86380 86390 1
304311 99304311 1001 86380 86390 1
304247 99304247 1001 86380 86390 1
304869 99304869 1001 86380 86390 1
304962 99304962 1001 86380 86390 1
305017 99305017 1001 86380 86390 1
304968 99304968 1001 86380 86390 1
304957 99304957 1001 86380 86390 1
305050 99305050 1001 86380 86390 1
305682 99305682 1001 86380 86390 1
305641 99305641 1001 86380 86390 1
305580 99305580 1001 86380 86390 1
305322 99305322 1001 86380 86390 1
305374 99305374 1001 86380 86390 1
305212 99305212 1001 86380 86390 1
305112 99305112 1001 86380 86390 1
305245 99305245 1001 86380 86390 1
305686 99305686 1001 86380 86390 1
500042 99500042 1001 86380 86390 1
500083 99500083 1001 86380 86390 1
305690 99305690 1001 86380 86390 1
500780 99500780 1001 86380 86390 1
500792 99500792 1001 86380 86390 1
500666 99500666 1001 86380 86390 1
500619 99500619 1001 86380 86390 1
500440 99500440 1001 86380 86390 1
500508 99500508 1001 86380 86390 1
500419 99500419 1001 86380 86390 1
500529 99500529 1001 86380 86390 1
500245 99500245 1001 86380 86390 1
500379 99500379 1001 86380 86390 1
500382 99500382 1001 86380 86390 1
500360 99500360 1001 86380 86390 1
500837 99500837 1001 86380 86390 1
501455 99501455 1001 86380 86390 1
501469 99501469 1001 86380 86390 1
501482 99501482 1001 86380 86390 1
501445 99501445 1001 86380 86390 1
501421 99501421 1001 86380 86390 1
501233 99501233 1001 86380 86390 1
501246 99501246 1001 86380 86390 1
501102 99501102 1001 86380 86390 1
501141 99501141 1001 86380 86390 1
501090 99501090 1001 86380 86390 1
501194 99501194 1001 86380 86390 1
501131 99501131 1001 86380 86390 1
501056 99501056 1001 86380 86390 1
501793 99501793 1001 86380 86390 1
501773 99501773 1001 86380 86390 1
501657 99501657 1001 86380 86390 1
502300 99502300 1001 86380 86390 1
502431 99502431 1001 86380 86390 1
502307 99502307 1001 86380 86390 1
502271 99502271 1001 86380 86390 1
502196 99502196 1001 86380 86390 1
501879 99501879 1001 86380 86390 1
501868 99501868 1001 86380 86390 1
502516 99502516 1001 86380 86390 1
502531 99502531 1001 86380 86390 1
503150 99503150 1001 86380 86390 1
503258 99503258 1001 86380 86390 1
503233 99503233 1001 86380 86390 1
503285 99503285 1001 86380 86390 1
502998 99502998 1001 86380 86390 1
502865 99502865 1001 86380 86390 1
502870 99502870 1001 86380 86390 1
502730 99502730 1001 86380 86390 1
502874 99502874 1001 86380 86390 1
502798 99502798 1001 86380 86390 1
504009 99504009 1001 86380 86390 1
503984 99503984 1001 86380 86390 1
503961 99503961 1001 86380 86390 1
504116 99504116 1001 86380 86390 1
503837 99503837 1001 86380 86390 1
503510 99503510 1001 86380 86390 1
503515 99503515 1001 86380 86390 1
503581 99503581 1001 86380 86390 1
503686 99503686 1001 86380 86390 1
503676 99503676 1001 86380 86390 1
504228 99504228 1001 86380 86390 1
504836 99504836 1001 86380 86390 1
504811 99504811 1001 86380 86390 1
504799 99504799 1001 86380 86390 1
504720 99504720 1001 86380 86390 1
504552 99504552 1001 86380 86390 1
504699 99504699 1001 86380 86390 1
504479 99504479 1001 86380 86390 1
504428 99504428 1001 86380 86390 1
504352 99504352 1001 86380 86390 1
504482 99504482 1001 86380 86390 1
504508 99504508 1001 86380 86390 1
504532 99504532 1001 86380 86390 1
505101 99505101 1001 86380 86390 1
505042 99505042 1001 86380 86390 1
505693 99505693 1001 86380 86390 1
505500 99505500 1001 86380 86390 1
505553 99505553 1001 86380 86390 1
505528 99505528 1001 86380 86390 1
505415 99505415 1001 86380 86390 1
505376 99505376 1001 86380 86390 1
505457 99505457 1001 86380 86390 1
505307 99505307 1001 86380 86390 1
505246 99505246 1001 86380 86390 1
505171 99505171 1001 86380 86390 1
505212 99505212 1001 86380 86390 1
505807 99505807 1001 86380 86390 1
505952 99505952 1001 86380 86390 1
505932 99505932 1001 86380 86390 1
506574 99506574 1001 86380 86390 1
506552 99506552 1001 86380 86390 1
506366 99506366 1001 86380 86390 1
506315 99506315 1001 86380 86390 1
506305 99506305 1001 86380 86390 1
506349 99506349 1001 86380 86390 1
506172 99506172 1001 86380 86390 1
506056 99506056 1001 86380 86390 1
506738 99506738 1001 86380 86390 1
506791 99506791 1001 86380 86390 1
506617 99506617 1001 86380 86390 1
507237 99507237 1001 86380 86390 1
507354 99507354 1001 86380 86390 1
507090 99507090 1001 86380 86390 1
507078 99507078 1001 86380 86390 1
507015 99507015 1001 86380 86390 1
507028 99507028 1001 86380 86390 1
507055 99507055 1001 86380 86390 1
506835 99506835 1001 86380 86390 1
507462 99507462 1001 86380 86390 1
507542 99507542 1001 86380 86390 1
507555 99507555 1001 86380 86390 1
507532 99507532 1001 86380 86390 1
507533 99507533 1001 86380 86390 1
507600 99507600 1001 86380 86390 1
508082 99508082 1001 86380 86390 1
508234 99508234 1001 86380 86390 1
507866 99507866 1001 86380 86390 1
507873 99507873 1001 86380 86390 1
507749 99507749 1001 86380 86390 1
507775 99507775 1001 86380 86390 1
507648 99507648 1001 86380 86390 1
507702 99507702 1001 86380 86390 1
508275 99508275 1001 86380 86390 1
508910 99508910 1001 86380 86390 1
508944 99508944 1001 86380 86390 1
508843 99508843 1001 86380 86390 1
508808 99508808 1001 86380 86390 1
508810 99508810 1001 86380 86390 1
508790 99508790 1001 86380 86390 1
508589 99508589 1001 86380 86390 1
508500 99508500 1001 86380 86390 1
508643 99508643 1001 86380 86390 1
509115 99509115 1001 86380 86390 1
509736 99509736 1001 86380 86390 1
509804 99509804 1001 86380 86390 1
509794 99509794 1001 86380 86390 1
509593 99509593 1001 86380 86390 1
509557 99509557 1001 86380 86390 1
509614 99509614 1001 86380 86390 1
510045 99510045 1001 86380 86390 1
510604 99510604 1001 86380 86390 1
510672 99510672 1001 86380 86390 1
510392 99510392 1001 86380 86390 1
510461 99510461 1001 86380 86390 1
510477 99510477 1001 86380 86390 1
510335 99510335 1001 86380 86390 1
510209 99510209 1001 86380 86390 1
510918 99510918 1001 86380 86390 1
510803 99510803 1001 86380 86390 1
510821 99510821 1001 86380 86390 1
510783 99510783 1001 86380 86390 1
510796 99510796 1001 86380 86390 1
510837 99510837 1001 86380 86390 1
511477 99511477 1001 86380 86390 1
511523 99511523 1001 86380 86390 1
511233 99511233 1001 86380 86390 1
511185 99511185 1001 86380 86390 1
511198 99511198 1001 86380 86390 1
511329 99511329 1001 86380 86390 1
511174 99511174 1001 86380 86390 1
511148 99511148 1001 86380 86390 1
511081 99511081 1001 86380 86390 1
510941 99510941 1001 86380 86390 1
511725 99511725 1001 86380 86390 1
511729 99511729 1001 86380 86390 1
511560 99511560 1001 86380 86390 1
512189 99512189 1001 86380 86390 1
512194 99512194 1001 86380 86390 1
512368 99512368 1001 86380 86390 1
512019 99512019 1001 86380 86390 1
511974 99511974 1001 86380 86390 1
511939 99511939 1001 86380 86390 1
512442 99512442 1001 86380 86390 1
512577 99512577 1001 86380 86390 1
512448 99512448 1001 86380 86390 1
512513 99512513 1001 86380 86390 1
512453 99512453 1001 86380 86390 1
513133 99513133 1001 86380 86390 1
512896 99512896 1001 86380 86390 1
512948 99512948 1001 86380 86390 1
512858 99512858 1001 86380 86390 1
512986 99512986 1001 86380 86390 1
512709 99512709 1001 86380 86390 1
512673 99512673 1001 86380 86390 1
512687 99512687 1001 86380 86390 1
512713 99512713 1001 86380 86390 1
513335 99513335 1001 86380 86390 1
513290 99513290 1001 86380 86390 1
513688 99513688 1001 86380 86390 1
513652 99513652 1001 86380 86390 1
513639 99513639 1001 86380 86390 1
513630 99513630 1001 86380 86390 1
513541 99513541 1001 86380 86390 1
513505 99513505 1001 86380 86390 1
513500 99513500 1001 86380 86390 1
514110 99514110 1001 86380 86390 1
514128 99514128 1001 86380 86390 1
514141 99514141 1001 86380 86390 1
514154 99514154 1001 86380 86390 1
514065 99514065 1001 86380 86390 1
514677 99514677 1001 86380 86390 1
514735 99514735 1001 86380 86390 1
514761 99514761 1001 86380 86390 1
514662 99514662 1001 86380 86390 1
514631 99514631 1001 86380 86390 1
514405 99514405 1001 86380 86390 1
514402 99514402 1001 86380 86390 1
515062 99515062 1001 86380 86390 1
514973 99514973 1001 86380 86390 1
514986 99514986 1001 86380 86390 1
514902 99514902 1001 86380 86390 1
514970 99514970 1001 86380 86390 1
515583 99515583 1001 86380 86390 1
515585 99515585 1001 86380 86390 1
515485 99515485 1001 86380 86390 1
515675 99515675 1001 86380 86390 1
515440 99515440 1001 86380 86390 1
515350 99515350 1001 86380 86390 1
515285 99515285 1001 86380 86390 1
515369 99515369 1001 86380 86390 1
515460 99515460 1001 86380 86390 1
515370 99515370 1001 86380 86390 1
515121 99515121 1001 86380 86390 1
515161 99515161 1001 86380 86390 1
515852 99515852 1001 86380 86390 1
515859 99515859 1001 86380 86390 1
516346 99516346 1001 86380 86390 1
516490 99516490 1001 86380 86390 1
516497 99516497 1001 86380 86390 1
516313 99516313 1001 86380 86390 1
516341 99516341 1001 86380 86390 1
516114 99516114 1001 86380 86390 1
516234 99516234 1001 86380 86390 1
516273 99516273 1001 86380 86390 1
516118 99516118 1001 86380 86390 1
516187 99516187 1001 86380 86390 1
516663 99516663 1001 86380 86390 1
516588 99516588 1001 86380 86390 1
517212 99517212 1001 86380 86390 1
517161 99517161 1001 86380 86390 1
517204 99517204 1001 86380 86390 1
516730 99516730 1001 86380 86390 1
516902 99516902 1001 86380 86390 1
517409 99517409 1001 86380 86390 1
517982 99517982 1001 86380 86390 1
517998 99517998 1001 86380 86390 1
518101 99518101 1001 86380 86390 1
518133 99518133 1001 86380 86390 1
518089 99518089 1001 86380 86390 1
518026 99518026 1001 86380 86390 1
518001 99518001 1001 86380 86390 1
517867 99517867 1001 86380 86390 1
517928 99517928 1001 86380 86390 1
517712 99517712 1001 86380 86390 1
517571 99517571 1001 86380 86390 1
517678 99517678 1001 86380 86390 1
517588 99517588 1001 86380 86390 1
517666 99517666 1001 86380 86390 1
518288 99518288 1001 86380 86390 1
518330 99518330 1001 86380 86390 1
518344 99518344 1001 86380 86390 1
518296 99518296 1001 86380 86390 1
518275 99518275 1001 86380 86390 1
518823 99518823 1001 86380 86390 1
518903 99518903 1001 86380 86390 1
518891 99518891 1001 86380 86390 1
518934 99518934 1001 86380 86390 1
518980 99518980 1001 86380 86390 1
518706 99518706 1001 86380 86390 1
518593 99518593 1001 86380 86390 1
518673 99518673 1001 86380 86390 1
518648 99518648 1001 86380 86390 1
518700 99518700 1001 86380 86390 1
518676 99518676 1001 86380 86390 1
518420 99518420 1001 86380 86390 1
518395 99518395 1001 86380 86390 1
518567 99518567 1001 86380 86390 1
518387 99518387 1001 86380 86390 1
518401 99518401 1001 86380 86390 1
518480 99518480 1001 86380 86390 1
518533 99518533 1001 86380 86390 1
519128 99519128 1001 86380 86390 1
519123 99519123 1001 86380 86390 1
519660 99519660 1001 86380 86390 1
519764 99519764 1001 86380 86390 1
519714 99519714 1001 86380 86390 1
519740 99519740 1001 86380 86390 1
519627 99519627 1001 86380 86390 1
519757 99519757 1001 86380 86390 1
519633 99519633 1001 86380 86390 1
519453 99519453 1001 86380 86390 1
519498 99519498 1001 86380 86390 1
519504 99519504 1001 86380 86390 1
519413 99519413 1001 86380 86390 1
519370 99519370 1001 86380 86390 1
519396 99519396 1001 86380 86390 1
519884 99519884 1001 86380 86390 1
520555 99520555 1001 86380 86390 1
520505 99520505 1001 86380 86390 1
520621 99520621 1001 86380 86390 1
520480 99520480 1001 86380 86390 1
520536 99520536 1001 86380 86390 1
520537 99520537 1001 86380 86390 1
520422 99520422 1001 86380 86390 1
520260 99520260 1001 86380 86390 1
520327 99520327 1001 86380 86390 1
520704 99520704 1001 86380 86390 1
520731 99520731 1001 86380 86390 1
520685 99520685 1001 86380 86390 1
521288 99521288 1001 86380 86390 1
521301 99521301 1001 86380 86390 1
521280 99521280 1001 86380 86390 1
521376 99521376 1001 86380 86390 1
521253 99521253 1001 86380 86390 1
521167 99521167 1001 86380 86390 1
521041 99521041 1001 86380 86390 1
520927 99520927 1001 86380 86390 1
520862 99520862 1001 86380 86390 1
521036 99521036 1001 86380 86390 1
520881 99520881 1001 86380 86390 1
520985 99520985 1001 86380 86390 1
521555 99521555 1001 86380 86390 1
521648 99521648 1001 86380 86390 1
521534 99521534 1001 86380 86390 1
522164 99522164 1001 86380 86390 1
522191 99522191 1001 86380 86390 1
522211 99522211 1001 86380 86390 1
522109 99522109 1001 86380 86390 1
522286 99522286 1001 86380 86390 1
521938 99521938 1001 86380 86390 1
522005 99522005 1001 86380 86390 1
522073 99522073 1001 86380 86390 1
521817 99521817 1001 86380 86390 1
521755 99521755 1001 86380 86390 1
521851 99521851 1001 86380 86390 1
522376 99522376 1001 86380 86390 1
522991 99522991 1001 86380 86390 1
522979 99522979 1001 86380 86390 1
523049 99523049 1001 86380 86390 1
523106 99523106 1001 86380 86390 1
522948 99522948 1001 86380 86390 1
523111 99523111 1001 86380 86390 1
523027 99523027 1001 86380 86390 1
523079 99523079 1001 86380 86390 1
523116 99523116 1001 86380 86390 1
522913 99522913 1001 86380 86390 1
522750 99522750 1001 86380 86390 1
522778 99522778 1001 86380 86390 1
522504 99522504 1001 86380 86390 1
523228 99523228 1001 86380 86390 1
523844 99523844 1001 86380 86390 1
523812 99523812 1001 86380 86390 1
523426 99523426 1001 86380 86390 1
524088 99524088 1001 86380 86390 1
524127 99524127 1001 86380 86390 1
524001 99524001 1001 86380 86390 1
524014 99524014 1001 86380 86390 1
524632 99524632 1001 86380 86390 1
524703 99524703 1001 86380 86390 1
524426 99524426 1001 86380 86390 1
524506 99524506 1001 86380 86390 1
524357 99524357 1001 86380 86390 1
524244 99524244 1001 86380 86390 1
524355 99524355 1001 86380 86390 1
525499 99525499 1001 86380 86390 1
525589 99525589 1001 86380 86390 1
525414 99525414 1001 86380 86390 1
525381 99525381 1001 86380 86390 1
525307 99525307 1001 86380 86390 1
525385 99525385 1001 86380 86390 1
525284 99525284 1001 86380 86390 1
525099 99525099 1001 86380 86390 1
525102 99525102 1001 86380 86390 1
525622 99525622 1001 86380 86390 1
525792 99525792 1001 86380 86390 1
525616 99525616 1001 86380 86390 1
525605 99525605 1001 86380 86390 1
525658 99525658 1001 86380 86390 1
526334 99526334 1001 86380 86390 1
526337 99526337 1001 86380 86390 1
526413 99526413 1001 86380 86390 1
526357 99526357 1001 86380 86390 1
526065 99526065 1001 86380 86390 1
526054 99526054 1001 86380 86390 1
526067 99526067 1001 86380 86390 1
526045 99526045 1001 86380 86390 1
526124 99526124 1001 86380 86390 1
526125 99526125 1001 86380 86390 1
525870 99525870 1001 86380 86390 1
525927 99525927 1001 86380 86390 1
526006 99526006 1001 86380 86390 1
526614 99526614 1001 86380 86390 1
526499 99526499 1001 86380 86390 1
526429 99526429 1001 86380 86390 1
526546 99526546 1001 86380 86390 1
527199 99527199 1001 86380 86390 1
527212 99527212 1001 86380 86390 1
527221 99527221 1001 86380 86390 1
527164 99527164 1001 86380 86390 1
527076 99527076 1001 86380 86390 1
527094 99527094 1001 86380 86390 1
526927 99526927 1001 86380 86390 1
526967 99526967 1001 86380 86390 1
526877 99526877 1001 86380 86390 1
526943 99526943 1001 86380 86390 1
526947 99526947 1001 86380 86390 1
526844 99526844 1001 86380 86390 1
527041 99527041 1001 86380 86390 1
526630 99526630 1001 86380 86390 1
526786 99526786 1001 86380 86390 1
526697 99526697 1001 86380 86390 1
527285 99527285 1001 86380 86390 1
527442 99527442 1001 86380 86390 1
527941 99527941 1001 86380 86390 1
527944 99527944 1001 86380 86390 1
527597 99527597 1001 86380 86390 1
527469 99527469 1001 86380 86390 1
527653 99527653 1001 86380 86390 1
527564 99527564 1001 86380 86390 1
528191 99528191 1001 86380 86390 1
528129 99528129 1001 86380 86390 1
528900 99528900 1001 86380 86390 1
528869 99528869 1001 86380 86390 1
528818 99528818 1001 86380 86390 1
528767 99528767 1001 86380 86390 1
528757 99528757 1001 86380 86390 1
528835 99528835 1001 86380 86390 1
528758 99528758 1001 86380 86390 1
528568 99528568 1001 86380 86390 1
528534 99528534 1001 86380 86390 1
528677 99528677 1001 86380 86390 1
528565 99528565 1001 86380 86390 1
528324 99528324 1001 86380 86390 1
528344 99528344 1001 86380 86390 1
529586 99529586 1001 86380 86390 1
529696 99529696 1001 86380 86390 1
529632 99529632 1001 86380 86390 1
529484 99529484 1001 86380 86390 1
529185 99529185 1001 86380 86390 1
529737 99529737 1001 86380 86390 1
529765 99529765 1001 86380 86390 1
529856 99529856 1001 86380 86390 1
529896 99529896 1001 86380 86390 1
529731 99529731 1001 86380 86390 1
529838 99529838 1001 86380 86390 1
529734 99529734 1001 86380 86390 1
529736 99529736 1001 86380 86390 1
530408 99530408 1001 86380 86390 1
530336 99530336 1001 86380 86390 1
530302 99530302 1001 86380 86390 1
529974 99529974 1001 86380 86390 1
529936 99529936 1001 86380 86390 1
530055 99530055 1001 86380 86390 1
530021 99530021 1001 86380 86390 1
530628 99530628 1001 86380 86390 1
531322 99531322 1001 86380 86390 1
531247 99531247 1001 86380 86390 1
531174 99531174 1001 86380 86390 1
531020 99531020 1001 86380 86390 1
531142 99531142 1001 86380 86390 1
530977 99530977 1001 86380 86390 1
530956 99530956 1001 86380 86390 1
530789 99530789 1001 86380 86390 1
530931 99530931 1001 86380 86390 1
531470 99531470 1001 86380 86390 1
531392 99531392 1001 86380 86390 1
531580 99531580 1001 86380 86390 1
532145 99532145 1001 86380 86390 1
532111 99532111 1001 86380 86390 1
531988 99531988 1001 86380 86390 1
531950 99531950 1001 86380 86390 1
531989 99531989 1001 86380 86390 1
531929 99531929 1001 86380 86390 1
531968 99531968 1001 86380 86390 1
531814 99531814 1001 86380 86390 1
531650 99531650 1001 86380 86390 1
531729 99531729 1001 86380 86390 1
531743 99531743 1001 86380 86390 1
531628 99531628 1001 86380 86390 1
531758 99531758 1001 86380 86390 1
531748 99531748 1001 86380 86390 1
532242 99532242 1001 86380 86390 1
532274 99532274 1001 86380 86390 1
532391 99532391 1001 86380 86390 1
532226 99532226 1001 86380 86390 1
532929 99532929 1001 86380 86390 1
532753 99532753 1001 86380 86390 1
532779 99532779 1001 86380 86390 1
532619 99532619 1001 86380 86390 1
533057 99533057 1001 86380 86390 1
533122 99533122 1001 86380 86390 1
533828 99533828 1001 86380 86390 1
533759 99533759 1001 86380 86390 1
533778 99533778 1001 86380 86390 1
533702 99533702 1001 86380 86390 1
533589 99533589 1001 86380 86390 1
533573 99533573 1001 86380 86390 1
533444 99533444 1001 86380 86390 1
533423 99533423 1001 86380 86390 1
533411 99533411 1001 86380 86390 1
533295 99533295 1001 86380 86390 1
533274 99533274 1001 86380 86390 1
533979 99533979 1001 86380 86390 1
534500 99534500 1001 86380 86390 1
534376 99534376 1001 86380 86390 1
534356 99534356 1001 86380 86390 1
534369 99534369 1001 86380 86390 1
534131 99534131 1001 86380 86390 1
534157 99534157 1001 86380 86390 1
534080 99534080 1001 86380 86390 1
534133 99534133 1001 86380 86390 1
534225 99534225 1001 86380 86390 1
534138 99534138 1001 86380 86390 1
534230 99534230 1001 86380 86390 1
534734 99534734 1001 86380 86390 1
534697 99534697 1001 86380 86390 1
535509 99535509 1001 86380 86390 1
535321 99535321 1001 86380 86390 1
535444 99535444 1001 86380 86390 1
535188 99535188 1001 86380 86390 1
535206 99535206 1001 86380 86390 1
535245 99535245 1001 86380 86390 1
535222 99535222 1001 86380 86390 1
535008 99535008 1001 86380 86390 1
534924 99534924 1001 86380 86390 1
535003 99535003 1001 86380 86390 1
535306 99535306 1001 86380 86390 1
535603 99535603 1001 86380 86390 1
535578 99535578 1001 86380 86390 1
535582 99535582 1001 86380 86390 1
536150 99536150 1001 86380 86390 1
536255 99536255 1001 86380 86390 1
536191 99536191 1001 86380 86390 1
536230 99536230 1001 86380 86390 1
536074 99536074 1001 86380 86390 1
536023 99536023 1001 86380 86390 1
536037 99536037 1001 86380 86390 1
536050 99536050 1001 86380 86390 1
536076 99536076 1001 86380 86390 1
535723 99535723 1001 86380 86390 1
535814 99535814 1001 86380 86390 1
536530 99536530 1001 86380 86390 1
536355 99536355 1001 86380 86390 1
536449 99536449 1001 86380 86390 1
537135 99537135 1001 86380 86390 1
536991 99536991 1001 86380 86390 1
537095 99537095 1001 86380 86390 1
537045 99537045 1001 86380 86390 1
536765 99536765 1001 86380 86390 1
536943 99536943 1001 86380 86390 1
536686 99536686 1001 86380 86390 1
536623 99536623 1001 86380 86390 1
536705 99536705 1001 86380 86390 1
536567 99536567 1001 86380 86390 1
537224 99537224 1001 86380 86390 1
537317 99537317 1001 86380 86390 1
537882 99537882 1001 86380 86390 1
537934 99537934 1001 86380 86390 1
537844 99537844 1001 86380 86390 1
537746 99537746 1001 86380 86390 1
537643 99537643 1001 86380 86390 1
537624 99537624 1001 86380 86390 1
537663 99537663 1001 86380 86390 1
537626 99537626 1001 86380 86390 1
537409 99537409 1001 86380 86390 1
537452 99537452 1001 86380 86390 1
537509 99537509 1001 86380 86390 1
538075 99538075 1001 86380 86390 1
538012 99538012 1001 86380 86390 1
538153 99538153 1001 86380 86390 1
538144 99538144 1001 86380 86390 1
538626 99538626 1001 86380 86390 1
538744 99538744 1001 86380 86390 1
538770 99538770 1001 86380 86390 1
538696 99538696 1001 86380 86390 1
538522 99538522 1001 86380 86390 1
538549 99538549 1001 86380 86390 1
538576 99538576 1001 86380 86390 1
538488 99538488 1001 86380 86390 1
538338 99538338 1001 86380 86390 1
538252 99538252 1001 86380 86390 1
538253 99538253 1001 86380 86390 1
538893 99538893 1001 86380 86390 1
538842 99538842 1001 86380 86390 1
539530 99539530 1001 86380 86390 1
539543 99539543 1001 86380 86390 1
539544 99539544 1001 86380 86390 1
539345 99539345 1001 86380 86390 1
539397 99539397 1001 86380 86390 1
539282 99539282 1001 86380 86390 1
539321 99539321 1001 86380 86390 1
539334 99539334 1001 86380 86390 1
539403 99539403 1001 86380 86390 1
539432 99539432 1001 86380 86390 1
539252 99539252 1001 86380 86390 1
539051 99539051 1001 86380 86390 1
539193 99539193 1001 86380 86390 1
539170 99539170 1001 86380 86390 1
539159 99539159 1001 86380 86390 1
539097 99539097 1001 86380 86390 1
539846 99539846 1001 86380 86390 1
539687 99539687 1001 86380 86390 1
539663 99539663 1001 86380 86390 1
540355 99540355 1001 86380 86390 1
540408 99540408 1001 86380 86390 1
540123 99540123 1001 86380 86390 1
540089 99540089 1001 86380 86390 1
540259 99540259 1001 86380 86390 1
539848 99539848 1001 86380 86390 1
539979 99539979 1001 86380 86390 1
539959 99539959 1001 86380 86390 1
540620 99540620 1001 86380 86390 1
541121 99541121 1001 86380 86390 1
541215 99541215 1001 86380 86390 1
540817 99540817 1001 86380 86390 1
540727 99540727 1001 86380 86390 1
540834 99540834 1001 86380 86390 1
540744 99540744 1001 86380 86390 1
540774 99540774 1001 86380 86390 1
541334 99541334 1001 86380 86390 1
541938 99541938 1001 86380 86390 1
542042 99542042 1001 86380 86390 1
541759 99541759 1001 86380 86390 1
541852 99541852 1001 86380 86390 1
541891 99541891 1001 86380 86390 1
541908 99541908 1001 86380 86390 1
541794 99541794 1001 86380 86390 1
541821 99541821 1001 86380 86390 1
541796 99541796 1001 86380 86390 1
541654 99541654 1001 86380 86390 1
541572 99541572 1001 86380 86390 1
542236 99542236 1001 86380 86390 1
542302 99542302 1001 86380 86390 1
542123 99542123 1001 86380 86390 1
542137 99542137 1001 86380 86390 1
542218 99542218 1001 86380 86390 1
542309 99542309 1001 86380 86390 1
542765 99542765 1001 86380 86390 1
542835 99542835 1001 86380 86390 1
542761 99542761 1001 86380 86390 1
542933 99542933 1001 86380 86390 1
542728 99542728 1001 86380 86390 1
542704 99542704 1001 86380 86390 1
542578 99542578 1001 86380 86390 1
542682 99542682 1001 86380 86390 1
542520 99542520 1001 86380 86390 1
542456 99542456 1001 86380 86390 1
542419 99542419 1001 86380 86390 1
542420 99542420 1001 86380 86390 1
542357 99542357 1001 86380 86390 1
542360 99542360 1001 86380 86390 1
542387 99542387 1001 86380 86390 1
543102 99543102 1001 86380 86390 1
543103 99543103 1001 86380 86390 1
543081 99543081 1001 86380 86390 1
543006 99543006 1001 86380 86390 1
543771 99543771 1001 86380 86390 1
543711 99543711 1001 86380 86390 1
543701 99543701 1001 86380 86390 1
543752 99543752 1001 86380 86390 1
543759 99543759 1001 86380 86390 1
543319 99543319 1001 86380 86390 1
543193 99543193 1001 86380 86390 1
543899 99543899 1001 86380 86390 1
543783 99543783 1001 86380 86390 1
543893 99543893 1001 86380 86390 1
543868 99543868 1001 86380 86390 1
543780 99543780 1001 86380 86390 1
543793 99543793 1001 86380 86390 1
544567 99544567 1001 86380 86390 1
544573 99544573 1001 86380 86390 1
544515 99544515 1001 86380 86390 1
544439 99544439 1001 86380 86390 1
544478 99544478 1001 86380 86390 1
544589 99544589 1001 86380 86390 1
544043 99544043 1001 86380 86390 1
543998 99543998 1001 86380 86390 1
544706 99544706 1001 86380 86390 1
400177 99400177 1001 86380 86390 1
400367 99400367 1001 86380 86390 1
400613 99400613 1001 86380 86390 1
400922 99400922 1001 86380 86390 1
400925 99400925 1001 86380 86390 1
401146 99401146 1001 86380 86390 1
401268 99401268 1001 86380 86390 1
401248 99401248 1001 86380 86390 1
401316 99401316 1001 86380 86390 1
401273 99401273 1001 86380 86390 1
401425 99401425 1001 86380 86390 1
402061 99402061 1001 86380 86390 1
402066 99402066 1001 86380 86390 1
402043 99402043 1001 86380 86390 1
402112 99402112 1001 86380 86390 1
402235 99402235 1001 86380 86390 1
402443 99402443 1001 86380 86390 1
402572 99402572 1001 86380 86390 1
402499 99402499 1001 86380 86390 1
402731 99402731 1001 86380 86390 1
402987 99402987 1001 86380 86390 1
403148 99403148 1001 86380 86390 1
403711 99403711 1001 86380 86390 1
404026 99404026 1001 86380 86390 1
404174 99404174 1001 86380 86390 1
404334 99404334 1001 86380 86390 1
404287 99404287 1001 86380 86390 1
404390 99404390 1001 86380 86390 1
404606 99404606 1001 86380 86390 1
404645 99404645 1001 86380 86390 1
404649 99404649 1001 86380 86390 1
404831 99404831 1001 86380 86390 1
404825 99404825 1001 86380 86390 1
405086 99405086 1001 86380 86390 1
405064 99405064 1001 86380 86390 1
405146 99405146 1001 86380 86390 1
405269 99405269 1001 86380 86390 1
405354 99405354 1001 86380 86390 1
405471 99405471 1001 86380 86390 1
405562 99405562 1001 86380 86390 1
405417 99405417 1001 86380 86390 1
405585 99405585 1001 86380 86390 1
406063 99406063 1001 86380 86390 1
406036 99406036 1001 86380 86390 1
406353 99406353 1001 86380 86390 1
406475 99406475 1001 86380 86390 1
406631 99406631 1001 86380 86390 1
406818 99406818 1001 86380 86390 1
406820 99406820 1001 86380 86390 1
406913 99406913 1001 86380 86390 1
406922 99406922 1001 86380 86390 1
406969 99406969 1001 86380 86390 1
407022 99407022 1001 86380 86390 1
407516 99407516 1001 86380 86390 1
407587 99407587 1001 86380 86390 1
407746 99407746 1001 86380 86390 1
407743 99407743 1001 86380 86390 1
408079 99408079 1001 86380 86390 1
408294 99408294 1001 86380 86390 1
409064 99409064 1001 86380 86390 1
409075 99409075 1001 86380 86390 1
409033 99409033 1001 86380 86390 1
409008 99409008 1001 86380 86390 1
409180 99409180 1001 86380 86390 1
409239 99409239 1001 86380 86390 1
409217 99409217 1001 86380 86390 1
409271 99409271 1001 86380 86390 1
409378 99409378 1001 86380 86390 1
409484 99409484 1001 86380 86390 1
409671 99409671 1001 86380 86390 1
409916 99409916 1001 86380 86390 1
410073 99410073 1001 86380 86390 1
410208 99410208 1001 86380 86390 1
410426 99410426 1001 86380 86390 1
410715 99410715 1001 86380 86390 1
410799 99410799 1001 86380 86390 1
410875 99410875 1001 86380 86390 1
410898 99410898 1001 86380 86390 1
410885 99410885 1001 86380 86390 1
411407 99411407 1001 86380 86390 1
411340 99411340 1001 86380 86390 1
411426 99411426 1001 86380 86390 1
411616 99411616 1001 86380 86390 1
411701 99411701 1001 86380 86390 1
411986 99411986 1001 86380 86390 1
412149 99412149 1001 86380 86390 1
412126 99412126 1001 86380 86390 1
412104 99412104 1001 86380 86390 1
412185 99412185 1001 86380 86390 1
412213 99412213 1001 86380 86390 1
413420 99413420 1001 86380 86390 1
413541 99413541 1001 86380 86390 1
413116 99413116 1001 86380 86390 1
413119 99413119 1001 86380 86390 1
413094 99413094 1001 86380 86390 1
412919 99412919 1001 86380 86390 1
412646 99412646 1001 86380 86390 1
412513 99412513 1001 86380 86390 1
413783 99413783 1001 86380 86390 1
413978 99413978 1001 86380 86390 1
413861 99413861 1001 86380 86390 1
415256 99415256 1001 86380 86390 1
414984 99414984 1001 86380 86390 1
414653 99414653 1001 86380 86390 1
414677 99414677 1001 86380 86390 1
414514 99414514 1001 86380 86390 1
414628 99414628 1001 86380 86390 1
414669 99414669 1001 86380 86390 1
414423 99414423 1001 86380 86390 1
414475 99414475 1001 86380 86390 1
414205 99414205 1001 86380 86390 1
414463 99414463 1001 86380 86390 1
414255 99414255 1001 86380 86390 1
415622 99415622 1001 86380 86390 1
415341 99415341 1001 86380 86390 1
415682 99415682 1001 86380 86390 1
415431 99415431 1001 86380 86390 1
415628 99415628 1001 86380 86390 1
415686 99415686 1001 86380 86390 1
415692 99415692 1001 86380 86390 1
416903 99416903 1001 86380 86390 1
416493 99416493 1001 86380 86390 1
416350 99416350 1001 86380 86390 1
416384 99416384 1001 86380 86390 1
416395 99416395 1001 86380 86390 1
416462 99416462 1001 86380 86390 1
415964 99415964 1001 86380 86390 1
415858 99415858 1001 86380 86390 1
417092 99417092 1001 86380 86390 1
417115 99417115 1001 86380 86390 1
417057 99417057 1001 86380 86390 1
417593 99417593 1001 86380 86390 1
418476 99418476 1001 86380 86390 1
418537 99418537 1001 86380 86390 1
418650 99418650 1001 86380 86390 1
418795 99418795 1001 86380 86390 1
418159 99418159 1001 86380 86390 1
418206 99418206 1001 86380 86390 1
418152 99418152 1001 86380 86390 1
418246 99418246 1001 86380 86390 1
417728 99417728 1001 86380 86390 1
417624 99417624 1001 86380 86390 1
418026 99418026 1001 86380 86390 1
417704 99417704 1001 86380 86390 1
417868 99417868 1001 86380 86390 1
418931 99418931 1001 86380 86390 1
419133 99419133 1001 86380 86390 1
418828 99418828 1001 86380 86390 1
418990 99418990 1001 86380 86390 1
418903 99418903 1001 86380 86390 1
420415 99420415 1001 86380 86390 1
419643 99419643 1001 86380 86390 1
419392 99419392 1001 86380 86390 1
420724 99420724 1001 86380 86390 1
421888 99421888 1001 86380 86390 1
421890 99421890 1001 86380 86390 1
421758 99421758 1001 86380 86390 1
422104 99422104 1001 86380 86390 1
421505 99421505 1001 86380 86390 1
421277 99421277 1001 86380 86390 1
421534 99421534 1001 86380 86390 1
420961 99420961 1001 86380 86390 1
420933 99420933 1001 86380 86390 1
421091 99421091 1001 86380 86390 1
422459 99422459 1001 86380 86390 1
423692 99423692 1001 86380 86390 1
423557 99423557 1001 86380 86390 1
423454 99423454 1001 86380 86390 1
423643 99423643 1001 86380 86390 1
423646 99423646 1001 86380 86390 1
423291 99423291 1001 86380 86390 1
422608 99422608 1001 86380 86390 1
422567 99422567 1001 86380 86390 1
424017 99424017 1001 86380 86390 1
424075 99424075 1001 86380 86390 1
423764 99423764 1001 86380 86390 1
423982 99423982 1001 86380 86390 1
423863 99423863 1001 86380 86390 1
424593 99424593 1001 86380 86390 1
424771 99424771 1001 86380 86390 1
424298 99424298 1001 86380 86390 1
424232 99424232 1001 86380 86390 1
424242 99424242 1001 86380 86390 1
425691 99425691 1001 86380 86390 1
425545 99425545 1001 86380 86390 1
425460 99425460 1001 86380 86390 1
426906 99426906 1001 86380 86390 1
427094 99427094 1001 86380 86390 1
426742 99426742 1001 86380 86390 1
427028 99427028 1001 86380 86390 1
425902 99425902 1001 86380 86390 1
425995 99425995 1001 86380 86390 1
426235 99426235 1001 86380 86390 1
426208 99426208 1001 86380 86390 1
427482 99427482 1001 86380 86390 1
427356 99427356 1001 86380 86390 1
427450 99427450 1001 86380 86390 1
427256 99427256 1001 86380 86390 1
427161 99427161 1001 86380 86390 1
428449 99428449 1001 86380 86390 1
428380 99428380 1001 86380 86390 1
428532 99428532 1001 86380 86390 1
428422 99428422 1001 86380 86390 1
428065 99428065 1001 86380 86390 1
428131 99428131 1001 86380 86390 1
427963 99427963 1001 86380 86390 1
427547 99427547 1001 86380 86390 1
429008 99429008 1001 86380 86390 1
429034 99429034 1001 86380 86390 1
429064 99429064 1001 86380 86390 1
429616 99429616 1001 86380 86390 1
429748 99429748 1001 86380 86390 1
429393 99429393 1001 86380 86390 1
429282 99429282 1001 86380 86390 1
430455 99430455 1001 86380 86390 1
430474 99430474 1001 86380 86390 1
430542 99430542 1001 86380 86390 1
431660 99431660 1001 86380 86390 1
431756 99431756 1001 86380 86390 1
431980 99431980 1001 86380 86390 1
431559 99431559 1001 86380 86390 1
431335 99431335 1001 86380 86390 1
431448 99431448 1001 86380 86390 1
431150 99431150 1001 86380 86390 1
430854 99430854 1001 86380 86390 1
432455 99432455 1001 86380 86390 1
432061 99432061 1001 86380 86390 1
432473 99432473 1001 86380 86390 1
432114 99432114 1001 86380 86390 1
432219 99432219 1001 86380 86390 1
433377 99433377 1001 86380 86390 1
433356 99433356 1001 86380 86390 1
433334 99433334 1001 86380 86390 1
433581 99433581 1001 86380 86390 1
433159 99433159 1001 86380 86390 1
433087 99433087 1001 86380 86390 1
433134 99433134 1001 86380 86390 1
432664 99432664 1001 86380 86390 1
432726 99432726 1001 86380 86390 1
432839 99432839 1001 86380 86390 1
432874 99432874 1001 86380 86390 1
433914 99433914 1001 86380 86390 1
433897 99433897 1001 86380 86390 1
433933 99433933 1001 86380 86390 1
435003 99435003 1001 86380 86390 1
435382 99435382 1001 86380 86390 1
435260 99435260 1001 86380 86390 1
435274 99435274 1001 86380 86390 1
434681 99434681 1001 86380 86390 1
434898 99434898 1001 86380 86390 1
434748 99434748 1001 86380 86390 1
434671 99434671 1001 86380 86390 1
434694 99434694 1001 86380 86390 1
434321 99434321 1001 86380 86390 1
434241 99434241 1001 86380 86390 1
434187 99434187 1001 86380 86390 1
434441 99434441 1001 86380 86390 1
435708 99435708 1001 86380 86390 1
435830 99435830 1001 86380 86390 1
435709 99435709 1001 86380 86390 1
435765 99435765 1001 86380 86390 1
435630 99435630 1001 86380 86390 1
435805 99435805 1001 86380 86390 1
435586 99435586 1001 86380 86390 1
435721 99435721 1001 86380 86390 1
436422 99436422 1001 86380 86390 1
436666 99436666 1001 86380 86390 1
436460 99436460 1001 86380 86390 1
436671 99436671 1001 86380 86390 1
436346 99436346 1001 86380 86390 1
436484 99436484 1001 86380 86390 1
436445 99436445 1001 86380 86390 1
436226 99436226 1001 86380 86390 1
300005 99300005 1001 86380 86390 1
437217 99437217 1001 86380 86390 1
437191 99437191 1001 86380 86390 1
300540 99300540 1001 86380 86390 1
300579 99300579 1001 86380 86390 1
300447 99300447 1001 86380 86390 1
300350 99300350 1001 86380 86390 1
300265 99300265 1001 86380 86390 1
300268 99300268 1001 86380 86390 1
300178 99300178 1001 86380 86390 1
300205 99300205 1001 86380 86390 1
300804 99300804 1001 86380 86390 1
300897 99300897 1001 86380 86390 1
300877 99300877 1001 86380 86390 1
300930 99300930 1001 86380 86390 1
300802 99300802 1001 86380 86390 1
301552 99301552 1001 86380 86390 1
301404 99301404 1001 86380 86390 1
301406 99301406 1001 86380 86390 1
301450 99301450 1001 86380 86390 1
301286 99301286 1001 86380 86390 1
301317 99301317 1001 86380 86390 1
301141 99301141 1001 86380 86390 1
301077 99301077 1001 86380 86390 1
301080 99301080 1001 86380 86390 1
300966 99300966 1001 86380 86390 1
301632 99301632 1001 86380 86390 1
301561 99301561 1001 86380 86390 1
302242 99302242 1001 86380 86390 1
302179 99302179 1001 86380 86390 1
302321 99302321 1001 86380 86390 1
302076 99302076 1001 86380 86390 1
301943 99301943 1001 86380 86390 1
301801 99301801 1001 86380 86390 1
301764 99301764 1001 86380 86390 1
301948 99301948 1001 86380 86390 1
301761 99301761 1001 86380 86390 1
302484 99302484 1001 86380 86390 1
302382 99302382 1001 86380 86390 1
302488 99302488 1001 86380 86390 1
302502 99302502 1001 86380 86390 1
302490 99302490 1001 86380 86390 1
303029 99303029 1001 86380 86390 1
303030 99303030 1001 86380 86390 1
303108 99303108 1001 86380 86390 1
303009 99303009 1001 86380 86390 1
303010 99303010 1001 86380 86390 1
303201 99303201 1001 86380 86390 1
302846 99302846 1001 86380 86390 1
302977 99302977 1001 86380 86390 1
302890 99302890 1001 86380 86390 1
302852 99302852 1001 86380 86390 1
302933 99302933 1001 86380 86390 1
302625 99302625 1001 86380 86390 1
302767 99302767 1001 86380 86390 1
302716 99302716 1001 86380 86390 1
302771 99302771 1001 86380 86390 1
302772 99302772 1001 86380 86390 1
302748 99302748 1001 86380 86390 1
302777 99302777 1001 86380 86390 1
303285 99303285 1001 86380 86390 1
303337 99303337 1001 86380 86390 1
303364 99303364 1001 86380 86390 1
303262 99303262 1001 86380 86390 1
303868 99303868 1001 86380 86390 1
304009 99304009 1001 86380 86390 1
303874 99303874 1001 86380 86390 1
303738 99303738 1001 86380 86390 1
303821 99303821 1001 86380 86390 1
303719 99303719 1001 86380 86390 1
303580 99303580 1001 86380 86390 1
304173 99304173 1001 86380 86390 1
304100 99304100 1001 86380 86390 1
304679 99304679 1001 86380 86390 1
304785 99304785 1001 86380 86390 1
304837 99304837 1001 86380 86390 1
304643 99304643 1001 86380 86390 1
304558 99304558 1001 86380 86390 1
304571 99304571 1001 86380 86390 1
304410 99304410 1001 86380 86390 1
304294 99304294 1001 86380 86390 1
304341 99304341 1001 86380 86390 1
305014 99305014 1001 86380 86390 1
304938 99304938 1001 86380 86390 1
304965 99304965 1001 86380 86390 1
304955 99304955 1001 86380 86390 1
305049 99305049 1001 86380 86390 1
305496 99305496 1001 86380 86390 1
305680 99305680 1001 86380 86390 1
305379 99305379 1001 86380 86390 1
305279 99305279 1001 86380 86390 1
305436 99305436 1001 86380 86390 1
500118 99500118 1001 86380 86390 1
500688 99500688 1001 86380 86390 1
500789 99500789 1001 86380 86390 1
500640 99500640 1001 86380 86390 1
500657 99500657 1001 86380 86390 1
500709 99500709 1001 86380 86390 1
500632 99500632 1001 86380 86390 1
500468 99500468 1001 86380 86390 1
500473 99500473 1001 86380 86390 1
500408 99500408 1001 86380 86390 1
500476 99500476 1001 86380 86390 1
500326 99500326 1001 86380 86390 1
500198 99500198 1001 86380 86390 1
500264 99500264 1001 86380 86390 1
500889 99500889 1001 86380 86390 1
500869 99500869 1001 86380 86390 1
501013 99501013 1001 86380 86390 1
500859 99500859 1001 86380 86390 1
501511 99501511 1001 86380 86390 1
501423 99501423 1001 86380 86390 1
501309 99501309 1001 86380 86390 1
501429 99501429 1001 86380 86390 1
501290 99501290 1001 86380 86390 1
501112 99501112 1001 86380 86390 1
501651 99501651 1001 86380 86390 1
501812 99501812 1001 86380 86390 1
501762 99501762 1001 86380 86390 1
501815 99501815 1001 86380 86390 1
502260 99502260 1001 86380 86390 1
502197 99502197 1001 86380 86390 1
502067 99502067 1001 86380 86390 1
502198 99502198 1001 86380 86390 1
502187 99502187 1001 86380 86390 1
501979 99501979 1001 86380 86390 1
501932 99501932 1001 86380 86390 1
502596 99502596 1001 86380 86390 1
502470 99502470 1001 86380 86390 1
502613 99502613 1001 86380 86390 1
503163 99503163 1001 86380 86390 1
503112 99503112 1001 86380 86390 1
503151 99503151 1001 86380 86390 1
503035 99503035 1001 86380 86390 1
502991 99502991 1001 86380 86390 1
503070 99503070 1001 86380 86390 1
502902 99502902 1001 86380 86390 1
503497 99503497 1001 86380 86390 1
503416 99503416 1001 86380 86390 1
503327 99503327 1001 86380 86390 1
503469 99503469 1001 86380 86390 1
503711 99503711 1001 86380 86390 1
503777 99503777 1001 86380 86390 1
503855 99503855 1001 86380 86390 1
503752 99503752 1001 86380 86390 1
503895 99503895 1001 86380 86390 1
503666 99503666 1001 86380 86390 1
503654 99503654 1001 86380 86390 1
503512 99503512 1001 86380 86390 1
503584 99503584 1001 86380 86390 1
503547 99503547 1001 86380 86390 1
504312 99504312 1001 86380 86390 1
504166 99504166 1001 86380 86390 1
504626 99504626 1001 86380 86390 1
504685 99504685 1001 86380 86390 1
504517 99504517 1001 86380 86390 1
504457 99504457 1001 86380 86390 1
504367 99504367 1001 86380 86390 1
504470 99504470 1001 86380 86390 1
505007 99505007 1001 86380 86390 1
504998 99504998 1001 86380 86390 1
505130 99505130 1001 86380 86390 1
505001 99505001 1001 86380 86390 1
505119 99505119 1001 86380 86390 1
505616 99505616 1001 86380 86390 1
505710 99505710 1001 86380 86390 1
505648 99505648 1001 86380 86390 1
505384 99505384 1001 86380 86390 1
505519 99505519 1001 86380 86390 1
505202 99505202 1001 86380 86390 1
505241 99505241 1001 86380 86390 1
505196 99505196 1001 86380 86390 1
505289 99505289 1001 86380 86390 1
505265 99505265 1001 86380 86390 1
505291 99505291 1001 86380 86390 1
505930 99505930 1001 86380 86390 1
506249 99506249 1001 86380 86390 1
506340 99506340 1001 86380 86390 1
506380 99506380 1001 86380 86390 1
506219 99506219 1001 86380 86390 1
506233 99506233 1001 86380 86390 1
506092 99506092 1001 86380 86390 1
506103 99506103 1001 86380 86390 1
507322 99507322 1001 86380 86390 1
507326 99507326 1001 86380 86390 1
507275 99507275 1001 86380 86390 1
507316 99507316 1001 86380 86390 1
507342 99507342 1001 86380 86390 1
507240 99507240 1001 86380 86390 1
507014 99507014 1001 86380 86390 1
507119 99507119 1001 86380 86390 1
506879 99506879 1001 86380 86390 1
506985 99506985 1001 86380 86390 1
506846 99506846 1001 86380 86390 1
506872 99506872 1001 86380 86390 1
506981 99506981 1001 86380 86390 1
507447 99507447 1001 86380 86390 1
507461 99507461 1001 86380 86390 1
507584 99507584 1001 86380 86390 1
507457 99507457 1001 86380 86390 1
508222 99508222 1001 86380 86390 1
508099 99508099 1001 86380 86390 1
507875 99507875 1001 86380 86390 1
507865 99507865 1001 86380 86390 1
507872 99507872 1001 86380 86390 1
508042 99508042 1001 86380 86390 1
507823 99507823 1001 86380 86390 1
507724 99507724 1001 86380 86390 1
508265 99508265 1001 86380 86390 1
508421 99508421 1001 86380 86390 1
508412 99508412 1001 86380 86390 1
508898 99508898 1001 86380 86390 1
508980 99508980 1001 86380 86390 1
508853 99508853 1001 86380 86390 1
508544 99508544 1001 86380 86390 1
508483 99508483 1001 86380 86390 1
508574 99508574 1001 86380 86390 1
508527 99508527 1001 86380 86390 1
508592 99508592 1001 86380 86390 1
509149 99509149 1001 86380 86390 1
509201 99509201 1001 86380 86390 1
509241 99509241 1001 86380 86390 1
509271 99509271 1001 86380 86390 1
509116 99509116 1001 86380 86390 1
509220 99509220 1001 86380 86390 1
509173 99509173 1001 86380 86390 1
509789 99509789 1001 86380 86390 1
509490 99509490 1001 86380 86390 1
509543 99509543 1001 86380 86390 1
509545 99509545 1001 86380 86390 1
509663 99509663 1001 86380 86390 1
509512 99509512 1001 86380 86390 1
509321 99509321 1001 86380 86390 1
509286 99509286 1001 86380 86390 1
509458 99509458 1001 86380 86390 1
509355 99509355 1001 86380 86390 1
509912 99509912 1001 86380 86390 1
510017 99510017 1001 86380 86390 1
509969 99509969 1001 86380 86390 1
510086 99510086 1001 86380 86390 1
509921 99509921 1001 86380 86390 1
510636 99510636 1001 86380 86390 1
510457 99510457 1001 86380 86390 1
510511 99510511 1001 86380 86390 1
510282 99510282 1001 86380 86390 1
510309 99510309 1001 86380 86390 1
510208 99510208 1001 86380 86390 1
510874 99510874 1001 86380 86390 1
510862 99510862 1001 86380 86390 1
510812 99510812 1001 86380 86390 1
511476 99511476 1001 86380 86390 1
511390 99511390 1001 86380 86390 1
511511 99511511 1001 86380 86390 1
511395 99511395 1001 86380 86390 1
511449 99511449 1001 86380 86390 1
511166 99511166 1001 86380 86390 1
511326 99511326 1001 86380 86390 1
511064 99511064 1001 86380 86390 1
510991 99510991 1001 86380 86390 1
511082 99511082 1001 86380 86390 1
511086 99511086 1001 86380 86390 1
511048 99511048 1001 86380 86390 1
511735 99511735 1001 86380 86390 1
511664 99511664 1001 86380 86390 1
512200 99512200 1001 86380 86390 1
512370 99512370 1001 86380 86390 1
512086 99512086 1001 86380 86390 1
512009 99512009 1001 86380 86390 1
512128 99512128 1001 86380 86390 1
512025 99512025 1001 86380 86390 1
511988 99511988 1001 86380 86390 1
512170 99512170 1001 86380 86390 1
512069 99512069 1001 86380 86390 1
511863 99511863 1001 86380 86390 1
511760 99511760 1001 86380 86390 1
511942 99511942 1001 86380 86390 1
511763 99511763 1001 86380 86390 1
511873 99511873 1001 86380 86390 1
512417 99512417 1001 86380 86390 1
512407 99512407 1001 86380 86390 1
512499 99512499 1001 86380 86390 1
513034 99513034 1001 86380 86390 1
513049 99513049 1001 86380 86390 1
512880 99512880 1001 86380 86390 1
512843 99512843 1001 86380 86390 1
512724 99512724 1001 86380 86390 1
512621 99512621 1001 86380 86390 1
513410 99513410 1001 86380 86390 1
513308 99513308 1001 86380 86390 1
513364 99513364 1001 86380 86390 1
513382 99513382 1001 86380 86390 1
513948 99513948 1001 86380 86390 1
513913 99513913 1001 86380 86390 1
513672 99513672 1001 86380 86390 1
513791 99513791 1001 86380 86390 1
513495 99513495 1001 86380 86390 1
513547 99513547 1001 86380 86390 1
513457 99513457 1001 86380 86390 1
513564 99513564 1001 86380 86390 1
514158 99514158 1001 86380 86390 1
514135 99514135 1001 86380 86390 1
514161 99514161 1001 86380 86390 1
514045 99514045 1001 86380 86390 1
514152 99514152 1001 86380 86390 1
514209 99514209 1001 86380 86390 1
514782 99514782 1001 86380 86390 1
514791 99514791 1001 86380 86390 1
514622 99514622 1001 86380 86390 1
514493 99514493 1001 86380 86390 1
514238 99514238 1001 86380 86390 1
514433 99514433 1001 86380 86390 1
514318 99514318 1001 86380 86390 1
514287 99514287 1001 86380 86390 1
514404 99514404 1001 86380 86390 1
514974 99514974 1001 86380 86390 1
514903 99514903 1001 86380 86390 1
515493 99515493 1001 86380 86390 1
515561 99515561 1001 86380 86390 1
515393 99515393 1001 86380 86390 1
515289 99515289 1001 86380 86390 1
515277 99515277 1001 86380 86390 1
515330 99515330 1001 86380 86390 1
515472 99515472 1001 86380 86390 1
515395 99515395 1001 86380 86390 1
515477 99515477 1001 86380 86390 1
515180 99515180 1001 86380 86390 1
515219 99515219 1001 86380 86390 1
515758 99515758 1001 86380 86390 1
515839 99515839 1001 86380 86390 1
515749 99515749 1001 86380 86390 1
515867 99515867 1001 86380 86390 1
515715 99515715 1001 86380 86390 1
516446 99516446 1001 86380 86390 1
516343 99516343 1001 86380 86390 1
516226 99516226 1001 86380 86390 1
516244 99516244 1001 86380 86390 1
516154 99516154 1001 86380 86390 1
516021 99516021 1001 86380 86390 1
515897 99515897 1001 86380 86390 1
516029 99516029 1001 86380 86390 1
517272 99517272 1001 86380 86390 1
517142 99517142 1001 86380 86390 1
517069 99517069 1001 86380 86390 1
516999 99516999 1001 86380 86390 1
516935 99516935 1001 86380 86390 1
516748 99516748 1001 86380 86390 1
516801 99516801 1001 86380 86390 1
516815 99516815 1001 86380 86390 1
516790 99516790 1001 86380 86390 1
516908 99516908 1001 86380 86390 1
517455 99517455 1001 86380 86390 1
517460 99517460 1001 86380 86390 1
518131 99518131 1001 86380 86390 1
517989 99517989 1001 86380 86390 1
518118 99518118 1001 86380 86390 1
518145 99518145 1001 86380 86390 1
518028 99518028 1001 86380 86390 1
518146 99518146 1001 86380 86390 1
517905 99517905 1001 86380 86390 1
517685 99517685 1001 86380 86390 1
517648 99517648 1001 86380 86390 1
517546 99517546 1001 86380 86390 1
517585 99517585 1001 86380 86390 1
517625 99517625 1001 86380 86390 1
518185 99518185 1001 86380 86390 1
518366 99518366 1001 86380 86390 1
518289 99518289 1001 86380 86390 1
518825 99518825 1001 86380 86390 1
518789 99518789 1001 86380 86390 1
518866 99518866 1001 86380 86390 1
518831 99518831 1001 86380 86390 1
518707 99518707 1001 86380 86390 1
518723 99518723 1001 86380 86390 1
518749 99518749 1001 86380 86390 1
518369 99518369 1001 86380 86390 1
518552 99518552 1001 86380 86390 1
518398 99518398 1001 86380 86390 1
518405 99518405 1001 86380 86390 1
519783 99519783 1001 86380 86390 1
519692 99519692 1001 86380 86390 1
519442 99519442 1001 86380 86390 1
519579 99519579 1001 86380 86390 1
519350 99519350 1001 86380 86390 1
519381 99519381 1001 86380 86390 1
519838 99519838 1001 86380 86390 1
519956 99519956 1001 86380 86390 1
519402 99519402 1001 86380 86390 1
519827 99519827 1001 86380 86390 1
519819 99519819 1001 86380 86390 1
520474 99520474 1001 86380 86390 1
520563 99520563 1001 86380 86390 1
520253 99520253 1001 86380 86390 1
520383 99520383 1001 86380 86390 1
520435 99520435 1001 86380 86390 1
520284 99520284 1001 86380 86390 1
520264 99520264 1001 86380 86390 1
520021 99520021 1001 86380 86390 1
520796 99520796 1001 86380 86390 1
520712 99520712 1001 86380 86390 1
520739 99520739 1001 86380 86390 1
521417 99521417 1001 86380 86390 1
521373 99521373 1001 86380 86390 1
521260 99521260 1001 86380 86390 1
520926 99520926 1001 86380 86390 1
520956 99520956 1001 86380 86390 1
520958 99520958 1001 86380 86390 1
521647 99521647 1001 86380 86390 1
521560 99521560 1001 86380 86390 1
522091 99522091 1001 86380 86390 1
522142 99522142 1001 86380 86390 1
522170 99522170 1001 86380 86390 1
522248 99522248 1001 86380 86390 1
522132 99522132 1001 86380 86390 1
521983 99521983 1001 86380 86390 1
521959 99521959 1001 86380 86390 1
521986 99521986 1001 86380 86390 1
521948 99521948 1001 86380 86390 1
521816 99521816 1001 86380 86390 1
521765 99521765 1001 86380 86390 1
521709 99521709 1001 86380 86390 1
522375 99522375 1001 86380 86390 1
522414 99522414 1001 86380 86390 1
522952 99522952 1001 86380 86390 1
523004 99523004 1001 86380 86390 1
522811 99522811 1001 86380 86390 1
522877 99522877 1001 86380 86390 1
522801 99522801 1001 86380 86390 1
522548 99522548 1001 86380 86390 1
523193 99523193 1001 86380 86390 1
523195 99523195 1001 86380 86390 1
523123 99523123 1001 86380 86390 1
523125 99523125 1001 86380 86390 1
523944 99523944 1001 86380 86390 1
523911 99523911 1001 86380 86390 1
523885 99523885 1001 86380 86390 1
523811 99523811 1001 86380 86390 1
523748 99523748 1001 86380 86390 1
523751 99523751 1001 86380 86390 1
523652 99523652 1001 86380 86390 1
523564 99523564 1001 86380 86390 1
523722 99523722 1001 86380 86390 1
523542 99523542 1001 86380 86390 1
523673 99523673 1001 86380 86390 1
523350 99523350 1001 86380 86390 1
523521 99523521 1001 86380 86390 1
524019 99524019 1001 86380 86390 1
523969 99523969 1001 86380 86390 1
523976 99523976 1001 86380 86390 1
524597 99524597 1001 86380 86390 1
524514 99524514 1001 86380 86390 1
524399 99524399 1001 86380 86390 1
524516 99524516 1001 86380 86390 1
524417 99524417 1001 86380 86390 1
524535 99524535 1001 86380 86390 1
524368 99524368 1001 86380 86390 1
524274 99524274 1001 86380 86390 1
524213 99524213 1001 86380 86390 1
524939 99524939 1001 86380 86390 1
524799 99524799 1001 86380 86390 1
524838 99524838 1001 86380 86390 1
524968 99524968 1001 86380 86390 1
524893 99524893 1001 86380 86390 1
525488 99525488 1001 86380 86390 1
525424 99525424 1001 86380 86390 1
525491 99525491 1001 86380 86390 1
525211 99525211 1001 86380 86390 1
525331 99525331 1001 86380 86390 1
525334 99525334 1001 86380 86390 1
525244 99525244 1001 86380 86390 1
525146 99525146 1001 86380 86390 1
525030 99525030 1001 86380 86390 1
525130 99525130 1001 86380 86390 1
525611 99525611 1001 86380 86390 1
525782 99525782 1001 86380 86390 1
525628 99525628 1001 86380 86390 1
525783 99525783 1001 86380 86390 1
526244 99526244 1001 86380 86390 1
526336 99526336 1001 86380 86390 1
526266 99526266 1001 86380 86390 1
526077 99526077 1001 86380 86390 1
526122 99526122 1001 86380 86390 1
525857 99525857 1001 86380 86390 1
525979 99525979 1001 86380 86390 1
525982 99525982 1001 86380 86390 1
525803 99525803 1001 86380 86390 1
526448 99526448 1001 86380 86390 1
526542 99526542 1001 86380 86390 1
526568 99526568 1001 86380 86390 1
526594 99526594 1001 86380 86390 1
527059 99527059 1001 86380 86390 1
527176 99527176 1001 86380 86390 1
527061 99527061 1001 86380 86390 1
527225 99527225 1001 86380 86390 1
526894 99526894 1001 86380 86390 1
527025 99527025 1001 86380 86390 1
526911 99526911 1001 86380 86390 1
527003 99527003 1001 86380 86390 1
526793 99526793 1001 86380 86390 1
527404 99527404 1001 86380 86390 1
527398 99527398 1001 86380 86390 1
528051 99528051 1001 86380 86390 1
527805 99527805 1001 86380 86390 1
527702 99527702 1001 86380 86390 1
527723 99527723 1001 86380 86390 1
527593 99527593 1001 86380 86390 1
527647 99527647 1001 86380 86390 1
527570 99527570 1001 86380 86390 1
528103 99528103 1001 86380 86390 1
528104 99528104 1001 86380 86390 1
528105 99528105 1001 86380 86390 1
528210 99528210 1001 86380 86390 1
528804 99528804 1001 86380 86390 1
528768 99528768 1001 86380 86390 1
528745 99528745 1001 86380 86390 1
528798 99528798 1001 86380 86390 1
528566 99528566 1001 86380 86390 1
528411 99528411 1001 86380 86390 1
528464 99528464 1001 86380 86390 1
528354 99528354 1001 86380 86390 1
528317 99528317 1001 86380 86390 1
529642 99529642 1001 86380 86390 1
529485 99529485 1001 86380 86390 1
529489 99529489 1001 86380 86390 1
529290 99529290 1001 86380 86390 1
529165 99529165 1001 86380 86390 1
529207 99529207 1001 86380 86390 1
529823 99529823 1001 86380 86390 1
529849 99529849 1001 86380 86390 1
529813 99529813 1001 86380 86390 1
529735 99529735 1001 86380 86390 1
530374 99530374 1001 86380 86390 1
530395 99530395 1001 86380 86390 1
530398 99530398 1001 86380 86390 1
530206 99530206 1001 86380 86390 1
530349 99530349 1001 86380 86390 1
530169 99530169 1001 86380 86390 1
530204 99530204 1001 86380 86390 1
530127 99530127 1001 86380 86390 1
530041 99530041 1001 86380 86390 1
530042 99530042 1001 86380 86390 1
529978 99529978 1001 86380 86390 1
529954 99529954 1001 86380 86390 1
530574 99530574 1001 86380 86390 1
531238 99531238 1001 86380 86390 1
531202 99531202 1001 86380 86390 1
531190 99531190 1001 86380 86390 1
531218 99531218 1001 86380 86390 1
531289 99531289 1001 86380 86390 1
531025 99531025 1001 86380 86390 1
530975 99530975 1001 86380 86390 1
530990 99530990 1001 86380 86390 1
531121 99531121 1001 86380 86390 1
530863 99530863 1001 86380 86390 1
530867 99530867 1001 86380 86390 1
530946 99530946 1001 86380 86390 1
530959 99530959 1001 86380 86390 1
531494 99531494 1001 86380 86390 1
531574 99531574 1001 86380 86390 1
531484 99531484 1001 86380 86390 1
531409 99531409 1001 86380 86390 1
531440 99531440 1001 86380 86390 1
532011 99532011 1001 86380 86390 1
532115 99532115 1001 86380 86390 1
531915 99531915 1001 86380 86390 1
531744 99531744 1001 86380 86390 1
532231 99532231 1001 86380 86390 1
532218 99532218 1001 86380 86390 1
532259 99532259 1001 86380 86390 1
532396 99532396 1001 86380 86390 1
533019 99533019 1001 86380 86390 1
532900 99532900 1001 86380 86390 1
532915 99532915 1001 86380 86390 1
532755 99532755 1001 86380 86390 1
532580 99532580 1001 86380 86390 1
532471 99532471 1001 86380 86390 1
532602 99532602 1001 86380 86390 1
533210 99533210 1001 86380 86390 1
533091 99533091 1001 86380 86390 1
533657 99533657 1001 86380 86390 1
533577 99533577 1001 86380 86390 1
533579 99533579 1001 86380 86390 1
533528 99533528 1001 86380 86390 1
533463 99533463 1001 86380 86390 1
533480 99533480 1001 86380 86390 1
533378 99533378 1001 86380 86390 1
533910 99533910 1001 86380 86390 1
534597 99534597 1001 86380 86390 1
534535 99534535 1001 86380 86390 1
534566 99534566 1001 86380 86390 1
534284 99534284 1001 86380 86390 1
534415 99534415 1001 86380 86390 1
534299 99534299 1001 86380 86390 1
534463 99534463 1001 86380 86390 1
534187 99534187 1001 86380 86390 1
534728 99534728 1001 86380 86390 1
535510 99535510 1001 86380 86390 1
535463 99535463 1001 86380 86390 1
535504 99535504 1001 86380 86390 1
535144 99535144 1001 86380 86390 1
535075 99535075 1001 86380 86390 1
536186 99536186 1001 86380 86390 1
536279 99536279 1001 86380 86390 1
536254 99536254 1001 86380 86390 1
536328 99536328 1001 86380 86390 1
536014 99536014 1001 86380 86390 1
536112 99536112 1001 86380 86390 1
535986 99535986 1001 86380 86390 1
535884 99535884 1001 86380 86390 1
535720 99535720 1001 86380 86390 1
535749 99535749 1001 86380 86390 1
535844 99535844 1001 86380 86390 1
536515 99536515 1001 86380 86390 1
536367 99536367 1001 86380 86390 1
536448 99536448 1001 86380 86390 1
537133 99537133 1001 86380 86390 1
537005 99537005 1001 86380 86390 1
537160 99537160 1001 86380 86390 1
537033 99537033 1001 86380 86390 1
537059 99537059 1001 86380 86390 1
536907 99536907 1001 86380 86390 1
536910 99536910 1001 86380 86390 1
536833 99536833 1001 86380 86390 1
536771 99536771 1001 86380 86390 1
536772 99536772 1001 86380 86390 1
536812 99536812 1001 86380 86390 1
536619 99536619 1001 86380 86390 1
536624 99536624 1001 86380 86390 1
536654 99536654 1001 86380 86390 1
536550 99536550 1001 86380 86390 1
536655 99536655 1001 86380 86390 1
537211 99537211 1001 86380 86390 1
537836 99537836 1001 86380 86390 1
537944 99537944 1001 86380 86390 1
537983 99537983 1001 86380 86390 1
537582 99537582 1001 86380 86390 1
537741 99537741 1001 86380 86390 1
537538 99537538 1001 86380 86390 1
537424 99537424 1001 86380 86390 1
537438 99537438 1001 86380 86390 1
538041 99538041 1001 86380 86390 1
538140 99538140 1001 86380 86390 1
538173 99538173 1001 86380 86390 1
538095 99538095 1001 86380 86390 1
538742 99538742 1001 86380 86390 1
538548 99538548 1001 86380 86390 1
538575 99538575 1001 86380 86390 1
538487 99538487 1001 86380 86390 1
538386 99538386 1001 86380 86390 1
538850 99538850 1001 86380 86390 1
539612 99539612 1001 86380 86390 1
539531 99539531 1001 86380 86390 1
539629 99539629 1001 86380 86390 1
539399 99539399 1001 86380 86390 1
539300 99539300 1001 86380 86390 1
539418 99539418 1001 86380 86390 1
539266 99539266 1001 86380 86390 1
539156 99539156 1001 86380 86390 1
539195 99539195 1001 86380 86390 1
539092 99539092 1001 86380 86390 1
539666 99539666 1001 86380 86390 1
539734 99539734 1001 86380 86390 1
539775 99539775 1001 86380 86390 1
540421 99540421 1001 86380 86390 1
540309 99540309 1001 86380 86390 1
540299 99540299 1001 86380 86390 1
540155 99540155 1001 86380 86390 1
540144 99540144 1001 86380 86390 1
540492 99540492 1001 86380 86390 1
540650 99540650 1001 86380 86390 1
540547 99540547 1001 86380 86390 1
540587 99540587 1001 86380 86390 1
540473 99540473 1001 86380 86390 1
541153 99541153 1001 86380 86390 1
541205 99541205 1001 86380 86390 1
541102 99541102 1001 86380 86390 1
541263 99541263 1001 86380 86390 1
540971 99540971 1001 86380 86390 1
541000 99541000 1001 86380 86390 1
541039 99541039 1001 86380 86390 1
541027 99541027 1001 86380 86390 1
540898 99540898 1001 86380 86390 1
541029 99541029 1001 86380 86390 1
541031 99541031 1001 86380 86390 1
540888 99540888 1001 86380 86390 1
541032 99541032 1001 86380 86390 1
540858 99540858 1001 86380 86390 1
540864 99540864 1001 86380 86390 1
540736 99540736 1001 86380 86390 1
541362 99541362 1001 86380 86390 1
541297 99541297 1001 86380 86390 1
541430 99541430 1001 86380 86390 1
541935 99541935 1001 86380 86390 1
541974 99541974 1001 86380 86390 1
542001 99542001 1001 86380 86390 1
541951 99541951 1001 86380 86390 1
541964 99541964 1001 86380 86390 1
541896 99541896 1001 86380 86390 1
541637 99541637 1001 86380 86390 1
542188 99542188 1001 86380 86390 1
542127 99542127 1001 86380 86390 1
542180 99542180 1001 86380 86390 1
542900 99542900 1001 86380 86390 1
542787 99542787 1001 86380 86390 1
542840 99542840 1001 86380 86390 1
542623 99542623 1001 86380 86390 1
542553 99542553 1001 86380 86390 1
542405 99542405 1001 86380 86390 1
542447 99542447 1001 86380 86390 1
542330 99542330 1001 86380 86390 1
542504 99542504 1001 86380 86390 1
542947 99542947 1001 86380 86390 1
543579 99543579 1001 86380 86390 1
543600 99543600 1001 86380 86390 1
543730 99543730 1001 86380 86390 1
543420 99543420 1001 86380 86390 1
543350 99543350 1001 86380 86390 1
543225 99543225 1001 86380 86390 1
543292 99543292 1001 86380 86390 1
543833 99543833 1001 86380 86390 1
543964 99543964 1001 86380 86390 1
544524 99544524 1001 86380 86390 1
544501 99544501 1001 86380 86390 1
544519 99544519 1001 86380 86390 1
544303 99544303 1001 86380 86390 1
544240 99544240 1001 86380 86390 1
544349 99544349 1001 86380 86390 1
544363 99544363 1001 86380 86390 1
544300 99544300 1001 86380 86390 1
544171 99544171 1001 86380 86390 1
544120 99544120 1001 86380 86390 1
544133 99544133 1001 86380 86390 1
544164 99544164 1001 86380 86390 1
544114 99544114 1001 86380 86390 1
544052 99544052 1001 86380 86390 1
544662 99544662 1001 86380 86390 1
544666 99544666 1001 86380 86390 1
544731 99544731 1001 86380 86390 1
509407 702 1002 48045 59349 1
520562 471 1001 60495 60795 1
537456 810 1001 62914 63213 1
534504 827 1002 62908 70965 1
400050 99400050 1001 86380 86390 1
400212 99400212 1001 86380 86390 1
400406 99400406 1001 86380 86390 1
400528 99400528 1001 86380 86390 1
400633 99400633 1001 86380 86390 1
400770 99400770 1001 86380 86390 1
400807 99400807 1001 86380 86390 1
400859 99400859 1001 86380 86390 1
401003 99401003 1001 86380 86390 1
401026 99401026 1001 86380 86390 1
400964 99400964 1001 86380 86390 1
401285 99401285 1001 86380 86390 1
401400 99401400 1001 86380 86390 1
401685 99401685 1001 86380 86390 1
401686 99401686 1001 86380 86390 1
401663 99401663 1001 86380 86390 1
401740 99401740 1001 86380 86390 1
401871 99401871 1001 86380 86390 1
401836 99401836 1001 86380 86390 1
401970 99401970 1001 86380 86390 1
401949 99401949 1001 86380 86390 1
402244 99402244 1001 86380 86390 1
402276 99402276 1001 86380 86390 1
402636 99402636 1001 86380 86390 1
402486 99402486 1001 86380 86390 1
402713 99402713 1001 86380 86390 1
402798 99402798 1001 86380 86390 1
402803 99402803 1001 86380 86390 1
403052 99403052 1001 86380 86390 1
403091 99403091 1001 86380 86390 1
403066 99403066 1001 86380 86390 1
403143 99403143 1001 86380 86390 1
403801 99403801 1001 86380 86390 1
403872 99403872 1001 86380 86390 1
404018 99404018 1001 86380 86390 1
404053 99404053 1001 86380 86390 1
404214 99404214 1001 86380 86390 1
404167 99404167 1001 86380 86390 1
404432 99404432 1001 86380 86390 1
405010 99405010 1001 86380 86390 1
405063 99405063 1001 86380 86390 1
405175 99405175 1001 86380 86390 1
405117 99405117 1001 86380 86390 1
405384 99405384 1001 86380 86390 1
405601 99405601 1001 86380 86390 1
405607 99405607 1001 86380 86390 1
405755 99405755 1001 86380 86390 1
405688 99405688 1001 86380 86390 1
405967 99405967 1001 86380 86390 1
406110 99406110 1001 86380 86390 1
406357 99406357 1001 86380 86390 1
406423 99406423 1001 86380 86390 1
406458 99406458 1001 86380 86390 1
406431 99406431 1001 86380 86390 1
406726 99406726 1001 86380 86390 1
406860 99406860 1001 86380 86390 1
406861 99406861 1001 86380 86390 1
407038 99407038 1001 86380 86390 1
407230 99407230 1001 86380 86390 1
407154 99407154 1001 86380 86390 1
407165 99407165 1001 86380 86390 1
407423 99407423 1001 86380 86390 1
407809 99407809 1001 86380 86390 1
407845 99407845 1001 86380 86390 1
407816 99407816 1001 86380 86390 1
408018 99408018 1001 86380 86390 1
408135 99408135 1001 86380 86390 1
408296 99408296 1001 86380 86390 1
408257 99408257 1001 86380 86390 1
408598 99408598 1001 86380 86390 1
408712 99408712 1001 86380 86390 1
408933 99408933 1001 86380 86390 1
409071 99409071 1001 86380 86390 1
409143 99409143 1001 86380 86390 1
409129 99409129 1001 86380 86390 1
409281 99409281 1001 86380 86390 1
409397 99409397 1001 86380 86390 1
409560 99409560 1001 86380 86390 1
409683 99409683 1001 86380 86390 1
409660 99409660 1001 86380 86390 1
409723 99409723 1001 86380 86390 1
409757 99409757 1001 86380 86390 1
409847 99409847 1001 86380 86390 1
409807 99409807 1001 86380 86390 1
409939 99409939 1001 86380 86390 1
410159 99410159 1001 86380 86390 1
410277 99410277 1001 86380 86390 1
410330 99410330 1001 86380 86390 1
410496 99410496 1001 86380 86390 1
410807 99410807 1001 86380 86390 1
410979 99410979 1001 86380 86390 1
410956 99410956 1001 86380 86390 1
411079 99411079 1001 86380 86390 1
411255 99411255 1001 86380 86390 1
411303 99411303 1001 86380 86390 1
411251 99411251 1001 86380 86390 1
411456 99411456 1001 86380 86390 1
411542 99411542 1001 86380 86390 1
411664 99411664 1001 86380 86390 1
411717 99411717 1001 86380 86390 1
411777 99411777 1001 86380 86390 1
411880 99411880 1001 86380 86390 1
412426 99412426 1001 86380 86390 1
412298 99412298 1001 86380 86390 1
412408 99412408 1001 86380 86390 1
413501 99413501 1001 86380 86390 1
413206 99413206 1001 86380 86390 1
413080 99413080 1001 86380 86390 1
412950 99412950 1001 86380 86390 1
413238 99413238 1001 86380 86390 1
412786 99412786 1001 86380 86390 1
412521 99412521 1001 86380 86390 1
412858 99412858 1001 86380 86390 1
412741 99412741 1001 86380 86390 1
412772 99412772 1001 86380 86390 1
414088 99414088 1001 86380 86390 1
414034 99414034 1001 86380 86390 1
413769 99413769 1001 86380 86390 1
413799 99413799 1001 86380 86390 1
414933 99414933 1001 86380 86390 1
415289 99415289 1001 86380 86390 1
414761 99414761 1001 86380 86390 1
414844 99414844 1001 86380 86390 1
414573 99414573 1001 86380 86390 1
414352 99414352 1001 86380 86390 1
414922 99414922 1001 86380 86390 1
415577 99415577 1001 86380 86390 1
415470 99415470 1001 86380 86390 1
415619 99415619 1001 86380 86390 1
416889 99416889 1001 86380 86390 1
416956 99416956 1001 86380 86390 1
416883 99416883 1001 86380 86390 1
416411 99416411 1001 86380 86390 1
415766 99415766 1001 86380 86390 1
416074 99416074 1001 86380 86390 1
417117 99417117 1001 86380 86390 1
417147 99417147 1001 86380 86390 1
417243 99417243 1001 86380 86390 1
417060 99417060 1001 86380 86390 1
417085 99417085 1001 86380 86390 1
417041 99417041 1001 86380 86390 1
417279 99417279 1001 86380 86390 1
417584 99417584 1001 86380 86390 1
417465 99417465 1001 86380 86390 1
417597 99417597 1001 86380 86390 1
417541 99417541 1001 86380 86390 1
418486 99418486 1001 86380 86390 1
418628 99418628 1001 86380 86390 1
418558 99418558 1001 86380 86390 1
418274 99418274 1001 86380 86390 1
418247 99418247 1001 86380 86390 1
418008 99418008 1001 86380 86390 1
417777 99417777 1001 86380 86390 1
417785 99417785 1001 86380 86390 1
418928 99418928 1001 86380 86390 1
419027 99419027 1001 86380 86390 1
419143 99419143 1001 86380 86390 1
418897 99418897 1001 86380 86390 1
420342 99420342 1001 86380 86390 1
420160 99420160 1001 86380 86390 1
420106 99420106 1001 86380 86390 1
420329 99420329 1001 86380 86390 1
420375 99420375 1001 86380 86390 1
420021 99420021 1001 86380 86390 1
420001 99420001 1001 86380 86390 1
419295 99419295 1001 86380 86390 1
419262 99419262 1001 86380 86390 1
420487 99420487 1001 86380 86390 1
420768 99420768 1001 86380 86390 1
420501 99420501 1001 86380 86390 1
420507 99420507 1001 86380 86390 1
421870 99421870 1001 86380 86390 1
421955 99421955 1001 86380 86390 1
421408 99421408 1001 86380 86390 1
421442 99421442 1001 86380 86390 1
421675 99421675 1001 86380 86390 1
421064 99421064 1001 86380 86390 1
421120 99421120 1001 86380 86390 1
420938 99420938 1001 86380 86390 1
421201 99421201 1001 86380 86390 1
422383 99422383 1001 86380 86390 1
422341 99422341 1001 86380 86390 1
422413 99422413 1001 86380 86390 1
422136 99422136 1001 86380 86390 1
423570 99423570 1001 86380 86390 1
423123 99423123 1001 86380 86390 1
423204 99423204 1001 86380 86390 1
422976 99422976 1001 86380 86390 1
423264 99423264 1001 86380 86390 1
422852 99422852 1001 86380 86390 1
422906 99422906 1001 86380 86390 1
422590 99422590 1001 86380 86390 1
422617 99422617 1001 86380 86390 1
424036 99424036 1001 86380 86390 1
423770 99423770 1001 86380 86390 1
423998 99423998 1001 86380 86390 1
424007 99424007 1001 86380 86390 1
425153 99425153 1001 86380 86390 1
425096 99425096 1001 86380 86390 1
424623 99424623 1001 86380 86390 1
424648 99424648 1001 86380 86390 1
424996 99424996 1001 86380 86390 1
424327 99424327 1001 86380 86390 1
424252 99424252 1001 86380 86390 1
424195 99424195 1001 86380 86390 1
424306 99424306 1001 86380 86390 1
425435 99425435 1001 86380 86390 1
425585 99425585 1001 86380 86390 1
425701 99425701 1001 86380 86390 1
426896 99426896 1001 86380 86390 1
426698 99426698 1001 86380 86390 1
427039 99427039 1001 86380 86390 1
426719 99426719 1001 86380 86390 1
426735 99426735 1001 86380 86390 1
426993 99426993 1001 86380 86390 1
426885 99426885 1001 86380 86390 1
427023 99427023 1001 86380 86390 1
426383 99426383 1001 86380 86390 1
426628 99426628 1001 86380 86390 1
426388 99426388 1001 86380 86390 1
425944 99425944 1001 86380 86390 1
425964 99425964 1001 86380 86390 1
426171 99426171 1001 86380 86390 1
427465 99427465 1001 86380 86390 1
427123 99427123 1001 86380 86390 1
427130 99427130 1001 86380 86390 1
428578 99428578 1001 86380 86390 1
428419 99428419 1001 86380 86390 1
428120 99428120 1001 86380 86390 1
428064 99428064 1001 86380 86390 1
427980 99427980 1001 86380 86390 1
428017 99428017 1001 86380 86390 1
427791 99427791 1001 86380 86390 1
427895 99427895 1001 86380 86390 1
428871 99428871 1001 86380 86390 1
428761 99428761 1001 86380 86390 1
428941 99428941 1001 86380 86390 1
428876 99428876 1001 86380 86390 1
428886 99428886 1001 86380 86390 1
428852 99428852 1001 86380 86390 1
428930 99428930 1001 86380 86390 1
429011 99429011 1001 86380 86390 1
430149 99430149 1001 86380 86390 1
429707 99429707 1001 86380 86390 1
429644 99429644 1001 86380 86390 1
429675 99429675 1001 86380 86390 1
429820 99429820 1001 86380 86390 1
429369 99429369 1001 86380 86390 1
429413 99429413 1001 86380 86390 1
429353 99429353 1001 86380 86390 1
429487 99429487 1001 86380 86390 1
430502 99430502 1001 86380 86390 1
430633 99430633 1001 86380 86390 1
430462 99430462 1001 86380 86390 1
430810 99430810 1001 86380 86390 1
431794 99431794 1001 86380 86390 1
431847 99431847 1001 86380 86390 1
431503 99431503 1001 86380 86390 1
431494 99431494 1001 86380 86390 1
431415 99431415 1001 86380 86390 1
431499 99431499 1001 86380 86390 1
431346 99431346 1001 86380 86390 1
431303 99431303 1001 86380 86390 1
431281 99431281 1001 86380 86390 1
431472 99431472 1001 86380 86390 1
430950 99430950 1001 86380 86390 1
432221 99432221 1001 86380 86390 1
432324 99432324 1001 86380 86390 1
432066 99432066 1001 86380 86390 1
432418 99432418 1001 86380 86390 1
432394 99432394 1001 86380 86390 1
433434 99433434 1001 86380 86390 1
433620 99433620 1001 86380 86390 1
433192 99433192 1001 86380 86390 1
433058 99433058 1001 86380 86390 1
432938 99432938 1001 86380 86390 1
432978 99432978 1001 86380 86390 1
432943 99432943 1001 86380 86390 1
432851 99432851 1001 86380 86390 1
432801 99432801 1001 86380 86390 1
432822 99432822 1001 86380 86390 1
433998 99433998 1001 86380 86390 1
433871 99433871 1001 86380 86390 1
435281 99435281 1001 86380 86390 1
435136 99435136 1001 86380 86390 1
435399 99435399 1001 86380 86390 1
434902 99434902 1001 86380 86390 1
434954 99434954 1001 86380 86390 1
434796 99434796 1001 86380 86390 1
434614 99434614 1001 86380 86390 1
434200 99434200 1001 86380 86390 1
434327 99434327 1001 86380 86390 1
434353 99434353 1001 86380 86390 1
434525 99434525 1001 86380 86390 1
434531 99434531 1001 86380 86390 1
435826 99435826 1001 86380 86390 1
435868 99435868 1001 86380 86390 1
435631 99435631 1001 86380 86390 1
435509 99435509 1001 86380 86390 1
437027 99437027 1001 86380 86390 1
436835 99436835 1001 86380 86390 1
436999 99436999 1001 86380 86390 1
436591 99436591 1001 86380 86390 1
436630 99436630 1001 86380 86390 1
436347 99436347 1001 86380 86390 1
436677 99436677 1001 86380 86390 1
436359 99436359 1001 86380 86390 1
436216 99436216 1001 86380 86390 1
436292 99436292 1001 86380 86390 1
437258 99437258 1001 86380 86390 1
300073 99300073 1001 86380 86390 1
300075 99300075 1001 86380 86390 1
300691 99300691 1001 86380 86390 1
300647 99300647 1001 86380 86390 1
300502 99300502 1001 86380 86390 1
300399 99300399 1001 86380 86390 1
300362 99300362 1001 86380 86390 1
300122 99300122 1001 86380 86390 1
300136 99300136 1001 86380 86390 1
300153 99300153 1001 86380 86390 1
300311 99300311 1001 86380 86390 1
300856 99300856 1001 86380 86390 1
300759 99300759 1001 86380 86390 1
301554 99301554 1001 86380 86390 1
301360 99301360 1001 86380 86390 1
301181 99301181 1001 86380 86390 1
301311 99301311 1001 86380 86390 1
301312 99301312 1001 86380 86390 1
301175 99301175 1001 86380 86390 1
300980 99300980 1001 86380 86390 1
301032 99301032 1001 86380 86390 1
301097 99301097 1001 86380 86390 1
301021 99301021 1001 86380 86390 1
301114 99301114 1001 86380 86390 1
301698 99301698 1001 86380 86390 1
301597 99301597 1001 86380 86390 1
301714 99301714 1001 86380 86390 1
302350 99302350 1001 86380 86390 1
302196 99302196 1001 86380 86390 1
302262 99302262 1001 86380 86390 1
302379 99302379 1001 86380 86390 1
302149 99302149 1001 86380 86390 1
302049 99302049 1001 86380 86390 1
301984 99301984 1001 86380 86390 1
302120 99302120 1001 86380 86390 1
301896 99301896 1001 86380 86390 1
302435 99302435 1001 86380 86390 1
302544 99302544 1001 86380 86390 1
303164 99303164 1001 86380 86390 1
302820 99302820 1001 86380 86390 1
302898 99302898 1001 86380 86390 1
302944 99302944 1001 86380 86390 1
302755 99302755 1001 86380 86390 1
302757 99302757 1001 86380 86390 1
302739 99302739 1001 86380 86390 1
303233 99303233 1001 86380 86390 1
303930 99303930 1001 86380 86390 1
304030 99304030 1001 86380 86390 1
303975 99303975 1001 86380 86390 1
303834 99303834 1001 86380 86390 1
303992 99303992 1001 86380 86390 1
303711 99303711 1001 86380 86390 1
303729 99303729 1001 86380 86390 1
303823 99303823 1001 86380 86390 1
303581 99303581 1001 86380 86390 1
303569 99303569 1001 86380 86390 1
303499 99303499 1001 86380 86390 1
303617 99303617 1001 86380 86390 1
303476 99303476 1001 86380 86390 1
304109 99304109 1001 86380 86390 1
304153 99304153 1001 86380 86390 1
304037 99304037 1001 86380 86390 1
304795 99304795 1001 86380 86390 1
304824 99304824 1001 86380 86390 1
304750 99304750 1001 86380 86390 1
304550 99304550 1001 86380 86390 1
304589 99304589 1001 86380 86390 1
304580 99304580 1001 86380 86390 1
304570 99304570 1001 86380 86390 1
304471 99304471 1001 86380 86390 1
304601 99304601 1001 86380 86390 1
304303 99304303 1001 86380 86390 1
304333 99304333 1001 86380 86390 1
304366 99304366 1001 86380 86390 1
304936 99304936 1001 86380 86390 1
304904 99304904 1001 86380 86390 1
305653 99305653 1001 86380 86390 1
305504 99305504 1001 86380 86390 1
305471 99305471 1001 86380 86390 1
305383 99305383 1001 86380 86390 1
305323 99305323 1001 86380 86390 1
305265 99305265 1001 86380 86390 1
500037 99500037 1001 86380 86390 1
500051 99500051 1001 86380 86390 1
500091 99500091 1001 86380 86390 1
500175 99500175 1001 86380 86390 1
500008 99500008 1001 86380 86390 1
500769 99500769 1001 86380 86390 1
500643 99500643 1001 86380 86390 1
500775 99500775 1001 86380 86390 1
500421 99500421 1001 86380 86390 1
500553 99500553 1001 86380 86390 1
500270 99500270 1001 86380 86390 1
500337 99500337 1001 86380 86390 1
500378 99500378 1001 86380 86390 1
500343 99500343 1001 86380 86390 1
500306 99500306 1001 86380 86390 1
501010 99501010 1001 86380 86390 1
501012 99501012 1001 86380 86390 1
501589 99501589 1001 86380 86390 1
501615 99501615 1001 86380 86390 1
501267 99501267 1001 86380 86390 1
501386 99501386 1001 86380 86390 1
501427 99501427 1001 86380 86390 1
501340 99501340 1001 86380 86390 1
501379 99501379 1001 86380 86390 1
501341 99501341 1001 86380 86390 1
501071 99501071 1001 86380 86390 1
501214 99501214 1001 86380 86390 1
501146 99501146 1001 86380 86390 1
501737 99501737 1001 86380 86390 1
502211 99502211 1001 86380 86390 1
502084 99502084 1001 86380 86390 1
502214 99502214 1001 86380 86390 1
501977 99501977 1001 86380 86390 1
501967 99501967 1001 86380 86390 1
502035 99502035 1001 86380 86390 1
501881 99501881 1001 86380 86390 1
502566 99502566 1001 86380 86390 1
502536 99502536 1001 86380 86390 1
502552 99502552 1001 86380 86390 1
502656 99502656 1001 86380 86390 1
503218 99503218 1001 86380 86390 1
503268 99503268 1001 86380 86390 1
503118 99503118 1001 86380 86390 1
503184 99503184 1001 86380 86390 1
503223 99503223 1001 86380 86390 1
503086 99503086 1001 86380 86390 1
503061 99503061 1001 86380 86390 1
503011 99503011 1001 86380 86390 1
502895 99502895 1001 86380 86390 1
503018 99503018 1001 86380 86390 1
502710 99502710 1001 86380 86390 1
502763 99502763 1001 86380 86390 1
503483 99503483 1001 86380 86390 1
503367 99503367 1001 86380 86390 1
503304 99503304 1001 86380 86390 1
503479 99503479 1001 86380 86390 1
503951 99503951 1001 86380 86390 1
503930 99503930 1001 86380 86390 1
504061 99504061 1001 86380 86390 1
504014 99504014 1001 86380 86390 1
503770 99503770 1001 86380 86390 1
503901 99503901 1001 86380 86390 1
503798 99503798 1001 86380 86390 1
503800 99503800 1001 86380 86390 1
503884 99503884 1001 86380 86390 1
503571 99503571 1001 86380 86390 1
503703 99503703 1001 86380 86390 1
504181 99504181 1001 86380 86390 1
504209 99504209 1001 86380 86390 1
504263 99504263 1001 86380 86390 1
504282 99504282 1001 86380 86390 1
504295 99504295 1001 86380 86390 1
504882 99504882 1001 86380 86390 1
504914 99504914 1001 86380 86390 1
504877 99504877 1001 86380 86390 1
504568 99504568 1001 86380 86390 1
504390 99504390 1001 86380 86390 1
504444 99504444 1001 86380 86390 1
505028 99505028 1001 86380 86390 1
505004 99505004 1001 86380 86390 1
505638 99505638 1001 86380 86390 1
505690 99505690 1001 86380 86390 1
505540 99505540 1001 86380 86390 1
505379 99505379 1001 86380 86390 1
505292 99505292 1001 86380 86390 1
505167 99505167 1001 86380 86390 1
505350 99505350 1001 86380 86390 1
505221 99505221 1001 86380 86390 1
505238 99505238 1001 86380 86390 1
505877 99505877 1001 86380 86390 1
505905 99505905 1001 86380 86390 1
505856 99505856 1001 86380 86390 1
506536 99506536 1001 86380 86390 1
506476 99506476 1001 86380 86390 1
506344 99506344 1001 86380 86390 1
506173 99506173 1001 86380 86390 1
506762 99506762 1001 86380 86390 1
506674 99506674 1001 86380 86390 1
506663 99506663 1001 86380 86390 1
506628 99506628 1001 86380 86390 1
506656 99506656 1001 86380 86390 1
506761 99506761 1001 86380 86390 1
507419 99507419 1001 86380 86390 1
507315 99507315 1001 86380 86390 1
507239 99507239 1001 86380 86390 1
507318 99507318 1001 86380 86390 1
507025 99507025 1001 86380 86390 1
507085 99507085 1001 86380 86390 1
507164 99507164 1001 86380 86390 1
506957 99506957 1001 86380 86390 1
506933 99506933 1001 86380 86390 1
506979 99506979 1001 86380 86390 1
506955 99506955 1001 86380 86390 1
508109 99508109 1001 86380 86390 1
508078 99508078 1001 86380 86390 1
507851 99507851 1001 86380 86390 1
507945 99507945 1001 86380 86390 1
507997 99507997 1001 86380 86390 1
507988 99507988 1001 86380 86390 1
507711 99507711 1001 86380 86390 1
507740 99507740 1001 86380 86390 1
508391 99508391 1001 86380 86390 1
508314 99508314 1001 86380 86390 1
508380 99508380 1001 86380 86390 1
508330 99508330 1001 86380 86390 1
508255 99508255 1001 86380 86390 1
508439 99508439 1001 86380 86390 1
509017 99509017 1001 86380 86390 1
509058 99509058 1001 86380 86390 1
508902 99508902 1001 86380 86390 1
508806 99508806 1001 86380 86390 1
508676 99508676 1001 86380 86390 1
508755 99508755 1001 86380 86390 1
508705 99508705 1001 86380 86390 1
508695 99508695 1001 86380 86390 1
508534 99508534 1001 86380 86390 1
508655 99508655 1001 86380 86390 1
508579 99508579 1001 86380 86390 1
508516 99508516 1001 86380 86390 1
509124 99509124 1001 86380 86390 1
509202 99509202 1001 86380 86390 1
509193 99509193 1001 86380 86390 1
509720 99509720 1001 86380 86390 1
509746 99509746 1001 86380 86390 1
509727 99509727 1001 86380 86390 1
509755 99509755 1001 86380 86390 1
509592 99509592 1001 86380 86390 1
509533 99509533 1001 86380 86390 1
509385 99509385 1001 86380 86390 1
509295 99509295 1001 86380 86390 1
509296 99509296 1001 86380 86390 1
509465 99509465 1001 86380 86390 1
509416 99509416 1001 86380 86390 1
509431 99509431 1001 86380 86390 1
509980 99509980 1001 86380 86390 1
510091 99510091 1001 86380 86390 1
510499 99510499 1001 86380 86390 1
510386 99510386 1001 86380 86390 1
510491 99510491 1001 86380 86390 1
510376 99510376 1001 86380 86390 1
510132 99510132 1001 86380 86390 1
510171 99510171 1001 86380 86390 1
510122 99510122 1001 86380 86390 1
510280 99510280 1001 86380 86390 1
510190 99510190 1001 86380 86390 1
510178 99510178 1001 86380 86390 1
510283 99510283 1001 86380 86390 1
510892 99510892 1001 86380 86390 1
510741 99510741 1001 86380 86390 1
510910 99510910 1001 86380 86390 1
510900 99510900 1001 86380 86390 1
510928 99510928 1001 86380 86390 1
510839 99510839 1001 86380 86390 1
511400 99511400 1001 86380 86390 1
511440 99511440 1001 86380 86390 1
511363 99511363 1001 86380 86390 1
511499 99511499 1001 86380 86390 1
511371 99511371 1001 86380 86390 1
511423 99511423 1001 86380 86390 1
511285 99511285 1001 86380 86390 1
511157 99511157 1001 86380 86390 1
511313 99511313 1001 86380 86390 1
511252 99511252 1001 86380 86390 1
511268 99511268 1001 86380 86390 1
510961 99510961 1001 86380 86390 1
511029 99511029 1001 86380 86390 1
511005 99511005 1001 86380 86390 1
510982 99510982 1001 86380 86390 1
511099 99511099 1001 86380 86390 1
511562 99511562 1001 86380 86390 1
512283 99512283 1001 86380 86390 1
512193 99512193 1001 86380 86390 1
512275 99512275 1001 86380 86390 1
512083 99512083 1001 86380 86390 1
512059 99512059 1001 86380 86390 1
511995 99511995 1001 86380 86390 1
512115 99512115 1001 86380 86390 1
512067 99512067 1001 86380 86390 1
512158 99512158 1001 86380 86390 1
511888 99511888 1001 86380 86390 1
511826 99511826 1001 86380 86390 1
511962 99511962 1001 86380 86390 1
511964 99511964 1001 86380 86390 1
511783 99511783 1001 86380 86390 1
512456 99512456 1001 86380 86390 1
513186 99513186 1001 86380 86390 1
513197 99513197 1001 86380 86390 1
513127 99513127 1001 86380 86390 1
512935 99512935 1001 86380 86390 1
512903 99512903 1001 86380 86390 1
512916 99512916 1001 86380 86390 1
512826 99512826 1001 86380 86390 1
512971 99512971 1001 86380 86390 1
512625 99512625 1001 86380 86390 1
512720 99512720 1001 86380 86390 1
512656 99512656 1001 86380 86390 1
512606 99512606 1001 86380 86390 1
512789 99512789 1001 86380 86390 1
513228 99513228 1001 86380 86390 1
513401 99513401 1001 86380 86390 1
513237 99513237 1001 86380 86390 1
513842 99513842 1001 86380 86390 1
513975 99513975 1001 86380 86390 1
513873 99513873 1001 86380 86390 1
513848 99513848 1001 86380 86390 1
513875 99513875 1001 86380 86390 1
513815 99513815 1001 86380 86390 1
513756 99513756 1001 86380 86390 1
513811 99513811 1001 86380 86390 1
513583 99513583 1001 86380 86390 1
513417 99513417 1001 86380 86390 1
514150 99514150 1001 86380 86390 1
514205 99514205 1001 86380 86390 1
514143 99514143 1001 86380 86390 1
514796 99514796 1001 86380 86390 1
514775 99514775 1001 86380 86390 1
514660 99514660 1001 86380 86390 1
514846 99514846 1001 86380 86390 1
514645 99514645 1001 86380 86390 1
514607 99514607 1001 86380 86390 1
514620 99514620 1001 86380 86390 1
514370 99514370 1001 86380 86390 1
514253 99514253 1001 86380 86390 1
514362 99514362 1001 86380 86390 1
514247 99514247 1001 86380 86390 1
514883 99514883 1001 86380 86390 1
515654 99515654 1001 86380 86390 1
515536 99515536 1001 86380 86390 1
515680 99515680 1001 86380 86390 1
515413 99515413 1001 86380 86390 1
515418 99515418 1001 86380 86390 1
515421 99515421 1001 86380 86390 1
515102 99515102 1001 86380 86390 1
515259 99515259 1001 86380 86390 1
515125 99515125 1001 86380 86390 1
515735 99515735 1001 86380 86390 1
515711 99515711 1001 86380 86390 1
515703 99515703 1001 86380 86390 1
516474 99516474 1001 86380 86390 1
516422 99516422 1001 86380 86390 1
516345 99516345 1001 86380 86390 1
516427 99516427 1001 86380 86390 1
516494 99516494 1001 86380 86390 1
516431 99516431 1001 86380 86390 1
516098 99516098 1001 86380 86390 1
516216 99516216 1001 86380 86390 1
516044 99516044 1001 86380 86390 1
515892 99515892 1001 86380 86390 1
516558 99516558 1001 86380 86390 1
516547 99516547 1001 86380 86390 1
516590 99516590 1001 86380 86390 1
516513 99516513 1001 86380 86390 1
517304 99517304 1001 86380 86390 1
517210 99517210 1001 86380 86390 1
516967 99516967 1001 86380 86390 1
517109 99517109 1001 86380 86390 1
516980 99516980 1001 86380 86390 1
517022 99517022 1001 86380 86390 1
516793 99516793 1001 86380 86390 1
516771 99516771 1001 86380 86390 1
516752 99516752 1001 86380 86390 1
517359 99517359 1001 86380 86390 1
517506 99517506 1001 86380 86390 1
517494 99517494 1001 86380 86390 1
517522 99517522 1001 86380 86390 1
517484 99517484 1001 86380 86390 1
518130 99518130 1001 86380 86390 1
518014 99518014 1001 86380 86390 1
518158 99518158 1001 86380 86390 1
517593 99517593 1001 86380 86390 1
517637 99517637 1001 86380 86390 1
517551 99517551 1001 86380 86390 1
517604 99517604 1001 86380 86390 1
518353 99518353 1001 86380 86390 1
518247 99518247 1001 86380 86390 1
518972 99518972 1001 86380 86390 1
518807 99518807 1001 86380 86390 1
518936 99518936 1001 86380 86390 1
518582 99518582 1001 86380 86390 1
518637 99518637 1001 86380 86390 1
518665 99518665 1001 86380 86390 1
518743 99518743 1001 86380 86390 1
518394 99518394 1001 86380 86390 1
518412 99518412 1001 86380 86390 1
518478 99518478 1001 86380 86390 1
518391 99518391 1001 86380 86390 1
519091 99519091 1001 86380 86390 1
519147 99519147 1001 86380 86390 1
519787 99519787 1001 86380 86390 1
519789 99519789 1001 86380 86390 1
519755 99519755 1001 86380 86390 1
519744 99519744 1001 86380 86390 1
519617 99519617 1001 86380 86390 1
519645 99519645 1001 86380 86390 1
519762 99519762 1001 86380 86390 1
519500 99519500 1001 86380 86390 1
519410 99519410 1001 86380 86390 1
519311 99519311 1001 86380 86390 1
519239 99519239 1001 86380 86390 1
519267 99519267 1001 86380 86390 1
519889 99519889 1001 86380 86390 1
520512 99520512 1001 86380 86390 1
520590 99520590 1001 86380 86390 1
520447 99520447 1001 86380 86390 1
520331 99520331 1001 86380 86390 1
520272 99520272 1001 86380 86390 1
520415 99520415 1001 86380 86390 1
520123 99520123 1001 86380 86390 1
520177 99520177 1001 86380 86390 1
520039 99520039 1001 86380 86390 1
520104 99520104 1001 86380 86390 1
520785 99520785 1001 86380 86390 1
520812 99520812 1001 86380 86390 1
521451 99521451 1001 86380 86390 1
521285 99521285 1001 86380 86390 1
521337 99521337 1001 86380 86390 1
521402 99521402 1001 86380 86390 1
521147 99521147 1001 86380 86390 1
521191 99521191 1001 86380 86390 1
521089 99521089 1001 86380 86390 1
521014 99521014 1001 86380 86390 1
521031 99521031 1001 86380 86390 1
520890 99520890 1001 86380 86390 1
520922 99520922 1001 86380 86390 1
521521 99521521 1001 86380 86390 1
521612 99521612 1001 86380 86390 1
522138 99522138 1001 86380 86390 1
522293 99522293 1001 86380 86390 1
522117 99522117 1001 86380 86390 1
522171 99522171 1001 86380 86390 1
522037 99522037 1001 86380 86390 1
521882 99521882 1001 86380 86390 1
522031 99522031 1001 86380 86390 1
521685 99521685 1001 86380 86390 1
521782 99521782 1001 86380 86390 1
521876 99521876 1001 86380 86390 1
522329 99522329 1001 86380 86390 1
522424 99522424 1001 86380 86390 1
522439 99522439 1001 86380 86390 1
522390 99522390 1001 86380 86390 1
523058 99523058 1001 86380 86390 1
523088 99523088 1001 86380 86390 1
523012 99523012 1001 86380 86390 1
523067 99523067 1001 86380 86390 1
522914 99522914 1001 86380 86390 1
522902 99522902 1001 86380 86390 1
522852 99522852 1001 86380 86390 1
522739 99522739 1001 86380 86390 1
522701 99522701 1001 86380 86390 1
522523 99522523 1001 86380 86390 1
523273 99523273 1001 86380 86390 1
523291 99523291 1001 86380 86390 1
523280 99523280 1001 86380 86390 1
523308 99523308 1001 86380 86390 1
523817 99523817 1001 86380 86390 1
523878 99523878 1001 86380 86390 1
523801 99523801 1001 86380 86390 1
523636 99523636 1001 86380 86390 1
523665 99523665 1001 86380 86390 1
523642 99523642 1001 86380 86390 1
523446 99523446 1001 86380 86390 1
523515 99523515 1001 86380 86390 1
524085 99524085 1001 86380 86390 1
524039 99524039 1001 86380 86390 1
524105 99524105 1001 86380 86390 1
524759 99524759 1001 86380 86390 1
524475 99524475 1001 86380 86390 1
524504 99524504 1001 86380 86390 1
524315 99524315 1001 86380 86390 1
524810 99524810 1001 86380 86390 1
524863 99524863 1001 86380 86390 1
524876 99524876 1001 86380 86390 1
524892 99524892 1001 86380 86390 1
524931 99524931 1001 86380 86390 1
524779 99524779 1001 86380 86390 1
525585 99525585 1001 86380 86390 1
525304 99525304 1001 86380 86390 1
525292 99525292 1001 86380 86390 1
525357 99525357 1001 86380 86390 1
525370 99525370 1001 86380 86390 1
525332 99525332 1001 86380 86390 1
525384 99525384 1001 86380 86390 1
524982 99524982 1001 86380 86390 1
525128 99525128 1001 86380 86390 1
525756 99525756 1001 86380 86390 1
525769 99525769 1001 86380 86390 1
526373 99526373 1001 86380 86390 1
526393 99526393 1001 86380 86390 1
526314 99526314 1001 86380 86390 1
526404 99526404 1001 86380 86390 1
526238 99526238 1001 86380 86390 1
526341 99526341 1001 86380 86390 1
525941 99525941 1001 86380 86390 1
526008 99526008 1001 86380 86390 1
525866 99525866 1001 86380 86390 1
526601 99526601 1001 86380 86390 1
526566 99526566 1001 86380 86390 1
526621 99526621 1001 86380 86390 1
526584 99526584 1001 86380 86390 1
526508 99526508 1001 86380 86390 1
527136 99527136 1001 86380 86390 1
527047 99527047 1001 86380 86390 1
527177 99527177 1001 86380 86390 1
527194 99527194 1001 86380 86390 1
527182 99527182 1001 86380 86390 1
527242 99527242 1001 86380 86390 1
527056 99527056 1001 86380 86390 1
527011 99527011 1001 86380 86390 1
526898 99526898 1001 86380 86390 1
526775 99526775 1001 86380 86390 1
526713 99526713 1001 86380 86390 1
527444 99527444 1001 86380 86390 1
527251 99527251 1001 86380 86390 1
527387 99527387 1001 86380 86390 1
527349 99527349 1001 86380 86390 1
527388 99527388 1001 86380 86390 1
527975 99527975 1001 86380 86390 1
528027 99528027 1001 86380 86390 1
528048 99528048 1001 86380 86390 1
528053 99528053 1001 86380 86390 1
527939 99527939 1001 86380 86390 1
527755 99527755 1001 86380 86390 1
527751 99527751 1001 86380 86390 1
527613 99527613 1001 86380 86390 1
527627 99527627 1001 86380 86390 1
527552 99527552 1001 86380 86390 1
527643 99527643 1001 86380 86390 1
527479 99527479 1001 86380 86390 1
528112 99528112 1001 86380 86390 1
528204 99528204 1001 86380 86390 1
528157 99528157 1001 86380 86390 1
528171 99528171 1001 86380 86390 1
528275 99528275 1001 86380 86390 1
528253 99528253 1001 86380 86390 1
528799 99528799 1001 86380 86390 1
528870 99528870 1001 86380 86390 1
528880 99528880 1001 86380 86390 1
528831 99528831 1001 86380 86390 1
528886 99528886 1001 86380 86390 1
528894 99528894 1001 86380 86390 1
528645 99528645 1001 86380 86390 1
528671 99528671 1001 86380 86390 1
528610 99528610 1001 86380 86390 1
528680 99528680 1001 86380 86390 1
528681 99528681 1001 86380 86390 1
528410 99528410 1001 86380 86390 1
528373 99528373 1001 86380 86390 1
528374 99528374 1001 86380 86390 1
528452 99528452 1001 86380 86390 1
528298 99528298 1001 86380 86390 1
528431 99528431 1001 86380 86390 1
528292 99528292 1001 86380 86390 1
528994 99528994 1001 86380 86390 1
528944 99528944 1001 86380 86390 1
528996 99528996 1001 86380 86390 1
528999 99528999 1001 86380 86390 1
529564 99529564 1001 86380 86390 1
529655 99529655 1001 86380 86390 1
529618 99529618 1001 86380 86390 1
529380 99529380 1001 86380 86390 1
529393 99529393 1001 86380 86390 1
529409 99529409 1001 86380 86390 1
529437 99529437 1001 86380 86390 1
529334 99529334 1001 86380 86390 1
529428 99529428 1001 86380 86390 1
529454 99529454 1001 86380 86390 1
529378 99529378 1001 86380 86390 1
529520 99529520 1001 86380 86390 1
529366 99529366 1001 86380 86390 1
529134 99529134 1001 86380 86390 1
529920 99529920 1001 86380 86390 1
529845 99529845 1001 86380 86390 1
529915 99529915 1001 86380 86390 1
530465 99530465 1001 86380 86390 1
530353 99530353 1001 86380 86390 1
530528 99530528 1001 86380 86390 1
530245 99530245 1001 86380 86390 1
530272 99530272 1001 86380 86390 1
530341 99530341 1001 86380 86390 1
530151 99530151 1001 86380 86390 1
530014 99530014 1001 86380 86390 1
530093 99530093 1001 86380 86390 1
530098 99530098 1001 86380 86390 1
530712 99530712 1001 86380 86390 1
531316 99531316 1001 86380 86390 1
531226 99531226 1001 86380 86390 1
531361 99531361 1001 86380 86390 1
530998 99530998 1001 86380 86390 1
531024 99531024 1001 86380 86390 1
531089 99531089 1001 86380 86390 1
530932 99530932 1001 86380 86390 1
530912 99530912 1001 86380 86390 1
531390 99531390 1001 86380 86390 1
531460 99531460 1001 86380 86390 1
531518 99531518 1001 86380 86390 1
532117 99532117 1001 86380 86390 1
532105 99532105 1001 86380 86390 1
532069 99532069 1001 86380 86390 1
532008 99532008 1001 86380 86390 1
532193 99532193 1001 86380 86390 1
531806 99531806 1001 86380 86390 1
531800 99531800 1001 86380 86390 1
531827 99531827 1001 86380 86390 1
531804 99531804 1001 86380 86390 1
531624 99531624 1001 86380 86390 1
531637 99531637 1001 86380 86390 1
531600 99531600 1001 86380 86390 1
531731 99531731 1001 86380 86390 1
531643 99531643 1001 86380 86390 1
531634 99531634 1001 86380 86390 1
532230 99532230 1001 86380 86390 1
531586 99531586 1001 86380 86390 1
532252 99532252 1001 86380 86390 1
532356 99532356 1001 86380 86390 1
532228 99532228 1001 86380 86390 1
533007 99533007 1001 86380 86390 1
532949 99532949 1001 86380 86390 1
532928 99532928 1001 86380 86390 1
533026 99533026 1001 86380 86390 1
532751 99532751 1001 86380 86390 1
532675 99532675 1001 86380 86390 1
532639 99532639 1001 86380 86390 1
532770 99532770 1001 86380 86390 1
532504 99532504 1001 86380 86390 1
532441 99532441 1001 86380 86390 1
532545 99532545 1001 86380 86390 1
532449 99532449 1001 86380 86390 1
532436 99532436 1001 86380 86390 1
533187 99533187 1001 86380 86390 1
533200 99533200 1001 86380 86390 1
533204 99533204 1001 86380 86390 1
533230 99533230 1001 86380 86390 1
533037 99533037 1001 86380 86390 1
533144 99533144 1001 86380 86390 1
533067 99533067 1001 86380 86390 1
533707 99533707 1001 86380 86390 1
533856 99533856 1001 86380 86390 1
533653 99533653 1001 86380 86390 1
533501 99533501 1001 86380 86390 1
533567 99533567 1001 86380 86390 1
533581 99533581 1001 86380 86390 1
533465 99533465 1001 86380 86390 1
533557 99533557 1001 86380 86390 1
533545 99533545 1001 86380 86390 1
533521 99533521 1001 86380 86390 1
533345 99533345 1001 86380 86390 1
533360 99533360 1001 86380 86390 1
534008 99534008 1001 86380 86390 1
534010 99534010 1001 86380 86390 1
534587 99534587 1001 86380 86390 1
534536 99534536 1001 86380 86390 1
534567 99534567 1001 86380 86390 1
534466 99534466 1001 86380 86390 1
534329 99534329 1001 86380 86390 1
534472 99534472 1001 86380 86390 1
534373 99534373 1001 86380 86390 1
534387 99534387 1001 86380 86390 1
534099 99534099 1001 86380 86390 1
534205 99534205 1001 86380 86390 1
534881 99534881 1001 86380 86390 1
534833 99534833 1001 86380 86390 1
534836 99534836 1001 86380 86390 1
535318 99535318 1001 86380 86390 1
535398 99535398 1001 86380 86390 1
535399 99535399 1001 86380 86390 1
535108 99535108 1001 86380 86390 1
534904 99534904 1001 86380 86390 1
535051 99535051 1001 86380 86390 1
535650 99535650 1001 86380 86390 1
535521 99535521 1001 86380 86390 1
535653 99535653 1001 86380 86390 1
536202 99536202 1001 86380 86390 1
536322 99536322 1001 86380 86390 1
536166 99536166 1001 86380 86390 1
536285 99536285 1001 86380 86390 1
535988 99535988 1001 86380 86390 1
535951 99535951 1001 86380 86390 1
535977 99535977 1001 86380 86390 1
536059 99536059 1001 86380 86390 1
536048 99536048 1001 86380 86390 1
535784 99535784 1001 86380 86390 1
535915 99535915 1001 86380 86390 1
535760 99535760 1001 86380 86390 1
536443 99536443 1001 86380 86390 1
536534 99536534 1001 86380 86390 1
536496 99536496 1001 86380 86390 1
536433 99536433 1001 86380 86390 1
536344 99536344 1001 86380 86390 1
536961 99536961 1001 86380 86390 1
536944 99536944 1001 86380 86390 1
536776 99536776 1001 86380 86390 1
536908 99536908 1001 86380 86390 1
536927 99536927 1001 86380 86390 1
536659 99536659 1001 86380 86390 1
536742 99536742 1001 86380 86390 1
536704 99536704 1001 86380 86390 1
536706 99536706 1001 86380 86390 1
536668 99536668 1001 86380 86390 1
537315 99537315 1001 86380 86390 1
537328 99537328 1001 86380 86390 1
537215 99537215 1001 86380 86390 1
537255 99537255 1001 86380 86390 1
537298 99537298 1001 86380 86390 1
537312 99537312 1001 86380 86390 1
537300 99537300 1001 86380 86390 1
537340 99537340 1001 86380 86390 1
537796 99537796 1001 86380 86390 1
537809 99537809 1001 86380 86390 1
537926 99537926 1001 86380 86390 1
537875 99537875 1001 86380 86390 1
537932 99537932 1001 86380 86390 1
537804 99537804 1001 86380 86390 1
537667 99537667 1001 86380 86390 1
537655 99537655 1001 86380 86390 1
537593 99537593 1001 86380 86390 1
537750 99537750 1001 86380 86390 1
537662 99537662 1001 86380 86390 1
537690 99537690 1001 86380 86390 1
537666 99537666 1001 86380 86390 1
537459 99537459 1001 86380 86390 1
537408 99537408 1001 86380 86390 1
537478 99537478 1001 86380 86390 1
537378 99537378 1001 86380 86390 1
537996 99537996 1001 86380 86390 1
538188 99538188 1001 86380 86390 1
538137 99538137 1001 86380 86390 1
538764 99538764 1001 86380 86390 1
538752 99538752 1001 86380 86390 1
538664 99538664 1001 86380 86390 1
538746 99538746 1001 86380 86390 1
538630 99538630 1001 86380 86390 1
538559 99538559 1001 86380 86390 1
538458 99538458 1001 86380 86390 1
538323 99538323 1001 86380 86390 1
538362 99538362 1001 86380 86390 1
538316 99538316 1001 86380 86390 1
538200 99538200 1001 86380 86390 1
538205 99538205 1001 86380 86390 1
538980 99538980 1001 86380 86390 1
539008 99539008 1001 86380 86390 1
538861 99538861 1001 86380 86390 1
539526 99539526 1001 86380 86390 1
539494 99539494 1001 86380 86390 1
539630 99539630 1001 86380 86390 1
539636 99539636 1001 86380 86390 1
539563 99539563 1001 86380 86390 1
539332 99539332 1001 86380 86390 1
539425 99539425 1001 86380 86390 1
539356 99539356 1001 86380 86390 1
539305 99539305 1001 86380 86390 1
539022 99539022 1001 86380 86390 1
539024 99539024 1001 86380 86390 1
539147 99539147 1001 86380 86390 1
539123 99539123 1001 86380 86390 1
540368 99540368 1001 86380 86390 1
540111 99540111 1001 86380 86390 1
539968 99539968 1001 86380 86390 1
539984 99539984 1001 86380 86390 1
540023 99540023 1001 86380 86390 1
540646 99540646 1001 86380 86390 1
540660 99540660 1001 86380 86390 1
540643 99540643 1001 86380 86390 1
541242 99541242 1001 86380 86390 1
541129 99541129 1001 86380 86390 1
541159 99541159 1001 86380 86390 1
540985 99540985 1001 86380 86390 1
541063 99541063 1001 86380 86390 1
540973 99540973 1001 86380 86390 1
541055 99541055 1001 86380 86390 1
540954 99540954 1001 86380 86390 1
541058 99541058 1001 86380 86390 1
540700 99540700 1001 86380 86390 1
540833 99540833 1001 86380 86390 1
540874 99540874 1001 86380 86390 1
540722 99540722 1001 86380 86390 1
541415 99541415 1001 86380 86390 1
542101 99542101 1001 86380 86390 1
541790 99541790 1001 86380 86390 1
541578 99541578 1001 86380 86390 1
541675 99541675 1001 86380 86390 1
541598 99541598 1001 86380 86390 1
541652 99541652 1001 86380 86390 1
542210 99542210 1001 86380 86390 1
542275 99542275 1001 86380 86390 1
542211 99542211 1001 86380 86390 1
542139 99542139 1001 86380 86390 1
542192 99542192 1001 86380 86390 1
542774 99542774 1001 86380 86390 1
542839 99542839 1001 86380 86390 1
542614 99542614 1001 86380 86390 1
542602 99542602 1001 86380 86390 1
542670 99542670 1001 86380 86390 1
542391 99542391 1001 86380 86390 1
542379 99542379 1001 86380 86390 1
543101 99543101 1001 86380 86390 1
542991 99542991 1001 86380 86390 1
543082 99543082 1001 86380 86390 1
543018 99543018 1001 86380 86390 1
543724 99543724 1001 86380 86390 1
543566 99543566 1001 86380 86390 1
543412 99543412 1001 86380 86390 1
543561 99543561 1001 86380 86390 1
543192 99543192 1001 86380 86390 1
543352 99543352 1001 86380 86390 1
543353 99543353 1001 86380 86390 1
543263 99543263 1001 86380 86390 1
543199 99543199 1001 86380 86390 1
543852 99543852 1001 86380 86390 1
544470 99544470 1001 86380 86390 1
544564 99544564 1001 86380 86390 1
544472 99544472 1001 86380 86390 1
544529 99544529 1001 86380 86390 1
544467 99544467 1001 86380 86390 1
544389 99544389 1001 86380 86390 1
544207 99544207 1001 86380 86390 1
544074 99544074 1001 86380 86390 1
544177 99544177 1001 86380 86390 1
544050 99544050 1001 86380 86390 1
544064 99544064 1001 86380 86390 1
544077 99544077 1001 86380 86390 1
544000 99544000 1001 86380 86390 1
544170 99544170 1001 86380 86390 1
544726 99544726 1001 86380 86390 1
544707 99544707 1001 86380 86390 1
418385 1135 1001 47520 48837 1
409780 238 1001 27180 27597 1
419237 817 1001 59340 60057 1
424359 884 1001 54480 57537 1
501171 982 1002 26646 36256 1
542814 869 1002 36398 37128 1
400063 99400063 1001 86380 86390 1
400078 99400078 1001 86380 86390 1
400107 99400107 1001 86380 86390 1
400390 99400390 1001 86380 86390 1
400392 99400392 1001 86380 86390 1
400594 99400594 1001 86380 86390 1
400683 99400683 1001 86380 86390 1
400825 99400825 1001 86380 86390 1
400974 99400974 1001 86380 86390 1
401265 99401265 1001 86380 86390 1
401765 99401765 1001 86380 86390 1
401821 99401821 1001 86380 86390 1
401947 99401947 1001 86380 86390 1
402063 99402063 1001 86380 86390 1
402075 99402075 1001 86380 86390 1
402240 99402240 1001 86380 86390 1
402227 99402227 1001 86380 86390 1
402290 99402290 1001 86380 86390 1
402454 99402454 1001 86380 86390 1
402476 99402476 1001 86380 86390 1
402396 99402396 1001 86380 86390 1
402462 99402462 1001 86380 86390 1
402493 99402493 1001 86380 86390 1
402531 99402531 1001 86380 86390 1
402696 99402696 1001 86380 86390 1
402931 99402931 1001 86380 86390 1
403175 99403175 1001 86380 86390 1
403120 99403120 1001 86380 86390 1
403401 99403401 1001 86380 86390 1
403344 99403344 1001 86380 86390 1
403599 99403599 1001 86380 86390 1
403618 99403618 1001 86380 86390 1
403684 99403684 1001 86380 86390 1
403776 99403776 1001 86380 86390 1
403969 99403969 1001 86380 86390 1
403944 99403944 1001 86380 86390 1
404330 99404330 1001 86380 86390 1
405133 99405133 1001 86380 86390 1
405246 99405246 1001 86380 86390 1
405462 99405462 1001 86380 86390 1
405525 99405525 1001 86380 86390 1
405641 99405641 1001 86380 86390 1
405705 99405705 1001 86380 86390 1
405948 99405948 1001 86380 86390 1
405906 99405906 1001 86380 86390 1
406130 99406130 1001 86380 86390 1
406105 99406105 1001 86380 86390 1
406255 99406255 1001 86380 86390 1
406279 99406279 1001 86380 86390 1
406282 99406282 1001 86380 86390 1
406722 99406722 1001 86380 86390 1
406823 99406823 1001 86380 86390 1
406746 99406746 1001 86380 86390 1
406996 99406996 1001 86380 86390 1
406955 99406955 1001 86380 86390 1
407010 99407010 1001 86380 86390 1
407046 99407046 1001 86380 86390 1
407073 99407073 1001 86380 86390 1
407371 99407371 1001 86380 86390 1
407565 99407565 1001 86380 86390 1
407686 99407686 1001 86380 86390 1
407941 99407941 1001 86380 86390 1
407887 99407887 1001 86380 86390 1
408004 99408004 1001 86380 86390 1
408156 99408156 1001 86380 86390 1
408276 99408276 1001 86380 86390 1
408704 99408704 1001 86380 86390 1
408983 99408983 1001 86380 86390 1
409403 99409403 1001 86380 86390 1
409460 99409460 1001 86380 86390 1
409588 99409588 1001 86380 86390 1
409824 99409824 1001 86380 86390 1
409935 99409935 1001 86380 86390 1
409966 99409966 1001 86380 86390 1
410113 99410113 1001 86380 86390 1
410278 99410278 1001 86380 86390 1
410225 99410225 1001 86380 86390 1
410245 99410245 1001 86380 86390 1
410289 99410289 1001 86380 86390 1
410371 99410371 1001 86380 86390 1
410417 99410417 1001 86380 86390 1
410410 99410410 1001 86380 86390 1
410594 99410594 1001 86380 86390 1
410527 99410527 1001 86380 86390 1
410657 99410657 1001 86380 86390 1
410687 99410687 1001 86380 86390 1
410699 99410699 1001 86380 86390 1
410650 99410650 1001 86380 86390 1
410865 99410865 1001 86380 86390 1
410871 99410871 1001 86380 86390 1
411030 99411030 1001 86380 86390 1
411037 99411037 1001 86380 86390 1
411141 99411141 1001 86380 86390 1
411270 99411270 1001 86380 86390 1
411271 99411271 1001 86380 86390 1
411374 99411374 1001 86380 86390 1
411546 99411546 1001 86380 86390 1
411825 99411825 1001 86380 86390 1
411804 99411804 1001 86380 86390 1
411782 99411782 1001 86380 86390 1
411867 99411867 1001 86380 86390 1
412029 99412029 1001 86380 86390 1
412167 99412167 1001 86380 86390 1
412174 99412174 1001 86380 86390 1
413338 99413338 1001 86380 86390 1
413579 99413579 1001 86380 86390 1
413486 99413486 1001 86380 86390 1
413083 99413083 1001 86380 86390 1
413077 99413077 1001 86380 86390 1
413026 99413026 1001 86380 86390 1
412862 99412862 1001 86380 86390 1
412822 99412822 1001 86380 86390 1
412806 99412806 1001 86380 86390 1
412515 99412515 1001 86380 86390 1
412563 99412563 1001 86380 86390 1
412654 99412654 1001 86380 86390 1
412573 99412573 1001 86380 86390 1
412637 99412637 1001 86380 86390 1
413946 99413946 1001 86380 86390 1
413785 99413785 1001 86380 86390 1
414099 99414099 1001 86380 86390 1
413843 99413843 1001 86380 86390 1
413845 99413845 1001 86380 86390 1
414023 99414023 1001 86380 86390 1
413878 99413878 1001 86380 86390 1
415176 99415176 1001 86380 86390 1
415131 99415131 1001 86380 86390 1
415238 99415238 1001 86380 86390 1
414642 99414642 1001 86380 86390 1
414545 99414545 1001 86380 86390 1
414649 99414649 1001 86380 86390 1
414793 99414793 1001 86380 86390 1
414176 99414176 1001 86380 86390 1
414428 99414428 1001 86380 86390 1
414372 99414372 1001 86380 86390 1
414134 99414134 1001 86380 86390 1
415504 99415504 1001 86380 86390 1
415561 99415561 1001 86380 86390 1
416726 99416726 1001 86380 86390 1
416589 99416589 1001 86380 86390 1
416438 99416438 1001 86380 86390 1
416472 99416472 1001 86380 86390 1
416357 99416357 1001 86380 86390 1
416393 99416393 1001 86380 86390 1
415902 99415902 1001 86380 86390 1
415753 99415753 1001 86380 86390 1
417278 99417278 1001 86380 86390 1
417499 99417499 1001 86380 86390 1
417530 99417530 1001 86380 86390 1
417410 99417410 1001 86380 86390 1
417494 99417494 1001 86380 86390 1
418612 99418612 1001 86380 86390 1
418219 99418219 1001 86380 86390 1
417942 99417942 1001 86380 86390 1
417945 99417945 1001 86380 86390 1
419151 99419151 1001 86380 86390 1
420270 99420270 1001 86380 86390 1
419703 99419703 1001 86380 86390 1
419704 99419704 1001 86380 86390 1
419424 99419424 1001 86380 86390 1
419406 99419406 1001 86380 86390 1
419531 99419531 1001 86380 86390 1
419333 99419333 1001 86380 86390 1
419399 99419399 1001 86380 86390 1
420684 99420684 1001 86380 86390 1
421941 99421941 1001 86380 86390 1
421625 99421625 1001 86380 86390 1
421658 99421658 1001 86380 86390 1
420942 99420942 1001 86380 86390 1
421129 99421129 1001 86380 86390 1
421228 99421228 1001 86380 86390 1
422311 99422311 1001 86380 86390 1
422317 99422317 1001 86380 86390 1
422491 99422491 1001 86380 86390 1
422522 99422522 1001 86380 86390 1
423521 99423521 1001 86380 86390 1
423711 99423711 1001 86380 86390 1
423484 99423484 1001 86380 86390 1
423573 99423573 1001 86380 86390 1
422950 99422950 1001 86380 86390 1
422660 99422660 1001 86380 86390 1
422702 99422702 1001 86380 86390 1
422876 99422876 1001 86380 86390 1
423842 99423842 1001 86380 86390 1
423978 99423978 1001 86380 86390 1
424034 99424034 1001 86380 86390 1
425181 99425181 1001 86380 86390 1
425284 99425284 1001 86380 86390 1
425015 99425015 1001 86380 86390 1
425095 99425095 1001 86380 86390 1
425118 99425118 1001 86380 86390 1
424837 99424837 1001 86380 86390 1
424726 99424726 1001 86380 86390 1
425711 99425711 1001 86380 86390 1
425474 99425474 1001 86380 86390 1
425721 99425721 1001 86380 86390 1
425737 99425737 1001 86380 86390 1
425824 99425824 1001 86380 86390 1
426979 99426979 1001 86380 86390 1
426799 99426799 1001 86380 86390 1
426662 99426662 1001 86380 86390 1
426376 99426376 1001 86380 86390 1
426660 99426660 1001 86380 86390 1
425938 99425938 1001 86380 86390 1
425922 99425922 1001 86380 86390 1
426018 99426018 1001 86380 86390 1
426268 99426268 1001 86380 86390 1
427295 99427295 1001 86380 86390 1
427402 99427402 1001 86380 86390 1
427428 99427428 1001 86380 86390 1
427407 99427407 1001 86380 86390 1
427410 99427410 1001 86380 86390 1
428350 99428350 1001 86380 86390 1
428525 99428525 1001 86380 86390 1
428732 99428732 1001 86380 86390 1
428092 99428092 1001 86380 86390 1
428170 99428170 1001 86380 86390 1
428270 99428270 1001 86380 86390 1
428333 99428333 1001 86380 86390 1
427576 99427576 1001 86380 86390 1
427744 99427744 1001 86380 86390 1
427765 99427765 1001 86380 86390 1
428763 99428763 1001 86380 86390 1
428885 99428885 1001 86380 86390 1
428953 99428953 1001 86380 86390 1
429116 99429116 1001 86380 86390 1
429145 99429145 1001 86380 86390 1
430046 99430046 1001 86380 86390 1
430005 99430005 1001 86380 86390 1
430007 99430007 1001 86380 86390 1
430089 99430089 1001 86380 86390 1
429909 99429909 1001 86380 86390 1
429721 99429721 1001 86380 86390 1
429346 99429346 1001 86380 86390 1
429204 99429204 1001 86380 86390 1
429330 99429330 1001 86380 86390 1
429446 99429446 1001 86380 86390 1
430758 99430758 1001 86380 86390 1
430401 99430401 1001 86380 86390 1
430584 99430584 1001 86380 86390 1
430495 99430495 1001 86380 86390 1
431963 99431963 1001 86380 86390 1
431996 99431996 1001 86380 86390 1
431714 99431714 1001 86380 86390 1
431717 99431717 1001 86380 86390 1
431777 99431777 1001 86380 86390 1
431403 99431403 1001 86380 86390 1
431434 99431434 1001 86380 86390 1
431280 99431280 1001 86380 86390 1
431259 99431259 1001 86380 86390 1
430895 99430895 1001 86380 86390 1
430928 99430928 1001 86380 86390 1
431019 99431019 1001 86380 86390 1
430943 99430943 1001 86380 86390 1
432454 99432454 1001 86380 86390 1
432245 99432245 1001 86380 86390 1
432226 99432226 1001 86380 86390 1
432330 99432330 1001 86380 86390 1
432312 99432312 1001 86380 86390 1
432283 99432283 1001 86380 86390 1
433212 99433212 1001 86380 86390 1
433268 99433268 1001 86380 86390 1
433055 99433055 1001 86380 86390 1
433143 99433143 1001 86380 86390 1
433016 99433016 1001 86380 86390 1
433188 99433188 1001 86380 86390 1
432555 99432555 1001 86380 86390 1
432758 99432758 1001 86380 86390 1
432686 99432686 1001 86380 86390 1
434037 99434037 1001 86380 86390 1
434090 99434090 1001 86380 86390 1
433941 99433941 1001 86380 86390 1
433755 99433755 1001 86380 86390 1
433948 99433948 1001 86380 86390 1
433823 99433823 1001 86380 86390 1
435081 99435081 1001 86380 86390 1
435070 99435070 1001 86380 86390 1
434759 99434759 1001 86380 86390 1
434789 99434789 1001 86380 86390 1
434855 99434855 1001 86380 86390 1
434319 99434319 1001 86380 86390 1
434378 99434378 1001 86380 86390 1
434299 99434299 1001 86380 86390 1
434523 99434523 1001 86380 86390 1
434280 99434280 1001 86380 86390 1
435567 99435567 1001 86380 86390 1
435515 99435515 1001 86380 86390 1
435694 99435694 1001 86380 86390 1
436894 99436894 1001 86380 86390 1
437093 99437093 1001 86380 86390 1
436846 99436846 1001 86380 86390 1
437072 99437072 1001 86380 86390 1
436559 99436559 1001 86380 86390 1
436066 99436066 1001 86380 86390 1
436235 99436235 1001 86380 86390 1
436215 99436215 1001 86380 86390 1
435901 99435901 1001 86380 86390 1
435907 99435907 1001 86380 86390 1
436196 99436196 1001 86380 86390 1
435965 99435965 1001 86380 86390 1
300016 99300016 1001 86380 86390 1
300077 99300077 1001 86380 86390 1
300701 99300701 1001 86380 86390 1
300530 99300530 1001 86380 86390 1
300713 99300713 1001 86380 86390 1
300533 99300533 1001 86380 86390 1
300558 99300558 1001 86380 86390 1
300585 99300585 1001 86380 86390 1
300677 99300677 1001 86380 86390 1
300388 99300388 1001 86380 86390 1
300199 99300199 1001 86380 86390 1
300187 99300187 1001 86380 86390 1
300255 99300255 1001 86380 86390 1
300257 99300257 1001 86380 86390 1
300297 99300297 1001 86380 86390 1
300116 99300116 1001 86380 86390 1
300207 99300207 1001 86380 86390 1
300209 99300209 1001 86380 86390 1
300921 99300921 1001 86380 86390 1
300911 99300911 1001 86380 86390 1
300848 99300848 1001 86380 86390 1
300748 99300748 1001 86380 86390 1
300853 99300853 1001 86380 86390 1
300867 99300867 1001 86380 86390 1
301426 99301426 1001 86380 86390 1
301528 99301528 1001 86380 86390 1
301411 99301411 1001 86380 86390 1
301160 99301160 1001 86380 86390 1
301333 99301333 1001 86380 86390 1
301013 99301013 1001 86380 86390 1
301092 99301092 1001 86380 86390 1
300949 99300949 1001 86380 86390 1
300977 99300977 1001 86380 86390 1
300998 99300998 1001 86380 86390 1
301726 99301726 1001 86380 86390 1
301675 99301675 1001 86380 86390 1
301758 99301758 1001 86380 86390 1
302344 99302344 1001 86380 86390 1
302232 99302232 1001 86380 86390 1
302198 99302198 1001 86380 86390 1
302073 99302073 1001 86380 86390 1
302062 99302062 1001 86380 86390 1
302026 99302026 1001 86380 86390 1
302058 99302058 1001 86380 86390 1
301789 99301789 1001 86380 86390 1
302418 99302418 1001 86380 86390 1
302467 99302467 1001 86380 86390 1
303106 99303106 1001 86380 86390 1
303133 99303133 1001 86380 86390 1
303023 99303023 1001 86380 86390 1
302809 99302809 1001 86380 86390 1
302887 99302887 1001 86380 86390 1
302967 99302967 1001 86380 86390 1
302974 99302974 1001 86380 86390 1
302638 99302638 1001 86380 86390 1
302606 99302606 1001 86380 86390 1
303218 99303218 1001 86380 86390 1
303258 99303258 1001 86380 86390 1
303250 99303250 1001 86380 86390 1
303354 99303354 1001 86380 86390 1
303858 99303858 1001 86380 86390 1
304029 99304029 1001 86380 86390 1
303609 99303609 1001 86380 86390 1
303558 99303558 1001 86380 86390 1
303559 99303559 1001 86380 86390 1
304156 99304156 1001 86380 86390 1
304859 99304859 1001 86380 86390 1
304714 99304714 1001 86380 86390 1
304512 99304512 1001 86380 86390 1
304448 99304448 1001 86380 86390 1
304541 99304541 1001 86380 86390 1
304463 99304463 1001 86380 86390 1
304549 99304549 1001 86380 86390 1
304372 99304372 1001 86380 86390 1
304963 99304963 1001 86380 86390 1
305018 99305018 1001 86380 86390 1
305659 99305659 1001 86380 86390 1
305353 99305353 1001 86380 86390 1
305419 99305419 1001 86380 86390 1
305296 99305296 1001 86380 86390 1
305262 99305262 1001 86380 86390 1
305213 99305213 1001 86380 86390 1
500024 99500024 1001 86380 86390 1
500018 99500018 1001 86380 86390 1
500620 99500620 1001 86380 86390 1
500532 99500532 1001 86380 86390 1
500403 99500403 1001 86380 86390 1
500416 99500416 1001 86380 86390 1
500407 99500407 1001 86380 86390 1
500194 99500194 1001 86380 86390 1
500315 99500315 1001 86380 86390 1
500380 99500380 1001 86380 86390 1
500332 99500332 1001 86380 86390 1
500982 99500982 1001 86380 86390 1
500883 99500883 1001 86380 86390 1
500832 99500832 1001 86380 86390 1
500821 99500821 1001 86380 86390 1
500925 99500925 1001 86380 86390 1
501514 99501514 1001 86380 86390 1
501613 99501613 1001 86380 86390 1
501480 99501480 1001 86380 86390 1
501495 99501495 1001 86380 86390 1
501534 99501534 1001 86380 86390 1
501599 99501599 1001 86380 86390 1
501256 99501256 1001 86380 86390 1
501234 99501234 1001 86380 86390 1
501355 99501355 1001 86380 86390 1
501226 99501226 1001 86380 86390 1
501023 99501023 1001 86380 86390 1
501181 99501181 1001 86380 86390 1
501169 99501169 1001 86380 86390 1
501079 99501079 1001 86380 86390 1
501688 99501688 1001 86380 86390 1
501678 99501678 1001 86380 86390 1
501757 99501757 1001 86380 86390 1
502270 99502270 1001 86380 86390 1
502309 99502309 1001 86380 86390 1
502209 99502209 1001 86380 86390 1
502223 99502223 1001 86380 86390 1
502249 99502249 1001 86380 86390 1
502055 99502055 1001 86380 86390 1
502057 99502057 1001 86380 86390 1
502200 99502200 1001 86380 86390 1
502099 99502099 1001 86380 86390 1
501961 99501961 1001 86380 86390 1
501923 99501923 1001 86380 86390 1
501915 99501915 1001 86380 86390 1
501853 99501853 1001 86380 86390 1
501918 99501918 1001 86380 86390 1
501985 99501985 1001 86380 86390 1
501869 99501869 1001 86380 86390 1
503210 99503210 1001 86380 86390 1
502972 99502972 1001 86380 86390 1
502975 99502975 1001 86380 86390 1
503001 99503001 1001 86380 86390 1
502912 99502912 1001 86380 86390 1
502690 99502690 1001 86380 86390 1
502746 99502746 1001 86380 86390 1
502722 99502722 1001 86380 86390 1
503407 99503407 1001 86380 86390 1
503453 99503453 1001 86380 86390 1
503935 99503935 1001 86380 86390 1
503734 99503734 1001 86380 86390 1
503827 99503827 1001 86380 86390 1
503816 99503816 1001 86380 86390 1
503525 99503525 1001 86380 86390 1
503649 99503649 1001 86380 86390 1
503509 99503509 1001 86380 86390 1
504807 99504807 1001 86380 86390 1
504637 99504637 1001 86380 86390 1
504736 99504736 1001 86380 86390 1
504520 99504520 1001 86380 86390 1
504485 99504485 1001 86380 86390 1
504421 99504421 1001 86380 86390 1
504383 99504383 1001 86380 86390 1
504461 99504461 1001 86380 86390 1
504954 99504954 1001 86380 86390 1
505003 99505003 1001 86380 86390 1
505569 99505569 1001 86380 86390 1
505582 99505582 1001 86380 86390 1
505715 99505715 1001 86380 86390 1
505651 99505651 1001 86380 86390 1
505628 99505628 1001 86380 86390 1
505518 99505518 1001 86380 86390 1
505363 99505363 1001 86380 86390 1
505559 99505559 1001 86380 86390 1
505165 99505165 1001 86380 86390 1
505219 99505219 1001 86380 86390 1
505232 99505232 1001 86380 86390 1
505220 99505220 1001 86380 86390 1
505156 99505156 1001 86380 86390 1
505342 99505342 1001 86380 86390 1
505793 99505793 1001 86380 86390 1
505858 99505858 1001 86380 86390 1
505835 99505835 1001 86380 86390 1
505851 99505851 1001 86380 86390 1
506412 99506412 1001 86380 86390 1
506196 99506196 1001 86380 86390 1
506157 99506157 1001 86380 86390 1
506081 99506081 1001 86380 86390 1
506109 99506109 1001 86380 86390 1
506084 99506084 1001 86380 86390 1
507408 99507408 1001 86380 86390 1
507371 99507371 1001 86380 86390 1
507140 99507140 1001 86380 86390 1
507038 99507038 1001 86380 86390 1
507124 99507124 1001 86380 86390 1
507177 99507177 1001 86380 86390 1
506999 99506999 1001 86380 86390 1
506909 99506909 1001 86380 86390 1
506923 99506923 1001 86380 86390 1
506925 99506925 1001 86380 86390 1
506849 99506849 1001 86380 86390 1
506941 99506941 1001 86380 86390 1
507471 99507471 1001 86380 86390 1
507543 99507543 1001 86380 86390 1
507869 99507869 1001 86380 86390 1
507921 99507921 1001 86380 86390 1
507909 99507909 1001 86380 86390 1
507987 99507987 1001 86380 86390 1
507735 99507735 1001 86380 86390 1
507685 99507685 1001 86380 86390 1
507635 99507635 1001 86380 86390 1
507703 99507703 1001 86380 86390 1
508290 99508290 1001 86380 86390 1
509045 99509045 1001 86380 86390 1
508893 99508893 1001 86380 86390 1
508777 99508777 1001 86380 86390 1
508739 99508739 1001 86380 86390 1
508636 99508636 1001 86380 86390 1
508587 99508587 1001 86380 86390 1
508475 99508475 1001 86380 86390 1
508542 99508542 1001 86380 86390 1
509255 99509255 1001 86380 86390 1
509218 99509218 1001 86380 86390 1
509133 99509133 1001 86380 86390 1
509122 99509122 1001 86380 86390 1
509814 99509814 1001 86380 86390 1
509529 99509529 1001 86380 86390 1
509521 99509521 1001 86380 86390 1
509681 99509681 1001 86380 86390 1
509461 99509461 1001 86380 86390 1
509346 99509346 1001 86380 86390 1
509437 99509437 1001 86380 86390 1
509309 99509309 1001 86380 86390 1
509464 99509464 1001 86380 86390 1
509316 99509316 1001 86380 86390 1
510095 99510095 1001 86380 86390 1
509992 99509992 1001 86380 86390 1
509954 99509954 1001 86380 86390 1
509906 99509906 1001 86380 86390 1
510038 99510038 1001 86380 86390 1
510559 99510559 1001 86380 86390 1
510726 99510726 1001 86380 86390 1
510582 99510582 1001 86380 86390 1
510332 99510332 1001 86380 86390 1
510397 99510397 1001 86380 86390 1
510463 99510463 1001 86380 86390 1
510334 99510334 1001 86380 86390 1
510199 99510199 1001 86380 86390 1
510203 99510203 1001 86380 86390 1
510246 99510246 1001 86380 86390 1
510880 99510880 1001 86380 86390 1
510823 99510823 1001 86380 86390 1
510786 99510786 1001 86380 86390 1
511489 99511489 1001 86380 86390 1
511502 99511502 1001 86380 86390 1
511490 99511490 1001 86380 86390 1
511447 99511447 1001 86380 86390 1
511475 99511475 1001 86380 86390 1
511169 99511169 1001 86380 86390 1
511745 99511745 1001 86380 86390 1
511669 99511669 1001 86380 86390 1
511608 99511608 1001 86380 86390 1
511713 99511713 1001 86380 86390 1
511613 99511613 1001 86380 86390 1
512240 99512240 1001 86380 86390 1
512294 99512294 1001 86380 86390 1
512296 99512296 1001 86380 86390 1
512287 99512287 1001 86380 86390 1
512070 99512070 1001 86380 86390 1
511876 99511876 1001 86380 86390 1
511827 99511827 1001 86380 86390 1
511958 99511958 1001 86380 86390 1
511803 99511803 1001 86380 86390 1
513201 99513201 1001 86380 86390 1
512961 99512961 1001 86380 86390 1
512836 99512836 1001 86380 86390 1
512866 99512866 1001 86380 86390 1
512663 99512663 1001 86380 86390 1
512689 99512689 1001 86380 86390 1
512593 99512593 1001 86380 86390 1
513276 99513276 1001 86380 86390 1
513877 99513877 1001 86380 86390 1
513660 99513660 1001 86380 86390 1
513701 99513701 1001 86380 86390 1
513715 99513715 1001 86380 86390 1
513629 99513629 1001 86380 86390 1
513786 99513786 1001 86380 86390 1
513468 99513468 1001 86380 86390 1
513597 99513597 1001 86380 86390 1
513588 99513588 1001 86380 86390 1
513617 99513617 1001 86380 86390 1
514094 99514094 1001 86380 86390 1
514070 99514070 1001 86380 86390 1
514169 99514169 1001 86380 86390 1
514797 99514797 1001 86380 86390 1
514517 99514517 1001 86380 86390 1
514452 99514452 1001 86380 86390 1
514624 99514624 1001 86380 86390 1
514394 99514394 1001 86380 86390 1
514252 99514252 1001 86380 86390 1
514295 99514295 1001 86380 86390 1
514972 99514972 1001 86380 86390 1
514926 99514926 1001 86380 86390 1
514875 99514875 1001 86380 86390 1
514928 99514928 1001 86380 86390 1
515624 99515624 1001 86380 86390 1
515511 99515511 1001 86380 86390 1
515400 99515400 1001 86380 86390 1
515428 99515428 1001 86380 86390 1
515326 99515326 1001 86380 86390 1
515327 99515327 1001 86380 86390 1
515470 99515470 1001 86380 86390 1
515368 99515368 1001 86380 86390 1
515396 99515396 1001 86380 86390 1
515448 99515448 1001 86380 86390 1
515294 99515294 1001 86380 86390 1
515153 99515153 1001 86380 86390 1
515104 99515104 1001 86380 86390 1
515117 99515117 1001 86380 86390 1
515069 99515069 1001 86380 86390 1
515150 99515150 1001 86380 86390 1
515721 99515721 1001 86380 86390 1
515853 99515853 1001 86380 86390 1
515830 99515830 1001 86380 86390 1
516368 99516368 1001 86380 86390 1
516308 99516308 1001 86380 86390 1
516411 99516411 1001 86380 86390 1
516374 99516374 1001 86380 86390 1
516468 99516468 1001 86380 86390 1
516404 99516404 1001 86380 86390 1
516271 99516271 1001 86380 86390 1
516220 99516220 1001 86380 86390 1
516287 99516287 1001 86380 86390 1
516262 99516262 1001 86380 86390 1
515943 99515943 1001 86380 86390 1
516008 99516008 1001 86380 86390 1
515947 99515947 1001 86380 86390 1
515964 99515964 1001 86380 86390 1
515939 99515939 1001 86380 86390 1
515914 99515914 1001 86380 86390 1
516692 99516692 1001 86380 86390 1
516577 99516577 1001 86380 86390 1
516578 99516578 1001 86380 86390 1
516526 99516526 1001 86380 86390 1
516686 99516686 1001 86380 86390 1
517209 99517209 1001 86380 86390 1
517318 99517318 1001 86380 86390 1
517045 99517045 1001 86380 86390 1
517047 99517047 1001 86380 86390 1
517060 99517060 1001 86380 86390 1
516932 99516932 1001 86380 86390 1
517025 99517025 1001 86380 86390 1
516741 99516741 1001 86380 86390 1
516897 99516897 1001 86380 86390 1
516783 99516783 1001 86380 86390 1
516889 99516889 1001 86380 86390 1
516773 99516773 1001 86380 86390 1
516906 99516906 1001 86380 86390 1
517427 99517427 1001 86380 86390 1
517416 99517416 1001 86380 86390 1
517396 99517396 1001 86380 86390 1
518143 99518143 1001 86380 86390 1
518092 99518092 1001 86380 86390 1
518032 99518032 1001 86380 86390 1
517840 99517840 1001 86380 86390 1
517946 99517946 1001 86380 86390 1
517882 99517882 1001 86380 86390 1
517947 99517947 1001 86380 86390 1
517870 99517870 1001 86380 86390 1
517754 99517754 1001 86380 86390 1
517769 99517769 1001 86380 86390 1
517914 99517914 1001 86380 86390 1
517645 99517645 1001 86380 86390 1
517544 99517544 1001 86380 86390 1
517601 99517601 1001 86380 86390 1
517731 99517731 1001 86380 86390 1
517681 99517681 1001 86380 86390 1
518268 99518268 1001 86380 86390 1
518320 99518320 1001 86380 86390 1
518333 99518333 1001 86380 86390 1
518274 99518274 1001 86380 86390 1
518887 99518887 1001 86380 86390 1
518876 99518876 1001 86380 86390 1
518791 99518791 1001 86380 86390 1
518607 99518607 1001 86380 86390 1
518434 99518434 1001 86380 86390 1
518425 99518425 1001 86380 86390 1
519051 99519051 1001 86380 86390 1
519094 99519094 1001 86380 86390 1
519097 99519097 1001 86380 86390 1
519035 99519035 1001 86380 86390 1
519726 99519726 1001 86380 86390 1
519791 99519791 1001 86380 86390 1
519759 99519759 1001 86380 86390 1
519415 99519415 1001 86380 86390 1
519430 99519430 1001 86380 86390 1
519482 99519482 1001 86380 86390 1
519405 99519405 1001 86380 86390 1
519515 99519515 1001 86380 86390 1
519237 99519237 1001 86380 86390 1
519332 99519332 1001 86380 86390 1
519347 99519347 1001 86380 86390 1
519309 99519309 1001 86380 86390 1
519855 99519855 1001 86380 86390 1
519882 99519882 1001 86380 86390 1
519822 99519822 1001 86380 86390 1
520279 99520279 1001 86380 86390 1
520412 99520412 1001 86380 86390 1
520363 99520363 1001 86380 86390 1
520291 99520291 1001 86380 86390 1
520032 99520032 1001 86380 86390 1
520076 99520076 1001 86380 86390 1
520025 99520025 1001 86380 86390 1
520207 99520207 1001 86380 86390 1
520026 99520026 1001 86380 86390 1
520145 99520145 1001 86380 86390 1
520121 99520121 1001 86380 86390 1
520744 99520744 1001 86380 86390 1
520813 99520813 1001 86380 86390 1
521431 99521431 1001 86380 86390 1
521314 99521314 1001 86380 86390 1
521347 99521347 1001 86380 86390 1
521094 99521094 1001 86380 86390 1
521027 99521027 1001 86380 86390 1
520933 99520933 1001 86380 86390 1
521541 99521541 1001 86380 86390 1
522126 99522126 1001 86380 86390 1
522204 99522204 1001 86380 86390 1
522245 99522245 1001 86380 86390 1
522233 99522233 1001 86380 86390 1
522196 99522196 1001 86380 86390 1
522249 99522249 1001 86380 86390 1
522120 99522120 1001 86380 86390 1
521939 99521939 1001 86380 86390 1
522004 99522004 1001 86380 86390 1
521847 99521847 1001 86380 86390 1
522367 99522367 1001 86380 86390 1
522303 99522303 1001 86380 86390 1
522321 99522321 1001 86380 86390 1
522413 99522413 1001 86380 86390 1
522440 99522440 1001 86380 86390 1
522429 99522429 1001 86380 86390 1
522299 99522299 1001 86380 86390 1
522963 99522963 1001 86380 86390 1
522838 99522838 1001 86380 86390 1
522738 99522738 1001 86380 86390 1
522712 99522712 1001 86380 86390 1
522595 99522595 1001 86380 86390 1
522639 99522639 1001 86380 86390 1
523181 99523181 1001 86380 86390 1
523194 99523194 1001 86380 86390 1
523198 99523198 1001 86380 86390 1
523141 99523141 1001 86380 86390 1
523920 99523920 1001 86380 86390 1
523905 99523905 1001 86380 86390 1
523571 99523571 1001 86380 86390 1
523692 99523692 1001 86380 86390 1
523731 99523731 1001 86380 86390 1
523655 99523655 1001 86380 86390 1
523643 99523643 1001 86380 86390 1
523723 99523723 1001 86380 86390 1
523325 99523325 1001 86380 86390 1
523356 99523356 1001 86380 86390 1
523360 99523360 1001 86380 86390 1
524072 99524072 1001 86380 86390 1
523971 99523971 1001 86380 86390 1
523989 99523989 1001 86380 86390 1
523980 99523980 1001 86380 86390 1
524647 99524647 1001 86380 86390 1
524753 99524753 1001 86380 86390 1
524664 99524664 1001 86380 86390 1
524705 99524705 1001 86380 86390 1
524448 99524448 1001 86380 86390 1
524553 99524553 1001 86380 86390 1
524336 99524336 1001 86380 86390 1
524285 99524285 1001 86380 86390 1
524199 99524199 1001 86380 86390 1
524239 99524239 1001 86380 86390 1
524975 99524975 1001 86380 86390 1
524940 99524940 1001 86380 86390 1
525204 99525204 1001 86380 86390 1
525029 99525029 1001 86380 86390 1
525094 99525094 1001 86380 86390 1
525152 99525152 1001 86380 86390 1
525672 99525672 1001 86380 86390 1
525624 99525624 1001 86380 86390 1
525744 99525744 1001 86380 86390 1
525787 99525787 1001 86380 86390 1
525619 99525619 1001 86380 86390 1
526295 99526295 1001 86380 86390 1
526375 99526375 1001 86380 86390 1
526380 99526380 1001 86380 86390 1
526415 99526415 1001 86380 86390 1
526157 99526157 1001 86380 86390 1
526120 99526120 1001 86380 86390 1
525985 99525985 1001 86380 86390 1
525921 99525921 1001 86380 86390 1
526592 99526592 1001 86380 86390 1
526556 99526556 1001 86380 86390 1
526557 99526557 1001 86380 86390 1
526587 99526587 1001 86380 86390 1
527134 99527134 1001 86380 86390 1
527155 99527155 1001 86380 86390 1
527168 99527168 1001 86380 86390 1
527195 99527195 1001 86380 86390 1
526966 99526966 1001 86380 86390 1
526850 99526850 1001 86380 86390 1
526890 99526890 1001 86380 86390 1
526993 99526993 1001 86380 86390 1
527034 99527034 1001 86380 86390 1
526959 99526959 1001 86380 86390 1
526723 99526723 1001 86380 86390 1
526749 99526749 1001 86380 86390 1
527311 99527311 1001 86380 86390 1
527420 99527420 1001 86380 86390 1
528072 99528072 1001 86380 86390 1
527992 99527992 1001 86380 86390 1
527753 99527753 1001 86380 86390 1
527691 99527691 1001 86380 86390 1
527708 99527708 1001 86380 86390 1
527750 99527750 1001 86380 86390 1
527582 99527582 1001 86380 86390 1
528478 99528478 1001 86380 86390 1
528961 99528961 1001 86380 86390 1
529626 99529626 1001 86380 86390 1
529588 99529588 1001 86380 86390 1
529656 99529656 1001 86380 86390 1
529634 99529634 1001 86380 86390 1
529635 99529635 1001 86380 86390 1
529470 99529470 1001 86380 86390 1
529420 99529420 1001 86380 86390 1
529423 99529423 1001 86380 86390 1
529412 99529412 1001 86380 86390 1
529425 99529425 1001 86380 86390 1
529363 99529363 1001 86380 86390 1
529481 99529481 1001 86380 86390 1
529262 99529262 1001 86380 86390 1
529211 99529211 1001 86380 86390 1
529277 99529277 1001 86380 86390 1
529253 99529253 1001 86380 86390 1
529153 99529153 1001 86380 86390 1
529311 99529311 1001 86380 86390 1
529144 99529144 1001 86380 86390 1
529107 99529107 1001 86380 86390 1
529905 99529905 1001 86380 86390 1
530363 99530363 1001 86380 86390 1
530453 99530453 1001 86380 86390 1
530492 99530492 1001 86380 86390 1
530463 99530463 1001 86380 86390 1
530234 99530234 1001 86380 86390 1
530261 99530261 1001 86380 86390 1
530148 99530148 1001 86380 86390 1
530175 99530175 1001 86380 86390 1
530024 99530024 1001 86380 86390 1
529986 99529986 1001 86380 86390 1
530066 99530066 1001 86380 86390 1
530002 99530002 1001 86380 86390 1
530133 99530133 1001 86380 86390 1
530033 99530033 1001 86380 86390 1
530034 99530034 1001 86380 86390 1
530126 99530126 1001 86380 86390 1
530694 99530694 1001 86380 86390 1
530670 99530670 1001 86380 86390 1
530755 99530755 1001 86380 86390 1
530626 99530626 1001 86380 86390 1
531376 99531376 1001 86380 86390 1
531253 99531253 1001 86380 86390 1
531267 99531267 1001 86380 86390 1
531334 99531334 1001 86380 86390 1
531359 99531359 1001 86380 86390 1
531232 99531232 1001 86380 86390 1
531071 99531071 1001 86380 86390 1
531115 99531115 1001 86380 86390 1
531172 99531172 1001 86380 86390 1
531070 99531070 1001 86380 86390 1
530785 99530785 1001 86380 86390 1
530800 99530800 1001 86380 86390 1
530828 99530828 1001 86380 86390 1
530907 99530907 1001 86380 86390 1
530791 99530791 1001 86380 86390 1
530821 99530821 1001 86380 86390 1
531520 99531520 1001 86380 86390 1
531572 99531572 1001 86380 86390 1
531459 99531459 1001 86380 86390 1
531463 99531463 1001 86380 86390 1
532064 99532064 1001 86380 86390 1
532003 99532003 1001 86380 86390 1
532056 99532056 1001 86380 86390 1
532060 99532060 1001 86380 86390 1
532126 99532126 1001 86380 86390 1
532049 99532049 1001 86380 86390 1
531862 99531862 1001 86380 86390 1
531813 99531813 1001 86380 86390 1
531866 99531866 1001 86380 86390 1
531894 99531894 1001 86380 86390 1
531664 99531664 1001 86380 86390 1
531742 99531742 1001 86380 86390 1
531666 99531666 1001 86380 86390 1
531724 99531724 1001 86380 86390 1
532347 99532347 1001 86380 86390 1
532325 99532325 1001 86380 86390 1
532222 99532222 1001 86380 86390 1
532302 99532302 1001 86380 86390 1
532857 99532857 1001 86380 86390 1
532954 99532954 1001 86380 86390 1
532765 99532765 1001 86380 86390 1
532689 99532689 1001 86380 86390 1
532678 99532678 1001 86380 86390 1
532640 99532640 1001 86380 86390 1
532668 99532668 1001 86380 86390 1
532823 99532823 1001 86380 86390 1
532489 99532489 1001 86380 86390 1
532502 99532502 1001 86380 86390 1
532610 99532610 1001 86380 86390 1
532589 99532589 1001 86380 86390 1
532499 99532499 1001 86380 86390 1
532500 99532500 1001 86380 86390 1
532462 99532462 1001 86380 86390 1
532423 99532423 1001 86380 86390 1
533125 99533125 1001 86380 86390 1
533217 99533217 1001 86380 86390 1
533153 99533153 1001 86380 86390 1
533193 99533193 1001 86380 86390 1
533171 99533171 1001 86380 86390 1
533690 99533690 1001 86380 86390 1
533510 99533510 1001 86380 86390 1
533643 99533643 1001 86380 86390 1
533553 99533553 1001 86380 86390 1
533624 99533624 1001 86380 86390 1
533251 99533251 1001 86380 86390 1
533330 99533330 1001 86380 86390 1
533257 99533257 1001 86380 86390 1
533366 99533366 1001 86380 86390 1
534053 99534053 1001 86380 86390 1
533991 99533991 1001 86380 86390 1
534681 99534681 1001 86380 86390 1
534638 99534638 1001 86380 86390 1
534667 99534667 1001 86380 86390 1
534552 99534552 1001 86380 86390 1
534383 99534383 1001 86380 86390 1
534282 99534282 1001 86380 86390 1
534260 99534260 1001 86380 86390 1
534249 99534249 1001 86380 86390 1
534107 99534107 1001 86380 86390 1
534070 99534070 1001 86380 86390 1
534123 99534123 1001 86380 86390 1
534798 99534798 1001 86380 86390 1
534786 99534786 1001 86380 86390 1
534749 99534749 1001 86380 86390 1
534699 99534699 1001 86380 86390 1
534791 99534791 1001 86380 86390 1
535453 99535453 1001 86380 86390 1
535458 99535458 1001 86380 86390 1
535153 99535153 1001 86380 86390 1
535129 99535129 1001 86380 86390 1
535298 99535298 1001 86380 86390 1
535247 99535247 1001 86380 86390 1
535173 99535173 1001 86380 86390 1
534954 99534954 1001 86380 86390 1
534993 99534993 1001 86380 86390 1
534892 99534892 1001 86380 86390 1
535090 99535090 1001 86380 86390 1
534974 99534974 1001 86380 86390 1
535560 99535560 1001 86380 86390 1
535552 99535552 1001 86380 86390 1
535541 99535541 1001 86380 86390 1
535632 99535632 1001 86380 86390 1
535607 99535607 1001 86380 86390 1
536212 99536212 1001 86380 86390 1
535966 99535966 1001 86380 86390 1
536102 99536102 1001 86380 86390 1
536025 99536025 1001 86380 86390 1
535756 99535756 1001 86380 86390 1
535785 99535785 1001 86380 86390 1
535753 99535753 1001 86380 86390 1
535896 99535896 1001 86380 86390 1
536464 99536464 1001 86380 86390 1
536368 99536368 1001 86380 86390 1
536987 99536987 1001 86380 86390 1
536994 99536994 1001 86380 86390 1
536870 99536870 1001 86380 86390 1
536821 99536821 1001 86380 86390 1
536774 99536774 1001 86380 86390 1
536632 99536632 1001 86380 86390 1
536736 99536736 1001 86380 86390 1
536717 99536717 1001 86380 86390 1
536718 99536718 1001 86380 86390 1
536578 99536578 1001 86380 86390 1
536669 99536669 1001 86380 86390 1
536722 99536722 1001 86380 86390 1
537295 99537295 1001 86380 86390 1
537314 99537314 1001 86380 86390 1
537588 99537588 1001 86380 86390 1
538006 99538006 1001 86380 86390 1
538177 99538177 1001 86380 86390 1
538652 99538652 1001 86380 86390 1
538799 99538799 1001 86380 86390 1
538550 99538550 1001 86380 86390 1
538473 99538473 1001 86380 86390 1
538260 99538260 1001 86380 86390 1
538236 99538236 1001 86380 86390 1
538374 99538374 1001 86380 86390 1
538943 99538943 1001 86380 86390 1
538971 99538971 1001 86380 86390 1
538934 99538934 1001 86380 86390 1
538818 99538818 1001 86380 86390 1
539016 99539016 1001 86380 86390 1
538965 99538965 1001 86380 86390 1
539621 99539621 1001 86380 86390 1
539467 99539467 1001 86380 86390 1
539458 99539458 1001 86380 86390 1
539245 99539245 1001 86380 86390 1
539396 99539396 1001 86380 86390 1
539128 99539128 1001 86380 86390 1
539064 99539064 1001 86380 86390 1
539212 99539212 1001 86380 86390 1
539795 99539795 1001 86380 86390 1
539721 99539721 1001 86380 86390 1
539787 99539787 1001 86380 86390 1
539805 99539805 1001 86380 86390 1
540326 99540326 1001 86380 86390 1
540430 99540430 1001 86380 86390 1
540454 99540454 1001 86380 86390 1
540250 99540250 1001 86380 86390 1
540072 99540072 1001 86380 86390 1
540054 99540054 1001 86380 86390 1
539938 99539938 1001 86380 86390 1
539904 99539904 1001 86380 86390 1
539982 99539982 1001 86380 86390 1
539892 99539892 1001 86380 86390 1
539933 99539933 1001 86380 86390 1
540555 99540555 1001 86380 86390 1
540645 99540645 1001 86380 86390 1
540671 99540671 1001 86380 86390 1
540608 99540608 1001 86380 86390 1
540664 99540664 1001 86380 86390 1
540483 99540483 1001 86380 86390 1
540654 99540654 1001 86380 86390 1
540642 99540642 1001 86380 86390 1
541166 99541166 1001 86380 86390 1
541293 99541293 1001 86380 86390 1
541115 99541115 1001 86380 86390 1
541171 99541171 1001 86380 86390 1
541280 99541280 1001 86380 86390 1
541123 99541123 1001 86380 86390 1
541286 99541286 1001 86380 86390 1
541083 99541083 1001 86380 86390 1
540981 99540981 1001 86380 86390 1
540763 99540763 1001 86380 86390 1
540714 99540714 1001 86380 86390 1
540786 99540786 1001 86380 86390 1
541392 99541392 1001 86380 86390 1
541942 99541942 1001 86380 86390 1
541944 99541944 1001 86380 86390 1
541960 99541960 1001 86380 86390 1
541721 99541721 1001 86380 86390 1
541800 99541800 1001 86380 86390 1
541792 99541792 1001 86380 86390 1
541625 99541625 1001 86380 86390 1
542296 99542296 1001 86380 86390 1
542745 99542745 1001 86380 86390 1
542783 99542783 1001 86380 86390 1
542752 99542752 1001 86380 86390 1
542868 99542868 1001 86380 86390 1
542740 99542740 1001 86380 86390 1
542592 99542592 1001 86380 86390 1
542618 99542618 1001 86380 86390 1
542594 99542594 1001 86380 86390 1
542486 99542486 1001 86380 86390 1
543033 99543033 1001 86380 86390 1
542984 99542984 1001 86380 86390 1
543001 99543001 1001 86380 86390 1
543058 99543058 1001 86380 86390 1
543522 99543522 1001 86380 86390 1
543309 99543309 1001 86380 86390 1
543159 99543159 1001 86380 86390 1
543955 99543955 1001 86380 86390 1
543786 99543786 1001 86380 86390 1
543969 99543969 1001 86380 86390 1
543882 99543882 1001 86380 86390 1
543947 99543947 1001 86380 86390 1
544581 99544581 1001 86380 86390 1
544584 99544584 1001 86380 86390 1
544505 99544505 1001 86380 86390 1
544067 99544067 1001 86380 86390 1
544057 99544057 1001 86380 86390 1
544109 99544109 1001 86380 86390 1
544123 99544123 1001 86380 86390 1
544113 99544113 1001 86380 86390 1
544633 99544633 1001 86380 86390 1
544628 99544628 1001 86380 86390 1
414587 213 1001 64620 65397 1
415055 217 1001 78780 79317 1
400009 99400009 1001 86380 86390 1
400234 99400234 1001 86380 86390 1
400236 99400236 1001 86380 86390 1
400263 99400263 1001 86380 86390 1
400411 99400411 1001 86380 86390 1
400343 99400343 1001 86380 86390 1
400585 99400585 1001 86380 86390 1
400684 99400684 1001 86380 86390 1
400666 99400666 1001 86380 86390 1
401105 99401105 1001 86380 86390 1
401114 99401114 1001 86380 86390 1
401159 99401159 1001 86380 86390 1
401306 99401306 1001 86380 86390 1
401344 99401344 1001 86380 86390 1
401529 99401529 1001 86380 86390 1
401620 99401620 1001 86380 86390 1
401926 99401926 1001 86380 86390 1
402023 99402023 1001 86380 86390 1
402214 99402214 1001 86380 86390 1
402309 99402309 1001 86380 86390 1
402511 99402511 1001 86380 86390 1
402512 99402512 1001 86380 86390 1
402847 99402847 1001 86380 86390 1
403021 99403021 1001 86380 86390 1
403006 99403006 1001 86380 86390 1
403125 99403125 1001 86380 86390 1
403222 99403222 1001 86380 86390 1
403825 99403825 1001 86380 86390 1
403911 99403911 1001 86380 86390 1
404028 99404028 1001 86380 86390 1
404048 99404048 1001 86380 86390 1
404044 99404044 1001 86380 86390 1
404227 99404227 1001 86380 86390 1
404427 99404427 1001 86380 86390 1
404530 99404530 1001 86380 86390 1
404603 99404603 1001 86380 86390 1
405012 99405012 1001 86380 86390 1
405075 99405075 1001 86380 86390 1
405074 99405074 1001 86380 86390 1
405156 99405156 1001 86380 86390 1
405128 99405128 1001 86380 86390 1
405134 99405134 1001 86380 86390 1
405383 99405383 1001 86380 86390 1
405363 99405363 1001 86380 86390 1
405364 99405364 1001 86380 86390 1
405371 99405371 1001 86380 86390 1
405482 99405482 1001 86380 86390 1
405484 99405484 1001 86380 86390 1
405497 99405497 1001 86380 86390 1
405640 99405640 1001 86380 86390 1
405679 99405679 1001 86380 86390 1
405820 99405820 1001 86380 86390 1
405882 99405882 1001 86380 86390 1
406041 99406041 1001 86380 86390 1
406391 99406391 1001 86380 86390 1
406308 99406308 1001 86380 86390 1
406460 99406460 1001 86380 86390 1
406474 99406474 1001 86380 86390 1
406501 99406501 1001 86380 86390 1
406787 99406787 1001 86380 86390 1
406896 99406896 1001 86380 86390 1
406978 99406978 1001 86380 86390 1
407298 99407298 1001 86380 86390 1
407671 99407671 1001 86380 86390 1
407869 99407869 1001 86380 86390 1
408035 99408035 1001 86380 86390 1
408045 99408045 1001 86380 86390 1
408187 99408187 1001 86380 86390 1
408238 99408238 1001 86380 86390 1
408370 99408370 1001 86380 86390 1
409013 99409013 1001 86380 86390 1
408995 99408995 1001 86380 86390 1
409121 99409121 1001 86380 86390 1
409174 99409174 1001 86380 86390 1
409100 99409100 1001 86380 86390 1
409116 99409116 1001 86380 86390 1
409204 99409204 1001 86380 86390 1
409240 99409240 1001 86380 86390 1
409542 99409542 1001 86380 86390 1
409600 99409600 1001 86380 86390 1
409753 99409753 1001 86380 86390 1
410407 99410407 1001 86380 86390 1
410844 99410844 1001 86380 86390 1
411021 99411021 1001 86380 86390 1
411410 99411410 1001 86380 86390 1
411375 99411375 1001 86380 86390 1
411395 99411395 1001 86380 86390 1
411377 99411377 1001 86380 86390 1
411750 99411750 1001 86380 86390 1
411793 99411793 1001 86380 86390 1
411789 99411789 1001 86380 86390 1
411972 99411972 1001 86380 86390 1
412109 99412109 1001 86380 86390 1
412285 99412285 1001 86380 86390 1
413698 99413698 1001 86380 86390 1
413654 99413654 1001 86380 86390 1
413396 99413396 1001 86380 86390 1
413614 99413614 1001 86380 86390 1
412895 99412895 1001 86380 86390 1
413253 99413253 1001 86380 86390 1
413254 99413254 1001 86380 86390 1
412601 99412601 1001 86380 86390 1
412745 99412745 1001 86380 86390 1
413969 99413969 1001 86380 86390 1
414101 99414101 1001 86380 86390 1
413794 99413794 1001 86380 86390 1
413960 99413960 1001 86380 86390 1
415164 99415164 1001 86380 86390 1
415243 99415243 1001 86380 86390 1
415172 99415172 1001 86380 86390 1
415179 99415179 1001 86380 86390 1
414567 99414567 1001 86380 86390 1
414822 99414822 1001 86380 86390 1
414750 99414750 1001 86380 86390 1
414602 99414602 1001 86380 86390 1
414586 99414586 1001 86380 86390 1
415483 99415483 1001 86380 86390 1
416703 99416703 1001 86380 86390 1
416823 99416823 1001 86380 86390 1
416214 99416214 1001 86380 86390 1
416256 99416256 1001 86380 86390 1
416322 99416322 1001 86380 86390 1
416305 99416305 1001 86380 86390 1
416250 99416250 1001 86380 86390 1
416035 99416035 1001 86380 86390 1
415790 99415790 1001 86380 86390 1
415975 99415975 1001 86380 86390 1
415922 99415922 1001 86380 86390 1
416026 99416026 1001 86380 86390 1
416076 99416076 1001 86380 86390 1
415775 99415775 1001 86380 86390 1
416582 99416582 1001 86380 86390 1
417573 99417573 1001 86380 86390 1
417589 99417589 1001 86380 86390 1
418183 99418183 1001 86380 86390 1
418093 99418093 1001 86380 86390 1
418409 99418409 1001 86380 86390 1
417871 99417871 1001 86380 86390 1
417925 99417925 1001 86380 86390 1
417727 99417727 1001 86380 86390 1
417915 99417915 1001 86380 86390 1
417936 99417936 1001 86380 86390 1
419044 99419044 1001 86380 86390 1
419019 99419019 1001 86380 86390 1
420215 99420215 1001 86380 86390 1
420330 99420330 1001 86380 86390 1
420066 99420066 1001 86380 86390 1
420314 99420314 1001 86380 86390 1
420372 99420372 1001 86380 86390 1
419913 99419913 1001 86380 86390 1
419886 99419886 1001 86380 86390 1
419265 99419265 1001 86380 86390 1
419381 99419381 1001 86380 86390 1
419412 99419412 1001 86380 86390 1
419482 99419482 1001 86380 86390 1
420514 99420514 1001 86380 86390 1
421708 99421708 1001 86380 86390 1
421382 99421382 1001 86380 86390 1
420890 99420890 1001 86380 86390 1
421121 99421121 1001 86380 86390 1
421191 99421191 1001 86380 86390 1
420953 99420953 1001 86380 86390 1
421137 99421137 1001 86380 86390 1
420879 99420879 1001 86380 86390 1
422272 99422272 1001 86380 86390 1
422406 99422406 1001 86380 86390 1
422256 99422256 1001 86380 86390 1
422444 99422444 1001 86380 86390 1
423389 99423389 1001 86380 86390 1
423497 99423497 1001 86380 86390 1
423095 99423095 1001 86380 86390 1
423238 99423238 1001 86380 86390 1
423085 99423085 1001 86380 86390 1
422882 99422882 1001 86380 86390 1
422699 99422699 1001 86380 86390 1
422858 99422858 1001 86380 86390 1
422693 99422693 1001 86380 86390 1
423951 99423951 1001 86380 86390 1
423800 99423800 1001 86380 86390 1
423954 99423954 1001 86380 86390 1
424086 99424086 1001 86380 86390 1
423767 99423767 1001 86380 86390 1
425165 99425165 1001 86380 86390 1
424904 99424904 1001 86380 86390 1
424915 99424915 1001 86380 86390 1
424875 99424875 1001 86380 86390 1
424799 99424799 1001 86380 86390 1
424501 99424501 1001 86380 86390 1
424523 99424523 1001 86380 86390 1
425406 99425406 1001 86380 86390 1
424592 99424592 1001 86380 86390 1
425513 99425513 1001 86380 86390 1
425668 99425668 1001 86380 86390 1
425760 99425760 1001 86380 86390 1
425792 99425792 1001 86380 86390 1
425578 99425578 1001 86380 86390 1
425492 99425492 1001 86380 86390 1
425529 99425529 1001 86380 86390 1
426764 99426764 1001 86380 86390 1
426903 99426903 1001 86380 86390 1
426781 99426781 1001 86380 86390 1
426891 99426891 1001 86380 86390 1
426280 99426280 1001 86380 86390 1
426358 99426358 1001 86380 86390 1
426673 99426673 1001 86380 86390 1
426255 99426255 1001 86380 86390 1
425854 99425854 1001 86380 86390 1
426044 99426044 1001 86380 86390 1
426182 99426182 1001 86380 86390 1
427216 99427216 1001 86380 86390 1
427427 99427427 1001 86380 86390 1
427387 99427387 1001 86380 86390 1
428400 99428400 1001 86380 86390 1
428482 99428482 1001 86380 86390 1
428483 99428483 1001 86380 86390 1
428662 99428662 1001 86380 86390 1
428321 99428321 1001 86380 86390 1
428098 99428098 1001 86380 86390 1
427958 99427958 1001 86380 86390 1
428181 99428181 1001 86380 86390 1
427579 99427579 1001 86380 86390 1
427566 99427566 1001 86380 86390 1
427789 99427789 1001 86380 86390 1
427672 99427672 1001 86380 86390 1
427769 99427769 1001 86380 86390 1
428785 99428785 1001 86380 86390 1
428834 99428834 1001 86380 86390 1
429169 99429169 1001 86380 86390 1
430120 99430120 1001 86380 86390 1
430225 99430225 1001 86380 86390 1
430131 99430131 1001 86380 86390 1
430204 99430204 1001 86380 86390 1
429656 99429656 1001 86380 86390 1
429527 99429527 1001 86380 86390 1
429542 99429542 1001 86380 86390 1
430681 99430681 1001 86380 86390 1
430578 99430578 1001 86380 86390 1
430446 99430446 1001 86380 86390 1
430389 99430389 1001 86380 86390 1
430451 99430451 1001 86380 86390 1
431862 99431862 1001 86380 86390 1
431328 99431328 1001 86380 86390 1
431334 99431334 1001 86380 86390 1
431615 99431615 1001 86380 86390 1
431620 99431620 1001 86380 86390 1
431625 99431625 1001 86380 86390 1
430850 99430850 1001 86380 86390 1
431070 99431070 1001 86380 86390 1
431074 99431074 1001 86380 86390 1
431236 99431236 1001 86380 86390 1
432158 99432158 1001 86380 86390 1
432129 99432129 1001 86380 86390 1
432228 99432228 1001 86380 86390 1
432335 99432335 1001 86380 86390 1
433486 99433486 1001 86380 86390 1
433641 99433641 1001 86380 86390 1
433053 99433053 1001 86380 86390 1
433313 99433313 1001 86380 86390 1
432609 99432609 1001 86380 86390 1
432842 99432842 1001 86380 86390 1
432577 99432577 1001 86380 86390 1
432646 99432646 1001 86380 86390 1
433860 99433860 1001 86380 86390 1
433883 99433883 1001 86380 86390 1
434038 99434038 1001 86380 86390 1
433877 99433877 1001 86380 86390 1
435096 99435096 1001 86380 86390 1
435423 99435423 1001 86380 86390 1
434704 99434704 1001 86380 86390 1
434692 99434692 1001 86380 86390 1
434693 99434693 1001 86380 86390 1
434544 99434544 1001 86380 86390 1
434311 99434311 1001 86380 86390 1
434465 99434465 1001 86380 86390 1
434165 99434165 1001 86380 86390 1
435677 99435677 1001 86380 86390 1
435473 99435473 1001 86380 86390 1
435592 99435592 1001 86380 86390 1
437019 99437019 1001 86380 86390 1
436785 99436785 1001 86380 86390 1
437101 99437101 1001 86380 86390 1
436843 99436843 1001 86380 86390 1
436669 99436669 1001 86380 86390 1
436378 99436378 1001 86380 86390 1
436512 99436512 1001 86380 86390 1
435983 99435983 1001 86380 86390 1
436314 99436314 1001 86380 86390 1
435960 99435960 1001 86380 86390 1
436300 99436300 1001 86380 86390 1
436029 99436029 1001 86380 86390 1
437329 99437329 1001 86380 86390 1
437289 99437289 1001 86380 86390 1
300002 99300002 1001 86380 86390 1
300537 99300537 1001 86380 86390 1
300565 99300565 1001 86380 86390 1
300578 99300578 1001 86380 86390 1
300608 99300608 1001 86380 86390 1
300381 99300381 1001 86380 86390 1
300518 99300518 1001 86380 86390 1
300454 99300454 1001 86380 86390 1
300339 99300339 1001 86380 86390 1
300114 99300114 1001 86380 86390 1
300168 99300168 1001 86380 86390 1
300210 99300210 1001 86380 86390 1
300805 99300805 1001 86380 86390 1
300820 99300820 1001 86380 86390 1
300783 99300783 1001 86380 86390 1
300788 99300788 1001 86380 86390 1
300931 99300931 1001 86380 86390 1
301370 99301370 1001 86380 86390 1
301544 99301544 1001 86380 86390 1
301350 99301350 1001 86380 86390 1
301158 99301158 1001 86380 86390 1
301199 99301199 1001 86380 86390 1
301162 99301162 1001 86380 86390 1
301070 99301070 1001 86380 86390 1
301019 99301019 1001 86380 86390 1
301607 99301607 1001 86380 86390 1
301648 99301648 1001 86380 86390 1
301638 99301638 1001 86380 86390 1
302228 99302228 1001 86380 86390 1
302267 99302267 1001 86380 86390 1
302332 99302332 1001 86380 86390 1
302349 99302349 1001 86380 86390 1
302347 99302347 1001 86380 86390 1
302270 99302270 1001 86380 86390 1
302273 99302273 1001 86380 86390 1
302046 99302046 1001 86380 86390 1
302110 99302110 1001 86380 86390 1
301891 99301891 1001 86380 86390 1
301842 99301842 1001 86380 86390 1
301857 99301857 1001 86380 86390 1
302449 99302449 1001 86380 86390 1
302385 99302385 1001 86380 86390 1
302541 99302541 1001 86380 86390 1
303156 99303156 1001 86380 86390 1
303056 99303056 1001 86380 86390 1
303050 99303050 1001 86380 86390 1
302966 99302966 1001 86380 86390 1
302979 99302979 1001 86380 86390 1
302995 99302995 1001 86380 86390 1
302959 99302959 1001 86380 86390 1
302804 99302804 1001 86380 86390 1
302844 99302844 1001 86380 86390 1
302910 99302910 1001 86380 86390 1
302759 99302759 1001 86380 86390 1
302682 99302682 1001 86380 86390 1
302760 99302760 1001 86380 86390 1
303242 99303242 1001 86380 86390 1
303932 99303932 1001 86380 86390 1
303831 99303831 1001 86380 86390 1
304011 99304011 1001 86380 86390 1
303862 99303862 1001 86380 86390 1
303979 99303979 1001 86380 86390 1
303809 99303809 1001 86380 86390 1
303773 99303773 1001 86380 86390 1
303575 99303575 1001 86380 86390 1
303489 99303489 1001 86380 86390 1
304073 99304073 1001 86380 86390 1
304181 99304181 1001 86380 86390 1
304183 99304183 1001 86380 86390 1
304159 99304159 1001 86380 86390 1
304596 99304596 1001 86380 86390 1
304535 99304535 1001 86380 86390 1
304599 99304599 1001 86380 86390 1
304266 99304266 1001 86380 86390 1
304423 99304423 1001 86380 86390 1
304281 99304281 1001 86380 86390 1
304321 99304321 1001 86380 86390 1
304337 99304337 1001 86380 86390 1
304289 99304289 1001 86380 86390 1
305039 99305039 1001 86380 86390 1
304990 99304990 1001 86380 86390 1
304918 99304918 1001 86380 86390 1
304920 99304920 1001 86380 86390 1
305652 99305652 1001 86380 86390 1
305537 99305537 1001 86380 86390 1
305527 99305527 1001 86380 86390 1
305516 99305516 1001 86380 86390 1
305300 99305300 1001 86380 86390 1
305472 99305472 1001 86380 86390 1
305409 99305409 1001 86380 86390 1
305385 99305385 1001 86380 86390 1
305118 99305118 1001 86380 86390 1
305250 99305250 1001 86380 86390 1
500045 99500045 1001 86380 86390 1
500097 99500097 1001 86380 86390 1
500690 99500690 1001 86380 86390 1
500794 99500794 1001 86380 86390 1
500800 99500800 1001 86380 86390 1
500447 99500447 1001 86380 86390 1
500602 99500602 1001 86380 86390 1
500232 99500232 1001 86380 86390 1
500272 99500272 1001 86380 86390 1
500250 99500250 1001 86380 86390 1
500367 99500367 1001 86380 86390 1
500290 99500290 1001 86380 86390 1
500368 99500368 1001 86380 86390 1
500838 99500838 1001 86380 86390 1
500958 99500958 1001 86380 86390 1
500858 99500858 1001 86380 86390 1
500900 99500900 1001 86380 86390 1
501475 99501475 1001 86380 86390 1
501618 99501618 1001 86380 86390 1
501371 99501371 1001 86380 86390 1
501251 99501251 1001 86380 86390 1
501740 99501740 1001 86380 86390 1
501019 99501019 1001 86380 86390 1
501821 99501821 1001 86380 86390 1
501824 99501824 1001 86380 86390 1
502339 99502339 1001 86380 86390 1
502288 99502288 1001 86380 86390 1
502328 99502328 1001 86380 86390 1
502332 99502332 1001 86380 86390 1
502118 99502118 1001 86380 86390 1
502149 99502149 1001 86380 86390 1
502143 99502143 1001 86380 86390 1
501975 99501975 1001 86380 86390 1
501976 99501976 1001 86380 86390 1
501863 99501863 1001 86380 86390 1
501958 99501958 1001 86380 86390 1
502574 99502574 1001 86380 86390 1
502475 99502475 1001 86380 86390 1
503104 99503104 1001 86380 86390 1
503252 99503252 1001 86380 86390 1
503188 99503188 1001 86380 86390 1
502909 99502909 1001 86380 86390 1
503033 99503033 1001 86380 86390 1
502956 99502956 1001 86380 86390 1
502715 99502715 1001 86380 86390 1
502796 99502796 1001 86380 86390 1
502694 99502694 1001 86380 86390 1
502708 99502708 1001 86380 86390 1
502682 99502682 1001 86380 86390 1
503431 99503431 1001 86380 86390 1
503393 99503393 1001 86380 86390 1
503475 99503475 1001 86380 86390 1
503348 99503348 1001 86380 86390 1
503957 99503957 1001 86380 86390 1
504075 99504075 1001 86380 86390 1
503998 99503998 1001 86380 86390 1
504323 99504323 1001 86380 86390 1
504247 99504247 1001 86380 86390 1
504145 99504145 1001 86380 86390 1
504148 99504148 1001 86380 86390 1
504923 99504923 1001 86380 86390 1
504747 99504747 1001 86380 86390 1
504905 99504905 1001 86380 86390 1
504650 99504650 1001 86380 86390 1
504591 99504591 1001 86380 86390 1
504342 99504342 1001 86380 86390 1
504981 99504981 1001 86380 86390 1
505084 99505084 1001 86380 86390 1
504740 99504740 1001 86380 86390 1
505140 99505140 1001 86380 86390 1
504990 99504990 1001 86380 86390 1
505043 99505043 1001 86380 86390 1
505121 99505121 1001 86380 86390 1
505681 99505681 1001 86380 86390 1
505374 99505374 1001 86380 86390 1
505431 99505431 1001 86380 86390 1
505483 99505483 1001 86380 86390 1
505407 99505407 1001 86380 86390 1
505511 99505511 1001 86380 86390 1
505217 99505217 1001 86380 86390 1
505206 99505206 1001 86380 86390 1
505348 99505348 1001 86380 86390 1
505310 99505310 1001 86380 86390 1
505323 99505323 1001 86380 86390 1
505358 99505358 1001 86380 86390 1
505965 99505965 1001 86380 86390 1
505970 99505970 1001 86380 86390 1
505829 99505829 1001 86380 86390 1
505882 99505882 1001 86380 86390 1
505934 99505934 1001 86380 86390 1
505805 99505805 1001 86380 86390 1
506496 99506496 1001 86380 86390 1
506505 99506505 1001 86380 86390 1
506191 99506191 1001 86380 86390 1
506258 99506258 1001 86380 86390 1
506364 99506364 1001 86380 86390 1
506041 99506041 1001 86380 86390 1
506165 99506165 1001 86380 86390 1
506182 99506182 1001 86380 86390 1
507312 99507312 1001 86380 86390 1
507368 99507368 1001 86380 86390 1
507370 99507370 1001 86380 86390 1
507139 99507139 1001 86380 86390 1
507165 99507165 1001 86380 86390 1
507181 99507181 1001 86380 86390 1
506921 99506921 1001 86380 86390 1
506947 99506947 1001 86380 86390 1
506844 99506844 1001 86380 86390 1
506911 99506911 1001 86380 86390 1
506877 99506877 1001 86380 86390 1
508057 99508057 1001 86380 86390 1
508137 99508137 1001 86380 86390 1
508050 99508050 1001 86380 86390 1
508170 99508170 1001 86380 86390 1
508018 99508018 1001 86380 86390 1
507902 99507902 1001 86380 86390 1
507843 99507843 1001 86380 86390 1
507999 99507999 1001 86380 86390 1
508001 99508001 1001 86380 86390 1
507809 99507809 1001 86380 86390 1
507682 99507682 1001 86380 86390 1
507816 99507816 1001 86380 86390 1
508382 99508382 1001 86380 86390 1
508422 99508422 1001 86380 86390 1
508295 99508295 1001 86380 86390 1
508256 99508256 1001 86380 86390 1
508938 99508938 1001 86380 86390 1
509047 99509047 1001 86380 86390 1
508870 99508870 1001 86380 86390 1
508734 99508734 1001 86380 86390 1
508683 99508683 1001 86380 86390 1
508762 99508762 1001 86380 86390 1
508609 99508609 1001 86380 86390 1
508598 99508598 1001 86380 86390 1
508521 99508521 1001 86380 86390 1
508602 99508602 1001 86380 86390 1
509761 99509761 1001 86380 86390 1
509749 99509749 1001 86380 86390 1
509830 99509830 1001 86380 86390 1
509704 99509704 1001 86380 86390 1
509567 99509567 1001 86380 86390 1
509516 99509516 1001 86380 86390 1
509522 99509522 1001 86380 86390 1
509536 99509536 1001 86380 86390 1
509626 99509626 1001 86380 86390 1
509654 99509654 1001 86380 86390 1
509345 99509345 1001 86380 86390 1
509963 99509963 1001 86380 86390 1
510016 99510016 1001 86380 86390 1
509979 99509979 1001 86380 86390 1
509957 99509957 1001 86380 86390 1
509946 99509946 1001 86380 86390 1
509998 99509998 1001 86380 86390 1
509920 99509920 1001 86380 86390 1
510599 99510599 1001 86380 86390 1
510553 99510553 1001 86380 86390 1
510709 99510709 1001 86380 86390 1
510556 99510556 1001 86380 86390 1
510686 99510686 1001 86380 86390 1
510675 99510675 1001 86380 86390 1
510396 99510396 1001 86380 86390 1
510515 99510515 1001 86380 86390 1
510464 99510464 1001 86380 86390 1
510429 99510429 1001 86380 86390 1
510232 99510232 1001 86380 86390 1
510156 99510156 1001 86380 86390 1
510919 99510919 1001 86380 86390 1
510845 99510845 1001 86380 86390 1
510852 99510852 1001 86380 86390 1
511374 99511374 1001 86380 86390 1
511452 99511452 1001 86380 86390 1
511416 99511416 1001 86380 86390 1
511394 99511394 1001 86380 86390 1
511548 99511548 1001 86380 86390 1
511218 99511218 1001 86380 86390 1
511284 99511284 1001 86380 86390 1
511161 99511161 1001 86380 86390 1
511280 99511280 1001 86380 86390 1
511078 99511078 1001 86380 86390 1
510970 99510970 1001 86380 86390 1
511602 99511602 1001 86380 86390 1
511641 99511641 1001 86380 86390 1
511564 99511564 1001 86380 86390 1
511603 99511603 1001 86380 86390 1
511574 99511574 1001 86380 86390 1
512346 99512346 1001 86380 86390 1
512345 99512345 1001 86380 86390 1
512229 99512229 1001 86380 86390 1
512363 99512363 1001 86380 86390 1
512186 99512186 1001 86380 86390 1
512085 99512085 1001 86380 86390 1
511983 99511983 1001 86380 86390 1
511954 99511954 1001 86380 86390 1
511891 99511891 1001 86380 86390 1
511935 99511935 1001 86380 86390 1
512380 99512380 1001 86380 86390 1
512393 99512393 1001 86380 86390 1
512462 99512462 1001 86380 86390 1
513021 99513021 1001 86380 86390 1
513099 99513099 1001 86380 86390 1
513011 99513011 1001 86380 86390 1
512823 99512823 1001 86380 86390 1
512862 99512862 1001 86380 86390 1
512856 99512856 1001 86380 86390 1
512727 99512727 1001 86380 86390 1
512753 99512753 1001 86380 86390 1
512741 99512741 1001 86380 86390 1
512768 99512768 1001 86380 86390 1
512639 99512639 1001 86380 86390 1
512587 99512587 1001 86380 86390 1
512793 99512793 1001 86380 86390 1
513247 99513247 1001 86380 86390 1
513287 99513287 1001 86380 86390 1
513921 99513921 1001 86380 86390 1
513991 99513991 1001 86380 86390 1
513849 99513849 1001 86380 86390 1
513749 99513749 1001 86380 86390 1
513685 99513685 1001 86380 86390 1
513764 99513764 1001 86380 86390 1
513713 99513713 1001 86380 86390 1
513664 99513664 1001 86380 86390 1
513668 99513668 1001 86380 86390 1
513681 99513681 1001 86380 86390 1
513643 99513643 1001 86380 86390 1
513477 99513477 1001 86380 86390 1
514183 99514183 1001 86380 86390 1
514700 99514700 1001 86380 86390 1
514522 99514522 1001 86380 86390 1
514450 99514450 1001 86380 86390 1
514581 99514581 1001 86380 86390 1
514479 99514479 1001 86380 86390 1
514340 99514340 1001 86380 86390 1
514263 99514263 1001 86380 86390 1
514351 99514351 1001 86380 86390 1
514946 99514946 1001 86380 86390 1
514947 99514947 1001 86380 86390 1
515016 99515016 1001 86380 86390 1
515043 99515043 1001 86380 86390 1
515623 99515623 1001 86380 86390 1
515615 99515615 1001 86380 86390 1
515670 99515670 1001 86380 86390 1
515434 99515434 1001 86380 86390 1
515279 99515279 1001 86380 86390 1
515281 99515281 1001 86380 86390 1
515141 99515141 1001 86380 86390 1
515072 99515072 1001 86380 86390 1
515229 99515229 1001 86380 86390 1
515720 99515720 1001 86380 86390 1
515777 99515777 1001 86380 86390 1
515779 99515779 1001 86380 86390 1
515756 99515756 1001 86380 86390 1
516396 99516396 1001 86380 86390 1
516463 99516463 1001 86380 86390 1
516439 99516439 1001 86380 86390 1
516453 99516453 1001 86380 86390 1
516257 99516257 1001 86380 86390 1
515973 99515973 1001 86380 86390 1
515961 99515961 1001 86380 86390 1
516649 99516649 1001 86380 86390 1
516589 99516589 1001 86380 86390 1
516566 99516566 1001 86380 86390 1
517246 99517246 1001 86380 86390 1
517199 99517199 1001 86380 86390 1
517162 99517162 1001 86380 86390 1
517202 99517202 1001 86380 86390 1
517206 99517206 1001 86380 86390 1
517098 99517098 1001 86380 86390 1
517023 99517023 1001 86380 86390 1
517062 99517062 1001 86380 86390 1
516780 99516780 1001 86380 86390 1
516823 99516823 1001 86380 86390 1
517489 99517489 1001 86380 86390 1
517529 99517529 1001 86380 86390 1
517132 99517132 1001 86380 86390 1
517389 99517389 1001 86380 86390 1
517377 99517377 1001 86380 86390 1
517365 99517365 1001 86380 86390 1
517340 99517340 1001 86380 86390 1
518024 99518024 1001 86380 86390 1
517853 99517853 1001 86380 86390 1
517910 99517910 1001 86380 86390 1
517927 99517927 1001 86380 86390 1
517697 99517697 1001 86380 86390 1
517596 99517596 1001 86380 86390 1
517586 99517586 1001 86380 86390 1
517599 99517599 1001 86380 86390 1
517628 99517628 1001 86380 86390 1
518214 99518214 1001 86380 86390 1
518229 99518229 1001 86380 86390 1
518256 99518256 1001 86380 86390 1
518347 99518347 1001 86380 86390 1
518731 99518731 1001 86380 86390 1
518693 99518693 1001 86380 86390 1
518708 99518708 1001 86380 86390 1
518613 99518613 1001 86380 86390 1
518527 99518527 1001 86380 86390 1
518465 99518465 1001 86380 86390 1
519170 99519170 1001 86380 86390 1
519778 99519778 1001 86380 86390 1
519649 99519649 1001 86380 86390 1
519801 99519801 1001 86380 86390 1
519803 99519803 1001 86380 86390 1
519722 99519722 1001 86380 86390 1
519711 99519711 1001 86380 86390 1
519419 99519419 1001 86380 86390 1
519489 99519489 1001 86380 86390 1
519605 99519605 1001 86380 86390 1
519503 99519503 1001 86380 86390 1
519389 99519389 1001 86380 86390 1
519226 99519226 1001 86380 86390 1
519348 99519348 1001 86380 86390 1
519825 99519825 1001 86380 86390 1
520007 99520007 1001 86380 86390 1
519932 99519932 1001 86380 86390 1
519856 99519856 1001 86380 86390 1
520605 99520605 1001 86380 86390 1
520567 99520567 1001 86380 86390 1
520492 99520492 1001 86380 86390 1
520506 99520506 1001 86380 86390 1
520598 99520598 1001 86380 86390 1
520300 99520300 1001 86380 86390 1
520170 99520170 1001 86380 86390 1
520184 99520184 1001 86380 86390 1
520755 99520755 1001 86380 86390 1
521393 99521393 1001 86380 86390 1
521383 99521383 1001 86380 86390 1
521283 99521283 1001 86380 86390 1
521296 99521296 1001 86380 86390 1
521388 99521388 1001 86380 86390 1
521071 99521071 1001 86380 86390 1
521125 99521125 1001 86380 86390 1
520858 99520858 1001 86380 86390 1
520874 99520874 1001 86380 86390 1
520977 99520977 1001 86380 86390 1
521502 99521502 1001 86380 86390 1
521620 99521620 1001 86380 86390 1
521582 99521582 1001 86380 86390 1
521587 99521587 1001 86380 86390 1
521501 99521501 1001 86380 86390 1
522155 99522155 1001 86380 86390 1
522246 99522246 1001 86380 86390 1
522105 99522105 1001 86380 86390 1
521944 99521944 1001 86380 86390 1
521818 99521818 1001 86380 86390 1
522313 99522313 1001 86380 86390 1
523018 99523018 1001 86380 86390 1
523070 99523070 1001 86380 86390 1
523019 99523019 1001 86380 86390 1
523093 99523093 1001 86380 86390 1
522824 99522824 1001 86380 86390 1
522814 99522814 1001 86380 86390 1
522816 99522816 1001 86380 86390 1
522604 99522604 1001 86380 86390 1
522498 99522498 1001 86380 86390 1
523274 99523274 1001 86380 86390 1
523300 99523300 1001 86380 86390 1
523174 99523174 1001 86380 86390 1
523138 99523138 1001 86380 86390 1
523805 99523805 1001 86380 86390 1
523913 99523913 1001 86380 86390 1
523783 99523783 1001 86380 86390 1
523890 99523890 1001 86380 86390 1
523866 99523866 1001 86380 86390 1
523599 99523599 1001 86380 86390 1
523617 99523617 1001 86380 86390 1
523645 99523645 1001 86380 86390 1
523684 99523684 1001 86380 86390 1
523441 99523441 1001 86380 86390 1
523406 99523406 1001 86380 86390 1
523349 99523349 1001 86380 86390 1
524059 99524059 1001 86380 86390 1
523995 99523995 1001 86380 86390 1
524029 99524029 1001 86380 86390 1
524655 99524655 1001 86380 86390 1
524396 99524396 1001 86380 86390 1
524544 99524544 1001 86380 86390 1
524390 99524390 1001 86380 86390 1
524472 99524472 1001 86380 86390 1
524563 99524563 1001 86380 86390 1
524262 99524262 1001 86380 86390 1
524250 99524250 1001 86380 86390 1
524329 99524329 1001 86380 86390 1
524941 99524941 1001 86380 86390 1
524790 99524790 1001 86380 86390 1
525597 99525597 1001 86380 86390 1
525458 99525458 1001 86380 86390 1
525319 99525319 1001 86380 86390 1
525283 99525283 1001 86380 86390 1
525312 99525312 1001 86380 86390 1
525134 99525134 1001 86380 86390 1
525161 99525161 1001 86380 86390 1
524980 99524980 1001 86380 86390 1
525181 99525181 1001 86380 86390 1
525711 99525711 1001 86380 86390 1
525699 99525699 1001 86380 86390 1
525637 99525637 1001 86380 86390 1
525796 99525796 1001 86380 86390 1
526386 99526386 1001 86380 86390 1
526245 99526245 1001 86380 86390 1
526384 99526384 1001 86380 86390 1
526117 99526117 1001 86380 86390 1
526169 99526169 1001 86380 86390 1
526210 99526210 1001 86380 86390 1
526173 99526173 1001 86380 86390 1
526186 99526186 1001 86380 86390 1
526138 99526138 1001 86380 86390 1
525984 99525984 1001 86380 86390 1
525912 99525912 1001 86380 86390 1
525956 99525956 1001 86380 86390 1
525813 99525813 1001 86380 86390 1
526589 99526589 1001 86380 86390 1
526611 99526611 1001 86380 86390 1
527123 99527123 1001 86380 86390 1
527124 99527124 1001 86380 86390 1
527113 99527113 1001 86380 86390 1
527207 99527207 1001 86380 86390 1
527079 99527079 1001 86380 86390 1
527119 99527119 1001 86380 86390 1
526945 99526945 1001 86380 86390 1
526975 99526975 1001 86380 86390 1
526874 99526874 1001 86380 86390 1
526754 99526754 1001 86380 86390 1
526767 99526767 1001 86380 86390 1
527313 99527313 1001 86380 86390 1
527293 99527293 1001 86380 86390 1
527385 99527385 1001 86380 86390 1
527361 99527361 1001 86380 86390 1
527872 99527872 1001 86380 86390 1
528054 99528054 1001 86380 86390 1
527743 99527743 1001 86380 86390 1
527748 99527748 1001 86380 86390 1
527494 99527494 1001 86380 86390 1
527577 99527577 1001 86380 86390 1
527606 99527606 1001 86380 86390 1
527543 99527543 1001 86380 86390 1
528133 99528133 1001 86380 86390 1
528865 99528865 1001 86380 86390 1
528846 99528846 1001 86380 86390 1
528885 99528885 1001 86380 86390 1
528595 99528595 1001 86380 86390 1
528650 99528650 1001 86380 86390 1
528390 99528390 1001 86380 86390 1
528352 99528352 1001 86380 86390 1
528396 99528396 1001 86380 86390 1
529106 99529106 1001 86380 86390 1
529042 99529042 1001 86380 86390 1
529024 99529024 1001 86380 86390 1
529077 99529077 1001 86380 86390 1
529576 99529576 1001 86380 86390 1
529660 99529660 1001 86380 86390 1
529663 99529663 1001 86380 86390 1
529497 99529497 1001 86380 86390 1
529371 99529371 1001 86380 86390 1
529386 99529386 1001 86380 86390 1
529387 99529387 1001 86380 86390 1
529430 99529430 1001 86380 86390 1
529521 99529521 1001 86380 86390 1
529276 99529276 1001 86380 86390 1
529291 99529291 1001 86380 86390 1
529227 99529227 1001 86380 86390 1
529307 99529307 1001 86380 86390 1
529312 99529312 1001 86380 86390 1
529818 99529818 1001 86380 86390 1
529922 99529922 1001 86380 86390 1
529807 99529807 1001 86380 86390 1
530373 99530373 1001 86380 86390 1
530375 99530375 1001 86380 86390 1
530297 99530297 1001 86380 86390 1
530233 99530233 1001 86380 86390 1
530313 99530313 1001 86380 86390 1
530339 99530339 1001 86380 86390 1
530186 99530186 1001 86380 86390 1
530308 99530308 1001 86380 86390 1
530077 99530077 1001 86380 86390 1
530603 99530603 1001 86380 86390 1
530620 99530620 1001 86380 86390 1
530582 99530582 1001 86380 86390 1
530570 99530570 1001 86380 86390 1
530663 99530663 1001 86380 86390 1
531244 99531244 1001 86380 86390 1
531259 99531259 1001 86380 86390 1
531274 99531274 1001 86380 86390 1
531047 99531047 1001 86380 86390 1
531023 99531023 1001 86380 86390 1
531050 99531050 1001 86380 86390 1
531039 99531039 1001 86380 86390 1
531171 99531171 1001 86380 86390 1
530927 99530927 1001 86380 86390 1
530786 99530786 1001 86380 86390 1
530775 99530775 1001 86380 86390 1
530803 99530803 1001 86380 86390 1
530857 99530857 1001 86380 86390 1
530793 99530793 1001 86380 86390 1
530910 99530910 1001 86380 86390 1
530949 99530949 1001 86380 86390 1
531539 99531539 1001 86380 86390 1
531399 99531399 1001 86380 86390 1
531478 99531478 1001 86380 86390 1
531583 99531583 1001 86380 86390 1
532144 99532144 1001 86380 86390 1
532070 99532070 1001 86380 86390 1
532075 99532075 1001 86380 86390 1
532167 99532167 1001 86380 86390 1
531845 99531845 1001 86380 86390 1
531900 99531900 1001 86380 86390 1
531799 99531799 1001 86380 86390 1
531611 99531611 1001 86380 86390 1
531612 99531612 1001 86380 86390 1
531614 99531614 1001 86380 86390 1
531757 99531757 1001 86380 86390 1
531706 99531706 1001 86380 86390 1
531707 99531707 1001 86380 86390 1
531661 99531661 1001 86380 86390 1
531674 99531674 1001 86380 86390 1
531713 99531713 1001 86380 86390 1
532376 99532376 1001 86380 86390 1
532287 99532287 1001 86380 86390 1
532404 99532404 1001 86380 86390 1
532236 99532236 1001 86380 86390 1
532265 99532265 1001 86380 86390 1
532227 99532227 1001 86380 86390 1
532833 99532833 1001 86380 86390 1
532846 99532846 1001 86380 86390 1
532963 99532963 1001 86380 86390 1
532625 99532625 1001 86380 86390 1
532782 99532782 1001 86380 86390 1
532693 99532693 1001 86380 86390 1
532438 99532438 1001 86380 86390 1
532568 99532568 1001 86380 86390 1
532440 99532440 1001 86380 86390 1
533070 99533070 1001 86380 86390 1
533221 99533221 1001 86380 86390 1
533743 99533743 1001 86380 86390 1
533718 99533718 1001 86380 86390 1
533843 99533843 1001 86380 86390 1
533699 99533699 1001 86380 86390 1
533482 99533482 1001 86380 86390 1
533626 99533626 1001 86380 86390 1
533270 99533270 1001 86380 86390 1
533310 99533310 1001 86380 86390 1
533285 99533285 1001 86380 86390 1
533884 99533884 1001 86380 86390 1
533899 99533899 1001 86380 86390 1
534041 99534041 1001 86380 86390 1
533887 99533887 1001 86380 86390 1
533966 99533966 1001 86380 86390 1
533993 99533993 1001 86380 86390 1
533877 99533877 1001 86380 86390 1
534614 99534614 1001 86380 86390 1
534498 99534498 1001 86380 86390 1
534604 99534604 1001 86380 86390 1
534423 99534423 1001 86380 86390 1
534190 99534190 1001 86380 86390 1
534217 99534217 1001 86380 86390 1
534244 99534244 1001 86380 86390 1
534799 99534799 1001 86380 86390 1
534792 99534792 1001 86380 86390 1
534754 99534754 1001 86380 86390 1
535124 99535124 1001 86380 86390 1
535216 99535216 1001 86380 86390 1
535208 99535208 1001 86380 86390 1
534955 99534955 1001 86380 86390 1
534959 99534959 1001 86380 86390 1
535063 99535063 1001 86380 86390 1
535544 99535544 1001 86380 86390 1
536336 99536336 1001 86380 86390 1
536263 99536263 1001 86380 86390 1
535969 99535969 1001 86380 86390 1
536099 99536099 1001 86380 86390 1
535999 99535999 1001 86380 86390 1
536013 99536013 1001 86380 86390 1
535781 99535781 1001 86380 86390 1
535889 99535889 1001 86380 86390 1
535851 99535851 1001 86380 86390 1
535764 99535764 1001 86380 86390 1
535829 99535829 1001 86380 86390 1
535830 99535830 1001 86380 86390 1
536490 99536490 1001 86380 86390 1
536985 99536985 1001 86380 86390 1
536998 99536998 1001 86380 86390 1
537052 99537052 1001 86380 86390 1
536777 99536777 1001 86380 86390 1
536834 99536834 1001 86380 86390 1
536848 99536848 1001 86380 86390 1
536929 99536929 1001 86380 86390 1
536548 99536548 1001 86380 86390 1
536744 99536744 1001 86380 86390 1
536681 99536681 1001 86380 86390 1
537294 99537294 1001 86380 86390 1
537165 99537165 1001 86380 86390 1
537889 99537889 1001 86380 86390 1
537968 99537968 1001 86380 86390 1
537791 99537791 1001 86380 86390 1
537974 99537974 1001 86380 86390 1
537656 99537656 1001 86380 86390 1
537698 99537698 1001 86380 86390 1
537743 99537743 1001 86380 86390 1
537587 99537587 1001 86380 86390 1
537510 99537510 1001 86380 86390 1
537435 99537435 1001 86380 86390 1
537500 99537500 1001 86380 86390 1
538152 99538152 1001 86380 86390 1
538193 99538193 1001 86380 86390 1
538637 99538637 1001 86380 86390 1
538772 99538772 1001 86380 86390 1
538429 99538429 1001 86380 86390 1
538519 99538519 1001 86380 86390 1
538495 99538495 1001 86380 86390 1
538600 99538600 1001 86380 86390 1
538544 99538544 1001 86380 86390 1
538259 99538259 1001 86380 86390 1
538364 99538364 1001 86380 86390 1
538287 99538287 1001 86380 86390 1
538393 99538393 1001 86380 86390 1
538229 99538229 1001 86380 86390 1
538347 99538347 1001 86380 86390 1
538373 99538373 1001 86380 86390 1
538296 99538296 1001 86380 86390 1
538838 99538838 1001 86380 86390 1
538927 99538927 1001 86380 86390 1
539018 99539018 1001 86380 86390 1
539471 99539471 1001 86380 86390 1
539286 99539286 1001 86380 86390 1
539340 99539340 1001 86380 86390 1
539331 99539331 1001 86380 86390 1
539219 99539219 1001 86380 86390 1
539066 99539066 1001 86380 86390 1
539199 99539199 1001 86380 86390 1
539827 99539827 1001 86380 86390 1
540402 99540402 1001 86380 86390 1
540107 99540107 1001 86380 86390 1
540163 99540163 1001 86380 86390 1
540176 99540176 1001 86380 86390 1
540503 99540503 1001 86380 86390 1
540470 99540470 1001 86380 86390 1
541191 99541191 1001 86380 86390 1
541192 99541192 1001 86380 86390 1
541117 99541117 1001 86380 86390 1
541250 99541250 1001 86380 86390 1
540987 99540987 1001 86380 86390 1
541017 99541017 1001 86380 86390 1
540715 99540715 1001 86380 86390 1
540787 99540787 1001 86380 86390 1
540879 99540879 1001 86380 86390 1
541978 99541978 1001 86380 86390 1
541958 99541958 1001 86380 86390 1
541748 99541748 1001 86380 86390 1
541736 99541736 1001 86380 86390 1
541750 99541750 1001 86380 86390 1
541808 99541808 1001 86380 86390 1
541912 99541912 1001 86380 86390 1
542311 99542311 1001 86380 86390 1
542303 99542303 1001 86380 86390 1
542245 99542245 1001 86380 86390 1
542913 99542913 1001 86380 86390 1
542858 99542858 1001 86380 86390 1
542862 99542862 1001 86380 86390 1
542547 99542547 1001 86380 86390 1
542536 99542536 1001 86380 86390 1
542707 99542707 1001 86380 86390 1
542568 99542568 1001 86380 86390 1
542508 99542508 1001 86380 86390 1
542521 99542521 1001 86380 86390 1
542359 99542359 1001 86380 86390 1
542983 99542983 1001 86380 86390 1
542974 99542974 1001 86380 86390 1
543065 99543065 1001 86380 86390 1
543130 99543130 1001 86380 86390 1
543591 99543591 1001 86380 86390 1
543605 99543605 1001 86380 86390 1
543772 99543772 1001 86380 86390 1
543491 99543491 1001 86380 86390 1
543479 99543479 1001 86380 86390 1
543337 99543337 1001 86380 86390 1
543168 99543168 1001 86380 86390 1
543208 99543208 1001 86380 86390 1
543260 99543260 1001 86380 86390 1
543175 99543175 1001 86380 86390 1
543807 99543807 1001 86380 86390 1
543810 99543810 1001 86380 86390 1
543904 99543904 1001 86380 86390 1
543906 99543906 1001 86380 86390 1
544512 99544512 1001 86380 86390 1
544540 99544540 1001 86380 86390 1
544541 99544541 1001 86380 86390 1
544413 99544413 1001 86380 86390 1
544385 99544385 1001 86380 86390 1
544386 99544386 1001 86380 86390 1
543979 99543979 1001 86380 86390 1
544001 99544001 1001 86380 86390 1
544627 99544627 1001 86380 86390 1
544654 99544654 1001 86380 86390 1
544732 99544732 1001 86380 86390 1
431557 1132 1001 25620 26277 1
525889 656 1001 48753 49053 1
400495 99400495 1001 86380 86390 1
400629 99400629 1001 86380 86390 1
400750 99400750 1001 86380 86390 1
401090 99401090 1001 86380 86390 1
401097 99401097 1001 86380 86390 1
401053 99401053 1001 86380 86390 1
401170 99401170 1001 86380 86390 1
401158 99401158 1001 86380 86390 1
401478 99401478 1001 86380 86390 1
401396 99401396 1001 86380 86390 1
401551 99401551 1001 86380 86390 1
401683 99401683 1001 86380 86390 1
401733 99401733 1001 86380 86390 1
401962 99401962 1001 86380 86390 1
402270 99402270 1001 86380 86390 1
402320 99402320 1001 86380 86390 1
402395 99402395 1001 86380 86390 1
402763 99402763 1001 86380 86390 1
403013 99403013 1001 86380 86390 1
403266 99403266 1001 86380 86390 1
403212 99403212 1001 86380 86390 1
403441 99403441 1001 86380 86390 1
403602 99403602 1001 86380 86390 1
403664 99403664 1001 86380 86390 1
403742 99403742 1001 86380 86390 1
403981 99403981 1001 86380 86390 1
404029 99404029 1001 86380 86390 1
404036 99404036 1001 86380 86390 1
403967 99403967 1001 86380 86390 1
404135 99404135 1001 86380 86390 1
404087 99404087 1001 86380 86390 1
404066 99404066 1001 86380 86390 1
404363 99404363 1001 86380 86390 1
404290 99404290 1001 86380 86390 1
404429 99404429 1001 86380 86390 1
404502 99404502 1001 86380 86390 1
405027 99405027 1001 86380 86390 1
405252 99405252 1001 86380 86390 1
405311 99405311 1001 86380 86390 1
405361 99405361 1001 86380 86390 1
406061 99406061 1001 86380 86390 1
406312 99406312 1001 86380 86390 1
406316 99406316 1001 86380 86390 1
406488 99406488 1001 86380 86390 1
406615 99406615 1001 86380 86390 1
406591 99406591 1001 86380 86390 1
406637 99406637 1001 86380 86390 1
406805 99406805 1001 86380 86390 1
406807 99406807 1001 86380 86390 1
406976 99406976 1001 86380 86390 1
407146 99407146 1001 86380 86390 1
407278 99407278 1001 86380 86390 1
407486 99407486 1001 86380 86390 1
407615 99407615 1001 86380 86390 1
407783 99407783 1001 86380 86390 1
408083 99408083 1001 86380 86390 1
408211 99408211 1001 86380 86390 1
408317 99408317 1001 86380 86390 1
408517 99408517 1001 86380 86390 1
408625 99408625 1001 86380 86390 1
408815 99408815 1001 86380 86390 1
409026 99409026 1001 86380 86390 1
409005 99409005 1001 86380 86390 1
409144 99409144 1001 86380 86390 1
409155 99409155 1001 86380 86390 1
409256 99409256 1001 86380 86390 1
409298 99409298 1001 86380 86390 1
409353 99409353 1001 86380 86390 1
409379 99409379 1001 86380 86390 1
409324 99409324 1001 86380 86390 1
409540 99409540 1001 86380 86390 1
409520 99409520 1001 86380 86390 1
409812 99409812 1001 86380 86390 1
409799 99409799 1001 86380 86390 1
409885 99409885 1001 86380 86390 1
409822 99409822 1001 86380 86390 1
410006 99410006 1001 86380 86390 1
410454 99410454 1001 86380 86390 1
410519 99410519 1001 86380 86390 1
410722 99410722 1001 86380 86390 1
410670 99410670 1001 86380 86390 1
410818 99410818 1001 86380 86390 1
411076 99411076 1001 86380 86390 1
411310 99411310 1001 86380 86390 1
411403 99411403 1001 86380 86390 1
411404 99411404 1001 86380 86390 1
411443 99411443 1001 86380 86390 1
411656 99411656 1001 86380 86390 1
411796 99411796 1001 86380 86390 1
411824 99411824 1001 86380 86390 1
412037 99412037 1001 86380 86390 1
412013 99412013 1001 86380 86390 1
412236 99412236 1001 86380 86390 1
412293 99412293 1001 86380 86390 1
412329 99412329 1001 86380 86390 1
412417 99412417 1001 86380 86390 1
413459 99413459 1001 86380 86390 1
413327 99413327 1001 86380 86390 1
413208 99413208 1001 86380 86390 1
412843 99412843 1001 86380 86390 1
412886 99412886 1001 86380 86390 1
412669 99412669 1001 86380 86390 1
412587 99412587 1001 86380 86390 1
412710 99412710 1001 86380 86390 1
414093 99414093 1001 86380 86390 1
413839 99413839 1001 86380 86390 1
413701 99413701 1001 86380 86390 1
413874 99413874 1001 86380 86390 1
413937 99413937 1001 86380 86390 1
415144 99415144 1001 86380 86390 1
415124 99415124 1001 86380 86390 1
414821 99414821 1001 86380 86390 1
414622 99414622 1001 86380 86390 1
414880 99414880 1001 86380 86390 1
414150 99414150 1001 86380 86390 1
415511 99415511 1001 86380 86390 1
415328 99415328 1001 86380 86390 1
416640 99416640 1001 86380 86390 1
416641 99416641 1001 86380 86390 1
416659 99416659 1001 86380 86390 1
416666 99416666 1001 86380 86390 1
416780 99416780 1001 86380 86390 1
416369 99416369 1001 86380 86390 1
416557 99416557 1001 86380 86390 1
416535 99416535 1001 86380 86390 1
416180 99416180 1001 86380 86390 1
415865 99415865 1001 86380 86390 1
415895 99415895 1001 86380 86390 1
415848 99415848 1001 86380 86390 1
417402 99417402 1001 86380 86390 1
417303 99417303 1001 86380 86390 1
418682 99418682 1001 86380 86390 1
418662 99418662 1001 86380 86390 1
418522 99418522 1001 86380 86390 1
418077 99418077 1001 86380 86390 1
418162 99418162 1001 86380 86390 1
418276 99418276 1001 86380 86390 1
418180 99418180 1001 86380 86390 1
418063 99418063 1001 86380 86390 1
418171 99418171 1001 86380 86390 1
418242 99418242 1001 86380 86390 1
418324 99418324 1001 86380 86390 1
417870 99417870 1001 86380 86390 1
417801 99417801 1001 86380 86390 1
417647 99417647 1001 86380 86390 1
418000 99418000 1001 86380 86390 1
418877 99418877 1001 86380 86390 1
419006 99419006 1001 86380 86390 1
419167 99419167 1001 86380 86390 1
418806 99418806 1001 86380 86390 1
420176 99420176 1001 86380 86390 1
420067 99420067 1001 86380 86390 1
420166 99420166 1001 86380 86390 1
419632 99419632 1001 86380 86390 1
419575 99419575 1001 86380 86390 1
419429 99419429 1001 86380 86390 1
419411 99419411 1001 86380 86390 1
419431 99419431 1001 86380 86390 1
419456 99419456 1001 86380 86390 1
420615 99420615 1001 86380 86390 1
420789 99420789 1001 86380 86390 1
420751 99420751 1001 86380 86390 1
421866 99421866 1001 86380 86390 1
421821 99421821 1001 86380 86390 1
421548 99421548 1001 86380 86390 1
421417 99421417 1001 86380 86390 1
421579 99421579 1001 86380 86390 1
421308 99421308 1001 86380 86390 1
420861 99420861 1001 86380 86390 1
421071 99421071 1001 86380 86390 1
421079 99421079 1001 86380 86390 1
420936 99420936 1001 86380 86390 1
422162 99422162 1001 86380 86390 1
422436 99422436 1001 86380 86390 1
422489 99422489 1001 86380 86390 1
422322 99422322 1001 86380 86390 1
422234 99422234 1001 86380 86390 1
423517 99423517 1001 86380 86390 1
423494 99423494 1001 86380 86390 1
423419 99423419 1001 86380 86390 1
423595 99423595 1001 86380 86390 1
423535 99423535 1001 86380 86390 1
423624 99423624 1001 86380 86390 1
423053 99423053 1001 86380 86390 1
422618 99422618 1001 86380 86390 1
425300 99425300 1001 86380 86390 1
425104 99425104 1001 86380 86390 1
425232 99425232 1001 86380 86390 1
425260 99425260 1001 86380 86390 1
425183 99425183 1001 86380 86390 1
424755 99424755 1001 86380 86390 1
424615 99424615 1001 86380 86390 1
424810 99424810 1001 86380 86390 1
424468 99424468 1001 86380 86390 1
424431 99424431 1001 86380 86390 1
425630 99425630 1001 86380 86390 1
425727 99425727 1001 86380 86390 1
425731 99425731 1001 86380 86390 1
426920 99426920 1001 86380 86390 1
427047 99427047 1001 86380 86390 1
426703 99426703 1001 86380 86390 1
426902 99426902 1001 86380 86390 1
426942 99426942 1001 86380 86390 1
426395 99426395 1001 86380 86390 1
426413 99426413 1001 86380 86390 1
426535 99426535 1001 86380 86390 1
426568 99426568 1001 86380 86390 1
426065 99426065 1001 86380 86390 1
425871 99425871 1001 86380 86390 1
426241 99426241 1001 86380 86390 1
427438 99427438 1001 86380 86390 1
427515 99427515 1001 86380 86390 1
427518 99427518 1001 86380 86390 1
427335 99427335 1001 86380 86390 1
427453 99427453 1001 86380 86390 1
428425 99428425 1001 86380 86390 1
428562 99428562 1001 86380 86390 1
428233 99428233 1001 86380 86390 1
428328 99428328 1001 86380 86390 1
427967 99427967 1001 86380 86390 1
428228 99428228 1001 86380 86390 1
427664 99427664 1001 86380 86390 1
427868 99427868 1001 86380 86390 1
427594 99427594 1001 86380 86390 1
428878 99428878 1001 86380 86390 1
428778 99428778 1001 86380 86390 1
430074 99430074 1001 86380 86390 1
430195 99430195 1001 86380 86390 1
430055 99430055 1001 86380 86390 1
430006 99430006 1001 86380 86390 1
430182 99430182 1001 86380 86390 1
430237 99430237 1001 86380 86390 1
429741 99429741 1001 86380 86390 1
429797 99429797 1001 86380 86390 1
429871 99429871 1001 86380 86390 1
429296 99429296 1001 86380 86390 1
429370 99429370 1001 86380 86390 1
430482 99430482 1001 86380 86390 1
431940 99431940 1001 86380 86390 1
431750 99431750 1001 86380 86390 1
431970 99431970 1001 86380 86390 1
431735 99431735 1001 86380 86390 1
431572 99431572 1001 86380 86390 1
431058 99431058 1001 86380 86390 1
430866 99430866 1001 86380 86390 1
432176 99432176 1001 86380 86390 1
432380 99432380 1001 86380 86390 1
432136 99432136 1001 86380 86390 1
433589 99433589 1001 86380 86390 1
432977 99432977 1001 86380 86390 1
433231 99433231 1001 86380 86390 1
433285 99433285 1001 86380 86390 1
432565 99432565 1001 86380 86390 1
432736 99432736 1001 86380 86390 1
432789 99432789 1001 86380 86390 1
434044 99434044 1001 86380 86390 1
435108 99435108 1001 86380 86390 1
435345 99435345 1001 86380 86390 1
435052 99435052 1001 86380 86390 1
434703 99434703 1001 86380 86390 1
434622 99434622 1001 86380 86390 1
434850 99434850 1001 86380 86390 1
434607 99434607 1001 86380 86390 1
434613 99434613 1001 86380 86390 1
434322 99434322 1001 86380 86390 1
434540 99434540 1001 86380 86390 1
434176 99434176 1001 86380 86390 1
434270 99434270 1001 86380 86390 1
434572 99434572 1001 86380 86390 1
434218 99434218 1001 86380 86390 1
434415 99434415 1001 86380 86390 1
435730 99435730 1001 86380 86390 1
435488 99435488 1001 86380 86390 1
435530 99435530 1001 86380 86390 1
437035 99437035 1001 86380 86390 1
437065 99437065 1001 86380 86390 1
436433 99436433 1001 86380 86390 1
436358 99436358 1001 86380 86390 1
435956 99435956 1001 86380 86390 1
435930 99435930 1001 86380 86390 1
436100 99436100 1001 86380 86390 1
436308 99436308 1001 86380 86390 1
300020 99300020 1001 86380 86390 1
300147 99300147 1001 86380 86390 1
300115 99300115 1001 86380 86390 1
300863 99300863 1001 86380 86390 1
300826 99300826 1001 86380 86390 1
300892 99300892 1001 86380 86390 1
301504 99301504 1001 86380 86390 1
301415 99301415 1001 86380 86390 1
301412 99301412 1001 86380 86390 1
301503 99301503 1001 86380 86390 1
301284 99301284 1001 86380 86390 1
301318 99301318 1001 86380 86390 1
301205 99301205 1001 86380 86390 1
301001 99301001 1001 86380 86390 1
301079 99301079 1001 86380 86390 1
301619 99301619 1001 86380 86390 1
301636 99301636 1001 86380 86390 1
301717 99301717 1001 86380 86390 1
301744 99301744 1001 86380 86390 1
301590 99301590 1001 86380 86390 1
302291 99302291 1001 86380 86390 1
302292 99302292 1001 86380 86390 1
302074 99302074 1001 86380 86390 1
302011 99302011 1001 86380 86390 1
302156 99302156 1001 86380 86390 1
302083 99302083 1001 86380 86390 1
301864 99301864 1001 86380 86390 1
301854 99301854 1001 86380 86390 1
301856 99301856 1001 86380 86390 1
301807 99301807 1001 86380 86390 1
301938 99301938 1001 86380 86390 1
301939 99301939 1001 86380 86390 1
302537 99302537 1001 86380 86390 1
302517 99302517 1001 86380 86390 1
302569 99302569 1001 86380 86390 1
303091 99303091 1001 86380 86390 1
303123 99303123 1001 86380 86390 1
303191 99303191 1001 86380 86390 1
303154 99303154 1001 86380 86390 1
302904 99302904 1001 86380 86390 1
302973 99302973 1001 86380 86390 1
302703 99302703 1001 86380 86390 1
302747 99302747 1001 86380 86390 1
302611 99302611 1001 86380 86390 1
303228 99303228 1001 86380 86390 1
304007 99304007 1001 86380 86390 1
303864 99303864 1001 86380 86390 1
303802 99303802 1001 86380 86390 1
303792 99303792 1001 86380 86390 1
303718 99303718 1001 86380 86390 1
303762 99303762 1001 86380 86390 1
303438 99303438 1001 86380 86390 1
303481 99303481 1001 86380 86390 1
303547 99303547 1001 86380 86390 1
303485 99303485 1001 86380 86390 1
303474 99303474 1001 86380 86390 1
304226 99304226 1001 86380 86390 1
304136 99304136 1001 86380 86390 1
304133 99304133 1001 86380 86390 1
304670 99304670 1001 86380 86390 1
304672 99304672 1001 86380 86390 1
304620 99304620 1001 86380 86390 1
304452 99304452 1001 86380 86390 1
304356 99304356 1001 86380 86390 1
304324 99304324 1001 86380 86390 1
304312 99304312 1001 86380 86390 1
304260 99304260 1001 86380 86390 1
304239 99304239 1001 86380 86390 1
305565 99305565 1001 86380 86390 1
305553 99305553 1001 86380 86390 1
305645 99305645 1001 86380 86390 1
305274 99305274 1001 86380 86390 1
305314 99305314 1001 86380 86390 1
305341 99305341 1001 86380 86390 1
305343 99305343 1001 86380 86390 1
305449 99305449 1001 86380 86390 1
305453 99305453 1001 86380 86390 1
305171 99305171 1001 86380 86390 1
500116 99500116 1001 86380 86390 1
500120 99500120 1001 86380 86390 1
500006 99500006 1001 86380 86390 1
500060 99500060 1001 86380 86390 1
500152 99500152 1001 86380 86390 1
500443 99500443 1001 86380 86390 1
500456 99500456 1001 86380 86390 1
500536 99500536 1001 86380 86390 1
500219 99500219 1001 86380 86390 1
500286 99500286 1001 86380 86390 1
500261 99500261 1001 86380 86390 1
500920 99500920 1001 86380 86390 1
501001 99501001 1001 86380 86390 1
500950 99500950 1001 86380 86390 1
501529 99501529 1001 86380 86390 1
501453 99501453 1001 86380 86390 1
501635 99501635 1001 86380 86390 1
501536 99501536 1001 86380 86390 1
501242 99501242 1001 86380 86390 1
501245 99501245 1001 86380 86390 1
501324 99501324 1001 86380 86390 1
501390 99501390 1001 86380 86390 1
501418 99501418 1001 86380 86390 1
501315 99501315 1001 86380 86390 1
501087 99501087 1001 86380 86390 1
501088 99501088 1001 86380 86390 1
501066 99501066 1001 86380 86390 1
501672 99501672 1001 86380 86390 1
501687 99501687 1001 86380 86390 1
502289 99502289 1001 86380 86390 1
502393 99502393 1001 86380 86390 1
502303 99502303 1001 86380 86390 1
502394 99502394 1001 86380 86390 1
502215 99502215 1001 86380 86390 1
502255 99502255 1001 86380 86390 1
502062 99502062 1001 86380 86390 1
501885 99501885 1001 86380 86390 1
501847 99501847 1001 86380 86390 1
501946 99501946 1001 86380 86390 1
502609 99502609 1001 86380 86390 1
502485 99502485 1001 86380 86390 1
502539 99502539 1001 86380 86390 1
503244 99503244 1001 86380 86390 1
503128 99503128 1001 86380 86390 1
503194 99503194 1001 86380 86390 1
503221 99503221 1001 86380 86390 1
503106 99503106 1001 86380 86390 1
503119 99503119 1001 86380 86390 1
503237 99503237 1001 86380 86390 1
502957 99502957 1001 86380 86390 1
502774 99502774 1001 86380 86390 1
503409 99503409 1001 86380 86390 1
503463 99503463 1001 86380 86390 1
503477 99503477 1001 86380 86390 1
503481 99503481 1001 86380 86390 1
504080 99504080 1001 86380 86390 1
504085 99504085 1001 86380 86390 1
503916 99503916 1001 86380 86390 1
503971 99503971 1001 86380 86390 1
503936 99503936 1001 86380 86390 1
503899 99503899 1001 86380 86390 1
503841 99503841 1001 86380 86390 1
503856 99503856 1001 86380 86390 1
503538 99503538 1001 86380 86390 1
503612 99503612 1001 86380 86390 1
504180 99504180 1001 86380 86390 1
504194 99504194 1001 86380 86390 1
504161 99504161 1001 86380 86390 1
504123 99504123 1001 86380 86390 1
504855 99504855 1001 86380 86390 1
504695 99504695 1001 86380 86390 1
504722 99504722 1001 86380 86390 1
504686 99504686 1001 86380 86390 1
504336 99504336 1001 86380 86390 1
504431 99504431 1001 86380 86390 1
504400 99504400 1001 86380 86390 1
505006 99505006 1001 86380 86390 1
505139 99505139 1001 86380 86390 1
505063 99505063 1001 86380 86390 1
505069 99505069 1001 86380 86390 1
505655 99505655 1001 86380 86390 1
505454 99505454 1001 86380 86390 1
505163 99505163 1001 86380 86390 1
505179 99505179 1001 86380 86390 1
505245 99505245 1001 86380 86390 1
505258 99505258 1001 86380 86390 1
505160 99505160 1001 86380 86390 1
505871 99505871 1001 86380 86390 1
505846 99505846 1001 86380 86390 1
505917 99505917 1001 86380 86390 1
505801 99505801 1001 86380 86390 1
505853 99505853 1001 86380 86390 1
505947 99505947 1001 86380 86390 1
506560 99506560 1001 86380 86390 1
506393 99506393 1001 86380 86390 1
506562 99506562 1001 86380 86390 1
506500 99506500 1001 86380 86390 1
506452 99506452 1001 86380 86390 1
506197 99506197 1001 86380 86390 1
506225 99506225 1001 86380 86390 1
506382 99506382 1001 86380 86390 1
506331 99506331 1001 86380 86390 1
506308 99506308 1001 86380 86390 1
506310 99506310 1001 86380 86390 1
506085 99506085 1001 86380 86390 1
506051 99506051 1001 86380 86390 1
506052 99506052 1001 86380 86390 1
506169 99506169 1001 86380 86390 1
506710 99506710 1001 86380 86390 1
506763 99506763 1001 86380 86390 1
506688 99506688 1001 86380 86390 1
506602 99506602 1001 86380 86390 1
507309 99507309 1001 86380 86390 1
507238 99507238 1001 86380 86390 1
507156 99507156 1001 86380 86390 1
507198 99507198 1001 86380 86390 1
507110 99507110 1001 86380 86390 1
507032 99507032 1001 86380 86390 1
507190 99507190 1001 86380 86390 1
506854 99506854 1001 86380 86390 1
507003 99507003 1001 86380 86390 1
507497 99507497 1001 86380 86390 1
507549 99507549 1001 86380 86390 1
507434 99507434 1001 86380 86390 1
507603 99507603 1001 86380 86390 1
507435 99507435 1001 86380 86390 1
507504 99507504 1001 86380 86390 1
507623 99507623 1001 86380 86390 1
508046 99508046 1001 86380 86390 1
508151 99508151 1001 86380 86390 1
508087 99508087 1001 86380 86390 1
508183 99508183 1001 86380 86390 1
507973 99507973 1001 86380 86390 1
508000 99508000 1001 86380 86390 1
507649 99507649 1001 86380 86390 1
507677 99507677 1001 86380 86390 1
507716 99507716 1001 86380 86390 1
508271 99508271 1001 86380 86390 1
508306 99508306 1001 86380 86390 1
508437 99508437 1001 86380 86390 1
508999 99508999 1001 86380 86390 1
509029 99509029 1001 86380 86390 1
509053 99509053 1001 86380 86390 1
509060 99509060 1001 86380 86390 1
508834 99508834 1001 86380 86390 1
508708 99508708 1001 86380 86390 1
508641 99508641 1001 86380 86390 1
508478 99508478 1001 86380 86390 1
509077 99509077 1001 86380 86390 1
509147 99509147 1001 86380 86390 1
509774 99509774 1001 86380 86390 1
509580 99509580 1001 86380 86390 1
509284 99509284 1001 86380 86390 1
509299 99509299 1001 86380 86390 1
509481 99509481 1001 86380 86390 1
509353 99509353 1001 86380 86390 1
509418 99509418 1001 86380 86390 1
509393 99509393 1001 86380 86390 1
509697 99509697 1001 86380 86390 1
510058 99510058 1001 86380 86390 1
510071 99510071 1001 86380 86390 1
510090 99510090 1001 86380 86390 1
509922 99509922 1001 86380 86390 1
510653 99510653 1001 86380 86390 1
510669 99510669 1001 86380 86390 1
510530 99510530 1001 86380 86390 1
510717 99510717 1001 86380 86390 1
510533 99510533 1001 86380 86390 1
510688 99510688 1001 86380 86390 1
510522 99510522 1001 86380 86390 1
510367 99510367 1001 86380 86390 1
510395 99510395 1001 86380 86390 1
510449 99510449 1001 86380 86390 1
510453 99510453 1001 86380 86390 1
510417 99510417 1001 86380 86390 1
510146 99510146 1001 86380 86390 1
510289 99510289 1001 86380 86390 1
510296 99510296 1001 86380 86390 1
510117 99510117 1001 86380 86390 1
510759 99510759 1001 86380 86390 1
511455 99511455 1001 86380 86390 1
511527 99511527 1001 86380 86390 1
511433 99511433 1001 86380 86390 1
511180 99511180 1001 86380 86390 1
511181 99511181 1001 86380 86390 1
511277 99511277 1001 86380 86390 1
511027 99511027 1001 86380 86390 1
510953 99510953 1001 86380 86390 1
510943 99510943 1001 86380 86390 1
511567 99511567 1001 86380 86390 1
511596 99511596 1001 86380 86390 1
512239 99512239 1001 86380 86390 1
512181 99512181 1001 86380 86390 1
512362 99512362 1001 86380 86390 1
512100 99512100 1001 86380 86390 1
511986 99511986 1001 86380 86390 1
511991 99511991 1001 86380 86390 1
511927 99511927 1001 86380 86390 1
511882 99511882 1001 86380 86390 1
512493 99512493 1001 86380 86390 1
512519 99512519 1001 86380 86390 1
512390 99512390 1001 86380 86390 1
512549 99512549 1001 86380 86390 1
512512 99512512 1001 86380 86390 1
512500 99512500 1001 86380 86390 1
513015 99513015 1001 86380 86390 1
512886 99512886 1001 86380 86390 1
512802 99512802 1001 86380 86390 1
512804 99512804 1001 86380 86390 1
512734 99512734 1001 86380 86390 1
512726 99512726 1001 86380 86390 1
513216 99513216 1001 86380 86390 1
513376 99513376 1001 86380 86390 1
513274 99513274 1001 86380 86390 1
513313 99513313 1001 86380 86390 1
513344 99513344 1001 86380 86390 1
513852 99513852 1001 86380 86390 1
513902 99513902 1001 86380 86390 1
513684 99513684 1001 86380 86390 1
513823 99513823 1001 86380 86390 1
513423 99513423 1001 86380 86390 1
513618 99513618 1001 86380 86390 1
513606 99513606 1001 86380 86390 1
513493 99513493 1001 86380 86390 1
513469 99513469 1001 86380 86390 1
513526 99513526 1001 86380 86390 1
514145 99514145 1001 86380 86390 1
514156 99514156 1001 86380 86390 1
514718 99514718 1001 86380 86390 1
514826 99514826 1001 86380 86390 1
514719 99514719 1001 86380 86390 1
514722 99514722 1001 86380 86390 1
514726 99514726 1001 86380 86390 1
514483 99514483 1001 86380 86390 1
514541 99514541 1001 86380 86390 1
514623 99514623 1001 86380 86390 1
515059 99515059 1001 86380 86390 1
514879 99514879 1001 86380 86390 1
515667 99515667 1001 86380 86390 1
515379 99515379 1001 86380 86390 1
515302 99515302 1001 86380 86390 1
515458 99515458 1001 86380 86390 1
515383 99515383 1001 86380 86390 1
515244 99515244 1001 86380 86390 1
515077 99515077 1001 86380 86390 1
515165 99515165 1001 86380 86390 1
515888 99515888 1001 86380 86390 1
515824 99515824 1001 86380 86390 1
515695 99515695 1001 86380 86390 1
515795 99515795 1001 86380 86390 1
516397 99516397 1001 86380 86390 1
516483 99516483 1001 86380 86390 1
516352 99516352 1001 86380 86390 1
516432 99516432 1001 86380 86390 1
516144 99516144 1001 86380 86390 1
516225 99516225 1001 86380 86390 1
515956 99515956 1001 86380 86390 1
515996 99515996 1001 86380 86390 1
515960 99515960 1001 86380 86390 1
516069 99516069 1001 86380 86390 1
516533 99516533 1001 86380 86390 1
516534 99516534 1001 86380 86390 1
516512 99516512 1001 86380 86390 1
516519 99516519 1001 86380 86390 1
517233 99517233 1001 86380 86390 1
517183 99517183 1001 86380 86390 1
517288 99517288 1001 86380 86390 1
517203 99517203 1001 86380 86390 1
517053 99517053 1001 86380 86390 1
517080 99517080 1001 86380 86390 1
516952 99516952 1001 86380 86390 1
516955 99516955 1001 86380 86390 1
516929 99516929 1001 86380 86390 1
516855 99516855 1001 86380 86390 1
517363 99517363 1001 86380 86390 1
517470 99517470 1001 86380 86390 1
518013 99518013 1001 86380 86390 1
517991 99517991 1001 86380 86390 1
518056 99518056 1001 86380 86390 1
517763 99517763 1001 86380 86390 1
517584 99517584 1001 86380 86390 1
517587 99517587 1001 86380 86390 1
517705 99517705 1001 86380 86390 1
518198 99518198 1001 86380 86390 1
518215 99518215 1001 86380 86390 1
518927 99518927 1001 86380 86390 1
518841 99518841 1001 86380 86390 1
518783 99518783 1001 86380 86390 1
518577 99518577 1001 86380 86390 1
518624 99518624 1001 86380 86390 1
518555 99518555 1001 86380 86390 1
518439 99518439 1001 86380 86390 1
518530 99518530 1001 86380 86390 1
518508 99518508 1001 86380 86390 1
518535 99518535 1001 86380 86390 1
519181 99519181 1001 86380 86390 1
519112 99519112 1001 86380 86390 1
519126 99519126 1001 86380 86390 1
519036 99519036 1001 86380 86390 1
519655 99519655 1001 86380 86390 1
519522 99519522 1001 86380 86390 1
519471 99519471 1001 86380 86390 1
519407 99519407 1001 86380 86390 1
519514 99519514 1001 86380 86390 1
519592 99519592 1001 86380 86390 1
519955 99519955 1001 86380 86390 1
519878 99519878 1001 86380 86390 1
519984 99519984 1001 86380 86390 1
519861 99519861 1001 86380 86390 1
520578 99520578 1001 86380 86390 1
520451 99520451 1001 86380 86390 1
520534 99520534 1001 86380 86390 1
520573 99520573 1001 86380 86390 1
520549 99520549 1001 86380 86390 1
520293 99520293 1001 86380 86390 1
520339 99520339 1001 86380 86390 1
520378 99520378 1001 86380 86390 1
520328 99520328 1001 86380 86390 1
520089 99520089 1001 86380 86390 1
520749 99520749 1001 86380 86390 1
520750 99520750 1001 86380 86390 1
520831 99520831 1001 86380 86390 1
521425 99521425 1001 86380 86390 1
521068 99521068 1001 86380 86390 1
521175 99521175 1001 86380 86390 1
520949 99520949 1001 86380 86390 1
520873 99520873 1001 86380 86390 1
520969 99520969 1001 86380 86390 1
521008 99521008 1001 86380 86390 1
521049 99521049 1001 86380 86390 1
521661 99521661 1001 86380 86390 1
522166 99522166 1001 86380 86390 1
522090 99522090 1001 86380 86390 1
522254 99522254 1001 86380 86390 1
521949 99521949 1001 86380 86390 1
522072 99522072 1001 86380 86390 1
522008 99522008 1001 86380 86390 1
521674 99521674 1001 86380 86390 1
521719 99521719 1001 86380 86390 1
521784 99521784 1001 86380 86390 1
521838 99521838 1001 86380 86390 1
522473 99522473 1001 86380 86390 1
522436 99522436 1001 86380 86390 1
522797 99522797 1001 86380 86390 1
522793 99522793 1001 86380 86390 1
522730 99522730 1001 86380 86390 1
522757 99522757 1001 86380 86390 1
522598 99522598 1001 86380 86390 1
523169 99523169 1001 86380 86390 1
523183 99523183 1001 86380 86390 1
523212 99523212 1001 86380 86390 1
523124 99523124 1001 86380 86390 1
523126 99523126 1001 86380 86390 1
523899 99523899 1001 86380 86390 1
523745 99523745 1001 86380 86390 1
523921 99523921 1001 86380 86390 1
523758 99523758 1001 86380 86390 1
523717 99523717 1001 86380 86390 1
523563 99523563 1001 86380 86390 1
523654 99523654 1001 86380 86390 1
523508 99523508 1001 86380 86390 1
524101 99524101 1001 86380 86390 1
524769 99524769 1001 86380 86390 1
524593 99524593 1001 86380 86390 1
524584 99524584 1001 86380 86390 1
524257 99524257 1001 86380 86390 1
524942 99524942 1001 86380 86390 1
524856 99524856 1001 86380 86390 1
525496 99525496 1001 86380 86390 1
525523 99525523 1001 86380 86390 1
525569 99525569 1001 86380 86390 1
525501 99525501 1001 86380 86390 1
525541 99525541 1001 86380 86390 1
525428 99525428 1001 86380 86390 1
525342 99525342 1001 86380 86390 1
525373 99525373 1001 86380 86390 1
525272 99525272 1001 86380 86390 1
525364 99525364 1001 86380 86390 1
525145 99525145 1001 86380 86390 1
525135 99525135 1001 86380 86390 1
525150 99525150 1001 86380 86390 1
525013 99525013 1001 86380 86390 1
525026 99525026 1001 86380 86390 1
525675 99525675 1001 86380 86390 1
525799 99525799 1001 86380 86390 1
526148 99526148 1001 86380 86390 1
526215 99526215 1001 86380 86390 1
525833 99525833 1001 86380 86390 1
525937 99525937 1001 86380 86390 1
525847 99525847 1001 86380 86390 1
526460 99526460 1001 86380 86390 1
526461 99526461 1001 86380 86390 1
526507 99526507 1001 86380 86390 1
526588 99526588 1001 86380 86390 1
527072 99527072 1001 86380 86390 1
527102 99527102 1001 86380 86390 1
527129 99527129 1001 86380 86390 1
527054 99527054 1001 86380 86390 1
527007 99527007 1001 86380 86390 1
527010 99527010 1001 86380 86390 1
526884 99526884 1001 86380 86390 1
526952 99526952 1001 86380 86390 1
526761 99526761 1001 86380 86390 1
526702 99526702 1001 86380 86390 1
527377 99527377 1001 86380 86390 1
527281 99527281 1001 86380 86390 1
527284 99527284 1001 86380 86390 1
527874 99527874 1001 86380 86390 1
528011 99528011 1001 86380 86390 1
527859 99527859 1001 86380 86390 1
527730 99527730 1001 86380 86390 1
527746 99527746 1001 86380 86390 1
527764 99527764 1001 86380 86390 1
527829 99527829 1001 86380 86390 1
527687 99527687 1001 86380 86390 1
527791 99527791 1001 86380 86390 1
527536 99527536 1001 86380 86390 1
528234 99528234 1001 86380 86390 1
528273 99528273 1001 86380 86390 1
528248 99528248 1001 86380 86390 1
528734 99528734 1001 86380 86390 1
528871 99528871 1001 86380 86390 1
528597 99528597 1001 86380 86390 1
528479 99528479 1001 86380 86390 1
528950 99528950 1001 86380 86390 1
528281 99528281 1001 86380 86390 1
529059 99529059 1001 86380 86390 1
529060 99529060 1001 86380 86390 1
529075 99529075 1001 86380 86390 1
528907 99528907 1001 86380 86390 1
529012 99529012 1001 86380 86390 1
529525 99529525 1001 86380 86390 1
529707 99529707 1001 86380 86390 1
529687 99529687 1001 86380 86390 1
529445 99529445 1001 86380 86390 1
529427 99529427 1001 86380 86390 1
529416 99529416 1001 86380 86390 1
529176 99529176 1001 86380 86390 1
529295 99529295 1001 86380 86390 1
529127 99529127 1001 86380 86390 1
529235 99529235 1001 86380 86390 1
529738 99529738 1001 86380 86390 1
529830 99529830 1001 86380 86390 1
529848 99529848 1001 86380 86390 1
529836 99529836 1001 86380 86390 1
529773 99529773 1001 86380 86390 1
529878 99529878 1001 86380 86390 1
530553 99530553 1001 86380 86390 1
530455 99530455 1001 86380 86390 1
530469 99530469 1001 86380 86390 1
530482 99530482 1001 86380 86390 1
530495 99530495 1001 86380 86390 1
530472 99530472 1001 86380 86390 1
530348 99530348 1001 86380 86390 1
530304 99530304 1001 86380 86390 1
530153 99530153 1001 86380 86390 1
529946 99529946 1001 86380 86390 1
530064 99530064 1001 86380 86390 1
529953 99529953 1001 86380 86390 1
529969 99529969 1001 86380 86390 1
530608 99530608 1001 86380 86390 1
531317 99531317 1001 86380 86390 1
531281 99531281 1001 86380 86390 1
531358 99531358 1001 86380 86390 1
531326 99531326 1001 86380 86390 1
531275 99531275 1001 86380 86390 1
530996 99530996 1001 86380 86390 1
531133 99531133 1001 86380 86390 1
531017 99531017 1001 86380 86390 1
530920 99530920 1001 86380 86390 1
530939 99530939 1001 86380 86390 1
530965 99530965 1001 86380 86390 1
531532 99531532 1001 86380 86390 1
531579 99531579 1001 86380 86390 1
532091 99532091 1001 86380 86390 1
532188 99532188 1001 86380 86390 1
532050 99532050 1001 86380 86390 1
531823 99531823 1001 86380 86390 1
531942 99531942 1001 86380 86390 1
531955 99531955 1001 86380 86390 1
531892 99531892 1001 86380 86390 1
531960 99531960 1001 86380 86390 1
531793 99531793 1001 86380 86390 1
531684 99531684 1001 86380 86390 1
532303 99532303 1001 86380 86390 1
532956 99532956 1001 86380 86390 1
532947 99532947 1001 86380 86390 1
532652 99532652 1001 86380 86390 1
532822 99532822 1001 86380 86390 1
532786 99532786 1001 86380 86390 1
532465 99532465 1001 86380 86390 1
532533 99532533 1001 86380 86390 1
532616 99532616 1001 86380 86390 1
533146 99533146 1001 86380 86390 1
533137 99533137 1001 86380 86390 1
533033 99533033 1001 86380 86390 1
533206 99533206 1001 86380 86390 1
533132 99533132 1001 86380 86390 1
533808 99533808 1001 86380 86390 1
533798 99533798 1001 86380 86390 1
533748 99533748 1001 86380 86390 1
533739 99533739 1001 86380 86390 1
533792 99533792 1001 86380 86390 1
533562 99533562 1001 86380 86390 1
533449 99533449 1001 86380 86390 1
533469 99533469 1001 86380 86390 1
533639 99533639 1001 86380 86390 1
533319 99533319 1001 86380 86390 1
533359 99533359 1001 86380 86390 1
533418 99533418 1001 86380 86390 1
533954 99533954 1001 86380 86390 1
533865 99533865 1001 86380 86390 1
534570 99534570 1001 86380 86390 1
534520 99534520 1001 86380 86390 1
534585 99534585 1001 86380 86390 1
534586 99534586 1001 86380 86390 1
534501 99534501 1001 86380 86390 1
534645 99534645 1001 86380 86390 1
534377 99534377 1001 86380 86390 1
534304 99534304 1001 86380 86390 1
534461 99534461 1001 86380 86390 1
534320 99534320 1001 86380 86390 1
534148 99534148 1001 86380 86390 1
534149 99534149 1001 86380 86390 1
534813 99534813 1001 86380 86390 1
534878 99534878 1001 86380 86390 1
534854 99534854 1001 86380 86390 1
534726 99534726 1001 86380 86390 1
534768 99534768 1001 86380 86390 1
535472 99535472 1001 86380 86390 1
535462 99535462 1001 86380 86390 1
535416 99535416 1001 86380 86390 1
535497 99535497 1001 86380 86390 1
535281 99535281 1001 86380 86390 1
535256 99535256 1001 86380 86390 1
535295 99535295 1001 86380 86390 1
535194 99535194 1001 86380 86390 1
535116 99535116 1001 86380 86390 1
535157 99535157 1001 86380 86390 1
535147 99535147 1001 86380 86390 1
535072 99535072 1001 86380 86390 1
535642 99535642 1001 86380 86390 1
536183 99536183 1001 86380 86390 1
536309 99536309 1001 86380 86390 1
536324 99536324 1001 86380 86390 1
535927 99535927 1001 86380 86390 1
535968 99535968 1001 86380 86390 1
536078 99536078 1001 86380 86390 1
535755 99535755 1001 86380 86390 1
535812 99535812 1001 86380 86390 1
535856 99535856 1001 86380 86390 1
536502 99536502 1001 86380 86390 1
536405 99536405 1001 86380 86390 1
536482 99536482 1001 86380 86390 1
536409 99536409 1001 86380 86390 1
536853 99536853 1001 86380 86390 1
536820 99536820 1001 86380 86390 1
536809 99536809 1001 86380 86390 1
536890 99536890 1001 86380 86390 1
536568 99536568 1001 86380 86390 1
536572 99536572 1001 86380 86390 1
536590 99536590 1001 86380 86390 1
536629 99536629 1001 86380 86390 1
536694 99536694 1001 86380 86390 1
537354 99537354 1001 86380 86390 1
537268 99537268 1001 86380 86390 1
537918 99537918 1001 86380 86390 1
537894 99537894 1001 86380 86390 1
537416 99537416 1001 86380 86390 1
537495 99537495 1001 86380 86390 1
538050 99538050 1001 86380 86390 1
538040 99538040 1001 86380 86390 1
538119 99538119 1001 86380 86390 1
538107 99538107 1001 86380 86390 1
538777 99538777 1001 86380 86390 1
538640 99538640 1001 86380 86390 1
538432 99538432 1001 86380 86390 1
538591 99538591 1001 86380 86390 1
538466 99538466 1001 86380 86390 1
538366 99538366 1001 86380 86390 1
538218 99538218 1001 86380 86390 1
538871 99538871 1001 86380 86390 1
538910 99538910 1001 86380 86390 1
539456 99539456 1001 86380 86390 1
539534 99539534 1001 86380 86390 1
539446 99539446 1001 86380 86390 1
539269 99539269 1001 86380 86390 1
539338 99539338 1001 86380 86390 1
539392 99539392 1001 86380 86390 1
539393 99539393 1001 86380 86390 1
539368 99539368 1001 86380 86390 1
539317 99539317 1001 86380 86390 1
539114 99539114 1001 86380 86390 1
539142 99539142 1001 86380 86390 1
539737 99539737 1001 86380 86390 1
540378 99540378 1001 86380 86390 1
540288 99540288 1001 86380 86390 1
540435 99540435 1001 86380 86390 1
540394 99540394 1001 86380 86390 1
540344 99540344 1001 86380 86390 1
540386 99540386 1001 86380 86390 1
540262 99540262 1001 86380 86390 1
540225 99540225 1001 86380 86390 1
539886 99539886 1001 86380 86390 1
539875 99539875 1001 86380 86390 1
540013 99540013 1001 86380 86390 1
540529 99540529 1001 86380 86390 1
540661 99540661 1001 86380 86390 1
540656 99540656 1001 86380 86390 1
541256 99541256 1001 86380 86390 1
541271 99541271 1001 86380 86390 1
540921 99540921 1001 86380 86390 1
540909 99540909 1001 86380 86390 1
540923 99540923 1001 86380 86390 1
540904 99540904 1001 86380 86390 1
540798 99540798 1001 86380 86390 1
540812 99540812 1001 86380 86390 1
541337 99541337 1001 86380 86390 1
541444 99541444 1001 86380 86390 1
541939 99541939 1001 86380 86390 1
542084 99542084 1001 86380 86390 1
542071 99542071 1001 86380 86390 1
542035 99542035 1001 86380 86390 1
541793 99541793 1001 86380 86390 1
542221 99542221 1001 86380 86390 1
542172 99542172 1001 86380 86390 1
542237 99542237 1001 86380 86390 1
542279 99542279 1001 86380 86390 1
542176 99542176 1001 86380 86390 1
542138 99542138 1001 86380 86390 1
542817 99542817 1001 86380 86390 1
542883 99542883 1001 86380 86390 1
542742 99542742 1001 86380 86390 1
542842 99542842 1001 86380 86390 1
542702 99542702 1001 86380 86390 1
542577 99542577 1001 86380 86390 1
542736 99542736 1001 86380 86390 1
542390 99542390 1001 86380 86390 1
542522 99542522 1001 86380 86390 1
542471 99542471 1001 86380 86390 1
542396 99542396 1001 86380 86390 1
542451 99542451 1001 86380 86390 1
543039 99543039 1001 86380 86390 1
543093 99543093 1001 86380 86390 1
543031 99543031 1001 86380 86390 1
543149 99543149 1001 86380 86390 1
543682 99543682 1001 86380 86390 1
543593 99543593 1001 86380 86390 1
543616 99543616 1001 86380 86390 1
543410 99543410 1001 86380 86390 1
543423 99543423 1001 86380 86390 1
543393 99543393 1001 86380 86390 1
543301 99543301 1001 86380 86390 1
543211 99543211 1001 86380 86390 1
544488 99544488 1001 86380 86390 1
544516 99544516 1001 86380 86390 1
544441 99544441 1001 86380 86390 1
544268 99544268 1001 86380 86390 1
544375 99544375 1001 86380 86390 1
544249 99544249 1001 86380 86390 1
544088 99544088 1001 86380 86390 1
544394 99544394 1001 86380 86390 1
544703 99544703 1001 86380 86390 1
544692 99544692 1001 86380 86390 1
544667 99544667 1001 86380 86390 1
430688 811 1001 62640 63597 1
430956 530 1001 57780 58197 1
523161 759 1002 31234 34100 1
528733 470 1001 44820 45119 1
400102 99400102 1001 86380 86390 1
400166 99400166 1001 86380 86390 1
400150 99400150 1001 86380 86390 1
400349 99400349 1001 86380 86390 1
400449 99400449 1001 86380 86390 1
400533 99400533 1001 86380 86390 1
400537 99400537 1001 86380 86390 1
400579 99400579 1001 86380 86390 1
400645 99400645 1001 86380 86390 1
400654 99400654 1001 86380 86390 1
400947 99400947 1001 86380 86390 1
401345 99401345 1001 86380 86390 1
401433 99401433 1001 86380 86390 1
401542 99401542 1001 86380 86390 1
401669 99401669 1001 86380 86390 1
401638 99401638 1001 86380 86390 1
401700 99401700 1001 86380 86390 1
401586 99401586 1001 86380 86390 1
401791 99401791 1001 86380 86390 1
401835 99401835 1001 86380 86390 1
401929 99401929 1001 86380 86390 1
402088 99402088 1001 86380 86390 1
402267 99402267 1001 86380 86390 1
402295 99402295 1001 86380 86390 1
402687 99402687 1001 86380 86390 1
402712 99402712 1001 86380 86390 1
402700 99402700 1001 86380 86390 1
402863 99402863 1001 86380 86390 1
402972 99402972 1001 86380 86390 1
403037 99403037 1001 86380 86390 1
403458 99403458 1001 86380 86390 1
403475 99403475 1001 86380 86390 1
403519 99403519 1001 86380 86390 1
403714 99403714 1001 86380 86390 1
403871 99403871 1001 86380 86390 1
404003 99404003 1001 86380 86390 1
403991 99403991 1001 86380 86390 1
403937 99403937 1001 86380 86390 1
404276 99404276 1001 86380 86390 1
404490 99404490 1001 86380 86390 1
404512 99404512 1001 86380 86390 1
404629 99404629 1001 86380 86390 1
404879 99404879 1001 86380 86390 1
405055 99405055 1001 86380 86390 1
405056 99405056 1001 86380 86390 1
405045 99405045 1001 86380 86390 1
405234 99405234 1001 86380 86390 1
405314 99405314 1001 86380 86390 1
405419 99405419 1001 86380 86390 1
405508 99405508 1001 86380 86390 1
405623 99405623 1001 86380 86390 1
405682 99405682 1001 86380 86390 1
405839 99405839 1001 86380 86390 1
405942 99405942 1001 86380 86390 1
406253 99406253 1001 86380 86390 1
406734 99406734 1001 86380 86390 1
406756 99406756 1001 86380 86390 1
406904 99406904 1001 86380 86390 1
407136 99407136 1001 86380 86390 1
407050 99407050 1001 86380 86390 1
407137 99407137 1001 86380 86390 1
407199 99407199 1001 86380 86390 1
407549 99407549 1001 86380 86390 1
407488 99407488 1001 86380 86390 1
407739 99407739 1001 86380 86390 1
407832 99407832 1001 86380 86390 1
407896 99407896 1001 86380 86390 1
407988 99407988 1001 86380 86390 1
408293 99408293 1001 86380 86390 1
408371 99408371 1001 86380 86390 1
408310 99408310 1001 86380 86390 1
408543 99408543 1001 86380 86390 1
408756 99408756 1001 86380 86390 1
408879 99408879 1001 86380 86390 1
409094 99409094 1001 86380 86390 1
409219 99409219 1001 86380 86390 1
409377 99409377 1001 86380 86390 1
409448 99409448 1001 86380 86390 1
409537 99409537 1001 86380 86390 1
409589 99409589 1001 86380 86390 1
409714 99409714 1001 86380 86390 1
409954 99409954 1001 86380 86390 1
410152 99410152 1001 86380 86390 1
410272 99410272 1001 86380 86390 1
410395 99410395 1001 86380 86390 1
410374 99410374 1001 86380 86390 1
410359 99410359 1001 86380 86390 1
410579 99410579 1001 86380 86390 1
410763 99410763 1001 86380 86390 1
410791 99410791 1001 86380 86390 1
411011 99411011 1001 86380 86390 1
411094 99411094 1001 86380 86390 1
411108 99411108 1001 86380 86390 1
411173 99411173 1001 86380 86390 1
411466 99411466 1001 86380 86390 1
411649 99411649 1001 86380 86390 1
411676 99411676 1001 86380 86390 1
411879 99411879 1001 86380 86390 1
412046 99412046 1001 86380 86390 1
412218 99412218 1001 86380 86390 1
412233 99412233 1001 86380 86390 1
412328 99412328 1001 86380 86390 1
413565 99413565 1001 86380 86390 1
413447 99413447 1001 86380 86390 1
413113 99413113 1001 86380 86390 1
413276 99413276 1001 86380 86390 1
412901 99412901 1001 86380 86390 1
413176 99413176 1001 86380 86390 1
412904 99412904 1001 86380 86390 1
412527 99412527 1001 86380 86390 1
412679 99412679 1001 86380 86390 1
412657 99412657 1001 86380 86390 1
412661 99412661 1001 86380 86390 1
412483 99412483 1001 86380 86390 1
413791 99413791 1001 86380 86390 1
415004 99415004 1001 86380 86390 1
415180 99415180 1001 86380 86390 1
414570 99414570 1001 86380 86390 1
414225 99414225 1001 86380 86390 1
414362 99414362 1001 86380 86390 1
414436 99414436 1001 86380 86390 1
414368 99414368 1001 86380 86390 1
414474 99414474 1001 86380 86390 1
415675 99415675 1001 86380 86390 1
415388 99415388 1001 86380 86390 1
415322 99415322 1001 86380 86390 1
415684 99415684 1001 86380 86390 1
416884 99416884 1001 86380 86390 1
416596 99416596 1001 86380 86390 1
416820 99416820 1001 86380 86390 1
416607 99416607 1001 86380 86390 1
416397 99416397 1001 86380 86390 1
416359 99416359 1001 86380 86390 1
416490 99416490 1001 86380 86390 1
416052 99416052 1001 86380 86390 1
415748 99415748 1001 86380 86390 1
415839 99415839 1001 86380 86390 1
415973 99415973 1001 86380 86390 1
415980 99415980 1001 86380 86390 1
417048 99417048 1001 86380 86390 1
417075 99417075 1001 86380 86390 1
417245 99417245 1001 86380 86390 1
417062 99417062 1001 86380 86390 1
417472 99417472 1001 86380 86390 1
417552 99417552 1001 86380 86390 1
417480 99417480 1001 86380 86390 1
417437 99417437 1001 86380 86390 1
417418 99417418 1001 86380 86390 1
418717 99418717 1001 86380 86390 1
418759 99418759 1001 86380 86390 1
418686 99418686 1001 86380 86390 1
418500 99418500 1001 86380 86390 1
418372 99418372 1001 86380 86390 1
418037 99418037 1001 86380 86390 1
418308 99418308 1001 86380 86390 1
418208 99418208 1001 86380 86390 1
418259 99418259 1001 86380 86390 1
418154 99418154 1001 86380 86390 1
418189 99418189 1001 86380 86390 1
417634 99417634 1001 86380 86390 1
417917 99417917 1001 86380 86390 1
417683 99417683 1001 86380 86390 1
417715 99417715 1001 86380 86390 1
417748 99417748 1001 86380 86390 1
419014 99419014 1001 86380 86390 1
420147 99420147 1001 86380 86390 1
419720 99419720 1001 86380 86390 1
419466 99419466 1001 86380 86390 1
419565 99419565 1001 86380 86390 1
419522 99419522 1001 86380 86390 1
419390 99419390 1001 86380 86390 1
419582 99419582 1001 86380 86390 1
420542 99420542 1001 86380 86390 1
420626 99420626 1001 86380 86390 1
420731 99420731 1001 86380 86390 1
420536 99420536 1001 86380 86390 1
421999 99421999 1001 86380 86390 1
421983 99421983 1001 86380 86390 1
422094 99422094 1001 86380 86390 1
421309 99421309 1001 86380 86390 1
422350 99422350 1001 86380 86390 1
423505 99423505 1001 86380 86390 1
423488 99423488 1001 86380 86390 1
423577 99423577 1001 86380 86390 1
423513 99423513 1001 86380 86390 1
423697 99423697 1001 86380 86390 1
423094 99423094 1001 86380 86390 1
423201 99423201 1001 86380 86390 1
422803 99422803 1001 86380 86390 1
422883 99422883 1001 86380 86390 1
422605 99422605 1001 86380 86390 1
422840 99422840 1001 86380 86390 1
422563 99422563 1001 86380 86390 1
423832 99423832 1001 86380 86390 1
424055 99424055 1001 86380 86390 1
425266 99425266 1001 86380 86390 1
425023 99425023 1001 86380 86390 1
424800 99424800 1001 86380 86390 1
424884 99424884 1001 86380 86390 1
424868 99424868 1001 86380 86390 1
424943 99424943 1001 86380 86390 1
424655 99424655 1001 86380 86390 1
424975 99424975 1001 86380 86390 1
424292 99424292 1001 86380 86390 1
424269 99424269 1001 86380 86390 1
424373 99424373 1001 86380 86390 1
424538 99424538 1001 86380 86390 1
425804 99425804 1001 86380 86390 1
425518 99425518 1001 86380 86390 1
425649 99425649 1001 86380 86390 1
425772 99425772 1001 86380 86390 1
425600 99425600 1001 86380 86390 1
425708 99425708 1001 86380 86390 1
427003 99427003 1001 86380 86390 1
427117 99427117 1001 86380 86390 1
426817 99426817 1001 86380 86390 1
426768 99426768 1001 86380 86390 1
427073 99427073 1001 86380 86390 1
427083 99427083 1001 86380 86390 1
426333 99426333 1001 86380 86390 1
426361 99426361 1001 86380 86390 1
426386 99426386 1001 86380 86390 1
426534 99426534 1001 86380 86390 1
426465 99426465 1001 86380 86390 1
426152 99426152 1001 86380 86390 1
426094 99426094 1001 86380 86390 1
426051 99426051 1001 86380 86390 1
425924 99425924 1001 86380 86390 1
426081 99426081 1001 86380 86390 1
427288 99427288 1001 86380 86390 1
427397 99427397 1001 86380 86390 1
428423 99428423 1001 86380 86390 1
428675 99428675 1001 86380 86390 1
428551 99428551 1001 86380 86390 1
428486 99428486 1001 86380 86390 1
428629 99428629 1001 86380 86390 1
427921 99427921 1001 86380 86390 1
427631 99427631 1001 86380 86390 1
427713 99427713 1001 86380 86390 1
427887 99427887 1001 86380 86390 1
427619 99427619 1001 86380 86390 1
428937 99428937 1001 86380 86390 1
430243 99430243 1001 86380 86390 1
430119 99430119 1001 86380 86390 1
430360 99430360 1001 86380 86390 1
429573 99429573 1001 86380 86390 1
429702 99429702 1001 86380 86390 1
429586 99429586 1001 86380 86390 1
429515 99429515 1001 86380 86390 1
429195 99429195 1001 86380 86390 1
430527 99430527 1001 86380 86390 1
430464 99430464 1001 86380 86390 1
430408 99430408 1001 86380 86390 1
430597 99430597 1001 86380 86390 1
431745 99431745 1001 86380 86390 1
432052 99432052 1001 86380 86390 1
431376 99431376 1001 86380 86390 1
431400 99431400 1001 86380 86390 1
430947 99430947 1001 86380 86390 1
431092 99431092 1001 86380 86390 1
431095 99431095 1001 86380 86390 1
431135 99431135 1001 86380 86390 1
430881 99430881 1001 86380 86390 1
431057 99431057 1001 86380 86390 1
431194 99431194 1001 86380 86390 1
431257 99431257 1001 86380 86390 1
432409 99432409 1001 86380 86390 1
432305 99432305 1001 86380 86390 1
432363 99432363 1001 86380 86390 1
432388 99432388 1001 86380 86390 1
432445 99432445 1001 86380 86390 1
432372 99432372 1001 86380 86390 1
432319 99432319 1001 86380 86390 1
432427 99432427 1001 86380 86390 1
433675 99433675 1001 86380 86390 1
433381 99433381 1001 86380 86390 1
433646 99433646 1001 86380 86390 1
433628 99433628 1001 86380 86390 1
433407 99433407 1001 86380 86390 1
432962 99432962 1001 86380 86390 1
432763 99432763 1001 86380 86390 1
432515 99432515 1001 86380 86390 1
432875 99432875 1001 86380 86390 1
433949 99433949 1001 86380 86390 1
435154 99435154 1001 86380 86390 1
435094 99435094 1001 86380 86390 1
435403 99435403 1001 86380 86390 1
434663 99434663 1001 86380 86390 1
434753 99434753 1001 86380 86390 1
434510 99434510 1001 86380 86390 1
434532 99434532 1001 86380 86390 1
434406 99434406 1001 86380 86390 1
435466 99435466 1001 86380 86390 1
435695 99435695 1001 86380 86390 1
436980 99436980 1001 86380 86390 1
437090 99437090 1001 86380 86390 1
437006 99437006 1001 86380 86390 1
436960 99436960 1001 86380 86390 1
436494 99436494 1001 86380 86390 1
436684 99436684 1001 86380 86390 1
436311 99436311 1001 86380 86390 1
436267 99436267 1001 86380 86390 1
436050 99436050 1001 86380 86390 1
436206 99436206 1001 86380 86390 1
436279 99436279 1001 86380 86390 1
435967 99435967 1001 86380 86390 1
300004 99300004 1001 86380 86390 1
437298 99437298 1001 86380 86390 1
437302 99437302 1001 86380 86390 1
300090 99300090 1001 86380 86390 1
437311 99437311 1001 86380 86390 1
300692 99300692 1001 86380 86390 1
300646 99300646 1001 86380 86390 1
300596 99300596 1001 86380 86390 1
300486 99300486 1001 86380 86390 1
300427 99300427 1001 86380 86390 1
300453 99300453 1001 86380 86390 1
300326 99300326 1001 86380 86390 1
300238 99300238 1001 86380 86390 1
300164 99300164 1001 86380 86390 1
300229 99300229 1001 86380 86390 1
300807 99300807 1001 86380 86390 1
300821 99300821 1001 86380 86390 1
300862 99300862 1001 86380 86390 1
301440 99301440 1001 86380 86390 1
301363 99301363 1001 86380 86390 1
301233 99301233 1001 86380 86390 1
301217 99301217 1001 86380 86390 1
301218 99301218 1001 86380 86390 1
301089 99301089 1001 86380 86390 1
300976 99300976 1001 86380 86390 1
301017 99301017 1001 86380 86390 1
301010 99301010 1001 86380 86390 1
301720 99301720 1001 86380 86390 1
301579 99301579 1001 86380 86390 1
301666 99301666 1001 86380 86390 1
301705 99301705 1001 86380 86390 1
301654 99301654 1001 86380 86390 1
302293 99302293 1001 86380 86390 1
302285 99302285 1001 86380 86390 1
302287 99302287 1001 86380 86390 1
302329 99302329 1001 86380 86390 1
302099 99302099 1001 86380 86390 1
302087 99302087 1001 86380 86390 1
302012 99302012 1001 86380 86390 1
302090 99302090 1001 86380 86390 1
302069 99302069 1001 86380 86390 1
301827 99301827 1001 86380 86390 1
301855 99301855 1001 86380 86390 1
302525 99302525 1001 86380 86390 1
302441 99302441 1001 86380 86390 1
303131 99303131 1001 86380 86390 1
303067 99303067 1001 86380 86390 1
303119 99303119 1001 86380 86390 1
303107 99303107 1001 86380 86390 1
303018 99303018 1001 86380 86390 1
303083 99303083 1001 86380 86390 1
303183 99303183 1001 86380 86390 1
302894 99302894 1001 86380 86390 1
302768 99302768 1001 86380 86390 1
302660 99302660 1001 86380 86390 1
302779 99302779 1001 86380 86390 1
303296 99303296 1001 86380 86390 1
303377 99303377 1001 86380 86390 1
303356 99303356 1001 86380 86390 1
303332 99303332 1001 86380 86390 1
303410 99303410 1001 86380 86390 1
303867 99303867 1001 86380 86390 1
303908 99303908 1001 86380 86390 1
303688 99303688 1001 86380 86390 1
303715 99303715 1001 86380 86390 1
303786 99303786 1001 86380 86390 1
303557 99303557 1001 86380 86390 1
303418 99303418 1001 86380 86390 1
303413 99303413 1001 86380 86390 1
304189 99304189 1001 86380 86390 1
304087 99304087 1001 86380 86390 1
304191 99304191 1001 86380 86390 1
304142 99304142 1001 86380 86390 1
304039 99304039 1001 86380 86390 1
304784 99304784 1001 86380 86390 1
304659 99304659 1001 86380 86390 1
304514 99304514 1001 86380 86390 1
304634 99304634 1001 86380 86390 1
304584 99304584 1001 86380 86390 1
304611 99304611 1001 86380 86390 1
304638 99304638 1001 86380 86390 1
304241 99304241 1001 86380 86390 1
304242 99304242 1001 86380 86390 1
304328 99304328 1001 86380 86390 1
304934 99304934 1001 86380 86390 1
304870 99304870 1001 86380 86390 1
304967 99304967 1001 86380 86390 1
305033 99305033 1001 86380 86390 1
304944 99304944 1001 86380 86390 1
304880 99304880 1001 86380 86390 1
305636 99305636 1001 86380 86390 1
305457 99305457 1001 86380 86390 1
305380 99305380 1001 86380 86390 1
305396 99305396 1001 86380 86390 1
305272 99305272 1001 86380 86390 1
305083 99305083 1001 86380 86390 1
305187 99305187 1001 86380 86390 1
305088 99305088 1001 86380 86390 1
305115 99305115 1001 86380 86390 1
500093 99500093 1001 86380 86390 1
500068 99500068 1001 86380 86390 1
500159 99500159 1001 86380 86390 1
500121 99500121 1001 86380 86390 1
500187 99500187 1001 86380 86390 1
500022 99500022 1001 86380 86390 1
500635 99500635 1001 86380 86390 1
500738 99500738 1001 86380 86390 1
500623 99500623 1001 86380 86390 1
500562 99500562 1001 86380 86390 1
500485 99500485 1001 86380 86390 1
500498 99500498 1001 86380 86390 1
500606 99500606 1001 86380 86390 1
500310 99500310 1001 86380 86390 1
500241 99500241 1001 86380 86390 1
500401 99500401 1001 86380 86390 1
500924 99500924 1001 86380 86390 1
500937 99500937 1001 86380 86390 1
500976 99500976 1001 86380 86390 1
501459 99501459 1001 86380 86390 1
501451 99501451 1001 86380 86390 1
501510 99501510 1001 86380 86390 1
501402 99501402 1001 86380 86390 1
501261 99501261 1001 86380 86390 1
501367 99501367 1001 86380 86390 1
501191 99501191 1001 86380 86390 1
501192 99501192 1001 86380 86390 1
501209 99501209 1001 86380 86390 1
501094 99501094 1001 86380 86390 1
501173 99501173 1001 86380 86390 1
501745 99501745 1001 86380 86390 1
501700 99501700 1001 86380 86390 1
502341 99502341 1001 86380 86390 1
502420 99502420 1001 86380 86390 1
502443 99502443 1001 86380 86390 1
502234 99502234 1001 86380 86390 1
502158 99502158 1001 86380 86390 1
502172 99502172 1001 86380 86390 1
502228 99502228 1001 86380 86390 1
502040 99502040 1001 86380 86390 1
502002 99502002 1001 86380 86390 1
502535 99502535 1001 86380 86390 1
502665 99502665 1001 86380 86390 1
502601 99502601 1001 86380 86390 1
503140 99503140 1001 86380 86390 1
503022 99503022 1001 86380 86390 1
502938 99502938 1001 86380 86390 1
502964 99502964 1001 86380 86390 1
502994 99502994 1001 86380 86390 1
502766 99502766 1001 86380 86390 1
502819 99502819 1001 86380 86390 1
502860 99502860 1001 86380 86390 1
502732 99502732 1001 86380 86390 1
502799 99502799 1001 86380 86390 1
502825 99502825 1001 86380 86390 1
502877 99502877 1001 86380 86390 1
503445 99503445 1001 86380 86390 1
503368 99503368 1001 86380 86390 1
503448 99503448 1001 86380 86390 1
503314 99503314 1001 86380 86390 1
504054 99504054 1001 86380 86390 1
504029 99504029 1001 86380 86390 1
504038 99504038 1001 86380 86390 1
504001 99504001 1001 86380 86390 1
503889 99503889 1001 86380 86390 1
503708 99503708 1001 86380 86390 1
503589 99503589 1001 86380 86390 1
503527 99503527 1001 86380 86390 1
503634 99503634 1001 86380 86390 1
504284 99504284 1001 86380 86390 1
504144 99504144 1001 86380 86390 1
504185 99504185 1001 86380 86390 1
504250 99504250 1001 86380 86390 1
504303 99504303 1001 86380 86390 1
504150 99504150 1001 86380 86390 1
504269 99504269 1001 86380 86390 1
504779 99504779 1001 86380 86390 1
504820 99504820 1001 86380 86390 1
504859 99504859 1001 86380 86390 1
504863 99504863 1001 86380 86390 1
504558 99504558 1001 86380 86390 1
504584 99504584 1001 86380 86390 1
504726 99504726 1001 86380 86390 1
504615 99504615 1001 86380 86390 1
504539 99504539 1001 86380 86390 1
504540 99504540 1001 86380 86390 1
504569 99504569 1001 86380 86390 1
504407 99504407 1001 86380 86390 1
504502 99504502 1001 86380 86390 1
504970 99504970 1001 86380 86390 1
504983 99504983 1001 86380 86390 1
505048 99505048 1001 86380 86390 1
505088 99505088 1001 86380 86390 1
504961 99504961 1001 86380 86390 1
505146 99505146 1001 86380 86390 1
505576 99505576 1001 86380 86390 1
505764 99505764 1001 86380 86390 1
505463 99505463 1001 86380 86390 1
505440 99505440 1001 86380 86390 1
505544 99505544 1001 86380 86390 1
505480 99505480 1001 86380 86390 1
505535 99505535 1001 86380 86390 1
505188 99505188 1001 86380 86390 1
505257 99505257 1001 86380 86390 1
505194 99505194 1001 86380 86390 1
505778 99505778 1001 86380 86390 1
506547 99506547 1001 86380 86390 1
506424 99506424 1001 86380 86390 1
506502 99506502 1001 86380 86390 1
506238 99506238 1001 86380 86390 1
506328 99506328 1001 86380 86390 1
506202 99506202 1001 86380 86390 1
506256 99506256 1001 86380 86390 1
506389 99506389 1001 86380 86390 1
506161 99506161 1001 86380 86390 1
506110 99506110 1001 86380 86390 1
506632 99506632 1001 86380 86390 1
506598 99506598 1001 86380 86390 1
506717 99506717 1001 86380 86390 1
506616 99506616 1001 86380 86390 1
506631 99506631 1001 86380 86390 1
507248 99507248 1001 86380 86390 1
507276 99507276 1001 86380 86390 1
507158 99507158 1001 86380 86390 1
507083 99507083 1001 86380 86390 1
507148 99507148 1001 86380 86390 1
507046 99507046 1001 86380 86390 1
506972 99506972 1001 86380 86390 1
506859 99506859 1001 86380 86390 1
506890 99506890 1001 86380 86390 1
507507 99507507 1001 86380 86390 1
507547 99507547 1001 86380 86390 1
508102 99508102 1001 86380 86390 1
508142 99508142 1001 86380 86390 1
508145 99508145 1001 86380 86390 1
508043 99508043 1001 86380 86390 1
507849 99507849 1001 86380 86390 1
507915 99507915 1001 86380 86390 1
507766 99507766 1001 86380 86390 1
507650 99507650 1001 86380 86390 1
508427 99508427 1001 86380 86390 1
508338 99508338 1001 86380 86390 1
508327 99508327 1001 86380 86390 1
508251 99508251 1001 86380 86390 1
508408 99508408 1001 86380 86390 1
508423 99508423 1001 86380 86390 1
508979 99508979 1001 86380 86390 1
508741 99508741 1001 86380 86390 1
508690 99508690 1001 86380 86390 1
508797 99508797 1001 86380 86390 1
509126 99509126 1001 86380 86390 1
509798 99509798 1001 86380 86390 1
509824 99509824 1001 86380 86390 1
509734 99509734 1001 86380 86390 1
509867 99509867 1001 86380 86390 1
509872 99509872 1001 86380 86390 1
509703 99509703 1001 86380 86390 1
509833 99509833 1001 86380 86390 1
509889 99509889 1001 86380 86390 1
509518 99509518 1001 86380 86390 1
509622 99509622 1001 86380 86390 1
509558 99509558 1001 86380 86390 1
509649 99509649 1001 86380 86390 1
509495 99509495 1001 86380 86390 1
509588 99509588 1001 86380 86390 1
509314 99509314 1001 86380 86390 1
509445 99509445 1001 86380 86390 1
510079 99510079 1001 86380 86390 1
510547 99510547 1001 86380 86390 1
510674 99510674 1001 86380 86390 1
510327 99510327 1001 86380 86390 1
510400 99510400 1001 86380 86390 1
510494 99510494 1001 86380 86390 1
510215 99510215 1001 86380 86390 1
511517 99511517 1001 86380 86390 1
511520 99511520 1001 86380 86390 1
511465 99511465 1001 86380 86390 1
511351 99511351 1001 86380 86390 1
511418 99511418 1001 86380 86390 1
511421 99511421 1001 86380 86390 1
511340 99511340 1001 86380 86390 1
511147 99511147 1001 86380 86390 1
511004 99511004 1001 86380 86390 1
510957 99510957 1001 86380 86390 1
511747 99511747 1001 86380 86390 1
511565 99511565 1001 86380 86390 1
511569 99511569 1001 86380 86390 1
512282 99512282 1001 86380 86390 1
512360 99512360 1001 86380 86390 1
511979 99511979 1001 86380 86390 1
512058 99512058 1001 86380 86390 1
511968 99511968 1001 86380 86390 1
512154 99512154 1001 86380 86390 1
512000 99512000 1001 86380 86390 1
512026 99512026 1001 86380 86390 1
512078 99512078 1001 86380 86390 1
512468 99512468 1001 86380 86390 1
512510 99512510 1001 86380 86390 1
512565 99512565 1001 86380 86390 1
512412 99512412 1001 86380 86390 1
513110 99513110 1001 86380 86390 1
512801 99512801 1001 86380 86390 1
512907 99512907 1001 86380 86390 1
512933 99512933 1001 86380 86390 1
512755 99512755 1001 86380 86390 1
512719 99512719 1001 86380 86390 1
513283 99513283 1001 86380 86390 1
513959 99513959 1001 86380 86390 1
513900 99513900 1001 86380 86390 1
514025 99514025 1001 86380 86390 1
513941 99513941 1001 86380 86390 1
513635 99513635 1001 86380 86390 1
513766 99513766 1001 86380 86390 1
513569 99513569 1001 86380 86390 1
513442 99513442 1001 86380 86390 1
513444 99513444 1001 86380 86390 1
513445 99513445 1001 86380 86390 1
514214 99514214 1001 86380 86390 1
514180 99514180 1001 86380 86390 1
514194 99514194 1001 86380 86390 1
514741 99514741 1001 86380 86390 1
514514 99514514 1001 86380 86390 1
514491 99514491 1001 86380 86390 1
514647 99514647 1001 86380 86390 1
514559 99514559 1001 86380 86390 1
514406 99514406 1001 86380 86390 1
514872 99514872 1001 86380 86390 1
514862 99514862 1001 86380 86390 1
514979 99514979 1001 86380 86390 1
514941 99514941 1001 86380 86390 1
514917 99514917 1001 86380 86390 1
515502 99515502 1001 86380 86390 1
515580 99515580 1001 86380 86390 1
515377 99515377 1001 86380 86390 1
515358 99515358 1001 86380 86390 1
515105 99515105 1001 86380 86390 1
515224 99515224 1001 86380 86390 1
515253 99515253 1001 86380 86390 1
515084 99515084 1001 86380 86390 1
515697 99515697 1001 86380 86390 1
515880 99515880 1001 86380 86390 1
515804 99515804 1001 86380 86390 1
515817 99515817 1001 86380 86390 1
515766 99515766 1001 86380 86390 1
516334 99516334 1001 86380 86390 1
516425 99516425 1001 86380 86390 1
516339 99516339 1001 86380 86390 1
516269 99516269 1001 86380 86390 1
516192 99516192 1001 86380 86390 1
516160 99516160 1001 86380 86390 1
515890 99515890 1001 86380 86390 1
515923 99515923 1001 86380 86390 1
516004 99516004 1001 86380 86390 1
516616 99516616 1001 86380 86390 1
516647 99516647 1001 86380 86390 1
517262 99517262 1001 86380 86390 1
517251 99517251 1001 86380 86390 1
517176 99517176 1001 86380 86390 1
517092 99517092 1001 86380 86390 1
516941 99516941 1001 86380 86390 1
517020 99517020 1001 86380 86390 1
516945 99516945 1001 86380 86390 1
516985 99516985 1001 86380 86390 1
517037 99517037 1001 86380 86390 1
517050 99517050 1001 86380 86390 1
516723 99516723 1001 86380 86390 1
516726 99516726 1001 86380 86390 1
517437 99517437 1001 86380 86390 1
517482 99517482 1001 86380 86390 1
517367 99517367 1001 86380 86390 1
517432 99517432 1001 86380 86390 1
517458 99517458 1001 86380 86390 1
518059 99518059 1001 86380 86390 1
518064 99518064 1001 86380 86390 1
518058 99518058 1001 86380 86390 1
517827 99517827 1001 86380 86390 1
517957 99517957 1001 86380 86390 1
517790 99517790 1001 86380 86390 1
517920 99517920 1001 86380 86390 1
517955 99517955 1001 86380 86390 1
517634 99517634 1001 86380 86390 1
518362 99518362 1001 86380 86390 1
518365 99518365 1001 86380 86390 1
518803 99518803 1001 86380 86390 1
518922 99518922 1001 86380 86390 1
518590 99518590 1001 86380 86390 1
518642 99518642 1001 86380 86390 1
518774 99518774 1001 86380 86390 1
518738 99518738 1001 86380 86390 1
518765 99518765 1001 86380 86390 1
518727 99518727 1001 86380 86390 1
518663 99518663 1001 86380 86390 1
518767 99518767 1001 86380 86390 1
518563 99518563 1001 86380 86390 1
518447 99518447 1001 86380 86390 1
518481 99518481 1001 86380 86390 1
519153 99519153 1001 86380 86390 1
519002 99519002 1001 86380 86390 1
519086 99519086 1001 86380 86390 1
519673 99519673 1001 86380 86390 1
519716 99519716 1001 86380 86390 1
519615 99519615 1001 86380 86390 1
519772 99519772 1001 86380 86390 1
519559 99519559 1001 86380 86390 1
519271 99519271 1001 86380 86390 1
519364 99519364 1001 86380 86390 1
519197 99519197 1001 86380 86390 1
519395 99519395 1001 86380 86390 1
519242 99519242 1001 86380 86390 1
519345 99519345 1001 86380 86390 1
519398 99519398 1001 86380 86390 1
519993 99519993 1001 86380 86390 1
519842 99519842 1001 86380 86390 1
519987 99519987 1001 86380 86390 1
519859 99519859 1001 86380 86390 1
519963 99519963 1001 86380 86390 1
520463 99520463 1001 86380 86390 1
520444 99520444 1001 86380 86390 1
520347 99520347 1001 86380 86390 1
520350 99520350 1001 86380 86390 1
520289 99520289 1001 86380 86390 1
520433 99520433 1001 86380 86390 1
520395 99520395 1001 86380 86390 1
520087 99520087 1001 86380 86390 1
520168 99520168 1001 86380 86390 1
520070 99520070 1001 86380 86390 1
520122 99520122 1001 86380 86390 1
520821 99520821 1001 86380 86390 1
520763 99520763 1001 86380 86390 1
521353 99521353 1001 86380 86390 1
521069 99521069 1001 86380 86390 1
521190 99521190 1001 86380 86390 1
521064 99521064 1001 86380 86390 1
520966 99520966 1001 86380 86390 1
520866 99520866 1001 86380 86390 1
520868 99520868 1001 86380 86390 1
521657 99521657 1001 86380 86390 1
522101 99522101 1001 86380 86390 1
522128 99522128 1001 86380 86390 1
522267 99522267 1001 86380 86390 1
522252 99522252 1001 86380 86390 1
521924 99521924 1001 86380 86390 1
521951 99521951 1001 86380 86390 1
521902 99521902 1001 86380 86390 1
521994 99521994 1001 86380 86390 1
521827 99521827 1001 86380 86390 1
521713 99521713 1001 86380 86390 1
521701 99521701 1001 86380 86390 1
521780 99521780 1001 86380 86390 1
521705 99521705 1001 86380 86390 1
523017 99523017 1001 86380 86390 1
523045 99523045 1001 86380 86390 1
523064 99523064 1001 86380 86390 1
522887 99522887 1001 86380 86390 1
522784 99522784 1001 86380 86390 1
522791 99522791 1001 86380 86390 1
522860 99522860 1001 86380 86390 1
522718 99522718 1001 86380 86390 1
522731 99522731 1001 86380 86390 1
522589 99522589 1001 86380 86390 1
522587 99522587 1001 86380 86390 1
522600 99522600 1001 86380 86390 1
523260 99523260 1001 86380 86390 1
523144 99523144 1001 86380 86390 1
523263 99523263 1001 86380 86390 1
523163 99523163 1001 86380 86390 1
523752 99523752 1001 86380 86390 1
523896 99523896 1001 86380 86390 1
523835 99523835 1001 86380 86390 1
523862 99523862 1001 86380 86390 1
523607 99523607 1001 86380 86390 1
524097 99524097 1001 86380 86390 1
524016 99524016 1001 86380 86390 1
524109 99524109 1001 86380 86390 1
524515 99524515 1001 86380 86390 1
524381 99524381 1001 86380 86390 1
524307 99524307 1001 86380 86390 1
524219 99524219 1001 86380 86390 1
524197 99524197 1001 86380 86390 1
525484 99525484 1001 86380 86390 1
525510 99525510 1001 86380 86390 1
525537 99525537 1001 86380 86390 1
525527 99525527 1001 86380 86390 1
525576 99525576 1001 86380 86390 1
525516 99525516 1001 86380 86390 1
525277 99525277 1001 86380 86390 1
525254 99525254 1001 86380 86390 1
525297 99525297 1001 86380 86390 1
525120 99525120 1001 86380 86390 1
524979 99524979 1001 86380 86390 1
525033 99525033 1001 86380 86390 1
525072 99525072 1001 86380 86390 1
525705 99525705 1001 86380 86390 1
525721 99525721 1001 86380 86390 1
525645 99525645 1001 86380 86390 1
526360 99526360 1001 86380 86390 1
526389 99526389 1001 86380 86390 1
526224 99526224 1001 86380 86390 1
526301 99526301 1001 86380 86390 1
526161 99526161 1001 86380 86390 1
526035 99526035 1001 86380 86390 1
525906 99525906 1001 86380 86390 1
525855 99525855 1001 86380 86390 1
525907 99525907 1001 86380 86390 1
525987 99525987 1001 86380 86390 1
525886 99525886 1001 86380 86390 1
525929 99525929 1001 86380 86390 1
525969 99525969 1001 86380 86390 1
525826 99525826 1001 86380 86390 1
526586 99526586 1001 86380 86390 1
527211 99527211 1001 86380 86390 1
527246 99527246 1001 86380 86390 1
527099 99527099 1001 86380 86390 1
527189 99527189 1001 86380 86390 1
527234 99527234 1001 86380 86390 1
527068 99527068 1001 86380 86390 1
526960 99526960 1001 86380 86390 1
527030 99527030 1001 86380 86390 1
526681 99526681 1001 86380 86390 1
526633 99526633 1001 86380 86390 1
526829 99526829 1001 86380 86390 1
527453 99527453 1001 86380 86390 1
528042 99528042 1001 86380 86390 1
528043 99528043 1001 86380 86390 1
528001 99528001 1001 86380 86390 1
527911 99527911 1001 86380 86390 1
527901 99527901 1001 86380 86390 1
527993 99527993 1001 86380 86390 1
527740 99527740 1001 86380 86390 1
527785 99527785 1001 86380 86390 1
527865 99527865 1001 86380 86390 1
527817 99527817 1001 86380 86390 1
527654 99527654 1001 86380 86390 1
527578 99527578 1001 86380 86390 1
527632 99527632 1001 86380 86390 1
527659 99527659 1001 86380 86390 1
528178 99528178 1001 86380 86390 1
528256 99528256 1001 86380 86390 1
528244 99528244 1001 86380 86390 1
528115 99528115 1001 86380 86390 1
528873 99528873 1001 86380 86390 1
528809 99528809 1001 86380 86390 1
528587 99528587 1001 86380 86390 1
528439 99528439 1001 86380 86390 1
528349 99528349 1001 86380 86390 1
528303 99528303 1001 86380 86390 1
529080 99529080 1001 86380 86390 1
529087 99529087 1001 86380 86390 1
529065 99529065 1001 86380 86390 1
529690 99529690 1001 86380 86390 1
529549 99529549 1001 86380 86390 1
529617 99529617 1001 86380 86390 1
529554 99529554 1001 86380 86390 1
529533 99529533 1001 86380 86390 1
529379 99529379 1001 86380 86390 1
529431 99529431 1001 86380 86390 1
529320 99529320 1001 86380 86390 1
529456 99529456 1001 86380 86390 1
529132 99529132 1001 86380 86390 1
529306 99529306 1001 86380 86390 1
529242 99529242 1001 86380 86390 1
529157 99529157 1001 86380 86390 1
529842 99529842 1001 86380 86390 1
529741 99529741 1001 86380 86390 1
530354 99530354 1001 86380 86390 1
530548 99530548 1001 86380 86390 1
530283 99530283 1001 86380 86390 1
530178 99530178 1001 86380 86390 1
530321 99530321 1001 86380 86390 1
529997 99529997 1001 86380 86390 1
529961 99529961 1001 86380 86390 1
530070 99530070 1001 86380 86390 1
529955 99529955 1001 86380 86390 1
530736 99530736 1001 86380 86390 1
530711 99530711 1001 86380 86390 1
530739 99530739 1001 86380 86390 1
530558 99530558 1001 86380 86390 1
530666 99530666 1001 86380 86390 1
530731 99530731 1001 86380 86390 1
531308 99531308 1001 86380 86390 1
531181 99531181 1001 86380 86390 1
531112 99531112 1001 86380 86390 1
530972 99530972 1001 86380 86390 1
531016 99531016 1001 86380 86390 1
530896 99530896 1001 86380 86390 1
530860 99530860 1001 86380 86390 1
531418 99531418 1001 86380 86390 1
531524 99531524 1001 86380 86390 1
531427 99531427 1001 86380 86390 1
531466 99531466 1001 86380 86390 1
532203 99532203 1001 86380 86390 1
532054 99532054 1001 86380 86390 1
532042 99532042 1001 86380 86390 1
531886 99531886 1001 86380 86390 1
531861 99531861 1001 86380 86390 1
531792 99531792 1001 86380 86390 1
531745 99531745 1001 86380 86390 1
532257 99532257 1001 86380 86390 1
532309 99532309 1001 86380 86390 1
532340 99532340 1001 86380 86390 1
532922 99532922 1001 86380 86390 1
532873 99532873 1001 86380 86390 1
532641 99532641 1001 86380 86390 1
532721 99532721 1001 86380 86390 1
532761 99532761 1001 86380 86390 1
532503 99532503 1001 86380 86390 1
532426 99532426 1001 86380 86390 1
532583 99532583 1001 86380 86390 1
532427 99532427 1001 86380 86390 1
532523 99532523 1001 86380 86390 1
533069 99533069 1001 86380 86390 1
533095 99533095 1001 86380 86390 1
533096 99533096 1001 86380 86390 1
533035 99533035 1001 86380 86390 1
533063 99533063 1001 86380 86390 1
533824 99533824 1001 86380 86390 1
533681 99533681 1001 86380 86390 1
533833 99533833 1001 86380 86390 1
533837 99533837 1001 86380 86390 1
533700 99533700 1001 86380 86390 1
533851 99533851 1001 86380 86390 1
533554 99533554 1001 86380 86390 1
533529 99533529 1001 86380 86390 1
533609 99533609 1001 86380 86390 1
533546 99533546 1001 86380 86390 1
533276 99533276 1001 86380 86390 1
533445 99533445 1001 86380 86390 1
533305 99533305 1001 86380 86390 1
534038 99534038 1001 86380 86390 1
533937 99533937 1001 86380 86390 1
533952 99533952 1001 86380 86390 1
534031 99534031 1001 86380 86390 1
533915 99533915 1001 86380 86390 1
534648 99534648 1001 86380 86390 1
534623 99534623 1001 86380 86390 1
534484 99534484 1001 86380 86390 1
534679 99534679 1001 86380 86390 1
534338 99534338 1001 86380 86390 1
534431 99534431 1001 86380 86390 1
534382 99534382 1001 86380 86390 1
534221 99534221 1001 86380 86390 1
534109 99534109 1001 86380 86390 1
534254 99534254 1001 86380 86390 1
534811 99534811 1001 86380 86390 1
534789 99534789 1001 86380 86390 1
534717 99534717 1001 86380 86390 1
534730 99534730 1001 86380 86390 1
534847 99534847 1001 86380 86390 1
535357 99535357 1001 86380 86390 1
535441 99535441 1001 86380 86390 1
535326 99535326 1001 86380 86390 1
535130 99535130 1001 86380 86390 1
535093 99535093 1001 86380 86390 1
534966 99534966 1001 86380 86390 1
535070 99535070 1001 86380 86390 1
535547 99535547 1001 86380 86390 1
535599 99535599 1001 86380 86390 1
535666 99535666 1001 86380 86390 1
535551 99535551 1001 86380 86390 1
535554 99535554 1001 86380 86390 1
535567 99535567 1001 86380 86390 1
535542 99535542 1001 86380 86390 1
535711 99535711 1001 86380 86390 1
535634 99535634 1001 86380 86390 1
536288 99536288 1001 86380 86390 1
536044 99536044 1001 86380 86390 1
535982 99535982 1001 86380 86390 1
536010 99536010 1001 86380 86390 1
535721 99535721 1001 86380 86390 1
535908 99535908 1001 86380 86390 1
536469 99536469 1001 86380 86390 1
536434 99536434 1001 86380 86390 1
536435 99536435 1001 86380 86390 1
537101 99537101 1001 86380 86390 1
536967 99536967 1001 86380 86390 1
537096 99537096 1001 86380 86390 1
537156 99537156 1001 86380 86390 1
536871 99536871 1001 86380 86390 1
536889 99536889 1001 86380 86390 1
536646 99536646 1001 86380 86390 1
536636 99536636 1001 86380 86390 1
536547 99536547 1001 86380 86390 1
536626 99536626 1001 86380 86390 1
536561 99536561 1001 86380 86390 1
536562 99536562 1001 86380 86390 1
537341 99537341 1001 86380 86390 1
537267 99537267 1001 86380 86390 1
537887 99537887 1001 86380 86390 1
537733 99537733 1001 86380 86390 1
537580 99537580 1001 86380 86390 1
537608 99537608 1001 86380 86390 1
537781 99537781 1001 86380 86390 1
537998 99537998 1001 86380 86390 1
538052 99538052 1001 86380 86390 1
537990 99537990 1001 86380 86390 1
538689 99538689 1001 86380 86390 1
538769 99538769 1001 86380 86390 1
538655 99538655 1001 86380 86390 1
538694 99538694 1001 86380 86390 1
538416 99538416 1001 86380 86390 1
538433 99538433 1001 86380 86390 1
538420 99538420 1001 86380 86390 1
538421 99538421 1001 86380 86390 1
538515 99538515 1001 86380 86390 1
538581 99538581 1001 86380 86390 1
538594 99538594 1001 86380 86390 1
538208 99538208 1001 86380 86390 1
538240 99538240 1001 86380 86390 1
538294 99538294 1001 86380 86390 1
538230 99538230 1001 86380 86390 1
538295 99538295 1001 86380 86390 1
538970 99538970 1001 86380 86390 1
538935 99538935 1001 86380 86390 1
538886 99538886 1001 86380 86390 1
538951 99538951 1001 86380 86390 1
539486 99539486 1001 86380 86390 1
539545 99539545 1001 86380 86390 1
539320 99539320 1001 86380 86390 1
539337 99539337 1001 86380 86390 1
539165 99539165 1001 86380 86390 1
539127 99539127 1001 86380 86390 1
539220 99539220 1001 86380 86390 1
539065 99539065 1001 86380 86390 1
539173 99539173 1001 86380 86390 1
539669 99539669 1001 86380 86390 1
539753 99539753 1001 86380 86390 1
540367 99540367 1001 86380 86390 1
540369 99540369 1001 86380 86390 1
540412 99540412 1001 86380 86390 1
540413 99540413 1001 86380 86390 1
540251 99540251 1001 86380 86390 1
539978 99539978 1001 86380 86390 1
540030 99540030 1001 86380 86390 1
540031 99540031 1001 86380 86390 1
540557 99540557 1001 86380 86390 1
540651 99540651 1001 86380 86390 1
540641 99540641 1001 86380 86390 1
541255 99541255 1001 86380 86390 1
541193 99541193 1001 86380 86390 1
541232 99541232 1001 86380 86390 1
541187 99541187 1001 86380 86390 1
541253 99541253 1001 86380 86390 1
541030 99541030 1001 86380 86390 1
540805 99540805 1001 86380 86390 1
540806 99540806 1001 86380 86390 1
540745 99540745 1001 86380 86390 1
540773 99540773 1001 86380 86390 1
540748 99540748 1001 86380 86390 1
541446 99541446 1001 86380 86390 1
541304 99541304 1001 86380 86390 1
541373 99541373 1001 86380 86390 1
541322 99541322 1001 86380 86390 1
541479 99541479 1001 86380 86390 1
541315 99541315 1001 86380 86390 1
541953 99541953 1001 86380 86390 1
542019 99542019 1001 86380 86390 1
542104 99542104 1001 86380 86390 1
541977 99541977 1001 86380 86390 1
541851 99541851 1001 86380 86390 1
541877 99541877 1001 86380 86390 1
541831 99541831 1001 86380 86390 1
541832 99541832 1001 86380 86390 1
541503 99541503 1001 86380 86390 1
541646 99541646 1001 86380 86390 1
541623 99541623 1001 86380 86390 1
542314 99542314 1001 86380 86390 1
542199 99542199 1001 86380 86390 1
542264 99542264 1001 86380 86390 1
542193 99542193 1001 86380 86390 1
542284 99542284 1001 86380 86390 1
542323 99542323 1001 86380 86390 1
542923 99542923 1001 86380 86390 1
542772 99542772 1001 86380 86390 1
542584 99542584 1001 86380 86390 1
542628 99542628 1001 86380 86390 1
542706 99542706 1001 86380 86390 1
542648 99542648 1001 86380 86390 1
542351 99542351 1001 86380 86390 1
542443 99542443 1001 86380 86390 1
543092 99543092 1001 86380 86390 1
543641 99543641 1001 86380 86390 1
543542 99543542 1001 86380 86390 1
543404 99543404 1001 86380 86390 1
543417 99543417 1001 86380 86390 1
543431 99543431 1001 86380 86390 1
543195 99543195 1001 86380 86390 1
543326 99543326 1001 86380 86390 1
543223 99543223 1001 86380 86390 1
543303 99543303 1001 86380 86390 1
543950 99543950 1001 86380 86390 1
543968 99543968 1001 86380 86390 1
543840 99543840 1001 86380 86390 1
544522 99544522 1001 86380 86390 1
544497 99544497 1001 86380 86390 1
544397 99544397 1001 86380 86390 1
544462 99544462 1001 86380 86390 1
544437 99544437 1001 86380 86390 1
544507 99544507 1001 86380 86390 1
544355 99544355 1001 86380 86390 1
544241 99544241 1001 86380 86390 1
544371 99544371 1001 86380 86390 1
544191 99544191 1001 86380 86390 1
544011 99544011 1001 86380 86390 1
544025 99544025 1001 86380 86390 1
544664 99544664 1001 86380 86390 1
544615 99544615 1001 86380 86390 1
544668 99544668 1001 86380 86390 1
414048 662 1001 65880 71517 1
400178 99400178 1001 86380 86390 1
400295 99400295 1001 86380 86390 1
400459 99400459 1001 86380 86390 1
400508 99400508 1001 86380 86390 1
400538 99400538 1001 86380 86390 1
400719 99400719 1001 86380 86390 1
400695 99400695 1001 86380 86390 1
401358 99401358 1001 86380 86390 1
401666 99401666 1001 86380 86390 1
401762 99401762 1001 86380 86390 1
401847 99401847 1001 86380 86390 1
402141 99402141 1001 86380 86390 1
402346 99402346 1001 86380 86390 1
402805 99402805 1001 86380 86390 1
402921 99402921 1001 86380 86390 1
402986 99402986 1001 86380 86390 1
402916 99402916 1001 86380 86390 1
403305 99403305 1001 86380 86390 1
403440 99403440 1001 86380 86390 1
403478 99403478 1001 86380 86390 1
403569 99403569 1001 86380 86390 1
403812 99403812 1001 86380 86390 1
403791 99403791 1001 86380 86390 1
403793 99403793 1001 86380 86390 1
404031 99404031 1001 86380 86390 1
404073 99404073 1001 86380 86390 1
404385 99404385 1001 86380 86390 1
404622 99404622 1001 86380 86390 1
404835 99404835 1001 86380 86390 1
405061 99405061 1001 86380 86390 1
405066 99405066 1001 86380 86390 1
405445 99405445 1001 86380 86390 1
405493 99405493 1001 86380 86390 1
405559 99405559 1001 86380 86390 1
405821 99405821 1001 86380 86390 1
405843 99405843 1001 86380 86390 1
405910 99405910 1001 86380 86390 1
406226 99406226 1001 86380 86390 1
406342 99406342 1001 86380 86390 1
406569 99406569 1001 86380 86390 1
406543 99406543 1001 86380 86390 1
406664 99406664 1001 86380 86390 1
406667 99406667 1001 86380 86390 1
406909 99406909 1001 86380 86390 1
407015 99407015 1001 86380 86390 1
406966 99406966 1001 86380 86390 1
407065 99407065 1001 86380 86390 1
407222 99407222 1001 86380 86390 1
407344 99407344 1001 86380 86390 1
407513 99407513 1001 86380 86390 1
407728 99407728 1001 86380 86390 1
408009 99408009 1001 86380 86390 1
408014 99408014 1001 86380 86390 1
408377 99408377 1001 86380 86390 1
408477 99408477 1001 86380 86390 1
408593 99408593 1001 86380 86390 1
408533 99408533 1001 86380 86390 1
408758 99408758 1001 86380 86390 1
409360 99409360 1001 86380 86390 1
409668 99409668 1001 86380 86390 1
410044 99410044 1001 86380 86390 1
410106 99410106 1001 86380 86390 1
410085 99410085 1001 86380 86390 1
410203 99410203 1001 86380 86390 1
410174 99410174 1001 86380 86390 1
410507 99410507 1001 86380 86390 1
410683 99410683 1001 86380 86390 1
410655 99410655 1001 86380 86390 1
410682 99410682 1001 86380 86390 1
410795 99410795 1001 86380 86390 1
410862 99410862 1001 86380 86390 1
410949 99410949 1001 86380 86390 1
411003 99411003 1001 86380 86390 1
410992 99410992 1001 86380 86390 1
411043 99411043 1001 86380 86390 1
411196 99411196 1001 86380 86390 1
411376 99411376 1001 86380 86390 1
411592 99411592 1001 86380 86390 1
411853 99411853 1001 86380 86390 1
411856 99411856 1001 86380 86390 1
412163 99412163 1001 86380 86390 1
412300 99412300 1001 86380 86390 1
412345 99412345 1001 86380 86390 1
413491 99413491 1001 86380 86390 1
413400 99413400 1001 86380 86390 1
413604 99413604 1001 86380 86390 1
413434 99413434 1001 86380 86390 1
413183 99413183 1001 86380 86390 1
412979 99412979 1001 86380 86390 1
413257 99413257 1001 86380 86390 1
412728 99412728 1001 86380 86390 1
412687 99412687 1001 86380 86390 1
413954 99413954 1001 86380 86390 1
414040 99414040 1001 86380 86390 1
414066 99414066 1001 86380 86390 1
414983 99414983 1001 86380 86390 1
415237 99415237 1001 86380 86390 1
414599 99414599 1001 86380 86390 1
414694 99414694 1001 86380 86390 1
414855 99414855 1001 86380 86390 1
414887 99414887 1001 86380 86390 1
414345 99414345 1001 86380 86390 1
415525 99415525 1001 86380 86390 1
415651 99415651 1001 86380 86390 1
415488 99415488 1001 86380 86390 1
415518 99415518 1001 86380 86390 1
416792 99416792 1001 86380 86390 1
416620 99416620 1001 86380 86390 1
416749 99416749 1001 86380 86390 1
416283 99416283 1001 86380 86390 1
416498 99416498 1001 86380 86390 1
416543 99416543 1001 86380 86390 1
415786 99415786 1001 86380 86390 1
415756 99415756 1001 86380 86390 1
416040 99416040 1001 86380 86390 1
415854 99415854 1001 86380 86390 1
417233 99417233 1001 86380 86390 1
417050 99417050 1001 86380 86390 1
417051 99417051 1001 86380 86390 1
417396 99417396 1001 86380 86390 1
417450 99417450 1001 86380 86390 1
417469 99417469 1001 86380 86390 1
418677 99418677 1001 86380 86390 1
418643 99418643 1001 86380 86390 1
418548 99418548 1001 86380 86390 1
418109 99418109 1001 86380 86390 1
418122 99418122 1001 86380 86390 1
417685 99417685 1001 86380 86390 1
417911 99417911 1001 86380 86390 1
417757 99417757 1001 86380 86390 1
417626 99417626 1001 86380 86390 1
417674 99417674 1001 86380 86390 1
417866 99417866 1001 86380 86390 1
417762 99417762 1001 86380 86390 1
418954 99418954 1001 86380 86390 1
419147 99419147 1001 86380 86390 1
418819 99418819 1001 86380 86390 1
420130 99420130 1001 86380 86390 1
420281 99420281 1001 86380 86390 1
420431 99420431 1001 86380 86390 1
420005 99420005 1001 86380 86390 1
419860 99419860 1001 86380 86390 1
419645 99419645 1001 86380 86390 1
419631 99419631 1001 86380 86390 1
420775 99420775 1001 86380 86390 1
420824 99420824 1001 86380 86390 1
420554 99420554 1001 86380 86390 1
420703 99420703 1001 86380 86390 1
420704 99420704 1001 86380 86390 1
421920 99421920 1001 86380 86390 1
421922 99421922 1001 86380 86390 1
421930 99421930 1001 86380 86390 1
421615 99421615 1001 86380 86390 1
421304 99421304 1001 86380 86390 1
420949 99420949 1001 86380 86390 1
421115 99421115 1001 86380 86390 1
420885 99420885 1001 86380 86390 1
422402 99422402 1001 86380 86390 1
422443 99422443 1001 86380 86390 1
422409 99422409 1001 86380 86390 1
422158 99422158 1001 86380 86390 1
422498 99422498 1001 86380 86390 1
422989 99422989 1001 86380 86390 1
423279 99423279 1001 86380 86390 1
423074 99423074 1001 86380 86390 1
422996 99422996 1001 86380 86390 1
423103 99423103 1001 86380 86390 1
422652 99422652 1001 86380 86390 1
422762 99422762 1001 86380 86390 1
422850 99422850 1001 86380 86390 1
423825 99423825 1001 86380 86390 1
424030 99424030 1001 86380 86390 1
425274 99425274 1001 86380 86390 1
425337 99425337 1001 86380 86390 1
425158 99425158 1001 86380 86390 1
425072 99425072 1001 86380 86390 1
425245 99425245 1001 86380 86390 1
424866 99424866 1001 86380 86390 1
424775 99424775 1001 86380 86390 1
424730 99424730 1001 86380 86390 1
424389 99424389 1001 86380 86390 1
424310 99424310 1001 86380 86390 1
425778 99425778 1001 86380 86390 1
425694 99425694 1001 86380 86390 1
425626 99425626 1001 86380 86390 1
425399 99425399 1001 86380 86390 1
426868 99426868 1001 86380 86390 1
426767 99426767 1001 86380 86390 1
426897 99426897 1001 86380 86390 1
426873 99426873 1001 86380 86390 1
427100 99427100 1001 86380 86390 1
426323 99426323 1001 86380 86390 1
426484 99426484 1001 86380 86390 1
426650 99426650 1001 86380 86390 1
426286 99426286 1001 86380 86390 1
426684 99426684 1001 86380 86390 1
425903 99425903 1001 86380 86390 1
426029 99426029 1001 86380 86390 1
427483 99427483 1001 86380 86390 1
427484 99427484 1001 86380 86390 1
428566 99428566 1001 86380 86390 1
428587 99428587 1001 86380 86390 1
428574 99428574 1001 86380 86390 1
428701 99428701 1001 86380 86390 1
428356 99428356 1001 86380 86390 1
428723 99428723 1001 86380 86390 1
428127 99428127 1001 86380 86390 1
427952 99427952 1001 86380 86390 1
428128 99428128 1001 86380 86390 1
428052 99428052 1001 86380 86390 1
427704 99427704 1001 86380 86390 1
427804 99427804 1001 86380 86390 1
427584 99427584 1001 86380 86390 1
428957 99428957 1001 86380 86390 1
430341 99430341 1001 86380 86390 1
429935 99429935 1001 86380 86390 1
429764 99429764 1001 86380 86390 1
429601 99429601 1001 86380 86390 1
429745 99429745 1001 86380 86390 1
429218 99429218 1001 86380 86390 1
430822 99430822 1001 86380 86390 1
431998 99431998 1001 86380 86390 1
431752 99431752 1001 86380 86390 1
431719 99431719 1001 86380 86390 1
432047 99432047 1001 86380 86390 1
431373 99431373 1001 86380 86390 1
431431 99431431 1001 86380 86390 1
431593 99431593 1001 86380 86390 1
431397 99431397 1001 86380 86390 1
431208 99431208 1001 86380 86390 1
431029 99431029 1001 86380 86390 1
431011 99431011 1001 86380 86390 1
430970 99430970 1001 86380 86390 1
432097 99432097 1001 86380 86390 1
432426 99432426 1001 86380 86390 1
433544 99433544 1001 86380 86390 1
432907 99432907 1001 86380 86390 1
432954 99432954 1001 86380 86390 1
433086 99433086 1001 86380 86390 1
432650 99432650 1001 86380 86390 1
432651 99432651 1001 86380 86390 1
432829 99432829 1001 86380 86390 1
432543 99432543 1001 86380 86390 1
432890 99432890 1001 86380 86390 1
433779 99433779 1001 86380 86390 1
433745 99433745 1001 86380 86390 1
433806 99433806 1001 86380 86390 1
434134 99434134 1001 86380 86390 1
435364 99435364 1001 86380 86390 1
435176 99435176 1001 86380 86390 1
434897 99434897 1001 86380 86390 1
434924 99434924 1001 86380 86390 1
434802 99434802 1001 86380 86390 1
434287 99434287 1001 86380 86390 1
434215 99434215 1001 86380 86390 1
434217 99434217 1001 86380 86390 1
435595 99435595 1001 86380 86390 1
434138 99434138 1001 86380 86390 1
435763 99435763 1001 86380 86390 1
435713 99435713 1001 86380 86390 1
435822 99435822 1001 86380 86390 1
436832 99436832 1001 86380 86390 1
437034 99437034 1001 86380 86390 1
437046 99437046 1001 86380 86390 1
436393 99436393 1001 86380 86390 1
436528 99436528 1001 86380 86390 1
436511 99436511 1001 86380 86390 1
436412 99436412 1001 86380 86390 1
436364 99436364 1001 86380 86390 1
435921 99435921 1001 86380 86390 1
436032 99436032 1001 86380 86390 1
300055 99300055 1001 86380 86390 1
300019 99300019 1001 86380 86390 1
437325 99437325 1001 86380 86390 1
300063 99300063 1001 86380 86390 1
437286 99437286 1001 86380 86390 1
300104 99300104 1001 86380 86390 1
437181 99437181 1001 86380 86390 1
300054 99300054 1001 86380 86390 1
300568 99300568 1001 86380 86390 1
300400 99300400 1001 86380 86390 1
300376 99300376 1001 86380 86390 1
300214 99300214 1001 86380 86390 1
300180 99300180 1001 86380 86390 1
300922 99300922 1001 86380 86390 1
301480 99301480 1001 86380 86390 1
301409 99301409 1001 86380 86390 1
301502 99301502 1001 86380 86390 1
301253 99301253 1001 86380 86390 1
300987 99300987 1001 86380 86390 1
300942 99300942 1001 86380 86390 1
300996 99300996 1001 86380 86390 1
301113 99301113 1001 86380 86390 1
301126 99301126 1001 86380 86390 1
300984 99300984 1001 86380 86390 1
301645 99301645 1001 86380 86390 1
301143 99301143 1001 86380 86390 1
301633 99301633 1001 86380 86390 1
301559 99301559 1001 86380 86390 1
302218 99302218 1001 86380 86390 1
302310 99302310 1001 86380 86390 1
302235 99302235 1001 86380 86390 1
302138 99302138 1001 86380 86390 1
302038 99302038 1001 86380 86390 1
302016 99302016 1001 86380 86390 1
302539 99302539 1001 86380 86390 1
302439 99302439 1001 86380 86390 1
302479 99302479 1001 86380 86390 1
303146 99303146 1001 86380 86390 1
303096 99303096 1001 86380 86390 1
303008 99303008 1001 86380 86390 1
302926 99302926 1001 86380 86390 1
302823 99302823 1001 86380 86390 1
302934 99302934 1001 86380 86390 1
302668 99302668 1001 86380 86390 1
302633 99302633 1001 86380 86390 1
303386 99303386 1001 86380 86390 1
303274 99303274 1001 86380 86390 1
303223 99303223 1001 86380 86390 1
303254 99303254 1001 86380 86390 1
303956 99303956 1001 86380 86390 1
303944 99303944 1001 86380 86390 1
303887 99303887 1001 86380 86390 1
303849 99303849 1001 86380 86390 1
303810 99303810 1001 86380 86390 1
303668 99303668 1001 86380 86390 1
303708 99303708 1001 86380 86390 1
303813 99303813 1001 86380 86390 1
303532 99303532 1001 86380 86390 1
303585 99303585 1001 86380 86390 1
303447 99303447 1001 86380 86390 1
303463 99303463 1001 86380 86390 1
303541 99303541 1001 86380 86390 1
304139 99304139 1001 86380 86390 1
304182 99304182 1001 86380 86390 1
304080 99304080 1001 86380 86390 1
304749 99304749 1001 86380 86390 1
304781 99304781 1001 86380 86390 1
304649 99304649 1001 86380 86390 1
304468 99304468 1001 86380 86390 1
304318 99304318 1001 86380 86390 1
304921 99304921 1001 86380 86390 1
304982 99304982 1001 86380 86390 1
305431 99305431 1001 86380 86390 1
305474 99305474 1001 86380 86390 1
305090 99305090 1001 86380 86390 1
305238 99305238 1001 86380 86390 1
305227 99305227 1001 86380 86390 1
305240 99305240 1001 86380 86390 1
305111 99305111 1001 86380 86390 1
500023 99500023 1001 86380 86390 1
500039 99500039 1001 86380 86390 1
500002 99500002 1001 86380 86390 1
500081 99500081 1001 86380 86390 1
500031 99500031 1001 86380 86390 1
500164 99500164 1001 86380 86390 1
500177 99500177 1001 86380 86390 1
500634 99500634 1001 86380 86390 1
500762 99500762 1001 86380 86390 1
500556 99500556 1001 86380 86390 1
500431 99500431 1001 86380 86390 1
500457 99500457 1001 86380 86390 1
500423 99500423 1001 86380 86390 1
500451 99500451 1001 86380 86390 1
500957 99500957 1001 86380 86390 1
500936 99500936 1001 86380 86390 1
501499 99501499 1001 86380 86390 1
501580 99501580 1001 86380 86390 1
501520 99501520 1001 86380 86390 1
501575 99501575 1001 86380 86390 1
501382 99501382 1001 86380 86390 1
501278 99501278 1001 86380 86390 1
501436 99501436 1001 86380 86390 1
501809 99501809 1001 86380 86390 1
501696 99501696 1001 86380 86390 1
501710 99501710 1001 86380 86390 1
501723 99501723 1001 86380 86390 1
502331 99502331 1001 86380 86390 1
502344 99502344 1001 86380 86390 1
502455 99502455 1001 86380 86390 1
502360 99502360 1001 86380 86390 1
502058 99502058 1001 86380 86390 1
502241 99502241 1001 86380 86390 1
502220 99502220 1001 86380 86390 1
501962 99501962 1001 86380 86390 1
501875 99501875 1001 86380 86390 1
501992 99501992 1001 86380 86390 1
502045 99502045 1001 86380 86390 1
501942 99501942 1001 86380 86390 1
501933 99501933 1001 86380 86390 1
502024 99502024 1001 86380 86390 1
502025 99502025 1001 86380 86390 1
502649 99502649 1001 86380 86390 1
502484 99502484 1001 86380 86390 1
502562 99502562 1001 86380 86390 1
503100 99503100 1001 86380 86390 1
503146 99503146 1001 86380 86390 1
503281 99503281 1001 86380 86390 1
503253 99503253 1001 86380 86390 1
502881 99502881 1001 86380 86390 1
502992 99502992 1001 86380 86390 1
502878 99502878 1001 86380 86390 1
502749 99502749 1001 86380 86390 1
502742 99502742 1001 86380 86390 1
502822 99502822 1001 86380 86390 1
503317 99503317 1001 86380 86390 1
503434 99503434 1001 86380 86390 1
503412 99503412 1001 86380 86390 1
503414 99503414 1001 86380 86390 1
503337 99503337 1001 86380 86390 1
504016 99504016 1001 86380 86390 1
503988 99503988 1001 86380 86390 1
503861 99503861 1001 86380 86390 1
503797 99503797 1001 86380 86390 1
503881 99503881 1001 86380 86390 1
503713 99503713 1001 86380 86390 1
503678 99503678 1001 86380 86390 1
503668 99503668 1001 86380 86390 1
503542 99503542 1001 86380 86390 1
503685 99503685 1001 86380 86390 1
504171 99504171 1001 86380 86390 1
504162 99504162 1001 86380 86390 1
504216 99504216 1001 86380 86390 1
504138 99504138 1001 86380 86390 1
504896 99504896 1001 86380 86390 1
504874 99504874 1001 86380 86390 1
504544 99504544 1001 86380 86390 1
504559 99504559 1001 86380 86390 1
504612 99504612 1001 86380 86390 1
504592 99504592 1001 86380 86390 1
504725 99504725 1001 86380 86390 1
504376 99504376 1001 86380 86390 1
504406 99504406 1001 86380 86390 1
505033 99505033 1001 86380 86390 1
505100 99505100 1001 86380 86390 1
505062 99505062 1001 86380 86390 1
505578 99505578 1001 86380 86390 1
505451 99505451 1001 86380 86390 1
505529 99505529 1001 86380 86390 1
505269 99505269 1001 86380 86390 1
505299 99505299 1001 86380 86390 1
505239 99505239 1001 86380 86390 1
505950 99505950 1001 86380 86390 1
505150 99505150 1001 86380 86390 1
505824 99505824 1001 86380 86390 1
505916 99505916 1001 86380 86390 1
505943 99505943 1001 86380 86390 1
505956 99505956 1001 86380 86390 1
506489 99506489 1001 86380 86390 1
506583 99506583 1001 86380 86390 1
506280 99506280 1001 86380 86390 1
506312 99506312 1001 86380 86390 1
506040 99506040 1001 86380 86390 1
506061 99506061 1001 86380 86390 1
506076 99506076 1001 86380 86390 1
506679 99506679 1001 86380 86390 1
507230 99507230 1001 86380 86390 1
507396 99507396 1001 86380 86390 1
507052 99507052 1001 86380 86390 1
507067 99507067 1001 86380 86390 1
507172 99507172 1001 86380 86390 1
507173 99507173 1001 86380 86390 1
507070 99507070 1001 86380 86390 1
507213 99507213 1001 86380 86390 1
507201 99507201 1001 86380 86390 1
506830 99506830 1001 86380 86390 1
506937 99506937 1001 86380 86390 1
506822 99506822 1001 86380 86390 1
506993 99506993 1001 86380 86390 1
506891 99506891 1001 86380 86390 1
507565 99507565 1001 86380 86390 1
507476 99507476 1001 86380 86390 1
507580 99507580 1001 86380 86390 1
508133 99508133 1001 86380 86390 1
508111 99508111 1001 86380 86390 1
508202 99508202 1001 86380 86390 1
508237 99508237 1001 86380 86390 1
508246 99508246 1001 86380 86390 1
508197 99508197 1001 86380 86390 1
507907 99507907 1001 86380 86390 1
507770 99507770 1001 86380 86390 1
507643 99507643 1001 86380 86390 1
507661 99507661 1001 86380 86390 1
507782 99507782 1001 86380 86390 1
508400 99508400 1001 86380 86390 1
509019 99509019 1001 86380 86390 1
509066 99509066 1001 86380 86390 1
508667 99508667 1001 86380 86390 1
508824 99508824 1001 86380 86390 1
508802 99508802 1001 86380 86390 1
508545 99508545 1001 86380 86390 1
508613 99508613 1001 86380 86390 1
509180 99509180 1001 86380 86390 1
509235 99509235 1001 86380 86390 1
509226 99509226 1001 86380 86390 1
509883 99509883 1001 86380 86390 1
509859 99509859 1001 86380 86390 1
509503 99509503 1001 86380 86390 1
509504 99509504 1001 86380 86390 1
509662 99509662 1001 86380 86390 1
509534 99509534 1001 86380 86390 1
509612 99509612 1001 86380 86390 1
509641 99509641 1001 86380 86390 1
509578 99509578 1001 86380 86390 1
509308 99509308 1001 86380 86390 1
509362 99509362 1001 86380 86390 1
509340 99509340 1001 86380 86390 1
509966 99509966 1001 86380 86390 1
509915 99509915 1001 86380 86390 1
510033 99510033 1001 86380 86390 1
510009 99510009 1001 86380 86390 1
510061 99510061 1001 86380 86390 1
510724 99510724 1001 86380 86390 1
510625 99510625 1001 86380 86390 1
510664 99510664 1001 86380 86390 1
510536 99510536 1001 86380 86390 1
510656 99510656 1001 86380 86390 1
510607 99510607 1001 86380 86390 1
510147 99510147 1001 86380 86390 1
510310 99510310 1001 86380 86390 1
510168 99510168 1001 86380 86390 1
510750 99510750 1001 86380 86390 1
510870 99510870 1001 86380 86390 1
511479 99511479 1001 86380 86390 1
511417 99511417 1001 86380 86390 1
511309 99511309 1001 86380 86390 1
511336 99511336 1001 86380 86390 1
511229 99511229 1001 86380 86390 1
511281 99511281 1001 86380 86390 1
511076 99511076 1001 86380 86390 1
510949 99510949 1001 86380 86390 1
511080 99511080 1001 86380 86390 1
511095 99511095 1001 86380 86390 1
511628 99511628 1001 86380 86390 1
511581 99511581 1001 86380 86390 1
511710 99511710 1001 86380 86390 1
511570 99511570 1001 86380 86390 1
511651 99511651 1001 86380 86390 1
511640 99511640 1001 86380 86390 1
512182 99512182 1001 86380 86390 1
512300 99512300 1001 86380 86390 1
512037 99512037 1001 86380 86390 1
512114 99512114 1001 86380 86390 1
512040 99512040 1001 86380 86390 1
512107 99512107 1001 86380 86390 1
511870 99511870 1001 86380 86390 1
512445 99512445 1001 86380 86390 1
512551 99512551 1001 86380 86390 1
512438 99512438 1001 86380 86390 1
513167 99513167 1001 86380 86390 1
513156 99513156 1001 86380 86390 1
513171 99513171 1001 86380 86390 1
513146 99513146 1001 86380 86390 1
513108 99513108 1001 86380 86390 1
513153 99513153 1001 86380 86390 1
513166 99513166 1001 86380 86390 1
512794 99512794 1001 86380 86390 1
512929 99512929 1001 86380 86390 1
512882 99512882 1001 86380 86390 1
512637 99512637 1001 86380 86390 1
512731 99512731 1001 86380 86390 1
512738 99512738 1001 86380 86390 1
513402 99513402 1001 86380 86390 1
513236 99513236 1001 86380 86390 1
513210 99513210 1001 86380 86390 1
513865 99513865 1001 86380 86390 1
514008 99514008 1001 86380 86390 1
513846 99513846 1001 86380 86390 1
513885 99513885 1001 86380 86390 1
513627 99513627 1001 86380 86390 1
513640 99513640 1001 86380 86390 1
513720 99513720 1001 86380 86390 1
513467 99513467 1001 86380 86390 1
513585 99513585 1001 86380 86390 1
513521 99513521 1001 86380 86390 1
513535 99513535 1001 86380 86390 1
514130 99514130 1001 86380 86390 1
514118 99514118 1001 86380 86390 1
514801 99514801 1001 86380 86390 1
514672 99514672 1001 86380 86390 1
514803 99514803 1001 86380 86390 1
514549 99514549 1001 86380 86390 1
514537 99514537 1001 86380 86390 1
514591 99514591 1001 86380 86390 1
514568 99514568 1001 86380 86390 1
514556 99514556 1001 86380 86390 1
514595 99514595 1001 86380 86390 1
514533 99514533 1001 86380 86390 1
514911 99514911 1001 86380 86390 1
515594 99515594 1001 86380 86390 1
515390 99515390 1001 86380 86390 1
515391 99515391 1001 86380 86390 1
515341 99515341 1001 86380 86390 1
515278 99515278 1001 86380 86390 1
515321 99515321 1001 86380 86390 1
515232 99515232 1001 86380 86390 1
515092 99515092 1001 86380 86390 1
515145 99515145 1001 86380 86390 1
515174 99515174 1001 86380 86390 1
515213 99515213 1001 86380 86390 1
515085 99515085 1001 86380 86390 1
515723 99515723 1001 86380 86390 1
515796 99515796 1001 86380 86390 1
516467 99516467 1001 86380 86390 1
516367 99516367 1001 86380 86390 1
516180 99516180 1001 86380 86390 1
516207 99516207 1001 86380 86390 1
515954 99515954 1001 86380 86390 1
516034 99516034 1001 86380 86390 1
516561 99516561 1001 86380 86390 1
516672 99516672 1001 86380 86390 1
516661 99516661 1001 86380 86390 1
517208 99517208 1001 86380 86390 1
517286 99517286 1001 86380 86390 1
517252 99517252 1001 86380 86390 1
517081 99517081 1001 86380 86390 1
517076 99517076 1001 86380 86390 1
516767 99516767 1001 86380 86390 1
516884 99516884 1001 86380 86390 1
516797 99516797 1001 86380 86390 1
516761 99516761 1001 86380 86390 1
516753 99516753 1001 86380 86390 1
517462 99517462 1001 86380 86390 1
517492 99517492 1001 86380 86390 1
517351 99517351 1001 86380 86390 1
517368 99517368 1001 86380 86390 1
517539 99517539 1001 86380 86390 1
517984 99517984 1001 86380 86390 1
517986 99517986 1001 86380 86390 1
518000 99518000 1001 86380 86390 1
517778 99517778 1001 86380 86390 1
517896 99517896 1001 86380 86390 1
517912 99517912 1001 86380 86390 1
517718 99517718 1001 86380 86390 1
517721 99517721 1001 86380 86390 1
518278 99518278 1001 86380 86390 1
518269 99518269 1001 86380 86390 1
518272 99518272 1001 86380 86390 1
518837 99518837 1001 86380 86390 1
518827 99518827 1001 86380 86390 1
518820 99518820 1001 86380 86390 1
518695 99518695 1001 86380 86390 1
518538 99518538 1001 86380 86390 1
518463 99518463 1001 86380 86390 1
519081 99519081 1001 86380 86390 1
519172 99519172 1001 86380 86390 1
519019 99519019 1001 86380 86390 1
519622 99519622 1001 86380 86390 1
519730 99519730 1001 86380 86390 1
519669 99519669 1001 86380 86390 1
519748 99519748 1001 86380 86390 1
519454 99519454 1001 86380 86390 1
519551 99519551 1001 86380 86390 1
519212 99519212 1001 86380 86390 1
519304 99519304 1001 86380 86390 1
519266 99519266 1001 86380 86390 1
519307 99519307 1001 86380 86390 1
519850 99519850 1001 86380 86390 1
520460 99520460 1001 86380 86390 1
520592 99520592 1001 86380 86390 1
520285 99520285 1001 86380 86390 1
520261 99520261 1001 86380 86390 1
520250 99520250 1001 86380 86390 1
520407 99520407 1001 86380 86390 1
520060 99520060 1001 86380 86390 1
520096 99520096 1001 86380 86390 1
520793 99520793 1001 86380 86390 1
520681 99520681 1001 86380 86390 1
520799 99520799 1001 86380 86390 1
520748 99520748 1001 86380 86390 1
521352 99521352 1001 86380 86390 1
521317 99521317 1001 86380 86390 1
521272 99521272 1001 86380 86390 1
521145 99521145 1001 86380 86390 1
521249 99521249 1001 86380 86390 1
521097 99521097 1001 86380 86390 1
521154 99521154 1001 86380 86390 1
520869 99520869 1001 86380 86390 1
521543 99521543 1001 86380 86390 1
521636 99521636 1001 86380 86390 1
521520 99521520 1001 86380 86390 1
521598 99521598 1001 86380 86390 1
521573 99521573 1001 86380 86390 1
521637 99521637 1001 86380 86390 1
521510 99521510 1001 86380 86390 1
521667 99521667 1001 86380 86390 1
522229 99522229 1001 86380 86390 1
522192 99522192 1001 86380 86390 1
522104 99522104 1001 86380 86390 1
522236 99522236 1001 86380 86390 1
522278 99522278 1001 86380 86390 1
522134 99522134 1001 86380 86390 1
522136 99522136 1001 86380 86390 1
522163 99522163 1001 86380 86390 1
522202 99522202 1001 86380 86390 1
522024 99522024 1001 86380 86390 1
521990 99521990 1001 86380 86390 1
522042 99522042 1001 86380 86390 1
521712 99521712 1001 86380 86390 1
521846 99521846 1001 86380 86390 1
521679 99521679 1001 86380 86390 1
521761 99521761 1001 86380 86390 1
522393 99522393 1001 86380 86390 1
522296 99522296 1001 86380 86390 1
522466 99522466 1001 86380 86390 1
522938 99522938 1001 86380 86390 1
522795 99522795 1001 86380 86390 1
522686 99522686 1001 86380 86390 1
522612 99522612 1001 86380 86390 1
523271 99523271 1001 86380 86390 1
523131 99523131 1001 86380 86390 1
523158 99523158 1001 86380 86390 1
523210 99523210 1001 86380 86390 1
523161 99523161 1001 86380 86390 1
523637 99523637 1001 86380 86390 1
523729 99523729 1001 86380 86390 1
523730 99523730 1001 86380 86390 1
523718 99523718 1001 86380 86390 1
523541 99523541 1001 86380 86390 1
523672 99523672 1001 86380 86390 1
523411 99523411 1001 86380 86390 1
523490 99523490 1001 86380 86390 1
523992 99523992 1001 86380 86390 1
524031 99524031 1001 86380 86390 1
524721 99524721 1001 86380 86390 1
524658 99524658 1001 86380 86390 1
524608 99524608 1001 86380 86390 1
524747 99524747 1001 86380 86390 1
524749 99524749 1001 86380 86390 1
524383 99524383 1001 86380 86390 1
524372 99524372 1001 86380 86390 1
524319 99524319 1001 86380 86390 1
524345 99524345 1001 86380 86390 1
524298 99524298 1001 86380 86390 1
524209 99524209 1001 86380 86390 1
524873 99524873 1001 86380 86390 1
524912 99524912 1001 86380 86390 1
524796 99524796 1001 86380 86390 1
524875 99524875 1001 86380 86390 1
524818 99524818 1001 86380 86390 1
525513 99525513 1001 86380 86390 1
525437 99525437 1001 86380 86390 1
525301 99525301 1001 86380 86390 1
525366 99525366 1001 86380 86390 1
525291 99525291 1001 86380 86390 1
525337 99525337 1001 86380 86390 1
525010 99525010 1001 86380 86390 1
526322 99526322 1001 86380 86390 1
526316 99526316 1001 86380 86390 1
526218 99526218 1001 86380 86390 1
526109 99526109 1001 86380 86390 1
525897 99525897 1001 86380 86390 1
525994 99525994 1001 86380 86390 1
526554 99526554 1001 86380 86390 1
526575 99526575 1001 86380 86390 1
527120 99527120 1001 86380 86390 1
526928 99526928 1001 86380 86390 1
526931 99526931 1001 86380 86390 1
526896 99526896 1001 86380 86390 1
526886 99526886 1001 86380 86390 1
526763 99526763 1001 86380 86390 1
527443 99527443 1001 86380 86390 1
527327 99527327 1001 86380 86390 1
527434 99527434 1001 86380 86390 1
527357 99527357 1001 86380 86390 1
527414 99527414 1001 86380 86390 1
527950 99527950 1001 86380 86390 1
527823 99527823 1001 86380 86390 1
527672 99527672 1001 86380 86390 1
527777 99527777 1001 86380 86390 1
527482 99527482 1001 86380 86390 1
527483 99527483 1001 86380 86390 1
527511 99527511 1001 86380 86390 1
527540 99527540 1001 86380 86390 1
528164 99528164 1001 86380 86390 1
528280 99528280 1001 86380 86390 1
528736 99528736 1001 86380 86390 1
528820 99528820 1001 86380 86390 1
528514 99528514 1001 86380 86390 1
528556 99528556 1001 86380 86390 1
528660 99528660 1001 86380 86390 1
528498 99528498 1001 86380 86390 1
528335 99528335 1001 86380 86390 1
528419 99528419 1001 86380 86390 1
528368 99528368 1001 86380 86390 1
529085 99529085 1001 86380 86390 1
529037 99529037 1001 86380 86390 1
528987 99528987 1001 86380 86390 1
528910 99528910 1001 86380 86390 1
529667 99529667 1001 86380 86390 1
529644 99529644 1001 86380 86390 1
529683 99529683 1001 86380 86390 1
529367 99529367 1001 86380 86390 1
529383 99529383 1001 86380 86390 1
529397 99529397 1001 86380 86390 1
529402 99529402 1001 86380 86390 1
529506 99529506 1001 86380 86390 1
529122 99529122 1001 86380 86390 1
529278 99529278 1001 86380 86390 1
529776 99529776 1001 86380 86390 1
529795 99529795 1001 86380 86390 1
530379 99530379 1001 86380 86390 1
530405 99530405 1001 86380 86390 1
530509 99530509 1001 86380 86390 1
530540 99530540 1001 86380 86390 1
530257 99530257 1001 86380 86390 1
530194 99530194 1001 86380 86390 1
530156 99530156 1001 86380 86390 1
530267 99530267 1001 86380 86390 1
530075 99530075 1001 86380 86390 1
530130 99530130 1001 86380 86390 1
530108 99530108 1001 86380 86390 1
530059 99530059 1001 86380 86390 1
530618 99530618 1001 86380 86390 1
530631 99530631 1001 86380 86390 1
530725 99530725 1001 86380 86390 1
531348 99531348 1001 86380 86390 1
531268 99531268 1001 86380 86390 1
531261 99531261 1001 86380 86390 1
531185 99531185 1001 86380 86390 1
530971 99530971 1001 86380 86390 1
531055 99531055 1001 86380 86390 1
530792 99530792 1001 86380 86390 1
530886 99530886 1001 86380 86390 1
531559 99531559 1001 86380 86390 1
531421 99531421 1001 86380 86390 1
531448 99531448 1001 86380 86390 1
531504 99531504 1001 86380 86390 1
532028 99532028 1001 86380 86390 1
532190 99532190 1001 86380 86390 1
532113 99532113 1001 86380 86390 1
531967 99531967 1001 86380 86390 1
531728 99531728 1001 86380 86390 1
531767 99531767 1001 86380 86390 1
532281 99532281 1001 86380 86390 1
532880 99532880 1001 86380 86390 1
532896 99532896 1001 86380 86390 1
532961 99532961 1001 86380 86390 1
533010 99533010 1001 86380 86390 1
532845 99532845 1001 86380 86390 1
533011 99533011 1001 86380 86390 1
533022 99533022 1001 86380 86390 1
533027 99533027 1001 86380 86390 1
532649 99532649 1001 86380 86390 1
532805 99532805 1001 86380 86390 1
532806 99532806 1001 86380 86390 1
532691 99532691 1001 86380 86390 1
532670 99532670 1001 86380 86390 1
532542 99532542 1001 86380 86390 1
532544 99532544 1001 86380 86390 1
532415 99532415 1001 86380 86390 1
533042 99533042 1001 86380 86390 1
533059 99533059 1001 86380 86390 1
533190 99533190 1001 86380 86390 1
533205 99533205 1001 86380 86390 1
533038 99533038 1001 86380 86390 1
533720 99533720 1001 86380 86390 1
533672 99533672 1001 86380 86390 1
533777 99533777 1001 86380 86390 1
533512 99533512 1001 86380 86390 1
533606 99533606 1001 86380 86390 1
533647 99533647 1001 86380 86390 1
533636 99533636 1001 86380 86390 1
533316 99533316 1001 86380 86390 1
534011 99534011 1001 86380 86390 1
534013 99534013 1001 86380 86390 1
534043 99534043 1001 86380 86390 1
534020 99534020 1001 86380 86390 1
533932 99533932 1001 86380 86390 1
534504 99534504 1001 86380 86390 1
534518 99534518 1001 86380 86390 1
534609 99534609 1001 86380 86390 1
534639 99534639 1001 86380 86390 1
534540 99534540 1001 86380 86390 1
534554 99534554 1001 86380 86390 1
534359 99534359 1001 86380 86390 1
534334 99534334 1001 86380 86390 1
534264 99534264 1001 86380 86390 1
534083 99534083 1001 86380 86390 1
534073 99534073 1001 86380 86390 1
534839 99534839 1001 86380 86390 1
534815 99534815 1001 86380 86390 1
534781 99534781 1001 86380 86390 1
535484 99535484 1001 86380 86390 1
535353 99535353 1001 86380 86390 1
535366 99535366 1001 86380 86390 1
535138 99535138 1001 86380 86390 1
535259 99535259 1001 86380 86390 1
535019 99535019 1001 86380 86390 1
535059 99535059 1001 86380 86390 1
535073 99535073 1001 86380 86390 1
535087 99535087 1001 86380 86390 1
534893 99534893 1001 86380 86390 1
535031 99535031 1001 86380 86390 1
535690 99535690 1001 86380 86390 1
535616 99535616 1001 86380 86390 1
535555 99535555 1001 86380 86390 1
535518 99535518 1001 86380 86390 1
536145 99536145 1001 86380 86390 1
536199 99536199 1001 86380 86390 1
536141 99536141 1001 86380 86390 1
536041 99536041 1001 86380 86390 1
535990 99535990 1001 86380 86390 1
536018 99536018 1001 86380 86390 1
535996 99535996 1001 86380 86390 1
535961 99535961 1001 86380 86390 1
535911 99535911 1001 86380 86390 1
535791 99535791 1001 86380 86390 1
535727 99535727 1001 86380 86390 1
535922 99535922 1001 86380 86390 1
536399 99536399 1001 86380 86390 1
537028 99537028 1001 86380 86390 1
536802 99536802 1001 86380 86390 1
536958 99536958 1001 86380 86390 1
536844 99536844 1001 86380 86390 1
536953 99536953 1001 86380 86390 1
536824 99536824 1001 86380 86390 1
536570 99536570 1001 86380 86390 1
536585 99536585 1001 86380 86390 1
536586 99536586 1001 86380 86390 1
536651 99536651 1001 86380 86390 1
537218 99537218 1001 86380 86390 1
537348 99537348 1001 86380 86390 1
537286 99537286 1001 86380 86390 1
537790 99537790 1001 86380 86390 1
537949 99537949 1001 86380 86390 1
537924 99537924 1001 86380 86390 1
537745 99537745 1001 86380 86390 1
537617 99537617 1001 86380 86390 1
537714 99537714 1001 86380 86390 1
537780 99537780 1001 86380 86390 1
537601 99537601 1001 86380 86390 1
537566 99537566 1001 86380 86390 1
538048 99538048 1001 86380 86390 1
538074 99538074 1001 86380 86390 1
538178 99538178 1001 86380 86390 1
538170 99538170 1001 86380 86390 1
538700 99538700 1001 86380 86390 1
538688 99538688 1001 86380 86390 1
538790 99538790 1001 86380 86390 1
538723 99538723 1001 86380 86390 1
538724 99538724 1001 86380 86390 1
538610 99538610 1001 86380 86390 1
538413 99538413 1001 86380 86390 1
538246 99538246 1001 86380 86390 1
538391 99538391 1001 86380 86390 1
538334 99538334 1001 86380 86390 1
538244 99538244 1001 86380 86390 1
538361 99538361 1001 86380 86390 1
538206 99538206 1001 86380 86390 1
538907 99538907 1001 86380 86390 1
538888 99538888 1001 86380 86390 1
539513 99539513 1001 86380 86390 1
539476 99539476 1001 86380 86390 1
539439 99539439 1001 86380 86390 1
539506 99539506 1001 86380 86390 1
539587 99539587 1001 86380 86390 1
539510 99539510 1001 86380 86390 1
539523 99539523 1001 86380 86390 1
539255 99539255 1001 86380 86390 1
539268 99539268 1001 86380 86390 1
539073 99539073 1001 86380 86390 1
539225 99539225 1001 86380 86390 1
539647 99539647 1001 86380 86390 1
539818 99539818 1001 86380 86390 1
540379 99540379 1001 86380 86390 1
540267 99540267 1001 86380 86390 1
540374 99540374 1001 86380 86390 1
540108 99540108 1001 86380 86390 1
540227 99540227 1001 86380 86390 1
540102 99540102 1001 86380 86390 1
539912 99539912 1001 86380 86390 1
539895 99539895 1001 86380 86390 1
539870 99539870 1001 86380 86390 1
540501 99540501 1001 86380 86390 1
541203 99541203 1001 86380 86390 1
541114 99541114 1001 86380 86390 1
540995 99540995 1001 86380 86390 1
540711 99540711 1001 86380 86390 1
540701 99540701 1001 86380 86390 1
540782 99540782 1001 86380 86390 1
540775 99540775 1001 86380 86390 1
541493 99541493 1001 86380 86390 1
541354 99541354 1001 86380 86390 1
541710 99541710 1001 86380 86390 1
541568 99541568 1001 86380 86390 1
541674 99541674 1001 86380 86390 1
541509 99541509 1001 86380 86390 1
542249 99542249 1001 86380 86390 1
542779 99542779 1001 86380 86390 1
542780 99542780 1001 86380 86390 1
542873 99542873 1001 86380 86390 1
542797 99542797 1001 86380 86390 1
542760 99542760 1001 86380 86390 1
542749 99542749 1001 86380 86390 1
542826 99542826 1001 86380 86390 1
542551 99542551 1001 86380 86390 1
542581 99542581 1001 86380 86390 1
542366 99542366 1001 86380 86390 1
542432 99542432 1001 86380 86390 1
542349 99542349 1001 86380 86390 1
543117 99543117 1001 86380 86390 1
543028 99543028 1001 86380 86390 1
542952 99542952 1001 86380 86390 1
543109 99543109 1001 86380 86390 1
543619 99543619 1001 86380 86390 1
543761 99543761 1001 86380 86390 1
543462 99543462 1001 86380 86390 1
543398 99543398 1001 86380 86390 1
543362 99543362 1001 86380 86390 1
543557 99543557 1001 86380 86390 1
543493 99543493 1001 86380 86390 1
543297 99543297 1001 86380 86390 1
543327 99543327 1001 86380 86390 1
543804 99543804 1001 86380 86390 1
543975 99543975 1001 86380 86390 1
544430 99544430 1001 86380 86390 1
544420 99544420 1001 86380 86390 1
544553 99544553 1001 86380 86390 1
544579 99544579 1001 86380 86390 1
544542 99544542 1001 86380 86390 1
544429 99544429 1001 86380 86390 1
544343 99544343 1001 86380 86390 1
544194 99544194 1001 86380 86390 1
544390 99544390 1001 86380 86390 1
544070 99544070 1001 86380 86390 1
544175 99544175 1001 86380 86390 1
544007 99544007 1001 86380 86390 1
544098 99544098 1001 86380 86390 1
544022 99544022 1001 86380 86390 1
544719 99544719 1001 86380 86390 1
407114 226 1001 41040 41517 1
509105 960 1002 40385 46710 1
514670 882 1001 41121 41421 1
400029 99400029 1001 86380 86390 1
400052 99400052 1001 86380 86390 1
400461 99400461 1001 86380 86390 1
400464 99400464 1001 86380 86390 1
400589 99400589 1001 86380 86390 1
400534 99400534 1001 86380 86390 1
400595 99400595 1001 86380 86390 1
400900 99400900 1001 86380 86390 1
400984 99400984 1001 86380 86390 1
401087 99401087 1001 86380 86390 1
401235 99401235 1001 86380 86390 1
401184 99401184 1001 86380 86390 1
401280 99401280 1001 86380 86390 1
401412 99401412 1001 86380 86390 1
401901 99401901 1001 86380 86390 1
401944 99401944 1001 86380 86390 1
402053 99402053 1001 86380 86390 1
402137 99402137 1001 86380 86390 1
402569 99402569 1001 86380 86390 1
402626 99402626 1001 86380 86390 1
402590 99402590 1001 86380 86390 1
402699 99402699 1001 86380 86390 1
402826 99402826 1001 86380 86390 1
402953 99402953 1001 86380 86390 1
402977 99402977 1001 86380 86390 1
403093 99403093 1001 86380 86390 1
403195 99403195 1001 86380 86390 1
403455 99403455 1001 86380 86390 1
403503 99403503 1001 86380 86390 1
403841 99403841 1001 86380 86390 1
403943 99403943 1001 86380 86390 1
403946 99403946 1001 86380 86390 1
404037 99404037 1001 86380 86390 1
404022 99404022 1001 86380 86390 1
404134 99404134 1001 86380 86390 1
404049 99404049 1001 86380 86390 1
404357 99404357 1001 86380 86390 1
404442 99404442 1001 86380 86390 1
404489 99404489 1001 86380 86390 1
404647 99404647 1001 86380 86390 1
404769 99404769 1001 86380 86390 1
404944 99404944 1001 86380 86390 1
405015 99405015 1001 86380 86390 1
405242 99405242 1001 86380 86390 1
405446 99405446 1001 86380 86390 1
405467 99405467 1001 86380 86390 1
405435 99405435 1001 86380 86390 1
405709 99405709 1001 86380 86390 1
405859 99405859 1001 86380 86390 1
406051 99406051 1001 86380 86390 1
406486 99406486 1001 86380 86390 1
406473 99406473 1001 86380 86390 1
406634 99406634 1001 86380 86390 1
406775 99406775 1001 86380 86390 1
406846 99406846 1001 86380 86390 1
407040 99407040 1001 86380 86390 1
407367 99407367 1001 86380 86390 1
407355 99407355 1001 86380 86390 1
407556 99407556 1001 86380 86390 1
407688 99407688 1001 86380 86390 1
407698 99407698 1001 86380 86390 1
407838 99407838 1001 86380 86390 1
407964 99407964 1001 86380 86390 1
407910 99407910 1001 86380 86390 1
408295 99408295 1001 86380 86390 1
408269 99408269 1001 86380 86390 1
408400 99408400 1001 86380 86390 1
408361 99408361 1001 86380 86390 1
408739 99408739 1001 86380 86390 1
408746 99408746 1001 86380 86390 1
408723 99408723 1001 86380 86390 1
408849 99408849 1001 86380 86390 1
408769 99408769 1001 86380 86390 1
409127 99409127 1001 86380 86390 1
409243 99409243 1001 86380 86390 1
409425 99409425 1001 86380 86390 1
409587 99409587 1001 86380 86390 1
409565 99409565 1001 86380 86390 1
409627 99409627 1001 86380 86390 1
409691 99409691 1001 86380 86390 1
410233 99410233 1001 86380 86390 1
410281 99410281 1001 86380 86390 1
410406 99410406 1001 86380 86390 1
410427 99410427 1001 86380 86390 1
410762 99410762 1001 86380 86390 1
410756 99410756 1001 86380 86390 1
410991 99410991 1001 86380 86390 1
411172 99411172 1001 86380 86390 1
411661 99411661 1001 86380 86390 1
411898 99411898 1001 86380 86390 1
412097 99412097 1001 86380 86390 1
412154 99412154 1001 86380 86390 1
412219 99412219 1001 86380 86390 1
412351 99412351 1001 86380 86390 1
413590 99413590 1001 86380 86390 1
413456 99413456 1001 86380 86390 1
413321 99413321 1001 86380 86390 1
413461 99413461 1001 86380 86390 1
413366 99413366 1001 86380 86390 1
412955 99412955 1001 86380 86390 1
412960 99412960 1001 86380 86390 1
413069 99413069 1001 86380 86390 1
412694 99412694 1001 86380 86390 1
412755 99412755 1001 86380 86390 1
412768 99412768 1001 86380 86390 1
413756 99413756 1001 86380 86390 1
413804 99413804 1001 86380 86390 1
413925 99413925 1001 86380 86390 1
414617 99414617 1001 86380 86390 1
414866 99414866 1001 86380 86390 1
414708 99414708 1001 86380 86390 1
414597 99414597 1001 86380 86390 1
414363 99414363 1001 86380 86390 1
414456 99414456 1001 86380 86390 1
414389 99414389 1001 86380 86390 1
415574 99415574 1001 86380 86390 1
415338 99415338 1001 86380 86390 1
415606 99415606 1001 86380 86390 1
416993 99416993 1001 86380 86390 1
416815 99416815 1001 86380 86390 1
416615 99416615 1001 86380 86390 1
416959 99416959 1001 86380 86390 1
416853 99416853 1001 86380 86390 1
416408 99416408 1001 86380 86390 1
416172 99416172 1001 86380 86390 1
416425 99416425 1001 86380 86390 1
415808 99415808 1001 86380 86390 1
415861 99415861 1001 86380 86390 1
415886 99415886 1001 86380 86390 1
415891 99415891 1001 86380 86390 1
417296 99417296 1001 86380 86390 1
418532 99418532 1001 86380 86390 1
418597 99418597 1001 86380 86390 1
418509 99418509 1001 86380 86390 1
418765 99418765 1001 86380 86390 1
418659 99418659 1001 86380 86390 1
418689 99418689 1001 86380 86390 1
418059 99418059 1001 86380 86390 1
418377 99418377 1001 86380 86390 1
417844 99417844 1001 86380 86390 1
417961 99417961 1001 86380 86390 1
418912 99418912 1001 86380 86390 1
419061 99419061 1001 86380 86390 1
418966 99418966 1001 86380 86390 1
420418 99420418 1001 86380 86390 1
419726 99419726 1001 86380 86390 1
419973 99419973 1001 86380 86390 1
419472 99419472 1001 86380 86390 1
419548 99419548 1001 86380 86390 1
419217 99419217 1001 86380 86390 1
419277 99419277 1001 86380 86390 1
419441 99419441 1001 86380 86390 1
420675 99420675 1001 86380 86390 1
419211 99419211 1001 86380 86390 1
420678 99420678 1001 86380 86390 1
420518 99420518 1001 86380 86390 1
421865 99421865 1001 86380 86390 1
421781 99421781 1001 86380 86390 1
422057 99422057 1001 86380 86390 1
421863 99421863 1001 86380 86390 1
421398 99421398 1001 86380 86390 1
421138 99421138 1001 86380 86390 1
421171 99421171 1001 86380 86390 1
422150 99422150 1001 86380 86390 1
422464 99422464 1001 86380 86390 1
422212 99422212 1001 86380 86390 1
423374 99423374 1001 86380 86390 1
423463 99423463 1001 86380 86390 1
423613 99423613 1001 86380 86390 1
423733 99423733 1001 86380 86390 1
423198 99423198 1001 86380 86390 1
423207 99423207 1001 86380 86390 1
422696 99422696 1001 86380 86390 1
422812 99422812 1001 86380 86390 1
422688 99422688 1001 86380 86390 1
424012 99424012 1001 86380 86390 1
423943 99423943 1001 86380 86390 1
424022 99424022 1001 86380 86390 1
423801 99423801 1001 86380 86390 1
424108 99424108 1001 86380 86390 1
424136 99424136 1001 86380 86390 1
424140 99424140 1001 86380 86390 1
425150 99425150 1001 86380 86390 1
425087 99425087 1001 86380 86390 1
424596 99424596 1001 86380 86390 1
424744 99424744 1001 86380 86390 1
425000 99425000 1001 86380 86390 1
424184 99424184 1001 86380 86390 1
424164 99424164 1001 86380 86390 1
424387 99424387 1001 86380 86390 1
425612 99425612 1001 86380 86390 1
425700 99425700 1001 86380 86390 1
425787 99425787 1001 86380 86390 1
425816 99425816 1001 86380 86390 1
425489 99425489 1001 86380 86390 1
425679 99425679 1001 86380 86390 1
425703 99425703 1001 86380 86390 1
425652 99425652 1001 86380 86390 1
426490 99426490 1001 86380 86390 1
425841 99425841 1001 86380 86390 1
426057 99426057 1001 86380 86390 1
426108 99426108 1001 86380 86390 1
427337 99427337 1001 86380 86390 1
427286 99427286 1001 86380 86390 1
428630 99428630 1001 86380 86390 1
428501 99428501 1001 86380 86390 1
428450 99428450 1001 86380 86390 1
428191 99428191 1001 86380 86390 1
428261 99428261 1001 86380 86390 1
428085 99428085 1001 86380 86390 1
427615 99427615 1001 86380 86390 1
428840 99428840 1001 86380 86390 1
428917 99428917 1001 86380 86390 1
429053 99429053 1001 86380 86390 1
428980 99428980 1001 86380 86390 1
430277 99430277 1001 86380 86390 1
430075 99430075 1001 86380 86390 1
430291 99430291 1001 86380 86390 1
429674 99429674 1001 86380 86390 1
429607 99429607 1001 86380 86390 1
429496 99429496 1001 86380 86390 1
429522 99429522 1001 86380 86390 1
429181 99429181 1001 86380 86390 1
429486 99429486 1001 86380 86390 1
429430 99429430 1001 86380 86390 1
430549 99430549 1001 86380 86390 1
430500 99430500 1001 86380 86390 1
431883 99431883 1001 86380 86390 1
431888 99431888 1001 86380 86390 1
431835 99431835 1001 86380 86390 1
431358 99431358 1001 86380 86390 1
431506 99431506 1001 86380 86390 1
431463 99431463 1001 86380 86390 1
431610 99431610 1001 86380 86390 1
431441 99431441 1001 86380 86390 1
431268 99431268 1001 86380 86390 1
431469 99431469 1001 86380 86390 1
431090 99431090 1001 86380 86390 1
430975 99430975 1001 86380 86390 1
431073 99431073 1001 86380 86390 1
431048 99431048 1001 86380 86390 1
431188 99431188 1001 86380 86390 1
432346 99432346 1001 86380 86390 1
432452 99432452 1001 86380 86390 1
433362 99433362 1001 86380 86390 1
433585 99433585 1001 86380 86390 1
433648 99433648 1001 86380 86390 1
433050 99433050 1001 86380 86390 1
433020 99433020 1001 86380 86390 1
433223 99433223 1001 86380 86390 1
433205 99433205 1001 86380 86390 1
433208 99433208 1001 86380 86390 1
432828 99432828 1001 86380 86390 1
432493 99432493 1001 86380 86390 1
432700 99432700 1001 86380 86390 1
432804 99432804 1001 86380 86390 1
432518 99432518 1001 86380 86390 1
433786 99433786 1001 86380 86390 1
433945 99433945 1001 86380 86390 1
433818 99433818 1001 86380 86390 1
434072 99434072 1001 86380 86390 1
434033 99434033 1001 86380 86390 1
433994 99433994 1001 86380 86390 1
435217 99435217 1001 86380 86390 1
435379 99435379 1001 86380 86390 1
435380 99435380 1001 86380 86390 1
435314 99435314 1001 86380 86390 1
434651 99434651 1001 86380 86390 1
434564 99434564 1001 86380 86390 1
434182 99434182 1001 86380 86390 1
434395 99434395 1001 86380 86390 1
435701 99435701 1001 86380 86390 1
435628 99435628 1001 86380 86390 1
435444 99435444 1001 86380 86390 1
435560 99435560 1001 86380 86390 1
435719 99435719 1001 86380 86390 1
435474 99435474 1001 86380 86390 1
435886 99435886 1001 86380 86390 1
435593 99435593 1001 86380 86390 1
437057 99437057 1001 86380 86390 1
435961 99435961 1001 86380 86390 1
436105 99436105 1001 86380 86390 1
436088 99436088 1001 86380 86390 1
436336 99436336 1001 86380 86390 1
300018 99300018 1001 86380 86390 1
300097 99300097 1001 86380 86390 1
437224 99437224 1001 86380 86390 1
300024 99300024 1001 86380 86390 1
300015 99300015 1001 86380 86390 1
300652 99300652 1001 86380 86390 1
300615 99300615 1001 86380 86390 1
300679 99300679 1001 86380 86390 1
300618 99300618 1001 86380 86390 1
300541 99300541 1001 86380 86390 1
300624 99300624 1001 86380 86390 1
300663 99300663 1001 86380 86390 1
300722 99300722 1001 86380 86390 1
300425 99300425 1001 86380 86390 1
300465 99300465 1001 86380 86390 1
300286 99300286 1001 86380 86390 1
300798 99300798 1001 86380 86390 1
301522 99301522 1001 86380 86390 1
301389 99301389 1001 86380 86390 1
301247 99301247 1001 86380 86390 1
301327 99301327 1001 86380 86390 1
301348 99301348 1001 86380 86390 1
301128 99301128 1001 86380 86390 1
300989 99300989 1001 86380 86390 1
301658 99301658 1001 86380 86390 1
301662 99301662 1001 86380 86390 1
302265 99302265 1001 86380 86390 1
302039 99302039 1001 86380 86390 1
302104 99302104 1001 86380 86390 1
301955 99301955 1001 86380 86390 1
301852 99301852 1001 86380 86390 1
301887 99301887 1001 86380 86390 1
301772 99301772 1001 86380 86390 1
302575 99302575 1001 86380 86390 1
302447 99302447 1001 86380 86390 1
302512 99302512 1001 86380 86390 1
302577 99302577 1001 86380 86390 1
302409 99302409 1001 86380 86390 1
302578 99302578 1001 86380 86390 1
302463 99302463 1001 86380 86390 1
303092 99303092 1001 86380 86390 1
303158 99303158 1001 86380 86390 1
303173 99303173 1001 86380 86390 1
303178 99303178 1001 86380 86390 1
303135 99303135 1001 86380 86390 1
303184 99303184 1001 86380 86390 1
303166 99303166 1001 86380 86390 1
302992 99302992 1001 86380 86390 1
302893 99302893 1001 86380 86390 1
302754 99302754 1001 86380 86390 1
302704 99302704 1001 86380 86390 1
303401 99303401 1001 86380 86390 1
303255 99303255 1001 86380 86390 1
303894 99303894 1001 86380 86390 1
303948 99303948 1001 86380 86390 1
303871 99303871 1001 86380 86390 1
303876 99303876 1001 86380 86390 1
303980 99303980 1001 86380 86390 1
303929 99303929 1001 86380 86390 1
303750 99303750 1001 86380 86390 1
303687 99303687 1001 86380 86390 1
303822 99303822 1001 86380 86390 1
303531 99303531 1001 86380 86390 1
303443 99303443 1001 86380 86390 1
303486 99303486 1001 86380 86390 1
303475 99303475 1001 86380 86390 1
303554 99303554 1001 86380 86390 1
304113 99304113 1001 86380 86390 1
304066 99304066 1001 86380 86390 1
304184 99304184 1001 86380 86390 1
304055 99304055 1001 86380 86390 1
304845 99304845 1001 86380 86390 1
304852 99304852 1001 86380 86390 1
304486 99304486 1001 86380 86390 1
304490 99304490 1001 86380 86390 1
304369 99304369 1001 86380 86390 1
304380 99304380 1001 86380 86390 1
304994 99304994 1001 86380 86390 1
305020 99305020 1001 86380 86390 1
305024 99305024 1001 86380 86390 1
305534 99305534 1001 86380 86390 1
305658 99305658 1001 86380 86390 1
305523 99305523 1001 86380 86390 1
305666 99305666 1001 86380 86390 1
305676 99305676 1001 86380 86390 1
305620 99305620 1001 86380 86390 1
305196 99305196 1001 86380 86390 1
305110 99305110 1001 86380 86390 1
305203 99305203 1001 86380 86390 1
305205 99305205 1001 86380 86390 1
500179 99500179 1001 86380 86390 1
500065 99500065 1001 86380 86390 1
500028 99500028 1001 86380 86390 1
305687 99305687 1001 86380 86390 1
500098 99500098 1001 86380 86390 1
500784 99500784 1001 86380 86390 1
500675 99500675 1001 86380 86390 1
500642 99500642 1001 86380 86390 1
500774 99500774 1001 86380 86390 1
500585 99500585 1001 86380 86390 1
500458 99500458 1001 86380 86390 1
500567 99500567 1001 86380 86390 1
500298 99500298 1001 86380 86390 1
500289 99500289 1001 86380 86390 1
500850 99500850 1001 86380 86390 1
500954 99500954 1001 86380 86390 1
500980 99500980 1001 86380 86390 1
500919 99500919 1001 86380 86390 1
500974 99500974 1001 86380 86390 1
501640 99501640 1001 86380 86390 1
501271 99501271 1001 86380 86390 1
501394 99501394 1001 86380 86390 1
501190 99501190 1001 86380 86390 1
501134 99501134 1001 86380 86390 1
501031 99501031 1001 86380 86390 1
501792 99501792 1001 86380 86390 1
501742 99501742 1001 86380 86390 1
501699 99501699 1001 86380 86390 1
501738 99501738 1001 86380 86390 1
502273 99502273 1001 86380 86390 1
502301 99502301 1001 86380 86390 1
502367 99502367 1001 86380 86390 1
502454 99502454 1001 86380 86390 1
502374 99502374 1001 86380 86390 1
502413 99502413 1001 86380 86390 1
502108 99502108 1001 86380 86390 1
502186 99502186 1001 86380 86390 1
501987 99501987 1001 86380 86390 1
501989 99501989 1001 86380 86390 1
501960 99501960 1001 86380 86390 1
503259 99503259 1001 86380 86390 1
503166 99503166 1001 86380 86390 1
503174 99503174 1001 86380 86390 1
503110 99503110 1001 86380 86390 1
502935 99502935 1001 86380 86390 1
502916 99502916 1001 86380 86390 1
502929 99502929 1001 86380 86390 1
502828 99502828 1001 86380 86390 1
502731 99502731 1001 86380 86390 1
503490 99503490 1001 86380 86390 1
504017 99504017 1001 86380 86390 1
504023 99504023 1001 86380 86390 1
503845 99503845 1001 86380 86390 1
503807 99503807 1001 86380 86390 1
503834 99503834 1001 86380 86390 1
503622 99503622 1001 86380 86390 1
504141 99504141 1001 86380 86390 1
504287 99504287 1001 86380 86390 1
504134 99504134 1001 86380 86390 1
504164 99504164 1001 86380 86390 1
504777 99504777 1001 86380 86390 1
504868 99504868 1001 86380 86390 1
504768 99504768 1001 86380 86390 1
504920 99504920 1001 86380 86390 1
504924 99504924 1001 86380 86390 1
504800 99504800 1001 86380 86390 1
504866 99504866 1001 86380 86390 1
504670 99504670 1001 86380 86390 1
504567 99504567 1001 86380 86390 1
504712 99504712 1001 86380 86390 1
504353 99504353 1001 86380 86390 1
504333 99504333 1001 86380 86390 1
505015 99505015 1001 86380 86390 1
505695 99505695 1001 86380 86390 1
505579 99505579 1001 86380 86390 1
505731 99505731 1001 86380 86390 1
505462 99505462 1001 86380 86390 1
505503 99505503 1001 86380 86390 1
505388 99505388 1001 86380 86390 1
505390 99505390 1001 86380 86390 1
505300 99505300 1001 86380 86390 1
505850 99505850 1001 86380 86390 1
506434 99506434 1001 86380 86390 1
506511 99506511 1001 86380 86390 1
506532 99506532 1001 86380 86390 1
506054 99506054 1001 86380 86390 1
506122 99506122 1001 86380 86390 1
506072 99506072 1001 86380 86390 1
506150 99506150 1001 86380 86390 1
506128 99506128 1001 86380 86390 1
506141 99506141 1001 86380 86390 1
506780 99506780 1001 86380 86390 1
506774 99506774 1001 86380 86390 1
507247 99507247 1001 86380 86390 1
507325 99507325 1001 86380 86390 1
507351 99507351 1001 86380 86390 1
507364 99507364 1001 86380 86390 1
507262 99507262 1001 86380 86390 1
507412 99507412 1001 86380 86390 1
507205 99507205 1001 86380 86390 1
507120 99507120 1001 86380 86390 1
507111 99507111 1001 86380 86390 1
507022 99507022 1001 86380 86390 1
506827 99506827 1001 86380 86390 1
506894 99506894 1001 86380 86390 1
507551 99507551 1001 86380 86390 1
508193 99508193 1001 86380 86390 1
508240 99508240 1001 86380 86390 1
507955 99507955 1001 86380 86390 1
507969 99507969 1001 86380 86390 1
507880 99507880 1001 86380 86390 1
507919 99507919 1001 86380 86390 1
507922 99507922 1001 86380 86390 1
507700 99507700 1001 86380 86390 1
507688 99507688 1001 86380 86390 1
508357 99508357 1001 86380 86390 1
508270 99508270 1001 86380 86390 1
508911 99508911 1001 86380 86390 1
509022 99509022 1001 86380 86390 1
509073 99509073 1001 86380 86390 1
508859 99508859 1001 86380 86390 1
508798 99508798 1001 86380 86390 1
508837 99508837 1001 86380 86390 1
508522 99508522 1001 86380 86390 1
508458 99508458 1001 86380 86390 1
508459 99508459 1001 86380 86390 1
509242 99509242 1001 86380 86390 1
509093 99509093 1001 86380 86390 1
509252 99509252 1001 86380 86390 1
509772 99509772 1001 86380 86390 1
509863 99509863 1001 86380 86390 1
509809 99509809 1001 86380 86390 1
509861 99509861 1001 86380 86390 1
509631 99509631 1001 86380 86390 1
509492 99509492 1001 86380 86390 1
509519 99509519 1001 86380 86390 1
509550 99509550 1001 86380 86390 1
509451 99509451 1001 86380 86390 1
509990 99509990 1001 86380 86390 1
510096 99510096 1001 86380 86390 1
510538 99510538 1001 86380 86390 1
510660 99510660 1001 86380 86390 1
510368 99510368 1001 86380 86390 1
510313 99510313 1001 86380 86390 1
510295 99510295 1001 86380 86390 1
510193 99510193 1001 86380 86390 1
510829 99510829 1001 86380 86390 1
510729 99510729 1001 86380 86390 1
510911 99510911 1001 86380 86390 1
510863 99510863 1001 86380 86390 1
510788 99510788 1001 86380 86390 1
510814 99510814 1001 86380 86390 1
511480 99511480 1001 86380 86390 1
511482 99511482 1001 86380 86390 1
511297 99511297 1001 86380 86390 1
510988 99510988 1001 86380 86390 1
510965 99510965 1001 86380 86390 1
511006 99511006 1001 86380 86390 1
511670 99511670 1001 86380 86390 1
511659 99511659 1001 86380 86390 1
511738 99511738 1001 86380 86390 1
511714 99511714 1001 86380 86390 1
511612 99511612 1001 86380 86390 1
512359 99512359 1001 86380 86390 1
512273 99512273 1001 86380 86390 1
512106 99512106 1001 86380 86390 1
512159 99512159 1001 86380 86390 1
511797 99511797 1001 86380 86390 1
511804 99511804 1001 86380 86390 1
511765 99511765 1001 86380 86390 1
512389 99512389 1001 86380 86390 1
512561 99512561 1001 86380 86390 1
512384 99512384 1001 86380 86390 1
512581 99512581 1001 86380 86390 1
512401 99512401 1001 86380 86390 1
513150 99513150 1001 86380 86390 1
513089 99513089 1001 86380 86390 1
512912 99512912 1001 86380 86390 1
512825 99512825 1001 86380 86390 1
512851 99512851 1001 86380 86390 1
512864 99512864 1001 86380 86390 1
512619 99512619 1001 86380 86390 1
512762 99512762 1001 86380 86390 1
512622 99512622 1001 86380 86390 1
512661 99512661 1001 86380 86390 1
513245 99513245 1001 86380 86390 1
513221 99513221 1001 86380 86390 1
513302 99513302 1001 86380 86390 1
513945 99513945 1001 86380 86390 1
513868 99513868 1001 86380 86390 1
514029 99514029 1001 86380 86390 1
513675 99513675 1001 86380 86390 1
513610 99513610 1001 86380 86390 1
513611 99513611 1001 86380 86390 1
513525 99513525 1001 86380 86390 1
514174 99514174 1001 86380 86390 1
514227 99514227 1001 86380 86390 1
514208 99514208 1001 86380 86390 1
514854 99514854 1001 86380 86390 1
514842 99514842 1001 86380 86390 1
514701 99514701 1001 86380 86390 1
514462 99514462 1001 86380 86390 1
514545 99514545 1001 86380 86390 1
514571 99514571 1001 86380 86390 1
514584 99514584 1001 86380 86390 1
514303 99514303 1001 86380 86390 1
514395 99514395 1001 86380 86390 1
514255 99514255 1001 86380 86390 1
514424 99514424 1001 86380 86390 1
514322 99514322 1001 86380 86390 1
514348 99514348 1001 86380 86390 1
514336 99514336 1001 86380 86390 1
514899 99514899 1001 86380 86390 1
515004 99515004 1001 86380 86390 1
514992 99514992 1001 86380 86390 1
515047 99515047 1001 86380 86390 1
515570 99515570 1001 86380 86390 1
515567 99515567 1001 86380 86390 1
515414 99515414 1001 86380 86390 1
515288 99515288 1001 86380 86390 1
515461 99515461 1001 86380 86390 1
515170 99515170 1001 86380 86390 1
515158 99515158 1001 86380 86390 1
515136 99515136 1001 86380 86390 1
515087 99515087 1001 86380 86390 1
515760 99515760 1001 86380 86390 1
515866 99515866 1001 86380 86390 1
515778 99515778 1001 86380 86390 1
515806 99515806 1001 86380 86390 1
515833 99515833 1001 86380 86390 1
515886 99515886 1001 86380 86390 1
516359 99516359 1001 86380 86390 1
516335 99516335 1001 86380 86390 1
516403 99516403 1001 86380 86390 1
516391 99516391 1001 86380 86390 1
516315 99516315 1001 86380 86390 1
516147 99516147 1001 86380 86390 1
516084 99516084 1001 86380 86390 1
515917 99515917 1001 86380 86390 1
516090 99516090 1001 86380 86390 1
515962 99515962 1001 86380 86390 1
516067 99516067 1001 86380 86390 1
516564 99516564 1001 86380 86390 1
516669 99516669 1001 86380 86390 1
517188 99517188 1001 86380 86390 1
517282 99517282 1001 86380 86390 1
517326 99517326 1001 86380 86390 1
516795 99516795 1001 86380 86390 1
517501 99517501 1001 86380 86390 1
517424 99517424 1001 86380 86390 1
517339 99517339 1001 86380 86390 1
517345 99517345 1001 86380 86390 1
518093 99518093 1001 86380 86390 1
518005 99518005 1001 86380 86390 1
517993 99517993 1001 86380 86390 1
517893 99517893 1001 86380 86390 1
517908 99517908 1001 86380 86390 1
517883 99517883 1001 86380 86390 1
517756 99517756 1001 86380 86390 1
517939 99517939 1001 86380 86390 1
517798 99517798 1001 86380 86390 1
517902 99517902 1001 86380 86390 1
517622 99517622 1001 86380 86390 1
517719 99517719 1001 86380 86390 1
518293 99518293 1001 86380 86390 1
518203 99518203 1001 86380 86390 1
518294 99518294 1001 86380 86390 1
518207 99518207 1001 86380 86390 1
518339 99518339 1001 86380 86390 1
518847 99518847 1001 86380 86390 1
518925 99518925 1001 86380 86390 1
518926 99518926 1001 86380 86390 1
518953 99518953 1001 86380 86390 1
518970 99518970 1001 86380 86390 1
518747 99518747 1001 86380 86390 1
518754 99518754 1001 86380 86390 1
518652 99518652 1001 86380 86390 1
518556 99518556 1001 86380 86390 1
518558 99518558 1001 86380 86390 1
518995 99518995 1001 86380 86390 1
518996 99518996 1001 86380 86390 1
519781 99519781 1001 86380 86390 1
519705 99519705 1001 86380 86390 1
519795 99519795 1001 86380 86390 1
519798 99519798 1001 86380 86390 1
519618 99519618 1001 86380 86390 1
519806 99519806 1001 86380 86390 1
519619 99519619 1001 86380 86390 1
519518 99519518 1001 86380 86390 1
519484 99519484 1001 86380 86390 1
519591 99519591 1001 86380 86390 1
519368 99519368 1001 86380 86390 1
519357 99519357 1001 86380 86390 1
519386 99519386 1001 86380 86390 1
519904 99519904 1001 86380 86390 1
519879 99519879 1001 86380 86390 1
519920 99519920 1001 86380 86390 1
519846 99519846 1001 86380 86390 1
519988 99519988 1001 86380 86390 1
519862 99519862 1001 86380 86390 1
520551 99520551 1001 86380 86390 1
520437 99520437 1001 86380 86390 1
520450 99520450 1001 86380 86390 1
520403 99520403 1001 86380 86390 1
520421 99520421 1001 86380 86390 1
520179 99520179 1001 86380 86390 1
520154 99520154 1001 86380 86390 1
520024 99520024 1001 86380 86390 1
520775 99520775 1001 86380 86390 1
520675 99520675 1001 86380 86390 1
520727 99520727 1001 86380 86390 1
521364 99521364 1001 86380 86390 1
521382 99521382 1001 86380 86390 1
521333 99521333 1001 86380 86390 1
521462 99521462 1001 86380 86390 1
521201 99521201 1001 86380 86390 1
521163 99521163 1001 86380 86390 1
521059 99521059 1001 86380 86390 1
521062 99521062 1001 86380 86390 1
520992 99520992 1001 86380 86390 1
521050 99521050 1001 86380 86390 1
521658 99521658 1001 86380 86390 1
521618 99521618 1001 86380 86390 1
522218 99522218 1001 86380 86390 1
522103 99522103 1001 86380 86390 1
522156 99522156 1001 86380 86390 1
522011 99522011 1001 86380 86390 1
521961 99521961 1001 86380 86390 1
521962 99521962 1001 86380 86390 1
521980 99521980 1001 86380 86390 1
521840 99521840 1001 86380 86390 1
521789 99521789 1001 86380 86390 1
521673 99521673 1001 86380 86390 1
521868 99521868 1001 86380 86390 1
521869 99521869 1001 86380 86390 1
521805 99521805 1001 86380 86390 1
521799 99521799 1001 86380 86390 1
522407 99522407 1001 86380 86390 1
522409 99522409 1001 86380 86390 1
522399 99522399 1001 86380 86390 1
522490 99522490 1001 86380 86390 1
522480 99522480 1001 86380 86390 1
522430 99522430 1001 86380 86390 1
523040 99523040 1001 86380 86390 1
523054 99523054 1001 86380 86390 1
522823 99522823 1001 86380 86390 1
522839 99522839 1001 86380 86390 1
522776 99522776 1001 86380 86390 1
522817 99522817 1001 86380 86390 1
522713 99522713 1001 86380 86390 1
522808 99522808 1001 86380 86390 1
522528 99522528 1001 86380 86390 1
522541 99522541 1001 86380 86390 1
523248 99523248 1001 86380 86390 1
523894 99523894 1001 86380 86390 1
523780 99523780 1001 86380 86390 1
523926 99523926 1001 86380 86390 1
523697 99523697 1001 86380 86390 1
523621 99523621 1001 86380 86390 1
523557 99523557 1001 86380 86390 1
523505 99523505 1001 86380 86390 1
523367 99523367 1001 86380 86390 1
523345 99523345 1001 86380 86390 1
523517 99523517 1001 86380 86390 1
523955 99523955 1001 86380 86390 1
524100 99524100 1001 86380 86390 1
524013 99524013 1001 86380 86390 1
524144 99524144 1001 86380 86390 1
524135 99524135 1001 86380 86390 1
524672 99524672 1001 86380 86390 1
524724 99524724 1001 86380 86390 1
524746 99524746 1001 86380 86390 1
524674 99524674 1001 86380 86390 1
524728 99524728 1001 86380 86390 1
524587 99524587 1001 86380 86390 1
524768 99524768 1001 86380 86390 1
524457 99524457 1001 86380 86390 1
524217 99524217 1001 86380 86390 1
524349 99524349 1001 86380 86390 1
524299 99524299 1001 86380 86390 1
524304 99524304 1001 86380 86390 1
524782 99524782 1001 86380 86390 1
524861 99524861 1001 86380 86390 1
524952 99524952 1001 86380 86390 1
524870 99524870 1001 86380 86390 1
[truncated: 4,087,442 more chars]
