# Supplementary material for: Fast and near-optimal monitoring for healthcare acquired infection outbreaks
Source: PLoS Comput Biol. 2019 Sep 16;15(9):e1007284. doi: 10.1371/journal.pcbi.1007284 (PMC6762212; doi:10.1371/journal.pcbi.1007284)
Supplement: S2 Data — (ZIP) [file pcbi.1007284.s007.zip › MobilityLogs2/HAISE_Carilion_all_visits_day_152.txt]

#Person location Sublocation StartTime EndTime Type
500905 519 1001 52137 52437 1
520528 978 1002 35812 44106 1
528738 693 1002 49261 61566 1
400153 99400153 1001 86380 86390 1
400268 99400268 1001 86380 86390 1
400294 99400294 1001 86380 86390 1
400279 99400279 1001 86380 86390 1
400370 99400370 1001 86380 86390 1
400518 99400518 1001 86380 86390 1
400522 99400522 1001 86380 86390 1
400801 99400801 1001 86380 86390 1
400859 99400859 1001 86380 86390 1
401040 99401040 1001 86380 86390 1
400953 99400953 1001 86380 86390 1
401240 99401240 1001 86380 86390 1
401305 99401305 1001 86380 86390 1
401323 99401323 1001 86380 86390 1
401386 99401386 1001 86380 86390 1
401607 99401607 1001 86380 86390 1
401790 99401790 1001 86380 86390 1
402061 99402061 1001 86380 86390 1
402255 99402255 1001 86380 86390 1
402373 99402373 1001 86380 86390 1
402296 99402296 1001 86380 86390 1
402549 99402549 1001 86380 86390 1
402499 99402499 1001 86380 86390 1
402501 99402501 1001 86380 86390 1
402660 99402660 1001 86380 86390 1
402818 99402818 1001 86380 86390 1
403053 99403053 1001 86380 86390 1
403095 99403095 1001 86380 86390 1
403068 99403068 1001 86380 86390 1
403240 99403240 1001 86380 86390 1
403272 99403272 1001 86380 86390 1
403702 99403702 1001 86380 86390 1
403659 99403659 1001 86380 86390 1
403761 99403761 1001 86380 86390 1
403924 99403924 1001 86380 86390 1
403923 99403923 1001 86380 86390 1
404047 99404047 1001 86380 86390 1
404304 99404304 1001 86380 86390 1
404455 99404455 1001 86380 86390 1
404436 99404436 1001 86380 86390 1
404555 99404555 1001 86380 86390 1
404487 99404487 1001 86380 86390 1
404654 99404654 1001 86380 86390 1
404728 99404728 1001 86380 86390 1
404759 99404759 1001 86380 86390 1
404715 99404715 1001 86380 86390 1
404881 99404881 1001 86380 86390 1
404825 99404825 1001 86380 86390 1
405031 99405031 1001 86380 86390 1
405207 99405207 1001 86380 86390 1
405171 99405171 1001 86380 86390 1
405146 99405146 1001 86380 86390 1
405242 99405242 1001 86380 86390 1
405440 99405440 1001 86380 86390 1
405553 99405553 1001 86380 86390 1
405525 99405525 1001 86380 86390 1
405676 99405676 1001 86380 86390 1
405709 99405709 1001 86380 86390 1
405835 99405835 1001 86380 86390 1
405770 99405770 1001 86380 86390 1
405915 99405915 1001 86380 86390 1
406235 99406235 1001 86380 86390 1
406380 99406380 1001 86380 86390 1
406424 99406424 1001 86380 86390 1
406634 99406634 1001 86380 86390 1
407018 99407018 1001 86380 86390 1
407465 99407465 1001 86380 86390 1
407479 99407479 1001 86380 86390 1
407484 99407484 1001 86380 86390 1
407568 99407568 1001 86380 86390 1
407838 99407838 1001 86380 86390 1
407768 99407768 1001 86380 86390 1
407828 99407828 1001 86380 86390 1
407939 99407939 1001 86380 86390 1
407991 99407991 1001 86380 86390 1
408178 99408178 1001 86380 86390 1
408156 99408156 1001 86380 86390 1
408284 99408284 1001 86380 86390 1
408394 99408394 1001 86380 86390 1
409453 99409453 1001 86380 86390 1
409405 99409405 1001 86380 86390 1
409774 99409774 1001 86380 86390 1
409725 99409725 1001 86380 86390 1
409929 99409929 1001 86380 86390 1
409949 99409949 1001 86380 86390 1
410060 99410060 1001 86380 86390 1
410259 99410259 1001 86380 86390 1
410295 99410295 1001 86380 86390 1
410281 99410281 1001 86380 86390 1
410545 99410545 1001 86380 86390 1
410809 99410809 1001 86380 86390 1
410883 99410883 1001 86380 86390 1
410851 99410851 1001 86380 86390 1
411084 99411084 1001 86380 86390 1
411117 99411117 1001 86380 86390 1
411615 99411615 1001 86380 86390 1
411713 99411713 1001 86380 86390 1
411897 99411897 1001 86380 86390 1
412003 99412003 1001 86380 86390 1
412076 99412076 1001 86380 86390 1
412023 99412023 1001 86380 86390 1
412137 99412137 1001 86380 86390 1
412425 99412425 1001 86380 86390 1
413456 99413456 1001 86380 86390 1
413664 99413664 1001 86380 86390 1
413417 99413417 1001 86380 86390 1
413541 99413541 1001 86380 86390 1
413690 99413690 1001 86380 86390 1
413269 99413269 1001 86380 86390 1
412799 99412799 1001 86380 86390 1
412755 99412755 1001 86380 86390 1
412539 99412539 1001 86380 86390 1
413707 99413707 1001 86380 86390 1
413879 99413879 1001 86380 86390 1
413918 99413918 1001 86380 86390 1
413778 99413778 1001 86380 86390 1
414925 99414925 1001 86380 86390 1
415033 99415033 1001 86380 86390 1
415294 99415294 1001 86380 86390 1
415023 99415023 1001 86380 86390 1
414893 99414893 1001 86380 86390 1
414642 99414642 1001 86380 86390 1
414692 99414692 1001 86380 86390 1
414832 99414832 1001 86380 86390 1
414120 99414120 1001 86380 86390 1
414206 99414206 1001 86380 86390 1
414285 99414285 1001 86380 86390 1
414418 99414418 1001 86380 86390 1
415426 99415426 1001 86380 86390 1
415376 99415376 1001 86380 86390 1
415328 99415328 1001 86380 86390 1
415441 99415441 1001 86380 86390 1
416674 99416674 1001 86380 86390 1
416885 99416885 1001 86380 86390 1
416943 99416943 1001 86380 86390 1
416593 99416593 1001 86380 86390 1
416607 99416607 1001 86380 86390 1
416445 99416445 1001 86380 86390 1
416534 99416534 1001 86380 86390 1
416358 99416358 1001 86380 86390 1
416432 99416432 1001 86380 86390 1
415970 99415970 1001 86380 86390 1
415871 99415871 1001 86380 86390 1
415900 99415900 1001 86380 86390 1
415982 99415982 1001 86380 86390 1
417074 99417074 1001 86380 86390 1
417380 99417380 1001 86380 86390 1
417544 99417544 1001 86380 86390 1
418800 99418800 1001 86380 86390 1
418625 99418625 1001 86380 86390 1
418685 99418685 1001 86380 86390 1
418668 99418668 1001 86380 86390 1
418405 99418405 1001 86380 86390 1
418072 99418072 1001 86380 86390 1
417715 99417715 1001 86380 86390 1
417862 99417862 1001 86380 86390 1
417734 99417734 1001 86380 86390 1
418843 99418843 1001 86380 86390 1
419110 99419110 1001 86380 86390 1
418837 99418837 1001 86380 86390 1
419203 99419203 1001 86380 86390 1
418926 99418926 1001 86380 86390 1
420428 99420428 1001 86380 86390 1
419883 99419883 1001 86380 86390 1
419642 99419642 1001 86380 86390 1
419792 99419792 1001 86380 86390 1
419657 99419657 1001 86380 86390 1
419623 99419623 1001 86380 86390 1
420537 99420537 1001 86380 86390 1
420661 99420661 1001 86380 86390 1
420762 99420762 1001 86380 86390 1
421815 99421815 1001 86380 86390 1
421889 99421889 1001 86380 86390 1
421923 99421923 1001 86380 86390 1
421994 99421994 1001 86380 86390 1
421687 99421687 1001 86380 86390 1
421318 99421318 1001 86380 86390 1
421371 99421371 1001 86380 86390 1
421648 99421648 1001 86380 86390 1
421558 99421558 1001 86380 86390 1
421529 99421529 1001 86380 86390 1
420890 99420890 1001 86380 86390 1
422502 99422502 1001 86380 86390 1
421262 99421262 1001 86380 86390 1
422491 99422491 1001 86380 86390 1
422235 99422235 1001 86380 86390 1
423486 99423486 1001 86380 86390 1
423720 99423720 1001 86380 86390 1
423458 99423458 1001 86380 86390 1
422945 99422945 1001 86380 86390 1
422969 99422969 1001 86380 86390 1
422992 99422992 1001 86380 86390 1
423159 99423159 1001 86380 86390 1
423120 99423120 1001 86380 86390 1
422748 99422748 1001 86380 86390 1
422657 99422657 1001 86380 86390 1
422810 99422810 1001 86380 86390 1
422546 99422546 1001 86380 86390 1
422548 99422548 1001 86380 86390 1
423985 99423985 1001 86380 86390 1
423979 99423979 1001 86380 86390 1
425128 99425128 1001 86380 86390 1
425183 99425183 1001 86380 86390 1
425143 99425143 1001 86380 86390 1
424962 99424962 1001 86380 86390 1
425003 99425003 1001 86380 86390 1
424442 99424442 1001 86380 86390 1
424193 99424193 1001 86380 86390 1
424254 99424254 1001 86380 86390 1
424304 99424304 1001 86380 86390 1
424336 99424336 1001 86380 86390 1
425804 99425804 1001 86380 86390 1
425807 99425807 1001 86380 86390 1
425787 99425787 1001 86380 86390 1
425577 99425577 1001 86380 86390 1
425549 99425549 1001 86380 86390 1
425986 99425986 1001 86380 86390 1
425834 99425834 1001 86380 86390 1
425917 99425917 1001 86380 86390 1
425964 99425964 1001 86380 86390 1
425954 99425954 1001 86380 86390 1
427418 99427418 1001 86380 86390 1
427294 99427294 1001 86380 86390 1
427401 99427401 1001 86380 86390 1
427130 99427130 1001 86380 86390 1
427507 99427507 1001 86380 86390 1
428592 99428592 1001 86380 86390 1
428140 99428140 1001 86380 86390 1
428159 99428159 1001 86380 86390 1
428009 99428009 1001 86380 86390 1
428144 99428144 1001 86380 86390 1
428133 99428133 1001 86380 86390 1
427905 99427905 1001 86380 86390 1
427670 99427670 1001 86380 86390 1
427645 99427645 1001 86380 86390 1
428871 99428871 1001 86380 86390 1
429059 99429059 1001 86380 86390 1
430371 99430371 1001 86380 86390 1
430217 99430217 1001 86380 86390 1
430222 99430222 1001 86380 86390 1
430201 99430201 1001 86380 86390 1
429613 99429613 1001 86380 86390 1
429875 99429875 1001 86380 86390 1
429616 99429616 1001 86380 86390 1
429759 99429759 1001 86380 86390 1
429671 99429671 1001 86380 86390 1
429899 99429899 1001 86380 86390 1
429390 99429390 1001 86380 86390 1
429368 99429368 1001 86380 86390 1
429443 99429443 1001 86380 86390 1
430454 99430454 1001 86380 86390 1
430737 99430737 1001 86380 86390 1
430404 99430404 1001 86380 86390 1
430806 99430806 1001 86380 86390 1
431906 99431906 1001 86380 86390 1
431674 99431674 1001 86380 86390 1
431862 99431862 1001 86380 86390 1
432008 99432008 1001 86380 86390 1
431896 99431896 1001 86380 86390 1
431959 99431959 1001 86380 86390 1
431243 99431243 1001 86380 86390 1
431218 99431218 1001 86380 86390 1
430932 99430932 1001 86380 86390 1
431021 99431021 1001 86380 86390 1
431115 99431115 1001 86380 86390 1
432176 99432176 1001 86380 86390 1
433373 99433373 1001 86380 86390 1
433675 99433675 1001 86380 86390 1
433642 99433642 1001 86380 86390 1
433500 99433500 1001 86380 86390 1
433606 99433606 1001 86380 86390 1
433580 99433580 1001 86380 86390 1
433052 99433052 1001 86380 86390 1
433086 99433086 1001 86380 86390 1
433038 99433038 1001 86380 86390 1
433313 99433313 1001 86380 86390 1
432533 99432533 1001 86380 86390 1
432645 99432645 1001 86380 86390 1
435057 99435057 1001 86380 86390 1
435124 99435124 1001 86380 86390 1
434659 99434659 1001 86380 86390 1
434921 99434921 1001 86380 86390 1
434971 99434971 1001 86380 86390 1
434950 99434950 1001 86380 86390 1
434794 99434794 1001 86380 86390 1
434396 99434396 1001 86380 86390 1
434512 99434512 1001 86380 86390 1
434564 99434564 1001 86380 86390 1
435572 99435572 1001 86380 86390 1
435522 99435522 1001 86380 86390 1
435735 99435735 1001 86380 86390 1
435802 99435802 1001 86380 86390 1
437055 99437055 1001 86380 86390 1
437117 99437117 1001 86380 86390 1
436822 99436822 1001 86380 86390 1
437132 99437132 1001 86380 86390 1
437043 99437043 1001 86380 86390 1
436426 99436426 1001 86380 86390 1
436536 99436536 1001 86380 86390 1
436721 99436721 1001 86380 86390 1
436680 99436680 1001 86380 86390 1
436072 99436072 1001 86380 86390 1
437307 99437307 1001 86380 86390 1
300577 99300577 1001 86380 86390 1
300605 99300605 1001 86380 86390 1
300582 99300582 1001 86380 86390 1
300676 99300676 1001 86380 86390 1
300524 99300524 1001 86380 86390 1
300463 99300463 1001 86380 86390 1
300365 99300365 1001 86380 86390 1
300173 99300173 1001 86380 86390 1
300226 99300226 1001 86380 86390 1
300923 99300923 1001 86380 86390 1
300852 99300852 1001 86380 86390 1
300904 99300904 1001 86380 86390 1
301415 99301415 1001 86380 86390 1
301462 99301462 1001 86380 86390 1
301248 99301248 1001 86380 86390 1
301160 99301160 1001 86380 86390 1
301254 99301254 1001 86380 86390 1
301293 99301293 1001 86380 86390 1
301013 99301013 1001 86380 86390 1
301118 99301118 1001 86380 86390 1
301068 99301068 1001 86380 86390 1
301043 99301043 1001 86380 86390 1
300995 99300995 1001 86380 86390 1
301047 99301047 1001 86380 86390 1
301139 99301139 1001 86380 86390 1
301707 99301707 1001 86380 86390 1
301558 99301558 1001 86380 86390 1
301638 99301638 1001 86380 86390 1
301576 99301576 1001 86380 86390 1
302353 99302353 1001 86380 86390 1
302272 99302272 1001 86380 86390 1
302365 99302365 1001 86380 86390 1
302211 99302211 1001 86380 86390 1
302059 99302059 1001 86380 86390 1
301997 99301997 1001 86380 86390 1
302032 99302032 1001 86380 86390 1
301853 99301853 1001 86380 86390 1
301931 99301931 1001 86380 86390 1
301935 99301935 1001 86380 86390 1
302421 99302421 1001 86380 86390 1
302423 99302423 1001 86380 86390 1
302467 99302467 1001 86380 86390 1
303106 99303106 1001 86380 86390 1
303188 99303188 1001 86380 86390 1
302941 99302941 1001 86380 86390 1
302904 99302904 1001 86380 86390 1
302930 99302930 1001 86380 86390 1
303231 99303231 1001 86380 86390 1
303360 99303360 1001 86380 86390 1
303330 99303330 1001 86380 86390 1
303255 99303255 1001 86380 86390 1
303883 99303883 1001 86380 86390 1
304027 99304027 1001 86380 86390 1
304053 99304053 1001 86380 86390 1
304222 99304222 1001 86380 86390 1
304825 99304825 1001 86380 86390 1
304709 99304709 1001 86380 86390 1
304766 99304766 1001 86380 86390 1
304848 99304848 1001 86380 86390 1
304540 99304540 1001 86380 86390 1
304585 99304585 1001 86380 86390 1
304562 99304562 1001 86380 86390 1
304291 99304291 1001 86380 86390 1
304240 99304240 1001 86380 86390 1
304965 99304965 1001 86380 86390 1
305045 99305045 1001 86380 86390 1
305489 99305489 1001 86380 86390 1
305540 99305540 1001 86380 86390 1
305556 99305556 1001 86380 86390 1
305277 99305277 1001 86380 86390 1
305293 99305293 1001 86380 86390 1
305386 99305386 1001 86380 86390 1
305233 99305233 1001 86380 86390 1
305247 99305247 1001 86380 86390 1
305068 99305068 1001 86380 86390 1
305109 99305109 1001 86380 86390 1
305205 99305205 1001 86380 86390 1
500115 99500115 1001 86380 86390 1
500168 99500168 1001 86380 86390 1
500096 99500096 1001 86380 86390 1
500724 99500724 1001 86380 86390 1
500634 99500634 1001 86380 86390 1
500701 99500701 1001 86380 86390 1
500690 99500690 1001 86380 86390 1
500691 99500691 1001 86380 86390 1
500628 99500628 1001 86380 86390 1
500682 99500682 1001 86380 86390 1
500773 99500773 1001 86380 86390 1
500774 99500774 1001 86380 86390 1
500530 99500530 1001 86380 86390 1
500534 99500534 1001 86380 86390 1
500599 99500599 1001 86380 86390 1
500537 99500537 1001 86380 86390 1
500527 99500527 1001 86380 86390 1
500477 99500477 1001 86380 86390 1
500338 99500338 1001 86380 86390 1
501005 99501005 1001 86380 86390 1
500968 99500968 1001 86380 86390 1
500962 99500962 1001 86380 86390 1
500975 99500975 1001 86380 86390 1
500950 99500950 1001 86380 86390 1
501624 99501624 1001 86380 86390 1
501244 99501244 1001 86380 86390 1
501291 99501291 1001 86380 86390 1
501083 99501083 1001 86380 86390 1
501138 99501138 1001 86380 86390 1
501100 99501100 1001 86380 86390 1
501139 99501139 1001 86380 86390 1
501077 99501077 1001 86380 86390 1
501065 99501065 1001 86380 86390 1
501813 99501813 1001 86380 86390 1
502344 99502344 1001 86380 86390 1
502334 99502334 1001 86380 86390 1
502456 99502456 1001 86380 86390 1
502323 99502323 1001 86380 86390 1
502223 99502223 1001 86380 86390 1
502076 99502076 1001 86380 86390 1
502065 99502065 1001 86380 86390 1
501974 99501974 1001 86380 86390 1
501991 99501991 1001 86380 86390 1
501902 99501902 1001 86380 86390 1
502658 99502658 1001 86380 86390 1
502568 99502568 1001 86380 86390 1
502633 99502633 1001 86380 86390 1
502545 99502545 1001 86380 86390 1
502637 99502637 1001 86380 86390 1
502664 99502664 1001 86380 86390 1
502563 99502563 1001 86380 86390 1
502654 99502654 1001 86380 86390 1
503103 99503103 1001 86380 86390 1
503093 99503093 1001 86380 86390 1
503105 99503105 1001 86380 86390 1
503188 99503188 1001 86380 86390 1
503086 99503086 1001 86380 86390 1
502972 99502972 1001 86380 86390 1
503080 99503080 1001 86380 86390 1
502913 99502913 1001 86380 86390 1
502813 99502813 1001 86380 86390 1
502867 99502867 1001 86380 86390 1
502778 99502778 1001 86380 86390 1
502869 99502869 1001 86380 86390 1
502740 99502740 1001 86380 86390 1
502833 99502833 1001 86380 86390 1
503392 99503392 1001 86380 86390 1
503330 99503330 1001 86380 86390 1
503475 99503475 1001 86380 86390 1
504032 99504032 1001 86380 86390 1
504097 99504097 1001 86380 86390 1
503935 99503935 1001 86380 86390 1
503790 99503790 1001 86380 86390 1
503778 99503778 1001 86380 86390 1
503882 99503882 1001 86380 86390 1
503616 99503616 1001 86380 86390 1
503499 99503499 1001 86380 86390 1
503552 99503552 1001 86380 86390 1
503610 99503610 1001 86380 86390 1
503520 99503520 1001 86380 86390 1
504781 99504781 1001 86380 86390 1
504662 99504662 1001 86380 86390 1
504591 99504591 1001 86380 86390 1
504695 99504695 1001 86380 86390 1
504593 99504593 1001 86380 86390 1
504722 99504722 1001 86380 86390 1
504658 99504658 1001 86380 86390 1
504660 99504660 1001 86380 86390 1
504452 99504452 1001 86380 86390 1
505045 99505045 1001 86380 86390 1
505059 99505059 1001 86380 86390 1
505087 99505087 1001 86380 86390 1
504971 99504971 1001 86380 86390 1
505091 99505091 1001 86380 86390 1
505662 99505662 1001 86380 86390 1
505702 99505702 1001 86380 86390 1
505451 99505451 1001 86380 86390 1
505563 99505563 1001 86380 86390 1
505240 99505240 1001 86380 86390 1
505281 99505281 1001 86380 86390 1
505220 99505220 1001 86380 86390 1
505904 99505904 1001 86380 86390 1
505905 99505905 1001 86380 86390 1
505842 99505842 1001 86380 86390 1
505959 99505959 1001 86380 86390 1
506446 99506446 1001 86380 86390 1
506472 99506472 1001 86380 86390 1
506501 99506501 1001 86380 86390 1
506529 99506529 1001 86380 86390 1
506556 99506556 1001 86380 86390 1
506066 99506066 1001 86380 86390 1
506128 99506128 1001 86380 86390 1
506141 99506141 1001 86380 86390 1
506673 99506673 1001 86380 86390 1
506752 99506752 1001 86380 86390 1
507222 99507222 1001 86380 86390 1
507366 99507366 1001 86380 86390 1
507341 99507341 1001 86380 86390 1
507241 99507241 1001 86380 86390 1
507139 99507139 1001 86380 86390 1
507064 99507064 1001 86380 86390 1
507057 99507057 1001 86380 86390 1
507148 99507148 1001 86380 86390 1
507162 99507162 1001 86380 86390 1
507216 99507216 1001 86380 86390 1
506848 99506848 1001 86380 86390 1
506966 99506966 1001 86380 86390 1
507429 99507429 1001 86380 86390 1
507495 99507495 1001 86380 86390 1
508068 99508068 1001 86380 86390 1
508081 99508081 1001 86380 86390 1
508064 99508064 1001 86380 86390 1
508106 99508106 1001 86380 86390 1
508197 99508197 1001 86380 86390 1
507979 99507979 1001 86380 86390 1
507915 99507915 1001 86380 86390 1
507967 99507967 1001 86380 86390 1
508011 99508011 1001 86380 86390 1
507844 99507844 1001 86380 86390 1
508001 99508001 1001 86380 86390 1
507721 99507721 1001 86380 86390 1
507774 99507774 1001 86380 86390 1
507674 99507674 1001 86380 86390 1
507752 99507752 1001 86380 86390 1
507795 99507795 1001 86380 86390 1
508350 99508350 1001 86380 86390 1
508407 99508407 1001 86380 86390 1
508949 99508949 1001 86380 86390 1
508968 99508968 1001 86380 86390 1
509069 99509069 1001 86380 86390 1
508831 99508831 1001 86380 86390 1
508845 99508845 1001 86380 86390 1
508772 99508772 1001 86380 86390 1
508557 99508557 1001 86380 86390 1
508483 99508483 1001 86380 86390 1
508654 99508654 1001 86380 86390 1
508502 99508502 1001 86380 86390 1
508515 99508515 1001 86380 86390 1
508529 99508529 1001 86380 86390 1
509258 99509258 1001 86380 86390 1
509168 99509168 1001 86380 86390 1
509078 99509078 1001 86380 86390 1
509222 99509222 1001 86380 86390 1
509147 99509147 1001 86380 86390 1
509698 99509698 1001 86380 86390 1
509690 99509690 1001 86380 86390 1
509386 99509386 1001 86380 86390 1
509350 99509350 1001 86380 86390 1
509325 99509325 1001 86380 86390 1
509419 99509419 1001 86380 86390 1
509987 99509987 1001 86380 86390 1
510605 99510605 1001 86380 86390 1
510660 99510660 1001 86380 86390 1
510483 99510483 1001 86380 86390 1
510410 99510410 1001 86380 86390 1
510437 99510437 1001 86380 86390 1
510375 99510375 1001 86380 86390 1
510124 99510124 1001 86380 86390 1
510164 99510164 1001 86380 86390 1
510203 99510203 1001 86380 86390 1
510244 99510244 1001 86380 86390 1
510258 99510258 1001 86380 86390 1
510299 99510299 1001 86380 86390 1
510876 99510876 1001 86380 86390 1
510773 99510773 1001 86380 86390 1
511513 99511513 1001 86380 86390 1
511180 99511180 1001 86380 86390 1
511209 99511209 1001 86380 86390 1
511313 99511313 1001 86380 86390 1
511202 99511202 1001 86380 86390 1
511318 99511318 1001 86380 86390 1
511045 99511045 1001 86380 86390 1
511123 99511123 1001 86380 86390 1
510983 99510983 1001 86380 86390 1
511705 99511705 1001 86380 86390 1
511656 99511656 1001 86380 86390 1
511645 99511645 1001 86380 86390 1
511596 99511596 1001 86380 86390 1
512251 99512251 1001 86380 86390 1
512243 99512243 1001 86380 86390 1
512192 99512192 1001 86380 86390 1
512284 99512284 1001 86380 86390 1
512208 99512208 1001 86380 86390 1
512250 99512250 1001 86380 86390 1
512136 99512136 1001 86380 86390 1
511983 99511983 1001 86380 86390 1
512056 99512056 1001 86380 86390 1
511946 99511946 1001 86380 86390 1
511805 99511805 1001 86380 86390 1
511935 99511935 1001 86380 86390 1
512445 99512445 1001 86380 86390 1
512528 99512528 1001 86380 86390 1
513117 99513117 1001 86380 86390 1
513186 99513186 1001 86380 86390 1
513137 99513137 1001 86380 86390 1
513099 99513099 1001 86380 86390 1
513061 99513061 1001 86380 86390 1
513000 99513000 1001 86380 86390 1
512865 99512865 1001 86380 86390 1
512931 99512931 1001 86380 86390 1
512814 99512814 1001 86380 86390 1
512996 99512996 1001 86380 86390 1
512717 99512717 1001 86380 86390 1
512655 99512655 1001 86380 86390 1
512681 99512681 1001 86380 86390 1
513410 99513410 1001 86380 86390 1
513361 99513361 1001 86380 86390 1
513852 99513852 1001 86380 86390 1
513883 99513883 1001 86380 86390 1
513935 99513935 1001 86380 86390 1
513766 99513766 1001 86380 86390 1
513652 99513652 1001 86380 86390 1
513770 99513770 1001 86380 86390 1
513628 99513628 1001 86380 86390 1
513542 99513542 1001 86380 86390 1
513537 99513537 1001 86380 86390 1
514164 99514164 1001 86380 86390 1
514142 99514142 1001 86380 86390 1
514747 99514747 1001 86380 86390 1
514698 99514698 1001 86380 86390 1
514817 99514817 1001 86380 86390 1
514538 99514538 1001 86380 86390 1
514578 99514578 1001 86380 86390 1
514555 99514555 1001 86380 86390 1
514534 99514534 1001 86380 86390 1
514560 99514560 1001 86380 86390 1
514251 99514251 1001 86380 86390 1
514433 99514433 1001 86380 86390 1
514409 99514409 1001 86380 86390 1
514371 99514371 1001 86380 86390 1
514254 99514254 1001 86380 86390 1
514948 99514948 1001 86380 86390 1
515055 99515055 1001 86380 86390 1
515017 99515017 1001 86380 86390 1
515636 99515636 1001 86380 86390 1
515364 99515364 1001 86380 86390 1
515355 99515355 1001 86380 86390 1
515421 99515421 1001 86380 86390 1
515307 99515307 1001 86380 86390 1
515386 99515386 1001 86380 86390 1
515154 99515154 1001 86380 86390 1
515155 99515155 1001 86380 86390 1
515248 99515248 1001 86380 86390 1
515123 99515123 1001 86380 86390 1
515719 99515719 1001 86380 86390 1
515733 99515733 1001 86380 86390 1
515863 99515863 1001 86380 86390 1
515825 99515825 1001 86380 86390 1
515726 99515726 1001 86380 86390 1
516345 99516345 1001 86380 86390 1
516346 99516346 1001 86380 86390 1
516281 99516281 1001 86380 86390 1
516205 99516205 1001 86380 86390 1
516143 99516143 1001 86380 86390 1
515922 99515922 1001 86380 86390 1
515961 99515961 1001 86380 86390 1
516055 99516055 1001 86380 86390 1
515965 99515965 1001 86380 86390 1
516665 99516665 1001 86380 86390 1
516589 99516589 1001 86380 86390 1
516524 99516524 1001 86380 86390 1
516629 99516629 1001 86380 86390 1
516583 99516583 1001 86380 86390 1
517184 99517184 1001 86380 86390 1
517267 99517267 1001 86380 86390 1
517206 99517206 1001 86380 86390 1
517078 99517078 1001 86380 86390 1
517083 99517083 1001 86380 86390 1
517022 99517022 1001 86380 86390 1
517077 99517077 1001 86380 86390 1
516756 99516756 1001 86380 86390 1
516821 99516821 1001 86380 86390 1
516745 99516745 1001 86380 86390 1
516771 99516771 1001 86380 86390 1
516778 99516778 1001 86380 86390 1
517477 99517477 1001 86380 86390 1
517414 99517414 1001 86380 86390 1
517531 99517531 1001 86380 86390 1
517397 99517397 1001 86380 86390 1
518098 99518098 1001 86380 86390 1
518127 99518127 1001 86380 86390 1
517985 99517985 1001 86380 86390 1
517999 99517999 1001 86380 86390 1
517962 99517962 1001 86380 86390 1
518083 99518083 1001 86380 86390 1
517934 99517934 1001 86380 86390 1
517795 99517795 1001 86380 86390 1
517758 99517758 1001 86380 86390 1
517799 99517799 1001 86380 86390 1
517825 99517825 1001 86380 86390 1
517580 99517580 1001 86380 86390 1
517660 99517660 1001 86380 86390 1
517675 99517675 1001 86380 86390 1
517573 99517573 1001 86380 86390 1
517654 99517654 1001 86380 86390 1
517707 99517707 1001 86380 86390 1
518203 99518203 1001 86380 86390 1
518931 99518931 1001 86380 86390 1
518970 99518970 1001 86380 86390 1
518976 99518976 1001 86380 86390 1
518804 99518804 1001 86380 86390 1
518783 99518783 1001 86380 86390 1
518723 99518723 1001 86380 86390 1
518403 99518403 1001 86380 86390 1
519636 99519636 1001 86380 86390 1
519753 99519753 1001 86380 86390 1
519741 99519741 1001 86380 86390 1
519620 99519620 1001 86380 86390 1
519711 99519711 1001 86380 86390 1
519479 99519479 1001 86380 86390 1
519480 99519480 1001 86380 86390 1
519606 99519606 1001 86380 86390 1
519959 99519959 1001 86380 86390 1
520012 99520012 1001 86380 86390 1
520462 99520462 1001 86380 86390 1
520514 99520514 1001 86380 86390 1
520313 99520313 1001 86380 86390 1
520236 99520236 1001 86380 86390 1
520158 99520158 1001 86380 86390 1
520028 99520028 1001 86380 86390 1
520793 99520793 1001 86380 86390 1
520691 99520691 1001 86380 86390 1
520796 99520796 1001 86380 86390 1
520648 99520648 1001 86380 86390 1
521421 99521421 1001 86380 86390 1
521320 99521320 1001 86380 86390 1
521452 99521452 1001 86380 86390 1
521322 99521322 1001 86380 86390 1
521211 99521211 1001 86380 86390 1
520971 99520971 1001 86380 86390 1
521013 99521013 1001 86380 86390 1
521671 99521671 1001 86380 86390 1
521633 99521633 1001 86380 86390 1
521627 99521627 1001 86380 86390 1
521501 99521501 1001 86380 86390 1
522116 99522116 1001 86380 86390 1
522133 99522133 1001 86380 86390 1
522278 99522278 1001 86380 86390 1
522110 99522110 1001 86380 86390 1
522215 99522215 1001 86380 86390 1
522039 99522039 1001 86380 86390 1
521949 99521949 1001 86380 86390 1
521817 99521817 1001 86380 86390 1
521756 99521756 1001 86380 86390 1
522363 99522363 1001 86380 86390 1
522390 99522390 1001 86380 86390 1
522967 99522967 1001 86380 86390 1
523090 99523090 1001 86380 86390 1
522971 99522971 1001 86380 86390 1
522950 99522950 1001 86380 86390 1
522810 99522810 1001 86380 86390 1
522785 99522785 1001 86380 86390 1
522871 99522871 1001 86380 86390 1
522615 99522615 1001 86380 86390 1
522594 99522594 1001 86380 86390 1
522662 99522662 1001 86380 86390 1
522521 99522521 1001 86380 86390 1
523158 99523158 1001 86380 86390 1
523222 99523222 1001 86380 86390 1
523313 99523313 1001 86380 86390 1
523240 99523240 1001 86380 86390 1
523318 99523318 1001 86380 86390 1
523768 99523768 1001 86380 86390 1
523866 99523866 1001 86380 86390 1
523695 99523695 1001 86380 86390 1
523463 99523463 1001 86380 86390 1
523387 99523387 1001 86380 86390 1
524063 99524063 1001 86380 86390 1
524051 99524051 1001 86380 86390 1
524142 99524142 1001 86380 86390 1
524053 99524053 1001 86380 86390 1
524056 99524056 1001 86380 86390 1
524018 99524018 1001 86380 86390 1
524096 99524096 1001 86380 86390 1
524578 99524578 1001 86380 86390 1
524626 99524626 1001 86380 86390 1
524515 99524515 1001 86380 86390 1
524478 99524478 1001 86380 86390 1
524163 99524163 1001 86380 86390 1
524203 99524203 1001 86380 86390 1
524347 99524347 1001 86380 86390 1
524338 99524338 1001 86380 86390 1
524169 99524169 1001 86380 86390 1
524173 99524173 1001 86380 86390 1
524252 99524252 1001 86380 86390 1
524783 99524783 1001 86380 86390 1
525579 99525579 1001 86380 86390 1
525492 99525492 1001 86380 86390 1
525227 99525227 1001 86380 86390 1
524990 99524990 1001 86380 86390 1
525017 99525017 1001 86380 86390 1
525084 99525084 1001 86380 86390 1
525115 99525115 1001 86380 86390 1
525079 99525079 1001 86380 86390 1
525715 99525715 1001 86380 86390 1
525780 99525780 1001 86380 86390 1
525703 99525703 1001 86380 86390 1
525682 99525682 1001 86380 86390 1
525658 99525658 1001 86380 86390 1
526282 99526282 1001 86380 86390 1
526347 99526347 1001 86380 86390 1
526270 99526270 1001 86380 86390 1
526350 99526350 1001 86380 86390 1
526262 99526262 1001 86380 86390 1
526277 99526277 1001 86380 86390 1
526381 99526381 1001 86380 86390 1
526212 99526212 1001 86380 86390 1
525984 99525984 1001 86380 86390 1
525994 99525994 1001 86380 86390 1
526487 99526487 1001 86380 86390 1
526516 99526516 1001 86380 86390 1
526581 99526581 1001 86380 86390 1
526522 99526522 1001 86380 86390 1
526600 99526600 1001 86380 86390 1
527162 99527162 1001 86380 86390 1
527125 99527125 1001 86380 86390 1
527090 99527090 1001 86380 86390 1
527184 99527184 1001 86380 86390 1
526889 99526889 1001 86380 86390 1
527044 99527044 1001 86380 86390 1
526870 99526870 1001 86380 86390 1
526719 99526719 1001 86380 86390 1
526655 99526655 1001 86380 86390 1
526701 99526701 1001 86380 86390 1
526718 99526718 1001 86380 86390 1
526796 99526796 1001 86380 86390 1
527273 99527273 1001 86380 86390 1
527443 99527443 1001 86380 86390 1
527323 99527323 1001 86380 86390 1
528015 99528015 1001 86380 86390 1
528056 99528056 1001 86380 86390 1
527878 99527878 1001 86380 86390 1
527970 99527970 1001 86380 86390 1
527740 99527740 1001 86380 86390 1
527716 99527716 1001 86380 86390 1
527850 99527850 1001 86380 86390 1
527611 99527611 1001 86380 86390 1
527561 99527561 1001 86380 86390 1
528725 99528725 1001 86380 86390 1
528843 99528843 1001 86380 86390 1
528494 99528494 1001 86380 86390 1
528626 99528626 1001 86380 86390 1
528294 99528294 1001 86380 86390 1
528349 99528349 1001 86380 86390 1
528401 99528401 1001 86380 86390 1
528390 99528390 1001 86380 86390 1
528353 99528353 1001 86380 86390 1
528435 99528435 1001 86380 86390 1
529056 99529056 1001 86380 86390 1
528996 99528996 1001 86380 86390 1
528948 99528948 1001 86380 86390 1
529640 99529640 1001 86380 86390 1
529709 99529709 1001 86380 86390 1
529719 99529719 1001 86380 86390 1
529636 99529636 1001 86380 86390 1
529501 99529501 1001 86380 86390 1
529514 99529514 1001 86380 86390 1
529438 99529438 1001 86380 86390 1
529452 99529452 1001 86380 86390 1
529429 99529429 1001 86380 86390 1
529521 99529521 1001 86380 86390 1
529151 99529151 1001 86380 86390 1
529219 99529219 1001 86380 86390 1
529144 99529144 1001 86380 86390 1
529834 99529834 1001 86380 86390 1
529787 99529787 1001 86380 86390 1
530504 99530504 1001 86380 86390 1
530536 99530536 1001 86380 86390 1
530486 99530486 1001 86380 86390 1
530551 99530551 1001 86380 86390 1
530285 99530285 1001 86380 86390 1
530337 99530337 1001 86380 86390 1
530187 99530187 1001 86380 86390 1
530252 99530252 1001 86380 86390 1
530256 99530256 1001 86380 86390 1
530085 99530085 1001 86380 86390 1
530707 99530707 1001 86380 86390 1
530645 99530645 1001 86380 86390 1
530673 99530673 1001 86380 86390 1
530677 99530677 1001 86380 86390 1
531345 99531345 1001 86380 86390 1
531295 99531295 1001 86380 86390 1
531309 99531309 1001 86380 86390 1
531358 99531358 1001 86380 86390 1
531272 99531272 1001 86380 86390 1
531032 99531032 1001 86380 86390 1
531007 99531007 1001 86380 86390 1
531170 99531170 1001 86380 86390 1
530878 99530878 1001 86380 86390 1
530829 99530829 1001 86380 86390 1
530913 99530913 1001 86380 86390 1
531506 99531506 1001 86380 86390 1
532172 99532172 1001 86380 86390 1
532176 99532176 1001 86380 86390 1
532007 99532007 1001 86380 86390 1
532085 99532085 1001 86380 86390 1
532047 99532047 1001 86380 86390 1
532195 99532195 1001 86380 86390 1
531899 99531899 1001 86380 86390 1
531966 99531966 1001 86380 86390 1
531816 99531816 1001 86380 86390 1
531920 99531920 1001 86380 86390 1
531947 99531947 1001 86380 86390 1
531883 99531883 1001 86380 86390 1
531741 99531741 1001 86380 86390 1
531755 99531755 1001 86380 86390 1
531764 99531764 1001 86380 86390 1
532268 99532268 1001 86380 86390 1
532944 99532944 1001 86380 86390 1
533004 99533004 1001 86380 86390 1
532954 99532954 1001 86380 86390 1
532636 99532636 1001 86380 86390 1
532781 99532781 1001 86380 86390 1
532642 99532642 1001 86380 86390 1
532761 99532761 1001 86380 86390 1
532558 99532558 1001 86380 86390 1
532443 99532443 1001 86380 86390 1
532521 99532521 1001 86380 86390 1
532534 99532534 1001 86380 86390 1
532419 99532419 1001 86380 86390 1
532616 99532616 1001 86380 86390 1
532604 99532604 1001 86380 86390 1
532449 99532449 1001 86380 86390 1
532475 99532475 1001 86380 86390 1
533097 99533097 1001 86380 86390 1
533190 99533190 1001 86380 86390 1
533218 99533218 1001 86380 86390 1
533196 99533196 1001 86380 86390 1
533747 99533747 1001 86380 86390 1
533814 99533814 1001 86380 86390 1
533698 99533698 1001 86380 86390 1
533763 99533763 1001 86380 86390 1
533673 99533673 1001 86380 86390 1
533471 99533471 1001 86380 86390 1
533486 99533486 1001 86380 86390 1
533525 99533525 1001 86380 86390 1
533474 99533474 1001 86380 86390 1
533500 99533500 1001 86380 86390 1
533449 99533449 1001 86380 86390 1
533594 99533594 1001 86380 86390 1
533621 99533621 1001 86380 86390 1
533647 99533647 1001 86380 86390 1
533433 99533433 1001 86380 86390 1
533408 99533408 1001 86380 86390 1
533654 99533654 1001 86380 86390 1
533872 99533872 1001 86380 86390 1
533903 99533903 1001 86380 86390 1
533916 99533916 1001 86380 86390 1
533982 99533982 1001 86380 86390 1
533971 99533971 1001 86380 86390 1
534574 99534574 1001 86380 86390 1
534555 99534555 1001 86380 86390 1
534300 99534300 1001 86380 86390 1
534303 99534303 1001 86380 86390 1
534426 99534426 1001 86380 86390 1
534154 99534154 1001 86380 86390 1
534258 99534258 1001 86380 86390 1
534077 99534077 1001 86380 86390 1
534117 99534117 1001 86380 86390 1
534237 99534237 1001 86380 86390 1
534113 99534113 1001 86380 86390 1
534230 99534230 1001 86380 86390 1
534885 99534885 1001 86380 86390 1
535343 99535343 1001 86380 86390 1
535358 99535358 1001 86380 86390 1
535320 99535320 1001 86380 86390 1
535483 99535483 1001 86380 86390 1
535336 99535336 1001 86380 86390 1
535506 99535506 1001 86380 86390 1
535342 99535342 1001 86380 86390 1
535267 99535267 1001 86380 86390 1
535204 99535204 1001 86380 86390 1
534988 99534988 1001 86380 86390 1
534924 99534924 1001 86380 86390 1
534991 99534991 1001 86380 86390 1
535031 99535031 1001 86380 86390 1
535520 99535520 1001 86380 86390 1
535522 99535522 1001 86380 86390 1
535549 99535549 1001 86380 86390 1
535693 99535693 1001 86380 86390 1
535579 99535579 1001 86380 86390 1
535713 99535713 1001 86380 86390 1
536145 99536145 1001 86380 86390 1
536304 99536304 1001 86380 86390 1
536218 99536218 1001 86380 86390 1
536122 99536122 1001 86380 86390 1
536085 99536085 1001 86380 86390 1
535930 99535930 1001 86380 86390 1
535832 99535832 1001 86380 86390 1
535910 99535910 1001 86380 86390 1
535798 99535798 1001 86380 86390 1
535747 99535747 1001 86380 86390 1
535869 99535869 1001 86380 86390 1
536453 99536453 1001 86380 86390 1
536505 99536505 1001 86380 86390 1
536510 99536510 1001 86380 86390 1
536461 99536461 1001 86380 86390 1
537099 99537099 1001 86380 86390 1
537162 99537162 1001 86380 86390 1
537014 99537014 1001 86380 86390 1
537095 99537095 1001 86380 86390 1
536968 99536968 1001 86380 86390 1
536915 99536915 1001 86380 86390 1
536610 99536610 1001 86380 86390 1
536714 99536714 1001 86380 86390 1
536586 99536586 1001 86380 86390 1
536742 99536742 1001 86380 86390 1
536717 99536717 1001 86380 86390 1
536617 99536617 1001 86380 86390 1
536657 99536657 1001 86380 86390 1
537165 99537165 1001 86380 86390 1
537928 99537928 1001 86380 86390 1
537892 99537892 1001 86380 86390 1
537973 99537973 1001 86380 86390 1
537696 99537696 1001 86380 86390 1
537751 99537751 1001 86380 86390 1
537652 99537652 1001 86380 86390 1
537447 99537447 1001 86380 86390 1
537442 99537442 1001 86380 86390 1
537520 99537520 1001 86380 86390 1
537391 99537391 1001 86380 86390 1
537483 99537483 1001 86380 86390 1
538062 99538062 1001 86380 86390 1
538038 99538038 1001 86380 86390 1
538128 99538128 1001 86380 86390 1
538158 99538158 1001 86380 86390 1
538146 99538146 1001 86380 86390 1
538676 99538676 1001 86380 86390 1
538707 99538707 1001 86380 86390 1
538633 99538633 1001 86380 86390 1
538427 99538427 1001 86380 86390 1
538207 99538207 1001 86380 86390 1
538348 99538348 1001 86380 86390 1
538827 99538827 1001 86380 86390 1
538983 99538983 1001 86380 86390 1
538986 99538986 1001 86380 86390 1
538948 99538948 1001 86380 86390 1
539440 99539440 1001 86380 86390 1
539621 99539621 1001 86380 86390 1
539548 99539548 1001 86380 86390 1
539350 99539350 1001 86380 86390 1
539376 99539376 1001 86380 86390 1
539368 99539368 1001 86380 86390 1
539176 99539176 1001 86380 86390 1
539076 99539076 1001 86380 86390 1
539089 99539089 1001 86380 86390 1
539082 99539082 1001 86380 86390 1
539809 99539809 1001 86380 86390 1
539437 99539437 1001 86380 86390 1
539747 99539747 1001 86380 86390 1
539800 99539800 1001 86380 86390 1
539792 99539792 1001 86380 86390 1
540431 99540431 1001 86380 86390 1
540279 99540279 1001 86380 86390 1
540384 99540384 1001 86380 86390 1
540322 99540322 1001 86380 86390 1
540223 99540223 1001 86380 86390 1
540057 99540057 1001 86380 86390 1
540227 99540227 1001 86380 86390 1
540176 99540176 1001 86380 86390 1
540074 99540074 1001 86380 86390 1
540231 99540231 1001 86380 86390 1
539924 99539924 1001 86380 86390 1
539906 99539906 1001 86380 86390 1
540555 99540555 1001 86380 86390 1
540602 99540602 1001 86380 86390 1
540476 99540476 1001 86380 86390 1
541130 99541130 1001 86380 86390 1
541209 99541209 1001 86380 86390 1
541274 99541274 1001 86380 86390 1
541224 99541224 1001 86380 86390 1
541160 99541160 1001 86380 86390 1
541283 99541283 1001 86380 86390 1
541011 99541011 1001 86380 86390 1
540894 99540894 1001 86380 86390 1
540979 99540979 1001 86380 86390 1
541035 99541035 1001 86380 86390 1
540880 99540880 1001 86380 86390 1
540870 99540870 1001 86380 86390 1
541470 99541470 1001 86380 86390 1
541919 99541919 1001 86380 86390 1
542102 99542102 1001 86380 86390 1
541749 99541749 1001 86380 86390 1
541726 99541726 1001 86380 86390 1
542221 99542221 1001 86380 86390 1
542262 99542262 1001 86380 86390 1
542870 99542870 1001 86380 86390 1
542911 99542911 1001 86380 86390 1
542862 99542862 1001 86380 86390 1
542838 99542838 1001 86380 86390 1
542943 99542943 1001 86380 86390 1
542684 99542684 1001 86380 86390 1
542420 99542420 1001 86380 86390 1
542472 99542472 1001 86380 86390 1
542511 99542511 1001 86380 86390 1
542487 99542487 1001 86380 86390 1
543032 99543032 1001 86380 86390 1
543569 99543569 1001 86380 86390 1
543701 99543701 1001 86380 86390 1
543653 99543653 1001 86380 86390 1
543764 99543764 1001 86380 86390 1
543398 99543398 1001 86380 86390 1
543452 99543452 1001 86380 86390 1
543375 99543375 1001 86380 86390 1
543494 99543494 1001 86380 86390 1
543520 99543520 1001 86380 86390 1
543176 99543176 1001 86380 86390 1
543244 99543244 1001 86380 86390 1
543194 99543194 1001 86380 86390 1
543249 99543249 1001 86380 86390 1
543316 99543316 1001 86380 86390 1
543802 99543802 1001 86380 86390 1
543830 99543830 1001 86380 86390 1
544461 99544461 1001 86380 86390 1
544575 99544575 1001 86380 86390 1
544588 99544588 1001 86380 86390 1
544222 99544222 1001 86380 86390 1
544109 99544109 1001 86380 86390 1
544136 99544136 1001 86380 86390 1
544000 99544000 1001 86380 86390 1
544626 99544626 1001 86380 86390 1
544717 99544717 1001 86380 86390 1
435565 405 1001 30420 30777 1
506666 1041 1001 43400 43699 1
517503 691 1001 66880 67180 1
537454 734 1002 32219 36794 1
400018 99400018 1001 86380 86390 1
400232 99400232 1001 86380 86390 1
400256 99400256 1001 86380 86390 1
400542 99400542 1001 86380 86390 1
400601 99400601 1001 86380 86390 1
400657 99400657 1001 86380 86390 1
400721 99400721 1001 86380 86390 1
400700 99400700 1001 86380 86390 1
400753 99400753 1001 86380 86390 1
400938 99400938 1001 86380 86390 1
401020 99401020 1001 86380 86390 1
401123 99401123 1001 86380 86390 1
401102 99401102 1001 86380 86390 1
401236 99401236 1001 86380 86390 1
401253 99401253 1001 86380 86390 1
401226 99401226 1001 86380 86390 1
401368 99401368 1001 86380 86390 1
401513 99401513 1001 86380 86390 1
401697 99401697 1001 86380 86390 1
401929 99401929 1001 86380 86390 1
401839 99401839 1001 86380 86390 1
402191 99402191 1001 86380 86390 1
402196 99402196 1001 86380 86390 1
402285 99402285 1001 86380 86390 1
402422 99402422 1001 86380 86390 1
402389 99402389 1001 86380 86390 1
402561 99402561 1001 86380 86390 1
402492 99402492 1001 86380 86390 1
402708 99402708 1001 86380 86390 1
402738 99402738 1001 86380 86390 1
402921 99402921 1001 86380 86390 1
402955 99402955 1001 86380 86390 1
402906 99402906 1001 86380 86390 1
402933 99402933 1001 86380 86390 1
403050 99403050 1001 86380 86390 1
403188 99403188 1001 86380 86390 1
403336 99403336 1001 86380 86390 1
403615 99403615 1001 86380 86390 1
403727 99403727 1001 86380 86390 1
403883 99403883 1001 86380 86390 1
404107 99404107 1001 86380 86390 1
404140 99404140 1001 86380 86390 1
404212 99404212 1001 86380 86390 1
404582 99404582 1001 86380 86390 1
404744 99404744 1001 86380 86390 1
404588 99404588 1001 86380 86390 1
405055 99405055 1001 86380 86390 1
405211 99405211 1001 86380 86390 1
405278 99405278 1001 86380 86390 1
405311 99405311 1001 86380 86390 1
405428 99405428 1001 86380 86390 1
405459 99405459 1001 86380 86390 1
405479 99405479 1001 86380 86390 1
405997 99405997 1001 86380 86390 1
406132 99406132 1001 86380 86390 1
406242 99406242 1001 86380 86390 1
406220 99406220 1001 86380 86390 1
406328 99406328 1001 86380 86390 1
406357 99406357 1001 86380 86390 1
406672 99406672 1001 86380 86390 1
406667 99406667 1001 86380 86390 1
406632 99406632 1001 86380 86390 1
406818 99406818 1001 86380 86390 1
406841 99406841 1001 86380 86390 1
407078 99407078 1001 86380 86390 1
407263 99407263 1001 86380 86390 1
407264 99407264 1001 86380 86390 1
407416 99407416 1001 86380 86390 1
407363 99407363 1001 86380 86390 1
407421 99407421 1001 86380 86390 1
407758 99407758 1001 86380 86390 1
407678 99407678 1001 86380 86390 1
407680 99407680 1001 86380 86390 1
407941 99407941 1001 86380 86390 1
407957 99407957 1001 86380 86390 1
408048 99408048 1001 86380 86390 1
408496 99408496 1001 86380 86390 1
408434 99408434 1001 86380 86390 1
408472 99408472 1001 86380 86390 1
408622 99408622 1001 86380 86390 1
408627 99408627 1001 86380 86390 1
408637 99408637 1001 86380 86390 1
408666 99408666 1001 86380 86390 1
408709 99408709 1001 86380 86390 1
408828 99408828 1001 86380 86390 1
409156 99409156 1001 86380 86390 1
409376 99409376 1001 86380 86390 1
409563 99409563 1001 86380 86390 1
409522 99409522 1001 86380 86390 1
409592 99409592 1001 86380 86390 1
409503 99409503 1001 86380 86390 1
409599 99409599 1001 86380 86390 1
409738 99409738 1001 86380 86390 1
409872 99409872 1001 86380 86390 1
409898 99409898 1001 86380 86390 1
409948 99409948 1001 86380 86390 1
410072 99410072 1001 86380 86390 1
410342 99410342 1001 86380 86390 1
410344 99410344 1001 86380 86390 1
410347 99410347 1001 86380 86390 1
410411 99410411 1001 86380 86390 1
410590 99410590 1001 86380 86390 1
410703 99410703 1001 86380 86390 1
410734 99410734 1001 86380 86390 1
411288 99411288 1001 86380 86390 1
411364 99411364 1001 86380 86390 1
411376 99411376 1001 86380 86390 1
411649 99411649 1001 86380 86390 1
411686 99411686 1001 86380 86390 1
411708 99411708 1001 86380 86390 1
411896 99411896 1001 86380 86390 1
412077 99412077 1001 86380 86390 1
412133 99412133 1001 86380 86390 1
412164 99412164 1001 86380 86390 1
412436 99412436 1001 86380 86390 1
413620 99413620 1001 86380 86390 1
413475 99413475 1001 86380 86390 1
413656 99413656 1001 86380 86390 1
413465 99413465 1001 86380 86390 1
413010 99413010 1001 86380 86390 1
413224 99413224 1001 86380 86390 1
413247 99413247 1001 86380 86390 1
412943 99412943 1001 86380 86390 1
412856 99412856 1001 86380 86390 1
412637 99412637 1001 86380 86390 1
412745 99412745 1001 86380 86390 1
413744 99413744 1001 86380 86390 1
415320 99415320 1001 86380 86390 1
415268 99415268 1001 86380 86390 1
415125 99415125 1001 86380 86390 1
415273 99415273 1001 86380 86390 1
415072 99415072 1001 86380 86390 1
414821 99414821 1001 86380 86390 1
414804 99414804 1001 86380 86390 1
414887 99414887 1001 86380 86390 1
414792 99414792 1001 86380 86390 1
414891 99414891 1001 86380 86390 1
414404 99414404 1001 86380 86390 1
414501 99414501 1001 86380 86390 1
416837 99416837 1001 86380 86390 1
416641 99416641 1001 86380 86390 1
416238 99416238 1001 86380 86390 1
416483 99416483 1001 86380 86390 1
416225 99416225 1001 86380 86390 1
416150 99416150 1001 86380 86390 1
416328 99416328 1001 86380 86390 1
416536 99416536 1001 86380 86390 1
416393 99416393 1001 86380 86390 1
416180 99416180 1001 86380 86390 1
415937 99415937 1001 86380 86390 1
416065 99416065 1001 86380 86390 1
417280 99417280 1001 86380 86390 1
417054 99417054 1001 86380 86390 1
418620 99418620 1001 86380 86390 1
418504 99418504 1001 86380 86390 1
418487 99418487 1001 86380 86390 1
418586 99418586 1001 86380 86390 1
418659 99418659 1001 86380 86390 1
418565 99418565 1001 86380 86390 1
418721 99418721 1001 86380 86390 1
418179 99418179 1001 86380 86390 1
418058 99418058 1001 86380 86390 1
418180 99418180 1001 86380 86390 1
418394 99418394 1001 86380 86390 1
418090 99418090 1001 86380 86390 1
418299 99418299 1001 86380 86390 1
417752 99417752 1001 86380 86390 1
417727 99417727 1001 86380 86390 1
418034 99418034 1001 86380 86390 1
418828 99418828 1001 86380 86390 1
419007 99419007 1001 86380 86390 1
419147 99419147 1001 86380 86390 1
419012 99419012 1001 86380 86390 1
420279 99420279 1001 86380 86390 1
419770 99419770 1001 86380 86390 1
419880 99419880 1001 86380 86390 1
419886 99419886 1001 86380 86390 1
419923 99419923 1001 86380 86390 1
419903 99419903 1001 86380 86390 1
419592 99419592 1001 86380 86390 1
419406 99419406 1001 86380 86390 1
419433 99419433 1001 86380 86390 1
420712 99420712 1001 86380 86390 1
420599 99420599 1001 86380 86390 1
420502 99420502 1001 86380 86390 1
420477 99420477 1001 86380 86390 1
420767 99420767 1001 86380 86390 1
422004 99422004 1001 86380 86390 1
421872 99421872 1001 86380 86390 1
422056 99422056 1001 86380 86390 1
421760 99421760 1001 86380 86390 1
421804 99421804 1001 86380 86390 1
421961 99421961 1001 86380 86390 1
421587 99421587 1001 86380 86390 1
421488 99421488 1001 86380 86390 1
421473 99421473 1001 86380 86390 1
421146 99421146 1001 86380 86390 1
420866 99420866 1001 86380 86390 1
421197 99421197 1001 86380 86390 1
422440 99422440 1001 86380 86390 1
422444 99422444 1001 86380 86390 1
422494 99422494 1001 86380 86390 1
423505 99423505 1001 86380 86390 1
423374 99423374 1001 86380 86390 1
423465 99423465 1001 86380 86390 1
423635 99423635 1001 86380 86390 1
423398 99423398 1001 86380 86390 1
423057 99423057 1001 86380 86390 1
423227 99423227 1001 86380 86390 1
423281 99423281 1001 86380 86390 1
422788 99422788 1001 86380 86390 1
423915 99423915 1001 86380 86390 1
423943 99423943 1001 86380 86390 1
425016 99425016 1001 86380 86390 1
424942 99424942 1001 86380 86390 1
424973 99424973 1001 86380 86390 1
424611 99424611 1001 86380 86390 1
424154 99424154 1001 86380 86390 1
424478 99424478 1001 86380 86390 1
425689 99425689 1001 86380 86390 1
425776 99425776 1001 86380 86390 1
425610 99425610 1001 86380 86390 1
425672 99425672 1001 86380 86390 1
425795 99425795 1001 86380 86390 1
426991 99426991 1001 86380 86390 1
426993 99426993 1001 86380 86390 1
426491 99426491 1001 86380 86390 1
426681 99426681 1001 86380 86390 1
425893 99425893 1001 86380 86390 1
426015 99426015 1001 86380 86390 1
427500 99427500 1001 86380 86390 1
427430 99427430 1001 86380 86390 1
427231 99427231 1001 86380 86390 1
428138 99428138 1001 86380 86390 1
428131 99428131 1001 86380 86390 1
427932 99427932 1001 86380 86390 1
428270 99428270 1001 86380 86390 1
427653 99427653 1001 86380 86390 1
427824 99427824 1001 86380 86390 1
427695 99427695 1001 86380 86390 1
427747 99427747 1001 86380 86390 1
427801 99427801 1001 86380 86390 1
429159 99429159 1001 86380 86390 1
430317 99430317 1001 86380 86390 1
430348 99430348 1001 86380 86390 1
429615 99429615 1001 86380 86390 1
429886 99429886 1001 86380 86390 1
429765 99429765 1001 86380 86390 1
429345 99429345 1001 86380 86390 1
429180 99429180 1001 86380 86390 1
429398 99429398 1001 86380 86390 1
429282 99429282 1001 86380 86390 1
429313 99429313 1001 86380 86390 1
429562 99429562 1001 86380 86390 1
430664 99430664 1001 86380 86390 1
430724 99430724 1001 86380 86390 1
431961 99431961 1001 86380 86390 1
432013 99432013 1001 86380 86390 1
431783 99431783 1001 86380 86390 1
432049 99432049 1001 86380 86390 1
431628 99431628 1001 86380 86390 1
431419 99431419 1001 86380 86390 1
431327 99431327 1001 86380 86390 1
431171 99431171 1001 86380 86390 1
431100 99431100 1001 86380 86390 1
431057 99431057 1001 86380 86390 1
431255 99431255 1001 86380 86390 1
432305 99432305 1001 86380 86390 1
432330 99432330 1001 86380 86390 1
432264 99432264 1001 86380 86390 1
432240 99432240 1001 86380 86390 1
432452 99432452 1001 86380 86390 1
433592 99433592 1001 86380 86390 1
433572 99433572 1001 86380 86390 1
433544 99433544 1001 86380 86390 1
433240 99433240 1001 86380 86390 1
432912 99432912 1001 86380 86390 1
433087 99433087 1001 86380 86390 1
432748 99432748 1001 86380 86390 1
432613 99432613 1001 86380 86390 1
432786 99432786 1001 86380 86390 1
432875 99432875 1001 86380 86390 1
433858 99433858 1001 86380 86390 1
433911 99433911 1001 86380 86390 1
435085 99435085 1001 86380 86390 1
435390 99435390 1001 86380 86390 1
434895 99434895 1001 86380 86390 1
434649 99434649 1001 86380 86390 1
434906 99434906 1001 86380 86390 1
434632 99434632 1001 86380 86390 1
434314 99434314 1001 86380 86390 1
434470 99434470 1001 86380 86390 1
434518 99434518 1001 86380 86390 1
434437 99434437 1001 86380 86390 1
434529 99434529 1001 86380 86390 1
435623 99435623 1001 86380 86390 1
435830 99435830 1001 86380 86390 1
435806 99435806 1001 86380 86390 1
435840 99435840 1001 86380 86390 1
435620 99435620 1001 86380 86390 1
435699 99435699 1001 86380 86390 1
436914 99436914 1001 86380 86390 1
436784 99436784 1001 86380 86390 1
436811 99436811 1001 86380 86390 1
436859 99436859 1001 86380 86390 1
436931 99436931 1001 86380 86390 1
436773 99436773 1001 86380 86390 1
436821 99436821 1001 86380 86390 1
437015 99437015 1001 86380 86390 1
436137 99436137 1001 86380 86390 1
436043 99436043 1001 86380 86390 1
436319 99436319 1001 86380 86390 1
436274 99436274 1001 86380 86390 1
300021 99300021 1001 86380 86390 1
300074 99300074 1001 86380 86390 1
300703 99300703 1001 86380 86390 1
300663 99300663 1001 86380 86390 1
300535 99300535 1001 86380 86390 1
300318 99300318 1001 86380 86390 1
300479 99300479 1001 86380 86390 1
300340 99300340 1001 86380 86390 1
300228 99300228 1001 86380 86390 1
300132 99300132 1001 86380 86390 1
300314 99300314 1001 86380 86390 1
300765 99300765 1001 86380 86390 1
300743 99300743 1001 86380 86390 1
301377 99301377 1001 86380 86390 1
301444 99301444 1001 86380 86390 1
301532 99301532 1001 86380 86390 1
301448 99301448 1001 86380 86390 1
301449 99301449 1001 86380 86390 1
301171 99301171 1001 86380 86390 1
301075 99301075 1001 86380 86390 1
300985 99300985 1001 86380 86390 1
301696 99301696 1001 86380 86390 1
301593 99301593 1001 86380 86390 1
301749 99301749 1001 86380 86390 1
301621 99301621 1001 86380 86390 1
301571 99301571 1001 86380 86390 1
301667 99301667 1001 86380 86390 1
302047 99302047 1001 86380 86390 1
302153 99302153 1001 86380 86390 1
301972 99301972 1001 86380 86390 1
302002 99302002 1001 86380 86390 1
302030 99302030 1001 86380 86390 1
302097 99302097 1001 86380 86390 1
302585 99302585 1001 86380 86390 1
302534 99302534 1001 86380 86390 1
302177 99302177 1001 86380 86390 1
303045 99303045 1001 86380 86390 1
303075 99303075 1001 86380 86390 1
303127 99303127 1001 86380 86390 1
302824 99302824 1001 86380 86390 1
302967 99302967 1001 86380 86390 1
302957 99302957 1001 86380 86390 1
302841 99302841 1001 86380 86390 1
302742 99302742 1001 86380 86390 1
302756 99302756 1001 86380 86390 1
302758 99302758 1001 86380 86390 1
303244 99303244 1001 86380 86390 1
303369 99303369 1001 86380 86390 1
303932 99303932 1001 86380 86390 1
303966 99303966 1001 86380 86390 1
303980 99303980 1001 86380 86390 1
303638 99303638 1001 86380 86390 1
303756 99303756 1001 86380 86390 1
303679 99303679 1001 86380 86390 1
303516 99303516 1001 86380 86390 1
303565 99303565 1001 86380 86390 1
304137 99304137 1001 86380 86390 1
304189 99304189 1001 86380 86390 1
304228 99304228 1001 86380 86390 1
304828 99304828 1001 86380 86390 1
304676 99304676 1001 86380 86390 1
304715 99304715 1001 86380 86390 1
304793 99304793 1001 86380 86390 1
304550 99304550 1001 86380 86390 1
304493 99304493 1001 86380 86390 1
304573 99304573 1001 86380 86390 1
304423 99304423 1001 86380 86390 1
304361 99304361 1001 86380 86390 1
304325 99304325 1001 86380 86390 1
304341 99304341 1001 86380 86390 1
304861 99304861 1001 86380 86390 1
304862 99304862 1001 86380 86390 1
305060 99305060 1001 86380 86390 1
305036 99305036 1001 86380 86390 1
305544 99305544 1001 86380 86390 1
305519 99305519 1001 86380 86390 1
305622 99305622 1001 86380 86390 1
305653 99305653 1001 86380 86390 1
305668 99305668 1001 86380 86390 1
305502 99305502 1001 86380 86390 1
305289 99305289 1001 86380 86390 1
305383 99305383 1001 86380 86390 1
305479 99305479 1001 86380 86390 1
305209 99305209 1001 86380 86390 1
305120 99305120 1001 86380 86390 1
305123 99305123 1001 86380 86390 1
305189 99305189 1001 86380 86390 1
305139 99305139 1001 86380 86390 1
500133 99500133 1001 86380 86390 1
500712 99500712 1001 86380 86390 1
500661 99500661 1001 86380 86390 1
500728 99500728 1001 86380 86390 1
500730 99500730 1001 86380 86390 1
500693 99500693 1001 86380 86390 1
500440 99500440 1001 86380 86390 1
500589 99500589 1001 86380 86390 1
500591 99500591 1001 86380 86390 1
500516 99500516 1001 86380 86390 1
500312 99500312 1001 86380 86390 1
500390 99500390 1001 86380 86390 1
500222 99500222 1001 86380 86390 1
500340 99500340 1001 86380 86390 1
500289 99500289 1001 86380 86390 1
500269 99500269 1001 86380 86390 1
500956 99500956 1001 86380 86390 1
500946 99500946 1001 86380 86390 1
500936 99500936 1001 86380 86390 1
500976 99500976 1001 86380 86390 1
501637 99501637 1001 86380 86390 1
501357 99501357 1001 86380 86390 1
501423 99501423 1001 86380 86390 1
501363 99501363 1001 86380 86390 1
501402 99501402 1001 86380 86390 1
501072 99501072 1001 86380 86390 1
501165 99501165 1001 86380 86390 1
501118 99501118 1001 86380 86390 1
501029 99501029 1001 86380 86390 1
501185 99501185 1001 86380 86390 1
501225 99501225 1001 86380 86390 1
501679 99501679 1001 86380 86390 1
501693 99501693 1001 86380 86390 1
501824 99501824 1001 86380 86390 1
501827 99501827 1001 86380 86390 1
502422 99502422 1001 86380 86390 1
502122 99502122 1001 86380 86390 1
501870 99501870 1001 86380 86390 1
502503 99502503 1001 86380 86390 1
502611 99502611 1001 86380 86390 1
502575 99502575 1001 86380 86390 1
503151 99503151 1001 86380 86390 1
503244 99503244 1001 86380 86390 1
503196 99503196 1001 86380 86390 1
502925 99502925 1001 86380 86390 1
502968 99502968 1001 86380 86390 1
502874 99502874 1001 86380 86390 1
503315 99503315 1001 86380 86390 1
503457 99503457 1001 86380 86390 1
503324 99503324 1001 86380 86390 1
503417 99503417 1001 86380 86390 1
504086 99504086 1001 86380 86390 1
504058 99504058 1001 86380 86390 1
503969 99503969 1001 86380 86390 1
504116 99504116 1001 86380 86390 1
503797 99503797 1001 86380 86390 1
503837 99503837 1001 86380 86390 1
503505 99503505 1001 86380 86390 1
503546 99503546 1001 86380 86390 1
504270 99504270 1001 86380 86390 1
504298 99504298 1001 86380 86390 1
504299 99504299 1001 86380 86390 1
504250 99504250 1001 86380 86390 1
504173 99504173 1001 86380 86390 1
504266 99504266 1001 86380 86390 1
504139 99504139 1001 86380 86390 1
504855 99504855 1001 86380 86390 1
504856 99504856 1001 86380 86390 1
504819 99504819 1001 86380 86390 1
504850 99504850 1001 86380 86390 1
504611 99504611 1001 86380 86390 1
504704 99504704 1001 86380 86390 1
504552 99504552 1001 86380 86390 1
504582 99504582 1001 86380 86390 1
504621 99504621 1001 86380 86390 1
504517 99504517 1001 86380 86390 1
504453 99504453 1001 86380 86390 1
504325 99504325 1001 86380 86390 1
504455 99504455 1001 86380 86390 1
504370 99504370 1001 86380 86390 1
504448 99504448 1001 86380 86390 1
504449 99504449 1001 86380 86390 1
504955 99504955 1001 86380 86390 1
505048 99505048 1001 86380 86390 1
505126 99505126 1001 86380 86390 1
504946 99504946 1001 86380 86390 1
505107 99505107 1001 86380 86390 1
504952 99504952 1001 86380 86390 1
505675 99505675 1001 86380 86390 1
505688 99505688 1001 86380 86390 1
505758 99505758 1001 86380 86390 1
505428 99505428 1001 86380 86390 1
505533 99505533 1001 86380 86390 1
505168 99505168 1001 86380 86390 1
505186 99505186 1001 86380 86390 1
505200 99505200 1001 86380 86390 1
505838 99505838 1001 86380 86390 1
505826 99505826 1001 86380 86390 1
505791 99505791 1001 86380 86390 1
505896 99505896 1001 86380 86390 1
506468 99506468 1001 86380 86390 1
506419 99506419 1001 86380 86390 1
506575 99506575 1001 86380 86390 1
506278 99506278 1001 86380 86390 1
506370 99506370 1001 86380 86390 1
506387 99506387 1001 86380 86390 1
506286 99506286 1001 86380 86390 1
506132 99506132 1001 86380 86390 1
506160 99506160 1001 86380 86390 1
506070 99506070 1001 86380 86390 1
506075 99506075 1001 86380 86390 1
506776 99506776 1001 86380 86390 1
506792 99506792 1001 86380 86390 1
506663 99506663 1001 86380 86390 1
507372 99507372 1001 86380 86390 1
507328 99507328 1001 86380 86390 1
507304 99507304 1001 86380 86390 1
506841 99506841 1001 86380 86390 1
506986 99506986 1001 86380 86390 1
506949 99506949 1001 86380 86390 1
506833 99506833 1001 86380 86390 1
506820 99506820 1001 86380 86390 1
507002 99507002 1001 86380 86390 1
506808 99506808 1001 86380 86390 1
506939 99506939 1001 86380 86390 1
506823 99506823 1001 86380 86390 1
507616 99507616 1001 86380 86390 1
507423 99507423 1001 86380 86390 1
507593 99507593 1001 86380 86390 1
507451 99507451 1001 86380 86390 1
507467 99507467 1001 86380 86390 1
508234 99508234 1001 86380 86390 1
508155 99508155 1001 86380 86390 1
507996 99507996 1001 86380 86390 1
507972 99507972 1001 86380 86390 1
507999 99507999 1001 86380 86390 1
507858 99507858 1001 86380 86390 1
508028 99508028 1001 86380 86390 1
507757 99507757 1001 86380 86390 1
507783 99507783 1001 86380 86390 1
507758 99507758 1001 86380 86390 1
507659 99507659 1001 86380 86390 1
507713 99507713 1001 86380 86390 1
507677 99507677 1001 86380 86390 1
508390 99508390 1001 86380 86390 1
508305 99508305 1001 86380 86390 1
508439 99508439 1001 86380 86390 1
509044 99509044 1001 86380 86390 1
508901 99508901 1001 86380 86390 1
508996 99508996 1001 86380 86390 1
508856 99508856 1001 86380 86390 1
508691 99508691 1001 86380 86390 1
508825 99508825 1001 86380 86390 1
508839 99508839 1001 86380 86390 1
508674 99508674 1001 86380 86390 1
508545 99508545 1001 86380 86390 1
508501 99508501 1001 86380 86390 1
508477 99508477 1001 86380 86390 1
509205 99509205 1001 86380 86390 1
509115 99509115 1001 86380 86390 1
509089 99509089 1001 86380 86390 1
509156 99509156 1001 86380 86390 1
509234 99509234 1001 86380 86390 1
509183 99509183 1001 86380 86390 1
509106 99509106 1001 86380 86390 1
509236 99509236 1001 86380 86390 1
509187 99509187 1001 86380 86390 1
509869 99509869 1001 86380 86390 1
509767 99509767 1001 86380 86390 1
509892 99509892 1001 86380 86390 1
509546 99509546 1001 86380 86390 1
509614 99509614 1001 86380 86390 1
509396 99509396 1001 86380 86390 1
509476 99509476 1001 86380 86390 1
509311 99509311 1001 86380 86390 1
509420 99509420 1001 86380 86390 1
510682 99510682 1001 86380 86390 1
510646 99510646 1001 86380 86390 1
510596 99510596 1001 86380 86390 1
510405 99510405 1001 86380 86390 1
510331 99510331 1001 86380 86390 1
510167 99510167 1001 86380 86390 1
510286 99510286 1001 86380 86390 1
510879 99510879 1001 86380 86390 1
511026 99511026 1001 86380 86390 1
511124 99511124 1001 86380 86390 1
511616 99511616 1001 86380 86390 1
511592 99511592 1001 86380 86390 1
511580 99511580 1001 86380 86390 1
511619 99511619 1001 86380 86390 1
512341 99512341 1001 86380 86390 1
512253 99512253 1001 86380 86390 1
512266 99512266 1001 86380 86390 1
512178 99512178 1001 86380 86390 1
512244 99512244 1001 86380 86390 1
512337 99512337 1001 86380 86390 1
512110 99512110 1001 86380 86390 1
512064 99512064 1001 86380 86390 1
511952 99511952 1001 86380 86390 1
511903 99511903 1001 86380 86390 1
511869 99511869 1001 86380 86390 1
511912 99511912 1001 86380 86390 1
512533 99512533 1001 86380 86390 1
512503 99512503 1001 86380 86390 1
513147 99513147 1001 86380 86390 1
513151 99513151 1001 86380 86390 1
513139 99513139 1001 86380 86390 1
513165 99513165 1001 86380 86390 1
513023 99513023 1001 86380 86390 1
513036 99513036 1001 86380 86390 1
513088 99513088 1001 86380 86390 1
512861 99512861 1001 86380 86390 1
512992 99512992 1001 86380 86390 1
512954 99512954 1001 86380 86390 1
512956 99512956 1001 86380 86390 1
512649 99512649 1001 86380 86390 1
512639 99512639 1001 86380 86390 1
512699 99512699 1001 86380 86390 1
512622 99512622 1001 86380 86390 1
513254 99513254 1001 86380 86390 1
513334 99513334 1001 86380 86390 1
513857 99513857 1001 86380 86390 1
513964 99513964 1001 86380 86390 1
513780 99513780 1001 86380 86390 1
513465 99513465 1001 86380 86390 1
513595 99513595 1001 86380 86390 1
513506 99513506 1001 86380 86390 1
513415 99513415 1001 86380 86390 1
513611 99513611 1001 86380 86390 1
513590 99513590 1001 86380 86390 1
514777 99514777 1001 86380 86390 1
514849 99514849 1001 86380 86390 1
514853 99514853 1001 86380 86390 1
514467 99514467 1001 86380 86390 1
514624 99514624 1001 86380 86390 1
514305 99514305 1001 86380 86390 1
514413 99514413 1001 86380 86390 1
514310 99514310 1001 86380 86390 1
514260 99514260 1001 86380 86390 1
514872 99514872 1001 86380 86390 1
514890 99514890 1001 86380 86390 1
514969 99514969 1001 86380 86390 1
515485 99515485 1001 86380 86390 1
515538 99515538 1001 86380 86390 1
515603 99515603 1001 86380 86390 1
515329 99515329 1001 86380 86390 1
515396 99515396 1001 86380 86390 1
515294 99515294 1001 86380 86390 1
515476 99515476 1001 86380 86390 1
515322 99515322 1001 86380 86390 1
515140 99515140 1001 86380 86390 1
515116 99515116 1001 86380 86390 1
515104 99515104 1001 86380 86390 1
515259 99515259 1001 86380 86390 1
515134 99515134 1001 86380 86390 1
515136 99515136 1001 86380 86390 1
515099 99515099 1001 86380 86390 1
515177 99515177 1001 86380 86390 1
515700 99515700 1001 86380 86390 1
515779 99515779 1001 86380 86390 1
515805 99515805 1001 86380 86390 1
515781 99515781 1001 86380 86390 1
515859 99515859 1001 86380 86390 1
515692 99515692 1001 86380 86390 1
516493 99516493 1001 86380 86390 1
516327 99516327 1001 86380 86390 1
516218 99516218 1001 86380 86390 1
515934 99515934 1001 86380 86390 1
515912 99515912 1001 86380 86390 1
516617 99516617 1001 86380 86390 1
516596 99516596 1001 86380 86390 1
517233 99517233 1001 86380 86390 1
517143 99517143 1001 86380 86390 1
517260 99517260 1001 86380 86390 1
517134 99517134 1001 86380 86390 1
517189 99517189 1001 86380 86390 1
517203 99517203 1001 86380 86390 1
517142 99517142 1001 86380 86390 1
517018 99517018 1001 86380 86390 1
517123 99517123 1001 86380 86390 1
516942 99516942 1001 86380 86390 1
516945 99516945 1001 86380 86390 1
516972 99516972 1001 86380 86390 1
517102 99517102 1001 86380 86390 1
516871 99516871 1001 86380 86390 1
518147 99518147 1001 86380 86390 1
518080 99518080 1001 86380 86390 1
517809 99517809 1001 86380 86390 1
517549 99517549 1001 86380 86390 1
517589 99517589 1001 86380 86390 1
518169 99518169 1001 86380 86390 1
518873 99518873 1001 86380 86390 1
518905 99518905 1001 86380 86390 1
518978 99518978 1001 86380 86390 1
518642 99518642 1001 86380 86390 1
518643 99518643 1001 86380 86390 1
518684 99518684 1001 86380 86390 1
518649 99518649 1001 86380 86390 1
518587 99518587 1001 86380 86390 1
518567 99518567 1001 86380 86390 1
518481 99518481 1001 86380 86390 1
519031 99519031 1001 86380 86390 1
518994 99518994 1001 86380 86390 1
519622 99519622 1001 86380 86390 1
519661 99519661 1001 86380 86390 1
519786 99519786 1001 86380 86390 1
519630 99519630 1001 86380 86390 1
519407 99519407 1001 86380 86390 1
519592 99519592 1001 86380 86390 1
519477 99519477 1001 86380 86390 1
519219 99519219 1001 86380 86390 1
519235 99519235 1001 86380 86390 1
519281 99519281 1001 86380 86390 1
519895 99519895 1001 86380 86390 1
519899 99519899 1001 86380 86390 1
519965 99519965 1001 86380 86390 1
519888 99519888 1001 86380 86390 1
520603 99520603 1001 86380 86390 1
520593 99520593 1001 86380 86390 1
520490 99520490 1001 86380 86390 1
520597 99520597 1001 86380 86390 1
520468 99520468 1001 86380 86390 1
520560 99520560 1001 86380 86390 1
520599 99520599 1001 86380 86390 1
520357 99520357 1001 86380 86390 1
520277 99520277 1001 86380 86390 1
520406 99520406 1001 86380 86390 1
520176 99520176 1001 86380 86390 1
520209 99520209 1001 86380 86390 1
520226 99520226 1001 86380 86390 1
520735 99520735 1001 86380 86390 1
521338 99521338 1001 86380 86390 1
521329 99521329 1001 86380 86390 1
521449 99521449 1001 86380 86390 1
521298 99521298 1001 86380 86390 1
521099 99521099 1001 86380 86390 1
521244 99521244 1001 86380 86390 1
520899 99520899 1001 86380 86390 1
520927 99520927 1001 86380 86390 1
520856 99520856 1001 86380 86390 1
522177 99522177 1001 86380 86390 1
522231 99522231 1001 86380 86390 1
522233 99522233 1001 86380 86390 1
522111 99522111 1001 86380 86390 1
521932 99521932 1001 86380 86390 1
521975 99521975 1001 86380 86390 1
522019 99522019 1001 86380 86390 1
521930 99521930 1001 86380 86390 1
521853 99521853 1001 86380 86390 1
521791 99521791 1001 86380 86390 1
521690 99521690 1001 86380 86390 1
521679 99521679 1001 86380 86390 1
521744 99521744 1001 86380 86390 1
522476 99522476 1001 86380 86390 1
522334 99522334 1001 86380 86390 1
523055 99523055 1001 86380 86390 1
522917 99522917 1001 86380 86390 1
523062 99523062 1001 86380 86390 1
522922 99522922 1001 86380 86390 1
523109 99523109 1001 86380 86390 1
522710 99522710 1001 86380 86390 1
522801 99522801 1001 86380 86390 1
523285 99523285 1001 86380 86390 1
523135 99523135 1001 86380 86390 1
523254 99523254 1001 86380 86390 1
523773 99523773 1001 86380 86390 1
523936 99523936 1001 86380 86390 1
523700 99523700 1001 86380 86390 1
523727 99523727 1001 86380 86390 1
523692 99523692 1001 86380 86390 1
523351 99523351 1001 86380 86390 1
523372 99523372 1001 86380 86390 1
524058 99524058 1001 86380 86390 1
524038 99524038 1001 86380 86390 1
524145 99524145 1001 86380 86390 1
524595 99524595 1001 86380 86390 1
524725 99524725 1001 86380 86390 1
524556 99524556 1001 86380 86390 1
524480 99524480 1001 86380 86390 1
524456 99524456 1001 86380 86390 1
524299 99524299 1001 86380 86390 1
524212 99524212 1001 86380 86390 1
524937 99524937 1001 86380 86390 1
524823 99524823 1001 86380 86390 1
524798 99524798 1001 86380 86390 1
524811 99524811 1001 86380 86390 1
525417 99525417 1001 86380 86390 1
525569 99525569 1001 86380 86390 1
525486 99525486 1001 86380 86390 1
525423 99525423 1001 86380 86390 1
525490 99525490 1001 86380 86390 1
525219 99525219 1001 86380 86390 1
525206 99525206 1001 86380 86390 1
525326 99525326 1001 86380 86390 1
525081 99525081 1001 86380 86390 1
525614 99525614 1001 86380 86390 1
526115 99526115 1001 86380 86390 1
526119 99526119 1001 86380 86390 1
526164 99526164 1001 86380 86390 1
526087 99526087 1001 86380 86390 1
525861 99525861 1001 86380 86390 1
526524 99526524 1001 86380 86390 1
526512 99526512 1001 86380 86390 1
527057 99527057 1001 86380 86390 1
527249 99527249 1001 86380 86390 1
527150 99527150 1001 86380 86390 1
527064 99527064 1001 86380 86390 1
527079 99527079 1001 86380 86390 1
527005 99527005 1001 86380 86390 1
526928 99526928 1001 86380 86390 1
526968 99526968 1001 86380 86390 1
526956 99526956 1001 86380 86390 1
526831 99526831 1001 86380 86390 1
526650 99526650 1001 86380 86390 1
526640 99526640 1001 86380 86390 1
527441 99527441 1001 86380 86390 1
527364 99527364 1001 86380 86390 1
527430 99527430 1001 86380 86390 1
527335 99527335 1001 86380 86390 1
528002 99528002 1001 86380 86390 1
527929 99527929 1001 86380 86390 1
527996 99527996 1001 86380 86390 1
527881 99527881 1001 86380 86390 1
527692 99527692 1001 86380 86390 1
527786 99527786 1001 86380 86390 1
527709 99527709 1001 86380 86390 1
527829 99527829 1001 86380 86390 1
527532 99527532 1001 86380 86390 1
528127 99528127 1001 86380 86390 1
528273 99528273 1001 86380 86390 1
528175 99528175 1001 86380 86390 1
528761 99528761 1001 86380 86390 1
528789 99528789 1001 86380 86390 1
528877 99528877 1001 86380 86390 1
528780 99528780 1001 86380 86390 1
528658 99528658 1001 86380 86390 1
528463 99528463 1001 86380 86390 1
528446 99528446 1001 86380 86390 1
528993 99528993 1001 86380 86390 1
528958 99528958 1001 86380 86390 1
529104 99529104 1001 86380 86390 1
529601 99529601 1001 86380 86390 1
529457 99529457 1001 86380 86390 1
529443 99529443 1001 86380 86390 1
529110 99529110 1001 86380 86390 1
529269 99529269 1001 86380 86390 1
529156 99529156 1001 86380 86390 1
529209 99529209 1001 86380 86390 1
529274 99529274 1001 86380 86390 1
529920 99529920 1001 86380 86390 1
529901 99529901 1001 86380 86390 1
530464 99530464 1001 86380 86390 1
530467 99530467 1001 86380 86390 1
530417 99530417 1001 86380 86390 1
530433 99530433 1001 86380 86390 1
530513 99530513 1001 86380 86390 1
530548 99530548 1001 86380 86390 1
530424 99530424 1001 86380 86390 1
530219 99530219 1001 86380 86390 1
530220 99530220 1001 86380 86390 1
530287 99530287 1001 86380 86390 1
530300 99530300 1001 86380 86390 1
530149 99530149 1001 86380 86390 1
530318 99530318 1001 86380 86390 1
530013 99530013 1001 86380 86390 1
530139 99530139 1001 86380 86390 1
530693 99530693 1001 86380 86390 1
530670 99530670 1001 86380 86390 1
530696 99530696 1001 86380 86390 1
530692 99530692 1001 86380 86390 1
530984 99530984 1001 86380 86390 1
531115 99531115 1001 86380 86390 1
530785 99530785 1001 86380 86390 1
530799 99530799 1001 86380 86390 1
530958 99530958 1001 86380 86390 1
531459 99531459 1001 86380 86390 1
531434 99531434 1001 86380 86390 1
531462 99531462 1001 86380 86390 1
531980 99531980 1001 86380 86390 1
531793 99531793 1001 86380 86390 1
531733 99531733 1001 86380 86390 1
532359 99532359 1001 86380 86390 1
532282 99532282 1001 86380 86390 1
532284 99532284 1001 86380 86390 1
532369 99532369 1001 86380 86390 1
533029 99533029 1001 86380 86390 1
532932 99532932 1001 86380 86390 1
532869 99532869 1001 86380 86390 1
532976 99532976 1001 86380 86390 1
532765 99532765 1001 86380 86390 1
532691 99532691 1001 86380 86390 1
532774 99532774 1001 86380 86390 1
532529 99532529 1001 86380 86390 1
533122 99533122 1001 86380 86390 1
533136 99533136 1001 86380 86390 1
533195 99533195 1001 86380 86390 1
533717 99533717 1001 86380 86390 1
533666 99533666 1001 86380 86390 1
533844 99533844 1001 86380 86390 1
533635 99533635 1001 86380 86390 1
533648 99533648 1001 86380 86390 1
533534 99533534 1001 86380 86390 1
533638 99533638 1001 86380 86390 1
533290 99533290 1001 86380 86390 1
533323 99533323 1001 86380 86390 1
533974 99533974 1001 86380 86390 1
534015 99534015 1001 86380 86390 1
533860 99533860 1001 86380 86390 1
533981 99533981 1001 86380 86390 1
534664 99534664 1001 86380 86390 1
534674 99534674 1001 86380 86390 1
534643 99534643 1001 86380 86390 1
534528 99534528 1001 86380 86390 1
534503 99534503 1001 86380 86390 1
534402 99534402 1001 86380 86390 1
534390 99534390 1001 86380 86390 1
534379 99534379 1001 86380 86390 1
534407 99534407 1001 86380 86390 1
534278 99534278 1001 86380 86390 1
534279 99534279 1001 86380 86390 1
534387 99534387 1001 86380 86390 1
534222 99534222 1001 86380 86390 1
534216 99534216 1001 86380 86390 1
534812 99534812 1001 86380 86390 1
534806 99534806 1001 86380 86390 1
535099 99535099 1001 86380 86390 1
535276 99535276 1001 86380 86390 1
534997 99534997 1001 86380 86390 1
535586 99535586 1001 86380 86390 1
535639 99535639 1001 86380 86390 1
535628 99535628 1001 86380 86390 1
535511 99535511 1001 86380 86390 1
536279 99536279 1001 86380 86390 1
536189 99536189 1001 86380 86390 1
536267 99536267 1001 86380 86390 1
536242 99536242 1001 86380 86390 1
536331 99536331 1001 86380 86390 1
536109 99536109 1001 86380 86390 1
536090 99536090 1001 86380 86390 1
535936 99535936 1001 86380 86390 1
535757 99535757 1001 86380 86390 1
535770 99535770 1001 86380 86390 1
535913 99535913 1001 86380 86390 1
535719 99535719 1001 86380 86390 1
536398 99536398 1001 86380 86390 1
536349 99536349 1001 86380 86390 1
536363 99536363 1001 86380 86390 1
536514 99536514 1001 86380 86390 1
537114 99537114 1001 86380 86390 1
537136 99537136 1001 86380 86390 1
537079 99537079 1001 86380 86390 1
537119 99537119 1001 86380 86390 1
537107 99537107 1001 86380 86390 1
536830 99536830 1001 86380 86390 1
536856 99536856 1001 86380 86390 1
536780 99536780 1001 86380 86390 1
536663 99536663 1001 86380 86390 1
536690 99536690 1001 86380 86390 1
536721 99536721 1001 86380 86390 1
536734 99536734 1001 86380 86390 1
537354 99537354 1001 86380 86390 1
537186 99537186 1001 86380 86390 1
537308 99537308 1001 86380 86390 1
537852 99537852 1001 86380 86390 1
537881 99537881 1001 86380 86390 1
537692 99537692 1001 86380 86390 1
537735 99537735 1001 86380 86390 1
537672 99537672 1001 86380 86390 1
537716 99537716 1001 86380 86390 1
537666 99537666 1001 86380 86390 1
537501 99537501 1001 86380 86390 1
537468 99537468 1001 86380 86390 1
537507 99537507 1001 86380 86390 1
537785 99537785 1001 86380 86390 1
538139 99538139 1001 86380 86390 1
538141 99538141 1001 86380 86390 1
538111 99538111 1001 86380 86390 1
538634 99538634 1001 86380 86390 1
538751 99538751 1001 86380 86390 1
538745 99538745 1001 86380 86390 1
538800 99538800 1001 86380 86390 1
538486 99538486 1001 86380 86390 1
538437 99538437 1001 86380 86390 1
538515 99538515 1001 86380 86390 1
538542 99538542 1001 86380 86390 1
538594 99538594 1001 86380 86390 1
538351 99538351 1001 86380 86390 1
538377 99538377 1001 86380 86390 1
538288 99538288 1001 86380 86390 1
538314 99538314 1001 86380 86390 1
538289 99538289 1001 86380 86390 1
538199 99538199 1001 86380 86390 1
538369 99538369 1001 86380 86390 1
538398 99538398 1001 86380 86390 1
538231 99538231 1001 86380 86390 1
538879 99538879 1001 86380 86390 1
538919 99538919 1001 86380 86390 1
538817 99538817 1001 86380 86390 1
538847 99538847 1001 86380 86390 1
538912 99538912 1001 86380 86390 1
539502 99539502 1001 86380 86390 1
539510 99539510 1001 86380 86390 1
539268 99539268 1001 86380 86390 1
539323 99539323 1001 86380 86390 1
539416 99539416 1001 86380 86390 1
539417 99539417 1001 86380 86390 1
539431 99539431 1001 86380 86390 1
539216 99539216 1001 86380 86390 1
539079 99539079 1001 86380 86390 1
539108 99539108 1001 86380 86390 1
539148 99539148 1001 86380 86390 1
539708 99539708 1001 86380 86390 1
539827 99539827 1001 86380 86390 1
539726 99539726 1001 86380 86390 1
540419 99540419 1001 86380 86390 1
540345 99540345 1001 86380 86390 1
540296 99540296 1001 86380 86390 1
540145 99540145 1001 86380 86390 1
540226 99540226 1001 86380 86390 1
540097 99540097 1001 86380 86390 1
540127 99540127 1001 86380 86390 1
540091 99540091 1001 86380 86390 1
540143 99540143 1001 86380 86390 1
540169 99540169 1001 86380 86390 1
540221 99540221 1001 86380 86390 1
539938 99539938 1001 86380 86390 1
539849 99539849 1001 86380 86390 1
539876 99539876 1001 86380 86390 1
539980 99539980 1001 86380 86390 1
539893 99539893 1001 86380 86390 1
539975 99539975 1001 86380 86390 1
540505 99540505 1001 86380 86390 1
540500 99540500 1001 86380 86390 1
541290 99541290 1001 86380 86390 1
541245 99541245 1001 86380 86390 1
541207 99541207 1001 86380 86390 1
540958 99540958 1001 86380 86390 1
541036 99541036 1001 86380 86390 1
541088 99541088 1001 86380 86390 1
540973 99540973 1001 86380 86390 1
540948 99540948 1001 86380 86390 1
540927 99540927 1001 86380 86390 1
540966 99540966 1001 86380 86390 1
540700 99540700 1001 86380 86390 1
540753 99540753 1001 86380 86390 1
540746 99540746 1001 86380 86390 1
540800 99540800 1001 86380 86390 1
540879 99540879 1001 86380 86390 1
541355 99541355 1001 86380 86390 1
541473 99541473 1001 86380 86390 1
541384 99541384 1001 86380 86390 1
541323 99541323 1001 86380 86390 1
541404 99541404 1001 86380 86390 1
541991 99541991 1001 86380 86390 1
541938 99541938 1001 86380 86390 1
541792 99541792 1001 86380 86390 1
541656 99541656 1001 86380 86390 1
541600 99541600 1001 86380 86390 1
541691 99541691 1001 86380 86390 1
541549 99541549 1001 86380 86390 1
542241 99542241 1001 86380 86390 1
542844 99542844 1001 86380 86390 1
542833 99542833 1001 86380 86390 1
542885 99542885 1001 86380 86390 1
542834 99542834 1001 86380 86390 1
542757 99542757 1001 86380 86390 1
542927 99542927 1001 86380 86390 1
542929 99542929 1001 86380 86390 1
542688 99542688 1001 86380 86390 1
542562 99542562 1001 86380 86390 1
542575 99542575 1001 86380 86390 1
542454 99542454 1001 86380 86390 1
542378 99542378 1001 86380 86390 1
542496 99542496 1001 86380 86390 1
543141 99543141 1001 86380 86390 1
543095 99543095 1001 86380 86390 1
543739 99543739 1001 86380 86390 1
543685 99543685 1001 86380 86390 1
543635 99543635 1001 86380 86390 1
543585 99543585 1001 86380 86390 1
543665 99543665 1001 86380 86390 1
543694 99543694 1001 86380 86390 1
543554 99543554 1001 86380 86390 1
543404 99543404 1001 86380 86390 1
543383 99543383 1001 86380 86390 1
543190 99543190 1001 86380 86390 1
543234 99543234 1001 86380 86390 1
543795 99543795 1001 86380 86390 1
543847 99543847 1001 86380 86390 1
543783 99543783 1001 86380 86390 1
544494 99544494 1001 86380 86390 1
544392 99544392 1001 86380 86390 1
544380 99544380 1001 86380 86390 1
544385 99544385 1001 86380 86390 1
544360 99544360 1001 86380 86390 1
544351 99544351 1001 86380 86390 1
544058 99544058 1001 86380 86390 1
544117 99544117 1001 86380 86390 1
544725 99544725 1001 86380 86390 1
400028 99400028 1001 86380 86390 1
400013 99400013 1001 86380 86390 1
400111 99400111 1001 86380 86390 1
400133 99400133 1001 86380 86390 1
400285 99400285 1001 86380 86390 1
400398 99400398 1001 86380 86390 1
400487 99400487 1001 86380 86390 1
400415 99400415 1001 86380 86390 1
400585 99400585 1001 86380 86390 1
400880 99400880 1001 86380 86390 1
400722 99400722 1001 86380 86390 1
401119 99401119 1001 86380 86390 1
401103 99401103 1001 86380 86390 1
401183 99401183 1001 86380 86390 1
401466 99401466 1001 86380 86390 1
401552 99401552 1001 86380 86390 1
401642 99401642 1001 86380 86390 1
401657 99401657 1001 86380 86390 1
401805 99401805 1001 86380 86390 1
401831 99401831 1001 86380 86390 1
401871 99401871 1001 86380 86390 1
402062 99402062 1001 86380 86390 1
402082 99402082 1001 86380 86390 1
402216 99402216 1001 86380 86390 1
402519 99402519 1001 86380 86390 1
402573 99402573 1001 86380 86390 1
402701 99402701 1001 86380 86390 1
402845 99402845 1001 86380 86390 1
403266 99403266 1001 86380 86390 1
403514 99403514 1001 86380 86390 1
403776 99403776 1001 86380 86390 1
403836 99403836 1001 86380 86390 1
403837 99403837 1001 86380 86390 1
404012 99404012 1001 86380 86390 1
404174 99404174 1001 86380 86390 1
404413 99404413 1001 86380 86390 1
404720 99404720 1001 86380 86390 1
404855 99404855 1001 86380 86390 1
404908 99404908 1001 86380 86390 1
404988 99404988 1001 86380 86390 1
405016 99405016 1001 86380 86390 1
405388 99405388 1001 86380 86390 1
405349 99405349 1001 86380 86390 1
405441 99405441 1001 86380 86390 1
405643 99405643 1001 86380 86390 1
405693 99405693 1001 86380 86390 1
405839 99405839 1001 86380 86390 1
405968 99405968 1001 86380 86390 1
405988 99405988 1001 86380 86390 1
406280 99406280 1001 86380 86390 1
406274 99406274 1001 86380 86390 1
406322 99406322 1001 86380 86390 1
406469 99406469 1001 86380 86390 1
406416 99406416 1001 86380 86390 1
406472 99406472 1001 86380 86390 1
406679 99406679 1001 86380 86390 1
406722 99406722 1001 86380 86390 1
406816 99406816 1001 86380 86390 1
406983 99406983 1001 86380 86390 1
407129 99407129 1001 86380 86390 1
407163 99407163 1001 86380 86390 1
407255 99407255 1001 86380 86390 1
407320 99407320 1001 86380 86390 1
407302 99407302 1001 86380 86390 1
407617 99407617 1001 86380 86390 1
407971 99407971 1001 86380 86390 1
408069 99408069 1001 86380 86390 1
408045 99408045 1001 86380 86390 1
408179 99408179 1001 86380 86390 1
408260 99408260 1001 86380 86390 1
408788 99408788 1001 86380 86390 1
408854 99408854 1001 86380 86390 1
409008 99409008 1001 86380 86390 1
409087 99409087 1001 86380 86390 1
409435 99409435 1001 86380 86390 1
409670 99409670 1001 86380 86390 1
409891 99409891 1001 86380 86390 1
409926 99409926 1001 86380 86390 1
410057 99410057 1001 86380 86390 1
410093 99410093 1001 86380 86390 1
409993 99409993 1001 86380 86390 1
410158 99410158 1001 86380 86390 1
410371 99410371 1001 86380 86390 1
410382 99410382 1001 86380 86390 1
410445 99410445 1001 86380 86390 1
410746 99410746 1001 86380 86390 1
410885 99410885 1001 86380 86390 1
410852 99410852 1001 86380 86390 1
411036 99411036 1001 86380 86390 1
411091 99411091 1001 86380 86390 1
411171 99411171 1001 86380 86390 1
411259 99411259 1001 86380 86390 1
411476 99411476 1001 86380 86390 1
411838 99411838 1001 86380 86390 1
411949 99411949 1001 86380 86390 1
412115 99412115 1001 86380 86390 1
413683 99413683 1001 86380 86390 1
412955 99412955 1001 86380 86390 1
413113 99413113 1001 86380 86390 1
412915 99412915 1001 86380 86390 1
413079 99413079 1001 86380 86390 1
413287 99413287 1001 86380 86390 1
412748 99412748 1001 86380 86390 1
412528 99412528 1001 86380 86390 1
412725 99412725 1001 86380 86390 1
412702 99412702 1001 86380 86390 1
412566 99412566 1001 86380 86390 1
412575 99412575 1001 86380 86390 1
414011 99414011 1001 86380 86390 1
413835 99413835 1001 86380 86390 1
414038 99414038 1001 86380 86390 1
415076 99415076 1001 86380 86390 1
415078 99415078 1001 86380 86390 1
415295 99415295 1001 86380 86390 1
414615 99414615 1001 86380 86390 1
414623 99414623 1001 86380 86390 1
414715 99414715 1001 86380 86390 1
414880 99414880 1001 86380 86390 1
414407 99414407 1001 86380 86390 1
414255 99414255 1001 86380 86390 1
414301 99414301 1001 86380 86390 1
414493 99414493 1001 86380 86390 1
415603 99415603 1001 86380 86390 1
415390 99415390 1001 86380 86390 1
415608 99415608 1001 86380 86390 1
415559 99415559 1001 86380 86390 1
415468 99415468 1001 86380 86390 1
415498 99415498 1001 86380 86390 1
416812 99416812 1001 86380 86390 1
416861 99416861 1001 86380 86390 1
416871 99416871 1001 86380 86390 1
416878 99416878 1001 86380 86390 1
416159 99416159 1001 86380 86390 1
416363 99416363 1001 86380 86390 1
415748 99415748 1001 86380 86390 1
415987 99415987 1001 86380 86390 1
415915 99415915 1001 86380 86390 1
415922 99415922 1001 86380 86390 1
417232 99417232 1001 86380 86390 1
417259 99417259 1001 86380 86390 1
417254 99417254 1001 86380 86390 1
417586 99417586 1001 86380 86390 1
418650 99418650 1001 86380 86390 1
418276 99418276 1001 86380 86390 1
418035 99418035 1001 86380 86390 1
418172 99418172 1001 86380 86390 1
418052 99418052 1001 86380 86390 1
417744 99417744 1001 86380 86390 1
417830 99417830 1001 86380 86390 1
417692 99417692 1001 86380 86390 1
417626 99417626 1001 86380 86390 1
419054 99419054 1001 86380 86390 1
419136 99419136 1001 86380 86390 1
418918 99418918 1001 86380 86390 1
419125 99419125 1001 86380 86390 1
420106 99420106 1001 86380 86390 1
420374 99420374 1001 86380 86390 1
419632 99419632 1001 86380 86390 1
419806 99419806 1001 86380 86390 1
419972 99419972 1001 86380 86390 1
419838 99419838 1001 86380 86390 1
419716 99419716 1001 86380 86390 1
419797 99419797 1001 86380 86390 1
420030 99420030 1001 86380 86390 1
419565 99419565 1001 86380 86390 1
419410 99419410 1001 86380 86390 1
419431 99419431 1001 86380 86390 1
419277 99419277 1001 86380 86390 1
419457 99419457 1001 86380 86390 1
419309 99419309 1001 86380 86390 1
419556 99419556 1001 86380 86390 1
419312 99419312 1001 86380 86390 1
420646 99420646 1001 86380 86390 1
420709 99420709 1001 86380 86390 1
420826 99420826 1001 86380 86390 1
421966 99421966 1001 86380 86390 1
421352 99421352 1001 86380 86390 1
421299 99421299 1001 86380 86390 1
421360 99421360 1001 86380 86390 1
421332 99421332 1001 86380 86390 1
421683 99421683 1001 86380 86390 1
421012 99421012 1001 86380 86390 1
421039 99421039 1001 86380 86390 1
421018 99421018 1001 86380 86390 1
421160 99421160 1001 86380 86390 1
421006 99421006 1001 86380 86390 1
422462 99422462 1001 86380 86390 1
422451 99422451 1001 86380 86390 1
423406 99423406 1001 86380 86390 1
423617 99423617 1001 86380 86390 1
423668 99423668 1001 86380 86390 1
423095 99423095 1001 86380 86390 1
423014 99423014 1001 86380 86390 1
423015 99423015 1001 86380 86390 1
422908 99422908 1001 86380 86390 1
422543 99422543 1001 86380 86390 1
422736 99422736 1001 86380 86390 1
422741 99422741 1001 86380 86390 1
422937 99422937 1001 86380 86390 1
425334 99425334 1001 86380 86390 1
425111 99425111 1001 86380 86390 1
425238 99425238 1001 86380 86390 1
425352 99425352 1001 86380 86390 1
425142 99425142 1001 86380 86390 1
425363 99425363 1001 86380 86390 1
424938 99424938 1001 86380 86390 1
424829 99424829 1001 86380 86390 1
424867 99424867 1001 86380 86390 1
424317 99424317 1001 86380 86390 1
424219 99424219 1001 86380 86390 1
424516 99424516 1001 86380 86390 1
424356 99424356 1001 86380 86390 1
424540 99424540 1001 86380 86390 1
424205 99424205 1001 86380 86390 1
425665 99425665 1001 86380 86390 1
425778 99425778 1001 86380 86390 1
425388 99425388 1001 86380 86390 1
425727 99425727 1001 86380 86390 1
425399 99425399 1001 86380 86390 1
427012 99427012 1001 86380 86390 1
426796 99426796 1001 86380 86390 1
426885 99426885 1001 86380 86390 1
426425 99426425 1001 86380 86390 1
426670 99426670 1001 86380 86390 1
426459 99426459 1001 86380 86390 1
426392 99426392 1001 86380 86390 1
426443 99426443 1001 86380 86390 1
426592 99426592 1001 86380 86390 1
426157 99426157 1001 86380 86390 1
426129 99426129 1001 86380 86390 1
425979 99425979 1001 86380 86390 1
426148 99426148 1001 86380 86390 1
427167 99427167 1001 86380 86390 1
427236 99427236 1001 86380 86390 1
427146 99427146 1001 86380 86390 1
427248 99427248 1001 86380 86390 1
427280 99427280 1001 86380 86390 1
428586 99428586 1001 86380 86390 1
428573 99428573 1001 86380 86390 1
428553 99428553 1001 86380 86390 1
428578 99428578 1001 86380 86390 1
428318 99428318 1001 86380 86390 1
428309 99428309 1001 86380 86390 1
427629 99427629 1001 86380 86390 1
427783 99427783 1001 86380 86390 1
427673 99427673 1001 86380 86390 1
428864 99428864 1001 86380 86390 1
428905 99428905 1001 86380 86390 1
430099 99430099 1001 86380 86390 1
429675 99429675 1001 86380 86390 1
429702 99429702 1001 86380 86390 1
429751 99429751 1001 86380 86390 1
429410 99429410 1001 86380 86390 1
429440 99429440 1001 86380 86390 1
429349 99429349 1001 86380 86390 1
429537 99429537 1001 86380 86390 1
429493 99429493 1001 86380 86390 1
430436 99430436 1001 86380 86390 1
430555 99430555 1001 86380 86390 1
430449 99430449 1001 86380 86390 1
430522 99430522 1001 86380 86390 1
430483 99430483 1001 86380 86390 1
431725 99431725 1001 86380 86390 1
431328 99431328 1001 86380 86390 1
431614 99431614 1001 86380 86390 1
431448 99431448 1001 86380 86390 1
431499 99431499 1001 86380 86390 1
431370 99431370 1001 86380 86390 1
430923 99430923 1001 86380 86390 1
431246 99431246 1001 86380 86390 1
430928 99430928 1001 86380 86390 1
431011 99431011 1001 86380 86390 1
432095 99432095 1001 86380 86390 1
432384 99432384 1001 86380 86390 1
433726 99433726 1001 86380 86390 1
433358 99433358 1001 86380 86390 1
434061 99434061 1001 86380 86390 1
435282 99435282 1001 86380 86390 1
435230 99435230 1001 86380 86390 1
434622 99434622 1001 86380 86390 1
434898 99434898 1001 86380 86390 1
434646 99434646 1001 86380 86390 1
434469 99434469 1001 86380 86390 1
434217 99434217 1001 86380 86390 1
435489 99435489 1001 86380 86390 1
435724 99435724 1001 86380 86390 1
436833 99436833 1001 86380 86390 1
436705 99436705 1001 86380 86390 1
436422 99436422 1001 86380 86390 1
436553 99436553 1001 86380 86390 1
436583 99436583 1001 86380 86390 1
436621 99436621 1001 86380 86390 1
436261 99436261 1001 86380 86390 1
300016 99300016 1001 86380 86390 1
437302 99437302 1001 86380 86390 1
437196 99437196 1001 86380 86390 1
300050 99300050 1001 86380 86390 1
300053 99300053 1001 86380 86390 1
300614 99300614 1001 86380 86390 1
300671 99300671 1001 86380 86390 1
300711 99300711 1001 86380 86390 1
300723 99300723 1001 86380 86390 1
300499 99300499 1001 86380 86390 1
300477 99300477 1001 86380 86390 1
300431 99300431 1001 86380 86390 1
300112 99300112 1001 86380 86390 1
300230 99300230 1001 86380 86390 1
300205 99300205 1001 86380 86390 1
300310 99300310 1001 86380 86390 1
300312 99300312 1001 86380 86390 1
300801 99300801 1001 86380 86390 1
301419 99301419 1001 86380 86390 1
301458 99301458 1001 86380 86390 1
301259 99301259 1001 86380 86390 1
301223 99301223 1001 86380 86390 1
301341 99301341 1001 86380 86390 1
301214 99301214 1001 86380 86390 1
301294 99301294 1001 86380 86390 1
301205 99301205 1001 86380 86390 1
301039 99301039 1001 86380 86390 1
301085 99301085 1001 86380 86390 1
301760 99301760 1001 86380 86390 1
301687 99301687 1001 86380 86390 1
301584 99301584 1001 86380 86390 1
301688 99301688 1001 86380 86390 1
301626 99301626 1001 86380 86390 1
301615 99301615 1001 86380 86390 1
302345 99302345 1001 86380 86390 1
302319 99302319 1001 86380 86390 1
302347 99302347 1001 86380 86390 1
302356 99302356 1001 86380 86390 1
302270 99302270 1001 86380 86390 1
302260 99302260 1001 86380 86390 1
302251 99302251 1001 86380 86390 1
302126 99302126 1001 86380 86390 1
302114 99302114 1001 86380 86390 1
301947 99301947 1001 86380 86390 1
301909 99301909 1001 86380 86390 1
301860 99301860 1001 86380 86390 1
301770 99301770 1001 86380 86390 1
301875 99301875 1001 86380 86390 1
302411 99302411 1001 86380 86390 1
302476 99302476 1001 86380 86390 1
302528 99302528 1001 86380 86390 1
303029 99303029 1001 86380 86390 1
303159 99303159 1001 86380 86390 1
303122 99303122 1001 86380 86390 1
303162 99303162 1001 86380 86390 1
302821 99302821 1001 86380 86390 1
302847 99302847 1001 86380 86390 1
302912 99302912 1001 86380 86390 1
302969 99302969 1001 86380 86390 1
302731 99302731 1001 86380 86390 1
302604 99302604 1001 86380 86390 1
302596 99302596 1001 86380 86390 1
302726 99302726 1001 86380 86390 1
303323 99303323 1001 86380 86390 1
303287 99303287 1001 86380 86390 1
303252 99303252 1001 86380 86390 1
303382 99303382 1001 86380 86390 1
303855 99303855 1001 86380 86390 1
303948 99303948 1001 86380 86390 1
303991 99303991 1001 86380 86390 1
303927 99303927 1001 86380 86390 1
303954 99303954 1001 86380 86390 1
303828 99303828 1001 86380 86390 1
303728 99303728 1001 86380 86390 1
303780 99303780 1001 86380 86390 1
303691 99303691 1001 86380 86390 1
303821 99303821 1001 86380 86390 1
303770 99303770 1001 86380 86390 1
303745 99303745 1001 86380 86390 1
303584 99303584 1001 86380 86390 1
303502 99303502 1001 86380 86390 1
304082 99304082 1001 86380 86390 1
304174 99304174 1001 86380 86390 1
304073 99304073 1001 86380 86390 1
304062 99304062 1001 86380 86390 1
304683 99304683 1001 86380 86390 1
304722 99304722 1001 86380 86390 1
304816 99304816 1001 86380 86390 1
304818 99304818 1001 86380 86390 1
304589 99304589 1001 86380 86390 1
304455 99304455 1001 86380 86390 1
304366 99304366 1001 86380 86390 1
305026 99305026 1001 86380 86390 1
304950 99304950 1001 86380 86390 1
305047 99305047 1001 86380 86390 1
304920 99304920 1001 86380 86390 1
305652 99305652 1001 86380 86390 1
305338 99305338 1001 86380 86390 1
305470 99305470 1001 86380 86390 1
305316 99305316 1001 86380 86390 1
305317 99305317 1001 86380 86390 1
305385 99305385 1001 86380 86390 1
305308 99305308 1001 86380 86390 1
305373 99305373 1001 86380 86390 1
305335 99305335 1001 86380 86390 1
305440 99305440 1001 86380 86390 1
305131 99305131 1001 86380 86390 1
500089 99500089 1001 86380 86390 1
500182 99500182 1001 86380 86390 1
500144 99500144 1001 86380 86390 1
500183 99500183 1001 86380 86390 1
500786 99500786 1001 86380 86390 1
500650 99500650 1001 86380 86390 1
500754 99500754 1001 86380 86390 1
500772 99500772 1001 86380 86390 1
500467 99500467 1001 86380 86390 1
500409 99500409 1001 86380 86390 1
500566 99500566 1001 86380 86390 1
500412 99500412 1001 86380 86390 1
500529 99500529 1001 86380 86390 1
500325 99500325 1001 86380 86390 1
500240 99500240 1001 86380 86390 1
500983 99500983 1001 86380 86390 1
500881 99500881 1001 86380 86390 1
500829 99500829 1001 86380 86390 1
500869 99500869 1001 86380 86390 1
500820 99500820 1001 86380 86390 1
501004 99501004 1001 86380 86390 1
501552 99501552 1001 86380 86390 1
501514 99501514 1001 86380 86390 1
501518 99501518 1001 86380 86390 1
501532 99501532 1001 86380 86390 1
501457 99501457 1001 86380 86390 1
501601 99501601 1001 86380 86390 1
501370 99501370 1001 86380 86390 1
501286 99501286 1001 86380 86390 1
501433 99501433 1001 86380 86390 1
501163 99501163 1001 86380 86390 1
501114 99501114 1001 86380 86390 1
501716 99501716 1001 86380 86390 1
501680 99501680 1001 86380 86390 1
501823 99501823 1001 86380 86390 1
501746 99501746 1001 86380 86390 1
501748 99501748 1001 86380 86390 1
502376 99502376 1001 86380 86390 1
502300 99502300 1001 86380 86390 1
502421 99502421 1001 86380 86390 1
502211 99502211 1001 86380 86390 1
502058 99502058 1001 86380 86390 1
502202 99502202 1001 86380 86390 1
502088 99502088 1001 86380 86390 1
502013 99502013 1001 86380 86390 1
501950 99501950 1001 86380 86390 1
501993 99501993 1001 86380 86390 1
502553 99502553 1001 86380 86390 1
502559 99502559 1001 86380 86390 1
502495 99502495 1001 86380 86390 1
502638 99502638 1001 86380 86390 1
502642 99502642 1001 86380 86390 1
503186 99503186 1001 86380 86390 1
503010 99503010 1001 86380 86390 1
503063 99503063 1001 86380 86390 1
502935 99502935 1001 86380 86390 1
502887 99502887 1001 86380 86390 1
503019 99503019 1001 86380 86390 1
502981 99502981 1001 86380 86390 1
503020 99503020 1001 86380 86390 1
502699 99502699 1001 86380 86390 1
502704 99502704 1001 86380 86390 1
503344 99503344 1001 86380 86390 1
503450 99503450 1001 86380 86390 1
503326 99503326 1001 86380 86390 1
504004 99504004 1001 86380 86390 1
503867 99503867 1001 86380 86390 1
503833 99503833 1001 86380 86390 1
503704 99503704 1001 86380 86390 1
503631 99503631 1001 86380 86390 1
504233 99504233 1001 86380 86390 1
504290 99504290 1001 86380 86390 1
504239 99504239 1001 86380 86390 1
504929 99504929 1001 86380 86390 1
504623 99504623 1001 86380 86390 1
504700 99504700 1001 86380 86390 1
504731 99504731 1001 86380 86390 1
504654 99504654 1001 86380 86390 1
504673 99504673 1001 86380 86390 1
505020 99505020 1001 86380 86390 1
505033 99505033 1001 86380 86390 1
505104 99505104 1001 86380 86390 1
505680 99505680 1001 86380 86390 1
505693 99505693 1001 86380 86390 1
505719 99505719 1001 86380 86390 1
505720 99505720 1001 86380 86390 1
505748 99505748 1001 86380 86390 1
505397 99505397 1001 86380 86390 1
505438 99505438 1001 86380 86390 1
505214 99505214 1001 86380 86390 1
505331 99505331 1001 86380 86390 1
505308 99505308 1001 86380 86390 1
505259 99505259 1001 86380 86390 1
505876 99505876 1001 86380 86390 1
505829 99505829 1001 86380 86390 1
505935 99505935 1001 86380 86390 1
506478 99506478 1001 86380 86390 1
506302 99506302 1001 86380 86390 1
506341 99506341 1001 86380 86390 1
506190 99506190 1001 86380 86390 1
506323 99506323 1001 86380 86390 1
506389 99506389 1001 86380 86390 1
506151 99506151 1001 86380 86390 1
506598 99506598 1001 86380 86390 1
506741 99506741 1001 86380 86390 1
506782 99506782 1001 86380 86390 1
506796 99506796 1001 86380 86390 1
506657 99506657 1001 86380 86390 1
506774 99506774 1001 86380 86390 1
507392 99507392 1001 86380 86390 1
507396 99507396 1001 86380 86390 1
507412 99507412 1001 86380 86390 1
507413 99507413 1001 86380 86390 1
507291 99507291 1001 86380 86390 1
507204 99507204 1001 86380 86390 1
507103 99507103 1001 86380 86390 1
507026 99507026 1001 86380 86390 1
507083 99507083 1001 86380 86390 1
506944 99506944 1001 86380 86390 1
506868 99506868 1001 86380 86390 1
506972 99506972 1001 86380 86390 1
506960 99506960 1001 86380 86390 1
506896 99506896 1001 86380 86390 1
506819 99506819 1001 86380 86390 1
506963 99506963 1001 86380 86390 1
506914 99506914 1001 86380 86390 1
506838 99506838 1001 86380 86390 1
507591 99507591 1001 86380 86390 1
508059 99508059 1001 86380 86390 1
508140 99508140 1001 86380 86390 1
508054 99508054 1001 86380 86390 1
508002 99508002 1001 86380 86390 1
508411 99508411 1001 86380 86390 1
508908 99508908 1001 86380 86390 1
508974 99508974 1001 86380 86390 1
508987 99508987 1001 86380 86390 1
508869 99508869 1001 86380 86390 1
508664 99508664 1001 86380 86390 1
508783 99508783 1001 86380 86390 1
508758 99508758 1001 86380 86390 1
508613 99508613 1001 86380 86390 1
508536 99508536 1001 86380 86390 1
508575 99508575 1001 86380 86390 1
508542 99508542 1001 86380 86390 1
508607 99508607 1001 86380 86390 1
508491 99508491 1001 86380 86390 1
509112 99509112 1001 86380 86390 1
509157 99509157 1001 86380 86390 1
509811 99509811 1001 86380 86390 1
509571 99509571 1001 86380 86390 1
509572 99509572 1001 86380 86390 1
509410 99509410 1001 86380 86390 1
509282 99509282 1001 86380 86390 1
509980 99509980 1001 86380 86390 1
509962 99509962 1001 86380 86390 1
509923 99509923 1001 86380 86390 1
510695 99510695 1001 86380 86390 1
510640 99510640 1001 86380 86390 1
510563 99510563 1001 86380 86390 1
510662 99510662 1001 86380 86390 1
510328 99510328 1001 86380 86390 1
510357 99510357 1001 86380 86390 1
510440 99510440 1001 86380 86390 1
510122 99510122 1001 86380 86390 1
510242 99510242 1001 86380 86390 1
510166 99510166 1001 86380 86390 1
510271 99510271 1001 86380 86390 1
510272 99510272 1001 86380 86390 1
510840 99510840 1001 86380 86390 1
510815 99510815 1001 86380 86390 1
510883 99510883 1001 86380 86390 1
510806 99510806 1001 86380 86390 1
510923 99510923 1001 86380 86390 1
511453 99511453 1001 86380 86390 1
511483 99511483 1001 86380 86390 1
511436 99511436 1001 86380 86390 1
511398 99511398 1001 86380 86390 1
511182 99511182 1001 86380 86390 1
511287 99511287 1001 86380 86390 1
511340 99511340 1001 86380 86390 1
511201 99511201 1001 86380 86390 1
511334 99511334 1001 86380 86390 1
511036 99511036 1001 86380 86390 1
511127 99511127 1001 86380 86390 1
511076 99511076 1001 86380 86390 1
510974 99510974 1001 86380 86390 1
511106 99511106 1001 86380 86390 1
510990 99510990 1001 86380 86390 1
510992 99510992 1001 86380 86390 1
511591 99511591 1001 86380 86390 1
511647 99511647 1001 86380 86390 1
511676 99511676 1001 86380 86390 1
512322 99512322 1001 86380 86390 1
512007 99512007 1001 86380 86390 1
512089 99512089 1001 86380 86390 1
511893 99511893 1001 86380 86390 1
511817 99511817 1001 86380 86390 1
511779 99511779 1001 86380 86390 1
511913 99511913 1001 86380 86390 1
512540 99512540 1001 86380 86390 1
512489 99512489 1001 86380 86390 1
512425 99512425 1001 86380 86390 1
513064 99513064 1001 86380 86390 1
513202 99513202 1001 86380 86390 1
513125 99513125 1001 86380 86390 1
512908 99512908 1001 86380 86390 1
512730 99512730 1001 86380 86390 1
512615 99512615 1001 86380 86390 1
512590 99512590 1001 86380 86390 1
512696 99512696 1001 86380 86390 1
513001 99513001 1001 86380 86390 1
513271 99513271 1001 86380 86390 1
513377 99513377 1001 86380 86390 1
513957 99513957 1001 86380 86390 1
513975 99513975 1001 86380 86390 1
513762 99513762 1001 86380 86390 1
513674 99513674 1001 86380 86390 1
513779 99513779 1001 86380 86390 1
513626 99513626 1001 86380 86390 1
513694 99513694 1001 86380 86390 1
513785 99513785 1001 86380 86390 1
513708 99513708 1001 86380 86390 1
513412 99513412 1001 86380 86390 1
513446 99513446 1001 86380 86390 1
513433 99513433 1001 86380 86390 1
513512 99513512 1001 86380 86390 1
514187 99514187 1001 86380 86390 1
514061 99514061 1001 86380 86390 1
514229 99514229 1001 86380 86390 1
514141 99514141 1001 86380 86390 1
514155 99514155 1001 86380 86390 1
514798 99514798 1001 86380 86390 1
514846 99514846 1001 86380 86390 1
514574 99514574 1001 86380 86390 1
514478 99514478 1001 86380 86390 1
514569 99514569 1001 86380 86390 1
514421 99514421 1001 86380 86390 1
514333 99514333 1001 86380 86390 1
514363 99514363 1001 86380 86390 1
515023 99515023 1001 86380 86390 1
514867 99514867 1001 86380 86390 1
514993 99514993 1001 86380 86390 1
514943 99514943 1001 86380 86390 1
515492 99515492 1001 86380 86390 1
515587 99515587 1001 86380 86390 1
515323 99515323 1001 86380 86390 1
515366 99515366 1001 86380 86390 1
515316 99515316 1001 86380 86390 1
515089 99515089 1001 86380 86390 1
515207 99515207 1001 86380 86390 1
515262 99515262 1001 86380 86390 1
515094 99515094 1001 86380 86390 1
515082 99515082 1001 86380 86390 1
515122 99515122 1001 86380 86390 1
515810 99515810 1001 86380 86390 1
515833 99515833 1001 86380 86390 1
515809 99515809 1001 86380 86390 1
516489 99516489 1001 86380 86390 1
516501 99516501 1001 86380 86390 1
515980 99515980 1001 86380 86390 1
516006 99516006 1001 86380 86390 1
516062 99516062 1001 86380 86390 1
516068 99516068 1001 86380 86390 1
516688 99516688 1001 86380 86390 1
516613 99516613 1001 86380 86390 1
516615 99516615 1001 86380 86390 1
516590 99516590 1001 86380 86390 1
516539 99516539 1001 86380 86390 1
516645 99516645 1001 86380 86390 1
516557 99516557 1001 86380 86390 1
517335 99517335 1001 86380 86390 1
517027 99517027 1001 86380 86390 1
517107 99517107 1001 86380 86390 1
517019 99517019 1001 86380 86390 1
517090 99517090 1001 86380 86390 1
516948 99516948 1001 86380 86390 1
516913 99516913 1001 86380 86390 1
516799 99516799 1001 86380 86390 1
516735 99516735 1001 86380 86390 1
516738 99516738 1001 86380 86390 1
516765 99516765 1001 86380 86390 1
516895 99516895 1001 86380 86390 1
517541 99517541 1001 86380 86390 1
517491 99517491 1001 86380 86390 1
517369 99517369 1001 86380 86390 1
518020 99518020 1001 86380 86390 1
518081 99518081 1001 86380 86390 1
517993 99517993 1001 86380 86390 1
517779 99517779 1001 86380 86390 1
517785 99517785 1001 86380 86390 1
517581 99517581 1001 86380 86390 1
517562 99517562 1001 86380 86390 1
518361 99518361 1001 86380 86390 1
518336 99518336 1001 86380 86390 1
518207 99518207 1001 86380 86390 1
518324 99518324 1001 86380 86390 1
518247 99518247 1001 86380 86390 1
518925 99518925 1001 86380 86390 1
518927 99518927 1001 86380 86390 1
518907 99518907 1001 86380 86390 1
518977 99518977 1001 86380 86390 1
518981 99518981 1001 86380 86390 1
518770 99518770 1001 86380 86390 1
518698 99518698 1001 86380 86390 1
518622 99518622 1001 86380 86390 1
518701 99518701 1001 86380 86390 1
518471 99518471 1001 86380 86390 1
518424 99518424 1001 86380 86390 1
518570 99518570 1001 86380 86390 1
518507 99518507 1001 86380 86390 1
519012 99519012 1001 86380 86390 1
519185 99519185 1001 86380 86390 1
519006 99519006 1001 86380 86390 1
518996 99518996 1001 86380 86390 1
519687 99519687 1001 86380 86390 1
519560 99519560 1001 86380 86390 1
519513 99519513 1001 86380 86390 1
519567 99519567 1001 86380 86390 1
519246 99519246 1001 86380 86390 1
519300 99519300 1001 86380 86390 1
519301 99519301 1001 86380 86390 1
519367 99519367 1001 86380 86390 1
519294 99519294 1001 86380 86390 1
519818 99519818 1001 86380 86390 1
519860 99519860 1001 86380 86390 1
519823 99519823 1001 86380 86390 1
520604 99520604 1001 86380 86390 1
520527 99520527 1001 86380 86390 1
520529 99520529 1001 86380 86390 1
520533 99520533 1001 86380 86390 1
520284 99520284 1001 86380 86390 1
520342 99520342 1001 86380 86390 1
520181 99520181 1001 86380 86390 1
520187 99520187 1001 86380 86390 1
520650 99520650 1001 86380 86390 1
520436 99520436 1001 86380 86390 1
520723 99520723 1001 86380 86390 1
520647 99520647 1001 86380 86390 1
521359 99521359 1001 86380 86390 1
521398 99521398 1001 86380 86390 1
521335 99521335 1001 86380 86390 1
521224 99521224 1001 86380 86390 1
521154 99521154 1001 86380 86390 1
520910 99520910 1001 86380 86390 1
520993 99520993 1001 86380 86390 1
520863 99520863 1001 86380 86390 1
520959 99520959 1001 86380 86390 1
521604 99521604 1001 86380 86390 1
522194 99522194 1001 86380 86390 1
522220 99522220 1001 86380 86390 1
522209 99522209 1001 86380 86390 1
522121 99522121 1001 86380 86390 1
522288 99522288 1001 86380 86390 1
522054 99522054 1001 86380 86390 1
521905 99521905 1001 86380 86390 1
521879 99521879 1001 86380 86390 1
521779 99521779 1001 86380 86390 1
521733 99521733 1001 86380 86390 1
521785 99521785 1001 86380 86390 1
522448 99522448 1001 86380 86390 1
523009 99523009 1001 86380 86390 1
523113 99523113 1001 86380 86390 1
522506 99522506 1001 86380 86390 1
523219 99523219 1001 86380 86390 1
523178 99523178 1001 86380 86390 1
523831 99523831 1001 86380 86390 1
523858 99523858 1001 86380 86390 1
523862 99523862 1001 86380 86390 1
523903 99523903 1001 86380 86390 1
523640 99523640 1001 86380 86390 1
523521 99523521 1001 86380 86390 1
524055 99524055 1001 86380 86390 1
524617 99524617 1001 86380 86390 1
524745 99524745 1001 86380 86390 1
524621 99524621 1001 86380 86390 1
524488 99524488 1001 86380 86390 1
524404 99524404 1001 86380 86390 1
524349 99524349 1001 86380 86390 1
524859 99524859 1001 86380 86390 1
524834 99524834 1001 86380 86390 1
524966 99524966 1001 86380 86390 1
524882 99524882 1001 86380 86390 1
524858 99524858 1001 86380 86390 1
525469 99525469 1001 86380 86390 1
525433 99525433 1001 86380 86390 1
525513 99525513 1001 86380 86390 1
525517 99525517 1001 86380 86390 1
525304 99525304 1001 86380 86390 1
525218 99525218 1001 86380 86390 1
525119 99525119 1001 86380 86390 1
525659 99525659 1001 86380 86390 1
525714 99525714 1001 86380 86390 1
525727 99525727 1001 86380 86390 1
525774 99525774 1001 86380 86390 1
526227 99526227 1001 86380 86390 1
526180 99526180 1001 86380 86390 1
526193 99526193 1001 86380 86390 1
526030 99526030 1001 86380 86390 1
526096 99526096 1001 86380 86390 1
525841 99525841 1001 86380 86390 1
525979 99525979 1001 86380 86390 1
525929 99525929 1001 86380 86390 1
526434 99526434 1001 86380 86390 1
526564 99526564 1001 86380 86390 1
526432 99526432 1001 86380 86390 1
527135 99527135 1001 86380 86390 1
527151 99527151 1001 86380 86390 1
527239 99527239 1001 86380 86390 1
526957 99526957 1001 86380 86390 1
526657 99526657 1001 86380 86390 1
526672 99526672 1001 86380 86390 1
526738 99526738 1001 86380 86390 1
527303 99527303 1001 86380 86390 1
527255 99527255 1001 86380 86390 1
527427 99527427 1001 86380 86390 1
527921 99527921 1001 86380 86390 1
527976 99527976 1001 86380 86390 1
527914 99527914 1001 86380 86390 1
528061 99528061 1001 86380 86390 1
527728 99527728 1001 86380 86390 1
527854 99527854 1001 86380 86390 1
528256 99528256 1001 86380 86390 1
528143 99528143 1001 86380 86390 1
528145 99528145 1001 86380 86390 1
528802 99528802 1001 86380 86390 1
528764 99528764 1001 86380 86390 1
528899 99528899 1001 86380 86390 1
528527 99528527 1001 86380 86390 1
528689 99528689 1001 86380 86390 1
528667 99528667 1001 86380 86390 1
528429 99528429 1001 86380 86390 1
528392 99528392 1001 86380 86390 1
528329 99528329 1001 86380 86390 1
529080 99529080 1001 86380 86390 1
529044 99529044 1001 86380 86390 1
528987 99528987 1001 86380 86390 1
529625 99529625 1001 86380 86390 1
529568 99529568 1001 86380 86390 1
529649 99529649 1001 86380 86390 1
529332 99529332 1001 86380 86390 1
529502 99529502 1001 86380 86390 1
529339 99529339 1001 86380 86390 1
529268 99529268 1001 86380 86390 1
529233 99529233 1001 86380 86390 1
529313 99529313 1001 86380 86390 1
529790 99529790 1001 86380 86390 1
530201 99530201 1001 86380 86390 1
529984 99529984 1001 86380 86390 1
530710 99530710 1001 86380 86390 1
530686 99530686 1001 86380 86390 1
530570 99530570 1001 86380 86390 1
531188 99531188 1001 86380 86390 1
531292 99531292 1001 86380 86390 1
531348 99531348 1001 86380 86390 1
531337 99531337 1001 86380 86390 1
531314 99531314 1001 86380 86390 1
531186 99531186 1001 86380 86390 1
530971 99530971 1001 86380 86390 1
531026 99531026 1001 86380 86390 1
531079 99531079 1001 86380 86390 1
531119 99531119 1001 86380 86390 1
530990 99530990 1001 86380 86390 1
530941 99530941 1001 86380 86390 1
530907 99530907 1001 86380 86390 1
531549 99531549 1001 86380 86390 1
532156 99532156 1001 86380 86390 1
532004 99532004 1001 86380 86390 1
532068 99532068 1001 86380 86390 1
532189 99532189 1001 86380 86390 1
532140 99532140 1001 86380 86390 1
532166 99532166 1001 86380 86390 1
531839 99531839 1001 86380 86390 1
531985 99531985 1001 86380 86390 1
531895 99531895 1001 86380 86390 1
531753 99531753 1001 86380 86390 1
531614 99531614 1001 86380 86390 1
531758 99531758 1001 86380 86390 1
531635 99531635 1001 86380 86390 1
531648 99531648 1001 86380 86390 1
532002 99532002 1001 86380 86390 1
532921 99532921 1001 86380 86390 1
532764 99532764 1001 86380 86390 1
532769 99532769 1001 86380 86390 1
532798 99532798 1001 86380 86390 1
532567 99532567 1001 86380 86390 1
532425 99532425 1001 86380 86390 1
532560 99532560 1001 86380 86390 1
532586 99532586 1001 86380 86390 1
532460 99532460 1001 86380 86390 1
533129 99533129 1001 86380 86390 1
533681 99533681 1001 86380 86390 1
533832 99533832 1001 86380 86390 1
533677 99533677 1001 86380 86390 1
533490 99533490 1001 86380 86390 1
533543 99533543 1001 86380 86390 1
533558 99533558 1001 86380 86390 1
533624 99533624 1001 86380 86390 1
533259 99533259 1001 86380 86390 1
534026 99534026 1001 86380 86390 1
534027 99534027 1001 86380 86390 1
534054 99534054 1001 86380 86390 1
534003 99534003 1001 86380 86390 1
534043 99534043 1001 86380 86390 1
533928 99533928 1001 86380 86390 1
534006 99534006 1001 86380 86390 1
534019 99534019 1001 86380 86390 1
534033 99534033 1001 86380 86390 1
533878 99533878 1001 86380 86390 1
534623 99534623 1001 86380 86390 1
534494 99534494 1001 86380 86390 1
534600 99534600 1001 86380 86390 1
534567 99534567 1001 86380 86390 1
534632 99534632 1001 86380 86390 1
534568 99534568 1001 86380 86390 1
534338 99534338 1001 86380 86390 1
534470 99534470 1001 86380 86390 1
534393 99534393 1001 86380 86390 1
534459 99534459 1001 86380 86390 1
534395 99534395 1001 86380 86390 1
534344 99534344 1001 86380 86390 1
534183 99534183 1001 86380 86390 1
534120 99534120 1001 86380 86390 1
534267 99534267 1001 86380 86390 1
534694 99534694 1001 86380 86390 1
535369 99535369 1001 86380 86390 1
535439 99535439 1001 86380 86390 1
535442 99535442 1001 86380 86390 1
535353 99535353 1001 86380 86390 1
535241 99535241 1001 86380 86390 1
535284 99535284 1001 86380 86390 1
534994 99534994 1001 86380 86390 1
534893 99534893 1001 86380 86390 1
534933 99534933 1001 86380 86390 1
535039 99535039 1001 86380 86390 1
534949 99534949 1001 86380 86390 1
534966 99534966 1001 86380 86390 1
535614 99535614 1001 86380 86390 1
535670 99535670 1001 86380 86390 1
535556 99535556 1001 86380 86390 1
536318 99536318 1001 86380 86390 1
536152 99536152 1001 86380 86390 1
536070 99536070 1001 86380 86390 1
535982 99535982 1001 86380 86390 1
535970 99535970 1001 86380 86390 1
536100 99536100 1001 86380 86390 1
535987 99535987 1001 86380 86390 1
536000 99536000 1001 86380 86390 1
535790 99535790 1001 86380 86390 1
535881 99535881 1001 86380 86390 1
535920 99535920 1001 86380 86390 1
535766 99535766 1001 86380 86390 1
536490 99536490 1001 86380 86390 1
536374 99536374 1001 86380 86390 1
536497 99536497 1001 86380 86390 1
536421 99536421 1001 86380 86390 1
536448 99536448 1001 86380 86390 1
536487 99536487 1001 86380 86390 1
537008 99537008 1001 86380 86390 1
537147 99537147 1001 86380 86390 1
537030 99537030 1001 86380 86390 1
537069 99537069 1001 86380 86390 1
536945 99536945 1001 86380 86390 1
536796 99536796 1001 86380 86390 1
536824 99536824 1001 86380 86390 1
536814 99536814 1001 86380 86390 1
536619 99536619 1001 86380 86390 1
536680 99536680 1001 86380 86390 1
536553 99536553 1001 86380 86390 1
537279 99537279 1001 86380 86390 1
537864 99537864 1001 86380 86390 1
537903 99537903 1001 86380 86390 1
537718 99537718 1001 86380 86390 1
537770 99537770 1001 86380 86390 1
537721 99537721 1001 86380 86390 1
537374 99537374 1001 86380 86390 1
537405 99537405 1001 86380 86390 1
538152 99538152 1001 86380 86390 1
538156 99538156 1001 86380 86390 1
538182 99538182 1001 86380 86390 1
538176 99538176 1001 86380 86390 1
538190 99538190 1001 86380 86390 1
538772 99538772 1001 86380 86390 1
538809 99538809 1001 86380 86390 1
538506 99538506 1001 86380 86390 1
538548 99538548 1001 86380 86390 1
538488 99538488 1001 86380 86390 1
538595 99538595 1001 86380 86390 1
538414 99538414 1001 86380 86390 1
538868 99538868 1001 86380 86390 1
539014 99539014 1001 86380 86390 1
538863 99538863 1001 86380 86390 1
539499 99539499 1001 86380 86390 1
539565 99539565 1001 86380 86390 1
539636 99539636 1001 86380 86390 1
539285 99539285 1001 86380 86390 1
539337 99539337 1001 86380 86390 1
539404 99539404 1001 86380 86390 1
539301 99539301 1001 86380 86390 1
539051 99539051 1001 86380 86390 1
539083 99539083 1001 86380 86390 1
539110 99539110 1001 86380 86390 1
539733 99539733 1001 86380 86390 1
539805 99539805 1001 86380 86390 1
540338 99540338 1001 86380 86390 1
540317 99540317 1001 86380 86390 1
540399 99540399 1001 86380 86390 1
540462 99540462 1001 86380 86390 1
540172 99540172 1001 86380 86390 1
540250 99540250 1001 86380 86390 1
540208 99540208 1001 86380 86390 1
540247 99540247 1001 86380 86390 1
540078 99540078 1001 86380 86390 1
539977 99539977 1001 86380 86390 1
539881 99539881 1001 86380 86390 1
539921 99539921 1001 86380 86390 1
539961 99539961 1001 86380 86390 1
540014 99540014 1001 86380 86390 1
540468 99540468 1001 86380 86390 1
540509 99540509 1001 86380 86390 1
541208 99541208 1001 86380 86390 1
541144 99541144 1001 86380 86390 1
540932 99540932 1001 86380 86390 1
541039 99541039 1001 86380 86390 1
540988 99540988 1001 86380 86390 1
541017 99541017 1001 86380 86390 1
541048 99541048 1001 86380 86390 1
540816 99540816 1001 86380 86390 1
540726 99540726 1001 86380 86390 1
540860 99540860 1001 86380 86390 1
540692 99540692 1001 86380 86390 1
540683 99540683 1001 86380 86390 1
540814 99540814 1001 86380 86390 1
541407 99541407 1001 86380 86390 1
541399 99541399 1001 86380 86390 1
542085 99542085 1001 86380 86390 1
542012 99542012 1001 86380 86390 1
541902 99541902 1001 86380 86390 1
541907 99541907 1001 86380 86390 1
541818 99541818 1001 86380 86390 1
541910 99541910 1001 86380 86390 1
541697 99541697 1001 86380 86390 1
541518 99541518 1001 86380 86390 1
541573 99541573 1001 86380 86390 1
542184 99542184 1001 86380 86390 1
542177 99542177 1001 86380 86390 1
542190 99542190 1001 86380 86390 1
542165 99542165 1001 86380 86390 1
542753 99542753 1001 86380 86390 1
542913 99542913 1001 86380 86390 1
542926 99542926 1001 86380 86390 1
542880 99542880 1001 86380 86390 1
542457 99542457 1001 86380 86390 1
542459 99542459 1001 86380 86390 1
542396 99542396 1001 86380 86390 1
542517 99542517 1001 86380 86390 1
543101 99543101 1001 86380 86390 1
543066 99543066 1001 86380 86390 1
543041 99543041 1001 86380 86390 1
543019 99543019 1001 86380 86390 1
543708 99543708 1001 86380 86390 1
543721 99543721 1001 86380 86390 1
543734 99543734 1001 86380 86390 1
543181 99543181 1001 86380 86390 1
543197 99543197 1001 86380 86390 1
543237 99543237 1001 86380 86390 1
543810 99543810 1001 86380 86390 1
543806 99543806 1001 86380 86390 1
544549 99544549 1001 86380 86390 1
544459 99544459 1001 86380 86390 1
544447 99544447 1001 86380 86390 1
544584 99544584 1001 86380 86390 1
544269 99544269 1001 86380 86390 1
544285 99544285 1001 86380 86390 1
544378 99544378 1001 86380 86390 1
544004 99544004 1001 86380 86390 1
544111 99544111 1001 86380 86390 1
543985 99543985 1001 86380 86390 1
543999 99543999 1001 86380 86390 1
544092 99544092 1001 86380 86390 1
544698 99544698 1001 86380 86390 1
544673 99544673 1001 86380 86390 1
544667 99544667 1001 86380 86390 1
421360 556 1001 30540 33417 1
501152 791 1002 53333 55094 1
517737 1067 1001 64536 64835 1
534549 986 1001 41702 41801 1
400115 99400115 1001 86380 86390 1
400267 99400267 1001 86380 86390 1
400310 99400310 1001 86380 86390 1
400414 99400414 1001 86380 86390 1
400429 99400429 1001 86380 86390 1
400810 99400810 1001 86380 86390 1
400811 99400811 1001 86380 86390 1
400936 99400936 1001 86380 86390 1
400862 99400862 1001 86380 86390 1
401074 99401074 1001 86380 86390 1
401360 99401360 1001 86380 86390 1
401348 99401348 1001 86380 86390 1
401410 99401410 1001 86380 86390 1
401890 99401890 1001 86380 86390 1
401926 99401926 1001 86380 86390 1
401859 99401859 1001 86380 86390 1
402003 99402003 1001 86380 86390 1
402011 99402011 1001 86380 86390 1
402075 99402075 1001 86380 86390 1
402071 99402071 1001 86380 86390 1
402072 99402072 1001 86380 86390 1
402181 99402181 1001 86380 86390 1
402345 99402345 1001 86380 86390 1
402465 99402465 1001 86380 86390 1
402592 99402592 1001 86380 86390 1
402643 99402643 1001 86380 86390 1
402600 99402600 1001 86380 86390 1
402742 99402742 1001 86380 86390 1
402744 99402744 1001 86380 86390 1
402795 99402795 1001 86380 86390 1
403037 99403037 1001 86380 86390 1
403015 99403015 1001 86380 86390 1
403128 99403128 1001 86380 86390 1
403133 99403133 1001 86380 86390 1
403211 99403211 1001 86380 86390 1
403519 99403519 1001 86380 86390 1
403770 99403770 1001 86380 86390 1
403916 99403916 1001 86380 86390 1
403961 99403961 1001 86380 86390 1
404073 99404073 1001 86380 86390 1
404250 99404250 1001 86380 86390 1
404466 99404466 1001 86380 86390 1
404727 99404727 1001 86380 86390 1
404735 99404735 1001 86380 86390 1
404692 99404692 1001 86380 86390 1
405000 99405000 1001 86380 86390 1
404982 99404982 1001 86380 86390 1
405191 99405191 1001 86380 86390 1
405303 99405303 1001 86380 86390 1
405295 99405295 1001 86380 86390 1
405454 99405454 1001 86380 86390 1
405522 99405522 1001 86380 86390 1
405706 99405706 1001 86380 86390 1
406030 99406030 1001 86380 86390 1
406001 99406001 1001 86380 86390 1
406088 99406088 1001 86380 86390 1
406173 99406173 1001 86380 86390 1
406105 99406105 1001 86380 86390 1
406491 99406491 1001 86380 86390 1
406605 99406605 1001 86380 86390 1
406958 99406958 1001 86380 86390 1
407098 99407098 1001 86380 86390 1
407238 99407238 1001 86380 86390 1
407257 99407257 1001 86380 86390 1
407496 99407496 1001 86380 86390 1
407753 99407753 1001 86380 86390 1
408224 99408224 1001 86380 86390 1
408235 99408235 1001 86380 86390 1
408356 99408356 1001 86380 86390 1
408730 99408730 1001 86380 86390 1
408696 99408696 1001 86380 86390 1
408879 99408879 1001 86380 86390 1
408899 99408899 1001 86380 86390 1
408986 99408986 1001 86380 86390 1
409150 99409150 1001 86380 86390 1
409129 99409129 1001 86380 86390 1
409422 99409422 1001 86380 86390 1
409625 99409625 1001 86380 86390 1
409780 99409780 1001 86380 86390 1
409975 99409975 1001 86380 86390 1
410293 99410293 1001 86380 86390 1
410433 99410433 1001 86380 86390 1
410683 99410683 1001 86380 86390 1
410676 99410676 1001 86380 86390 1
410997 99410997 1001 86380 86390 1
411076 99411076 1001 86380 86390 1
411202 99411202 1001 86380 86390 1
411243 99411243 1001 86380 86390 1
411276 99411276 1001 86380 86390 1
411336 99411336 1001 86380 86390 1
411392 99411392 1001 86380 86390 1
411401 99411401 1001 86380 86390 1
411379 99411379 1001 86380 86390 1
411517 99411517 1001 86380 86390 1
411574 99411574 1001 86380 86390 1
411825 99411825 1001 86380 86390 1
411878 99411878 1001 86380 86390 1
412007 99412007 1001 86380 86390 1
412232 99412232 1001 86380 86390 1
412328 99412328 1001 86380 86390 1
412469 99412469 1001 86380 86390 1
413505 99413505 1001 86380 86390 1
413311 99413311 1001 86380 86390 1
412900 99412900 1001 86380 86390 1
412527 99412527 1001 86380 86390 1
415265 99415265 1001 86380 86390 1
414958 99414958 1001 86380 86390 1
415109 99415109 1001 86380 86390 1
415303 99415303 1001 86380 86390 1
415090 99415090 1001 86380 86390 1
415161 99415161 1001 86380 86390 1
414744 99414744 1001 86380 86390 1
414833 99414833 1001 86380 86390 1
414838 99414838 1001 86380 86390 1
414273 99414273 1001 86380 86390 1
414417 99414417 1001 86380 86390 1
415574 99415574 1001 86380 86390 1
415341 99415341 1001 86380 86390 1
415536 99415536 1001 86380 86390 1
415363 99415363 1001 86380 86390 1
416935 99416935 1001 86380 86390 1
416799 99416799 1001 86380 86390 1
416874 99416874 1001 86380 86390 1
416408 99416408 1001 86380 86390 1
416228 99416228 1001 86380 86390 1
417245 99417245 1001 86380 86390 1
417276 99417276 1001 86380 86390 1
417089 99417089 1001 86380 86390 1
417193 99417193 1001 86380 86390 1
417468 99417468 1001 86380 86390 1
418622 99418622 1001 86380 86390 1
418462 99418462 1001 86380 86390 1
418466 99418466 1001 86380 86390 1
418187 99418187 1001 86380 86390 1
418354 99418354 1001 86380 86390 1
417883 99417883 1001 86380 86390 1
417627 99417627 1001 86380 86390 1
417914 99417914 1001 86380 86390 1
418826 99418826 1001 86380 86390 1
418865 99418865 1001 86380 86390 1
420330 99420330 1001 86380 86390 1
420062 99420062 1001 86380 86390 1
420290 99420290 1001 86380 86390 1
420432 99420432 1001 86380 86390 1
419634 99419634 1001 86380 86390 1
420048 99420048 1001 86380 86390 1
419814 99419814 1001 86380 86390 1
419470 99419470 1001 86380 86390 1
419526 99419526 1001 86380 86390 1
420768 99420768 1001 86380 86390 1
420549 99420549 1001 86380 86390 1
420642 99420642 1001 86380 86390 1
421712 99421712 1001 86380 86390 1
422078 99422078 1001 86380 86390 1
421959 99421959 1001 86380 86390 1
421379 99421379 1001 86380 86390 1
421363 99421363 1001 86380 86390 1
421313 99421313 1001 86380 86390 1
421366 99421366 1001 86380 86390 1
421005 99421005 1001 86380 86390 1
421133 99421133 1001 86380 86390 1
421161 99421161 1001 86380 86390 1
422125 99422125 1001 86380 86390 1
422493 99422493 1001 86380 86390 1
422432 99422432 1001 86380 86390 1
423412 99423412 1001 86380 86390 1
423563 99423563 1001 86380 86390 1
423499 99423499 1001 86380 86390 1
423744 99423744 1001 86380 86390 1
423217 99423217 1001 86380 86390 1
423111 99423111 1001 86380 86390 1
423134 99423134 1001 86380 86390 1
423009 99423009 1001 86380 86390 1
423103 99423103 1001 86380 86390 1
422751 99422751 1001 86380 86390 1
425149 99425149 1001 86380 86390 1
425004 99425004 1001 86380 86390 1
424917 99424917 1001 86380 86390 1
424799 99424799 1001 86380 86390 1
424373 99424373 1001 86380 86390 1
424174 99424174 1001 86380 86390 1
424432 99424432 1001 86380 86390 1
425736 99425736 1001 86380 86390 1
426955 99426955 1001 86380 86390 1
427075 99427075 1001 86380 86390 1
426713 99426713 1001 86380 86390 1
427002 99427002 1001 86380 86390 1
426574 99426574 1001 86380 86390 1
426351 99426351 1001 86380 86390 1
426300 99426300 1001 86380 86390 1
426361 99426361 1001 86380 86390 1
426369 99426369 1001 86380 86390 1
426264 99426264 1001 86380 86390 1
427347 99427347 1001 86380 86390 1
427465 99427465 1001 86380 86390 1
427123 99427123 1001 86380 86390 1
427428 99427428 1001 86380 86390 1
427189 99427189 1001 86380 86390 1
427219 99427219 1001 86380 86390 1
427383 99427383 1001 86380 86390 1
428497 99428497 1001 86380 86390 1
428574 99428574 1001 86380 86390 1
428352 99428352 1001 86380 86390 1
428552 99428552 1001 86380 86390 1
428701 99428701 1001 86380 86390 1
428156 99428156 1001 86380 86390 1
428252 99428252 1001 86380 86390 1
427943 99427943 1001 86380 86390 1
428056 99428056 1001 86380 86390 1
428087 99428087 1001 86380 86390 1
427732 99427732 1001 86380 86390 1
427744 99427744 1001 86380 86390 1
428887 99428887 1001 86380 86390 1
430194 99430194 1001 86380 86390 1
429809 99429809 1001 86380 86390 1
429839 99429839 1001 86380 86390 1
429274 99429274 1001 86380 86390 1
429275 99429275 1001 86380 86390 1
429264 99429264 1001 86380 86390 1
430509 99430509 1001 86380 86390 1
430529 99430529 1001 86380 86390 1
430489 99430489 1001 86380 86390 1
430533 99430533 1001 86380 86390 1
430494 99430494 1001 86380 86390 1
430749 99430749 1001 86380 86390 1
430733 99430733 1001 86380 86390 1
431784 99431784 1001 86380 86390 1
431930 99431930 1001 86380 86390 1
431764 99431764 1001 86380 86390 1
431528 99431528 1001 86380 86390 1
431508 99431508 1001 86380 86390 1
431293 99431293 1001 86380 86390 1
431541 99431541 1001 86380 86390 1
431301 99431301 1001 86380 86390 1
430920 99430920 1001 86380 86390 1
430948 99430948 1001 86380 86390 1
431130 99431130 1001 86380 86390 1
431061 99431061 1001 86380 86390 1
432407 99432407 1001 86380 86390 1
432130 99432130 1001 86380 86390 1
432067 99432067 1001 86380 86390 1
433420 99433420 1001 86380 86390 1
433357 99433357 1001 86380 86390 1
433301 99433301 1001 86380 86390 1
433089 99433089 1001 86380 86390 1
432983 99432983 1001 86380 86390 1
432877 99432877 1001 86380 86390 1
432511 99432511 1001 86380 86390 1
432687 99432687 1001 86380 86390 1
432694 99432694 1001 86380 86390 1
434137 99434137 1001 86380 86390 1
434003 99434003 1001 86380 86390 1
434097 99434097 1001 86380 86390 1
434076 99434076 1001 86380 86390 1
435043 99435043 1001 86380 86390 1
435350 99435350 1001 86380 86390 1
435052 99435052 1001 86380 86390 1
434876 99434876 1001 86380 86390 1
434203 99434203 1001 86380 86390 1
434345 99434345 1001 86380 86390 1
434440 99434440 1001 86380 86390 1
435719 99435719 1001 86380 86390 1
435476 99435476 1001 86380 86390 1
435756 99435756 1001 86380 86390 1
436425 99436425 1001 86380 86390 1
436370 99436370 1001 86380 86390 1
436358 99436358 1001 86380 86390 1
436466 99436466 1001 86380 86390 1
436559 99436559 1001 86380 86390 1
436168 99436168 1001 86380 86390 1
436173 99436173 1001 86380 86390 1
436105 99436105 1001 86380 86390 1
435915 99435915 1001 86380 86390 1
436003 99436003 1001 86380 86390 1
436005 99436005 1001 86380 86390 1
436212 99436212 1001 86380 86390 1
437185 99437185 1001 86380 86390 1
300032 99300032 1001 86380 86390 1
300072 99300072 1001 86380 86390 1
300643 99300643 1001 86380 86390 1
300649 99300649 1001 86380 86390 1
300423 99300423 1001 86380 86390 1
300436 99300436 1001 86380 86390 1
300319 99300319 1001 86380 86390 1
300224 99300224 1001 86380 86390 1
300277 99300277 1001 86380 86390 1
300179 99300179 1001 86380 86390 1
300232 99300232 1001 86380 86390 1
300168 99300168 1001 86380 86390 1
300130 99300130 1001 86380 86390 1
300196 99300196 1001 86380 86390 1
300834 99300834 1001 86380 86390 1
300899 99300899 1001 86380 86390 1
300862 99300862 1001 86380 86390 1
301222 99301222 1001 86380 86390 1
301289 99301289 1001 86380 86390 1
301148 99301148 1001 86380 86390 1
301163 99301163 1001 86380 86390 1
301308 99301308 1001 86380 86390 1
301115 99301115 1001 86380 86390 1
300964 99300964 1001 86380 86390 1
300990 99300990 1001 86380 86390 1
301610 99301610 1001 86380 86390 1
302217 99302217 1001 86380 86390 1
302357 99302357 1001 86380 86390 1
302236 99302236 1001 86380 86390 1
301985 99301985 1001 86380 86390 1
302174 99302174 1001 86380 86390 1
301869 99301869 1001 86380 86390 1
302509 99302509 1001 86380 86390 1
302406 99302406 1001 86380 86390 1
302567 99302567 1001 86380 86390 1
302503 99302503 1001 86380 86390 1
303046 99303046 1001 86380 86390 1
303036 99303036 1001 86380 86390 1
302796 99302796 1001 86380 86390 1
302900 99302900 1001 86380 86390 1
302936 99302936 1001 86380 86390 1
302735 99302735 1001 86380 86390 1
302774 99302774 1001 86380 86390 1
302606 99302606 1001 86380 86390 1
302727 99302727 1001 86380 86390 1
303309 99303309 1001 86380 86390 1
303247 99303247 1001 86380 86390 1
303211 99303211 1001 86380 86390 1
303381 99303381 1001 86380 86390 1
303879 99303879 1001 86380 86390 1
303680 99303680 1001 86380 86390 1
303814 99303814 1001 86380 86390 1
303549 99303549 1001 86380 86390 1
303423 99303423 1001 86380 86390 1
304230 99304230 1001 86380 86390 1
304077 99304077 1001 86380 86390 1
304170 99304170 1001 86380 86390 1
304042 99304042 1001 86380 86390 1
304485 99304485 1001 86380 86390 1
304501 99304501 1001 86380 86390 1
304502 99304502 1001 86380 86390 1
304554 99304554 1001 86380 86390 1
304580 99304580 1001 86380 86390 1
304505 99304505 1001 86380 86390 1
304621 99304621 1001 86380 86390 1
304647 99304647 1001 86380 86390 1
304624 99304624 1001 86380 86390 1
304446 99304446 1001 86380 86390 1
304241 99304241 1001 86380 86390 1
304439 99304439 1001 86380 86390 1
304364 99304364 1001 86380 86390 1
304922 99304922 1001 86380 86390 1
304901 99304901 1001 86380 86390 1
304907 99304907 1001 86380 86390 1
305684 99305684 1001 86380 86390 1
305286 99305286 1001 86380 86390 1
305365 99305365 1001 86380 86390 1
305301 99305301 1001 86380 86390 1
305380 99305380 1001 86380 86390 1
305318 99305318 1001 86380 86390 1
305372 99305372 1001 86380 86390 1
305158 99305158 1001 86380 86390 1
305159 99305159 1001 86380 86390 1
305227 99305227 1001 86380 86390 1
500158 99500158 1001 86380 86390 1
500069 99500069 1001 86380 86390 1
500074 99500074 1001 86380 86390 1
500518 99500518 1001 86380 86390 1
500609 99500609 1001 86380 86390 1
500473 99500473 1001 86380 86390 1
500393 99500393 1001 86380 86390 1
500199 99500199 1001 86380 86390 1
500979 99500979 1001 86380 86390 1
501014 99501014 1001 86380 86390 1
501524 99501524 1001 86380 86390 1
501491 99501491 1001 86380 86390 1
501569 99501569 1001 86380 86390 1
501544 99501544 1001 86380 86390 1
501256 99501256 1001 86380 86390 1
501312 99501312 1001 86380 86390 1
501301 99501301 1001 86380 86390 1
501202 99501202 1001 86380 86390 1
501063 99501063 1001 86380 86390 1
501183 99501183 1001 86380 86390 1
501160 99501160 1001 86380 86390 1
501765 99501765 1001 86380 86390 1
502289 99502289 1001 86380 86390 1
502441 99502441 1001 86380 86390 1
502305 99502305 1001 86380 86390 1
502455 99502455 1001 86380 86390 1
502375 99502375 1001 86380 86390 1
502080 99502080 1001 86380 86390 1
502071 99502071 1001 86380 86390 1
502125 99502125 1001 86380 86390 1
501990 99501990 1001 86380 86390 1
501992 99501992 1001 86380 86390 1
501915 99501915 1001 86380 86390 1
502032 99502032 1001 86380 86390 1
501878 99501878 1001 86380 86390 1
502546 99502546 1001 86380 86390 1
503124 99503124 1001 86380 86390 1
503215 99503215 1001 86380 86390 1
503053 99503053 1001 86380 86390 1
502976 99502976 1001 86380 86390 1
503067 99503067 1001 86380 86390 1
503004 99503004 1001 86380 86390 1
503033 99503033 1001 86380 86390 1
502891 99502891 1001 86380 86390 1
502815 99502815 1001 86380 86390 1
502854 99502854 1001 86380 86390 1
502686 99502686 1001 86380 86390 1
502846 99502846 1001 86380 86390 1
502769 99502769 1001 86380 86390 1
502745 99502745 1001 86380 86390 1
504021 99504021 1001 86380 86390 1
503721 99503721 1001 86380 86390 1
503738 99503738 1001 86380 86390 1
503831 99503831 1001 86380 86390 1
503793 99503793 1001 86380 86390 1
503630 99503630 1001 86380 86390 1
503582 99503582 1001 86380 86390 1
503608 99503608 1001 86380 86390 1
503508 99503508 1001 86380 86390 1
504213 99504213 1001 86380 86390 1
504321 99504321 1001 86380 86390 1
504778 99504778 1001 86380 86390 1
504786 99504786 1001 86380 86390 1
504775 99504775 1001 86380 86390 1
504665 99504665 1001 86380 86390 1
504620 99504620 1001 86380 86390 1
504556 99504556 1001 86380 86390 1
504456 99504456 1001 86380 86390 1
504418 99504418 1001 86380 86390 1
504324 99504324 1001 86380 86390 1
505080 99505080 1001 86380 86390 1
505133 99505133 1001 86380 86390 1
505082 99505082 1001 86380 86390 1
505571 99505571 1001 86380 86390 1
505587 99505587 1001 86380 86390 1
505519 99505519 1001 86380 86390 1
505494 99505494 1001 86380 86390 1
505368 99505368 1001 86380 86390 1
505499 99505499 1001 86380 86390 1
505204 99505204 1001 86380 86390 1
505180 99505180 1001 86380 86390 1
505871 99505871 1001 86380 86390 1
505848 99505848 1001 86380 86390 1
505941 99505941 1001 86380 86390 1
506404 99506404 1001 86380 86390 1
506412 99506412 1001 86380 86390 1
506453 99506453 1001 86380 86390 1
506197 99506197 1001 86380 86390 1
506213 99506213 1001 86380 86390 1
506041 99506041 1001 86380 86390 1
506178 99506178 1001 86380 86390 1
507232 99507232 1001 86380 86390 1
507349 99507349 1001 86380 86390 1
507397 99507397 1001 86380 86390 1
507236 99507236 1001 86380 86390 1
507147 99507147 1001 86380 86390 1
507136 99507136 1001 86380 86390 1
506959 99506959 1001 86380 86390 1
506952 99506952 1001 86380 86390 1
506822 99506822 1001 86380 86390 1
506979 99506979 1001 86380 86390 1
507538 99507538 1001 86380 86390 1
507480 99507480 1001 86380 86390 1
508113 99508113 1001 86380 86390 1
508145 99508145 1001 86380 86390 1
507910 99507910 1001 86380 86390 1
507656 99507656 1001 86380 86390 1
507676 99507676 1001 86380 86390 1
507689 99507689 1001 86380 86390 1
508393 99508393 1001 86380 86390 1
508263 99508263 1001 86380 86390 1
508433 99508433 1001 86380 86390 1
508424 99508424 1001 86380 86390 1
508895 99508895 1001 86380 86390 1
508980 99508980 1001 86380 86390 1
508946 99508946 1001 86380 86390 1
508836 99508836 1001 86380 86390 1
508657 99508657 1001 86380 86390 1
509220 99509220 1001 86380 86390 1
509721 99509721 1001 86380 86390 1
509815 99509815 1001 86380 86390 1
509878 99509878 1001 86380 86390 1
509805 99509805 1001 86380 86390 1
509719 99509719 1001 86380 86390 1
509554 99509554 1001 86380 86390 1
509491 99509491 1001 86380 86390 1
509654 99509654 1001 86380 86390 1
509345 99509345 1001 86380 86390 1
509359 99509359 1001 86380 86390 1
509402 99509402 1001 86380 86390 1
509480 99509480 1001 86380 86390 1
510066 99510066 1001 86380 86390 1
510058 99510058 1001 86380 86390 1
509918 99509918 1001 86380 86390 1
510694 99510694 1001 86380 86390 1
510525 99510525 1001 86380 86390 1
510541 99510541 1001 86380 86390 1
510634 99510634 1001 86380 86390 1
510356 99510356 1001 86380 86390 1
510473 99510473 1001 86380 86390 1
510386 99510386 1001 86380 86390 1
510377 99510377 1001 86380 86390 1
510469 99510469 1001 86380 86390 1
510158 99510158 1001 86380 86390 1
510300 99510300 1001 86380 86390 1
510257 99510257 1001 86380 86390 1
510729 99510729 1001 86380 86390 1
510874 99510874 1001 86380 86390 1
511438 99511438 1001 86380 86390 1
511402 99511402 1001 86380 86390 1
511354 99511354 1001 86380 86390 1
511419 99511419 1001 86380 86390 1
511163 99511163 1001 86380 86390 1
511139 99511139 1001 86380 86390 1
511136 99511136 1001 86380 86390 1
511661 99511661 1001 86380 86390 1
512376 99512376 1001 86380 86390 1
512288 99512288 1001 86380 86390 1
512154 99512154 1001 86380 86390 1
511973 99511973 1001 86380 86390 1
512025 99512025 1001 86380 86390 1
511760 99511760 1001 86380 86390 1
511904 99511904 1001 86380 86390 1
511931 99511931 1001 86380 86390 1
511881 99511881 1001 86380 86390 1
512525 99512525 1001 86380 86390 1
513143 99513143 1001 86380 86390 1
513054 99513054 1001 86380 86390 1
513180 99513180 1001 86380 86390 1
513059 99513059 1001 86380 86390 1
513114 99513114 1001 86380 86390 1
513024 99513024 1001 86380 86390 1
513115 99513115 1001 86380 86390 1
512819 99512819 1001 86380 86390 1
512798 99512798 1001 86380 86390 1
512985 99512985 1001 86380 86390 1
512614 99512614 1001 86380 86390 1
512750 99512750 1001 86380 86390 1
512726 99512726 1001 86380 86390 1
513229 99513229 1001 86380 86390 1
513294 99513294 1001 86380 86390 1
513300 99513300 1001 86380 86390 1
513275 99513275 1001 86380 86390 1
513940 99513940 1001 86380 86390 1
513850 99513850 1001 86380 86390 1
513761 99513761 1001 86380 86390 1
513776 99513776 1001 86380 86390 1
513703 99513703 1001 86380 86390 1
513641 99513641 1001 86380 86390 1
513463 99513463 1001 86380 86390 1
513504 99513504 1001 86380 86390 1
513480 99513480 1001 86380 86390 1
513584 99513584 1001 86380 86390 1
513526 99513526 1001 86380 86390 1
514134 99514134 1001 86380 86390 1
514160 99514160 1001 86380 86390 1
514153 99514153 1001 86380 86390 1
514234 99514234 1001 86380 86390 1
514092 99514092 1001 86380 86390 1
514786 99514786 1001 86380 86390 1
514818 99514818 1001 86380 86390 1
514649 99514649 1001 86380 86390 1
514252 99514252 1001 86380 86390 1
514308 99514308 1001 86380 86390 1
514386 99514386 1001 86380 86390 1
514440 99514440 1001 86380 86390 1
514364 99514364 1001 86380 86390 1
514880 99514880 1001 86380 86390 1
515021 99515021 1001 86380 86390 1
515682 99515682 1001 86380 86390 1
515569 99515569 1001 86380 86390 1
515557 99515557 1001 86380 86390 1
515665 99515665 1001 86380 86390 1
515498 99515498 1001 86380 86390 1
515413 99515413 1001 86380 86390 1
515426 99515426 1001 86380 86390 1
515454 99515454 1001 86380 86390 1
515432 99515432 1001 86380 86390 1
515347 99515347 1001 86380 86390 1
515257 99515257 1001 86380 86390 1
515128 99515128 1001 86380 86390 1
515220 99515220 1001 86380 86390 1
515107 99515107 1001 86380 86390 1
515146 99515146 1001 86380 86390 1
515121 99515121 1001 86380 86390 1
515225 99515225 1001 86380 86390 1
515174 99515174 1001 86380 86390 1
515888 99515888 1001 86380 86390 1
515829 99515829 1001 86380 86390 1
515705 99515705 1001 86380 86390 1
516462 99516462 1001 86380 86390 1
516479 99516479 1001 86380 86390 1
516310 99516310 1001 86380 86390 1
516339 99516339 1001 86380 86390 1
516341 99516341 1001 86380 86390 1
516419 99516419 1001 86380 86390 1
516229 99516229 1001 86380 86390 1
516269 99516269 1001 86380 86390 1
516219 99516219 1001 86380 86390 1
516009 99516009 1001 86380 86390 1
516088 99516088 1001 86380 86390 1
516550 99516550 1001 86380 86390 1
516683 99516683 1001 86380 86390 1
517170 99517170 1001 86380 86390 1
517305 99517305 1001 86380 86390 1
517137 99517137 1001 86380 86390 1
517138 99517138 1001 86380 86390 1
517254 99517254 1001 86380 86390 1
517268 99517268 1001 86380 86390 1
517179 99517179 1001 86380 86390 1
517167 99517167 1001 86380 86390 1
516980 99516980 1001 86380 86390 1
516944 99516944 1001 86380 86390 1
516960 99516960 1001 86380 86390 1
516961 99516961 1001 86380 86390 1
516722 99516722 1001 86380 86390 1
516775 99516775 1001 86380 86390 1
517359 99517359 1001 86380 86390 1
517392 99517392 1001 86380 86390 1
517500 99517500 1001 86380 86390 1
518037 99518037 1001 86380 86390 1
518041 99518041 1001 86380 86390 1
518055 99518055 1001 86380 86390 1
517812 99517812 1001 86380 86390 1
517622 99517622 1001 86380 86390 1
517574 99517574 1001 86380 86390 1
518215 99518215 1001 86380 86390 1
518257 99518257 1001 86380 86390 1
518349 99518349 1001 86380 86390 1
518887 99518887 1001 86380 86390 1
518961 99518961 1001 86380 86390 1
518917 99518917 1001 86380 86390 1
518801 99518801 1001 86380 86390 1
518856 99518856 1001 86380 86390 1
518746 99518746 1001 86380 86390 1
518777 99518777 1001 86380 86390 1
518393 99518393 1001 86380 86390 1
518490 99518490 1001 86380 86390 1
519174 99519174 1001 86380 86390 1
519150 99519150 1001 86380 86390 1
519699 99519699 1001 86380 86390 1
519727 99519727 1001 86380 86390 1
519715 99519715 1001 86380 86390 1
519626 99519626 1001 86380 86390 1
519641 99519641 1001 86380 86390 1
519720 99519720 1001 86380 86390 1
519571 99519571 1001 86380 86390 1
519576 99519576 1001 86380 86390 1
519271 99519271 1001 86380 86390 1
519378 99519378 1001 86380 86390 1
519197 99519197 1001 86380 86390 1
519392 99519392 1001 86380 86390 1
519335 99519335 1001 86380 86390 1
519936 99519936 1001 86380 86390 1
519886 99519886 1001 86380 86390 1
520016 99520016 1001 86380 86390 1
519927 99519927 1001 86380 86390 1
519966 99519966 1001 86380 86390 1
519979 99519979 1001 86380 86390 1
520479 99520479 1001 86380 86390 1
520518 99520518 1001 86380 86390 1
520536 99520536 1001 86380 86390 1
520550 99520550 1001 86380 86390 1
520111 99520111 1001 86380 86390 1
520031 99520031 1001 86380 86390 1
520717 99520717 1001 86380 86390 1
520732 99520732 1001 86380 86390 1
520720 99520720 1001 86380 86390 1
520824 99520824 1001 86380 86390 1
521444 99521444 1001 86380 86390 1
521448 99521448 1001 86380 86390 1
521347 99521347 1001 86380 86390 1
521083 99521083 1001 86380 86390 1
521251 99521251 1001 86380 86390 1
521127 99521127 1001 86380 86390 1
521179 99521179 1001 86380 86390 1
521218 99521218 1001 86380 86390 1
521207 99521207 1001 86380 86390 1
520937 99520937 1001 86380 86390 1
520916 99520916 1001 86380 86390 1
520904 99520904 1001 86380 86390 1
521011 99521011 1001 86380 86390 1
521000 99521000 1001 86380 86390 1
521530 99521530 1001 86380 86390 1
521628 99521628 1001 86380 86390 1
522265 99522265 1001 86380 86390 1
522271 99522271 1001 86380 86390 1
522147 99522147 1001 86380 86390 1
521950 99521950 1001 86380 86390 1
521886 99521886 1001 86380 86390 1
522069 99522069 1001 86380 86390 1
521903 99521903 1001 86380 86390 1
521819 99521819 1001 86380 86390 1
521798 99521798 1001 86380 86390 1
521824 99521824 1001 86380 86390 1
522341 99522341 1001 86380 86390 1
522420 99522420 1001 86380 86390 1
522384 99522384 1001 86380 86390 1
522339 99522339 1001 86380 86390 1
522482 99522482 1001 86380 86390 1
523069 99523069 1001 86380 86390 1
523045 99523045 1001 86380 86390 1
523058 99523058 1001 86380 86390 1
522969 99522969 1001 86380 86390 1
522919 99522919 1001 86380 86390 1
522890 99522890 1001 86380 86390 1
522737 99522737 1001 86380 86390 1
522602 99522602 1001 86380 86390 1
522593 99522593 1001 86380 86390 1
522645 99522645 1001 86380 86390 1
522685 99522685 1001 86380 86390 1
523131 99523131 1001 86380 86390 1
523218 99523218 1001 86380 86390 1
523809 99523809 1001 86380 86390 1
523760 99523760 1001 86380 86390 1
523702 99523702 1001 86380 86390 1
523599 99523599 1001 86380 86390 1
523722 99523722 1001 86380 86390 1
523443 99523443 1001 86380 86390 1
523522 99523522 1001 86380 86390 1
523459 99523459 1001 86380 86390 1
523384 99523384 1001 86380 86390 1
524033 99524033 1001 86380 86390 1
524114 99524114 1001 86380 86390 1
523962 99523962 1001 86380 86390 1
524135 99524135 1001 86380 86390 1
524695 99524695 1001 86380 86390 1
524743 99524743 1001 86380 86390 1
524697 99524697 1001 86380 86390 1
524723 99524723 1001 86380 86390 1
524711 99524711 1001 86380 86390 1
524750 99524750 1001 86380 86390 1
524640 99524640 1001 86380 86390 1
524457 99524457 1001 86380 86390 1
524470 99524470 1001 86380 86390 1
524510 99524510 1001 86380 86390 1
524310 99524310 1001 86380 86390 1
524336 99524336 1001 86380 86390 1
524262 99524262 1001 86380 86390 1
524353 99524353 1001 86380 86390 1
524355 99524355 1001 86380 86390 1
524837 99524837 1001 86380 86390 1
524852 99524852 1001 86380 86390 1
524840 99524840 1001 86380 86390 1
524841 99524841 1001 86380 86390 1
525577 99525577 1001 86380 86390 1
525540 99525540 1001 86380 86390 1
525543 99525543 1001 86380 86390 1
525479 99525479 1001 86380 86390 1
525008 99525008 1001 86380 86390 1
525060 99525060 1001 86380 86390 1
525099 99525099 1001 86380 86390 1
525053 99525053 1001 86380 86390 1
525737 99525737 1001 86380 86390 1
525791 99525791 1001 86380 86390 1
525626 99525626 1001 86380 86390 1
526269 99526269 1001 86380 86390 1
526271 99526271 1001 86380 86390 1
526286 99526286 1001 86380 86390 1
526312 99526312 1001 86380 86390 1
526402 99526402 1001 86380 86390 1
526070 99526070 1001 86380 86390 1
526046 99526046 1001 86380 86390 1
526138 99526138 1001 86380 86390 1
525972 99525972 1001 86380 86390 1
525883 99525883 1001 86380 86390 1
525966 99525966 1001 86380 86390 1
525982 99525982 1001 86380 86390 1
525866 99525866 1001 86380 86390 1
526488 99526488 1001 86380 86390 1
526540 99526540 1001 86380 86390 1
526219 99526219 1001 86380 86390 1
526613 99526613 1001 86380 86390 1
527212 99527212 1001 86380 86390 1
527139 99527139 1001 86380 86390 1
527235 99527235 1001 86380 86390 1
526839 99526839 1001 86380 86390 1
527034 99527034 1001 86380 86390 1
526923 99526923 1001 86380 86390 1
526658 99526658 1001 86380 86390 1
527260 99527260 1001 86380 86390 1
527417 99527417 1001 86380 86390 1
527264 99527264 1001 86380 86390 1
527270 99527270 1001 86380 86390 1
527349 99527349 1001 86380 86390 1
527271 99527271 1001 86380 86390 1
527922 99527922 1001 86380 86390 1
528035 99528035 1001 86380 86390 1
527972 99527972 1001 86380 86390 1
527753 99527753 1001 86380 86390 1
527833 99527833 1001 86380 86390 1
527679 99527679 1001 86380 86390 1
527787 99527787 1001 86380 86390 1
527560 99527560 1001 86380 86390 1
527484 99527484 1001 86380 86390 1
527523 99527523 1001 86380 86390 1
527458 99527458 1001 86380 86390 1
527540 99527540 1001 86380 86390 1
527543 99527543 1001 86380 86390 1
527557 99527557 1001 86380 86390 1
528189 99528189 1001 86380 86390 1
528170 99528170 1001 86380 86390 1
528183 99528183 1001 86380 86390 1
528700 99528700 1001 86380 86390 1
528728 99528728 1001 86380 86390 1
528755 99528755 1001 86380 86390 1
528705 99528705 1001 86380 86390 1
528663 99528663 1001 86380 86390 1
528563 99528563 1001 86380 86390 1
528589 99528589 1001 86380 86390 1
528415 99528415 1001 86380 86390 1
528403 99528403 1001 86380 86390 1
528470 99528470 1001 86380 86390 1
528317 99528317 1001 86380 86390 1
529012 99529012 1001 86380 86390 1
529660 99529660 1001 86380 86390 1
529723 99529723 1001 86380 86390 1
529512 99529512 1001 86380 86390 1
529461 99529461 1001 86380 86390 1
529415 99529415 1001 86380 86390 1
529172 99529172 1001 86380 86390 1
529258 99529258 1001 86380 86390 1
529261 99529261 1001 86380 86390 1
529848 99529848 1001 86380 86390 1
529913 99529913 1001 86380 86390 1
529903 99529903 1001 86380 86390 1
530491 99530491 1001 86380 86390 1
530531 99530531 1001 86380 86390 1
530381 99530381 1001 86380 86390 1
530543 99530543 1001 86380 86390 1
530463 99530463 1001 86380 86390 1
530239 99530239 1001 86380 86390 1
530293 99530293 1001 86380 86390 1
530062 99530062 1001 86380 86390 1
529987 99529987 1001 86380 86390 1
530118 99530118 1001 86380 86390 1
529967 99529967 1001 86380 86390 1
529942 99529942 1001 86380 86390 1
530125 99530125 1001 86380 86390 1
530622 99530622 1001 86380 86390 1
530755 99530755 1001 86380 86390 1
530626 99530626 1001 86380 86390 1
531330 99531330 1001 86380 86390 1
531346 99531346 1001 86380 86390 1
531216 99531216 1001 86380 86390 1
531218 99531218 1001 86380 86390 1
531261 99531261 1001 86380 86390 1
531341 99531341 1001 86380 86390 1
531110 99531110 1001 86380 86390 1
531111 99531111 1001 86380 86390 1
531112 99531112 1001 86380 86390 1
531041 99531041 1001 86380 86390 1
530879 99530879 1001 86380 86390 1
530832 99530832 1001 86380 86390 1
531585 99531585 1001 86380 86390 1
531536 99531536 1001 86380 86390 1
531473 99531473 1001 86380 86390 1
531541 99531541 1001 86380 86390 1
531451 99531451 1001 86380 86390 1
531439 99531439 1001 86380 86390 1
531544 99531544 1001 86380 86390 1
532125 99532125 1001 86380 86390 1
531825 99531825 1001 86380 86390 1
531906 99531906 1001 86380 86390 1
531726 99531726 1001 86380 86390 1
531739 99531739 1001 86380 86390 1
532321 99532321 1001 86380 86390 1
532221 99532221 1001 86380 86390 1
532367 99532367 1001 86380 86390 1
532933 99532933 1001 86380 86390 1
532960 99532960 1001 86380 86390 1
533017 99533017 1001 86380 86390 1
532925 99532925 1001 86380 86390 1
532660 99532660 1001 86380 86390 1
532742 99532742 1001 86380 86390 1
532593 99532593 1001 86380 86390 1
532481 99532481 1001 86380 86390 1
532510 99532510 1001 86380 86390 1
532462 99532462 1001 86380 86390 1
533071 99533071 1001 86380 86390 1
533138 99533138 1001 86380 86390 1
533139 99533139 1001 86380 86390 1
533168 99533168 1001 86380 86390 1
533795 99533795 1001 86380 86390 1
533738 99533738 1001 86380 86390 1
533688 99533688 1001 86380 86390 1
533664 99533664 1001 86380 86390 1
533852 99533852 1001 86380 86390 1
533690 99533690 1001 86380 86390 1
533513 99533513 1001 86380 86390 1
533457 99533457 1001 86380 86390 1
533252 99533252 1001 86380 86390 1
533344 99533344 1001 86380 86390 1
533309 99533309 1001 86380 86390 1
533375 99533375 1001 86380 86390 1
533352 99533352 1001 86380 86390 1
534037 99534037 1001 86380 86390 1
533990 99533990 1001 86380 86390 1
534531 99534531 1001 86380 86390 1
534547 99534547 1001 86380 86390 1
534599 99534599 1001 86380 86390 1
534676 99534676 1001 86380 86390 1
534516 99534516 1001 86380 86390 1
534433 99534433 1001 86380 86390 1
534089 99534089 1001 86380 86390 1
534167 99534167 1001 86380 86390 1
534202 99534202 1001 86380 86390 1
534269 99534269 1001 86380 86390 1
534736 99534736 1001 86380 86390 1
534685 99534685 1001 86380 86390 1
534794 99534794 1001 86380 86390 1
535330 99535330 1001 86380 86390 1
535339 99535339 1001 86380 86390 1
535458 99535458 1001 86380 86390 1
535433 99535433 1001 86380 86390 1
535206 99535206 1001 86380 86390 1
534943 99534943 1001 86380 86390 1
535008 99535008 1001 86380 86390 1
534932 99534932 1001 86380 86390 1
534971 99534971 1001 86380 86390 1
534973 99534973 1001 86380 86390 1
535637 99535637 1001 86380 86390 1
535627 99535627 1001 86380 86390 1
535578 99535578 1001 86380 86390 1
535709 99535709 1001 86380 86390 1
535567 99535567 1001 86380 86390 1
535622 99535622 1001 86380 86390 1
536309 99536309 1001 86380 86390 1
535925 99535925 1001 86380 86390 1
536125 99536125 1001 86380 86390 1
535819 99535819 1001 86380 86390 1
535861 99535861 1001 86380 86390 1
535900 99535900 1001 86380 86390 1
535759 99535759 1001 86380 86390 1
535733 99535733 1001 86380 86390 1
535800 99535800 1001 86380 86390 1
535735 99535735 1001 86380 86390 1
536354 99536354 1001 86380 86390 1
536840 99536840 1001 86380 86390 1
536751 99536751 1001 86380 86390 1
536753 99536753 1001 86380 86390 1
536927 99536927 1001 86380 86390 1
536624 99536624 1001 86380 86390 1
536638 99536638 1001 86380 86390 1
536667 99536667 1001 86380 86390 1
537278 99537278 1001 86380 86390 1
537253 99537253 1001 86380 86390 1
537272 99537272 1001 86380 86390 1
537301 99537301 1001 86380 86390 1
537825 99537825 1001 86380 86390 1
537879 99537879 1001 86380 86390 1
537856 99537856 1001 86380 86390 1
537978 99537978 1001 86380 86390 1
537845 99537845 1001 86380 86390 1
537980 99537980 1001 86380 86390 1
537579 99537579 1001 86380 86390 1
537674 99537674 1001 86380 86390 1
537458 99537458 1001 86380 86390 1
537459 99537459 1001 86380 86390 1
537373 99537373 1001 86380 86390 1
537545 99537545 1001 86380 86390 1
537456 99537456 1001 86380 86390 1
538070 99538070 1001 86380 86390 1
538085 99538085 1001 86380 86390 1
538101 99538101 1001 86380 86390 1
538115 99538115 1001 86380 86390 1
538180 99538180 1001 86380 86390 1
538102 99538102 1001 86380 86390 1
538149 99538149 1001 86380 86390 1
538702 99538702 1001 86380 86390 1
538803 99538803 1001 86380 86390 1
538645 99538645 1001 86380 86390 1
538494 99538494 1001 86380 86390 1
538495 99538495 1001 86380 86390 1
538524 99538524 1001 86380 86390 1
538512 99538512 1001 86380 86390 1
538424 99538424 1001 86380 86390 1
538341 99538341 1001 86380 86390 1
538307 99538307 1001 86380 86390 1
538320 99538320 1001 86380 86390 1
538257 99538257 1001 86380 86390 1
538309 99538309 1001 86380 86390 1
538856 99538856 1001 86380 86390 1
538966 99538966 1001 86380 86390 1
538837 99538837 1001 86380 86390 1
539614 99539614 1001 86380 86390 1
539586 99539586 1001 86380 86390 1
539600 99539600 1001 86380 86390 1
539575 99539575 1001 86380 86390 1
539232 99539232 1001 86380 86390 1
539272 99539272 1001 86380 86390 1
539189 99539189 1001 86380 86390 1
539131 99539131 1001 86380 86390 1
539672 99539672 1001 86380 86390 1
539750 99539750 1001 86380 86390 1
540416 99540416 1001 86380 86390 1
540436 99540436 1001 86380 86390 1
540382 99540382 1001 86380 86390 1
540410 99540410 1001 86380 86390 1
540452 99540452 1001 86380 86390 1
540285 99540285 1001 86380 86390 1
540463 99540463 1001 86380 86390 1
540229 99540229 1001 86380 86390 1
540256 99540256 1001 86380 86390 1
539873 99539873 1001 86380 86390 1
539954 99539954 1001 86380 86390 1
540006 99540006 1001 86380 86390 1
539995 99539995 1001 86380 86390 1
540035 99540035 1001 86380 86390 1
540048 99540048 1001 86380 86390 1
539866 99539866 1001 86380 86390 1
539949 99539949 1001 86380 86390 1
541115 99541115 1001 86380 86390 1
541129 99541129 1001 86380 86390 1
541265 99541265 1001 86380 86390 1
540741 99540741 1001 86380 86390 1
540780 99540780 1001 86380 86390 1
541468 99541468 1001 86380 86390 1
541430 99541430 1001 86380 86390 1
541457 99541457 1001 86380 86390 1
541984 99541984 1001 86380 86390 1
542113 99542113 1001 86380 86390 1
541789 99541789 1001 86380 86390 1
541694 99541694 1001 86380 86390 1
541560 99541560 1001 86380 86390 1
542299 99542299 1001 86380 86390 1
542159 99542159 1001 86380 86390 1
542135 99542135 1001 86380 86390 1
542254 99542254 1001 86380 86390 1
542245 99542245 1001 86380 86390 1
542610 99542610 1001 86380 86390 1
542650 99542650 1001 86380 86390 1
542705 99542705 1001 86380 86390 1
542695 99542695 1001 86380 86390 1
542507 99542507 1001 86380 86390 1
542327 99542327 1001 86380 86390 1
542474 99542474 1001 86380 86390 1
542466 99542466 1001 86380 86390 1
542969 99542969 1001 86380 86390 1
543741 99543741 1001 86380 86390 1
543462 99543462 1001 86380 86390 1
543488 99543488 1001 86380 86390 1
543476 99543476 1001 86380 86390 1
543557 99543557 1001 86380 86390 1
543534 99543534 1001 86380 86390 1
543509 99543509 1001 86380 86390 1
543152 99543152 1001 86380 86390 1
543182 99543182 1001 86380 86390 1
543156 99543156 1001 86380 86390 1
543330 99543330 1001 86380 86390 1
543938 99543938 1001 86380 86390 1
543935 99543935 1001 86380 86390 1
544535 99544535 1001 86380 86390 1
544542 99544542 1001 86380 86390 1
544328 99544328 1001 86380 86390 1
544290 99544290 1001 86380 86390 1
544372 99544372 1001 86380 86390 1
544282 99544282 1001 86380 86390 1
544377 99544377 1001 86380 86390 1
544248 99544248 1001 86380 86390 1
544081 99544081 1001 86380 86390 1
544139 99544139 1001 86380 86390 1
544050 99544050 1001 86380 86390 1
544118 99544118 1001 86380 86390 1
544692 99544692 1001 86380 86390 1
407968 1139 1001 81120 82257 1
506670 750 1001 57704 58003 1
517685 655 1002 52112 59021 1
517686 655 1002 49602 51914 1
400075 99400075 1001 86380 86390 1
400180 99400180 1001 86380 86390 1
400234 99400234 1001 86380 86390 1
400729 99400729 1001 86380 86390 1
400770 99400770 1001 86380 86390 1
400824 99400824 1001 86380 86390 1
401146 99401146 1001 86380 86390 1
401097 99401097 1001 86380 86390 1
401328 99401328 1001 86380 86390 1
401381 99401381 1001 86380 86390 1
401557 99401557 1001 86380 86390 1
401807 99401807 1001 86380 86390 1
401765 99401765 1001 86380 86390 1
401960 99401960 1001 86380 86390 1
402021 99402021 1001 86380 86390 1
402195 99402195 1001 86380 86390 1
402480 99402480 1001 86380 86390 1
402380 99402380 1001 86380 86390 1
402667 99402667 1001 86380 86390 1
402830 99402830 1001 86380 86390 1
403169 99403169 1001 86380 86390 1
403704 99403704 1001 86380 86390 1
403627 99403627 1001 86380 86390 1
403921 99403921 1001 86380 86390 1
403962 99403962 1001 86380 86390 1
403991 99403991 1001 86380 86390 1
404391 99404391 1001 86380 86390 1
404648 99404648 1001 86380 86390 1
404918 99404918 1001 86380 86390 1
404916 99404916 1001 86380 86390 1
405193 99405193 1001 86380 86390 1
405194 99405194 1001 86380 86390 1
405139 99405139 1001 86380 86390 1
405289 99405289 1001 86380 86390 1
405359 99405359 1001 86380 86390 1
405659 99405659 1001 86380 86390 1
405616 99405616 1001 86380 86390 1
405714 99405714 1001 86380 86390 1
405887 99405887 1001 86380 86390 1
405950 99405950 1001 86380 86390 1
406071 99406071 1001 86380 86390 1
406051 99406051 1001 86380 86390 1
406720 99406720 1001 86380 86390 1
406786 99406786 1001 86380 86390 1
406861 99406861 1001 86380 86390 1
407151 99407151 1001 86380 86390 1
407212 99407212 1001 86380 86390 1
407274 99407274 1001 86380 86390 1
407504 99407504 1001 86380 86390 1
407659 99407659 1001 86380 86390 1
407573 99407573 1001 86380 86390 1
407857 99407857 1001 86380 86390 1
407913 99407913 1001 86380 86390 1
408105 99408105 1001 86380 86390 1
408278 99408278 1001 86380 86390 1
408293 99408293 1001 86380 86390 1
408353 99408353 1001 86380 86390 1
408488 99408488 1001 86380 86390 1
408642 99408642 1001 86380 86390 1
408856 99408856 1001 86380 86390 1
408800 99408800 1001 86380 86390 1
408824 99408824 1001 86380 86390 1
408997 99408997 1001 86380 86390 1
409025 99409025 1001 86380 86390 1
409213 99409213 1001 86380 86390 1
409474 99409474 1001 86380 86390 1
409586 99409586 1001 86380 86390 1
409577 99409577 1001 86380 86390 1
409532 99409532 1001 86380 86390 1
409660 99409660 1001 86380 86390 1
409638 99409638 1001 86380 86390 1
409856 99409856 1001 86380 86390 1
410205 99410205 1001 86380 86390 1
410134 99410134 1001 86380 86390 1
410143 99410143 1001 86380 86390 1
410166 99410166 1001 86380 86390 1
410115 99410115 1001 86380 86390 1
410241 99410241 1001 86380 86390 1
410468 99410468 1001 86380 86390 1
410454 99410454 1001 86380 86390 1
410594 99410594 1001 86380 86390 1
410804 99410804 1001 86380 86390 1
410744 99410744 1001 86380 86390 1
410880 99410880 1001 86380 86390 1
411025 99411025 1001 86380 86390 1
411290 99411290 1001 86380 86390 1
411440 99411440 1001 86380 86390 1
411612 99411612 1001 86380 86390 1
411773 99411773 1001 86380 86390 1
411804 99411804 1001 86380 86390 1
411809 99411809 1001 86380 86390 1
412022 99412022 1001 86380 86390 1
412103 99412103 1001 86380 86390 1
412415 99412415 1001 86380 86390 1
412472 99412472 1001 86380 86390 1
413546 99413546 1001 86380 86390 1
413645 99413645 1001 86380 86390 1
413341 99413341 1001 86380 86390 1
413669 99413669 1001 86380 86390 1
413443 99413443 1001 86380 86390 1
413694 99413694 1001 86380 86390 1
413058 99413058 1001 86380 86390 1
412941 99412941 1001 86380 86390 1
412950 99412950 1001 86380 86390 1
413133 99413133 1001 86380 86390 1
412843 99412843 1001 86380 86390 1
412529 99412529 1001 86380 86390 1
412688 99412688 1001 86380 86390 1
413762 99413762 1001 86380 86390 1
413910 99413910 1001 86380 86390 1
415284 99415284 1001 86380 86390 1
415207 99415207 1001 86380 86390 1
414566 99414566 1001 86380 86390 1
414820 99414820 1001 86380 86390 1
414801 99414801 1001 86380 86390 1
414826 99414826 1001 86380 86390 1
414853 99414853 1001 86380 86390 1
414523 99414523 1001 86380 86390 1
414138 99414138 1001 86380 86390 1
414276 99414276 1001 86380 86390 1
414333 99414333 1001 86380 86390 1
414366 99414366 1001 86380 86390 1
414150 99414150 1001 86380 86390 1
416993 99416993 1001 86380 86390 1
416844 99416844 1001 86380 86390 1
416805 99416805 1001 86380 86390 1
416811 99416811 1001 86380 86390 1
416255 99416255 1001 86380 86390 1
416525 99416525 1001 86380 86390 1
416210 99416210 1001 86380 86390 1
416181 99416181 1001 86380 86390 1
416396 99416396 1001 86380 86390 1
415827 99415827 1001 86380 86390 1
415784 99415784 1001 86380 86390 1
416031 99416031 1001 86380 86390 1
417078 99417078 1001 86380 86390 1
417015 99417015 1001 86380 86390 1
417499 99417499 1001 86380 86390 1
417515 99417515 1001 86380 86390 1
418512 99418512 1001 86380 86390 1
418761 99418761 1001 86380 86390 1
417619 99417619 1001 86380 86390 1
418026 99418026 1001 86380 86390 1
418027 99418027 1001 86380 86390 1
419158 99419158 1001 86380 86390 1
419066 99419066 1001 86380 86390 1
419046 99419046 1001 86380 86390 1
420383 99420383 1001 86380 86390 1
420134 99420134 1001 86380 86390 1
420158 99420158 1001 86380 86390 1
420116 99420116 1001 86380 86390 1
419667 99419667 1001 86380 86390 1
419784 99419784 1001 86380 86390 1
419962 99419962 1001 86380 86390 1
419979 99419979 1001 86380 86390 1
419242 99419242 1001 86380 86390 1
419451 99419451 1001 86380 86390 1
419417 99419417 1001 86380 86390 1
419535 99419535 1001 86380 86390 1
420464 99420464 1001 86380 86390 1
420824 99420824 1001 86380 86390 1
421949 99421949 1001 86380 86390 1
421347 99421347 1001 86380 86390 1
421598 99421598 1001 86380 86390 1
421333 99421333 1001 86380 86390 1
420841 99420841 1001 86380 86390 1
420897 99420897 1001 86380 86390 1
420901 99420901 1001 86380 86390 1
420884 99420884 1001 86380 86390 1
422166 99422166 1001 86380 86390 1
422220 99422220 1001 86380 86390 1
423752 99423752 1001 86380 86390 1
423464 99423464 1001 86380 86390 1
423525 99423525 1001 86380 86390 1
423457 99423457 1001 86380 86390 1
423081 99423081 1001 86380 86390 1
422841 99422841 1001 86380 86390 1
422864 99422864 1001 86380 86390 1
422563 99422563 1001 86380 86390 1
423888 99423888 1001 86380 86390 1
423967 99423967 1001 86380 86390 1
424025 99424025 1001 86380 86390 1
424140 99424140 1001 86380 86390 1
425273 99425273 1001 86380 86390 1
424645 99424645 1001 86380 86390 1
424411 99424411 1001 86380 86390 1
424247 99424247 1001 86380 86390 1
424399 99424399 1001 86380 86390 1
425499 99425499 1001 86380 86390 1
425785 99425785 1001 86380 86390 1
425482 99425482 1001 86380 86390 1
425760 99425760 1001 86380 86390 1
425651 99425651 1001 86380 86390 1
426868 99426868 1001 86380 86390 1
427047 99427047 1001 86380 86390 1
426707 99426707 1001 86380 86390 1
426643 99426643 1001 86380 86390 1
426692 99426692 1001 86380 86390 1
426666 99426666 1001 86380 86390 1
426414 99426414 1001 86380 86390 1
425869 99425869 1001 86380 86390 1
426106 99426106 1001 86380 86390 1
427335 99427335 1001 86380 86390 1
427340 99427340 1001 86380 86390 1
427282 99427282 1001 86380 86390 1
428515 99428515 1001 86380 86390 1
428373 99428373 1001 86380 86390 1
428450 99428450 1001 86380 86390 1
428655 99428655 1001 86380 86390 1
428014 99428014 1001 86380 86390 1
427575 99427575 1001 86380 86390 1
427705 99427705 1001 86380 86390 1
427584 99427584 1001 86380 86390 1
427808 99427808 1001 86380 86390 1
427550 99427550 1001 86380 86390 1
427701 99427701 1001 86380 86390 1
428872 99428872 1001 86380 86390 1
428342 99428342 1001 86380 86390 1
429102 99429102 1001 86380 86390 1
429076 99429076 1001 86380 86390 1
428885 99428885 1001 86380 86390 1
429011 99429011 1001 86380 86390 1
429571 99429571 1001 86380 86390 1
429278 99429278 1001 86380 86390 1
431990 99431990 1001 86380 86390 1
431996 99431996 1001 86380 86390 1
431998 99431998 1001 86380 86390 1
431979 99431979 1001 86380 86390 1
432047 99432047 1001 86380 86390 1
431429 99431429 1001 86380 86390 1
431480 99431480 1001 86380 86390 1
431590 99431590 1001 86380 86390 1
431510 99431510 1001 86380 86390 1
431320 99431320 1001 86380 86390 1
431498 99431498 1001 86380 86390 1
431550 99431550 1001 86380 86390 1
431122 99431122 1001 86380 86390 1
430901 99430901 1001 86380 86390 1
431131 99431131 1001 86380 86390 1
431054 99431054 1001 86380 86390 1
431233 99431233 1001 86380 86390 1
432435 99432435 1001 86380 86390 1
432189 99432189 1001 86380 86390 1
433320 99433320 1001 86380 86390 1
433323 99433323 1001 86380 86390 1
433571 99433571 1001 86380 86390 1
433627 99433627 1001 86380 86390 1
433292 99433292 1001 86380 86390 1
433201 99433201 1001 86380 86390 1
432514 99432514 1001 86380 86390 1
432576 99432576 1001 86380 86390 1
432823 99432823 1001 86380 86390 1
433943 99433943 1001 86380 86390 1
433746 99433746 1001 86380 86390 1
434015 99434015 1001 86380 86390 1
435229 99435229 1001 86380 86390 1
435094 99435094 1001 86380 86390 1
435114 99435114 1001 86380 86390 1
435098 99435098 1001 86380 86390 1
435169 99435169 1001 86380 86390 1
434597 99434597 1001 86380 86390 1
434673 99434673 1001 86380 86390 1
434590 99434590 1001 86380 86390 1
434232 99434232 1001 86380 86390 1
434455 99434455 1001 86380 86390 1
434579 99434579 1001 86380 86390 1
435595 99435595 1001 86380 86390 1
435712 99435712 1001 86380 86390 1
436980 99436980 1001 86380 86390 1
436920 99436920 1001 86380 86390 1
436769 99436769 1001 86380 86390 1
436666 99436666 1001 86380 86390 1
436568 99436568 1001 86380 86390 1
436461 99436461 1001 86380 86390 1
436672 99436672 1001 86380 86390 1
436555 99436555 1001 86380 86390 1
436405 99436405 1001 86380 86390 1
436235 99436235 1001 86380 86390 1
435966 99435966 1001 86380 86390 1
436332 99436332 1001 86380 86390 1
437320 99437320 1001 86380 86390 1
300089 99300089 1001 86380 86390 1
300105 99300105 1001 86380 86390 1
300674 99300674 1001 86380 86390 1
300662 99300662 1001 86380 86390 1
300688 99300688 1001 86380 86390 1
300586 99300586 1001 86380 86390 1
300677 99300677 1001 86380 86390 1
300433 99300433 1001 86380 86390 1
300358 99300358 1001 86380 86390 1
300411 99300411 1001 86380 86390 1
300200 99300200 1001 86380 86390 1
300215 99300215 1001 86380 86390 1
300222 99300222 1001 86380 86390 1
300784 99300784 1001 86380 86390 1
300927 99300927 1001 86380 86390 1
300917 99300917 1001 86380 86390 1
301391 99301391 1001 86380 86390 1
301498 99301498 1001 86380 86390 1
301487 99301487 1001 86380 86390 1
301300 99301300 1001 86380 86390 1
301121 99301121 1001 86380 86390 1
301122 99301122 1001 86380 86390 1
301737 99301737 1001 86380 86390 1
301562 99301562 1001 86380 86390 1
302254 99302254 1001 86380 86390 1
302181 99302181 1001 86380 86390 1
302182 99302182 1001 86380 86390 1
302362 99302362 1001 86380 86390 1
302273 99302273 1001 86380 86390 1
302302 99302302 1001 86380 86390 1
302067 99302067 1001 86380 86390 1
302069 99302069 1001 86380 86390 1
301814 99301814 1001 86380 86390 1
301944 99301944 1001 86380 86390 1
301802 99301802 1001 86380 86390 1
301766 99301766 1001 86380 86390 1
301897 99301897 1001 86380 86390 1
302504 99302504 1001 86380 86390 1
303014 99303014 1001 86380 86390 1
303066 99303066 1001 86380 86390 1
303118 99303118 1001 86380 86390 1
303170 99303170 1001 86380 86390 1
303080 99303080 1001 86380 86390 1
303126 99303126 1001 86380 86390 1
303195 99303195 1001 86380 86390 1
302703 99302703 1001 86380 86390 1
302743 99302743 1001 86380 86390 1
302782 99302782 1001 86380 86390 1
302640 99302640 1001 86380 86390 1
302603 99302603 1001 86380 86390 1
302673 99302673 1001 86380 86390 1
302751 99302751 1001 86380 86390 1
303312 99303312 1001 86380 86390 1
303251 99303251 1001 86380 86390 1
303278 99303278 1001 86380 86390 1
303368 99303368 1001 86380 86390 1
303226 99303226 1001 86380 86390 1
303305 99303305 1001 86380 86390 1
303332 99303332 1001 86380 86390 1
303358 99303358 1001 86380 86390 1
303972 99303972 1001 86380 86390 1
303843 99303843 1001 86380 86390 1
304016 99304016 1001 86380 86390 1
304018 99304018 1001 86380 86390 1
303891 99303891 1001 86380 86390 1
303815 99303815 1001 86380 86390 1
303732 99303732 1001 86380 86390 1
303641 99303641 1001 86380 86390 1
303506 99303506 1001 86380 86390 1
303497 99303497 1001 86380 86390 1
303435 99303435 1001 86380 86390 1
304125 99304125 1001 86380 86390 1
304193 99304193 1001 86380 86390 1
304039 99304039 1001 86380 86390 1
304809 99304809 1001 86380 86390 1
304684 99304684 1001 86380 86390 1
304815 99304815 1001 86380 86390 1
304663 99304663 1001 86380 86390 1
304506 99304506 1001 86380 86390 1
304271 99304271 1001 86380 86390 1
304403 99304403 1001 86380 86390 1
304417 99304417 1001 86380 86390 1
304262 99304262 1001 86380 86390 1
304418 99304418 1001 86380 86390 1
304949 99304949 1001 86380 86390 1
304990 99304990 1001 86380 86390 1
305034 99305034 1001 86380 86390 1
305061 99305061 1001 86380 86390 1
305623 99305623 1001 86380 86390 1
305496 99305496 1001 86380 86390 1
305681 99305681 1001 86380 86390 1
305340 99305340 1001 86380 86390 1
305344 99305344 1001 86380 86390 1
305332 99305332 1001 86380 86390 1
305384 99305384 1001 86380 86390 1
305425 99305425 1001 86380 86390 1
305439 99305439 1001 86380 86390 1
305172 99305172 1001 86380 86390 1
305255 99305255 1001 86380 86390 1
305687 99305687 1001 86380 86390 1
500107 99500107 1001 86380 86390 1
500112 99500112 1001 86380 86390 1
500689 99500689 1001 86380 86390 1
500731 99500731 1001 86380 86390 1
500798 99500798 1001 86380 86390 1
500645 99500645 1001 86380 86390 1
500550 99500550 1001 86380 86390 1
500489 99500489 1001 86380 86390 1
500438 99500438 1001 86380 86390 1
500327 99500327 1001 86380 86390 1
500940 99500940 1001 86380 86390 1
500920 99500920 1001 86380 86390 1
500857 99500857 1001 86380 86390 1
500909 99500909 1001 86380 86390 1
501592 99501592 1001 86380 86390 1
501543 99501543 1001 86380 86390 1
501585 99501585 1001 86380 86390 1
501598 99501598 1001 86380 86390 1
501425 99501425 1001 86380 86390 1
501355 99501355 1001 86380 86390 1
501047 99501047 1001 86380 86390 1
501125 99501125 1001 86380 86390 1
501206 99501206 1001 86380 86390 1
501155 99501155 1001 86380 86390 1
501775 99501775 1001 86380 86390 1
502415 99502415 1001 86380 86390 1
502398 99502398 1001 86380 86390 1
502424 99502424 1001 86380 86390 1
502270 99502270 1001 86380 86390 1
502360 99502360 1001 86380 86390 1
502182 99502182 1001 86380 86390 1
502059 99502059 1001 86380 86390 1
502073 99502073 1001 86380 86390 1
502141 99502141 1001 86380 86390 1
502181 99502181 1001 86380 86390 1
502104 99502104 1001 86380 86390 1
501941 99501941 1001 86380 86390 1
501959 99501959 1001 86380 86390 1
502570 99502570 1001 86380 86390 1
502613 99502613 1001 86380 86390 1
502472 99502472 1001 86380 86390 1
503137 99503137 1001 86380 86390 1
503113 99503113 1001 86380 86390 1
503214 99503214 1001 86380 86390 1
502985 99502985 1001 86380 86390 1
503001 99503001 1001 86380 86390 1
503079 99503079 1001 86380 86390 1
502951 99502951 1001 86380 86390 1
502993 99502993 1001 86380 86390 1
503085 99503085 1001 86380 86390 1
502763 99502763 1001 86380 86390 1
502789 99502789 1001 86380 86390 1
502689 99502689 1001 86380 86390 1
502692 99502692 1001 86380 86390 1
502785 99502785 1001 86380 86390 1
502761 99502761 1001 86380 86390 1
503298 99503298 1001 86380 86390 1
503787 99503787 1001 86380 86390 1
503842 99503842 1001 86380 86390 1
503628 99503628 1001 86380 86390 1
503669 99503669 1001 86380 86390 1
503672 99503672 1001 86380 86390 1
503522 99503522 1001 86380 86390 1
504221 99504221 1001 86380 86390 1
504209 99504209 1001 86380 86390 1
504314 99504314 1001 86380 86390 1
504919 99504919 1001 86380 86390 1
504928 99504928 1001 86380 86390 1
504890 99504890 1001 86380 86390 1
504750 99504750 1001 86380 86390 1
504709 99504709 1001 86380 86390 1
504454 99504454 1001 86380 86390 1
504442 99504442 1001 86380 86390 1
504395 99504395 1001 86380 86390 1
504408 99504408 1001 86380 86390 1
504486 99504486 1001 86380 86390 1
504372 99504372 1001 86380 86390 1
504981 99504981 1001 86380 86390 1
505034 99505034 1001 86380 86390 1
505616 99505616 1001 86380 86390 1
505604 99505604 1001 86380 86390 1
505723 99505723 1001 86380 86390 1
505599 99505599 1001 86380 86390 1
505664 99505664 1001 86380 86390 1
505560 99505560 1001 86380 86390 1
505561 99505561 1001 86380 86390 1
505243 99505243 1001 86380 86390 1
505282 99505282 1001 86380 86390 1
505195 99505195 1001 86380 86390 1
505273 99505273 1001 86380 86390 1
505236 99505236 1001 86380 86390 1
506561 99506561 1001 86380 86390 1
506482 99506482 1001 86380 86390 1
506450 99506450 1001 86380 86390 1
506502 99506502 1001 86380 86390 1
506135 99506135 1001 86380 86390 1
506148 99506148 1001 86380 86390 1
506063 99506063 1001 86380 86390 1
506619 99506619 1001 86380 86390 1
506689 99506689 1001 86380 86390 1
506652 99506652 1001 86380 86390 1
506692 99506692 1001 86380 86390 1
507354 99507354 1001 86380 86390 1
507278 99507278 1001 86380 86390 1
507356 99507356 1001 86380 86390 1
507319 99507319 1001 86380 86390 1
507169 99507169 1001 86380 86390 1
507081 99507081 1001 86380 86390 1
507082 99507082 1001 86380 86390 1
507121 99507121 1001 86380 86390 1
507073 99507073 1001 86380 86390 1
506997 99506997 1001 86380 86390 1
506988 99506988 1001 86380 86390 1
506859 99506859 1001 86380 86390 1
506954 99506954 1001 86380 86390 1
506942 99506942 1001 86380 86390 1
507498 99507498 1001 86380 86390 1
507425 99507425 1001 86380 86390 1
507610 99507610 1001 86380 86390 1
507587 99507587 1001 86380 86390 1
508136 99508136 1001 86380 86390 1
508163 99508163 1001 86380 86390 1
508184 99508184 1001 86380 86390 1
507905 99507905 1001 86380 86390 1
507950 99507950 1001 86380 86390 1
507848 99507848 1001 86380 86390 1
507823 99507823 1001 86380 86390 1
507683 99507683 1001 86380 86390 1
508379 99508379 1001 86380 86390 1
508397 99508397 1001 86380 86390 1
508333 99508333 1001 86380 86390 1
509074 99509074 1001 86380 86390 1
508804 99508804 1001 86380 86390 1
508833 99508833 1001 86380 86390 1
508722 99508722 1001 86380 86390 1
508827 99508827 1001 86380 86390 1
508510 99508510 1001 86380 86390 1
508568 99508568 1001 86380 86390 1
508464 99508464 1001 86380 86390 1
508556 99508556 1001 86380 86390 1
509262 99509262 1001 86380 86390 1
509107 99509107 1001 86380 86390 1
509159 99509159 1001 86380 86390 1
509772 99509772 1001 86380 86390 1
509813 99509813 1001 86380 86390 1
509701 99509701 1001 86380 86390 1
509881 99509881 1001 86380 86390 1
509728 99509728 1001 86380 86390 1
509743 99509743 1001 86380 86390 1
509782 99509782 1001 86380 86390 1
509770 99509770 1001 86380 86390 1
509897 99509897 1001 86380 86390 1
509319 99509319 1001 86380 86390 1
509335 99509335 1001 86380 86390 1
509912 99509912 1001 86380 86390 1
509978 99509978 1001 86380 86390 1
510086 99510086 1001 86380 86390 1
509998 99509998 1001 86380 86390 1
510625 99510625 1001 86380 86390 1
510727 99510727 1001 86380 86390 1
510683 99510683 1001 86380 86390 1
510582 99510582 1001 86380 86390 1
510406 99510406 1001 86380 86390 1
510419 99510419 1001 86380 86390 1
510434 99510434 1001 86380 86390 1
510411 99510411 1001 86380 86390 1
510429 99510429 1001 86380 86390 1
510391 99510391 1001 86380 86390 1
510187 99510187 1001 86380 86390 1
510292 99510292 1001 86380 86390 1
510179 99510179 1001 86380 86390 1
510309 99510309 1001 86380 86390 1
510870 99510870 1001 86380 86390 1
510821 99510821 1001 86380 86390 1
511412 99511412 1001 86380 86390 1
511535 99511535 1001 86380 86390 1
511323 99511323 1001 86380 86390 1
511194 99511194 1001 86380 86390 1
511147 99511147 1001 86380 86390 1
511160 99511160 1001 86380 86390 1
511190 99511190 1001 86380 86390 1
510958 99510958 1001 86380 86390 1
510985 99510985 1001 86380 86390 1
511102 99511102 1001 86380 86390 1
511006 99511006 1001 86380 86390 1
511058 99511058 1001 86380 86390 1
511709 99511709 1001 86380 86390 1
511748 99511748 1001 86380 86390 1
511610 99511610 1001 86380 86390 1
511730 99511730 1001 86380 86390 1
512328 99512328 1001 86380 86390 1
512212 99512212 1001 86380 86390 1
512245 99512245 1001 86380 86390 1
512261 99512261 1001 86380 86390 1
512163 99512163 1001 86380 86390 1
512151 99512151 1001 86380 86390 1
511944 99511944 1001 86380 86390 1
511816 99511816 1001 86380 86390 1
512474 99512474 1001 86380 86390 1
513025 99513025 1001 86380 86390 1
513052 99513052 1001 86380 86390 1
513183 99513183 1001 86380 86390 1
513161 99513161 1001 86380 86390 1
513074 99513074 1001 86380 86390 1
513126 99513126 1001 86380 86390 1
512940 99512940 1001 86380 86390 1
512994 99512994 1001 86380 86390 1
512679 99512679 1001 86380 86390 1
513996 99513996 1001 86380 86390 1
513843 99513843 1001 86380 86390 1
513962 99513962 1001 86380 86390 1
513898 99513898 1001 86380 86390 1
513914 99513914 1001 86380 86390 1
513673 99513673 1001 86380 86390 1
513726 99513726 1001 86380 86390 1
513744 99513744 1001 86380 86390 1
513627 99513627 1001 86380 86390 1
513798 99513798 1001 86380 86390 1
513478 99513478 1001 86380 86390 1
513530 99513530 1001 86380 86390 1
513586 99513586 1001 86380 86390 1
514690 99514690 1001 86380 86390 1
514704 99514704 1001 86380 86390 1
514814 99514814 1001 86380 86390 1
514700 99514700 1001 86380 86390 1
514522 99514522 1001 86380 86390 1
514475 99514475 1001 86380 86390 1
514567 99514567 1001 86380 86390 1
514353 99514353 1001 86380 86390 1
514355 99514355 1001 86380 86390 1
514295 99514295 1001 86380 86390 1
515036 99515036 1001 86380 86390 1
514884 99514884 1001 86380 86390 1
515040 99515040 1001 86380 86390 1
514901 99514901 1001 86380 86390 1
515488 99515488 1001 86380 86390 1
515315 99515315 1001 86380 86390 1
515399 99515399 1001 86380 86390 1
515079 99515079 1001 86380 86390 1
515811 99515811 1001 86380 86390 1
515889 99515889 1001 86380 86390 1
515775 99515775 1001 86380 86390 1
515750 99515750 1001 86380 86390 1
515831 99515831 1001 86380 86390 1
515834 99515834 1001 86380 86390 1
516349 99516349 1001 86380 86390 1
516337 99516337 1001 86380 86390 1
516291 99516291 1001 86380 86390 1
516228 99516228 1001 86380 86390 1
516179 99516179 1001 86380 86390 1
516132 99516132 1001 86380 86390 1
516185 99516185 1001 86380 86390 1
516160 99516160 1001 86380 86390 1
515971 99515971 1001 86380 86390 1
516065 99516065 1001 86380 86390 1
516093 99516093 1001 86380 86390 1
516691 99516691 1001 86380 86390 1
517222 99517222 1001 86380 86390 1
517237 99517237 1001 86380 86390 1
517080 99517080 1001 86380 86390 1
516938 99516938 1001 86380 86390 1
516797 99516797 1001 86380 86390 1
516721 99516721 1001 86380 86390 1
516852 99516852 1001 86380 86390 1
517399 99517399 1001 86380 86390 1
517361 99517361 1001 86380 86390 1
517429 99517429 1001 86380 86390 1
517393 99517393 1001 86380 86390 1
517983 99517983 1001 86380 86390 1
518061 99518061 1001 86380 86390 1
518117 99518117 1001 86380 86390 1
518027 99518027 1001 86380 86390 1
518053 99518053 1001 86380 86390 1
518068 99518068 1001 86380 86390 1
517980 99517980 1001 86380 86390 1
517919 99517919 1001 86380 86390 1
517833 99517833 1001 86380 86390 1
517796 99517796 1001 86380 86390 1
517717 99517717 1001 86380 86390 1
517550 99517550 1001 86380 86390 1
517733 99517733 1001 86380 86390 1
518241 99518241 1001 86380 86390 1
518248 99518248 1001 86380 86390 1
518888 99518888 1001 86380 86390 1
518787 99518787 1001 86380 86390 1
518590 99518590 1001 86380 86390 1
518748 99518748 1001 86380 86390 1
518553 99518553 1001 86380 86390 1
518573 99518573 1001 86380 86390 1
518444 99518444 1001 86380 86390 1
518509 99518509 1001 86380 86390 1
519192 99519192 1001 86380 86390 1
519103 99519103 1001 86380 86390 1
518992 99518992 1001 86380 86390 1
519162 99519162 1001 86380 86390 1
519124 99519124 1001 86380 86390 1
519724 99519724 1001 86380 86390 1
519623 99519623 1001 86380 86390 1
519677 99519677 1001 86380 86390 1
519791 99519791 1001 86380 86390 1
519880 99519880 1001 86380 86390 1
519974 99519974 1001 86380 86390 1
520453 99520453 1001 86380 86390 1
520570 99520570 1001 86380 86390 1
520485 99520485 1001 86380 86390 1
520385 99520385 1001 86380 86390 1
520400 99520400 1001 86380 86390 1
520271 99520271 1001 86380 86390 1
520235 99520235 1001 86380 86390 1
520287 99520287 1001 86380 86390 1
520291 99520291 1001 86380 86390 1
520162 99520162 1001 86380 86390 1
520124 99520124 1001 86380 86390 1
520139 99520139 1001 86380 86390 1
520135 99520135 1001 86380 86390 1
520715 99520715 1001 86380 86390 1
520743 99520743 1001 86380 86390 1
520228 99520228 1001 86380 86390 1
520785 99520785 1001 86380 86390 1
520696 99520696 1001 86380 86390 1
520709 99520709 1001 86380 86390 1
520657 99520657 1001 86380 86390 1
521432 99521432 1001 86380 86390 1
521392 99521392 1001 86380 86390 1
521423 99521423 1001 86380 86390 1
521307 99521307 1001 86380 86390 1
521459 99521459 1001 86380 86390 1
521336 99521336 1001 86380 86390 1
521401 99521401 1001 86380 86390 1
521145 99521145 1001 86380 86390 1
521159 99521159 1001 86380 86390 1
521073 99521073 1001 86380 86390 1
520964 99520964 1001 86380 86390 1
520952 99520952 1001 86380 86390 1
520994 99520994 1001 86380 86390 1
520852 99520852 1001 86380 86390 1
520880 99520880 1001 86380 86390 1
520972 99520972 1001 86380 86390 1
521532 99521532 1001 86380 86390 1
521473 99521473 1001 86380 86390 1
521670 99521670 1001 86380 86390 1
522217 99522217 1001 86380 86390 1
522248 99522248 1001 86380 86390 1
522225 99522225 1001 86380 86390 1
522049 99522049 1001 86380 86390 1
522038 99522038 1001 86380 86390 1
521965 99521965 1001 86380 86390 1
522032 99522032 1001 86380 86390 1
521730 99521730 1001 86380 86390 1
522354 99522354 1001 86380 86390 1
522488 99522488 1001 86380 86390 1
522295 99522295 1001 86380 86390 1
522465 99522465 1001 86380 86390 1
522299 99522299 1001 86380 86390 1
522300 99522300 1001 86380 86390 1
522417 99522417 1001 86380 86390 1
523086 99523086 1001 86380 86390 1
522929 99522929 1001 86380 86390 1
522983 99522983 1001 86380 86390 1
522948 99522948 1001 86380 86390 1
522841 99522841 1001 86380 86390 1
522724 99522724 1001 86380 86390 1
522831 99522831 1001 86380 86390 1
522819 99522819 1001 86380 86390 1
522755 99522755 1001 86380 86390 1
522705 99522705 1001 86380 86390 1
522682 99522682 1001 86380 86390 1
522530 99522530 1001 86380 86390 1
522689 99522689 1001 86380 86390 1
523185 99523185 1001 86380 86390 1
523150 99523150 1001 86380 86390 1
523165 99523165 1001 86380 86390 1
523845 99523845 1001 86380 86390 1
523836 99523836 1001 86380 86390 1
523837 99523837 1001 86380 86390 1
523649 99523649 1001 86380 86390 1
523731 99523731 1001 86380 86390 1
523693 99523693 1001 86380 86390 1
523681 99523681 1001 86380 86390 1
523555 99523555 1001 86380 86390 1
523483 99523483 1001 86380 86390 1
523473 99523473 1001 86380 86390 1
523370 99523370 1001 86380 86390 1
523450 99523450 1001 86380 86390 1
524022 99524022 1001 86380 86390 1
524603 99524603 1001 86380 86390 1
524669 99524669 1001 86380 86390 1
524568 99524568 1001 86380 86390 1
524729 99524729 1001 86380 86390 1
524474 99524474 1001 86380 86390 1
524539 99524539 1001 86380 86390 1
524561 99524561 1001 86380 86390 1
524269 99524269 1001 86380 86390 1
524193 99524193 1001 86380 86390 1
524350 99524350 1001 86380 86390 1
524277 99524277 1001 86380 86390 1
524826 99524826 1001 86380 86390 1
524946 99524946 1001 86380 86390 1
525482 99525482 1001 86380 86390 1
525560 99525560 1001 86380 86390 1
525408 99525408 1001 86380 86390 1
525194 99525194 1001 86380 86390 1
525222 99525222 1001 86380 86390 1
525209 99525209 1001 86380 86390 1
525121 99525121 1001 86380 86390 1
525058 99525058 1001 86380 86390 1
525076 99525076 1001 86380 86390 1
525064 99525064 1001 86380 86390 1
524999 99524999 1001 86380 86390 1
525643 99525643 1001 86380 86390 1
525684 99525684 1001 86380 86390 1
526339 99526339 1001 86380 86390 1
526368 99526368 1001 86380 86390 1
526291 99526291 1001 86380 86390 1
526150 99526150 1001 86380 86390 1
525820 99525820 1001 86380 86390 1
525914 99525914 1001 86380 86390 1
525905 99525905 1001 86380 86390 1
526460 99526460 1001 86380 86390 1
526463 99526463 1001 86380 86390 1
526608 99526608 1001 86380 86390 1
527059 99527059 1001 86380 86390 1
527153 99527153 1001 86380 86390 1
527130 99527130 1001 86380 86390 1
527156 99527156 1001 86380 86390 1
527197 99527197 1001 86380 86390 1
527146 99527146 1001 86380 86390 1
526969 99526969 1001 86380 86390 1
526703 99526703 1001 86380 86390 1
526808 99526808 1001 86380 86390 1
526834 99526834 1001 86380 86390 1
527338 99527338 1001 86380 86390 1
527263 99527263 1001 86380 86390 1
527438 99527438 1001 86380 86390 1
527973 99527973 1001 86380 86390 1
528000 99528000 1001 86380 86390 1
527805 99527805 1001 86380 86390 1
527806 99527806 1001 86380 86390 1
527717 99527717 1001 86380 86390 1
527744 99527744 1001 86380 86390 1
527828 99527828 1001 86380 86390 1
527842 99527842 1001 86380 86390 1
527545 99527545 1001 86380 86390 1
527497 99527497 1001 86380 86390 1
527575 99527575 1001 86380 86390 1
527589 99527589 1001 86380 86390 1
527514 99527514 1001 86380 86390 1
527502 99527502 1001 86380 86390 1
527633 99527633 1001 86380 86390 1
528163 99528163 1001 86380 86390 1
528141 99528141 1001 86380 86390 1
528104 99528104 1001 86380 86390 1
528117 99528117 1001 86380 86390 1
528226 99528226 1001 86380 86390 1
528762 99528762 1001 86380 86390 1
528897 99528897 1001 86380 86390 1
528746 99528746 1001 86380 86390 1
528593 99528593 1001 86380 86390 1
528542 99528542 1001 86380 86390 1
528503 99528503 1001 86380 86390 1
528583 99528583 1001 86380 86390 1
528499 99528499 1001 86380 86390 1
529042 99529042 1001 86380 86390 1
529082 99529082 1001 86380 86390 1
529020 99529020 1001 86380 86390 1
529027 99529027 1001 86380 86390 1
529547 99529547 1001 86380 86390 1
529616 99529616 1001 86380 86390 1
529655 99529655 1001 86380 86390 1
529567 99529567 1001 86380 86390 1
529661 99529661 1001 86380 86390 1
529497 99529497 1001 86380 86390 1
529396 99529396 1001 86380 86390 1
529435 99529435 1001 86380 86390 1
529410 99529410 1001 86380 86390 1
529385 99529385 1001 86380 86390 1
529146 99529146 1001 86380 86390 1
529227 99529227 1001 86380 86390 1
529254 99529254 1001 86380 86390 1
529777 99529777 1001 86380 86390 1
530410 99530410 1001 86380 86390 1
530283 99530283 1001 86380 86390 1
530326 99530326 1001 86380 86390 1
530095 99530095 1001 86380 86390 1
530720 99530720 1001 86380 86390 1
530669 99530669 1001 86380 86390 1
530671 99530671 1001 86380 86390 1
530751 99530751 1001 86380 86390 1
530730 99530730 1001 86380 86390 1
531284 99531284 1001 86380 86390 1
531363 99531363 1001 86380 86390 1
531260 99531260 1001 86380 86390 1
531328 99531328 1001 86380 86390 1
531149 99531149 1001 86380 86390 1
531162 99531162 1001 86380 86390 1
531020 99531020 1001 86380 86390 1
530992 99530992 1001 86380 86390 1
530819 99530819 1001 86380 86390 1
531524 99531524 1001 86380 86390 1
531500 99531500 1001 86380 86390 1
531579 99531579 1001 86380 86390 1
531517 99531517 1001 86380 86390 1
532131 99532131 1001 86380 86390 1
532021 99532021 1001 86380 86390 1
532089 99532089 1001 86380 86390 1
531858 99531858 1001 86380 86390 1
531872 99531872 1001 86380 86390 1
531869 99531869 1001 86380 86390 1
531744 99531744 1001 86380 86390 1
531642 99531642 1001 86380 86390 1
532210 99532210 1001 86380 86390 1
532995 99532995 1001 86380 86390 1
532882 99532882 1001 86380 86390 1
532896 99532896 1001 86380 86390 1
533021 99533021 1001 86380 86390 1
532875 99532875 1001 86380 86390 1
532814 99532814 1001 86380 86390 1
532661 99532661 1001 86380 86390 1
532649 99532649 1001 86380 86390 1
532681 99532681 1001 86380 86390 1
532823 99532823 1001 86380 86390 1
532748 99532748 1001 86380 86390 1
532619 99532619 1001 86380 86390 1
532518 99532518 1001 86380 86390 1
532457 99532457 1001 86380 86390 1
533083 99533083 1001 86380 86390 1
533161 99533161 1001 86380 86390 1
533178 99533178 1001 86380 86390 1
533797 99533797 1001 86380 86390 1
533683 99533683 1001 86380 86390 1
533841 99533841 1001 86380 86390 1
533802 99533802 1001 86380 86390 1
533460 99533460 1001 86380 86390 1
533590 99533590 1001 86380 86390 1
533487 99533487 1001 86380 86390 1
533605 99533605 1001 86380 86390 1
533557 99533557 1001 86380 86390 1
533596 99533596 1001 86380 86390 1
533342 99533342 1001 86380 86390 1
533972 99533972 1001 86380 86390 1
533973 99533973 1001 86380 86390 1
534665 99534665 1001 86380 86390 1
534576 99534576 1001 86380 86390 1
534525 99534525 1001 86380 86390 1
534389 99534389 1001 86380 86390 1
534377 99534377 1001 86380 86390 1
534291 99534291 1001 86380 86390 1
534182 99534182 1001 86380 86390 1
534110 99534110 1001 86380 86390 1
534175 99534175 1001 86380 86390 1
534137 99534137 1001 86380 86390 1
534189 99534189 1001 86380 86390 1
534695 99534695 1001 86380 86390 1
534754 99534754 1001 86380 86390 1
535462 99535462 1001 86380 86390 1
535388 99535388 1001 86380 86390 1
535467 99535467 1001 86380 86390 1
535340 99535340 1001 86380 86390 1
535223 99535223 1001 86380 86390 1
535019 99535019 1001 86380 86390 1
535060 99535060 1001 86380 86390 1
534905 99534905 1001 86380 86390 1
534931 99534931 1001 86380 86390 1
534958 99534958 1001 86380 86390 1
535546 99535546 1001 86380 86390 1
535590 99535590 1001 86380 86390 1
535668 99535668 1001 86380 86390 1
535660 99535660 1001 86380 86390 1
536301 99536301 1001 86380 86390 1
536185 99536185 1001 86380 86390 1
536306 99536306 1001 86380 86390 1
536149 99536149 1001 86380 86390 1
536175 99536175 1001 86380 86390 1
536315 99536315 1001 86380 86390 1
536254 99536254 1001 86380 86390 1
536293 99536293 1001 86380 86390 1
536326 99536326 1001 86380 86390 1
535938 99535938 1001 86380 86390 1
535939 99535939 1001 86380 86390 1
535948 99535948 1001 86380 86390 1
536078 99536078 1001 86380 86390 1
535810 99535810 1001 86380 86390 1
536488 99536488 1001 86380 86390 1
537086 99537086 1001 86380 86390 1
537087 99537087 1001 86380 86390 1
537082 99537082 1001 86380 86390 1
536981 99536981 1001 86380 86390 1
536905 99536905 1001 86380 86390 1
536756 99536756 1001 86380 86390 1
536825 99536825 1001 86380 86390 1
536648 99536648 1001 86380 86390 1
536677 99536677 1001 86380 86390 1
536552 99536552 1001 86380 86390 1
537212 99537212 1001 86380 86390 1
537270 99537270 1001 86380 86390 1
537325 99537325 1001 86380 86390 1
537891 99537891 1001 86380 86390 1
537866 99537866 1001 86380 86390 1
537841 99537841 1001 86380 86390 1
537746 99537746 1001 86380 86390 1
537577 99537577 1001 86380 86390 1
537682 99537682 1001 86380 86390 1
537734 99537734 1001 86380 86390 1
537754 99537754 1001 86380 86390 1
537638 99537638 1001 86380 86390 1
537769 99537769 1001 86380 86390 1
537601 99537601 1001 86380 86390 1
537540 99537540 1001 86380 86390 1
537463 99537463 1001 86380 86390 1
537557 99537557 1001 86380 86390 1
537561 99537561 1001 86380 86390 1
538087 99538087 1001 86380 86390 1
538088 99538088 1001 86380 86390 1
538689 99538689 1001 86380 86390 1
538786 99538786 1001 86380 86390 1
538755 99538755 1001 86380 86390 1
538639 99538639 1001 86380 86390 1
538794 99538794 1001 86380 86390 1
538801 99538801 1001 86380 86390 1
538804 99538804 1001 86380 86390 1
538577 99538577 1001 86380 86390 1
538513 99538513 1001 86380 86390 1
538605 99538605 1001 86380 86390 1
538477 99538477 1001 86380 86390 1
538425 99538425 1001 86380 86390 1
538197 99538197 1001 86380 86390 1
538213 99538213 1001 86380 86390 1
538244 99538244 1001 86380 86390 1
538910 99538910 1001 86380 86390 1
538963 99538963 1001 86380 86390 1
539608 99539608 1001 86380 86390 1
539517 99539517 1001 86380 86390 1
539584 99539584 1001 86380 86390 1
539602 99539602 1001 86380 86390 1
539380 99539380 1001 86380 86390 1
539162 99539162 1001 86380 86390 1
539035 99539035 1001 86380 86390 1
539116 99539116 1001 86380 86390 1
539155 99539155 1001 86380 86390 1
539121 99539121 1001 86380 86390 1
539767 99539767 1001 86380 86390 1
539846 99539846 1001 86380 86390 1
539782 99539782 1001 86380 86390 1
540313 99540313 1001 86380 86390 1
540342 99540342 1001 86380 86390 1
540376 99540376 1001 86380 86390 1
540185 99540185 1001 86380 86390 1
540135 99540135 1001 86380 86390 1
539855 99539855 1001 86380 86390 1
539869 99539869 1001 86380 86390 1
540642 99540642 1001 86380 86390 1
540593 99540593 1001 86380 86390 1
541174 99541174 1001 86380 86390 1
541284 99541284 1001 86380 86390 1
541189 99541189 1001 86380 86390 1
541050 99541050 1001 86380 86390 1
541082 99541082 1001 86380 86390 1
540699 99540699 1001 86380 86390 1
540675 99540675 1001 86380 86390 1
540734 99540734 1001 86380 86390 1
541422 99541422 1001 86380 86390 1
541297 99541297 1001 86380 86390 1
541417 99541417 1001 86380 86390 1
541851 99541851 1001 86380 86390 1
541880 99541880 1001 86380 86390 1
541816 99541816 1001 86380 86390 1
541806 99541806 1001 86380 86390 1
541537 99541537 1001 86380 86390 1
541552 99541552 1001 86380 86390 1
541643 99541643 1001 86380 86390 1
541645 99541645 1001 86380 86390 1
541572 99541572 1001 86380 86390 1
542143 99542143 1001 86380 86390 1
542303 99542303 1001 86380 86390 1
542296 99542296 1001 86380 86390 1
542928 99542928 1001 86380 86390 1
542615 99542615 1001 86380 86390 1
542577 99542577 1001 86380 86390 1
542607 99542607 1001 86380 86390 1
542713 99542713 1001 86380 86390 1
542532 99542532 1001 86380 86390 1
542380 99542380 1001 86380 86390 1
542382 99542382 1001 86380 86390 1
542409 99542409 1001 86380 86390 1
542440 99542440 1001 86380 86390 1
542958 99542958 1001 86380 86390 1
543049 99543049 1001 86380 86390 1
542998 99542998 1001 86380 86390 1
543643 99543643 1001 86380 86390 1
543667 99543667 1001 86380 86390 1
543567 99543567 1001 86380 86390 1
543412 99543412 1001 86380 86390 1
543478 99543478 1001 86380 86390 1
543430 99543430 1001 86380 86390 1
543432 99543432 1001 86380 86390 1
543485 99543485 1001 86380 86390 1
543498 99543498 1001 86380 86390 1
543512 99543512 1001 86380 86390 1
543293 99543293 1001 86380 86390 1
543285 99543285 1001 86380 86390 1
543798 99543798 1001 86380 86390 1
544524 99544524 1001 86380 86390 1
544567 99544567 1001 86380 86390 1
544411 99544411 1001 86380 86390 1
544400 99544400 1001 86380 86390 1
544506 99544506 1001 86380 86390 1
544533 99544533 1001 86380 86390 1
544253 99544253 1001 86380 86390 1
544383 99544383 1001 86380 86390 1
544283 99544283 1001 86380 86390 1
544246 99544246 1001 86380 86390 1
544099 99544099 1001 86380 86390 1
544061 99544061 1001 86380 86390 1
544105 99544105 1001 86380 86390 1
544694 99544694 1001 86380 86390 1
509094 892 1002 31631 37251 1
400029 99400029 1001 86380 86390 1
400187 99400187 1001 86380 86390 1
400210 99400210 1001 86380 86390 1
400309 99400309 1001 86380 86390 1
400614 99400614 1001 86380 86390 1
400616 99400616 1001 86380 86390 1
400791 99400791 1001 86380 86390 1
400848 99400848 1001 86380 86390 1
400988 99400988 1001 86380 86390 1
401343 99401343 1001 86380 86390 1
401597 99401597 1001 86380 86390 1
401881 99401881 1001 86380 86390 1
402234 99402234 1001 86380 86390 1
402244 99402244 1001 86380 86390 1
402418 99402418 1001 86380 86390 1
402440 99402440 1001 86380 86390 1
402824 99402824 1001 86380 86390 1
402965 99402965 1001 86380 86390 1
403329 99403329 1001 86380 86390 1
403431 99403431 1001 86380 86390 1
403512 99403512 1001 86380 86390 1
403537 99403537 1001 86380 86390 1
403698 99403698 1001 86380 86390 1
403886 99403886 1001 86380 86390 1
403847 99403847 1001 86380 86390 1
403944 99403944 1001 86380 86390 1
403934 99403934 1001 86380 86390 1
404071 99404071 1001 86380 86390 1
404464 99404464 1001 86380 86390 1
404538 99404538 1001 86380 86390 1
404597 99404597 1001 86380 86390 1
405197 99405197 1001 86380 86390 1
405395 99405395 1001 86380 86390 1
405518 99405518 1001 86380 86390 1
405699 99405699 1001 86380 86390 1
405669 99405669 1001 86380 86390 1
405943 99405943 1001 86380 86390 1
406055 99406055 1001 86380 86390 1
406281 99406281 1001 86380 86390 1
406241 99406241 1001 86380 86390 1
406346 99406346 1001 86380 86390 1
406330 99406330 1001 86380 86390 1
406889 99406889 1001 86380 86390 1
407014 99407014 1001 86380 86390 1
407205 99407205 1001 86380 86390 1
407157 99407157 1001 86380 86390 1
407033 99407033 1001 86380 86390 1
407394 99407394 1001 86380 86390 1
407443 99407443 1001 86380 86390 1
407631 99407631 1001 86380 86390 1
408014 99408014 1001 86380 86390 1
408195 99408195 1001 86380 86390 1
408146 99408146 1001 86380 86390 1
408267 99408267 1001 86380 86390 1
408369 99408369 1001 86380 86390 1
408744 99408744 1001 86380 86390 1
408863 99408863 1001 86380 86390 1
408935 99408935 1001 86380 86390 1
409152 99409152 1001 86380 86390 1
409236 99409236 1001 86380 86390 1
409209 99409209 1001 86380 86390 1
409308 99409308 1001 86380 86390 1
409728 99409728 1001 86380 86390 1
409729 99409729 1001 86380 86390 1
410044 99410044 1001 86380 86390 1
410085 99410085 1001 86380 86390 1
410405 99410405 1001 86380 86390 1
410595 99410595 1001 86380 86390 1
410877 99410877 1001 86380 86390 1
410930 99410930 1001 86380 86390 1
411009 99411009 1001 86380 86390 1
411272 99411272 1001 86380 86390 1
411410 99411410 1001 86380 86390 1
411580 99411580 1001 86380 86390 1
411819 99411819 1001 86380 86390 1
412152 99412152 1001 86380 86390 1
412183 99412183 1001 86380 86390 1
412196 99412196 1001 86380 86390 1
412477 99412477 1001 86380 86390 1
412281 99412281 1001 86380 86390 1
412353 99412353 1001 86380 86390 1
412417 99412417 1001 86380 86390 1
413438 99413438 1001 86380 86390 1
413307 99413307 1001 86380 86390 1
413357 99413357 1001 86380 86390 1
413447 99413447 1001 86380 86390 1
413115 99413115 1001 86380 86390 1
412965 99412965 1001 86380 86390 1
412720 99412720 1001 86380 86390 1
412554 99412554 1001 86380 86390 1
412814 99412814 1001 86380 86390 1
412736 99412736 1001 86380 86390 1
413888 99413888 1001 86380 86390 1
413785 99413785 1001 86380 86390 1
413953 99413953 1001 86380 86390 1
413973 99413973 1001 86380 86390 1
413934 99413934 1001 86380 86390 1
414107 99414107 1001 86380 86390 1
413982 99413982 1001 86380 86390 1
415068 99415068 1001 86380 86390 1
415293 99415293 1001 86380 86390 1
414868 99414868 1001 86380 86390 1
414600 99414600 1001 86380 86390 1
414668 99414668 1001 86380 86390 1
414213 99414213 1001 86380 86390 1
414195 99414195 1001 86380 86390 1
414494 99414494 1001 86380 86390 1
415411 99415411 1001 86380 86390 1
415443 99415443 1001 86380 86390 1
415526 99415526 1001 86380 86390 1
415652 99415652 1001 86380 86390 1
415347 99415347 1001 86380 86390 1
415355 99415355 1001 86380 86390 1
415518 99415518 1001 86380 86390 1
415589 99415589 1001 86380 86390 1
415714 99415714 1001 86380 86390 1
415334 99415334 1001 86380 86390 1
416782 99416782 1001 86380 86390 1
416814 99416814 1001 86380 86390 1
416643 99416643 1001 86380 86390 1
416659 99416659 1001 86380 86390 1
416751 99416751 1001 86380 86390 1
416317 99416317 1001 86380 86390 1
416381 99416381 1001 86380 86390 1
416508 99416508 1001 86380 86390 1
416054 99416054 1001 86380 86390 1
416015 99416015 1001 86380 86390 1
417067 99417067 1001 86380 86390 1
417309 99417309 1001 86380 86390 1
417233 99417233 1001 86380 86390 1
417040 99417040 1001 86380 86390 1
418731 99418731 1001 86380 86390 1
418539 99418539 1001 86380 86390 1
418471 99418471 1001 86380 86390 1
418218 99418218 1001 86380 86390 1
418257 99418257 1001 86380 86390 1
418152 99418152 1001 86380 86390 1
418409 99418409 1001 86380 86390 1
418055 99418055 1001 86380 86390 1
417659 99417659 1001 86380 86390 1
418829 99418829 1001 86380 86390 1
419044 99419044 1001 86380 86390 1
419070 99419070 1001 86380 86390 1
420334 99420334 1001 86380 86390 1
420410 99420410 1001 86380 86390 1
420210 99420210 1001 86380 86390 1
420347 99420347 1001 86380 86390 1
420235 99420235 1001 86380 86390 1
419942 99419942 1001 86380 86390 1
419645 99419645 1001 86380 86390 1
419681 99419681 1001 86380 86390 1
419896 99419896 1001 86380 86390 1
419843 99419843 1001 86380 86390 1
419685 99419685 1001 86380 86390 1
419937 99419937 1001 86380 86390 1
419297 99419297 1001 86380 86390 1
419522 99419522 1001 86380 86390 1
419525 99419525 1001 86380 86390 1
419463 99419463 1001 86380 86390 1
420493 99420493 1001 86380 86390 1
420687 99420687 1001 86380 86390 1
421984 99421984 1001 86380 86390 1
421807 99421807 1001 86380 86390 1
420961 99420961 1001 86380 86390 1
422162 99422162 1001 86380 86390 1
422272 99422272 1001 86380 86390 1
422436 99422436 1001 86380 86390 1
422146 99422146 1001 86380 86390 1
422285 99422285 1001 86380 86390 1
423405 99423405 1001 86380 86390 1
423448 99423448 1001 86380 86390 1
423703 99423703 1001 86380 86390 1
423636 99423636 1001 86380 86390 1
423216 99423216 1001 86380 86390 1
422966 99422966 1001 86380 86390 1
422990 99422990 1001 86380 86390 1
423182 99423182 1001 86380 86390 1
422722 99422722 1001 86380 86390 1
422858 99422858 1001 86380 86390 1
422719 99422719 1001 86380 86390 1
424098 99424098 1001 86380 86390 1
424107 99424107 1001 86380 86390 1
423780 99423780 1001 86380 86390 1
424084 99424084 1001 86380 86390 1
425226 99425226 1001 86380 86390 1
425037 99425037 1001 86380 86390 1
425163 99425163 1001 86380 86390 1
424199 99424199 1001 86380 86390 1
425743 99425743 1001 86380 86390 1
425772 99425772 1001 86380 86390 1
427116 99427116 1001 86380 86390 1
427119 99427119 1001 86380 86390 1
426736 99426736 1001 86380 86390 1
426910 99426910 1001 86380 86390 1
426521 99426521 1001 86380 86390 1
426577 99426577 1001 86380 86390 1
426638 99426638 1001 86380 86390 1
426290 99426290 1001 86380 86390 1
425960 99425960 1001 86380 86390 1
426099 99426099 1001 86380 86390 1
426108 99426108 1001 86380 86390 1
425978 99425978 1001 86380 86390 1
426044 99426044 1001 86380 86390 1
427484 99427484 1001 86380 86390 1
427446 99427446 1001 86380 86390 1
427255 99427255 1001 86380 86390 1
428441 99428441 1001 86380 86390 1
428432 99428432 1001 86380 86390 1
428278 99428278 1001 86380 86390 1
428096 99428096 1001 86380 86390 1
428118 99428118 1001 86380 86390 1
428254 99428254 1001 86380 86390 1
427633 99427633 1001 86380 86390 1
427615 99427615 1001 86380 86390 1
429149 99429149 1001 86380 86390 1
429128 99429128 1001 86380 86390 1
430225 99430225 1001 86380 86390 1
430365 99430365 1001 86380 86390 1
430372 99430372 1001 86380 86390 1
430293 99430293 1001 86380 86390 1
430367 99430367 1001 86380 86390 1
429723 99429723 1001 86380 86390 1
429258 99429258 1001 86380 86390 1
429431 99429431 1001 86380 86390 1
430625 99430625 1001 86380 86390 1
430389 99430389 1001 86380 86390 1
430500 99430500 1001 86380 86390 1
431883 99431883 1001 86380 86390 1
431655 99431655 1001 86380 86390 1
431601 99431601 1001 86380 86390 1
430844 99430844 1001 86380 86390 1
430870 99430870 1001 86380 86390 1
431029 99431029 1001 86380 86390 1
430873 99430873 1001 86380 86390 1
431015 99431015 1001 86380 86390 1
431191 99431191 1001 86380 86390 1
431234 99431234 1001 86380 86390 1
432308 99432308 1001 86380 86390 1
432422 99432422 1001 86380 86390 1
433547 99433547 1001 86380 86390 1
433720 99433720 1001 86380 86390 1
433298 99433298 1001 86380 86390 1
433277 99433277 1001 86380 86390 1
433200 99433200 1001 86380 86390 1
433133 99433133 1001 86380 86390 1
432700 99432700 1001 86380 86390 1
432829 99432829 1001 86380 86390 1
432547 99432547 1001 86380 86390 1
432524 99432524 1001 86380 86390 1
434019 99434019 1001 86380 86390 1
434115 99434115 1001 86380 86390 1
433969 99433969 1001 86380 86390 1
434007 99434007 1001 86380 86390 1
434079 99434079 1001 86380 86390 1
434034 99434034 1001 86380 86390 1
433964 99433964 1001 86380 86390 1
435082 99435082 1001 86380 86390 1
435042 99435042 1001 86380 86390 1
435388 99435388 1001 86380 86390 1
435262 99435262 1001 86380 86390 1
435333 99435333 1001 86380 86390 1
434817 99434817 1001 86380 86390 1
434954 99434954 1001 86380 86390 1
434242 99434242 1001 86380 86390 1
434497 99434497 1001 86380 86390 1
435723 99435723 1001 86380 86390 1
437093 99437093 1001 86380 86390 1
436777 99436777 1001 86380 86390 1
437074 99437074 1001 86380 86390 1
436477 99436477 1001 86380 86390 1
436737 99436737 1001 86380 86390 1
436696 99436696 1001 86380 86390 1
436311 99436311 1001 86380 86390 1
436291 99436291 1001 86380 86390 1
436080 99436080 1001 86380 86390 1
435965 99435965 1001 86380 86390 1
300024 99300024 1001 86380 86390 1
437202 99437202 1001 86380 86390 1
437309 99437309 1001 86380 86390 1
300531 99300531 1001 86380 86390 1
300718 99300718 1001 86380 86390 1
300546 99300546 1001 86380 86390 1
300559 99300559 1001 86380 86390 1
300624 99300624 1001 86380 86390 1
300408 99300408 1001 86380 86390 1
300416 99300416 1001 86380 86390 1
300146 99300146 1001 86380 86390 1
300740 99300740 1001 86380 86390 1
301480 99301480 1001 86380 86390 1
301425 99301425 1001 86380 86390 1
301185 99301185 1001 86380 86390 1
301211 99301211 1001 86380 86390 1
301241 99301241 1001 86380 86390 1
301190 99301190 1001 86380 86390 1
301050 99301050 1001 86380 86390 1
301066 99301066 1001 86380 86390 1
301608 99301608 1001 86380 86390 1
301714 99301714 1001 86380 86390 1
301730 99301730 1001 86380 86390 1
302322 99302322 1001 86380 86390 1
302193 99302193 1001 86380 86390 1
302258 99302258 1001 86380 86390 1
302078 99302078 1001 86380 86390 1
302079 99302079 1001 86380 86390 1
301773 99301773 1001 86380 86390 1
301838 99301838 1001 86380 86390 1
302426 99302426 1001 86380 86390 1
303184 99303184 1001 86380 86390 1
303150 99303150 1001 86380 86390 1
302875 99302875 1001 86380 86390 1
302940 99302940 1001 86380 86390 1
302955 99302955 1001 86380 86390 1
302692 99302692 1001 86380 86390 1
302702 99302702 1001 86380 86390 1
303284 99303284 1001 86380 86390 1
303242 99303242 1001 86380 86390 1
303956 99303956 1001 86380 86390 1
303998 99303998 1001 86380 86390 1
303978 99303978 1001 86380 86390 1
303994 99303994 1001 86380 86390 1
303759 99303759 1001 86380 86390 1
303785 99303785 1001 86380 86390 1
303441 99303441 1001 86380 86390 1
303585 99303585 1001 86380 86390 1
303431 99303431 1001 86380 86390 1
303528 99303528 1001 86380 86390 1
304212 99304212 1001 86380 86390 1
304155 99304155 1001 86380 86390 1
304168 99304168 1001 86380 86390 1
304791 99304791 1001 86380 86390 1
304742 99304742 1001 86380 86390 1
304576 99304576 1001 86380 86390 1
304526 99304526 1001 86380 86390 1
304527 99304527 1001 86380 86390 1
304553 99304553 1001 86380 86390 1
304372 99304372 1001 86380 86390 1
304323 99304323 1001 86380 86390 1
304362 99304362 1001 86380 86390 1
304427 99304427 1001 86380 86390 1
304443 99304443 1001 86380 86390 1
304987 99304987 1001 86380 86390 1
304898 99304898 1001 86380 86390 1
305017 99305017 1001 86380 86390 1
305023 99305023 1001 86380 86390 1
305601 99305601 1001 86380 86390 1
305614 99305614 1001 86380 86390 1
305511 99305511 1001 86380 86390 1
305618 99305618 1001 86380 86390 1
305593 99305593 1001 86380 86390 1
305418 99305418 1001 86380 86390 1
305419 99305419 1001 86380 86390 1
305458 99305458 1001 86380 86390 1
305407 99305407 1001 86380 86390 1
305279 99305279 1001 86380 86390 1
305359 99305359 1001 86380 86390 1
305246 99305246 1001 86380 86390 1
305122 99305122 1001 86380 86390 1
305243 99305243 1001 86380 86390 1
500129 99500129 1001 86380 86390 1
500169 99500169 1001 86380 86390 1
500043 99500043 1001 86380 86390 1
500044 99500044 1001 86380 86390 1
500615 99500615 1001 86380 86390 1
500631 99500631 1001 86380 86390 1
500556 99500556 1001 86380 86390 1
500570 99500570 1001 86380 86390 1
500506 99500506 1001 86380 86390 1
500588 99500588 1001 86380 86390 1
500270 99500270 1001 86380 86390 1
500836 99500836 1001 86380 86390 1
500992 99500992 1001 86380 86390 1
500902 99500902 1001 86380 86390 1
500994 99500994 1001 86380 86390 1
500907 99500907 1001 86380 86390 1
500988 99500988 1001 86380 86390 1
501489 99501489 1001 86380 86390 1
501582 99501582 1001 86380 86390 1
501523 99501523 1001 86380 86390 1
501296 99501296 1001 86380 86390 1
501258 99501258 1001 86380 86390 1
501290 99501290 1001 86380 86390 1
501150 99501150 1001 86380 86390 1
501121 99501121 1001 86380 86390 1
501664 99501664 1001 86380 86390 1
501703 99501703 1001 86380 86390 1
501768 99501768 1001 86380 86390 1
501733 99501733 1001 86380 86390 1
501839 99501839 1001 86380 86390 1
501723 99501723 1001 86380 86390 1
502389 99502389 1001 86380 86390 1
502466 99502466 1001 86380 86390 1
502266 99502266 1001 86380 86390 1
502369 99502369 1001 86380 86390 1
502445 99502445 1001 86380 86390 1
502346 99502346 1001 86380 86390 1
502295 99502295 1001 86380 86390 1
502457 99502457 1001 86380 86390 1
502145 99502145 1001 86380 86390 1
502128 99502128 1001 86380 86390 1
501953 99501953 1001 86380 86390 1
502035 99502035 1001 86380 86390 1
502580 99502580 1001 86380 86390 1
502517 99502517 1001 86380 86390 1
502622 99502622 1001 86380 86390 1
503259 99503259 1001 86380 86390 1
503115 99503115 1001 86380 86390 1
503245 99503245 1001 86380 86390 1
503182 99503182 1001 86380 86390 1
503136 99503136 1001 86380 86390 1
502958 99502958 1001 86380 86390 1
502911 99502911 1001 86380 86390 1
503017 99503017 1001 86380 86390 1
503056 99503056 1001 86380 86390 1
502966 99502966 1001 86380 86390 1
502943 99502943 1001 86380 86390 1
502831 99502831 1001 86380 86390 1
502794 99502794 1001 86380 86390 1
502863 99502863 1001 86380 86390 1
503471 99503471 1001 86380 86390 1
503378 99503378 1001 86380 86390 1
504038 99504038 1001 86380 86390 1
503798 99503798 1001 86380 86390 1
503711 99503711 1001 86380 86390 1
503818 99503818 1001 86380 86390 1
503715 99503715 1001 86380 86390 1
503601 99503601 1001 86380 86390 1
503513 99503513 1001 86380 86390 1
503620 99503620 1001 86380 86390 1
503622 99503622 1001 86380 86390 1
503535 99503535 1001 86380 86390 1
504240 99504240 1001 86380 86390 1
504280 99504280 1001 86380 86390 1
504307 99504307 1001 86380 86390 1
504818 99504818 1001 86380 86390 1
504922 99504922 1001 86380 86390 1
504783 99504783 1001 86380 86390 1
504815 99504815 1001 86380 86390 1
504727 99504727 1001 86380 86390 1
504555 99504555 1001 86380 86390 1
504738 99504738 1001 86380 86390 1
504382 99504382 1001 86380 86390 1
505046 99505046 1001 86380 86390 1
504995 99504995 1001 86380 86390 1
505131 99505131 1001 86380 86390 1
505030 99505030 1001 86380 86390 1
504979 99504979 1001 86380 86390 1
505579 99505579 1001 86380 86390 1
505724 99505724 1001 86380 86390 1
505661 99505661 1001 86380 86390 1
505598 99505598 1001 86380 86390 1
505765 99505765 1001 86380 86390 1
505432 99505432 1001 86380 86390 1
505203 99505203 1001 86380 86390 1
505223 99505223 1001 86380 86390 1
506533 99506533 1001 86380 86390 1
506566 99506566 1001 86380 86390 1
506540 99506540 1001 86380 86390 1
506541 99506541 1001 86380 86390 1
506506 99506506 1001 86380 86390 1
506366 99506366 1001 86380 86390 1
506185 99506185 1001 86380 86390 1
506252 99506252 1001 86380 86390 1
506230 99506230 1001 86380 86390 1
506014 99506014 1001 86380 86390 1
506684 99506684 1001 86380 86390 1
507360 99507360 1001 86380 86390 1
507271 99507271 1001 86380 86390 1
507327 99507327 1001 86380 86390 1
507048 99507048 1001 86380 86390 1
507165 99507165 1001 86380 86390 1
507042 99507042 1001 86380 86390 1
507187 99507187 1001 86380 86390 1
507071 99507071 1001 86380 86390 1
506898 99506898 1001 86380 86390 1
506887 99506887 1001 86380 86390 1
507595 99507595 1001 86380 86390 1
507442 99507442 1001 86380 86390 1
507444 99507444 1001 86380 86390 1
508076 99508076 1001 86380 86390 1
508129 99508129 1001 86380 86390 1
508080 99508080 1001 86380 86390 1
507952 99507952 1001 86380 86390 1
507849 99507849 1001 86380 86390 1
507872 99507872 1001 86380 86390 1
507798 99507798 1001 86380 86390 1
507735 99507735 1001 86380 86390 1
507691 99507691 1001 86380 86390 1
508909 99508909 1001 86380 86390 1
509013 99509013 1001 86380 86390 1
509026 99509026 1001 86380 86390 1
508911 99508911 1001 86380 86390 1
508993 99508993 1001 86380 86390 1
509021 99509021 1001 86380 86390 1
509010 99509010 1001 86380 86390 1
508741 99508741 1001 86380 86390 1
508708 99508708 1001 86380 86390 1
508588 99508588 1001 86380 86390 1
509207 99509207 1001 86380 86390 1
509212 99509212 1001 86380 86390 1
509765 99509765 1001 86380 86390 1
509715 99509715 1001 86380 86390 1
509706 99509706 1001 86380 86390 1
509612 99509612 1001 86380 86390 1
509692 99509692 1001 86380 86390 1
509667 99509667 1001 86380 86390 1
509590 99509590 1001 86380 86390 1
509591 99509591 1001 86380 86390 1
509383 99509383 1001 86380 86390 1
509469 99509469 1001 86380 86390 1
509459 99509459 1001 86380 86390 1
509330 99509330 1001 86380 86390 1
509963 99509963 1001 86380 86390 1
509917 99509917 1001 86380 86390 1
509905 99509905 1001 86380 86390 1
509945 99509945 1001 86380 86390 1
510548 99510548 1001 86380 86390 1
510557 99510557 1001 86380 86390 1
510508 99510508 1001 86380 86390 1
510461 99510461 1001 86380 86390 1
510332 99510332 1001 86380 86390 1
510480 99510480 1001 86380 86390 1
510119 99510119 1001 86380 86390 1
510219 99510219 1001 86380 86390 1
510310 99510310 1001 86380 86390 1
510311 99510311 1001 86380 86390 1
511372 99511372 1001 86380 86390 1
511144 99511144 1001 86380 86390 1
511326 99511326 1001 86380 86390 1
511315 99511315 1001 86380 86390 1
511187 99511187 1001 86380 86390 1
511200 99511200 1001 86380 86390 1
511226 99511226 1001 86380 86390 1
511044 99511044 1001 86380 86390 1
510968 99510968 1001 86380 86390 1
511658 99511658 1001 86380 86390 1
511749 99511749 1001 86380 86390 1
511633 99511633 1001 86380 86390 1
511613 99511613 1001 86380 86390 1
511678 99511678 1001 86380 86390 1
511588 99511588 1001 86380 86390 1
512267 99512267 1001 86380 86390 1
512218 99512218 1001 86380 86390 1
512360 99512360 1001 86380 86390 1
512272 99512272 1001 86380 86390 1
512195 99512195 1001 86380 86390 1
511979 99511979 1001 86380 86390 1
512006 99512006 1001 86380 86390 1
512010 99512010 1001 86380 86390 1
512024 99512024 1001 86380 86390 1
512050 99512050 1001 86380 86390 1
512039 99512039 1001 86380 86390 1
512145 99512145 1001 86380 86390 1
511798 99511798 1001 86380 86390 1
511793 99511793 1001 86380 86390 1
511819 99511819 1001 86380 86390 1
511796 99511796 1001 86380 86390 1
513163 99513163 1001 86380 86390 1
512863 99512863 1001 86380 86390 1
512993 99512993 1001 86380 86390 1
512714 99512714 1001 86380 86390 1
512638 99512638 1001 86380 86390 1
512630 99512630 1001 86380 86390 1
512778 99512778 1001 86380 86390 1
513297 99513297 1001 86380 86390 1
513899 99513899 1001 86380 86390 1
513775 99513775 1001 86380 86390 1
513653 99513653 1001 86380 86390 1
513593 99513593 1001 86380 86390 1
513426 99513426 1001 86380 86390 1
513447 99513447 1001 86380 86390 1
514041 99514041 1001 86380 86390 1
514174 99514174 1001 86380 86390 1
514193 99514193 1001 86380 86390 1
514219 99514219 1001 86380 86390 1
514662 99514662 1001 86380 86390 1
514576 99514576 1001 86380 86390 1
514527 99514527 1001 86380 86390 1
514344 99514344 1001 86380 86390 1
514438 99514438 1001 86380 86390 1
514297 99514297 1001 86380 86390 1
514377 99514377 1001 86380 86390 1
514300 99514300 1001 86380 86390 1
514391 99514391 1001 86380 86390 1
514928 99514928 1001 86380 86390 1
514968 99514968 1001 86380 86390 1
515059 99515059 1001 86380 86390 1
515599 99515599 1001 86380 86390 1
515523 99515523 1001 86380 86390 1
515577 99515577 1001 86380 86390 1
515465 99515465 1001 86380 86390 1
515453 99515453 1001 86380 86390 1
515181 99515181 1001 86380 86390 1
515144 99515144 1001 86380 86390 1
515132 99515132 1001 86380 86390 1
515145 99515145 1001 86380 86390 1
515135 99515135 1001 86380 86390 1
515254 99515254 1001 86380 86390 1
515269 99515269 1001 86380 86390 1
515706 99515706 1001 86380 86390 1
515751 99515751 1001 86380 86390 1
515753 99515753 1001 86380 86390 1
515741 99515741 1001 86380 86390 1
515716 99515716 1001 86380 86390 1
516311 99516311 1001 86380 86390 1
516182 99516182 1001 86380 86390 1
516172 99516172 1001 86380 86390 1
515928 99515928 1001 86380 86390 1
515994 99515994 1001 86380 86390 1
516017 99516017 1001 86380 86390 1
516056 99516056 1001 86380 86390 1
516704 99516704 1001 86380 86390 1
516306 99516306 1001 86380 86390 1
517221 99517221 1001 86380 86390 1
517303 99517303 1001 86380 86390 1
517054 99517054 1001 86380 86390 1
516896 99516896 1001 86380 86390 1
516812 99516812 1001 86380 86390 1
516890 99516890 1001 86380 86390 1
517463 99517463 1001 86380 86390 1
517360 99517360 1001 86380 86390 1
517505 99517505 1001 86380 86390 1
517366 99517366 1001 86380 86390 1
517357 99517357 1001 86380 86390 1
517970 99517970 1001 86380 86390 1
518022 99518022 1001 86380 86390 1
518138 99518138 1001 86380 86390 1
518032 99518032 1001 86380 86390 1
517896 99517896 1001 86380 86390 1
517858 99517858 1001 86380 86390 1
517897 99517897 1001 86380 86390 1
517889 99517889 1001 86380 86390 1
517716 99517716 1001 86380 86390 1
517627 99517627 1001 86380 86390 1
518265 99518265 1001 86380 86390 1
518175 99518175 1001 86380 86390 1
518818 99518818 1001 86380 86390 1
518628 99518628 1001 86380 86390 1
518616 99518616 1001 86380 86390 1
518617 99518617 1001 86380 86390 1
518605 99518605 1001 86380 86390 1
518722 99518722 1001 86380 86390 1
518749 99518749 1001 86380 86390 1
518775 99518775 1001 86380 86390 1
518466 99518466 1001 86380 86390 1
518520 99518520 1001 86380 86390 1
519193 99519193 1001 86380 86390 1
519066 99519066 1001 86380 86390 1
519110 99519110 1001 86380 86390 1
519750 99519750 1001 86380 86390 1
519767 99519767 1001 86380 86390 1
519642 99519642 1001 86380 86390 1
519657 99519657 1001 86380 86390 1
519440 99519440 1001 86380 86390 1
519483 99519483 1001 86380 86390 1
519478 99519478 1001 86380 86390 1
519272 99519272 1001 86380 86390 1
519248 99519248 1001 86380 86390 1
519227 99519227 1001 86380 86390 1
519983 99519983 1001 86380 86390 1
519919 99519919 1001 86380 86390 1
519949 99519949 1001 86380 86390 1
520614 99520614 1001 86380 86390 1
520535 99520535 1001 86380 86390 1
520403 99520403 1001 86380 86390 1
520326 99520326 1001 86380 86390 1
520045 99520045 1001 86380 86390 1
520153 99520153 1001 86380 86390 1
520054 99520054 1001 86380 86390 1
520041 99520041 1001 86380 86390 1
520081 99520081 1001 86380 86390 1
520056 99520056 1001 86380 86390 1
520748 99520748 1001 86380 86390 1
520827 99520827 1001 86380 86390 1
520792 99520792 1001 86380 86390 1
521355 99521355 1001 86380 86390 1
521409 99521409 1001 86380 86390 1
521296 99521296 1001 86380 86390 1
521248 99521248 1001 86380 86390 1
521081 99521081 1001 86380 86390 1
521141 99521141 1001 86380 86390 1
521031 99521031 1001 86380 86390 1
521046 99521046 1001 86380 86390 1
521049 99521049 1001 86380 86390 1
520960 99520960 1001 86380 86390 1
520896 99520896 1001 86380 86390 1
521614 99521614 1001 86380 86390 1
521653 99521653 1001 86380 86390 1
521885 99521885 1001 86380 86390 1
521979 99521979 1001 86380 86390 1
521915 99521915 1001 86380 86390 1
522071 99522071 1001 86380 86390 1
521684 99521684 1001 86380 86390 1
521715 99521715 1001 86380 86390 1
521676 99521676 1001 86380 86390 1
521692 99521692 1001 86380 86390 1
521863 99521863 1001 86380 86390 1
522368 99522368 1001 86380 86390 1
522452 99522452 1001 86380 86390 1
522391 99522391 1001 86380 86390 1
523118 99523118 1001 86380 86390 1
522982 99522982 1001 86380 86390 1
522946 99522946 1001 86380 86390 1
522789 99522789 1001 86380 86390 1
522820 99522820 1001 86380 86390 1
522692 99522692 1001 86380 86390 1
522501 99522501 1001 86380 86390 1
522703 99522703 1001 86380 86390 1
522691 99522691 1001 86380 86390 1
523292 99523292 1001 86380 86390 1
523137 99523137 1001 86380 86390 1
523790 99523790 1001 86380 86390 1
523792 99523792 1001 86380 86390 1
523847 99523847 1001 86380 86390 1
523848 99523848 1001 86380 86390 1
523797 99523797 1001 86380 86390 1
523863 99523863 1001 86380 86390 1
523905 99523905 1001 86380 86390 1
523713 99523713 1001 86380 86390 1
523611 99523611 1001 86380 86390 1
523550 99523550 1001 86380 86390 1
523630 99523630 1001 86380 86390 1
523592 99523592 1001 86380 86390 1
523657 99523657 1001 86380 86390 1
523416 99523416 1001 86380 86390 1
523497 99523497 1001 86380 86390 1
523412 99523412 1001 86380 86390 1
523959 99523959 1001 86380 86390 1
524027 99524027 1001 86380 86390 1
524698 99524698 1001 86380 86390 1
524660 99524660 1001 86380 86390 1
524699 99524699 1001 86380 86390 1
524755 99524755 1001 86380 86390 1
524691 99524691 1001 86380 86390 1
524441 99524441 1001 86380 86390 1
524429 99524429 1001 86380 86390 1
524418 99524418 1001 86380 86390 1
524497 99524497 1001 86380 86390 1
524421 99524421 1001 86380 86390 1
524194 99524194 1001 86380 86390 1
524850 99524850 1001 86380 86390 1
524867 99524867 1001 86380 86390 1
524883 99524883 1001 86380 86390 1
525563 99525563 1001 86380 86390 1
525591 99525591 1001 86380 86390 1
525211 99525211 1001 86380 86390 1
525309 99525309 1001 86380 86390 1
525080 99525080 1001 86380 86390 1
525068 99525068 1001 86380 86390 1
525073 99525073 1001 86380 86390 1
525140 99525140 1001 86380 86390 1
525052 99525052 1001 86380 86390 1
525802 99525802 1001 86380 86390 1
525782 99525782 1001 86380 86390 1
525632 99525632 1001 86380 86390 1
526375 99526375 1001 86380 86390 1
526275 99526275 1001 86380 86390 1
526366 99526366 1001 86380 86390 1
526341 99526341 1001 86380 86390 1
526380 99526380 1001 86380 86390 1
526305 99526305 1001 86380 86390 1
526331 99526331 1001 86380 86390 1
526293 99526293 1001 86380 86390 1
526129 99526129 1001 86380 86390 1
526182 99526182 1001 86380 86390 1
526171 99526171 1001 86380 86390 1
526198 99526198 1001 86380 86390 1
526074 99526074 1001 86380 86390 1
526178 99526178 1001 86380 86390 1
525862 99525862 1001 86380 86390 1
526612 99526612 1001 86380 86390 1
527213 99527213 1001 86380 86390 1
527053 99527053 1001 86380 86390 1
526867 99526867 1001 86380 86390 1
527023 99527023 1001 86380 86390 1
526960 99526960 1001 86380 86390 1
526912 99526912 1001 86380 86390 1
526758 99526758 1001 86380 86390 1
527381 99527381 1001 86380 86390 1
527369 99527369 1001 86380 86390 1
527447 99527447 1001 86380 86390 1
527357 99527357 1001 86380 86390 1
527422 99527422 1001 86380 86390 1
527359 99527359 1001 86380 86390 1
527336 99527336 1001 86380 86390 1
527874 99527874 1001 86380 86390 1
527886 99527886 1001 86380 86390 1
528032 99528032 1001 86380 86390 1
527997 99527997 1001 86380 86390 1
527823 99527823 1001 86380 86390 1
527694 99527694 1001 86380 86390 1
527799 99527799 1001 86380 86390 1
527838 99527838 1001 86380 86390 1
528215 99528215 1001 86380 86390 1
528140 99528140 1001 86380 86390 1
528262 99528262 1001 86380 86390 1
528264 99528264 1001 86380 86390 1
528253 99528253 1001 86380 86390 1
528826 99528826 1001 86380 86390 1
528592 99528592 1001 86380 86390 1
528697 99528697 1001 86380 86390 1
528614 99528614 1001 86380 86390 1
528334 99528334 1001 86380 86390 1
528373 99528373 1001 86380 86390 1
528457 99528457 1001 86380 86390 1
528355 99528355 1001 86380 86390 1
528331 99528331 1001 86380 86390 1
529070 99529070 1001 86380 86390 1
528971 99528971 1001 86380 86390 1
528949 99528949 1001 86380 86390 1
529576 99529576 1001 86380 86390 1
529713 99529713 1001 86380 86390 1
529533 99529533 1001 86380 86390 1
529388 99529388 1001 86380 86390 1
529495 99529495 1001 86380 86390 1
529238 99529238 1001 86380 86390 1
529923 99529923 1001 86380 86390 1
529742 99529742 1001 86380 86390 1
529812 99529812 1001 86380 86390 1
530512 99530512 1001 86380 86390 1
530423 99530423 1001 86380 86390 1
530515 99530515 1001 86380 86390 1
530202 99530202 1001 86380 86390 1
530282 99530282 1001 86380 86390 1
530153 99530153 1001 86380 86390 1
530023 99530023 1001 86380 86390 1
530102 99530102 1001 86380 86390 1
530092 99530092 1001 86380 86390 1
529953 99529953 1001 86380 86390 1
529955 99529955 1001 86380 86390 1
530759 99530759 1001 86380 86390 1
530568 99530568 1001 86380 86390 1
530699 99530699 1001 86380 86390 1
530675 99530675 1001 86380 86390 1
530585 99530585 1001 86380 86390 1
530754 99530754 1001 86380 86390 1
530690 99530690 1001 86380 86390 1
530587 99530587 1001 86380 86390 1
530574 99530574 1001 86380 86390 1
531361 99531361 1001 86380 86390 1
531185 99531185 1001 86380 86390 1
531275 99531275 1001 86380 86390 1
530973 99530973 1001 86380 86390 1
530812 99530812 1001 86380 86390 1
530787 99530787 1001 86380 86390 1
530905 99530905 1001 86380 86390 1
531545 99531545 1001 86380 86390 1
531550 99531550 1001 86380 86390 1
531552 99531552 1001 86380 86390 1
531411 99531411 1001 86380 86390 1
532132 99532132 1001 86380 86390 1
532071 99532071 1001 86380 86390 1
531916 99531916 1001 86380 86390 1
531879 99531879 1001 86380 86390 1
531663 99531663 1001 86380 86390 1
531659 99531659 1001 86380 86390 1
531672 99531672 1001 86380 86390 1
531623 99531623 1001 86380 86390 1
532243 99532243 1001 86380 86390 1
533005 99533005 1001 86380 86390 1
532788 99532788 1001 86380 86390 1
532739 99532739 1001 86380 86390 1
532727 99532727 1001 86380 86390 1
532805 99532805 1001 86380 86390 1
532652 99532652 1001 86380 86390 1
532706 99532706 1001 86380 86390 1
532629 99532629 1001 86380 86390 1
532517 99532517 1001 86380 86390 1
532414 99532414 1001 86380 86390 1
532610 99532610 1001 86380 86390 1
532540 99532540 1001 86380 86390 1
533091 99533091 1001 86380 86390 1
533810 99533810 1001 86380 86390 1
533684 99533684 1001 86380 86390 1
533840 99533840 1001 86380 86390 1
533566 99533566 1001 86380 86390 1
533541 99533541 1001 86380 86390 1
533479 99533479 1001 86380 86390 1
533505 99533505 1001 86380 86390 1
533302 99533302 1001 86380 86390 1
533354 99533354 1001 86380 86390 1
533243 99533243 1001 86380 86390 1
533401 99533401 1001 86380 86390 1
533414 99533414 1001 86380 86390 1
533274 99533274 1001 86380 86390 1
533894 99533894 1001 86380 86390 1
533921 99533921 1001 86380 86390 1
533991 99533991 1001 86380 86390 1
534057 99534057 1001 86380 86390 1
533968 99533968 1001 86380 86390 1
533865 99533865 1001 86380 86390 1
534582 99534582 1001 86380 86390 1
534612 99534612 1001 86380 86390 1
534541 99534541 1001 86380 86390 1
534302 99534302 1001 86380 86390 1
534172 99534172 1001 86380 86390 1
534098 99534098 1001 86380 86390 1
534126 99534126 1001 86380 86390 1
534865 99534865 1001 86380 86390 1
535397 99535397 1001 86380 86390 1
535487 99535487 1001 86380 86390 1
535491 99535491 1001 86380 86390 1
535162 99535162 1001 86380 86390 1
535209 99535209 1001 86380 86390 1
535261 99535261 1001 86380 86390 1
535264 99535264 1001 86380 86390 1
535058 99535058 1001 86380 86390 1
535007 99535007 1001 86380 86390 1
534944 99534944 1001 86380 86390 1
534989 99534989 1001 86380 86390 1
534901 99534901 1001 86380 86390 1
535533 99535533 1001 86380 86390 1
535626 99535626 1001 86380 86390 1
535691 99535691 1001 86380 86390 1
535594 99535594 1001 86380 86390 1
535531 99535531 1001 86380 86390 1
535597 99535597 1001 86380 86390 1
535688 99535688 1001 86380 86390 1
536249 99536249 1001 86380 86390 1
536180 99536180 1001 86380 86390 1
536015 99536015 1001 86380 86390 1
536108 99536108 1001 86380 86390 1
535856 99535856 1001 86380 86390 1
536489 99536489 1001 86380 86390 1
536531 99536531 1001 86380 86390 1
536495 99536495 1001 86380 86390 1
536998 99536998 1001 86380 86390 1
537138 99537138 1001 86380 86390 1
537067 99537067 1001 86380 86390 1
537056 99537056 1001 86380 86390 1
537007 99537007 1001 86380 86390 1
536776 99536776 1001 86380 86390 1
536938 99536938 1001 86380 86390 1
536940 99536940 1001 86380 86390 1
537244 99537244 1001 86380 86390 1
537899 99537899 1001 86380 86390 1
537987 99537987 1001 86380 86390 1
537958 99537958 1001 86380 86390 1
537604 99537604 1001 86380 86390 1
537591 99537591 1001 86380 86390 1
537622 99537622 1001 86380 86390 1
537407 99537407 1001 86380 86390 1
537487 99537487 1001 86380 86390 1
537500 99537500 1001 86380 86390 1
537529 99537529 1001 86380 86390 1
537427 99537427 1001 86380 86390 1
537377 99537377 1001 86380 86390 1
537417 99537417 1001 86380 86390 1
538147 99538147 1001 86380 86390 1
538112 99538112 1001 86380 86390 1
538779 99538779 1001 86380 86390 1
538704 99538704 1001 86380 86390 1
538760 99538760 1001 86380 86390 1
538696 99538696 1001 86380 86390 1
538672 99538672 1001 86380 86390 1
538560 99538560 1001 86380 86390 1
538529 99538529 1001 86380 86390 1
538246 99538246 1001 86380 86390 1
538302 99538302 1001 86380 86390 1
538294 99538294 1001 86380 86390 1
538941 99538941 1001 86380 86390 1
538957 99538957 1001 86380 86390 1
538848 99538848 1001 86380 86390 1
539638 99539638 1001 86380 86390 1
539504 99539504 1001 86380 86390 1
539519 99539519 1001 86380 86390 1
539535 99539535 1001 86380 86390 1
539257 99539257 1001 86380 86390 1
539325 99539325 1001 86380 86390 1
539313 99539313 1001 86380 86390 1
539251 99539251 1001 86380 86390 1
539060 99539060 1001 86380 86390 1
539063 99539063 1001 86380 86390 1
539081 99539081 1001 86380 86390 1
539147 99539147 1001 86380 86390 1
539791 99539791 1001 86380 86390 1
540405 99540405 1001 86380 86390 1
540428 99540428 1001 86380 86390 1
540104 99540104 1001 86380 86390 1
540234 99540234 1001 86380 86390 1
539966 99539966 1001 86380 86390 1
539982 99539982 1001 86380 86390 1
540009 99540009 1001 86380 86390 1
540490 99540490 1001 86380 86390 1
540622 99540622 1001 86380 86390 1
540599 99540599 1001 86380 86390 1
541113 99541113 1001 86380 86390 1
541229 99541229 1001 86380 86390 1
541167 99541167 1001 86380 86390 1
540912 99540912 1001 86380 86390 1
540712 99540712 1001 86380 86390 1
540755 99540755 1001 86380 86390 1
540794 99540794 1001 86380 86390 1
540743 99540743 1001 86380 86390 1
540771 99540771 1001 86380 86390 1
540810 99540810 1001 86380 86390 1
541359 99541359 1001 86380 86390 1
541334 99541334 1001 86380 86390 1
541451 99541451 1001 86380 86390 1
541376 99541376 1001 86380 86390 1
541378 99541378 1001 86380 86390 1
541443 99541443 1001 86380 86390 1
541354 99541354 1001 86380 86390 1
541406 99541406 1001 86380 86390 1
541432 99541432 1001 86380 86390 1
542043 99542043 1001 86380 86390 1
541917 99541917 1001 86380 86390 1
541943 99541943 1001 86380 86390 1
541960 99541960 1001 86380 86390 1
541986 99541986 1001 86380 86390 1
541963 99541963 1001 86380 86390 1
541799 99541799 1001 86380 86390 1
541884 99541884 1001 86380 86390 1
541769 99541769 1001 86380 86390 1
541782 99541782 1001 86380 86390 1
541718 99541718 1001 86380 86390 1
541757 99541757 1001 86380 86390 1
541874 99541874 1001 86380 86390 1
541647 99541647 1001 86380 86390 1
541505 99541505 1001 86380 86390 1
541676 99541676 1001 86380 86390 1
541575 99541575 1001 86380 86390 1
541614 99541614 1001 86380 86390 1
542183 99542183 1001 86380 86390 1
542158 99542158 1001 86380 86390 1
542161 99542161 1001 86380 86390 1
542317 99542317 1001 86380 86390 1
542896 99542896 1001 86380 86390 1
542793 99542793 1001 86380 86390 1
542655 99542655 1001 86380 86390 1
542724 99542724 1001 86380 86390 1
542475 99542475 1001 86380 86390 1
543012 99543012 1001 86380 86390 1
543083 99543083 1001 86380 86390 1
542980 99542980 1001 86380 86390 1
543633 99543633 1001 86380 86390 1
543765 99543765 1001 86380 86390 1
543553 99543553 1001 86380 86390 1
543566 99543566 1001 86380 86390 1
543399 99543399 1001 86380 86390 1
543427 99543427 1001 86380 86390 1
543471 99543471 1001 86380 86390 1
543409 99543409 1001 86380 86390 1
543165 99543165 1001 86380 86390 1
543329 99543329 1001 86380 86390 1
543895 99543895 1001 86380 86390 1
543934 99543934 1001 86380 86390 1
544279 99544279 1001 86380 86390 1
544189 99544189 1001 86380 86390 1
543981 99543981 1001 86380 86390 1
544125 99544125 1001 86380 86390 1
544049 99544049 1001 86380 86390 1
544166 99544166 1001 86380 86390 1
543987 99543987 1001 86380 86390 1
544699 99544699 1001 86380 86390 1
544701 99544701 1001 86380 86390 1
544677 99544677 1001 86380 86390 1
416993 372 1001 11460 11937 1
512188 741 1001 58956 59255 1
400094 99400094 1001 86380 86390 1
400158 99400158 1001 86380 86390 1
400213 99400213 1001 86380 86390 1
400204 99400204 1001 86380 86390 1
400317 99400317 1001 86380 86390 1
400425 99400425 1001 86380 86390 1
400589 99400589 1001 86380 86390 1
400543 99400543 1001 86380 86390 1
400711 99400711 1001 86380 86390 1
400907 99400907 1001 86380 86390 1
400992 99400992 1001 86380 86390 1
401151 99401151 1001 86380 86390 1
401132 99401132 1001 86380 86390 1
401140 99401140 1001 86380 86390 1
401175 99401175 1001 86380 86390 1
401578 99401578 1001 86380 86390 1
401506 99401506 1001 86380 86390 1
401537 99401537 1001 86380 86390 1
401700 99401700 1001 86380 86390 1
401731 99401731 1001 86380 86390 1
401888 99401888 1001 86380 86390 1
402013 99402013 1001 86380 86390 1
402092 99402092 1001 86380 86390 1
402566 99402566 1001 86380 86390 1
402568 99402568 1001 86380 86390 1
402619 99402619 1001 86380 86390 1
402772 99402772 1001 86380 86390 1
402752 99402752 1001 86380 86390 1
402883 99402883 1001 86380 86390 1
403300 99403300 1001 86380 86390 1
403462 99403462 1001 86380 86390 1
403467 99403467 1001 86380 86390 1
403613 99403613 1001 86380 86390 1
403622 99403622 1001 86380 86390 1
403675 99403675 1001 86380 86390 1
403736 99403736 1001 86380 86390 1
404026 99404026 1001 86380 86390 1
404053 99404053 1001 86380 86390 1
404119 99404119 1001 86380 86390 1
404163 99404163 1001 86380 86390 1
404167 99404167 1001 86380 86390 1
404879 99404879 1001 86380 86390 1
405200 99405200 1001 86380 86390 1
405162 99405162 1001 86380 86390 1
405239 99405239 1001 86380 86390 1
405402 99405402 1001 86380 86390 1
405393 99405393 1001 86380 86390 1
405504 99405504 1001 86380 86390 1
405558 99405558 1001 86380 86390 1
405752 99405752 1001 86380 86390 1
405683 99405683 1001 86380 86390 1
405876 99405876 1001 86380 86390 1
406075 99406075 1001 86380 86390 1
406037 99406037 1001 86380 86390 1
406303 99406303 1001 86380 86390 1
406316 99406316 1001 86380 86390 1
406553 99406553 1001 86380 86390 1
406607 99406607 1001 86380 86390 1
406662 99406662 1001 86380 86390 1
406746 99406746 1001 86380 86390 1
406973 99406973 1001 86380 86390 1
407004 99407004 1001 86380 86390 1
407218 99407218 1001 86380 86390 1
407415 99407415 1001 86380 86390 1
407422 99407422 1001 86380 86390 1
407962 99407962 1001 86380 86390 1
408071 99408071 1001 86380 86390 1
408098 99408098 1001 86380 86390 1
408289 99408289 1001 86380 86390 1
408276 99408276 1001 86380 86390 1
408367 99408367 1001 86380 86390 1
408374 99408374 1001 86380 86390 1
408409 99408409 1001 86380 86390 1
408703 99408703 1001 86380 86390 1
408687 99408687 1001 86380 86390 1
408688 99408688 1001 86380 86390 1
408810 99408810 1001 86380 86390 1
408817 99408817 1001 86380 86390 1
409233 99409233 1001 86380 86390 1
409324 99409324 1001 86380 86390 1
409326 99409326 1001 86380 86390 1
409469 99409469 1001 86380 86390 1
409414 99409414 1001 86380 86390 1
409546 99409546 1001 86380 86390 1
409549 99409549 1001 86380 86390 1
409677 99409677 1001 86380 86390 1
409647 99409647 1001 86380 86390 1
409945 99409945 1001 86380 86390 1
409969 99409969 1001 86380 86390 1
410117 99410117 1001 86380 86390 1
410147 99410147 1001 86380 86390 1
410310 99410310 1001 86380 86390 1
410369 99410369 1001 86380 86390 1
410410 99410410 1001 86380 86390 1
410554 99410554 1001 86380 86390 1
410718 99410718 1001 86380 86390 1
410725 99410725 1001 86380 86390 1
410699 99410699 1001 86380 86390 1
410722 99410722 1001 86380 86390 1
410788 99410788 1001 86380 86390 1
410770 99410770 1001 86380 86390 1
411298 99411298 1001 86380 86390 1
411329 99411329 1001 86380 86390 1
411808 99411808 1001 86380 86390 1
412079 99412079 1001 86380 86390 1
412084 99412084 1001 86380 86390 1
412193 99412193 1001 86380 86390 1
412219 99412219 1001 86380 86390 1
412300 99412300 1001 86380 86390 1
412348 99412348 1001 86380 86390 1
413485 99413485 1001 86380 86390 1
413356 99413356 1001 86380 86390 1
413415 99413415 1001 86380 86390 1
413511 99413511 1001 86380 86390 1
413688 99413688 1001 86380 86390 1
413589 99413589 1001 86380 86390 1
413272 99413272 1001 86380 86390 1
413094 99413094 1001 86380 86390 1
413130 99413130 1001 86380 86390 1
412665 99412665 1001 86380 86390 1
412585 99412585 1001 86380 86390 1
412645 99412645 1001 86380 86390 1
412757 99412757 1001 86380 86390 1
412785 99412785 1001 86380 86390 1
412683 99412683 1001 86380 86390 1
412521 99412521 1001 86380 86390 1
412633 99412633 1001 86380 86390 1
413919 99413919 1001 86380 86390 1
415164 99415164 1001 86380 86390 1
415266 99415266 1001 86380 86390 1
415282 99415282 1001 86380 86390 1
414961 99414961 1001 86380 86390 1
415110 99415110 1001 86380 86390 1
414653 99414653 1001 86380 86390 1
414476 99414476 1001 86380 86390 1
414260 99414260 1001 86380 86390 1
414240 99414240 1001 86380 86390 1
414197 99414197 1001 86380 86390 1
415367 99415367 1001 86380 86390 1
415623 99415623 1001 86380 86390 1
415321 99415321 1001 86380 86390 1
415383 99415383 1001 86380 86390 1
416587 99416587 1001 86380 86390 1
416612 99416612 1001 86380 86390 1
416791 99416791 1001 86380 86390 1
416965 99416965 1001 86380 86390 1
416808 99416808 1001 86380 86390 1
416669 99416669 1001 86380 86390 1
416369 99416369 1001 86380 86390 1
416257 99416257 1001 86380 86390 1
416172 99416172 1001 86380 86390 1
416395 99416395 1001 86380 86390 1
415901 99415901 1001 86380 86390 1
417175 99417175 1001 86380 86390 1
417105 99417105 1001 86380 86390 1
418715 99418715 1001 86380 86390 1
418423 99418423 1001 86380 86390 1
418385 99418385 1001 86380 86390 1
417685 99417685 1001 86380 86390 1
417620 99417620 1001 86380 86390 1
418000 99418000 1001 86380 86390 1
419034 99419034 1001 86380 86390 1
419197 99419197 1001 86380 86390 1
418990 99418990 1001 86380 86390 1
419151 99419151 1001 86380 86390 1
420148 99420148 1001 86380 86390 1
420308 99420308 1001 86380 86390 1
420099 99420099 1001 86380 86390 1
420084 99420084 1001 86380 86390 1
420187 99420187 1001 86380 86390 1
419754 99419754 1001 86380 86390 1
419930 99419930 1001 86380 86390 1
419978 99419978 1001 86380 86390 1
419997 99419997 1001 86380 86390 1
419819 99419819 1001 86380 86390 1
419600 99419600 1001 86380 86390 1
419477 99419477 1001 86380 86390 1
419220 99419220 1001 86380 86390 1
419507 99419507 1001 86380 86390 1
420590 99420590 1001 86380 86390 1
420677 99420677 1001 86380 86390 1
420629 99420629 1001 86380 86390 1
420462 99420462 1001 86380 86390 1
421929 99421929 1001 86380 86390 1
421979 99421979 1001 86380 86390 1
421724 99421724 1001 86380 86390 1
421825 99421825 1001 86380 86390 1
421504 99421504 1001 86380 86390 1
421675 99421675 1001 86380 86390 1
421097 99421097 1001 86380 86390 1
420967 99420967 1001 86380 86390 1
421182 99421182 1001 86380 86390 1
420844 99420844 1001 86380 86390 1
420922 99420922 1001 86380 86390 1
420976 99420976 1001 86380 86390 1
421109 99421109 1001 86380 86390 1
421193 99421193 1001 86380 86390 1
422406 99422406 1001 86380 86390 1
422495 99422495 1001 86380 86390 1
422430 99422430 1001 86380 86390 1
422452 99422452 1001 86380 86390 1
422299 99422299 1001 86380 86390 1
423652 99423652 1001 86380 86390 1
423699 99423699 1001 86380 86390 1
423319 99423319 1001 86380 86390 1
423345 99423345 1001 86380 86390 1
423388 99423388 1001 86380 86390 1
423642 99423642 1001 86380 86390 1
423455 99423455 1001 86380 86390 1
423175 99423175 1001 86380 86390 1
423233 99423233 1001 86380 86390 1
423252 99423252 1001 86380 86390 1
422577 99422577 1001 86380 86390 1
422681 99422681 1001 86380 86390 1
424015 99424015 1001 86380 86390 1
424043 99424043 1001 86380 86390 1
424083 99424083 1001 86380 86390 1
425284 99425284 1001 86380 86390 1
425242 99425242 1001 86380 86390 1
425023 99425023 1001 86380 86390 1
424851 99424851 1001 86380 86390 1
424262 99424262 1001 86380 86390 1
424341 99424341 1001 86380 86390 1
424302 99424302 1001 86380 86390 1
424541 99424541 1001 86380 86390 1
424203 99424203 1001 86380 86390 1
424387 99424387 1001 86380 86390 1
424242 99424242 1001 86380 86390 1
425498 99425498 1001 86380 86390 1
425777 99425777 1001 86380 86390 1
425533 99425533 1001 86380 86390 1
426715 99426715 1001 86380 86390 1
426745 99426745 1001 86380 86390 1
427063 99427063 1001 86380 86390 1
426829 99426829 1001 86380 86390 1
426855 99426855 1001 86380 86390 1
426568 99426568 1001 86380 86390 1
426420 99426420 1001 86380 86390 1
426152 99426152 1001 86380 86390 1
425868 99425868 1001 86380 86390 1
425841 99425841 1001 86380 86390 1
427391 99427391 1001 86380 86390 1
427517 99427517 1001 86380 86390 1
427182 99427182 1001 86380 86390 1
427276 99427276 1001 86380 86390 1
428630 99428630 1001 86380 86390 1
428473 99428473 1001 86380 86390 1
428594 99428594 1001 86380 86390 1
428601 99428601 1001 86380 86390 1
428049 99428049 1001 86380 86390 1
428331 99428331 1001 86380 86390 1
427652 99427652 1001 86380 86390 1
427741 99427741 1001 86380 86390 1
427587 99427587 1001 86380 86390 1
427588 99427588 1001 86380 86390 1
427746 99427746 1001 86380 86390 1
427723 99427723 1001 86380 86390 1
427895 99427895 1001 86380 86390 1
428964 99428964 1001 86380 86390 1
429156 99429156 1001 86380 86390 1
428802 99428802 1001 86380 86390 1
430273 99430273 1001 86380 86390 1
430020 99430020 1001 86380 86390 1
430079 99430079 1001 86380 86390 1
430206 99430206 1001 86380 86390 1
429780 99429780 1001 86380 86390 1
429859 99429859 1001 86380 86390 1
429474 99429474 1001 86380 86390 1
429356 99429356 1001 86380 86390 1
429195 99429195 1001 86380 86390 1
431894 99431894 1001 86380 86390 1
431410 99431410 1001 86380 86390 1
431470 99431470 1001 86380 86390 1
432061 99432061 1001 86380 86390 1
432260 99432260 1001 86380 86390 1
433356 99433356 1001 86380 86390 1
432929 99432929 1001 86380 86390 1
433299 99433299 1001 86380 86390 1
433304 99433304 1001 86380 86390 1
432757 99432757 1001 86380 86390 1
432777 99432777 1001 86380 86390 1
432574 99432574 1001 86380 86390 1
432518 99432518 1001 86380 86390 1
433829 99433829 1001 86380 86390 1
433913 99433913 1001 86380 86390 1
434039 99434039 1001 86380 86390 1
434070 99434070 1001 86380 86390 1
434033 99434033 1001 86380 86390 1
434082 99434082 1001 86380 86390 1
435154 99435154 1001 86380 86390 1
435193 99435193 1001 86380 86390 1
435308 99435308 1001 86380 86390 1
435408 99435408 1001 86380 86390 1
435121 99435121 1001 86380 86390 1
434941 99434941 1001 86380 86390 1
434602 99434602 1001 86380 86390 1
434790 99434790 1001 86380 86390 1
434828 99434828 1001 86380 86390 1
434793 99434793 1001 86380 86390 1
434544 99434544 1001 86380 86390 1
434356 99434356 1001 86380 86390 1
435678 99435678 1001 86380 86390 1
435490 99435490 1001 86380 86390 1
435473 99435473 1001 86380 86390 1
437130 99437130 1001 86380 86390 1
436795 99436795 1001 86380 86390 1
436460 99436460 1001 86380 86390 1
436528 99436528 1001 86380 86390 1
436679 99436679 1001 86380 86390 1
436724 99436724 1001 86380 86390 1
436034 99436034 1001 86380 86390 1
436098 99436098 1001 86380 86390 1
436328 99436328 1001 86380 86390 1
435925 99435925 1001 86380 86390 1
437349 99437349 1001 86380 86390 1
437250 99437250 1001 86380 86390 1
437198 99437198 1001 86380 86390 1
300012 99300012 1001 86380 86390 1
300090 99300090 1001 86380 86390 1
437179 99437179 1001 86380 86390 1
300631 99300631 1001 86380 86390 1
300683 99300683 1001 86380 86390 1
300714 99300714 1001 86380 86390 1
300622 99300622 1001 86380 86390 1
300396 99300396 1001 86380 86390 1
300435 99300435 1001 86380 86390 1
300380 99300380 1001 86380 86390 1
300496 99300496 1001 86380 86390 1
300265 99300265 1001 86380 86390 1
300136 99300136 1001 86380 86390 1
300860 99300860 1001 86380 86390 1
300916 99300916 1001 86380 86390 1
300789 99300789 1001 86380 86390 1
301336 99301336 1001 86380 86390 1
301157 99301157 1001 86380 86390 1
301237 99301237 1001 86380 86390 1
301251 99301251 1001 86380 86390 1
301229 99301229 1001 86380 86390 1
301065 99301065 1001 86380 86390 1
300948 99300948 1001 86380 86390 1
301094 99301094 1001 86380 86390 1
301120 99301120 1001 86380 86390 1
301004 99301004 1001 86380 86390 1
300959 99300959 1001 86380 86390 1
301619 99301619 1001 86380 86390 1
301684 99301684 1001 86380 86390 1
301706 99301706 1001 86380 86390 1
302243 99302243 1001 86380 86390 1
302223 99302223 1001 86380 86390 1
302198 99302198 1001 86380 86390 1
302149 99302149 1001 86380 86390 1
301995 99301995 1001 86380 86390 1
302050 99302050 1001 86380 86390 1
302080 99302080 1001 86380 86390 1
302068 99302068 1001 86380 86390 1
302136 99302136 1001 86380 86390 1
301865 99301865 1001 86380 86390 1
301950 99301950 1001 86380 86390 1
301873 99301873 1001 86380 86390 1
301952 99301952 1001 86380 86390 1
301823 99301823 1001 86380 86390 1
302470 99302470 1001 86380 86390 1
302472 99302472 1001 86380 86390 1
302515 99302515 1001 86380 86390 1
303136 99303136 1001 86380 86390 1
303087 99303087 1001 86380 86390 1
303140 99303140 1001 86380 86390 1
302797 99302797 1001 86380 86390 1
302599 99302599 1001 86380 86390 1
302614 99302614 1001 86380 86390 1
302642 99302642 1001 86380 86390 1
302622 99302622 1001 86380 86390 1
302661 99302661 1001 86380 86390 1
302598 99302598 1001 86380 86390 1
303243 99303243 1001 86380 86390 1
303373 99303373 1001 86380 86390 1
303401 99303401 1001 86380 86390 1
303233 99303233 1001 86380 86390 1
303299 99303299 1001 86380 86390 1
303341 99303341 1001 86380 86390 1
303304 99303304 1001 86380 86390 1
303861 99303861 1001 86380 86390 1
303711 99303711 1001 86380 86390 1
303673 99303673 1001 86380 86390 1
303740 99303740 1001 86380 86390 1
303766 99303766 1001 86380 86390 1
303652 99303652 1001 86380 86390 1
303795 99303795 1001 86380 86390 1
303520 99303520 1001 86380 86390 1
304058 99304058 1001 86380 86390 1
304152 99304152 1001 86380 86390 1
304049 99304049 1001 86380 86390 1
304181 99304181 1001 86380 86390 1
304694 99304694 1001 86380 86390 1
304671 99304671 1001 86380 86390 1
304711 99304711 1001 86380 86390 1
304805 99304805 1001 86380 86390 1
304743 99304743 1001 86380 86390 1
304449 99304449 1001 86380 86390 1
304546 99304546 1001 86380 86390 1
304572 99304572 1001 86380 86390 1
304508 99304508 1001 86380 86390 1
304586 99304586 1001 86380 86390 1
304587 99304587 1001 86380 86390 1
304381 99304381 1001 86380 86390 1
304331 99304331 1001 86380 86390 1
304293 99304293 1001 86380 86390 1
304254 99304254 1001 86380 86390 1
304412 99304412 1001 86380 86390 1
304915 99304915 1001 86380 86390 1
304995 99304995 1001 86380 86390 1
305035 99305035 1001 86380 86390 1
305548 99305548 1001 86380 86390 1
305510 99305510 1001 86380 86390 1
305498 99305498 1001 86380 86390 1
305676 99305676 1001 86380 86390 1
305288 99305288 1001 86380 86390 1
305474 99305474 1001 86380 86390 1
305462 99305462 1001 86380 86390 1
305078 99305078 1001 86380 86390 1
500166 99500166 1001 86380 86390 1
500026 99500026 1001 86380 86390 1
500136 99500136 1001 86380 86390 1
500150 99500150 1001 86380 86390 1
500726 99500726 1001 86380 86390 1
500787 99500787 1001 86380 86390 1
500665 99500665 1001 86380 86390 1
500805 99500805 1001 86380 86390 1
500478 99500478 1001 86380 86390 1
500545 99500545 1001 86380 86390 1
500600 99500600 1001 86380 86390 1
500602 99500602 1001 86380 86390 1
500374 99500374 1001 86380 86390 1
500908 99500908 1001 86380 86390 1
501013 99501013 1001 86380 86390 1
500872 99500872 1001 86380 86390 1
500911 99500911 1001 86380 86390 1
500963 99500963 1001 86380 86390 1
501565 99501565 1001 86380 86390 1
501612 99501612 1001 86380 86390 1
501490 99501490 1001 86380 86390 1
501581 99501581 1001 86380 86390 1
501468 99501468 1001 86380 86390 1
501471 99501471 1001 86380 86390 1
501549 99501549 1001 86380 86390 1
501434 99501434 1001 86380 86390 1
501255 99501255 1001 86380 86390 1
501365 99501365 1001 86380 86390 1
501167 99501167 1001 86380 86390 1
501742 99501742 1001 86380 86390 1
501665 99501665 1001 86380 86390 1
501734 99501734 1001 86380 86390 1
501736 99501736 1001 86380 86390 1
502357 99502357 1001 86380 86390 1
502450 99502450 1001 86380 86390 1
502194 99502194 1001 86380 86390 1
501897 99501897 1001 86380 86390 1
501865 99501865 1001 86380 86390 1
502489 99502489 1001 86380 86390 1
502595 99502595 1001 86380 86390 1
502518 99502518 1001 86380 86390 1
502584 99502584 1001 86380 86390 1
502551 99502551 1001 86380 86390 1
503256 99503256 1001 86380 86390 1
503143 99503143 1001 86380 86390 1
503173 99503173 1001 86380 86390 1
502841 99502841 1001 86380 86390 1
502731 99502731 1001 86380 86390 1
502834 99502834 1001 86380 86390 1
502680 99502680 1001 86380 86390 1
503343 99503343 1001 86380 86390 1
502880 99502880 1001 86380 86390 1
503441 99503441 1001 86380 86390 1
503480 99503480 1001 86380 86390 1
503468 99503468 1001 86380 86390 1
503786 99503786 1001 86380 86390 1
503812 99503812 1001 86380 86390 1
503802 99503802 1001 86380 86390 1
503545 99503545 1001 86380 86390 1
504128 99504128 1001 86380 86390 1
504146 99504146 1001 86380 86390 1
504211 99504211 1001 86380 86390 1
504215 99504215 1001 86380 86390 1
504828 99504828 1001 86380 86390 1
504792 99504792 1001 86380 86390 1
504915 99504915 1001 86380 86390 1
504755 99504755 1001 86380 86390 1
504822 99504822 1001 86380 86390 1
504823 99504823 1001 86380 86390 1
504688 99504688 1001 86380 86390 1
504625 99504625 1001 86380 86390 1
504587 99504587 1001 86380 86390 1
504615 99504615 1001 86380 86390 1
504667 99504667 1001 86380 86390 1
504708 99504708 1001 86380 86390 1
504506 99504506 1001 86380 86390 1
504507 99504507 1001 86380 86390 1
504367 99504367 1001 86380 86390 1
504522 99504522 1001 86380 86390 1
504525 99504525 1001 86380 86390 1
504422 99504422 1001 86380 86390 1
505006 99505006 1001 86380 86390 1
505050 99505050 1001 86380 86390 1
505583 99505583 1001 86380 86390 1
505716 99505716 1001 86380 86390 1
505543 99505543 1001 86380 86390 1
505389 99505389 1001 86380 86390 1
505363 99505363 1001 86380 86390 1
505468 99505468 1001 86380 86390 1
505456 99505456 1001 86380 86390 1
505318 99505318 1001 86380 86390 1
505319 99505319 1001 86380 86390 1
505194 99505194 1001 86380 86390 1
505239 99505239 1001 86380 86390 1
505900 99505900 1001 86380 86390 1
505889 99505889 1001 86380 86390 1
505804 99505804 1001 86380 86390 1
505921 99505921 1001 86380 86390 1
506393 99506393 1001 86380 86390 1
506586 99506586 1001 86380 86390 1
506531 99506531 1001 86380 86390 1
506322 99506322 1001 86380 86390 1
506028 99506028 1001 86380 86390 1
505998 99505998 1001 86380 86390 1
506646 99506646 1001 86380 86390 1
506647 99506647 1001 86380 86390 1
506677 99506677 1001 86380 86390 1
506703 99506703 1001 86380 86390 1
506742 99506742 1001 86380 86390 1
506721 99506721 1001 86380 86390 1
507258 99507258 1001 86380 86390 1
507311 99507311 1001 86380 86390 1
507265 99507265 1001 86380 86390 1
507417 99507417 1001 86380 86390 1
507306 99507306 1001 86380 86390 1
506856 99506856 1001 86380 86390 1
506910 99506910 1001 86380 86390 1
507459 99507459 1001 86380 86390 1
507608 99507608 1001 86380 86390 1
507585 99507585 1001 86380 86390 1
508094 99508094 1001 86380 86390 1
508071 99508071 1001 86380 86390 1
508139 99508139 1001 86380 86390 1
508231 99508231 1001 86380 86390 1
508065 99508065 1001 86380 86390 1
507928 99507928 1001 86380 86390 1
507890 99507890 1001 86380 86390 1
507874 99507874 1001 86380 86390 1
507675 99507675 1001 86380 86390 1
507714 99507714 1001 86380 86390 1
507742 99507742 1001 86380 86390 1
508312 99508312 1001 86380 86390 1
508434 99508434 1001 86380 86390 1
508872 99508872 1001 86380 86390 1
508952 99508952 1001 86380 86390 1
508965 99508965 1001 86380 86390 1
508982 99508982 1001 86380 86390 1
508858 99508858 1001 86380 86390 1
508821 99508821 1001 86380 86390 1
508850 99508850 1001 86380 86390 1
508736 99508736 1001 86380 86390 1
508776 99508776 1001 86380 86390 1
508686 99508686 1001 86380 86390 1
508739 99508739 1001 86380 86390 1
508600 99508600 1001 86380 86390 1
508652 99508652 1001 86380 86390 1
508486 99508486 1001 86380 86390 1
508460 99508460 1001 86380 86390 1
508500 99508500 1001 86380 86390 1
508579 99508579 1001 86380 86390 1
508646 99508646 1001 86380 86390 1
509218 99509218 1001 86380 86390 1
509276 99509276 1001 86380 86390 1
509799 99509799 1001 86380 86390 1
509766 99509766 1001 86380 86390 1
509633 99509633 1001 86380 86390 1
509659 99509659 1001 86380 86390 1
509661 99509661 1001 86380 86390 1
509506 99509506 1001 86380 86390 1
509384 99509384 1001 86380 86390 1
509385 99509385 1001 86380 86390 1
509411 99509411 1001 86380 86390 1
509353 99509353 1001 86380 86390 1
509329 99509329 1001 86380 86390 1
509485 99509485 1001 86380 86390 1
509292 99509292 1001 86380 86390 1
510082 99510082 1001 86380 86390 1
509954 99509954 1001 86380 86390 1
509942 99509942 1001 86380 86390 1
510586 99510586 1001 86380 86390 1
510599 99510599 1001 86380 86390 1
510697 99510697 1001 86380 86390 1
510556 99510556 1001 86380 86390 1
510532 99510532 1001 86380 86390 1
510544 99510544 1001 86380 86390 1
510342 99510342 1001 86380 86390 1
510388 99510388 1001 86380 86390 1
510414 99510414 1001 86380 86390 1
510427 99510427 1001 86380 86390 1
510182 99510182 1001 86380 86390 1
510195 99510195 1001 86380 86390 1
510816 99510816 1001 86380 86390 1
510801 99510801 1001 86380 86390 1
511490 99511490 1001 86380 86390 1
511493 99511493 1001 86380 86390 1
511528 99511528 1001 86380 86390 1
511394 99511394 1001 86380 86390 1
511357 99511357 1001 86380 86390 1
511547 99511547 1001 86380 86390 1
511289 99511289 1001 86380 86390 1
510997 99510997 1001 86380 86390 1
511056 99511056 1001 86380 86390 1
511125 99511125 1001 86380 86390 1
511594 99511594 1001 86380 86390 1
511637 99511637 1001 86380 86390 1
511573 99511573 1001 86380 86390 1
512234 99512234 1001 86380 86390 1
512273 99512273 1001 86380 86390 1
512139 99512139 1001 86380 86390 1
512127 99512127 1001 86380 86390 1
512131 99512131 1001 86380 86390 1
511965 99511965 1001 86380 86390 1
511824 99511824 1001 86380 86390 1
511863 99511863 1001 86380 86390 1
511853 99511853 1001 86380 86390 1
512483 99512483 1001 86380 86390 1
512524 99512524 1001 86380 86390 1
512408 99512408 1001 86380 86390 1
512447 99512447 1001 86380 86390 1
512426 99512426 1001 86380 86390 1
512505 99512505 1001 86380 86390 1
512518 99512518 1001 86380 86390 1
513195 99513195 1001 86380 86390 1
513049 99513049 1001 86380 86390 1
512896 99512896 1001 86380 86390 1
512987 99512987 1001 86380 86390 1
512952 99512952 1001 86380 86390 1
512691 99512691 1001 86380 86390 1
512595 99512595 1001 86380 86390 1
512634 99512634 1001 86380 86390 1
512673 99512673 1001 86380 86390 1
513247 99513247 1001 86380 86390 1
513237 99513237 1001 86380 86390 1
513879 99513879 1001 86380 86390 1
513880 99513880 1001 86380 86390 1
513971 99513971 1001 86380 86390 1
514023 99514023 1001 86380 86390 1
513826 99513826 1001 86380 86390 1
513639 99513639 1001 86380 86390 1
513678 99513678 1001 86380 86390 1
513516 99513516 1001 86380 86390 1
513563 99513563 1001 86380 86390 1
514080 99514080 1001 86380 86390 1
514093 99514093 1001 86380 86390 1
514148 99514148 1001 86380 86390 1
514180 99514180 1001 86380 86390 1
514221 99514221 1001 86380 86390 1
514721 99514721 1001 86380 86390 1
514684 99514684 1001 86380 86390 1
514739 99514739 1001 86380 86390 1
514646 99514646 1001 86380 86390 1
514346 99514346 1001 86380 86390 1
515049 99515049 1001 86380 86390 1
514926 99514926 1001 86380 86390 1
514878 99514878 1001 86380 86390 1
515612 99515612 1001 86380 86390 1
515679 99515679 1001 86380 86390 1
515439 99515439 1001 86380 86390 1
515336 99515336 1001 86380 86390 1
515381 99515381 1001 86380 86390 1
515359 99515359 1001 86380 86390 1
515080 99515080 1001 86380 86390 1
515152 99515152 1001 86380 86390 1
515823 99515823 1001 86380 86390 1
515734 99515734 1001 86380 86390 1
515799 99515799 1001 86380 86390 1
515788 99515788 1001 86380 86390 1
515754 99515754 1001 86380 86390 1
515742 99515742 1001 86380 86390 1
516400 99516400 1001 86380 86390 1
516367 99516367 1001 86380 86390 1
516406 99516406 1001 86380 86390 1
516139 99516139 1001 86380 86390 1
515968 99515968 1001 86380 86390 1
516007 99516007 1001 86380 86390 1
516091 99516091 1001 86380 86390 1
515977 99515977 1001 86380 86390 1
516575 99516575 1001 86380 86390 1
516642 99516642 1001 86380 86390 1
516582 99516582 1001 86380 86390 1
516648 99516648 1001 86380 86390 1
517321 99517321 1001 86380 86390 1
516991 99516991 1001 86380 86390 1
516781 99516781 1001 86380 86390 1
516873 99516873 1001 86380 86390 1
516757 99516757 1001 86380 86390 1
516748 99516748 1001 86380 86390 1
516749 99516749 1001 86380 86390 1
516829 99516829 1001 86380 86390 1
517387 99517387 1001 86380 86390 1
517418 99517418 1001 86380 86390 1
517487 99517487 1001 86380 86390 1
518133 99518133 1001 86380 86390 1
518093 99518093 1001 86380 86390 1
518031 99518031 1001 86380 86390 1
517892 99517892 1001 86380 86390 1
517792 99517792 1001 86380 86390 1
517925 99517925 1001 86380 86390 1
517621 99517621 1001 86380 86390 1
517692 99517692 1001 86380 86390 1
518314 99518314 1001 86380 86390 1
518250 99518250 1001 86380 86390 1
518347 99518347 1001 86380 86390 1
518348 99518348 1001 86380 86390 1
518233 99518233 1001 86380 86390 1
518885 99518885 1001 86380 86390 1
518789 99518789 1001 86380 86390 1
518817 99518817 1001 86380 86390 1
518833 99518833 1001 86380 86390 1
518671 99518671 1001 86380 86390 1
518638 99518638 1001 86380 86390 1
518483 99518483 1001 86380 86390 1
519176 99519176 1001 86380 86390 1
519114 99519114 1001 86380 86390 1
519765 99519765 1001 86380 86390 1
519662 99519662 1001 86380 86390 1
519772 99519772 1001 86380 86390 1
519695 99519695 1001 86380 86390 1
519601 99519601 1001 86380 86390 1
519551 99519551 1001 86380 86390 1
519514 99519514 1001 86380 86390 1
519243 99519243 1001 86380 86390 1
519838 99519838 1001 86380 86390 1
519864 99519864 1001 86380 86390 1
519825 99519825 1001 86380 86390 1
520007 99520007 1001 86380 86390 1
519884 99519884 1001 86380 86390 1
519938 99519938 1001 86380 86390 1
520522 99520522 1001 86380 86390 1
520409 99520409 1001 86380 86390 1
520397 99520397 1001 86380 86390 1
520320 99520320 1001 86380 86390 1
520398 99520398 1001 86380 86390 1
520323 99520323 1001 86380 86390 1
520336 99520336 1001 86380 86390 1
520298 99520298 1001 86380 86390 1
520249 99520249 1001 86380 86390 1
520382 99520382 1001 86380 86390 1
520190 99520190 1001 86380 86390 1
520191 99520191 1001 86380 86390 1
520066 99520066 1001 86380 86390 1
520044 99520044 1001 86380 86390 1
520702 99520702 1001 86380 86390 1
520801 99520801 1001 86380 86390 1
520790 99520790 1001 86380 86390 1
521330 99521330 1001 86380 86390 1
521369 99521369 1001 86380 86390 1
521284 99521284 1001 86380 86390 1
521428 99521428 1001 86380 86390 1
521150 99521150 1001 86380 86390 1
521063 99521063 1001 86380 86390 1
521181 99521181 1001 86380 86390 1
521006 99521006 1001 86380 86390 1
520867 99520867 1001 86380 86390 1
521502 99521502 1001 86380 86390 1
521625 99521625 1001 86380 86390 1
522289 99522289 1001 86380 86390 1
522101 99522101 1001 86380 86390 1
522243 99522243 1001 86380 86390 1
522196 99522196 1001 86380 86390 1
522146 99522146 1001 86380 86390 1
522241 99522241 1001 86380 86390 1
521881 99521881 1001 86380 86390 1
521856 99521856 1001 86380 86390 1
521813 99521813 1001 86380 86390 1
522411 99522411 1001 86380 86390 1
522463 99522463 1001 86380 86390 1
522309 99522309 1001 86380 86390 1
522979 99522979 1001 86380 86390 1
523057 99523057 1001 86380 86390 1
522931 99522931 1001 86380 86390 1
523099 99523099 1001 86380 86390 1
522933 99522933 1001 86380 86390 1
523024 99523024 1001 86380 86390 1
523063 99523063 1001 86380 86390 1
523012 99523012 1001 86380 86390 1
522937 99522937 1001 86380 86390 1
522963 99522963 1001 86380 86390 1
522749 99522749 1001 86380 86390 1
522891 99522891 1001 86380 86390 1
522816 99522816 1001 86380 86390 1
522628 99522628 1001 86380 86390 1
522564 99522564 1001 86380 86390 1
522552 99522552 1001 86380 86390 1
522548 99522548 1001 86380 86390 1
523181 99523181 1001 86380 86390 1
523273 99523273 1001 86380 86390 1
523248 99523248 1001 86380 86390 1
523315 99523315 1001 86380 86390 1
523291 99523291 1001 86380 86390 1
523882 99523882 1001 86380 86390 1
523896 99523896 1001 86380 86390 1
523925 99523925 1001 86380 86390 1
523877 99523877 1001 86380 86390 1
523852 99523852 1001 86380 86390 1
523751 99523751 1001 86380 86390 1
523662 99523662 1001 86380 86390 1
523608 99523608 1001 86380 86390 1
523364 99523364 1001 86380 86390 1
523378 99523378 1001 86380 86390 1
524099 99524099 1001 86380 86390 1
524112 99524112 1001 86380 86390 1
523989 99523989 1001 86380 86390 1
523990 99523990 1001 86380 86390 1
524094 99524094 1001 86380 86390 1
524594 99524594 1001 86380 86390 1
524546 99524546 1001 86380 86390 1
524495 99524495 1001 86380 86390 1
524228 99524228 1001 86380 86390 1
524205 99524205 1001 86380 86390 1
524322 99524322 1001 86380 86390 1
524249 99524249 1001 86380 86390 1
524160 99524160 1001 86380 86390 1
524201 99524201 1001 86380 86390 1
524847 99524847 1001 86380 86390 1
524952 99524952 1001 86380 86390 1
524799 99524799 1001 86380 86390 1
524918 99524918 1001 86380 86390 1
525510 99525510 1001 86380 86390 1
525529 99525529 1001 86380 86390 1
525328 99525328 1001 86380 86390 1
525343 99525343 1001 86380 86390 1
525127 99525127 1001 86380 86390 1
525102 99525102 1001 86380 86390 1
525128 99525128 1001 86380 86390 1
525750 99525750 1001 86380 86390 1
525648 99525648 1001 86380 86390 1
525779 99525779 1001 86380 86390 1
525702 99525702 1001 86380 86390 1
525733 99525733 1001 86380 86390 1
526337 99526337 1001 86380 86390 1
526314 99526314 1001 86380 86390 1
526408 99526408 1001 86380 86390 1
526155 99526155 1001 86380 86390 1
526210 99526210 1001 86380 86390 1
526095 99526095 1001 86380 86390 1
526186 99526186 1001 86380 86390 1
526135 99526135 1001 86380 86390 1
526018 99526018 1001 86380 86390 1
526149 99526149 1001 86380 86390 1
525988 99525988 1001 86380 86390 1
525847 99525847 1001 86380 86390 1
525838 99525838 1001 86380 86390 1
526589 99526589 1001 86380 86390 1
526448 99526448 1001 86380 86390 1
526466 99526466 1001 86380 86390 1
526573 99526573 1001 86380 86390 1
526536 99526536 1001 86380 86390 1
527189 99527189 1001 86380 86390 1
527154 99527154 1001 86380 86390 1
527031 99527031 1001 86380 86390 1
526902 99526902 1001 86380 86390 1
526918 99526918 1001 86380 86390 1
526843 99526843 1001 86380 86390 1
526710 99526710 1001 86380 86390 1
526715 99526715 1001 86380 86390 1
526637 99526637 1001 86380 86390 1
526757 99526757 1001 86380 86390 1
527355 99527355 1001 86380 86390 1
527433 99527433 1001 86380 86390 1
527395 99527395 1001 86380 86390 1
527923 99527923 1001 86380 86390 1
527905 99527905 1001 86380 86390 1
527688 99527688 1001 86380 86390 1
527691 99527691 1001 86380 86390 1
527847 99527847 1001 86380 86390 1
527666 99527666 1001 86380 86390 1
527720 99527720 1001 86380 86390 1
527619 99527619 1001 86380 86390 1
528101 99528101 1001 86380 86390 1
528220 99528220 1001 86380 86390 1
528760 99528760 1001 86380 86390 1
528868 99528868 1001 86380 86390 1
528777 99528777 1001 86380 86390 1
528771 99528771 1001 86380 86390 1
528824 99528824 1001 86380 86390 1
528567 99528567 1001 86380 86390 1
528491 99528491 1001 86380 86390 1
528546 99528546 1001 86380 86390 1
528588 99528588 1001 86380 86390 1
528436 99528436 1001 86380 86390 1
528417 99528417 1001 86380 86390 1
529057 99529057 1001 86380 86390 1
529036 99529036 1001 86380 86390 1
529524 99529524 1001 86380 86390 1
529619 99529619 1001 86380 86390 1
529646 99529646 1001 86380 86390 1
529341 99529341 1001 86380 86390 1
529499 99529499 1001 86380 86390 1
529318 99529318 1001 86380 86390 1
529135 99529135 1001 86380 86390 1
529830 99529830 1001 86380 86390 1
529922 99529922 1001 86380 86390 1
529768 99529768 1001 86380 86390 1
529744 99529744 1001 86380 86390 1
530413 99530413 1001 86380 86390 1
530354 99530354 1001 86380 86390 1
530271 99530271 1001 86380 86390 1
530288 99530288 1001 86380 86390 1
530240 99530240 1001 86380 86390 1
530306 99530306 1001 86380 86390 1
529988 99529988 1001 86380 86390 1
530067 99530067 1001 86380 86390 1
530042 99530042 1001 86380 86390 1
529994 99529994 1001 86380 86390 1
529943 99529943 1001 86380 86390 1
530708 99530708 1001 86380 86390 1
530605 99530605 1001 86380 86390 1
530698 99530698 1001 86380 86390 1
530711 99530711 1001 86380 86390 1
531356 99531356 1001 86380 86390 1
531205 99531205 1001 86380 86390 1
531148 99531148 1001 86380 86390 1
531101 99531101 1001 86380 86390 1
531038 99531038 1001 86380 86390 1
531129 99531129 1001 86380 86390 1
530801 99530801 1001 86380 86390 1
530859 99530859 1001 86380 86390 1
531474 99531474 1001 86380 86390 1
531412 99531412 1001 86380 86390 1
532045 99532045 1001 86380 86390 1
532194 99532194 1001 86380 86390 1
531884 99531884 1001 86380 86390 1
531888 99531888 1001 86380 86390 1
531893 99531893 1001 86380 86390 1
531881 99531881 1001 86380 86390 1
531598 99531598 1001 86380 86390 1
531666 99531666 1001 86380 86390 1
531630 99531630 1001 86380 86390 1
531682 99531682 1001 86380 86390 1
531737 99531737 1001 86380 86390 1
531649 99531649 1001 86380 86390 1
532338 99532338 1001 86380 86390 1
532340 99532340 1001 86380 86390 1
532303 99532303 1001 86380 86390 1
532317 99532317 1001 86380 86390 1
532906 99532906 1001 86380 86390 1
532909 99532909 1001 86380 86390 1
532935 99532935 1001 86380 86390 1
533010 99533010 1001 86380 86390 1
533013 99533013 1001 86380 86390 1
532554 99532554 1001 86380 86390 1
532542 99532542 1001 86380 86390 1
532415 99532415 1001 86380 86390 1
532611 99532611 1001 86380 86390 1
532591 99532591 1001 86380 86390 1
533109 99533109 1001 86380 86390 1
533163 99533163 1001 86380 86390 1
533217 99533217 1001 86380 86390 1
533629 99533629 1001 86380 86390 1
533607 99533607 1001 86380 86390 1
533545 99533545 1001 86380 86390 1
533586 99533586 1001 86380 86390 1
533264 99533264 1001 86380 86390 1
533420 99533420 1001 86380 86390 1
533377 99533377 1001 86380 86390 1
533915 99533915 1001 86380 86390 1
534045 99534045 1001 86380 86390 1
533877 99533877 1001 86380 86390 1
534648 99534648 1001 86380 86390 1
534595 99534595 1001 86380 86390 1
534635 99534635 1001 86380 86390 1
534495 99534495 1001 86380 86390 1
534577 99534577 1001 86380 86390 1
534310 99534310 1001 86380 86390 1
534329 99534329 1001 86380 86390 1
534383 99534383 1001 86380 86390 1
534236 99534236 1001 86380 86390 1
534086 99534086 1001 86380 86390 1
534256 99534256 1001 86380 86390 1
534127 99534127 1001 86380 86390 1
534166 99534166 1001 86380 86390 1
534773 99534773 1001 86380 86390 1
534705 99534705 1001 86380 86390 1
535412 99535412 1001 86380 86390 1
535464 99535464 1001 86380 86390 1
535465 99535465 1001 86380 86390 1
535392 99535392 1001 86380 86390 1
535175 99535175 1001 86380 86390 1
535305 99535305 1001 86380 86390 1
535163 99535163 1001 86380 86390 1
535283 99535283 1001 86380 86390 1
535095 99535095 1001 86380 86390 1
534953 99534953 1001 86380 86390 1
535679 99535679 1001 86380 86390 1
535544 99535544 1001 86380 86390 1
536182 99536182 1001 86380 86390 1
536221 99536221 1001 86380 86390 1
536275 99536275 1001 86380 86390 1
536135 99536135 1001 86380 86390 1
536204 99536204 1001 86380 86390 1
536257 99536257 1001 86380 86390 1
536079 99536079 1001 86380 86390 1
536107 99536107 1001 86380 86390 1
536013 99536013 1001 86380 86390 1
535949 99535949 1001 86380 86390 1
535754 99535754 1001 86380 86390 1
535849 99535849 1001 86380 86390 1
535868 99535868 1001 86380 86390 1
535844 99535844 1001 86380 86390 1
536367 99536367 1001 86380 86390 1
536995 99536995 1001 86380 86390 1
537094 99537094 1001 86380 86390 1
536892 99536892 1001 86380 86390 1
536890 99536890 1001 86380 86390 1
536720 99536720 1001 86380 86390 1
537237 99537237 1001 86380 86390 1
537222 99537222 1001 86380 86390 1
537887 99537887 1001 86380 86390 1
537828 99537828 1001 86380 86390 1
537945 99537945 1001 86380 86390 1
537711 99537711 1001 86380 86390 1
537690 99537690 1001 86380 86390 1
537506 99537506 1001 86380 86390 1
537393 99537393 1001 86380 86390 1
538059 99538059 1001 86380 86390 1
538160 99538160 1001 86380 86390 1
538110 99538110 1001 86380 86390 1
538777 99538777 1001 86380 86390 1
538716 99538716 1001 86380 86390 1
538671 99538671 1001 86380 86390 1
538441 99538441 1001 86380 86390 1
538485 99538485 1001 86380 86390 1
538503 99538503 1001 86380 86390 1
538319 99538319 1001 86380 86390 1
538399 99538399 1001 86380 86390 1
538205 99538205 1001 86380 86390 1
538961 99538961 1001 86380 86390 1
539296 99539296 1001 86380 86390 1
539231 99539231 1001 86380 86390 1
539378 99539378 1001 86380 86390 1
539430 99539430 1001 86380 86390 1
539151 99539151 1001 86380 86390 1
539103 99539103 1001 86380 86390 1
539145 99539145 1001 86380 86390 1
539703 99539703 1001 86380 86390 1
539821 99539821 1001 86380 86390 1
539731 99539731 1001 86380 86390 1
539772 99539772 1001 86380 86390 1
539824 99539824 1001 86380 86390 1
539754 99539754 1001 86380 86390 1
540402 99540402 1001 86380 86390 1
540199 99540199 1001 86380 86390 1
540090 99540090 1001 86380 86390 1
539859 99539859 1001 86380 86390 1
539940 99539940 1001 86380 86390 1
540650 99540650 1001 86380 86390 1
540471 99540471 1001 86380 86390 1
540485 99540485 1001 86380 86390 1
540580 99540580 1001 86380 86390 1
541090 99541090 1001 86380 86390 1
541171 99541171 1001 86380 86390 1
541096 99541096 1001 86380 86390 1
541000 99541000 1001 86380 86390 1
541053 99541053 1001 86380 86390 1
541028 99541028 1001 86380 86390 1
540968 99540968 1001 86380 86390 1
541034 99541034 1001 86380 86390 1
541086 99541086 1001 86380 86390 1
540817 99540817 1001 86380 86390 1
540833 99540833 1001 86380 86390 1
540770 99540770 1001 86380 86390 1
540849 99540849 1001 86380 86390 1
540695 99540695 1001 86380 86390 1
541348 99541348 1001 86380 86390 1
541377 99541377 1001 86380 86390 1
541380 99541380 1001 86380 86390 1
541967 99541967 1001 86380 86390 1
542089 99542089 1001 86380 86390 1
541931 99541931 1001 86380 86390 1
541933 99541933 1001 86380 86390 1
541737 99541737 1001 86380 86390 1
541715 99541715 1001 86380 86390 1
542208 99542208 1001 86380 86390 1
542945 99542945 1001 86380 86390 1
542903 99542903 1001 86380 86390 1
542751 99542751 1001 86380 86390 1
542638 99542638 1001 86380 86390 1
542619 99542619 1001 86380 86390 1
542712 99542712 1001 86380 86390 1
543138 99543138 1001 86380 86390 1
542948 99542948 1001 86380 86390 1
543078 99543078 1001 86380 86390 1
543084 99543084 1001 86380 86390 1
543400 99543400 1001 86380 86390 1
543428 99543428 1001 86380 86390 1
543376 99543376 1001 86380 86390 1
543228 99543228 1001 86380 86390 1
543346 99543346 1001 86380 86390 1
543327 99543327 1001 86380 86390 1
543227 99543227 1001 86380 86390 1
543848 99543848 1001 86380 86390 1
543856 99543856 1001 86380 86390 1
543949 99543949 1001 86380 86390 1
544477 99544477 1001 86380 86390 1
544491 99544491 1001 86380 86390 1
544586 99544586 1001 86380 86390 1
544454 99544454 1001 86380 86390 1
544367 99544367 1001 86380 86390 1
544240 99544240 1001 86380 86390 1
544188 99544188 1001 86380 86390 1
544362 99544362 1001 86380 86390 1
544048 99544048 1001 86380 86390 1
544716 99544716 1001 86380 86390 1
544601 99544601 1001 86380 86390 1
544710 99544710 1001 86380 86390 1
408492 240 1001 41280 41877 1
506647 823 1002 53295 53294 1
512230 851 1002 27532 29352 1
400121 99400121 1001 86380 86390 1
400132 99400132 1001 86380 86390 1
400404 99400404 1001 86380 86390 1
400416 99400416 1001 86380 86390 1
400549 99400549 1001 86380 86390 1
400658 99400658 1001 86380 86390 1
400789 99400789 1001 86380 86390 1
400925 99400925 1001 86380 86390 1
401015 99401015 1001 86380 86390 1
401077 99401077 1001 86380 86390 1
401344 99401344 1001 86380 86390 1
401701 99401701 1001 86380 86390 1
401601 99401601 1001 86380 86390 1
401769 99401769 1001 86380 86390 1
401963 99401963 1001 86380 86390 1
402112 99402112 1001 86380 86390 1
402452 99402452 1001 86380 86390 1
402595 99402595 1001 86380 86390 1
402843 99402843 1001 86380 86390 1
402903 99402903 1001 86380 86390 1
403082 99403082 1001 86380 86390 1
403108 99403108 1001 86380 86390 1
403251 99403251 1001 86380 86390 1
403501 99403501 1001 86380 86390 1
403449 99403449 1001 86380 86390 1
403569 99403569 1001 86380 86390 1
403606 99403606 1001 86380 86390 1
403679 99403679 1001 86380 86390 1
403793 99403793 1001 86380 86390 1
404097 99404097 1001 86380 86390 1
404192 99404192 1001 86380 86390 1
404448 99404448 1001 86380 86390 1
404530 99404530 1001 86380 86390 1
404533 99404533 1001 86380 86390 1
404731 99404731 1001 86380 86390 1
404804 99404804 1001 86380 86390 1
404843 99404843 1001 86380 86390 1
404983 99404983 1001 86380 86390 1
405182 99405182 1001 86380 86390 1
405199 99405199 1001 86380 86390 1
405264 99405264 1001 86380 86390 1
405383 99405383 1001 86380 86390 1
405411 99405411 1001 86380 86390 1
405535 99405535 1001 86380 86390 1
405582 99405582 1001 86380 86390 1
405837 99405837 1001 86380 86390 1
405779 99405779 1001 86380 86390 1
405852 99405852 1001 86380 86390 1
405913 99405913 1001 86380 86390 1
406193 99406193 1001 86380 86390 1
406257 99406257 1001 86380 86390 1
406307 99406307 1001 86380 86390 1
406508 99406508 1001 86380 86390 1
406499 99406499 1001 86380 86390 1
407662 99407662 1001 86380 86390 1
407895 99407895 1001 86380 86390 1
408086 99408086 1001 86380 86390 1
408002 99408002 1001 86380 86390 1
408063 99408063 1001 86380 86390 1
408345 99408345 1001 86380 86390 1
408419 99408419 1001 86380 86390 1
408433 99408433 1001 86380 86390 1
408435 99408435 1001 86380 86390 1
408601 99408601 1001 86380 86390 1
408543 99408543 1001 86380 86390 1
408716 99408716 1001 86380 86390 1
408701 99408701 1001 86380 86390 1
408912 99408912 1001 86380 86390 1
409039 99409039 1001 86380 86390 1
409033 99409033 1001 86380 86390 1
409161 99409161 1001 86380 86390 1
409198 99409198 1001 86380 86390 1
409305 99409305 1001 86380 86390 1
409316 99409316 1001 86380 86390 1
409466 99409466 1001 86380 86390 1
409778 99409778 1001 86380 86390 1
410098 99410098 1001 86380 86390 1
410096 99410096 1001 86380 86390 1
410239 99410239 1001 86380 86390 1
410322 99410322 1001 86380 86390 1
410527 99410527 1001 86380 86390 1
410871 99410871 1001 86380 86390 1
410996 99410996 1001 86380 86390 1
411384 99411384 1001 86380 86390 1
411893 99411893 1001 86380 86390 1
412110 99412110 1001 86380 86390 1
412174 99412174 1001 86380 86390 1
412278 99412278 1001 86380 86390 1
412450 99412450 1001 86380 86390 1
413413 99413413 1001 86380 86390 1
413685 99413685 1001 86380 86390 1
413246 99413246 1001 86380 86390 1
413235 99413235 1001 86380 86390 1
413109 99413109 1001 86380 86390 1
412707 99412707 1001 86380 86390 1
412887 99412887 1001 86380 86390 1
413956 99413956 1001 86380 86390 1
413812 99413812 1001 86380 86390 1
413957 99413957 1001 86380 86390 1
414022 99414022 1001 86380 86390 1
413917 99413917 1001 86380 86390 1
415141 99415141 1001 86380 86390 1
415191 99415191 1001 86380 86390 1
415264 99415264 1001 86380 86390 1
414587 99414587 1001 86380 86390 1
414584 99414584 1001 86380 86390 1
414529 99414529 1001 86380 86390 1
414248 99414248 1001 86380 86390 1
414188 99414188 1001 86380 86390 1
414350 99414350 1001 86380 86390 1
414421 99414421 1001 86380 86390 1
414507 99414507 1001 86380 86390 1
415494 99415494 1001 86380 86390 1
415618 99415618 1001 86380 86390 1
416839 99416839 1001 86380 86390 1
416948 99416948 1001 86380 86390 1
416971 99416971 1001 86380 86390 1
416666 99416666 1001 86380 86390 1
416900 99416900 1001 86380 86390 1
416725 99416725 1001 86380 86390 1
416189 99416189 1001 86380 86390 1
416444 99416444 1001 86380 86390 1
416151 99416151 1001 86380 86390 1
416278 99416278 1001 86380 86390 1
415924 99415924 1001 86380 86390 1
415824 99415824 1001 86380 86390 1
417163 99417163 1001 86380 86390 1
417080 99417080 1001 86380 86390 1
417391 99417391 1001 86380 86390 1
418535 99418535 1001 86380 86390 1
418601 99418601 1001 86380 86390 1
418646 99418646 1001 86380 86390 1
418296 99418296 1001 86380 86390 1
418427 99418427 1001 86380 86390 1
417795 99417795 1001 86380 86390 1
419161 99419161 1001 86380 86390 1
419061 99419061 1001 86380 86390 1
419144 99419144 1001 86380 86390 1
420414 99420414 1001 86380 86390 1
420293 99420293 1001 86380 86390 1
420270 99420270 1001 86380 86390 1
420438 99420438 1001 86380 86390 1
420092 99420092 1001 86380 86390 1
419700 99419700 1001 86380 86390 1
419919 99419919 1001 86380 86390 1
419712 99419712 1001 86380 86390 1
419812 99419812 1001 86380 86390 1
419267 99419267 1001 86380 86390 1
419237 99419237 1001 86380 86390 1
419412 99419412 1001 86380 86390 1
419581 99419581 1001 86380 86390 1
420574 99420574 1001 86380 86390 1
421839 99421839 1001 86380 86390 1
421840 99421840 1001 86380 86390 1
422051 99422051 1001 86380 86390 1
421433 99421433 1001 86380 86390 1
421579 99421579 1001 86380 86390 1
420861 99420861 1001 86380 86390 1
422461 99422461 1001 86380 86390 1
422232 99422232 1001 86380 86390 1
423498 99423498 1001 86380 86390 1
423123 99423123 1001 86380 86390 1
423266 99423266 1001 86380 86390 1
423245 99423245 1001 86380 86390 1
422994 99422994 1001 86380 86390 1
423019 99423019 1001 86380 86390 1
422637 99422637 1001 86380 86390 1
422561 99422561 1001 86380 86390 1
422568 99422568 1001 86380 86390 1
424067 99424067 1001 86380 86390 1
423753 99423753 1001 86380 86390 1
424033 99424033 1001 86380 86390 1
425103 99425103 1001 86380 86390 1
425036 99425036 1001 86380 86390 1
425286 99425286 1001 86380 86390 1
424651 99424651 1001 86380 86390 1
424833 99424833 1001 86380 86390 1
424999 99424999 1001 86380 86390 1
425796 99425796 1001 86380 86390 1
425571 99425571 1001 86380 86390 1
425700 99425700 1001 86380 86390 1
425401 99425401 1001 86380 86390 1
426719 99426719 1001 86380 86390 1
426769 99426769 1001 86380 86390 1
427094 99427094 1001 86380 86390 1
426784 99426784 1001 86380 86390 1
426839 99426839 1001 86380 86390 1
426553 99426553 1001 86380 86390 1
426329 99426329 1001 86380 86390 1
426307 99426307 1001 86380 86390 1
426126 99426126 1001 86380 86390 1
425932 99425932 1001 86380 86390 1
426182 99426182 1001 86380 86390 1
427388 99427388 1001 86380 86390 1
427261 99427261 1001 86380 86390 1
427355 99427355 1001 86380 86390 1
427495 99427495 1001 86380 86390 1
427364 99427364 1001 86380 86390 1
428678 99428678 1001 86380 86390 1
428374 99428374 1001 86380 86390 1
428481 99428481 1001 86380 86390 1
428377 99428377 1001 86380 86390 1
428188 99428188 1001 86380 86390 1
428193 99428193 1001 86380 86390 1
428079 99428079 1001 86380 86390 1
427665 99427665 1001 86380 86390 1
427640 99427640 1001 86380 86390 1
427793 99427793 1001 86380 86390 1
427919 99427919 1001 86380 86390 1
427624 99427624 1001 86380 86390 1
427674 99427674 1001 86380 86390 1
429124 99429124 1001 86380 86390 1
429100 99429100 1001 86380 86390 1
429048 99429048 1001 86380 86390 1
429123 99429123 1001 86380 86390 1
430001 99430001 1001 86380 86390 1
430158 99430158 1001 86380 86390 1
429791 99429791 1001 86380 86390 1
429577 99429577 1001 86380 86390 1
429678 99429678 1001 86380 86390 1
429497 99429497 1001 86380 86390 1
429453 99429453 1001 86380 86390 1
429509 99429509 1001 86380 86390 1
429428 99429428 1001 86380 86390 1
429430 99429430 1001 86380 86390 1
430521 99430521 1001 86380 86390 1
432011 99432011 1001 86380 86390 1
431310 99431310 1001 86380 86390 1
431571 99431571 1001 86380 86390 1
431600 99431600 1001 86380 86390 1
431254 99431254 1001 86380 86390 1
432280 99432280 1001 86380 86390 1
432068 99432068 1001 86380 86390 1
432372 99432372 1001 86380 86390 1
433400 99433400 1001 86380 86390 1
433354 99433354 1001 86380 86390 1
433383 99433383 1001 86380 86390 1
433646 99433646 1001 86380 86390 1
433297 99433297 1001 86380 86390 1
433205 99433205 1001 86380 86390 1
432831 99432831 1001 86380 86390 1
432656 99432656 1001 86380 86390 1
433750 99433750 1001 86380 86390 1
432492 99432492 1001 86380 86390 1
433916 99433916 1001 86380 86390 1
433793 99433793 1001 86380 86390 1
435351 99435351 1001 86380 86390 1
435119 99435119 1001 86380 86390 1
435071 99435071 1001 86380 86390 1
434151 99434151 1001 86380 86390 1
435525 99435525 1001 86380 86390 1
435551 99435551 1001 86380 86390 1
435656 99435656 1001 86380 86390 1
435837 99435837 1001 86380 86390 1
435462 99435462 1001 86380 86390 1
437077 99437077 1001 86380 86390 1
437079 99437079 1001 86380 86390 1
436799 99436799 1001 86380 86390 1
436977 99436977 1001 86380 86390 1
436365 99436365 1001 86380 86390 1
436213 99436213 1001 86380 86390 1
436040 99436040 1001 86380 86390 1
435937 99435937 1001 86380 86390 1
436234 99436234 1001 86380 86390 1
437210 99437210 1001 86380 86390 1
437243 99437243 1001 86380 86390 1
300035 99300035 1001 86380 86390 1
300076 99300076 1001 86380 86390 1
300589 99300589 1001 86380 86390 1
300635 99300635 1001 86380 86390 1
300484 99300484 1001 86380 86390 1
300135 99300135 1001 86380 86390 1
300308 99300308 1001 86380 86390 1
300816 99300816 1001 86380 86390 1
300920 99300920 1001 86380 86390 1
300925 99300925 1001 86380 86390 1
300744 99300744 1001 86380 86390 1
300828 99300828 1001 86380 86390 1
300932 99300932 1001 86380 86390 1
301518 99301518 1001 86380 86390 1
301354 99301354 1001 86380 86390 1
301445 99301445 1001 86380 86390 1
301542 99301542 1001 86380 86390 1
301477 99301477 1001 86380 86390 1
301329 99301329 1001 86380 86390 1
301345 99301345 1001 86380 86390 1
300987 99300987 1001 86380 86390 1
300977 99300977 1001 86380 86390 1
301746 99301746 1001 86380 86390 1
301649 99301649 1001 86380 86390 1
301650 99301650 1001 86380 86390 1
302343 99302343 1001 86380 86390 1
302227 99302227 1001 86380 86390 1
302350 99302350 1001 86380 86390 1
302335 99302335 1001 86380 86390 1
302355 99302355 1001 86380 86390 1
302325 99302325 1001 86380 86390 1
302261 99302261 1001 86380 86390 1
302115 99302115 1001 86380 86390 1
302006 99302006 1001 86380 86390 1
301815 99301815 1001 86380 86390 1
301804 99301804 1001 86380 86390 1
301811 99301811 1001 86380 86390 1
302522 99302522 1001 86380 86390 1
302513 99302513 1001 86380 86390 1
302553 99302553 1001 86380 86390 1
302424 99302424 1001 86380 86390 1
302438 99302438 1001 86380 86390 1
303018 99303018 1001 86380 86390 1
303108 99303108 1001 86380 86390 1
303149 99303149 1001 86380 86390 1
302887 99302887 1001 86380 86390 1
302876 99302876 1001 86380 86390 1
302909 99302909 1001 86380 86390 1
302744 99302744 1001 86380 86390 1
302609 99302609 1001 86380 86390 1
303375 99303375 1001 86380 86390 1
303219 99303219 1001 86380 86390 1
303239 99303239 1001 86380 86390 1
303407 99303407 1001 86380 86390 1
303892 99303892 1001 86380 86390 1
303841 99303841 1001 86380 86390 1
303856 99303856 1001 86380 86390 1
303909 99303909 1001 86380 86390 1
303949 99303949 1001 86380 86390 1
303952 99303952 1001 86380 86390 1
303929 99303929 1001 86380 86390 1
303942 99303942 1001 86380 86390 1
303692 99303692 1001 86380 86390 1
303801 99303801 1001 86380 86390 1
303454 99303454 1001 86380 86390 1
303460 99303460 1001 86380 86390 1
304226 99304226 1001 86380 86390 1
304190 99304190 1001 86380 86390 1
304194 99304194 1001 86380 86390 1
304705 99304705 1001 86380 86390 1
304821 99304821 1001 86380 86390 1
304840 99304840 1001 86380 86390 1
304782 99304782 1001 86380 86390 1
304639 99304639 1001 86380 86390 1
304510 99304510 1001 86380 86390 1
304344 99304344 1001 86380 86390 1
304386 99304386 1001 86380 86390 1
304339 99304339 1001 86380 86390 1
304870 99304870 1001 86380 86390 1
304976 99304976 1001 86380 86390 1
304860 99304860 1001 86380 86390 1
304945 99304945 1001 86380 86390 1
305612 99305612 1001 86380 86390 1
305512 99305512 1001 86380 86390 1
305577 99305577 1001 86380 86390 1
305617 99305617 1001 86380 86390 1
305313 99305313 1001 86380 86390 1
305404 99305404 1001 86380 86390 1
305303 99305303 1001 86380 86390 1
305410 99305410 1001 86380 86390 1
305211 99305211 1001 86380 86390 1
305224 99305224 1001 86380 86390 1
305230 99305230 1001 86380 86390 1
305697 99305697 1001 86380 86390 1
500103 99500103 1001 86380 86390 1
500054 99500054 1001 86380 86390 1
500098 99500098 1001 86380 86390 1
500784 99500784 1001 86380 86390 1
500729 99500729 1001 86380 86390 1
500799 99500799 1001 86380 86390 1
500595 99500595 1001 86380 86390 1
500416 99500416 1001 86380 86390 1
500456 99500456 1001 86380 86390 1
500435 99500435 1001 86380 86390 1
500375 99500375 1001 86380 86390 1
500259 99500259 1001 86380 86390 1
500300 99500300 1001 86380 86390 1
500211 99500211 1001 86380 86390 1
500382 99500382 1001 86380 86390 1
500903 99500903 1001 86380 86390 1
500981 99500981 1001 86380 86390 1
500882 99500882 1001 86380 86390 1
501016 99501016 1001 86380 86390 1
500913 99500913 1001 86380 86390 1
501485 99501485 1001 86380 86390 1
501545 99501545 1001 86380 86390 1
501632 99501632 1001 86380 86390 1
501496 99501496 1001 86380 86390 1
501497 99501497 1001 86380 86390 1
501240 99501240 1001 86380 86390 1
501262 99501262 1001 86380 86390 1
501127 99501127 1001 86380 86390 1
501052 99501052 1001 86380 86390 1
501170 99501170 1001 86380 86390 1
501702 99501702 1001 86380 86390 1
501767 99501767 1001 86380 86390 1
501783 99501783 1001 86380 86390 1
501710 99501710 1001 86380 86390 1
502331 99502331 1001 86380 86390 1
502447 99502447 1001 86380 86390 1
502397 99502397 1001 86380 86390 1
502347 99502347 1001 86380 86390 1
502362 99502362 1001 86380 86390 1
502239 99502239 1001 86380 86390 1
502188 99502188 1001 86380 86390 1
502192 99502192 1001 86380 86390 1
501910 99501910 1001 86380 86390 1
501885 99501885 1001 86380 86390 1
502017 99502017 1001 86380 86390 1
502527 99502527 1001 86380 86390 1
502621 99502621 1001 86380 86390 1
502609 99502609 1001 86380 86390 1
502510 99502510 1001 86380 86390 1
502627 99502627 1001 86380 86390 1
502653 99502653 1001 86380 86390 1
502537 99502537 1001 86380 86390 1
502641 99502641 1001 86380 86390 1
503262 99503262 1001 86380 86390 1
503180 99503180 1001 86380 86390 1
503249 99503249 1001 86380 86390 1
502947 99502947 1001 86380 86390 1
502936 99502936 1001 86380 86390 1
502978 99502978 1001 86380 86390 1
503030 99503030 1001 86380 86390 1
502723 99502723 1001 86380 86390 1
502802 99502802 1001 86380 86390 1
502820 99502820 1001 86380 86390 1
502707 99502707 1001 86380 86390 1
503458 99503458 1001 86380 86390 1
503398 99503398 1001 86380 86390 1
503440 99503440 1001 86380 86390 1
503403 99503403 1001 86380 86390 1
504050 99504050 1001 86380 86390 1
504066 99504066 1001 86380 86390 1
503749 99503749 1001 86380 86390 1
503725 99503725 1001 86380 86390 1
503766 99503766 1001 86380 86390 1
503644 99503644 1001 86380 86390 1
503519 99503519 1001 86380 86390 1
503547 99503547 1001 86380 86390 1
503613 99503613 1001 86380 86390 1
504317 99504317 1001 86380 86390 1
504218 99504218 1001 86380 86390 1
504904 99504904 1001 86380 86390 1
504675 99504675 1001 86380 86390 1
504696 99504696 1001 86380 86390 1
504362 99504362 1001 86380 86390 1
504444 99504444 1001 86380 86390 1
504471 99504471 1001 86380 86390 1
504997 99504997 1001 86380 86390 1
504985 99504985 1001 86380 86390 1
505039 99505039 1001 86380 86390 1
505081 99505081 1001 86380 86390 1
504953 99504953 1001 86380 86390 1
505722 99505722 1001 86380 86390 1
505582 99505582 1001 86380 86390 1
505554 99505554 1001 86380 86390 1
505442 99505442 1001 86380 86390 1
505524 99505524 1001 86380 86390 1
505447 99505447 1001 86380 86390 1
505292 99505292 1001 86380 86390 1
505321 99505321 1001 86380 86390 1
505347 99505347 1001 86380 86390 1
505343 99505343 1001 86380 86390 1
505822 99505822 1001 86380 86390 1
505835 99505835 1001 86380 86390 1
505887 99505887 1001 86380 86390 1
505930 99505930 1001 86380 86390 1
505969 99505969 1001 86380 86390 1
506596 99506596 1001 86380 86390 1
506500 99506500 1001 86380 86390 1
506399 99506399 1001 86380 86390 1
506261 99506261 1001 86380 86390 1
506326 99506326 1001 86380 86390 1
506289 99506289 1001 86380 86390 1
506187 99506187 1001 86380 86390 1
506374 99506374 1001 86380 86390 1
506123 99506123 1001 86380 86390 1
506114 99506114 1001 86380 86390 1
506777 99506777 1001 86380 86390 1
506654 99506654 1001 86380 86390 1
506722 99506722 1001 86380 86390 1
507379 99507379 1001 86380 86390 1
507357 99507357 1001 86380 86390 1
507113 99507113 1001 86380 86390 1
507052 99507052 1001 86380 86390 1
507119 99507119 1001 86380 86390 1
507132 99507132 1001 86380 86390 1
507109 99507109 1001 86380 86390 1
507058 99507058 1001 86380 86390 1
507059 99507059 1001 86380 86390 1
506867 99506867 1001 86380 86390 1
506955 99506955 1001 86380 86390 1
507537 99507537 1001 86380 86390 1
508057 99508057 1001 86380 86390 1
508235 99508235 1001 86380 86390 1
508237 99508237 1001 86380 86390 1
508243 99508243 1001 86380 86390 1
508246 99508246 1001 86380 86390 1
508019 99508019 1001 86380 86390 1
507982 99507982 1001 86380 86390 1
507744 99507744 1001 86380 86390 1
507799 99507799 1001 86380 86390 1
507632 99507632 1001 86380 86390 1
507804 99507804 1001 86380 86390 1
508259 99508259 1001 86380 86390 1
509027 99509027 1001 86380 86390 1
508791 99508791 1001 86380 86390 1
508690 99508690 1001 86380 86390 1
508760 99508760 1001 86380 86390 1
508684 99508684 1001 86380 86390 1
509152 99509152 1001 86380 86390 1
509879 99509879 1001 86380 86390 1
509657 99509657 1001 86380 86390 1
509507 99509507 1001 86380 86390 1
509680 99509680 1001 86380 86390 1
509374 99509374 1001 86380 86390 1
509391 99509391 1001 86380 86390 1
509417 99509417 1001 86380 86390 1
509447 99509447 1001 86380 86390 1
510071 99510071 1001 86380 86390 1
510602 99510602 1001 86380 86390 1
510712 99510712 1001 86380 86390 1
510529 99510529 1001 86380 86390 1
510608 99510608 1001 86380 86390 1
510533 99510533 1001 86380 86390 1
510610 99510610 1001 86380 86390 1
510393 99510393 1001 86380 86390 1
510486 99510486 1001 86380 86390 1
510398 99510398 1001 86380 86390 1
510349 99510349 1001 86380 86390 1
510415 99510415 1001 86380 86390 1
510160 99510160 1001 86380 86390 1
510264 99510264 1001 86380 86390 1
510189 99510189 1001 86380 86390 1
510180 99510180 1001 86380 86390 1
510207 99510207 1001 86380 86390 1
510753 99510753 1001 86380 86390 1
510756 99510756 1001 86380 86390 1
510810 99510810 1001 86380 86390 1
510865 99510865 1001 86380 86390 1
510827 99510827 1001 86380 86390 1
511480 99511480 1001 86380 86390 1
511416 99511416 1001 86380 86390 1
511296 99511296 1001 86380 86390 1
511311 99511311 1001 86380 86390 1
511227 99511227 1001 86380 86390 1
511321 99511321 1001 86380 86390 1
511165 99511165 1001 86380 86390 1
511094 99511094 1001 86380 86390 1
511019 99511019 1001 86380 86390 1
511034 99511034 1001 86380 86390 1
511602 99511602 1001 86380 86390 1
511608 99511608 1001 86380 86390 1
511599 99511599 1001 86380 86390 1
511664 99511664 1001 86380 86390 1
512259 99512259 1001 86380 86390 1
512325 99512325 1001 86380 86390 1
512210 99512210 1001 86380 86390 1
512314 99512314 1001 86380 86390 1
512373 99512373 1001 86380 86390 1
512057 99512057 1001 86380 86390 1
512036 99512036 1001 86380 86390 1
512118 99512118 1001 86380 86390 1
511813 99511813 1001 86380 86390 1
512564 99512564 1001 86380 86390 1
512566 99512566 1001 86380 86390 1
512398 99512398 1001 86380 86390 1
512464 99512464 1001 86380 86390 1
513006 99513006 1001 86380 86390 1
512964 99512964 1001 86380 86390 1
512874 99512874 1001 86380 86390 1
512892 99512892 1001 86380 86390 1
512775 99512775 1001 86380 86390 1
513393 99513393 1001 86380 86390 1
513317 99513317 1001 86380 86390 1
513227 99513227 1001 86380 86390 1
513834 99513834 1001 86380 86390 1
513838 99513838 1001 86380 86390 1
513722 99513722 1001 86380 86390 1
513631 99513631 1001 86380 86390 1
513650 99513650 1001 86380 86390 1
513665 99513665 1001 86380 86390 1
513782 99513782 1001 86380 86390 1
513771 99513771 1001 86380 86390 1
513825 99513825 1001 86380 86390 1
513545 99513545 1001 86380 86390 1
513612 99513612 1001 86380 86390 1
514173 99514173 1001 86380 86390 1
514189 99514189 1001 86380 86390 1
514230 99514230 1001 86380 86390 1
514758 99514758 1001 86380 86390 1
514748 99514748 1001 86380 86390 1
514789 99514789 1001 86380 86390 1
514631 99514631 1001 86380 86390 1
514556 99514556 1001 86380 86390 1
514431 99514431 1001 86380 86390 1
514290 99514290 1001 86380 86390 1
514894 99514894 1001 86380 86390 1
514923 99514923 1001 86380 86390 1
515042 99515042 1001 86380 86390 1
515493 99515493 1001 86380 86390 1
515499 99515499 1001 86380 86390 1
515403 99515403 1001 86380 86390 1
515365 99515365 1001 86380 86390 1
515405 99515405 1001 86380 86390 1
515067 99515067 1001 86380 86390 1
515120 99515120 1001 86380 86390 1
515256 99515256 1001 86380 86390 1
515812 99515812 1001 86380 86390 1
515735 99515735 1001 86380 86390 1
515881 99515881 1001 86380 86390 1
515819 99515819 1001 86380 86390 1
515690 99515690 1001 86380 86390 1
515796 99515796 1001 86380 86390 1
516356 99516356 1001 86380 86390 1
516226 99516226 1001 86380 86390 1
516164 99516164 1001 86380 86390 1
516126 99516126 1001 86380 86390 1
516140 99516140 1001 86380 86390 1
516301 99516301 1001 86380 86390 1
515890 99515890 1001 86380 86390 1
516054 99516054 1001 86380 86390 1
516584 99516584 1001 86380 86390 1
516636 99516636 1001 86380 86390 1
516660 99516660 1001 86380 86390 1
517336 99517336 1001 86380 86390 1
517310 99517310 1001 86380 86390 1
516975 99516975 1001 86380 86390 1
516994 99516994 1001 86380 86390 1
517086 99517086 1001 86380 86390 1
517048 99517048 1001 86380 86390 1
517012 99517012 1001 86380 86390 1
516867 99516867 1001 86380 86390 1
517428 99517428 1001 86380 86390 1
517532 99517532 1001 86380 86390 1
517338 99517338 1001 86380 86390 1
517525 99517525 1001 86380 86390 1
517410 99517410 1001 86380 86390 1
518126 99518126 1001 86380 86390 1
518146 99518146 1001 86380 86390 1
518156 99518156 1001 86380 86390 1
518160 99518160 1001 86380 86390 1
517880 99517880 1001 86380 86390 1
517938 99517938 1001 86380 86390 1
517772 99517772 1001 86380 86390 1
517813 99517813 1001 86380 86390 1
517826 99517826 1001 86380 86390 1
517680 99517680 1001 86380 86390 1
517694 99517694 1001 86380 86390 1
518220 99518220 1001 86380 86390 1
518298 99518298 1001 86380 86390 1
518325 99518325 1001 86380 86390 1
518860 99518860 1001 86380 86390 1
518848 99518848 1001 86380 86390 1
518831 99518831 1001 86380 86390 1
518871 99518871 1001 86380 86390 1
518682 99518682 1001 86380 86390 1
518776 99518776 1001 86380 86390 1
518714 99518714 1001 86380 86390 1
518741 99518741 1001 86380 86390 1
518625 99518625 1001 86380 86390 1
518639 99518639 1001 86380 86390 1
518381 99518381 1001 86380 86390 1
518506 99518506 1001 86380 86390 1
519037 99519037 1001 86380 86390 1
519776 99519776 1001 86380 86390 1
519671 99519671 1001 86380 86390 1
519490 99519490 1001 86380 86390 1
519556 99519556 1001 86380 86390 1
519327 99519327 1001 86380 86390 1
519353 99519353 1001 86380 86390 1
519393 99519393 1001 86380 86390 1
519343 99519343 1001 86380 86390 1
519318 99519318 1001 86380 86390 1
519282 99519282 1001 86380 86390 1
520459 99520459 1001 86380 86390 1
520306 99520306 1001 86380 86390 1
520282 99520282 1001 86380 86390 1
520381 99520381 1001 86380 86390 1
520032 99520032 1001 86380 86390 1
520215 99520215 1001 86380 86390 1
520193 99520193 1001 86380 86390 1
520185 99520185 1001 86380 86390 1
520660 99520660 1001 86380 86390 1
520700 99520700 1001 86380 86390 1
520804 99520804 1001 86380 86390 1
520817 99520817 1001 86380 86390 1
521390 99521390 1001 86380 86390 1
521352 99521352 1001 86380 86390 1
521294 99521294 1001 86380 86390 1
521126 99521126 1001 86380 86390 1
521233 99521233 1001 86380 86390 1
520886 99520886 1001 86380 86390 1
520995 99520995 1001 86380 86390 1
520895 99520895 1001 86380 86390 1
521024 99521024 1001 86380 86390 1
521515 99521515 1001 86380 86390 1
521658 99521658 1001 86380 86390 1
521477 99521477 1001 86380 86390 1
521599 99521599 1001 86380 86390 1
521484 99521484 1001 86380 86390 1
522293 99522293 1001 86380 86390 1
522142 99522142 1001 86380 86390 1
522207 99522207 1001 86380 86390 1
522118 99522118 1001 86380 86390 1
521882 99521882 1001 86380 86390 1
521896 99521896 1001 86380 86390 1
521961 99521961 1001 86380 86390 1
521897 99521897 1001 86380 86390 1
522068 99522068 1001 86380 86390 1
521854 99521854 1001 86380 86390 1
521729 99521729 1001 86380 86390 1
521755 99521755 1001 86380 86390 1
521809 99521809 1001 86380 86390 1
521875 99521875 1001 86380 86390 1
522431 99522431 1001 86380 86390 1
523046 99523046 1001 86380 86390 1
522944 99522944 1001 86380 86390 1
522957 99522957 1001 86380 86390 1
523106 99523106 1001 86380 86390 1
522798 99522798 1001 86380 86390 1
522902 99522902 1001 86380 86390 1
522802 99522802 1001 86380 86390 1
522588 99522588 1001 86380 86390 1
522604 99522604 1001 86380 86390 1
522546 99522546 1001 86380 86390 1
523232 99523232 1001 86380 86390 1
523136 99523136 1001 86380 86390 1
523151 99523151 1001 86380 86390 1
523752 99523752 1001 86380 86390 1
523780 99523780 1001 86380 86390 1
523885 99523885 1001 86380 86390 1
523745 99523745 1001 86380 86390 1
523851 99523851 1001 86380 86390 1
523931 99523931 1001 86380 86390 1
523853 99523853 1001 86380 86390 1
523704 99523704 1001 86380 86390 1
523551 99523551 1001 86380 86390 1
523632 99523632 1001 86380 86390 1
523434 99523434 1001 86380 86390 1
523448 99523448 1001 86380 86390 1
524070 99524070 1001 86380 86390 1
524668 99524668 1001 86380 86390 1
524738 99524738 1001 86380 86390 1
524649 99524649 1001 86380 86390 1
524753 99524753 1001 86380 86390 1
524692 99524692 1001 86380 86390 1
524513 99524513 1001 86380 86390 1
524378 99524378 1001 86380 86390 1
524366 99524366 1001 86380 86390 1
524367 99524367 1001 86380 86390 1
524471 99524471 1001 86380 86390 1
524524 99524524 1001 86380 86390 1
524885 99524885 1001 86380 86390 1
524938 99524938 1001 86380 86390 1
525495 99525495 1001 86380 86390 1
525535 99525535 1001 86380 86390 1
525340 99525340 1001 86380 86390 1
525369 99525369 1001 86380 86390 1
525242 99525242 1001 86380 86390 1
525297 99525297 1001 86380 86390 1
525018 99525018 1001 86380 86390 1
524992 99524992 1001 86380 86390 1
525117 99525117 1001 86380 86390 1
525801 99525801 1001 86380 86390 1
525599 99525599 1001 86380 86390 1
526340 99526340 1001 86380 86390 1
526328 99526328 1001 86380 86390 1
526255 99526255 1001 86380 86390 1
526024 99526024 1001 86380 86390 1
526144 99526144 1001 86380 86390 1
526094 99526094 1001 86380 86390 1
525854 99525854 1001 86380 86390 1
525873 99525873 1001 86380 86390 1
526453 99526453 1001 86380 86390 1
526624 99526624 1001 86380 86390 1
527075 99527075 1001 86380 86390 1
526863 99526863 1001 86380 86390 1
526916 99526916 1001 86380 86390 1
527021 99527021 1001 86380 86390 1
526983 99526983 1001 86380 86390 1
526996 99526996 1001 86380 86390 1
526842 99526842 1001 86380 86390 1
526999 99526999 1001 86380 86390 1
526671 99526671 1001 86380 86390 1
526770 99526770 1001 86380 86390 1
527366 99527366 1001 86380 86390 1
527302 99527302 1001 86380 86390 1
527329 99527329 1001 86380 86390 1
527424 99527424 1001 86380 86390 1
527374 99527374 1001 86380 86390 1
528047 99528047 1001 86380 86390 1
527748 99527748 1001 86380 86390 1
527627 99527627 1001 86380 86390 1
527607 99527607 1001 86380 86390 1
527570 99527570 1001 86380 86390 1
528092 99528092 1001 86380 86390 1
528120 99528120 1001 86380 86390 1
528172 99528172 1001 86380 86390 1
528161 99528161 1001 86380 86390 1
528829 99528829 1001 86380 86390 1
528818 99528818 1001 86380 86390 1
528715 99528715 1001 86380 86390 1
528514 99528514 1001 86380 86390 1
528529 99528529 1001 86380 86390 1
528521 99528521 1001 86380 86390 1
528431 99528431 1001 86380 86390 1
528315 99528315 1001 86380 86390 1
528911 99528911 1001 86380 86390 1
528926 99528926 1001 86380 86390 1
528927 99528927 1001 86380 86390 1
529096 99529096 1001 86380 86390 1
529034 99529034 1001 86380 86390 1
529073 99529073 1001 86380 86390 1
529588 99529588 1001 86380 86390 1
529607 99529607 1001 86380 86390 1
529583 99529583 1001 86380 86390 1
529624 99529624 1001 86380 86390 1
529466 99529466 1001 86380 86390 1
529158 99529158 1001 86380 86390 1
529162 99529162 1001 86380 86390 1
529292 99529292 1001 86380 86390 1
529193 99529193 1001 86380 86390 1
529897 99529897 1001 86380 86390 1
529772 99529772 1001 86380 86390 1
530400 99530400 1001 86380 86390 1
530500 99530500 1001 86380 86390 1
530154 99530154 1001 86380 86390 1
530328 99530328 1001 86380 86390 1
530294 99530294 1001 86380 86390 1
530078 99530078 1001 86380 86390 1
530134 99530134 1001 86380 86390 1
530712 99530712 1001 86380 86390 1
530661 99530661 1001 86380 86390 1
530717 99530717 1001 86380 86390 1
531280 99531280 1001 86380 86390 1
531350 99531350 1001 86380 86390 1
531257 99531257 1001 86380 86390 1
531222 99531222 1001 86380 86390 1
531137 99531137 1001 86380 86390 1
530983 99530983 1001 86380 86390 1
531104 99531104 1001 86380 86390 1
530979 99530979 1001 86380 86390 1
530896 99530896 1001 86380 86390 1
531395 99531395 1001 86380 86390 1
531436 99531436 1001 86380 86390 1
532113 99532113 1001 86380 86390 1
531975 99531975 1001 86380 86390 1
531926 99531926 1001 86380 86390 1
531716 99531716 1001 86380 86390 1
531620 99531620 1001 86380 86390 1
532348 99532348 1001 86380 86390 1
532260 99532260 1001 86380 86390 1
532325 99532325 1001 86380 86390 1
532406 99532406 1001 86380 86390 1
532304 99532304 1001 86380 86390 1
532878 99532878 1001 86380 86390 1
532920 99532920 1001 86380 86390 1
532940 99532940 1001 86380 86390 1
532698 99532698 1001 86380 86390 1
532520 99532520 1001 86380 86390 1
532550 99532550 1001 86380 86390 1
532578 99532578 1001 86380 86390 1
533223 99533223 1001 86380 86390 1
533159 99533159 1001 86380 86390 1
533124 99533124 1001 86380 86390 1
533125 99533125 1001 86380 86390 1
533165 99533165 1001 86380 86390 1
533183 99533183 1001 86380 86390 1
533770 99533770 1001 86380 86390 1
533732 99533732 1001 86380 86390 1
533735 99533735 1001 86380 86390 1
533804 99533804 1001 86380 86390 1
533536 99533536 1001 86380 86390 1
533641 99533641 1001 86380 86390 1
533579 99533579 1001 86380 86390 1
533645 99533645 1001 86380 86390 1
533509 99533509 1001 86380 86390 1
533276 99533276 1001 86380 86390 1
533443 99533443 1001 86380 86390 1
534063 99534063 1001 86380 86390 1
533939 99533939 1001 86380 86390 1
534048 99534048 1001 86380 86390 1
534634 99534634 1001 86380 86390 1
534545 99534545 1001 86380 86390 1
534509 99534509 1001 86380 86390 1
534522 99534522 1001 86380 86390 1
534578 99534578 1001 86380 86390 1
534501 99534501 1001 86380 86390 1
534527 99534527 1001 86380 86390 1
534313 99534313 1001 86380 86390 1
534372 99534372 1001 86380 86390 1
534134 99534134 1001 86380 86390 1
534150 99534150 1001 86380 86390 1
534785 99534785 1001 86380 86390 1
534868 99534868 1001 86380 86390 1
534728 99534728 1001 86380 86390 1
535102 99535102 1001 86380 86390 1
535287 99535287 1001 86380 86390 1
535146 99535146 1001 86380 86390 1
535068 99535068 1001 86380 86390 1
535017 99535017 1001 86380 86390 1
535069 99535069 1001 86380 86390 1
535562 99535562 1001 86380 86390 1
535603 99535603 1001 86380 86390 1
536199 99536199 1001 86380 86390 1
536251 99536251 1001 86380 86390 1
536322 99536322 1001 86380 86390 1
535975 99535975 1001 86380 86390 1
535952 99535952 1001 86380 86390 1
535887 99535887 1001 86380 86390 1
535852 99535852 1001 86380 86390 1
535723 99535723 1001 86380 86390 1
536386 99536386 1001 86380 86390 1
536400 99536400 1001 86380 86390 1
536532 99536532 1001 86380 86390 1
536340 99536340 1001 86380 86390 1
536526 99536526 1001 86380 86390 1
537127 99537127 1001 86380 86390 1
537019 99537019 1001 86380 86390 1
536794 99536794 1001 86380 86390 1
536574 99536574 1001 86380 86390 1
537361 99537361 1001 86380 86390 1
537947 99537947 1001 86380 86390 1
537762 99537762 1001 86380 86390 1
537726 99537726 1001 86380 86390 1
537755 99537755 1001 86380 86390 1
537511 99537511 1001 86380 86390 1
537460 99537460 1001 86380 86390 1
537465 99537465 1001 86380 86390 1
537404 99537404 1001 86380 86390 1
538035 99538035 1001 86380 86390 1
538151 99538151 1001 86380 86390 1
538648 99538648 1001 86380 86390 1
538726 99538726 1001 86380 86390 1
538806 99538806 1001 86380 86390 1
538775 99538775 1001 86380 86390 1
538404 99538404 1001 86380 86390 1
538580 99538580 1001 86380 86390 1
538490 99538490 1001 86380 86390 1
538569 99538569 1001 86380 86390 1
538195 99538195 1001 86380 86390 1
538300 99538300 1001 86380 86390 1
538313 99538313 1001 86380 86390 1
538293 99538293 1001 86380 86390 1
538268 99538268 1001 86380 86390 1
538270 99538270 1001 86380 86390 1
538944 99538944 1001 86380 86390 1
538958 99538958 1001 86380 86390 1
539011 99539011 1001 86380 86390 1
538973 99538973 1001 86380 86390 1
538987 99538987 1001 86380 86390 1
539474 99539474 1001 86380 86390 1
539446 99539446 1001 86380 86390 1
539375 99539375 1001 86380 86390 1
539073 99539073 1001 86380 86390 1
539109 99539109 1001 86380 86390 1
539845 99539845 1001 86380 86390 1
539796 99539796 1001 86380 86390 1
540394 99540394 1001 86380 86390 1
540357 99540357 1001 86380 86390 1
540107 99540107 1001 86380 86390 1
540244 99540244 1001 86380 86390 1
540260 99540260 1001 86380 86390 1
539903 99539903 1001 86380 86390 1
539917 99539917 1001 86380 86390 1
539946 99539946 1001 86380 86390 1
539858 99539858 1001 86380 86390 1
540653 99540653 1001 86380 86390 1
541102 99541102 1001 86380 86390 1
541272 99541272 1001 86380 86390 1
541045 99541045 1001 86380 86390 1
540918 99540918 1001 86380 86390 1
540905 99540905 1001 86380 86390 1
540792 99540792 1001 86380 86390 1
540742 99540742 1001 86380 86390 1
540730 99540730 1001 86380 86390 1
540710 99540710 1001 86380 86390 1
540801 99540801 1001 86380 86390 1
541472 99541472 1001 86380 86390 1
541358 99541358 1001 86380 86390 1
541441 99541441 1001 86380 86390 1
541467 99541467 1001 86380 86390 1
541934 99541934 1001 86380 86390 1
542107 99542107 1001 86380 86390 1
541763 99541763 1001 86380 86390 1
541700 99541700 1001 86380 86390 1
542882 99542882 1001 86380 86390 1
542754 99542754 1001 86380 86390 1
542542 99542542 1001 86380 86390 1
542431 99542431 1001 86380 86390 1
542450 99542450 1001 86380 86390 1
543028 99543028 1001 86380 86390 1
543044 99543044 1001 86380 86390 1
543770 99543770 1001 86380 86390 1
543631 99543631 1001 86380 86390 1
543696 99543696 1001 86380 86390 1
543568 99543568 1001 86380 86390 1
543748 99543748 1001 86380 86390 1
543676 99543676 1001 86380 86390 1
543758 99543758 1001 86380 86390 1
543241 99543241 1001 86380 86390 1
543812 99543812 1001 86380 86390 1
543865 99543865 1001 86380 86390 1
543829 99543829 1001 86380 86390 1
544598 99544598 1001 86380 86390 1
544497 99544497 1001 86380 86390 1
544473 99544473 1001 86380 86390 1
544435 99544435 1001 86380 86390 1
544288 99544288 1001 86380 86390 1
544277 99544277 1001 86380 86390 1
544265 99544265 1001 86380 86390 1
544216 99544216 1001 86380 86390 1
544308 99544308 1001 86380 86390 1
544326 99544326 1001 86380 86390 1
544119 99544119 1001 86380 86390 1
544016 99544016 1001 86380 86390 1
544085 99544085 1001 86380 86390 1
544711 99544711 1001 86380 86390 1
544625 99544625 1001 86380 86390 1
544732 99544732 1001 86380 86390 1
544681 99544681 1001 86380 86390 1
506666 1041 1002 43710 48979 1
531603 834 1001 41043 41342 1
400092 99400092 1001 86380 86390 1
400109 99400109 1001 86380 86390 1
400177 99400177 1001 86380 86390 1
400419 99400419 1001 86380 86390 1
400565 99400565 1001 86380 86390 1
400684 99400684 1001 86380 86390 1
400900 99400900 1001 86380 86390 1
400882 99400882 1001 86380 86390 1
401078 99401078 1001 86380 86390 1
401312 99401312 1001 86380 86390 1
401316 99401316 1001 86380 86390 1
401440 99401440 1001 86380 86390 1
401503 99401503 1001 86380 86390 1
401627 99401627 1001 86380 86390 1
401723 99401723 1001 86380 86390 1
401818 99401818 1001 86380 86390 1
401858 99401858 1001 86380 86390 1
401971 99401971 1001 86380 86390 1
402275 99402275 1001 86380 86390 1
402471 99402471 1001 86380 86390 1
402435 99402435 1001 86380 86390 1
402635 99402635 1001 86380 86390 1
402806 99402806 1001 86380 86390 1
403214 99403214 1001 86380 86390 1
403779 99403779 1001 86380 86390 1
403942 99403942 1001 86380 86390 1
403996 99403996 1001 86380 86390 1
404296 99404296 1001 86380 86390 1
404475 99404475 1001 86380 86390 1
404703 99404703 1001 86380 86390 1
404868 99404868 1001 86380 86390 1
404821 99404821 1001 86380 86390 1
404822 99404822 1001 86380 86390 1
404932 99404932 1001 86380 86390 1
404789 99404789 1001 86380 86390 1
404970 99404970 1001 86380 86390 1
405017 99405017 1001 86380 86390 1
405156 99405156 1001 86380 86390 1
405205 99405205 1001 86380 86390 1
405120 99405120 1001 86380 86390 1
405638 99405638 1001 86380 86390 1
405705 99405705 1001 86380 86390 1
405686 99405686 1001 86380 86390 1
405972 99405972 1001 86380 86390 1
406011 99406011 1001 86380 86390 1
406219 99406219 1001 86380 86390 1
406458 99406458 1001 86380 86390 1
406736 99406736 1001 86380 86390 1
406718 99406718 1001 86380 86390 1
406751 99406751 1001 86380 86390 1
406739 99406739 1001 86380 86390 1
406852 99406852 1001 86380 86390 1
406907 99406907 1001 86380 86390 1
406847 99406847 1001 86380 86390 1
406951 99406951 1001 86380 86390 1
407074 99407074 1001 86380 86390 1
407639 99407639 1001 86380 86390 1
407739 99407739 1001 86380 86390 1
407797 99407797 1001 86380 86390 1
407919 99407919 1001 86380 86390 1
407968 99407968 1001 86380 86390 1
408172 99408172 1001 86380 86390 1
408136 99408136 1001 86380 86390 1
408389 99408389 1001 86380 86390 1
408400 99408400 1001 86380 86390 1
408378 99408378 1001 86380 86390 1
408547 99408547 1001 86380 86390 1
408783 99408783 1001 86380 86390 1
409010 99409010 1001 86380 86390 1
409007 99409007 1001 86380 86390 1
408980 99408980 1001 86380 86390 1
409167 99409167 1001 86380 86390 1
409462 99409462 1001 86380 86390 1
409534 99409534 1001 86380 86390 1
409604 99409604 1001 86380 86390 1
409763 99409763 1001 86380 86390 1
409810 99409810 1001 86380 86390 1
409985 99409985 1001 86380 86390 1
410439 99410439 1001 86380 86390 1
410464 99410464 1001 86380 86390 1
410525 99410525 1001 86380 86390 1
410799 99410799 1001 86380 86390 1
410998 99410998 1001 86380 86390 1
411182 99411182 1001 86380 86390 1
411217 99411217 1001 86380 86390 1
411482 99411482 1001 86380 86390 1
411470 99411470 1001 86380 86390 1
411596 99411596 1001 86380 86390 1
411846 99411846 1001 86380 86390 1
412058 99412058 1001 86380 86390 1
411861 99411861 1001 86380 86390 1
412389 99412389 1001 86380 86390 1
412366 99412366 1001 86380 86390 1
412459 99412459 1001 86380 86390 1
412441 99412441 1001 86380 86390 1
413500 99413500 1001 86380 86390 1
413569 99413569 1001 86380 86390 1
413480 99413480 1001 86380 86390 1
413557 99413557 1001 86380 86390 1
413490 99413490 1001 86380 86390 1
413144 99413144 1001 86380 86390 1
412890 99412890 1001 86380 86390 1
412964 99412964 1001 86380 86390 1
412968 99412968 1001 86380 86390 1
413285 99413285 1001 86380 86390 1
412549 99412549 1001 86380 86390 1
412806 99412806 1001 86380 86390 1
412536 99412536 1001 86380 86390 1
413908 99413908 1001 86380 86390 1
413959 99413959 1001 86380 86390 1
415084 99415084 1001 86380 86390 1
414745 99414745 1001 86380 86390 1
414731 99414731 1001 86380 86390 1
414673 99414673 1001 86380 86390 1
415699 99415699 1001 86380 86390 1
415422 99415422 1001 86380 86390 1
415504 99415504 1001 86380 86390 1
415539 99415539 1001 86380 86390 1
416813 99416813 1001 86380 86390 1
416992 99416992 1001 86380 86390 1
416398 99416398 1001 86380 86390 1
416498 99416498 1001 86380 86390 1
416499 99416499 1001 86380 86390 1
416192 99416192 1001 86380 86390 1
416266 99416266 1001 86380 86390 1
416301 99416301 1001 86380 86390 1
416507 99416507 1001 86380 86390 1
416276 99416276 1001 86380 86390 1
415932 99415932 1001 86380 86390 1
416008 99416008 1001 86380 86390 1
416035 99416035 1001 86380 86390 1
416102 99416102 1001 86380 86390 1
417351 99417351 1001 86380 86390 1
417583 99417583 1001 86380 86390 1
417505 99417505 1001 86380 86390 1
417491 99417491 1001 86380 86390 1
418655 99418655 1001 86380 86390 1
418520 99418520 1001 86380 86390 1
418594 99418594 1001 86380 86390 1
418372 99418372 1001 86380 86390 1
418087 99418087 1001 86380 86390 1
418356 99418356 1001 86380 86390 1
417770 99417770 1001 86380 86390 1
418950 99418950 1001 86380 86390 1
419102 99419102 1001 86380 86390 1
419060 99419060 1001 86380 86390 1
418853 99418853 1001 86380 86390 1
419040 99419040 1001 86380 86390 1
418895 99418895 1001 86380 86390 1
418819 99418819 1001 86380 86390 1
420379 99420379 1001 86380 86390 1
420122 99420122 1001 86380 86390 1
420367 99420367 1001 86380 86390 1
419699 99419699 1001 86380 86390 1
419946 99419946 1001 86380 86390 1
420049 99420049 1001 86380 86390 1
419999 99419999 1001 86380 86390 1
419454 99419454 1001 86380 86390 1
419577 99419577 1001 86380 86390 1
419578 99419578 1001 86380 86390 1
419392 99419392 1001 86380 86390 1
419393 99419393 1001 86380 86390 1
419625 99419625 1001 86380 86390 1
420570 99420570 1001 86380 86390 1
420481 99420481 1001 86380 86390 1
421920 99421920 1001 86380 86390 1
421689 99421689 1001 86380 86390 1
422011 99422011 1001 86380 86390 1
421824 99421824 1001 86380 86390 1
421317 99421317 1001 86380 86390 1
421395 99421395 1001 86380 86390 1
421455 99421455 1001 86380 86390 1
421416 99421416 1001 86380 86390 1
421502 99421502 1001 86380 86390 1
420918 99420918 1001 86380 86390 1
421121 99421121 1001 86380 86390 1
421241 99421241 1001 86380 86390 1
420845 99420845 1001 86380 86390 1
420925 99420925 1001 86380 86390 1
420879 99420879 1001 86380 86390 1
421138 99421138 1001 86380 86390 1
421252 99421252 1001 86380 86390 1
421171 99421171 1001 86380 86390 1
422498 99422498 1001 86380 86390 1
423651 99423651 1001 86380 86390 1
423413 99423413 1001 86380 86390 1
423450 99423450 1001 86380 86390 1
423173 99423173 1001 86380 86390 1
422948 99422948 1001 86380 86390 1
423107 99423107 1001 86380 86390 1
422853 99422853 1001 86380 86390 1
422685 99422685 1001 86380 86390 1
422709 99422709 1001 86380 86390 1
422742 99422742 1001 86380 86390 1
423832 99423832 1001 86380 86390 1
423800 99423800 1001 86380 86390 1
423877 99423877 1001 86380 86390 1
425030 99425030 1001 86380 86390 1
425356 99425356 1001 86380 86390 1
425369 99425369 1001 86380 86390 1
424879 99424879 1001 86380 86390 1
424885 99424885 1001 86380 86390 1
424675 99424675 1001 86380 86390 1
424793 99424793 1001 86380 86390 1
424944 99424944 1001 86380 86390 1
424753 99424753 1001 86380 86390 1
424318 99424318 1001 86380 86390 1
424450 99424450 1001 86380 86390 1
425570 99425570 1001 86380 86390 1
425596 99425596 1001 86380 86390 1
425427 99425427 1001 86380 86390 1
426952 99426952 1001 86380 86390 1
426931 99426931 1001 86380 86390 1
426397 99426397 1001 86380 86390 1
426310 99426310 1001 86380 86390 1
426391 99426391 1001 86380 86390 1
426008 99426008 1001 86380 86390 1
426050 99426050 1001 86380 86390 1
426117 99426117 1001 86380 86390 1
425870 99425870 1001 86380 86390 1
425949 99425949 1001 86380 86390 1
425970 99425970 1001 86380 86390 1
426103 99426103 1001 86380 86390 1
426029 99426029 1001 86380 86390 1
427482 99427482 1001 86380 86390 1
427318 99427318 1001 86380 86390 1
427463 99427463 1001 86380 86390 1
427206 99427206 1001 86380 86390 1
428516 99428516 1001 86380 86390 1
428429 99428429 1001 86380 86390 1
428088 99428088 1001 86380 86390 1
428158 99428158 1001 86380 86390 1
427923 99427923 1001 86380 86390 1
428010 99428010 1001 86380 86390 1
427907 99427907 1001 86380 86390 1
427714 99427714 1001 86380 86390 1
427885 99427885 1001 86380 86390 1
427610 99427610 1001 86380 86390 1
429095 99429095 1001 86380 86390 1
429066 99429066 1001 86380 86390 1
429046 99429046 1001 86380 86390 1
430075 99430075 1001 86380 86390 1
430129 99430129 1001 86380 86390 1
430059 99430059 1001 86380 86390 1
430088 99430088 1001 86380 86390 1
430114 99430114 1001 86380 86390 1
429758 99429758 1001 86380 86390 1
429328 99429328 1001 86380 86390 1
429376 99429376 1001 86380 86390 1
429490 99429490 1001 86380 86390 1
430484 99430484 1001 86380 86390 1
430777 99430777 1001 86380 86390 1
430626 99430626 1001 86380 86390 1
430785 99430785 1001 86380 86390 1
431995 99431995 1001 86380 86390 1
431811 99431811 1001 86380 86390 1
431352 99431352 1001 86380 86390 1
431430 99431430 1001 86380 86390 1
431466 99431466 1001 86380 86390 1
431518 99431518 1001 86380 86390 1
431519 99431519 1001 86380 86390 1
430972 99430972 1001 86380 86390 1
430881 99430881 1001 86380 86390 1
432227 99432227 1001 86380 86390 1
432103 99432103 1001 86380 86390 1
432370 99432370 1001 86380 86390 1
433486 99433486 1001 86380 86390 1
433190 99433190 1001 86380 86390 1
433138 99433138 1001 86380 86390 1
433107 99433107 1001 86380 86390 1
433067 99433067 1001 86380 86390 1
432763 99432763 1001 86380 86390 1
432663 99432663 1001 86380 86390 1
432845 99432845 1001 86380 86390 1
433819 99433819 1001 86380 86390 1
434105 99434105 1001 86380 86390 1
433933 99433933 1001 86380 86390 1
435037 99435037 1001 86380 86390 1
435203 99435203 1001 86380 86390 1
435330 99435330 1001 86380 86390 1
434739 99434739 1001 86380 86390 1
434945 99434945 1001 86380 86390 1
434885 99434885 1001 86380 86390 1
434726 99434726 1001 86380 86390 1
434837 99434837 1001 86380 86390 1
434563 99434563 1001 86380 86390 1
434139 99434139 1001 86380 86390 1
434218 99434218 1001 86380 86390 1
435594 99435594 1001 86380 86390 1
435867 99435867 1001 86380 86390 1
435578 99435578 1001 86380 86390 1
435532 99435532 1001 86380 86390 1
435851 99435851 1001 86380 86390 1
437018 99437018 1001 86380 86390 1
436663 99436663 1001 86380 86390 1
436693 99436693 1001 86380 86390 1
436215 99436215 1001 86380 86390 1
436292 99436292 1001 86380 86390 1
435907 99435907 1001 86380 86390 1
436276 99436276 1001 86380 86390 1
436206 99436206 1001 86380 86390 1
436329 99436329 1001 86380 86390 1
436086 99436086 1001 86380 86390 1
436230 99436230 1001 86380 86390 1
436287 99436287 1001 86380 86390 1
437236 99437236 1001 86380 86390 1
300044 99300044 1001 86380 86390 1
300013 99300013 1001 86380 86390 1
300529 99300529 1001 86380 86390 1
300569 99300569 1001 86380 86390 1
300395 99300395 1001 86380 86390 1
300449 99300449 1001 86380 86390 1
300385 99300385 1001 86380 86390 1
300246 99300246 1001 86380 86390 1
300236 99300236 1001 86380 86390 1
300829 99300829 1001 86380 86390 1
300731 99300731 1001 86380 86390 1
301375 99301375 1001 86380 86390 1
301554 99301554 1001 86380 86390 1
301455 99301455 1001 86380 86390 1
301456 99301456 1001 86380 86390 1
301508 99301508 1001 86380 86390 1
301457 99301457 1001 86380 86390 1
301535 99301535 1001 86380 86390 1
301474 99301474 1001 86380 86390 1
301488 99301488 1001 86380 86390 1
301183 99301183 1001 86380 86390 1
301200 99301200 1001 86380 86390 1
301295 99301295 1001 86380 86390 1
300953 99300953 1001 86380 86390 1
301019 99301019 1001 86380 86390 1
301086 99301086 1001 86380 86390 1
300957 99300957 1001 86380 86390 1
301725 99301725 1001 86380 86390 1
301662 99301662 1001 86380 86390 1
302189 99302189 1001 86380 86390 1
302241 99302241 1001 86380 86390 1
302349 99302349 1001 86380 86390 1
302191 99302191 1001 86380 86390 1
302364 99302364 1001 86380 86390 1
302197 99302197 1001 86380 86390 1
302342 99302342 1001 86380 86390 1
302046 99302046 1001 86380 86390 1
301998 99301998 1001 86380 86390 1
302004 99302004 1001 86380 86390 1
302110 99302110 1001 86380 86390 1
301968 99301968 1001 86380 86390 1
301880 99301880 1001 86380 86390 1
301807 99301807 1001 86380 86390 1
301874 99301874 1001 86380 86390 1
302536 99302536 1001 86380 86390 1
303078 99303078 1001 86380 86390 1
303042 99303042 1001 86380 86390 1
303007 99303007 1001 86380 86390 1
303098 99303098 1001 86380 86390 1
303089 99303089 1001 86380 86390 1
302886 99302886 1001 86380 86390 1
302954 99302954 1001 86380 86390 1
302613 99302613 1001 86380 86390 1
302688 99302688 1001 86380 86390 1
303372 99303372 1001 86380 86390 1
303336 99303336 1001 86380 86390 1
303364 99303364 1001 86380 86390 1
303329 99303329 1001 86380 86390 1
303946 99303946 1001 86380 86390 1
303895 99303895 1001 86380 86390 1
304004 99304004 1001 86380 86390 1
303838 99303838 1001 86380 86390 1
303839 99303839 1001 86380 86390 1
303851 99303851 1001 86380 86390 1
303646 99303646 1001 86380 86390 1
303698 99303698 1001 86380 86390 1
303493 99303493 1001 86380 86390 1
303606 99303606 1001 86380 86390 1
304859 99304859 1001 86380 86390 1
304687 99304687 1001 86380 86390 1
304542 99304542 1001 86380 86390 1
304543 99304543 1001 86380 86390 1
304494 99304494 1001 86380 86390 1
304535 99304535 1001 86380 86390 1
304265 99304265 1001 86380 86390 1
304375 99304375 1001 86380 86390 1
304299 99304299 1001 86380 86390 1
304962 99304962 1001 86380 86390 1
305040 99305040 1001 86380 86390 1
305007 99305007 1001 86380 86390 1
304957 99304957 1001 86380 86390 1
304984 99304984 1001 86380 86390 1
305050 99305050 1001 86380 86390 1
305624 99305624 1001 86380 86390 1
305581 99305581 1001 86380 86390 1
305382 99305382 1001 86380 86390 1
305331 99305331 1001 86380 86390 1
305118 99305118 1001 86380 86390 1
305196 99305196 1001 86380 86390 1
305080 99305080 1001 86380 86390 1
305249 99305249 1001 86380 86390 1
305226 99305226 1001 86380 86390 1
305113 99305113 1001 86380 86390 1
500654 99500654 1001 86380 86390 1
500505 99500505 1001 86380 86390 1
500388 99500388 1001 86380 86390 1
500344 99500344 1001 86380 86390 1
500308 99500308 1001 86380 86390 1
500904 99500904 1001 86380 86390 1
501521 99501521 1001 86380 86390 1
501600 99501600 1001 86380 86390 1
501308 99501308 1001 86380 86390 1
501399 99501399 1001 86380 86390 1
501313 99501313 1001 86380 86390 1
501108 99501108 1001 86380 86390 1
501832 99501832 1001 86380 86390 1
501755 99501755 1001 86380 86390 1
501772 99501772 1001 86380 86390 1
501749 99501749 1001 86380 86390 1
501802 99501802 1001 86380 86390 1
502029 99502029 1001 86380 86390 1
501994 99501994 1001 86380 86390 1
501918 99501918 1001 86380 86390 1
502038 99502038 1001 86380 86390 1
502577 99502577 1001 86380 86390 1
503189 99503189 1001 86380 86390 1
503216 99503216 1001 86380 86390 1
503156 99503156 1001 86380 86390 1
503288 99503288 1001 86380 86390 1
502800 99502800 1001 86380 86390 1
503304 99503304 1001 86380 86390 1
503415 99503415 1001 86380 86390 1
503922 99503922 1001 86380 86390 1
503772 99503772 1001 86380 86390 1
503712 99503712 1001 86380 86390 1
503767 99503767 1001 86380 86390 1
503819 99503819 1001 86380 86390 1
503781 99503781 1001 86380 86390 1
503525 99503525 1001 86380 86390 1
503696 99503696 1001 86380 86390 1
504141 99504141 1001 86380 86390 1
504322 99504322 1001 86380 86390 1
504171 99504171 1001 86380 86390 1
504281 99504281 1001 86380 86390 1
504804 99504804 1001 86380 86390 1
504885 99504885 1001 86380 86390 1
504772 99504772 1001 86380 86390 1
504902 99504902 1001 86380 86390 1
504812 99504812 1001 86380 86390 1
504677 99504677 1001 86380 86390 1
504574 99504574 1001 86380 86390 1
504666 99504666 1001 86380 86390 1
504505 99504505 1001 86380 86390 1
504365 99504365 1001 86380 86390 1
504497 99504497 1001 86380 86390 1
504993 99504993 1001 86380 86390 1
505079 99505079 1001 86380 86390 1
505743 99505743 1001 86380 86390 1
505747 99505747 1001 86380 86390 1
505663 99505663 1001 86380 86390 1
505715 99505715 1001 86380 86390 1
505729 99505729 1001 86380 86390 1
505678 99505678 1001 86380 86390 1
505515 99505515 1001 86380 86390 1
505414 99505414 1001 86380 86390 1
505364 99505364 1001 86380 86390 1
505534 99505534 1001 86380 86390 1
505523 99505523 1001 86380 86390 1
505325 99505325 1001 86380 86390 1
505225 99505225 1001 86380 86390 1
505859 99505859 1001 86380 86390 1
505911 99505911 1001 86380 86390 1
505150 99505150 1001 86380 86390 1
505851 99505851 1001 86380 86390 1
505970 99505970 1001 86380 86390 1
505883 99505883 1001 86380 86390 1
505792 99505792 1001 86380 86390 1
506426 99506426 1001 86380 86390 1
506428 99506428 1001 86380 86390 1
506300 99506300 1001 86380 86390 1
506388 99506388 1001 86380 86390 1
506105 99506105 1001 86380 86390 1
505988 99505988 1001 86380 86390 1
506149 99506149 1001 86380 86390 1
506124 99506124 1001 86380 86390 1
506103 99506103 1001 86380 86390 1
506013 99506013 1001 86380 86390 1
506026 99506026 1001 86380 86390 1
506763 99506763 1001 86380 86390 1
506637 99506637 1001 86380 86390 1
506747 99506747 1001 86380 86390 1
507388 99507388 1001 86380 86390 1
507257 99507257 1001 86380 86390 1
507322 99507322 1001 86380 86390 1
507266 99507266 1001 86380 86390 1
507292 99507292 1001 86380 86390 1
507358 99507358 1001 86380 86390 1
507371 99507371 1001 86380 86390 1
507384 99507384 1001 86380 86390 1
507036 99507036 1001 86380 86390 1
507184 99507184 1001 86380 86390 1
507108 99507108 1001 86380 86390 1
507086 99507086 1001 86380 86390 1
507034 99507034 1001 86380 86390 1
506922 99506922 1001 86380 86390 1
506835 99506835 1001 86380 86390 1
506953 99506953 1001 86380 86390 1
506878 99506878 1001 86380 86390 1
506904 99506904 1001 86380 86390 1
506969 99506969 1001 86380 86390 1
507500 99507500 1001 86380 86390 1
508248 99508248 1001 86380 86390 1
508072 99508072 1001 86380 86390 1
508051 99508051 1001 86380 86390 1
508128 99508128 1001 86380 86390 1
508195 99508195 1001 86380 86390 1
508196 99508196 1001 86380 86390 1
508005 99508005 1001 86380 86390 1
508027 99508027 1001 86380 86390 1
507938 99507938 1001 86380 86390 1
507719 99507719 1001 86380 86390 1
507777 99507777 1001 86380 86390 1
507700 99507700 1001 86380 86390 1
507756 99507756 1001 86380 86390 1
508405 99508405 1001 86380 86390 1
509039 99509039 1001 86380 86390 1
509030 99509030 1001 86380 86390 1
508957 99508957 1001 86380 86390 1
508740 99508740 1001 86380 86390 1
508732 99508732 1001 86380 86390 1
508797 99508797 1001 86380 86390 1
508853 99508853 1001 86380 86390 1
508585 99508585 1001 86380 86390 1
508547 99508547 1001 86380 86390 1
508554 99508554 1001 86380 86390 1
509188 99509188 1001 86380 86390 1
509203 99509203 1001 86380 86390 1
509100 99509100 1001 86380 86390 1
509225 99509225 1001 86380 86390 1
509899 99509899 1001 86380 86390 1
509827 99509827 1001 86380 86390 1
509806 99509806 1001 86380 86390 1
509567 99509567 1001 86380 86390 1
509583 99509583 1001 86380 86390 1
509587 99509587 1001 86380 86390 1
509600 99509600 1001 86380 86390 1
509691 99509691 1001 86380 86390 1
509433 99509433 1001 86380 86390 1
509290 99509290 1001 86380 86390 1
509950 99509950 1001 86380 86390 1
509965 99509965 1001 86380 86390 1
510074 99510074 1001 86380 86390 1
509947 99509947 1001 86380 86390 1
510559 99510559 1001 86380 86390 1
510526 99510526 1001 86380 86390 1
510616 99510616 1001 86380 86390 1
510565 99510565 1001 86380 86390 1
510658 99510658 1001 86380 86390 1
510353 99510353 1001 86380 86390 1
510397 99510397 1001 86380 86390 1
510451 99510451 1001 86380 86390 1
510918 99510918 1001 86380 86390 1
510804 99510804 1001 86380 86390 1
510928 99510928 1001 86380 86390 1
510903 99510903 1001 86380 86390 1
510929 99510929 1001 86380 86390 1
510813 99510813 1001 86380 86390 1
510762 99510762 1001 86380 86390 1
511550 99511550 1001 86380 86390 1
511360 99511360 1001 86380 86390 1
511503 99511503 1001 86380 86390 1
511369 99511369 1001 86380 86390 1
511192 99511192 1001 86380 86390 1
511215 99511215 1001 86380 86390 1
511281 99511281 1001 86380 86390 1
511000 99511000 1001 86380 86390 1
511120 99511120 1001 86380 86390 1
511589 99511589 1001 86380 86390 1
511667 99511667 1001 86380 86390 1
511642 99511642 1001 86380 86390 1
511682 99511682 1001 86380 86390 1
511725 99511725 1001 86380 86390 1
511652 99511652 1001 86380 86390 1
512379 99512379 1001 86380 86390 1
512344 99512344 1001 86380 86390 1
512292 99512292 1001 86380 86390 1
512364 99512364 1001 86380 86390 1
512247 99512247 1001 86380 86390 1
511905 99511905 1001 86380 86390 1
511919 99511919 1001 86380 86390 1
511777 99511777 1001 86380 86390 1
511803 99511803 1001 86380 86390 1
511872 99511872 1001 86380 86390 1
512392 99512392 1001 86380 86390 1
512523 99512523 1001 86380 86390 1
512575 99512575 1001 86380 86390 1
512421 99512421 1001 86380 86390 1
512578 99512578 1001 86380 86390 1
512452 99512452 1001 86380 86390 1
513103 99513103 1001 86380 86390 1
513170 99513170 1001 86380 86390 1
513028 99513028 1001 86380 86390 1
512951 99512951 1001 86380 86390 1
512887 99512887 1001 86380 86390 1
512767 99512767 1001 86380 86390 1
512665 99512665 1001 86380 86390 1
512770 99512770 1001 86380 86390 1
512693 99512693 1001 86380 86390 1
513373 99513373 1001 86380 86390 1
513219 99513219 1001 86380 86390 1
513208 99513208 1001 86380 86390 1
513379 99513379 1001 86380 86390 1
513344 99513344 1001 86380 86390 1
513409 99513409 1001 86380 86390 1
513867 99513867 1001 86380 86390 1
513895 99513895 1001 86380 86390 1
514021 99514021 1001 86380 86390 1
513696 99513696 1001 86380 86390 1
513802 99513802 1001 86380 86390 1
513815 99513815 1001 86380 86390 1
513622 99513622 1001 86380 86390 1
513606 99513606 1001 86380 86390 1
513416 99513416 1001 86380 86390 1
513496 99513496 1001 86380 86390 1
514032 99514032 1001 86380 86390 1
514215 99514215 1001 86380 86390 1
514203 99514203 1001 86380 86390 1
514208 99514208 1001 86380 86390 1
514782 99514782 1001 86380 86390 1
514710 99514710 1001 86380 86390 1
514685 99514685 1001 86380 86390 1
514510 99514510 1001 86380 86390 1
514605 99514605 1001 86380 86390 1
514515 99514515 1001 86380 86390 1
514452 99514452 1001 86380 86390 1
514622 99514622 1001 86380 86390 1
514507 99514507 1001 86380 86390 1
514382 99514382 1001 86380 86390 1
514374 99514374 1001 86380 86390 1
514349 99514349 1001 86380 86390 1
514312 99514312 1001 86380 86390 1
514339 99514339 1001 86380 86390 1
514922 99514922 1001 86380 86390 1
515592 99515592 1001 86380 86390 1
515377 99515377 1001 86380 86390 1
515472 99515472 1001 86380 86390 1
515408 99515408 1001 86380 86390 1
515447 99515447 1001 86380 86390 1
515168 99515168 1001 86380 86390 1
515196 99515196 1001 86380 86390 1
515158 99515158 1001 86380 86390 1
515185 99515185 1001 86380 86390 1
515149 99515149 1001 86380 86390 1
515875 99515875 1001 86380 86390 1
515785 99515785 1001 86380 86390 1
515853 99515853 1001 86380 86390 1
515792 99515792 1001 86380 86390 1
515767 99515767 1001 86380 86390 1
515871 99515871 1001 86380 86390 1
516421 99516421 1001 86380 86390 1
516331 99516331 1001 86380 86390 1
516422 99516422 1001 86380 86390 1
516437 99516437 1001 86380 86390 1
516190 99516190 1001 86380 86390 1
516191 99516191 1001 86380 86390 1
516192 99516192 1001 86380 86390 1
516096 99516096 1001 86380 86390 1
515956 99515956 1001 86380 86390 1
516587 99516587 1001 86380 86390 1
516633 99516633 1001 86380 86390 1
517168 99517168 1001 86380 86390 1
517327 99517327 1001 86380 86390 1
517296 99517296 1001 86380 86390 1
517015 99517015 1001 86380 86390 1
516927 99516927 1001 86380 86390 1
517020 99517020 1001 86380 86390 1
516887 99516887 1001 86380 86390 1
516826 99516826 1001 86380 86390 1
516853 99516853 1001 86380 86390 1
516789 99516789 1001 86380 86390 1
517480 99517480 1001 86380 86390 1
517459 99517459 1001 86380 86390 1
518104 99518104 1001 86380 86390 1
517894 99517894 1001 86380 86390 1
517780 99517780 1001 86380 86390 1
517860 99517860 1001 86380 86390 1
517757 99517757 1001 86380 86390 1
517671 99517671 1001 86380 86390 1
517584 99517584 1001 86380 86390 1
517616 99517616 1001 86380 86390 1
518293 99518293 1001 86380 86390 1
518281 99518281 1001 86380 86390 1
518364 99518364 1001 86380 86390 1
518945 99518945 1001 86380 86390 1
518696 99518696 1001 86380 86390 1
518607 99518607 1001 86380 86390 1
518581 99518581 1001 86380 86390 1
518728 99518728 1001 86380 86390 1
518541 99518541 1001 86380 86390 1
518428 99518428 1001 86380 86390 1
518558 99518558 1001 86380 86390 1
518534 99518534 1001 86380 86390 1
518496 99518496 1001 86380 86390 1
519085 99519085 1001 86380 86390 1
519049 99519049 1001 86380 86390 1
519127 99519127 1001 86380 86390 1
519673 99519673 1001 86380 86390 1
519728 99519728 1001 86380 86390 1
519747 99519747 1001 86380 86390 1
519414 99519414 1001 86380 86390 1
519428 99519428 1001 86380 86390 1
519510 99519510 1001 86380 86390 1
519542 99519542 1001 86380 86390 1
519258 99519258 1001 86380 86390 1
519364 99519364 1001 86380 86390 1
519224 99519224 1001 86380 86390 1
519386 99519386 1001 86380 86390 1
520006 99520006 1001 86380 86390 1
519856 99519856 1001 86380 86390 1
519951 99519951 1001 86380 86390 1
520499 99520499 1001 86380 86390 1
520605 99520605 1001 86380 86390 1
520416 99520416 1001 86380 86390 1
520110 99520110 1001 86380 86390 1
520039 99520039 1001 86380 86390 1
520751 99520751 1001 86380 86390 1
521393 99521393 1001 86380 86390 1
521342 99521342 1001 86380 86390 1
521402 99521402 1001 86380 86390 1
521066 99521066 1001 86380 86390 1
521253 99521253 1001 86380 86390 1
521027 99521027 1001 86380 86390 1
521003 99521003 1001 86380 86390 1
520941 99520941 1001 86380 86390 1
520946 99520946 1001 86380 86390 1
520999 99520999 1001 86380 86390 1
521626 99521626 1001 86380 86390 1
521668 99521668 1001 86380 86390 1
522100 99522100 1001 86380 86390 1
522090 99522090 1001 86380 86390 1
522214 99522214 1001 86380 86390 1
522063 99522063 1001 86380 86390 1
522052 99522052 1001 86380 86390 1
522081 99522081 1001 86380 86390 1
521980 99521980 1001 86380 86390 1
521723 99521723 1001 86380 86390 1
521685 99521685 1001 86380 86390 1
521726 99521726 1001 86380 86390 1
521829 99521829 1001 86380 86390 1
521767 99521767 1001 86380 86390 1
521794 99521794 1001 86380 86390 1
521734 99521734 1001 86380 86390 1
521864 99521864 1001 86380 86390 1
521735 99521735 1001 86380 86390 1
522497 99522497 1001 86380 86390 1
522357 99522357 1001 86380 86390 1
522307 99522307 1001 86380 86390 1
522376 99522376 1001 86380 86390 1
522467 99522467 1001 86380 86390 1
522325 99522325 1001 86380 86390 1
522921 99522921 1001 86380 86390 1
522888 99522888 1001 86380 86390 1
522904 99522904 1001 86380 86390 1
522538 99522538 1001 86380 86390 1
522642 99522642 1001 86380 86390 1
522609 99522609 1001 86380 86390 1
523180 99523180 1001 86380 86390 1
523323 99523323 1001 86380 86390 1
523829 99523829 1001 86380 86390 1
523917 99523917 1001 86380 86390 1
523758 99523758 1001 86380 86390 1
523932 99523932 1001 86380 86390 1
523558 99523558 1001 86380 86390 1
523714 99523714 1001 86380 86390 1
523575 99523575 1001 86380 86390 1
523627 99523627 1001 86380 86390 1
523543 99523543 1001 86380 86390 1
523422 99523422 1001 86380 86390 1
523499 99523499 1001 86380 86390 1
523527 99523527 1001 86380 86390 1
524019 99524019 1001 86380 86390 1
523971 99523971 1001 86380 86390 1
524041 99524041 1001 86380 86390 1
524132 99524132 1001 86380 86390 1
524688 99524688 1001 86380 86390 1
524705 99524705 1001 86380 86390 1
524435 99524435 1001 86380 86390 1
524465 99524465 1001 86380 86390 1
524417 99524417 1001 86380 86390 1
524444 99524444 1001 86380 86390 1
524486 99524486 1001 86380 86390 1
524244 99524244 1001 86380 86390 1
524206 99524206 1001 86380 86390 1
524183 99524183 1001 86380 86390 1
524186 99524186 1001 86380 86390 1
524781 99524781 1001 86380 86390 1
524902 99524902 1001 86380 86390 1
524877 99524877 1001 86380 86390 1
524774 99524774 1001 86380 86390 1
524803 99524803 1001 86380 86390 1
525559 99525559 1001 86380 86390 1
525497 99525497 1001 86380 86390 1
525502 99525502 1001 86380 86390 1
525400 99525400 1001 86380 86390 1
525587 99525587 1001 86380 86390 1
525366 99525366 1001 86380 86390 1
525265 99525265 1001 86380 86390 1
525103 99525103 1001 86380 86390 1
525674 99525674 1001 86380 86390 1
525729 99525729 1001 86380 86390 1
526423 99526423 1001 86380 86390 1
526230 99526230 1001 86380 86390 1
526012 99526012 1001 86380 86390 1
526056 99526056 1001 86380 86390 1
526199 99526199 1001 86380 86390 1
526215 99526215 1001 86380 86390 1
525932 99525932 1001 86380 86390 1
525804 99525804 1001 86380 86390 1
525856 99525856 1001 86380 86390 1
525871 99525871 1001 86380 86390 1
525884 99525884 1001 86380 86390 1
525963 99525963 1001 86380 86390 1
526492 99526492 1001 86380 86390 1
526610 99526610 1001 86380 86390 1
527134 99527134 1001 86380 86390 1
527087 99527087 1001 86380 86390 1
526838 99526838 1001 86380 86390 1
527024 99527024 1001 86380 86390 1
526947 99526947 1001 86380 86390 1
527038 99527038 1001 86380 86390 1
526884 99526884 1001 86380 86390 1
526963 99526963 1001 86380 86390 1
526989 99526989 1001 86380 86390 1
526643 99526643 1001 86380 86390 1
526725 99526725 1001 86380 86390 1
526688 99526688 1001 86380 86390 1
526689 99526689 1001 86380 86390 1
526832 99526832 1001 86380 86390 1
526809 99526809 1001 86380 86390 1
526653 99526653 1001 86380 86390 1
527437 99527437 1001 86380 86390 1
527412 99527412 1001 86380 86390 1
528060 99528060 1001 86380 86390 1
528007 99528007 1001 86380 86390 1
528020 99528020 1001 86380 86390 1
527918 99527918 1001 86380 86390 1
527893 99527893 1001 86380 86390 1
527721 99527721 1001 86380 86390 1
527773 99527773 1001 86380 86390 1
527722 99527722 1001 86380 86390 1
527508 99527508 1001 86380 86390 1
527536 99527536 1001 86380 86390 1
527464 99527464 1001 86380 86390 1
527620 99527620 1001 86380 86390 1
528206 99528206 1001 86380 86390 1
528076 99528076 1001 86380 86390 1
528198 99528198 1001 86380 86390 1
528901 99528901 1001 86380 86390 1
528875 99528875 1001 86380 86390 1
528879 99528879 1001 86380 86390 1
528740 99528740 1001 86380 86390 1
528543 99528543 1001 86380 86390 1
528662 99528662 1001 86380 86390 1
528688 99528688 1001 86380 86390 1
528613 99528613 1001 86380 86390 1
528539 99528539 1001 86380 86390 1
528299 99528299 1001 86380 86390 1
528484 99528484 1001 86380 86390 1
528318 99528318 1001 86380 86390 1
529093 99529093 1001 86380 86390 1
529031 99529031 1001 86380 86390 1
529652 99529652 1001 86380 86390 1
529666 99529666 1001 86380 86390 1
529694 99529694 1001 86380 86390 1
529539 99529539 1001 86380 86390 1
529683 99529683 1001 86380 86390 1
529674 99529674 1001 86380 86390 1
529687 99529687 1001 86380 86390 1
529314 99529314 1001 86380 86390 1
529174 99529174 1001 86380 86390 1
529109 99529109 1001 86380 86390 1
529200 99529200 1001 86380 86390 1
529906 99529906 1001 86380 86390 1
529781 99529781 1001 86380 86390 1
529794 99529794 1001 86380 86390 1
529928 99529928 1001 86380 86390 1
530454 99530454 1001 86380 86390 1
530459 99530459 1001 86380 86390 1
530544 99530544 1001 86380 86390 1
530489 99530489 1001 86380 86390 1
530189 99530189 1001 86380 86390 1
530130 99530130 1001 86380 86390 1
530680 99530680 1001 86380 86390 1
530721 99530721 1001 86380 86390 1
530631 99530631 1001 86380 86390 1
530723 99530723 1001 86380 86390 1
530647 99530647 1001 86380 86390 1
531264 99531264 1001 86380 86390 1
531243 99531243 1001 86380 86390 1
531359 99531359 1001 86380 86390 1
531364 99531364 1001 86380 86390 1
531340 99531340 1001 86380 86390 1
531105 99531105 1001 86380 86390 1
531017 99531017 1001 86380 86390 1
530919 99530919 1001 86380 86390 1
530858 99530858 1001 86380 86390 1
530873 99530873 1001 86380 86390 1
531572 99531572 1001 86380 86390 1
531515 99531515 1001 86380 86390 1
531452 99531452 1001 86380 86390 1
532064 99532064 1001 86380 86390 1
532142 99532142 1001 86380 86390 1
532073 99532073 1001 86380 86390 1
532010 99532010 1001 86380 86390 1
532196 99532196 1001 86380 86390 1
532036 99532036 1001 86380 86390 1
531974 99531974 1001 86380 86390 1
531847 99531847 1001 86380 86390 1
531826 99531826 1001 86380 86390 1
532294 99532294 1001 86380 86390 1
532307 99532307 1001 86380 86390 1
532922 99532922 1001 86380 86390 1
533020 99533020 1001 86380 86390 1
532622 99532622 1001 86380 86390 1
532625 99532625 1001 86380 86390 1
532679 99532679 1001 86380 86390 1
532641 99532641 1001 86380 86390 1
532773 99532773 1001 86380 86390 1
532438 99532438 1001 86380 86390 1
532515 99532515 1001 86380 86390 1
532612 99532612 1001 86380 86390 1
532563 99532563 1001 86380 86390 1
532615 99532615 1001 86380 86390 1
532526 99532526 1001 86380 86390 1
533107 99533107 1001 86380 86390 1
533082 99533082 1001 86380 86390 1
533108 99533108 1001 86380 86390 1
533147 99533147 1001 86380 86390 1
533048 99533048 1001 86380 86390 1
533063 99533063 1001 86380 86390 1
533158 99533158 1001 86380 86390 1
533839 99533839 1001 86380 86390 1
533539 99533539 1001 86380 86390 1
533475 99533475 1001 86380 86390 1
533462 99533462 1001 86380 86390 1
533478 99533478 1001 86380 86390 1
533595 99533595 1001 86380 86390 1
533611 99533611 1001 86380 86390 1
533652 99533652 1001 86380 86390 1
533315 99533315 1001 86380 86390 1
533304 99533304 1001 86380 86390 1
533409 99533409 1001 86380 86390 1
533361 99533361 1001 86380 86390 1
533428 99533428 1001 86380 86390 1
533325 99533325 1001 86380 86390 1
533338 99533338 1001 86380 86390 1
533985 99533985 1001 86380 86390 1
533896 99533896 1001 86380 86390 1
533889 99533889 1001 86380 86390 1
534032 99534032 1001 86380 86390 1
533995 99533995 1001 86380 86390 1
533866 99533866 1001 86380 86390 1
534609 99534609 1001 86380 86390 1
534640 99534640 1001 86380 86390 1
534590 99534590 1001 86380 86390 1
534629 99534629 1001 86380 86390 1
534298 99534298 1001 86380 86390 1
534288 99534288 1001 86380 86390 1
534316 99534316 1001 86380 86390 1
534394 99534394 1001 86380 86390 1
534447 99534447 1001 86380 86390 1
534747 99534747 1001 86380 86390 1
534689 99534689 1001 86380 86390 1
535357 99535357 1001 86380 86390 1
535386 99535386 1001 86380 86390 1
535490 99535490 1001 86380 86390 1
535242 99535242 1001 86380 86390 1
535217 99535217 1001 86380 86390 1
535156 99535156 1001 86380 86390 1
535172 99535172 1001 86380 86390 1
535251 99535251 1001 86380 86390 1
535304 99535304 1001 86380 86390 1
534996 99534996 1001 86380 86390 1
535070 99535070 1001 86380 86390 1
535561 99535561 1001 86380 86390 1
535540 99535540 1001 86380 86390 1
535645 99535645 1001 86380 86390 1
535568 99535568 1001 86380 86390 1
536183 99536183 1001 86380 86390 1
536287 99536287 1001 86380 86390 1
536250 99536250 1001 86380 86390 1
536162 99536162 1001 86380 86390 1
536137 99536137 1001 86380 86390 1
536071 99536071 1001 86380 86390 1
536072 99536072 1001 86380 86390 1
535998 99535998 1001 86380 86390 1
535946 99535946 1001 86380 86390 1
535911 99535911 1001 86380 86390 1
535851 99535851 1001 86380 86390 1
535802 99535802 1001 86380 86390 1
535842 99535842 1001 86380 86390 1
536388 99536388 1001 86380 86390 1
536518 99536518 1001 86380 86390 1
536406 99536406 1001 86380 86390 1
536471 99536471 1001 86380 86390 1
536422 99536422 1001 86380 86390 1
536970 99536970 1001 86380 86390 1
537157 99537157 1001 86380 86390 1
536765 99536765 1001 86380 86390 1
536883 99536883 1001 86380 86390 1
536948 99536948 1001 86380 86390 1
536939 99536939 1001 86380 86390 1
536954 99536954 1001 86380 86390 1
536620 99536620 1001 86380 86390 1
536587 99536587 1001 86380 86390 1
536693 99536693 1001 86380 86390 1
536554 99536554 1001 86380 86390 1
537360 99537360 1001 86380 86390 1
537309 99537309 1001 86380 86390 1
537362 99537362 1001 86380 86390 1
537961 99537961 1001 86380 86390 1
537853 99537853 1001 86380 86390 1
537855 99537855 1001 86380 86390 1
537909 99537909 1001 86380 86390 1
537981 99537981 1001 86380 86390 1
537706 99537706 1001 86380 86390 1
537774 99537774 1001 86380 86390 1
537660 99537660 1001 86380 86390 1
537624 99537624 1001 86380 86390 1
537471 99537471 1001 86380 86390 1
537488 99537488 1001 86380 86390 1
537398 99537398 1001 86380 86390 1
537451 99537451 1001 86380 86390 1
538000 99538000 1001 86380 86390 1
538040 99538040 1001 86380 86390 1
538017 99538017 1001 86380 86390 1
538113 99538113 1001 86380 86390 1
538129 99538129 1001 86380 86390 1
538119 99538119 1001 86380 86390 1
538171 99538171 1001 86380 86390 1
538717 99538717 1001 86380 86390 1
538791 99538791 1001 86380 86390 1
538629 99538629 1001 86380 86390 1
538685 99538685 1001 86380 86390 1
538442 99538442 1001 86380 86390 1
538608 99538608 1001 86380 86390 1
538324 99538324 1001 86380 86390 1
538312 99538312 1001 86380 86390 1
538212 99538212 1001 86380 86390 1
538202 99538202 1001 86380 86390 1
538838 99538838 1001 86380 86390 1
538905 99538905 1001 86380 86390 1
538829 99538829 1001 86380 86390 1
539000 99539000 1001 86380 86390 1
538924 99538924 1001 86380 86390 1
538823 99538823 1001 86380 86390 1
539466 99539466 1001 86380 86390 1
539324 99539324 1001 86380 86390 1
539382 99539382 1001 86380 86390 1
539239 99539239 1001 86380 86390 1
539331 99539331 1001 86380 86390 1
539099 99539099 1001 86380 86390 1
539101 99539101 1001 86380 86390 1
539208 99539208 1001 86380 86390 1
539719 99539719 1001 86380 86390 1
539779 99539779 1001 86380 86390 1
540340 99540340 1001 86380 86390 1
540329 99540329 1001 86380 86390 1
540409 99540409 1001 86380 86390 1
540360 99540360 1001 86380 86390 1
540146 99540146 1001 86380 86390 1
540068 99540068 1001 86380 86390 1
540056 99540056 1001 86380 86390 1
540069 99540069 1001 86380 86390 1
540186 99540186 1001 86380 86390 1
540228 99540228 1001 86380 86390 1
540166 99540166 1001 86380 86390 1
539956 99539956 1001 86380 86390 1
539970 99539970 1001 86380 86390 1
540661 99540661 1001 86380 86390 1
540560 99540560 1001 86380 86390 1
540586 99540586 1001 86380 86390 1
541170 99541170 1001 86380 86390 1
541183 99541183 1001 86380 86390 1
541228 99541228 1001 86380 86390 1
540986 99540986 1001 86380 86390 1
541065 99541065 1001 86380 86390 1
541055 99541055 1001 86380 86390 1
540993 99540993 1001 86380 86390 1
541058 99541058 1001 86380 86390 1
540858 99540858 1001 86380 86390 1
540733 99540733 1001 86380 86390 1
540772 99540772 1001 86380 86390 1
541436 99541436 1001 86380 86390 1
541308 99541308 1001 86380 86390 1
541375 99541375 1001 86380 86390 1
541389 99541389 1001 86380 86390 1
542066 99542066 1001 86380 86390 1
541723 99541723 1001 86380 86390 1
541796 99541796 1001 86380 86390 1
541595 99541595 1001 86380 86390 1
541583 99541583 1001 86380 86390 1
542273 99542273 1001 86380 86390 1
542289 99542289 1001 86380 86390 1
542122 99542122 1001 86380 86390 1
542138 99542138 1001 86380 86390 1
542906 99542906 1001 86380 86390 1
542727 99542727 1001 86380 86390 1
542622 99542622 1001 86380 86390 1
542416 99542416 1001 86380 86390 1
542510 99542510 1001 86380 86390 1
542355 99542355 1001 86380 86390 1
542372 99542372 1001 86380 86390 1
542972 99542972 1001 86380 86390 1
543064 99543064 1001 86380 86390 1
543042 99543042 1001 86380 86390 1
543630 99543630 1001 86380 86390 1
543736 99543736 1001 86380 86390 1
543754 99543754 1001 86380 86390 1
543637 99543637 1001 86380 86390 1
543705 99543705 1001 86380 86390 1
543718 99543718 1001 86380 86390 1
543362 99543362 1001 86380 86390 1
543493 99543493 1001 86380 86390 1
543155 99543155 1001 86380 86390 1
543799 99543799 1001 86380 86390 1
543903 99543903 1001 86380 86390 1
543972 99543972 1001 86380 86390 1
544419 99544419 1001 86380 86390 1
544507 99544507 1001 86380 86390 1
544276 99544276 1001 86380 86390 1
544200 99544200 1001 86380 86390 1
544295 99544295 1001 86380 86390 1
544147 99544147 1001 86380 86390 1
544096 99544096 1001 86380 86390 1
544612 99544612 1001 86380 86390 1
544619 99544619 1001 86380 86390 1
433704 531 1001 33840 34197 1
423243 288 1001 780 1137 1
511926 487 1001 41368 41668 1
537439 833 1002 52610 54971 1
400173 99400173 1001 86380 86390 1
400225 99400225 1001 86380 86390 1
400255 99400255 1001 86380 86390 1
400851 99400851 1001 86380 86390 1
401257 99401257 1001 86380 86390 1
401448 99401448 1001 86380 86390 1
401658 99401658 1001 86380 86390 1
401796 99401796 1001 86380 86390 1
401846 99401846 1001 86380 86390 1
401997 99401997 1001 86380 86390 1
401984 99401984 1001 86380 86390 1
402125 99402125 1001 86380 86390 1
402128 99402128 1001 86380 86390 1
402247 99402247 1001 86380 86390 1
402227 99402227 1001 86380 86390 1
402396 99402396 1001 86380 86390 1
402559 99402559 1001 86380 86390 1
402797 99402797 1001 86380 86390 1
402950 99402950 1001 86380 86390 1
403016 99403016 1001 86380 86390 1
403028 99403028 1001 86380 86390 1
403202 99403202 1001 86380 86390 1
403269 99403269 1001 86380 86390 1
403503 99403503 1001 86380 86390 1
403447 99403447 1001 86380 86390 1
403607 99403607 1001 86380 86390 1
403817 99403817 1001 86380 86390 1
403880 99403880 1001 86380 86390 1
404565 99404565 1001 86380 86390 1
404505 99404505 1001 86380 86390 1
404643 99404643 1001 86380 86390 1
404697 99404697 1001 86380 86390 1
405075 99405075 1001 86380 86390 1
405103 99405103 1001 86380 86390 1
405105 99405105 1001 86380 86390 1
405067 99405067 1001 86380 86390 1
405323 99405323 1001 86380 86390 1
405387 99405387 1001 86380 86390 1
405688 99405688 1001 86380 86390 1
405783 99405783 1001 86380 86390 1
405927 99405927 1001 86380 86390 1
406050 99406050 1001 86380 86390 1
406192 99406192 1001 86380 86390 1
406226 99406226 1001 86380 86390 1
406475 99406475 1001 86380 86390 1
406543 99406543 1001 86380 86390 1
407122 99407122 1001 86380 86390 1
407070 99407070 1001 86380 86390 1
407199 99407199 1001 86380 86390 1
407208 99407208 1001 86380 86390 1
407256 99407256 1001 86380 86390 1
407619 99407619 1001 86380 86390 1
407832 99407832 1001 86380 86390 1
407776 99407776 1001 86380 86390 1
407932 99407932 1001 86380 86390 1
407912 99407912 1001 86380 86390 1
408147 99408147 1001 86380 86390 1
408368 99408368 1001 86380 86390 1
408521 99408521 1001 86380 86390 1
408516 99408516 1001 86380 86390 1
408584 99408584 1001 86380 86390 1
408657 99408657 1001 86380 86390 1
408823 99408823 1001 86380 86390 1
408960 99408960 1001 86380 86390 1
409138 99409138 1001 86380 86390 1
409361 99409361 1001 86380 86390 1
409495 99409495 1001 86380 86390 1
409863 99409863 1001 86380 86390 1
409904 99409904 1001 86380 86390 1
410278 99410278 1001 86380 86390 1
410390 99410390 1001 86380 86390 1
410558 99410558 1001 86380 86390 1
410845 99410845 1001 86380 86390 1
410818 99410818 1001 86380 86390 1
410886 99410886 1001 86380 86390 1
411078 99411078 1001 86380 86390 1
411430 99411430 1001 86380 86390 1
411636 99411636 1001 86380 86390 1
411595 99411595 1001 86380 86390 1
411710 99411710 1001 86380 86390 1
413334 99413334 1001 86380 86390 1
413593 99413593 1001 86380 86390 1
413458 99413458 1001 86380 86390 1
413655 99413655 1001 86380 86390 1
413186 99413186 1001 86380 86390 1
413143 99413143 1001 86380 86390 1
412729 99412729 1001 86380 86390 1
412540 99412540 1001 86380 86390 1
413788 99413788 1001 86380 86390 1
413774 99413774 1001 86380 86390 1
415241 99415241 1001 86380 86390 1
415075 99415075 1001 86380 86390 1
415071 99415071 1001 86380 86390 1
414991 99414991 1001 86380 86390 1
415055 99415055 1001 86380 86390 1
414849 99414849 1001 86380 86390 1
414753 99414753 1001 86380 86390 1
414231 99414231 1001 86380 86390 1
414456 99414456 1001 86380 86390 1
414298 99414298 1001 86380 86390 1
414284 99414284 1001 86380 86390 1
414450 99414450 1001 86380 86390 1
415500 99415500 1001 86380 86390 1
415337 99415337 1001 86380 86390 1
415684 99415684 1001 86380 86390 1
415522 99415522 1001 86380 86390 1
415410 99415410 1001 86380 86390 1
416938 99416938 1001 86380 86390 1
416744 99416744 1001 86380 86390 1
416750 99416750 1001 86380 86390 1
416882 99416882 1001 86380 86390 1
416232 99416232 1001 86380 86390 1
416489 99416489 1001 86380 86390 1
415795 99415795 1001 86380 86390 1
415878 99415878 1001 86380 86390 1
415742 99415742 1001 86380 86390 1
417312 99417312 1001 86380 86390 1
417083 99417083 1001 86380 86390 1
417304 99417304 1001 86380 86390 1
417519 99417519 1001 86380 86390 1
417605 99417605 1001 86380 86390 1
417503 99417503 1001 86380 86390 1
418584 99418584 1001 86380 86390 1
418682 99418682 1001 86380 86390 1
418138 99418138 1001 86380 86390 1
418420 99418420 1001 86380 86390 1
418288 99418288 1001 86380 86390 1
418258 99418258 1001 86380 86390 1
418265 99418265 1001 86380 86390 1
418217 99418217 1001 86380 86390 1
417677 99417677 1001 86380 86390 1
417736 99417736 1001 86380 86390 1
417618 99417618 1001 86380 86390 1
417854 99417854 1001 86380 86390 1
419085 99419085 1001 86380 86390 1
419199 99419199 1001 86380 86390 1
418870 99418870 1001 86380 86390 1
420197 99420197 1001 86380 86390 1
420211 99420211 1001 86380 86390 1
420117 99420117 1001 86380 86390 1
419722 99419722 1001 86380 86390 1
420028 99420028 1001 86380 86390 1
419817 99419817 1001 86380 86390 1
419548 99419548 1001 86380 86390 1
419610 99419610 1001 86380 86390 1
419631 99419631 1001 86380 86390 1
420679 99420679 1001 86380 86390 1
420519 99420519 1001 86380 86390 1
420780 99420780 1001 86380 86390 1
420480 99420480 1001 86380 86390 1
420460 99420460 1001 86380 86390 1
421848 99421848 1001 86380 86390 1
421986 99421986 1001 86380 86390 1
421810 99421810 1001 86380 86390 1
421708 99421708 1001 86380 86390 1
421454 99421454 1001 86380 86390 1
421478 99421478 1001 86380 86390 1
421564 99421564 1001 86380 86390 1
420859 99420859 1001 86380 86390 1
421019 99421019 1001 86380 86390 1
422282 99422282 1001 86380 86390 1
422433 99422433 1001 86380 86390 1
423434 99423434 1001 86380 86390 1
423555 99423555 1001 86380 86390 1
423387 99423387 1001 86380 86390 1
423613 99423613 1001 86380 86390 1
423625 99423625 1001 86380 86390 1
423094 99423094 1001 86380 86390 1
422622 99422622 1001 86380 86390 1
422604 99422604 1001 86380 86390 1
422752 99422752 1001 86380 86390 1
422862 99422862 1001 86380 86390 1
422930 99422930 1001 86380 86390 1
424070 99424070 1001 86380 86390 1
423989 99423989 1001 86380 86390 1
423836 99423836 1001 86380 86390 1
423782 99423782 1001 86380 86390 1
424115 99424115 1001 86380 86390 1
425109 99425109 1001 86380 86390 1
425092 99425092 1001 86380 86390 1
424391 99424391 1001 86380 86390 1
425611 99425611 1001 86380 86390 1
426840 99426840 1001 86380 86390 1
426842 99426842 1001 86380 86390 1
427055 99427055 1001 86380 86390 1
426806 99426806 1001 86380 86390 1
426285 99426285 1001 86380 86390 1
426529 99426529 1001 86380 86390 1
426675 99426675 1001 86380 86390 1
426336 99426336 1001 86380 86390 1
425888 99425888 1001 86380 86390 1
426066 99426066 1001 86380 86390 1
426171 99426171 1001 86380 86390 1
426241 99426241 1001 86380 86390 1
427416 99427416 1001 86380 86390 1
427395 99427395 1001 86380 86390 1
427488 99427488 1001 86380 86390 1
427251 99427251 1001 86380 86390 1
428470 99428470 1001 86380 86390 1
428624 99428624 1001 86380 86390 1
428489 99428489 1001 86380 86390 1
427949 99427949 1001 86380 86390 1
428070 99428070 1001 86380 86390 1
427930 99427930 1001 86380 86390 1
427931 99427931 1001 86380 86390 1
427966 99427966 1001 86380 86390 1
427752 99427752 1001 86380 86390 1
427760 99427760 1001 86380 86390 1
427868 99427868 1001 86380 86390 1
427896 99427896 1001 86380 86390 1
428917 99428917 1001 86380 86390 1
428845 99428845 1001 86380 86390 1
429160 99429160 1001 86380 86390 1
430147 99430147 1001 86380 86390 1
430328 99430328 1001 86380 86390 1
430149 99430149 1001 86380 86390 1
429741 99429741 1001 86380 86390 1
429726 99429726 1001 86380 86390 1
429728 99429728 1001 86380 86390 1
429397 99429397 1001 86380 86390 1
429404 99429404 1001 86380 86390 1
429365 99429365 1001 86380 86390 1
430818 99430818 1001 86380 86390 1
430770 99430770 1001 86380 86390 1
431709 99431709 1001 86380 86390 1
431861 99431861 1001 86380 86390 1
431965 99431965 1001 86380 86390 1
432025 99432025 1001 86380 86390 1
431858 99431858 1001 86380 86390 1
431154 99431154 1001 86380 86390 1
432397 99432397 1001 86380 86390 1
431649 99431649 1001 86380 86390 1
432417 99432417 1001 86380 86390 1
432386 99432386 1001 86380 86390 1
432285 99432285 1001 86380 86390 1
433363 99433363 1001 86380 86390 1
433404 99433404 1001 86380 86390 1
433708 99433708 1001 86380 86390 1
433338 99433338 1001 86380 86390 1
432996 99432996 1001 86380 86390 1
433223 99433223 1001 86380 86390 1
433208 99433208 1001 86380 86390 1
433134 99433134 1001 86380 86390 1
432723 99432723 1001 86380 86390 1
432751 99432751 1001 86380 86390 1
432651 99432651 1001 86380 86390 1
432493 99432493 1001 86380 86390 1
433734 99433734 1001 86380 86390 1
433846 99433846 1001 86380 86390 1
433877 99433877 1001 86380 86390 1
435386 99435386 1001 86380 86390 1
435391 99435391 1001 86380 86390 1
435048 99435048 1001 86380 86390 1
434754 99434754 1001 86380 86390 1
434681 99434681 1001 86380 86390 1
434625 99434625 1001 86380 86390 1
434211 99434211 1001 86380 86390 1
434328 99434328 1001 86380 86390 1
435640 99435640 1001 86380 86390 1
437153 99437153 1001 86380 86390 1
437008 99437008 1001 86380 86390 1
437146 99437146 1001 86380 86390 1
437147 99437147 1001 86380 86390 1
436614 99436614 1001 86380 86390 1
436412 99436412 1001 86380 86390 1
436513 99436513 1001 86380 86390 1
436587 99436587 1001 86380 86390 1
435949 99435949 1001 86380 86390 1
435952 99435952 1001 86380 86390 1
436083 99436083 1001 86380 86390 1
436158 99436158 1001 86380 86390 1
437281 99437281 1001 86380 86390 1
300697 99300697 1001 86380 86390 1
300616 99300616 1001 86380 86390 1
300618 99300618 1001 86380 86390 1
300542 99300542 1001 86380 86390 1
300684 99300684 1001 86380 86390 1
300712 99300712 1001 86380 86390 1
300673 99300673 1001 86380 86390 1
300383 99300383 1001 86380 86390 1
300332 99300332 1001 86380 86390 1
300414 99300414 1001 86380 86390 1
300139 99300139 1001 86380 86390 1
300286 99300286 1001 86380 86390 1
300858 99300858 1001 86380 86390 1
300758 99300758 1001 86380 86390 1
300880 99300880 1001 86380 86390 1
301519 99301519 1001 86380 86390 1
301473 99301473 1001 86380 86390 1
301515 99301515 1001 86380 86390 1
301323 99301323 1001 86380 86390 1
301249 99301249 1001 86380 86390 1
301063 99301063 1001 86380 86390 1
301129 99301129 1001 86380 86390 1
301040 99301040 1001 86380 86390 1
301093 99301093 1001 86380 86390 1
301124 99301124 1001 86380 86390 1
301021 99301021 1001 86380 86390 1
301048 99301048 1001 86380 86390 1
301644 99301644 1001 86380 86390 1
301556 99301556 1001 86380 86390 1
301652 99301652 1001 86380 86390 1
301603 99301603 1001 86380 86390 1
302219 99302219 1001 86380 86390 1
301987 99301987 1001 86380 86390 1
302104 99302104 1001 86380 86390 1
302043 99302043 1001 86380 86390 1
301812 99301812 1001 86380 86390 1
301946 99301946 1001 86380 86390 1
301805 99301805 1001 86380 86390 1
301872 99301872 1001 86380 86390 1
302449 99302449 1001 86380 86390 1
303130 99303130 1001 86380 86390 1
303207 99303207 1001 86380 86390 1
302898 99302898 1001 86380 86390 1
302911 99302911 1001 86380 86390 1
302965 99302965 1001 86380 86390 1
302987 99302987 1001 86380 86390 1
302760 99302760 1001 86380 86390 1
302749 99302749 1001 86380 86390 1
302675 99302675 1001 86380 86390 1
303217 99303217 1001 86380 86390 1
303234 99303234 1001 86380 86390 1
303326 99303326 1001 86380 86390 1
303397 99303397 1001 86380 86390 1
303930 99303930 1001 86380 86390 1
303872 99303872 1001 86380 86390 1
304015 99304015 1001 86380 86390 1
303742 99303742 1001 86380 86390 1
303415 99303415 1001 86380 86390 1
303444 99303444 1001 86380 86390 1
303448 99303448 1001 86380 86390 1
304134 99304134 1001 86380 86390 1
304045 99304045 1001 86380 86390 1
304038 99304038 1001 86380 86390 1
304759 99304759 1001 86380 86390 1
304834 99304834 1001 86380 86390 1
304813 99304813 1001 86380 86390 1
304857 99304857 1001 86380 86390 1
304448 99304448 1001 86380 86390 1
304568 99304568 1001 86380 86390 1
304394 99304394 1001 86380 86390 1
304320 99304320 1001 86380 86390 1
305048 99305048 1001 86380 86390 1
305049 99305049 1001 86380 86390 1
305011 99305011 1001 86380 86390 1
305670 99305670 1001 86380 86390 1
305467 99305467 1001 86380 86390 1
305398 99305398 1001 86380 86390 1
305092 99305092 1001 86380 86390 1
305093 99305093 1001 86380 86390 1
305191 99305191 1001 86380 86390 1
305167 99305167 1001 86380 86390 1
500011 99500011 1001 86380 86390 1
500027 99500027 1001 86380 86390 1
500042 99500042 1001 86380 86390 1
500072 99500072 1001 86380 86390 1
500621 99500621 1001 86380 86390 1
500780 99500780 1001 86380 86390 1
500715 99500715 1001 86380 86390 1
500735 99500735 1001 86380 86390 1
500443 99500443 1001 86380 86390 1
500417 99500417 1001 86380 86390 1
500509 99500509 1001 86380 86390 1
500528 99500528 1001 86380 86390 1
500379 99500379 1001 86380 86390 1
500263 99500263 1001 86380 86390 1
500874 99500874 1001 86380 86390 1
501487 99501487 1001 86380 86390 1
501438 99501438 1001 86380 86390 1
501507 99501507 1001 86380 86390 1
501397 99501397 1001 86380 86390 1
501268 99501268 1001 86380 86390 1
501287 99501287 1001 86380 86390 1
501122 99501122 1001 86380 86390 1
501102 99501102 1001 86380 86390 1
501090 99501090 1001 86380 86390 1
502325 99502325 1001 86380 86390 1
502339 99502339 1001 86380 86390 1
502327 99502327 1001 86380 86390 1
502435 99502435 1001 86380 86390 1
502095 99502095 1001 86380 86390 1
502173 99502173 1001 86380 86390 1
502097 99502097 1001 86380 86390 1
502040 99502040 1001 86380 86390 1
501964 99501964 1001 86380 86390 1
501939 99501939 1001 86380 86390 1
501850 99501850 1001 86380 86390 1
501945 99501945 1001 86380 86390 1
502023 99502023 1001 86380 86390 1
502049 99502049 1001 86380 86390 1
502606 99502606 1001 86380 86390 1
502648 99502648 1001 86380 86390 1
502558 99502558 1001 86380 86390 1
502547 99502547 1001 86380 86390 1
502484 99502484 1001 86380 86390 1
502930 99502930 1001 86380 86390 1
502982 99502982 1001 86380 86390 1
502814 99502814 1001 86380 86390 1
503293 99503293 1001 86380 86390 1
503360 99503360 1001 86380 86390 1
503482 99503482 1001 86380 86390 1
503993 99503993 1001 86380 86390 1
504020 99504020 1001 86380 86390 1
503995 99503995 1001 86380 86390 1
503731 99503731 1001 86380 86390 1
503724 99503724 1001 86380 86390 1
503694 99503694 1001 86380 86390 1
503643 99503643 1001 86380 86390 1
503540 99503540 1001 86380 86390 1
503580 99503580 1001 86380 86390 1
503544 99503544 1001 86380 86390 1
503609 99503609 1001 86380 86390 1
504180 99504180 1001 86380 86390 1
504274 99504274 1001 86380 86390 1
504223 99504223 1001 86380 86390 1
504790 99504790 1001 86380 86390 1
504872 99504872 1001 86380 86390 1
504921 99504921 1001 86380 86390 1
504835 99504835 1001 86380 86390 1
504931 99504931 1001 86380 86390 1
504838 99504838 1001 86380 86390 1
504852 99504852 1001 86380 86390 1
504714 99504714 1001 86380 86390 1
504384 99504384 1001 86380 86390 1
504345 99504345 1001 86380 86390 1
504975 99504975 1001 86380 86390 1
504949 99504949 1001 86380 86390 1
505067 99505067 1001 86380 86390 1
505756 99505756 1001 86380 86390 1
505703 99505703 1001 86380 86390 1
505372 99505372 1001 86380 86390 1
505405 99505405 1001 86380 86390 1
506471 99506471 1001 86380 86390 1
506568 99506568 1001 86380 86390 1
506333 99506333 1001 86380 86390 1
506336 99506336 1001 86380 86390 1
506019 99506019 1001 86380 86390 1
506111 99506111 1001 86380 86390 1
506036 99506036 1001 86380 86390 1
506052 99506052 1001 86380 86390 1
506678 99506678 1001 86380 86390 1
506795 99506795 1001 86380 86390 1
506629 99506629 1001 86380 86390 1
506617 99506617 1001 86380 86390 1
506695 99506695 1001 86380 86390 1
507339 99507339 1001 86380 86390 1
507276 99507276 1001 86380 86390 1
507411 99507411 1001 86380 86390 1
507115 99507115 1001 86380 86390 1
507196 99507196 1001 86380 86390 1
507120 99507120 1001 86380 86390 1
507098 99507098 1001 86380 86390 1
507202 99507202 1001 86380 86390 1
507099 99507099 1001 86380 86390 1
506920 99506920 1001 86380 86390 1
506985 99506985 1001 86380 86390 1
506925 99506925 1001 86380 86390 1
506900 99506900 1001 86380 86390 1
506901 99506901 1001 86380 86390 1
506839 99506839 1001 86380 86390 1
506917 99506917 1001 86380 86390 1
507592 99507592 1001 86380 86390 1
507542 99507542 1001 86380 86390 1
507440 99507440 1001 86380 86390 1
508074 99508074 1001 86380 86390 1
508153 99508153 1001 86380 86390 1
508207 99508207 1001 86380 86390 1
508210 99508210 1001 86380 86390 1
507902 99507902 1001 86380 86390 1
507995 99507995 1001 86380 86390 1
507854 99507854 1001 86380 86390 1
507896 99507896 1001 86380 86390 1
507630 99507630 1001 86380 86390 1
507818 99507818 1001 86380 86390 1
507650 99507650 1001 86380 86390 1
508251 99508251 1001 86380 86390 1
508383 99508383 1001 86380 86390 1
508307 99508307 1001 86380 86390 1
508335 99508335 1001 86380 86390 1
508873 99508873 1001 86380 86390 1
509032 99509032 1001 86380 86390 1
508844 99508844 1001 86380 86390 1
508815 99508815 1001 86380 86390 1
508532 99508532 1001 86380 86390 1
508590 99508590 1001 86380 86390 1
509190 99509190 1001 86380 86390 1
509751 99509751 1001 86380 86390 1
509714 99509714 1001 86380 86390 1
509843 99509843 1001 86380 86390 1
509593 99509593 1001 86380 86390 1
509510 99509510 1001 86380 86390 1
509537 99509537 1001 86380 86390 1
509525 99509525 1001 86380 86390 1
509336 99509336 1001 86380 86390 1
509379 99509379 1001 86380 86390 1
509458 99509458 1001 86380 86390 1
510067 99510067 1001 86380 86390 1
509933 99509933 1001 86380 86390 1
510701 99510701 1001 86380 86390 1
510472 99510472 1001 86380 86390 1
510477 99510477 1001 86380 86390 1
510465 99510465 1001 86380 86390 1
510173 99510173 1001 86380 86390 1
510229 99510229 1001 86380 86390 1
510854 99510854 1001 86380 86390 1
510803 99510803 1001 86380 86390 1
510809 99510809 1001 86380 86390 1
511400 99511400 1001 86380 86390 1
511479 99511479 1001 86380 86390 1
511526 99511526 1001 86380 86390 1
511549 99511549 1001 86380 86390 1
511181 99511181 1001 86380 86390 1
511208 99511208 1001 86380 86390 1
511159 99511159 1001 86380 86390 1
511064 99511064 1001 86380 86390 1
511040 99511040 1001 86380 86390 1
510937 99510937 1001 86380 86390 1
511015 99511015 1001 86380 86390 1
511706 99511706 1001 86380 86390 1
511349 99511349 1001 86380 86390 1
511651 99511651 1001 86380 86390 1
511677 99511677 1001 86380 86390 1
512246 99512246 1001 86380 86390 1
511972 99511972 1001 86380 86390 1
511986 99511986 1001 86380 86390 1
512026 99512026 1001 86380 86390 1
512054 99512054 1001 86380 86390 1
511990 99511990 1001 86380 86390 1
511767 99511767 1001 86380 86390 1
511794 99511794 1001 86380 86390 1
511769 99511769 1001 86380 86390 1
512389 99512389 1001 86380 86390 1
512434 99512434 1001 86380 86390 1
512412 99512412 1001 86380 86390 1
512531 99512531 1001 86380 86390 1
513134 99513134 1001 86380 86390 1
513188 99513188 1001 86380 86390 1
513111 99513111 1001 86380 86390 1
512795 99512795 1001 86380 86390 1
512834 99512834 1001 86380 86390 1
512850 99512850 1001 86380 86390 1
512907 99512907 1001 86380 86390 1
512669 99512669 1001 86380 86390 1
512682 99512682 1001 86380 86390 1
512593 99512593 1001 86380 86390 1
512606 99512606 1001 86380 86390 1
513387 99513387 1001 86380 86390 1
513336 99513336 1001 86380 86390 1
513362 99513362 1001 86380 86390 1
513338 99513338 1001 86380 86390 1
513263 99513263 1001 86380 86390 1
513851 99513851 1001 86380 86390 1
513890 99513890 1001 86380 86390 1
513872 99513872 1001 86380 86390 1
513980 99513980 1001 86380 86390 1
513668 99513668 1001 86380 86390 1
513823 99513823 1001 86380 86390 1
514159 99514159 1001 86380 86390 1
514071 99514071 1001 86380 86390 1
514181 99514181 1001 86380 86390 1
514807 99514807 1001 86380 86390 1
514757 99514757 1001 86380 86390 1
514829 99514829 1001 86380 86390 1
514843 99514843 1001 86380 86390 1
514511 99514511 1001 86380 86390 1
514388 99514388 1001 86380 86390 1
514390 99514390 1001 86380 86390 1
515503 99515503 1001 86380 86390 1
515658 99515658 1001 86380 86390 1
515663 99515663 1001 86380 86390 1
515387 99515387 1001 86380 86390 1
515286 99515286 1001 86380 86390 1
515442 99515442 1001 86380 86390 1
515443 99515443 1001 86380 86390 1
515188 99515188 1001 86380 86390 1
515732 99515732 1001 86380 86390 1
515736 99515736 1001 86380 86390 1
515841 99515841 1001 86380 86390 1
515685 99515685 1001 86380 86390 1
515807 99515807 1001 86380 86390 1
515756 99515756 1001 86380 86390 1
515691 99515691 1001 86380 86390 1
516329 99516329 1001 86380 86390 1
516448 99516448 1001 86380 86390 1
516487 99516487 1001 86380 86390 1
516494 99516494 1001 86380 86390 1
516352 99516352 1001 86380 86390 1
516280 99516280 1001 86380 86390 1
516116 99516116 1001 86380 86390 1
516032 99516032 1001 86380 86390 1
516075 99516075 1001 86380 86390 1
515949 99515949 1001 86380 86390 1
516016 99516016 1001 86380 86390 1
516649 99516649 1001 86380 86390 1
516663 99516663 1001 86380 86390 1
516538 99516538 1001 86380 86390 1
516552 99516552 1001 86380 86390 1
516605 99516605 1001 86380 86390 1
517195 99517195 1001 86380 86390 1
517183 99517183 1001 86380 86390 1
517288 99517288 1001 86380 86390 1
517230 99517230 1001 86380 86390 1
516981 99516981 1001 86380 86390 1
516728 99516728 1001 86380 86390 1
516822 99516822 1001 86380 86390 1
516777 99516777 1001 86380 86390 1
516727 99516727 1001 86380 86390 1
517431 99517431 1001 86380 86390 1
517486 99517486 1001 86380 86390 1
518082 99518082 1001 86380 86390 1
518006 99518006 1001 86380 86390 1
517806 99517806 1001 86380 86390 1
517822 99517822 1001 86380 86390 1
517731 99517731 1001 86380 86390 1
517578 99517578 1001 86380 86390 1
517682 99517682 1001 86380 86390 1
517670 99517670 1001 86380 86390 1
518173 99518173 1001 86380 86390 1
518272 99518272 1001 86380 86390 1
518274 99518274 1001 86380 86390 1
518861 99518861 1001 86380 86390 1
518840 99518840 1001 86380 86390 1
518844 99518844 1001 86380 86390 1
518870 99518870 1001 86380 86390 1
518984 99518984 1001 86380 86390 1
518719 99518719 1001 86380 86390 1
518631 99518631 1001 86380 86390 1
518670 99518670 1001 86380 86390 1
518711 99518711 1001 86380 86390 1
518738 99518738 1001 86380 86390 1
518675 99518675 1001 86380 86390 1
518767 99518767 1001 86380 86390 1
518652 99518652 1001 86380 86390 1
518432 99518432 1001 86380 86390 1
518437 99518437 1001 86380 86390 1
518443 99518443 1001 86380 86390 1
518547 99518547 1001 86380 86390 1
519109 99519109 1001 86380 86390 1
519008 99519008 1001 86380 86390 1
519691 99519691 1001 86380 86390 1
519760 99519760 1001 86380 86390 1
519520 99519520 1001 86380 86390 1
519533 99519533 1001 86380 86390 1
519405 99519405 1001 86380 86390 1
519577 99519577 1001 86380 86390 1
519590 99519590 1001 86380 86390 1
519554 99519554 1001 86380 86390 1
519413 99519413 1001 86380 86390 1
519349 99519349 1001 86380 86390 1
519401 99519401 1001 86380 86390 1
519238 99519238 1001 86380 86390 1
519315 99519315 1001 86380 86390 1
519267 99519267 1001 86380 86390 1
519309 99519309 1001 86380 86390 1
519853 99519853 1001 86380 86390 1
519869 99519869 1001 86380 86390 1
519914 99519914 1001 86380 86390 1
520465 99520465 1001 86380 86390 1
520447 99520447 1001 86380 86390 1
520328 99520328 1001 86380 86390 1
520099 99520099 1001 86380 86390 1
520076 99520076 1001 86380 86390 1
520129 99520129 1001 86380 86390 1
520213 99520213 1001 86380 86390 1
520703 99520703 1001 86380 86390 1
520706 99520706 1001 86380 86390 1
521337 99521337 1001 86380 86390 1
521151 99521151 1001 86380 86390 1
521243 99521243 1001 86380 86390 1
521234 99521234 1001 86380 86390 1
520975 99520975 1001 86380 86390 1
521030 99521030 1001 86380 86390 1
520966 99520966 1001 86380 86390 1
520982 99520982 1001 86380 86390 1
521008 99521008 1001 86380 86390 1
521568 99521568 1001 86380 86390 1
521519 99521519 1001 86380 86390 1
521600 99521600 1001 86380 86390 1
521540 99521540 1001 86380 86390 1
522154 99522154 1001 86380 86390 1
522270 99522270 1001 86380 86390 1
522238 99522238 1001 86380 86390 1
521907 99521907 1001 86380 86390 1
521801 99521801 1001 86380 86390 1
521699 99521699 1001 86380 86390 1
521713 99521713 1001 86380 86390 1
521772 99521772 1001 86380 86390 1
522361 99522361 1001 86380 86390 1
522441 99522441 1001 86380 86390 1
523059 99523059 1001 86380 86390 1
522958 99522958 1001 86380 86390 1
523053 99523053 1001 86380 86390 1
522719 99522719 1001 86380 86390 1
522771 99522771 1001 86380 86390 1
522768 99522768 1001 86380 86390 1
522541 99522541 1001 86380 86390 1
522516 99522516 1001 86380 86390 1
522613 99522613 1001 86380 86390 1
523272 99523272 1001 86380 86390 1
523169 99523169 1001 86380 86390 1
523262 99523262 1001 86380 86390 1
523133 99523133 1001 86380 86390 1
523253 99523253 1001 86380 86390 1
523192 99523192 1001 86380 86390 1
523811 99523811 1001 86380 86390 1
523838 99523838 1001 86380 86390 1
523573 99523573 1001 86380 86390 1
523612 99523612 1001 86380 86390 1
523595 99523595 1001 86380 86390 1
523455 99523455 1001 86380 86390 1
523354 99523354 1001 86380 86390 1
523436 99523436 1001 86380 86390 1
524740 99524740 1001 86380 86390 1
524450 99524450 1001 86380 86390 1
524420 99524420 1001 86380 86390 1
524231 99524231 1001 86380 86390 1
524288 99524288 1001 86380 86390 1
524185 99524185 1001 86380 86390 1
524304 99524304 1001 86380 86390 1
524821 99524821 1001 86380 86390 1
525448 99525448 1001 86380 86390 1
525414 99525414 1001 86380 86390 1
525557 99525557 1001 86380 86390 1
525354 99525354 1001 86380 86390 1
525186 99525186 1001 86380 86390 1
525188 99525188 1001 86380 86390 1
525335 99525335 1001 86380 86390 1
525245 99525245 1001 86380 86390 1
525374 99525374 1001 86380 86390 1
525134 99525134 1001 86380 86390 1
525151 99525151 1001 86380 86390 1
525673 99525673 1001 86380 86390 1
526232 99526232 1001 86380 86390 1
526272 99526272 1001 86380 86390 1
526195 99526195 1001 86380 86390 1
526131 99526131 1001 86380 86390 1
526080 99526080 1001 86380 86390 1
526216 99526216 1001 86380 86390 1
525945 99525945 1001 86380 86390 1
525959 99525959 1001 86380 86390 1
525831 99525831 1001 86380 86390 1
525835 99525835 1001 86380 86390 1
525850 99525850 1001 86380 86390 1
526616 99526616 1001 86380 86390 1
526622 99526622 1001 86380 86390 1
526455 99526455 1001 86380 86390 1
526588 99526588 1001 86380 86390 1
527061 99527061 1001 86380 86390 1
527088 99527088 1001 86380 86390 1
527234 99527234 1001 86380 86390 1
526880 99526880 1001 86380 86390 1
526810 99526810 1001 86380 86390 1
526785 99526785 1001 86380 86390 1
526814 99526814 1001 86380 86390 1
526691 99526691 1001 86380 86390 1
526795 99526795 1001 86380 86390 1
526666 99526666 1001 86380 86390 1
527413 99527413 1001 86380 86390 1
528028 99528028 1001 86380 86390 1
527877 99527877 1001 86380 86390 1
527890 99527890 1001 86380 86390 1
528009 99528009 1001 86380 86390 1
527820 99527820 1001 86380 86390 1
527776 99527776 1001 86380 86390 1
527674 99527674 1001 86380 86390 1
527494 99527494 1001 86380 86390 1
527643 99527643 1001 86380 86390 1
527477 99527477 1001 86380 86390 1
528138 99528138 1001 86380 86390 1
528091 99528091 1001 86380 86390 1
528734 99528734 1001 86380 86390 1
528781 99528781 1001 86380 86390 1
528846 99528846 1001 86380 86390 1
528730 99528730 1001 86380 86390 1
528618 99528618 1001 86380 86390 1
528628 99528628 1001 86380 86390 1
528526 99528526 1001 86380 86390 1
528682 99528682 1001 86380 86390 1
528338 99528338 1001 86380 86390 1
528458 99528458 1001 86380 86390 1
528447 99528447 1001 86380 86390 1
528937 99528937 1001 86380 86390 1
528957 99528957 1001 86380 86390 1
529011 99529011 1001 86380 86390 1
528907 99528907 1001 86380 86390 1
528922 99528922 1001 86380 86390 1
528962 99528962 1001 86380 86390 1
529526 99529526 1001 86380 86390 1
529720 99529720 1001 86380 86390 1
529483 99529483 1001 86380 86390 1
529226 99529226 1001 86380 86390 1
529138 99529138 1001 86380 86390 1
529164 99529164 1001 86380 86390 1
529230 99529230 1001 86380 86390 1
529222 99529222 1001 86380 86390 1
529818 99529818 1001 86380 86390 1
529809 99529809 1001 86380 86390 1
529874 99529874 1001 86380 86390 1
529799 99529799 1001 86380 86390 1
529748 99529748 1001 86380 86390 1
530361 99530361 1001 86380 86390 1
530253 99530253 1001 86380 86390 1
530053 99530053 1001 86380 86390 1
530003 99530003 1001 86380 86390 1
530604 99530604 1001 86380 86390 1
530569 99530569 1001 86380 86390 1
530649 99530649 1001 86380 86390 1
530753 99530753 1001 86380 86390 1
531372 99531372 1001 86380 86390 1
530985 99530985 1001 86380 86390 1
531031 99531031 1001 86380 86390 1
530933 99530933 1001 86380 86390 1
530949 99530949 1001 86380 86390 1
531563 99531563 1001 86380 86390 1
531564 99531564 1001 86380 86390 1
531384 99531384 1001 86380 86390 1
532041 99532041 1001 86380 86390 1
532069 99532069 1001 86380 86390 1
532127 99532127 1001 86380 86390 1
531833 99531833 1001 86380 86390 1
531993 99531993 1001 86380 86390 1
531955 99531955 1001 86380 86390 1
531943 99531943 1001 86380 86390 1
531634 99531634 1001 86380 86390 1
532358 99532358 1001 86380 86390 1
532397 99532397 1001 86380 86390 1
532261 99532261 1001 86380 86390 1
532226 99532226 1001 86380 86390 1
532982 99532982 1001 86380 86390 1
532829 99532829 1001 86380 86390 1
532846 99532846 1001 86380 86390 1
532749 99532749 1001 86380 86390 1
532796 99532796 1001 86380 86390 1
532719 99532719 1001 86380 86390 1
532437 99532437 1001 86380 86390 1
532519 99532519 1001 86380 86390 1
532536 99532536 1001 86380 86390 1
532421 99532421 1001 86380 86390 1
532499 99532499 1001 86380 86390 1
533135 99533135 1001 86380 86390 1
533200 99533200 1001 86380 86390 1
533216 99533216 1001 86380 86390 1
533113 99533113 1001 86380 86390 1
533792 99533792 1001 86380 86390 1
533702 99533702 1001 86380 86390 1
533512 99533512 1001 86380 86390 1
533517 99533517 1001 86380 86390 1
533570 99533570 1001 86380 86390 1
533520 99533520 1001 86380 86390 1
533412 99533412 1001 86380 86390 1
533271 99533271 1001 86380 86390 1
533340 99533340 1001 86380 86390 1
533405 99533405 1001 86380 86390 1
533895 99533895 1001 86380 86390 1
533884 99533884 1001 86380 86390 1
534001 99534001 1001 86380 86390 1
534061 99534061 1001 86380 86390 1
534614 99534614 1001 86380 86390 1
534491 99534491 1001 86380 86390 1
534403 99534403 1001 86380 86390 1
534456 99534456 1001 86380 86390 1
534308 99534308 1001 86380 86390 1
534322 99534322 1001 86380 86390 1
534201 99534201 1001 86380 86390 1
534887 99534887 1001 86380 86390 1
535372 99535372 1001 86380 86390 1
535326 99535326 1001 86380 86390 1
535498 99535498 1001 86380 86390 1
535228 99535228 1001 86380 86390 1
535230 99535230 1001 86380 86390 1
535211 99535211 1001 86380 86390 1
535263 99535263 1001 86380 86390 1
534984 99534984 1001 86380 86390 1
535001 99535001 1001 86380 86390 1
535559 99535559 1001 86380 86390 1
535557 99535557 1001 86380 86390 1
536141 99536141 1001 86380 86390 1
536016 99536016 1001 86380 86390 1
536057 99536057 1001 86380 86390 1
535781 99535781 1001 86380 86390 1
535873 99535873 1001 86380 86390 1
535737 99535737 1001 86380 86390 1
535895 99535895 1001 86380 86390 1
536528 99536528 1001 86380 86390 1
536438 99536438 1001 86380 86390 1
536459 99536459 1001 86380 86390 1
536512 99536512 1001 86380 86390 1
536996 99536996 1001 86380 86390 1
537101 99537101 1001 86380 86390 1
537115 99537115 1001 86380 86390 1
536975 99536975 1001 86380 86390 1
537117 99537117 1001 86380 86390 1
536901 99536901 1001 86380 86390 1
536928 99536928 1001 86380 86390 1
536955 99536955 1001 86380 86390 1
536571 99536571 1001 86380 86390 1
536662 99536662 1001 86380 86390 1
536652 99536652 1001 86380 86390 1
536562 99536562 1001 86380 86390 1
536692 99536692 1001 86380 86390 1
537187 99537187 1001 86380 86390 1
537217 99537217 1001 86380 86390 1
537929 99537929 1001 86380 86390 1
537792 99537792 1001 86380 86390 1
537869 99537869 1001 86380 86390 1
537642 99537642 1001 86380 86390 1
537772 99537772 1001 86380 86390 1
537630 99537630 1001 86380 86390 1
537747 99537747 1001 86380 86390 1
537631 99537631 1001 86380 86390 1
537750 99537750 1001 86380 86390 1
537613 99537613 1001 86380 86390 1
537437 99537437 1001 86380 86390 1
537390 99537390 1001 86380 86390 1
538025 99538025 1001 86380 86390 1
538067 99538067 1001 86380 86390 1
538047 99538047 1001 86380 86390 1
538647 99538647 1001 86380 86390 1
538814 99538814 1001 86380 86390 1
538612 99538612 1001 86380 86390 1
538664 99538664 1001 86380 86390 1
538628 99538628 1001 86380 86390 1
538630 99538630 1001 86380 86390 1
538749 99538749 1001 86380 86390 1
538533 99538533 1001 86380 86390 1
538599 99538599 1001 86380 86390 1
538562 99538562 1001 86380 86390 1
538248 99538248 1001 86380 86390 1
538275 99538275 1001 86380 86390 1
539604 99539604 1001 86380 86390 1
539607 99539607 1001 86380 86390 1
539291 99539291 1001 86380 86390 1
539112 99539112 1001 86380 86390 1
539226 99539226 1001 86380 86390 1
539690 99539690 1001 86380 86390 1
539678 99539678 1001 86380 86390 1
539743 99539743 1001 86380 86390 1
539682 99539682 1001 86380 86390 1
539646 99539646 1001 86380 86390 1
539789 99539789 1001 86380 86390 1
539751 99539751 1001 86380 86390 1
539818 99539818 1001 86380 86390 1
540466 99540466 1001 86380 86390 1
540424 99540424 1001 86380 86390 1
540321 99540321 1001 86380 86390 1
540212 99540212 1001 86380 86390 1
540085 99540085 1001 86380 86390 1
540087 99540087 1001 86380 86390 1
540113 99540113 1001 86380 86390 1
540206 99540206 1001 86380 86390 1
540220 99540220 1001 86380 86390 1
539939 99539939 1001 86380 86390 1
539892 99539892 1001 86380 86390 1
539947 99539947 1001 86380 86390 1
539923 99539923 1001 86380 86390 1
540532 99540532 1001 86380 86390 1
540612 99540612 1001 86380 86390 1
541116 99541116 1001 86380 86390 1
541267 99541267 1001 86380 86390 1
541227 99541227 1001 86380 86390 1
541049 99541049 1001 86380 86390 1
540896 99540896 1001 86380 86390 1
540956 99540956 1001 86380 86390 1
540892 99540892 1001 86380 86390 1
540841 99540841 1001 86380 86390 1
540790 99540790 1001 86380 86390 1
541459 99541459 1001 86380 86390 1
541374 99541374 1001 86380 86390 1
542090 99542090 1001 86380 86390 1
542074 99542074 1001 86380 86390 1
542112 99542112 1001 86380 86390 1
541774 99541774 1001 86380 86390 1
541866 99541866 1001 86380 86390 1
541820 99541820 1001 86380 86390 1
541731 99541731 1001 86380 86390 1
541563 99541563 1001 86380 86390 1
541578 99541578 1001 86380 86390 1
541644 99541644 1001 86380 86390 1
541543 99541543 1001 86380 86390 1
541509 99541509 1001 86380 86390 1
541653 99541653 1001 86380 86390 1
542197 99542197 1001 86380 86390 1
542288 99542288 1001 86380 86390 1
542148 99542148 1001 86380 86390 1
542226 99542226 1001 86380 86390 1
542278 99542278 1001 86380 86390 1
542780 99542780 1001 86380 86390 1
542769 99542769 1001 86380 86390 1
542558 99542558 1001 86380 86390 1
542740 99542740 1001 86380 86390 1
542559 99542559 1001 86380 86390 1
542541 99542541 1001 86380 86390 1
542428 99542428 1001 86380 86390 1
542441 99542441 1001 86380 86390 1
542443 99542443 1001 86380 86390 1
542394 99542394 1001 86380 86390 1
543098 99543098 1001 86380 86390 1
543115 99543115 1001 86380 86390 1
543128 99543128 1001 86380 86390 1
543068 99543068 1001 86380 86390 1
542964 99542964 1001 86380 86390 1
543057 99543057 1001 86380 86390 1
543671 99543671 1001 86380 86390 1
543608 99543608 1001 86380 86390 1
543743 99543743 1001 86380 86390 1
543386 99543386 1001 86380 86390 1
543348 99543348 1001 86380 86390 1
543328 99543328 1001 86380 86390 1
543820 99543820 1001 86380 86390 1
543859 99543859 1001 86380 86390 1
543874 99543874 1001 86380 86390 1
543913 99543913 1001 86380 86390 1
543940 99543940 1001 86380 86390 1
543930 99543930 1001 86380 86390 1
543947 99543947 1001 86380 86390 1
544536 99544536 1001 86380 86390 1
544433 99544433 1001 86380 86390 1
544527 99544527 1001 86380 86390 1
544516 99544516 1001 86380 86390 1
544530 99544530 1001 86380 86390 1
544591 99544591 1001 86380 86390 1
544301 99544301 1001 86380 86390 1
544353 99544353 1001 86380 86390 1
544342 99544342 1001 86380 86390 1
544317 99544317 1001 86380 86390 1
544202 99544202 1001 86380 86390 1
544358 99544358 1001 86380 86390 1
544094 99544094 1001 86380 86390 1
544063 99544063 1001 86380 86390 1
544051 99544051 1001 86380 86390 1
544629 99544629 1001 86380 86390 1
430458 659 1001 18600 20517 1
422322 950 1001 36000 36417 1
400027 99400027 1001 86380 86390 1
400046 99400046 1001 86380 86390 1
400055 99400055 1001 86380 86390 1
400278 99400278 1001 86380 86390 1
400350 99400350 1001 86380 86390 1
400359 99400359 1001 86380 86390 1
400571 99400571 1001 86380 86390 1
400663 99400663 1001 86380 86390 1
400648 99400648 1001 86380 86390 1
400909 99400909 1001 86380 86390 1
400963 99400963 1001 86380 86390 1
401176 99401176 1001 86380 86390 1
401346 99401346 1001 86380 86390 1
401547 99401547 1001 86380 86390 1
401938 99401938 1001 86380 86390 1
402218 99402218 1001 86380 86390 1
402686 99402686 1001 86380 86390 1
402676 99402676 1001 86380 86390 1
402847 99402847 1001 86380 86390 1
402899 99402899 1001 86380 86390 1
403143 99403143 1001 86380 86390 1
403415 99403415 1001 86380 86390 1
403562 99403562 1001 86380 86390 1
403994 99403994 1001 86380 86390 1
404345 99404345 1001 86380 86390 1
404528 99404528 1001 86380 86390 1
404592 99404592 1001 86380 86390 1
404696 99404696 1001 86380 86390 1
404788 99404788 1001 86380 86390 1
404901 99404901 1001 86380 86390 1
405240 99405240 1001 86380 86390 1
405316 99405316 1001 86380 86390 1
405619 99405619 1001 86380 86390 1
405938 99405938 1001 86380 86390 1
406068 99406068 1001 86380 86390 1
406135 99406135 1001 86380 86390 1
406313 99406313 1001 86380 86390 1
406520 99406520 1001 86380 86390 1
406975 99406975 1001 86380 86390 1
406977 99406977 1001 86380 86390 1
406957 99406957 1001 86380 86390 1
407136 99407136 1001 86380 86390 1
407344 99407344 1001 86380 86390 1
407366 99407366 1001 86380 86390 1
407608 99407608 1001 86380 86390 1
407640 99407640 1001 86380 86390 1
407862 99407862 1001 86380 86390 1
407918 99407918 1001 86380 86390 1
407986 99407986 1001 86380 86390 1
408085 99408085 1001 86380 86390 1
408003 99408003 1001 86380 86390 1
408632 99408632 1001 86380 86390 1
408672 99408672 1001 86380 86390 1
409035 99409035 1001 86380 86390 1
409117 99409117 1001 86380 86390 1
409349 99409349 1001 86380 86390 1
409304 99409304 1001 86380 86390 1
409451 99409451 1001 86380 86390 1
409438 99409438 1001 86380 86390 1
409842 99409842 1001 86380 86390 1
409973 99409973 1001 86380 86390 1
409983 99409983 1001 86380 86390 1
409924 99409924 1001 86380 86390 1
410031 99410031 1001 86380 86390 1
410380 99410380 1001 86380 86390 1
410442 99410442 1001 86380 86390 1
410579 99410579 1001 86380 86390 1
410584 99410584 1001 86380 86390 1
410835 99410835 1001 86380 86390 1
411020 99411020 1001 86380 86390 1
411260 99411260 1001 86380 86390 1
411373 99411373 1001 86380 86390 1
411415 99411415 1001 86380 86390 1
411720 99411720 1001 86380 86390 1
411790 99411790 1001 86380 86390 1
411955 99411955 1001 86380 86390 1
411863 99411863 1001 86380 86390 1
412267 99412267 1001 86380 86390 1
412334 99412334 1001 86380 86390 1
413520 99413520 1001 86380 86390 1
413433 99413433 1001 86380 86390 1
413610 99413610 1001 86380 86390 1
413462 99413462 1001 86380 86390 1
413587 99413587 1001 86380 86390 1
412967 99412967 1001 86380 86390 1
412588 99412588 1001 86380 86390 1
412632 99412632 1001 86380 86390 1
413806 99413806 1001 86380 86390 1
413840 99413840 1001 86380 86390 1
413972 99413972 1001 86380 86390 1
414066 99414066 1001 86380 86390 1
413992 99413992 1001 86380 86390 1
414020 99414020 1001 86380 86390 1
413769 99413769 1001 86380 86390 1
413937 99413937 1001 86380 86390 1
414953 99414953 1001 86380 86390 1
415038 99415038 1001 86380 86390 1
415307 99415307 1001 86380 86390 1
414778 99414778 1001 86380 86390 1
414789 99414789 1001 86380 86390 1
414505 99414505 1001 86380 86390 1
415499 99415499 1001 86380 86390 1
415601 99415601 1001 86380 86390 1
415555 99415555 1001 86380 86390 1
415718 99415718 1001 86380 86390 1
416944 99416944 1001 86380 86390 1
416962 99416962 1001 86380 86390 1
416327 99416327 1001 86380 86390 1
415741 99415741 1001 86380 86390 1
415981 99415981 1001 86380 86390 1
417115 99417115 1001 86380 86390 1
417349 99417349 1001 86380 86390 1
417408 99417408 1001 86380 86390 1
418501 99418501 1001 86380 86390 1
418492 99418492 1001 86380 86390 1
418783 99418783 1001 86380 86390 1
418196 99418196 1001 86380 86390 1
418398 99418398 1001 86380 86390 1
418062 99418062 1001 86380 86390 1
418145 99418145 1001 86380 86390 1
418184 99418184 1001 86380 86390 1
418263 99418263 1001 86380 86390 1
417939 99417939 1001 86380 86390 1
417683 99417683 1001 86380 86390 1
417946 99417946 1001 86380 86390 1
417879 99417879 1001 86380 86390 1
417700 99417700 1001 86380 86390 1
417986 99417986 1001 86380 86390 1
418906 99418906 1001 86380 86390 1
419027 99419027 1001 86380 86390 1
418982 99418982 1001 86380 86390 1
418850 99418850 1001 86380 86390 1
419204 99419204 1001 86380 86390 1
420446 99420446 1001 86380 86390 1
420096 99420096 1001 86380 86390 1
420368 99420368 1001 86380 86390 1
420415 99420415 1001 86380 86390 1
419680 99419680 1001 86380 86390 1
419714 99419714 1001 86380 86390 1
419900 99419900 1001 86380 86390 1
419269 99419269 1001 86380 86390 1
419315 99419315 1001 86380 86390 1
419591 99419591 1001 86380 86390 1
420469 99420469 1001 86380 86390 1
420783 99420783 1001 86380 86390 1
420506 99420506 1001 86380 86390 1
420688 99420688 1001 86380 86390 1
420610 99420610 1001 86380 86390 1
421875 99421875 1001 86380 86390 1
421729 99421729 1001 86380 86390 1
421735 99421735 1001 86380 86390 1
421592 99421592 1001 86380 86390 1
421467 99421467 1001 86380 86390 1
421049 99421049 1001 86380 86390 1
420883 99420883 1001 86380 86390 1
420909 99420909 1001 86380 86390 1
422479 99422479 1001 86380 86390 1
422488 99422488 1001 86380 86390 1
423630 99423630 1001 86380 86390 1
423155 99423155 1001 86380 86390 1
422678 99422678 1001 86380 86390 1
422696 99422696 1001 86380 86390 1
422818 99422818 1001 86380 86390 1
422528 99422528 1001 86380 86390 1
423775 99423775 1001 86380 86390 1
423972 99423972 1001 86380 86390 1
424000 99424000 1001 86380 86390 1
425209 99425209 1001 86380 86390 1
424874 99424874 1001 86380 86390 1
424902 99424902 1001 86380 86390 1
424536 99424536 1001 86380 86390 1
424232 99424232 1001 86380 86390 1
425782 99425782 1001 86380 86390 1
425389 99425389 1001 86380 86390 1
425737 99425737 1001 86380 86390 1
426898 99426898 1001 86380 86390 1
426673 99426673 1001 86380 86390 1
426465 99426465 1001 86380 86390 1
426642 99426642 1001 86380 86390 1
425902 99425902 1001 86380 86390 1
426004 99426004 1001 86380 86390 1
425883 99425883 1001 86380 86390 1
427368 99427368 1001 86380 86390 1
427407 99427407 1001 86380 86390 1
428540 99428540 1001 86380 86390 1
428357 99428357 1001 86380 86390 1
428150 99428150 1001 86380 86390 1
427784 99427784 1001 86380 86390 1
427569 99427569 1001 86380 86390 1
427911 99427911 1001 86380 86390 1
428924 99428924 1001 86380 86390 1
428904 99428904 1001 86380 86390 1
430320 99430320 1001 86380 86390 1
430035 99430035 1001 86380 86390 1
430061 99430061 1001 86380 86390 1
429699 99429699 1001 86380 86390 1
429245 99429245 1001 86380 86390 1
429520 99429520 1001 86380 86390 1
430705 99430705 1001 86380 86390 1
429567 99429567 1001 86380 86390 1
432050 99432050 1001 86380 86390 1
431658 99431658 1001 86380 86390 1
431506 99431506 1001 86380 86390 1
431383 99431383 1001 86380 86390 1
431450 99431450 1001 86380 86390 1
431325 99431325 1001 86380 86390 1
431150 99431150 1001 86380 86390 1
432272 99432272 1001 86380 86390 1
432158 99432158 1001 86380 86390 1
433620 99433620 1001 86380 86390 1
433381 99433381 1001 86380 86390 1
433260 99433260 1001 86380 86390 1
432625 99432625 1001 86380 86390 1
432884 99432884 1001 86380 86390 1
432709 99432709 1001 86380 86390 1
433811 99433811 1001 86380 86390 1
433892 99433892 1001 86380 86390 1
433898 99433898 1001 86380 86390 1
433872 99433872 1001 86380 86390 1
435216 99435216 1001 86380 86390 1
435162 99435162 1001 86380 86390 1
435345 99435345 1001 86380 86390 1
435233 99435233 1001 86380 86390 1
435174 99435174 1001 86380 86390 1
434835 99434835 1001 86380 86390 1
434702 99434702 1001 86380 86390 1
434241 99434241 1001 86380 86390 1
434578 99434578 1001 86380 86390 1
434509 99434509 1001 86380 86390 1
435632 99435632 1001 86380 86390 1
435720 99435720 1001 86380 86390 1
435478 99435478 1001 86380 86390 1
437027 99437027 1001 86380 86390 1
436963 99436963 1001 86380 86390 1
436548 99436548 1001 86380 86390 1
436357 99436357 1001 86380 86390 1
436290 99436290 1001 86380 86390 1
436195 99436195 1001 86380 86390 1
435930 99435930 1001 86380 86390 1
436018 99436018 1001 86380 86390 1
436148 99436148 1001 86380 86390 1
436182 99436182 1001 86380 86390 1
300648 99300648 1001 86380 86390 1
300611 99300611 1001 86380 86390 1
300373 99300373 1001 86380 86390 1
300386 99300386 1001 86380 86390 1
300412 99300412 1001 86380 86390 1
300316 99300316 1001 86380 86390 1
300266 99300266 1001 86380 86390 1
300178 99300178 1001 86380 86390 1
300285 99300285 1001 86380 86390 1
300909 99300909 1001 86380 86390 1
300810 99300810 1001 86380 86390 1
300813 99300813 1001 86380 86390 1
301372 99301372 1001 86380 86390 1
301286 99301286 1001 86380 86390 1
301325 99301325 1001 86380 86390 1
301175 99301175 1001 86380 86390 1
301162 99301162 1001 86380 86390 1
301219 99301219 1001 86380 86390 1
301089 99301089 1001 86380 86390 1
301116 99301116 1001 86380 86390 1
301108 99301108 1001 86380 86390 1
301088 99301088 1001 86380 86390 1
301721 99301721 1001 86380 86390 1
301698 99301698 1001 86380 86390 1
301752 99301752 1001 86380 86390 1
301640 99301640 1001 86380 86390 1
302293 99302293 1001 86380 86390 1
302368 99302368 1001 86380 86390 1
302238 99302238 1001 86380 86390 1
302124 99302124 1001 86380 86390 1
302048 99302048 1001 86380 86390 1
302025 99302025 1001 86380 86390 1
302117 99302117 1001 86380 86390 1
301864 99301864 1001 86380 86390 1
301817 99301817 1001 86380 86390 1
301857 99301857 1001 86380 86390 1
301834 99301834 1001 86380 86390 1
302459 99302459 1001 86380 86390 1
302580 99302580 1001 86380 86390 1
302427 99302427 1001 86380 86390 1
303071 99303071 1001 86380 86390 1
303190 99303190 1001 86380 86390 1
303088 99303088 1001 86380 86390 1
303199 99303199 1001 86380 86390 1
303039 99303039 1001 86380 86390 1
302763 99302763 1001 86380 86390 1
302753 99302753 1001 86380 86390 1
302624 99302624 1001 86380 86390 1
302663 99302663 1001 86380 86390 1
303297 99303297 1001 86380 86390 1
303220 99303220 1001 86380 86390 1
303236 99303236 1001 86380 86390 1
303210 99303210 1001 86380 86390 1
303406 99303406 1001 86380 86390 1
303897 99303897 1001 86380 86390 1
303962 99303962 1001 86380 86390 1
304024 99304024 1001 86380 86390 1
303703 99303703 1001 86380 86390 1
303797 99303797 1001 86380 86390 1
303811 99303811 1001 86380 86390 1
303748 99303748 1001 86380 86390 1
303465 99303465 1001 86380 86390 1
303469 99303469 1001 86380 86390 1
303613 99303613 1001 86380 86390 1
303461 99303461 1001 86380 86390 1
304129 99304129 1001 86380 86390 1
304746 99304746 1001 86380 86390 1
304721 99304721 1001 86380 86390 1
304658 99304658 1001 86380 86390 1
304523 99304523 1001 86380 86390 1
304315 99304315 1001 86380 86390 1
304393 99304393 1001 86380 86390 1
304927 99304927 1001 86380 86390 1
305010 99305010 1001 86380 86390 1
305505 99305505 1001 86380 86390 1
305483 99305483 1001 86380 86390 1
305485 99305485 1001 86380 86390 1
305524 99305524 1001 86380 86390 1
305605 99305605 1001 86380 86390 1
305302 99305302 1001 86380 86390 1
305284 99305284 1001 86380 86390 1
305194 99305194 1001 86380 86390 1
305225 99305225 1001 86380 86390 1
305153 99305153 1001 86380 86390 1
305089 99305089 1001 86380 86390 1
500053 99500053 1001 86380 86390 1
500030 99500030 1001 86380 86390 1
500614 99500614 1001 86380 86390 1
500800 99500800 1001 86380 86390 1
500656 99500656 1001 86380 86390 1
500517 99500517 1001 86380 86390 1
500597 99500597 1001 86380 86390 1
500445 99500445 1001 86380 86390 1
500510 99500510 1001 86380 86390 1
500486 99500486 1001 86380 86390 1
500488 99500488 1001 86380 86390 1
500257 99500257 1001 86380 86390 1
500391 99500391 1001 86380 86390 1
500353 99500353 1001 86380 86390 1
500294 99500294 1001 86380 86390 1
500371 99500371 1001 86380 86390 1
500888 99500888 1001 86380 86390 1
500960 99500960 1001 86380 86390 1
500961 99500961 1001 86380 86390 1
500990 99500990 1001 86380 86390 1
501605 99501605 1001 86380 86390 1
501608 99501608 1001 86380 86390 1
501488 99501488 1001 86380 86390 1
501442 99501442 1001 86380 86390 1
501455 99501455 1001 86380 86390 1
501628 99501628 1001 86380 86390 1
501536 99501536 1001 86380 86390 1
501343 99501343 1001 86380 86390 1
501421 99501421 1001 86380 86390 1
501260 99501260 1001 86380 86390 1
501379 99501379 1001 86380 86390 1
501236 99501236 1001 86380 86390 1
501341 99501341 1001 86380 86390 1
501195 99501195 1001 86380 86390 1
501027 99501027 1001 86380 86390 1
501223 99501223 1001 86380 86390 1
501055 99501055 1001 86380 86390 1
501081 99501081 1001 86380 86390 1
501845 99501845 1001 86380 86390 1
501760 99501760 1001 86380 86390 1
501709 99501709 1001 86380 86390 1
502222 99502222 1001 86380 86390 1
502257 99502257 1001 86380 86390 1
502245 99502245 1001 86380 86390 1
502015 99502015 1001 86380 86390 1
502004 99502004 1001 86380 86390 1
501940 99501940 1001 86380 86390 1
502593 99502593 1001 86380 86390 1
502582 99502582 1001 86380 86390 1
502479 99502479 1001 86380 86390 1
502467 99502467 1001 86380 86390 1
502600 99502600 1001 86380 86390 1
503048 99503048 1001 86380 86390 1
502980 99502980 1001 86380 86390 1
502827 99502827 1001 86380 86390 1
502752 99502752 1001 86380 86390 1
502693 99502693 1001 86380 86390 1
503460 99503460 1001 86380 86390 1
503427 99503427 1001 86380 86390 1
503467 99503467 1001 86380 86390 1
503442 99503442 1001 86380 86390 1
503949 99503949 1001 86380 86390 1
503748 99503748 1001 86380 86390 1
503813 99503813 1001 86380 86390 1
503763 99503763 1001 86380 86390 1
503843 99503843 1001 86380 86390 1
503526 99503526 1001 86380 86390 1
503683 99503683 1001 86380 86390 1
503573 99503573 1001 86380 86390 1
504257 99504257 1001 86380 86390 1
504297 99504297 1001 86380 86390 1
504130 99504130 1001 86380 86390 1
504263 99504263 1001 86380 86390 1
504134 99504134 1001 86380 86390 1
504899 99504899 1001 86380 86390 1
504757 99504757 1001 86380 86390 1
504663 99504663 1001 86380 86390 1
504631 99504631 1001 86380 86390 1
504380 99504380 1001 86380 86390 1
504474 99504474 1001 86380 86390 1
504980 99504980 1001 86380 86390 1
505019 99505019 1001 86380 86390 1
504994 99504994 1001 86380 86390 1
505137 99505137 1001 86380 86390 1
504963 99504963 1001 86380 86390 1
505770 99505770 1001 86380 86390 1
505745 99505745 1001 86380 86390 1
505685 99505685 1001 86380 86390 1
505609 99505609 1001 86380 86390 1
505751 99505751 1001 86380 86390 1
505652 99505652 1001 86380 86390 1
505411 99505411 1001 86380 86390 1
505437 99505437 1001 86380 86390 1
505479 99505479 1001 86380 86390 1
505378 99505378 1001 86380 86390 1
505434 99505434 1001 86380 86390 1
505305 99505305 1001 86380 86390 1
505336 99505336 1001 86380 86390 1
505233 99505233 1001 86380 86390 1
505339 99505339 1001 86380 86390 1
505210 99505210 1001 86380 86390 1
505301 99505301 1001 86380 86390 1
505872 99505872 1001 86380 86390 1
505899 99505899 1001 86380 86390 1
505817 99505817 1001 86380 86390 1
506457 99506457 1001 86380 86390 1
506448 99506448 1001 86380 86390 1
506427 99506427 1001 86380 86390 1
506287 99506287 1001 86380 86390 1
506291 99506291 1001 86380 86390 1
506240 99506240 1001 86380 86390 1
506319 99506319 1001 86380 86390 1
506046 99506046 1001 86380 86390 1
506008 99506008 1001 86380 86390 1
506150 99506150 1001 86380 86390 1
506600 99506600 1001 86380 86390 1
506719 99506719 1001 86380 86390 1
506669 99506669 1001 86380 86390 1
507375 99507375 1001 86380 86390 1
507350 99507350 1001 86380 86390 1
507037 99507037 1001 86380 86390 1
507028 99507028 1001 86380 86390 1
507094 99507094 1001 86380 86390 1
507201 99507201 1001 86380 86390 1
506866 99506866 1001 86380 86390 1
506918 99506918 1001 86380 86390 1
506828 99506828 1001 86380 86390 1
506855 99506855 1001 86380 86390 1
507524 99507524 1001 86380 86390 1
507437 99507437 1001 86380 86390 1
507481 99507481 1001 86380 86390 1
507535 99507535 1001 86380 86390 1
507548 99507548 1001 86380 86390 1
508056 99508056 1001 86380 86390 1
508202 99508202 1001 86380 86390 1
507991 99507991 1001 86380 86390 1
507770 99507770 1001 86380 86390 1
507811 99507811 1001 86380 86390 1
507672 99507672 1001 86380 86390 1
508278 99508278 1001 86380 86390 1
508265 99508265 1001 86380 86390 1
508332 99508332 1001 86380 86390 1
508359 99508359 1001 86380 86390 1
508910 99508910 1001 86380 86390 1
508955 99508955 1001 86380 86390 1
509020 99509020 1001 86380 86390 1
508832 99508832 1001 86380 86390 1
508782 99508782 1001 86380 86390 1
508801 99508801 1001 86380 86390 1
508638 99508638 1001 86380 86390 1
508640 99508640 1001 86380 86390 1
508628 99508628 1001 86380 86390 1
508526 99508526 1001 86380 86390 1
508528 99508528 1001 86380 86390 1
508516 99508516 1001 86380 86390 1
509141 99509141 1001 86380 86390 1
509209 99509209 1001 86380 86390 1
509863 99509863 1001 86380 86390 1
509709 99509709 1001 86380 86390 1
509840 99509840 1001 86380 86390 1
509737 99509737 1001 86380 86390 1
509803 99509803 1001 86380 86390 1
509741 99509741 1001 86380 86390 1
509718 99509718 1001 86380 86390 1
509731 99509731 1001 86380 86390 1
509783 99509783 1001 86380 86390 1
509527 99509527 1001 86380 86390 1
509543 99509543 1001 86380 86390 1
509371 99509371 1001 86380 86390 1
509281 99509281 1001 86380 86390 1
509296 99509296 1001 86380 86390 1
509344 99509344 1001 86380 86390 1
509305 99509305 1001 86380 86390 1
509953 99509953 1001 86380 86390 1
510033 99510033 1001 86380 86390 1
510051 99510051 1001 86380 86390 1
510103 99510103 1001 86380 86390 1
510655 99510655 1001 86380 86390 1
510604 99510604 1001 86380 86390 1
510619 99510619 1001 86380 86390 1
510713 99510713 1001 86380 86390 1
510649 99510649 1001 86380 86390 1
510458 99510458 1001 86380 86390 1
510198 99510198 1001 86380 86390 1
510238 99510238 1001 86380 86390 1
510285 99510285 1001 86380 86390 1
510802 99510802 1001 86380 86390 1
511401 99511401 1001 86380 86390 1
511422 99511422 1001 86380 86390 1
511264 99511264 1001 86380 86390 1
511332 99511332 1001 86380 86390 1
511028 99511028 1001 86380 86390 1
511054 99511054 1001 86380 86390 1
510978 99510978 1001 86380 86390 1
510991 99510991 1001 86380 86390 1
511071 99511071 1001 86380 86390 1
511736 99511736 1001 86380 86390 1
512279 99512279 1001 86380 86390 1
512205 99512205 1001 86380 86390 1
512148 99512148 1001 86380 86390 1
511999 99511999 1001 86380 86390 1
511889 99511889 1001 86380 86390 1
511818 99511818 1001 86380 86390 1
511844 99511844 1001 86380 86390 1
511910 99511910 1001 86380 86390 1
512513 99512513 1001 86380 86390 1
512502 99512502 1001 86380 86390 1
513017 99513017 1001 86380 86390 1
513048 99513048 1001 86380 86390 1
512957 99512957 1001 86380 86390 1
512728 99512728 1001 86380 86390 1
512742 99512742 1001 86380 86390 1
512640 99512640 1001 86380 86390 1
512771 99512771 1001 86380 86390 1
512591 99512591 1001 86380 86390 1
512643 99512643 1001 86380 86390 1
512713 99512713 1001 86380 86390 1
513910 99513910 1001 86380 86390 1
513813 99513813 1001 86380 86390 1
513751 99513751 1001 86380 86390 1
513718 99513718 1001 86380 86390 1
513501 99513501 1001 86380 86390 1
513476 99513476 1001 86380 86390 1
513464 99513464 1001 86380 86390 1
513417 99513417 1001 86380 86390 1
513547 99513547 1001 86380 86390 1
513522 99513522 1001 86380 86390 1
513616 99513616 1001 86380 86390 1
514135 99514135 1001 86380 86390 1
514834 99514834 1001 86380 86390 1
514661 99514661 1001 86380 86390 1
514702 99514702 1001 86380 86390 1
514535 99514535 1001 86380 86390 1
514472 99514472 1001 86380 86390 1
514552 99514552 1001 86380 86390 1
514301 99514301 1001 86380 86390 1
514276 99514276 1001 86380 86390 1
514393 99514393 1001 86380 86390 1
514264 99514264 1001 86380 86390 1
514395 99514395 1001 86380 86390 1
514439 99514439 1001 86380 86390 1
514246 99514246 1001 86380 86390 1
514442 99514442 1001 86380 86390 1
514261 99514261 1001 86380 86390 1
514985 99514985 1001 86380 86390 1
514990 99514990 1001 86380 86390 1
515622 99515622 1001 86380 86390 1
515667 99515667 1001 86380 86390 1
515619 99515619 1001 86380 86390 1
515414 99515414 1001 86380 86390 1
515304 99515304 1001 86380 86390 1
515435 99515435 1001 86380 86390 1
515477 99515477 1001 86380 86390 1
[truncated: 4,071,890 more chars]
