# Supplementary material for: Fast and near-optimal monitoring for healthcare acquired infection outbreaks
Source: PLoS Comput Biol. 2019 Sep 16;15(9):e1007284. doi: 10.1371/journal.pcbi.1007284 (PMC6762212; doi:10.1371/journal.pcbi.1007284)
Supplement: S2 Data — (ZIP) [file pcbi.1007284.s007.zip › MobilityLogs2/HAISE_Carilion_all_visits_day_153.txt]

#Person location Sublocation StartTime EndTime Type
426159 696 1001 16140 16737 1
408593 210 1001 48600 48957 1
403421 212 1001 83700 84297 1
501172 892 1002 51754 55210 1
517716 825 1002 33479 40351 1
526189 1113 1002 43804 51871 1
540295 733 1002 27631 41278 1
400215 99400215 1001 86380 86390 1
400129 99400129 1001 86380 86390 1
400232 99400232 1001 86380 86390 1
400365 99400365 1001 86380 86390 1
400711 99400711 1001 86380 86390 1
400663 99400663 1001 86380 86390 1
400682 99400682 1001 86380 86390 1
400747 99400747 1001 86380 86390 1
400964 99400964 1001 86380 86390 1
401257 99401257 1001 86380 86390 1
401248 99401248 1001 86380 86390 1
401287 99401287 1001 86380 86390 1
401280 99401280 1001 86380 86390 1
401575 99401575 1001 86380 86390 1
401663 99401663 1001 86380 86390 1
401783 99401783 1001 86380 86390 1
401900 99401900 1001 86380 86390 1
401949 99401949 1001 86380 86390 1
402232 99402232 1001 86380 86390 1
402321 99402321 1001 86380 86390 1
402585 99402585 1001 86380 86390 1
402728 99402728 1001 86380 86390 1
402734 99402734 1001 86380 86390 1
403405 99403405 1001 86380 86390 1
403438 99403438 1001 86380 86390 1
403538 99403538 1001 86380 86390 1
403705 99403705 1001 86380 86390 1
403770 99403770 1001 86380 86390 1
403819 99403819 1001 86380 86390 1
403826 99403826 1001 86380 86390 1
403760 99403760 1001 86380 86390 1
404056 99404056 1001 86380 86390 1
404198 99404198 1001 86380 86390 1
404154 99404154 1001 86380 86390 1
404459 99404459 1001 86380 86390 1
404528 99404528 1001 86380 86390 1
405016 99405016 1001 86380 86390 1
405261 99405261 1001 86380 86390 1
405349 99405349 1001 86380 86390 1
405674 99405674 1001 86380 86390 1
405838 99405838 1001 86380 86390 1
405831 99405831 1001 86380 86390 1
406203 99406203 1001 86380 86390 1
406907 99406907 1001 86380 86390 1
406993 99406993 1001 86380 86390 1
407175 99407175 1001 86380 86390 1
407230 99407230 1001 86380 86390 1
407238 99407238 1001 86380 86390 1
407185 99407185 1001 86380 86390 1
407615 99407615 1001 86380 86390 1
407679 99407679 1001 86380 86390 1
407881 99407881 1001 86380 86390 1
407768 99407768 1001 86380 86390 1
407962 99407962 1001 86380 86390 1
408143 99408143 1001 86380 86390 1
408288 99408288 1001 86380 86390 1
408322 99408322 1001 86380 86390 1
408359 99408359 1001 86380 86390 1
408481 99408481 1001 86380 86390 1
408459 99408459 1001 86380 86390 1
408590 99408590 1001 86380 86390 1
408704 99408704 1001 86380 86390 1
408723 99408723 1001 86380 86390 1
408846 99408846 1001 86380 86390 1
408998 99408998 1001 86380 86390 1
408983 99408983 1001 86380 86390 1
409284 99409284 1001 86380 86390 1
409249 99409249 1001 86380 86390 1
409198 99409198 1001 86380 86390 1
409423 99409423 1001 86380 86390 1
409563 99409563 1001 86380 86390 1
409596 99409596 1001 86380 86390 1
409631 99409631 1001 86380 86390 1
409618 99409618 1001 86380 86390 1
409828 99409828 1001 86380 86390 1
409963 99409963 1001 86380 86390 1
410133 99410133 1001 86380 86390 1
410161 99410161 1001 86380 86390 1
410291 99410291 1001 86380 86390 1
410395 99410395 1001 86380 86390 1
410439 99410439 1001 86380 86390 1
410447 99410447 1001 86380 86390 1
410473 99410473 1001 86380 86390 1
410802 99410802 1001 86380 86390 1
410745 99410745 1001 86380 86390 1
410815 99410815 1001 86380 86390 1
411495 99411495 1001 86380 86390 1
411735 99411735 1001 86380 86390 1
411819 99411819 1001 86380 86390 1
411806 99411806 1001 86380 86390 1
412254 99412254 1001 86380 86390 1
412474 99412474 1001 86380 86390 1
413293 99413293 1001 86380 86390 1
413302 99413302 1001 86380 86390 1
413671 99413671 1001 86380 86390 1
413465 99413465 1001 86380 86390 1
413129 99413129 1001 86380 86390 1
413082 99413082 1001 86380 86390 1
413238 99413238 1001 86380 86390 1
412752 99412752 1001 86380 86390 1
412826 99412826 1001 86380 86390 1
412827 99412827 1001 86380 86390 1
412707 99412707 1001 86380 86390 1
412765 99412765 1001 86380 86390 1
412687 99412687 1001 86380 86390 1
412835 99412835 1001 86380 86390 1
412522 99412522 1001 86380 86390 1
412543 99412543 1001 86380 86390 1
414012 99414012 1001 86380 86390 1
413835 99413835 1001 86380 86390 1
413793 99413793 1001 86380 86390 1
413774 99413774 1001 86380 86390 1
413918 99413918 1001 86380 86390 1
415311 99415311 1001 86380 86390 1
415190 99415190 1001 86380 86390 1
415086 99415086 1001 86380 86390 1
414571 99414571 1001 86380 86390 1
414815 99414815 1001 86380 86390 1
414376 99414376 1001 86380 86390 1
414407 99414407 1001 86380 86390 1
415386 99415386 1001 86380 86390 1
416843 99416843 1001 86380 86390 1
416601 99416601 1001 86380 86390 1
416750 99416750 1001 86380 86390 1
416219 99416219 1001 86380 86390 1
416425 99416425 1001 86380 86390 1
416426 99416426 1001 86380 86390 1
416359 99416359 1001 86380 86390 1
415862 99415862 1001 86380 86390 1
415819 99415819 1001 86380 86390 1
415981 99415981 1001 86380 86390 1
416138 99416138 1001 86380 86390 1
417117 99417117 1001 86380 86390 1
417038 99417038 1001 86380 86390 1
417062 99417062 1001 86380 86390 1
417561 99417561 1001 86380 86390 1
417413 99417413 1001 86380 86390 1
417516 99417516 1001 86380 86390 1
418774 99418774 1001 86380 86390 1
418372 99418372 1001 86380 86390 1
418284 99418284 1001 86380 86390 1
418369 99418369 1001 86380 86390 1
417738 99417738 1001 86380 86390 1
417744 99417744 1001 86380 86390 1
417753 99417753 1001 86380 86390 1
419112 99419112 1001 86380 86390 1
418975 99418975 1001 86380 86390 1
419129 99419129 1001 86380 86390 1
420256 99420256 1001 86380 86390 1
420086 99420086 1001 86380 86390 1
420210 99420210 1001 86380 86390 1
420060 99420060 1001 86380 86390 1
419316 99419316 1001 86380 86390 1
419250 99419250 1001 86380 86390 1
419329 99419329 1001 86380 86390 1
420584 99420584 1001 86380 86390 1
420805 99420805 1001 86380 86390 1
421740 99421740 1001 86380 86390 1
421840 99421840 1001 86380 86390 1
422040 99422040 1001 86380 86390 1
421926 99421926 1001 86380 86390 1
421721 99421721 1001 86380 86390 1
422106 99422106 1001 86380 86390 1
421886 99421886 1001 86380 86390 1
421613 99421613 1001 86380 86390 1
421675 99421675 1001 86380 86390 1
421492 99421492 1001 86380 86390 1
421258 99421258 1001 86380 86390 1
420915 99420915 1001 86380 86390 1
421147 99421147 1001 86380 86390 1
421240 99421240 1001 86380 86390 1
420901 99420901 1001 86380 86390 1
420909 99420909 1001 86380 86390 1
422222 99422222 1001 86380 86390 1
422208 99422208 1001 86380 86390 1
422451 99422451 1001 86380 86390 1
422268 99422268 1001 86380 86390 1
423660 99423660 1001 86380 86390 1
423317 99423317 1001 86380 86390 1
423449 99423449 1001 86380 86390 1
423663 99423663 1001 86380 86390 1
423716 99423716 1001 86380 86390 1
423456 99423456 1001 86380 86390 1
423669 99423669 1001 86380 86390 1
423432 99423432 1001 86380 86390 1
422806 99422806 1001 86380 86390 1
422542 99422542 1001 86380 86390 1
422925 99422925 1001 86380 86390 1
422865 99422865 1001 86380 86390 1
423915 99423915 1001 86380 86390 1
423942 99423942 1001 86380 86390 1
423796 99423796 1001 86380 86390 1
423999 99423999 1001 86380 86390 1
423983 99423983 1001 86380 86390 1
425321 99425321 1001 86380 86390 1
425150 99425150 1001 86380 86390 1
425257 99425257 1001 86380 86390 1
425180 99425180 1001 86380 86390 1
425160 99425160 1001 86380 86390 1
425095 99425095 1001 86380 86390 1
425289 99425289 1001 86380 86390 1
425043 99425043 1001 86380 86390 1
424942 99424942 1001 86380 86390 1
424839 99424839 1001 86380 86390 1
424796 99424796 1001 86380 86390 1
424584 99424584 1001 86380 86390 1
425436 99425436 1001 86380 86390 1
425697 99425697 1001 86380 86390 1
425459 99425459 1001 86380 86390 1
426790 99426790 1001 86380 86390 1
426920 99426920 1001 86380 86390 1
427025 99427025 1001 86380 86390 1
426325 99426325 1001 86380 86390 1
426634 99426634 1001 86380 86390 1
426067 99426067 1001 86380 86390 1
425900 99425900 1001 86380 86390 1
427388 99427388 1001 86380 86390 1
427288 99427288 1001 86380 86390 1
427171 99427171 1001 86380 86390 1
427277 99427277 1001 86380 86390 1
427189 99427189 1001 86380 86390 1
428223 99428223 1001 86380 86390 1
427534 99427534 1001 86380 86390 1
427883 99427883 1001 86380 86390 1
428785 99428785 1001 86380 86390 1
429019 99429019 1001 86380 86390 1
428847 99428847 1001 86380 86390 1
428797 99428797 1001 86380 86390 1
430258 99430258 1001 86380 86390 1
430083 99430083 1001 86380 86390 1
430349 99430349 1001 86380 86390 1
430007 99430007 1001 86380 86390 1
429791 99429791 1001 86380 86390 1
429943 99429943 1001 86380 86390 1
429347 99429347 1001 86380 86390 1
429257 99429257 1001 86380 86390 1
429456 99429456 1001 86380 86390 1
430644 99430644 1001 86380 86390 1
430632 99430632 1001 86380 86390 1
432025 99432025 1001 86380 86390 1
431688 99431688 1001 86380 86390 1
431171 99431171 1001 86380 86390 1
431130 99431130 1001 86380 86390 1
431011 99431011 1001 86380 86390 1
431138 99431138 1001 86380 86390 1
432324 99432324 1001 86380 86390 1
432277 99432277 1001 86380 86390 1
432418 99432418 1001 86380 86390 1
432363 99432363 1001 86380 86390 1
433403 99433403 1001 86380 86390 1
433472 99433472 1001 86380 86390 1
433241 99433241 1001 86380 86390 1
433297 99433297 1001 86380 86390 1
433193 99433193 1001 86380 86390 1
432935 99432935 1001 86380 86390 1
432918 99432918 1001 86380 86390 1
432606 99432606 1001 86380 86390 1
432811 99432811 1001 86380 86390 1
432514 99432514 1001 86380 86390 1
433767 99433767 1001 86380 86390 1
435106 99435106 1001 86380 86390 1
434622 99434622 1001 86380 86390 1
434764 99434764 1001 86380 86390 1
434921 99434921 1001 86380 86390 1
434924 99434924 1001 86380 86390 1
434647 99434647 1001 86380 86390 1
434428 99434428 1001 86380 86390 1
434540 99434540 1001 86380 86390 1
434182 99434182 1001 86380 86390 1
434388 99434388 1001 86380 86390 1
434526 99434526 1001 86380 86390 1
434313 99434313 1001 86380 86390 1
435862 99435862 1001 86380 86390 1
436802 99436802 1001 86380 86390 1
437156 99437156 1001 86380 86390 1
436771 99436771 1001 86380 86390 1
437062 99437062 1001 86380 86390 1
436947 99436947 1001 86380 86390 1
436683 99436683 1001 86380 86390 1
436638 99436638 1001 86380 86390 1
436461 99436461 1001 86380 86390 1
436722 99436722 1001 86380 86390 1
435930 99435930 1001 86380 86390 1
437300 99437300 1001 86380 86390 1
300037 99300037 1001 86380 86390 1
300589 99300589 1001 86380 86390 1
300346 99300346 1001 86380 86390 1
300412 99300412 1001 86380 86390 1
300224 99300224 1001 86380 86390 1
300239 99300239 1001 86380 86390 1
300180 99300180 1001 86380 86390 1
300910 99300910 1001 86380 86390 1
300889 99300889 1001 86380 86390 1
301377 99301377 1001 86380 86390 1
301173 99301173 1001 86380 86390 1
301149 99301149 1001 86380 86390 1
301230 99301230 1001 86380 86390 1
301000 99301000 1001 86380 86390 1
301004 99301004 1001 86380 86390 1
300966 99300966 1001 86380 86390 1
301047 99301047 1001 86380 86390 1
301592 99301592 1001 86380 86390 1
301625 99301625 1001 86380 86390 1
301732 99301732 1001 86380 86390 1
302201 99302201 1001 86380 86390 1
302293 99302293 1001 86380 86390 1
302351 99302351 1001 86380 86390 1
302354 99302354 1001 86380 86390 1
302219 99302219 1001 86380 86390 1
302196 99302196 1001 86380 86390 1
302369 99302369 1001 86380 86390 1
302126 99302126 1001 86380 86390 1
301972 99301972 1001 86380 86390 1
302038 99302038 1001 86380 86390 1
302141 99302141 1001 86380 86390 1
301978 99301978 1001 86380 86390 1
302006 99302006 1001 86380 86390 1
301812 99301812 1001 86380 86390 1
301790 99301790 1001 86380 86390 1
301935 99301935 1001 86380 86390 1
301847 99301847 1001 86380 86390 1
301874 99301874 1001 86380 86390 1
302509 99302509 1001 86380 86390 1
302424 99302424 1001 86380 86390 1
302570 99302570 1001 86380 86390 1
302584 99302584 1001 86380 86390 1
302823 99302823 1001 86380 86390 1
302981 99302981 1001 86380 86390 1
302895 99302895 1001 86380 86390 1
302731 99302731 1001 86380 86390 1
302617 99302617 1001 86380 86390 1
302787 99302787 1001 86380 86390 1
302712 99302712 1001 86380 86390 1
303359 99303359 1001 86380 86390 1
303244 99303244 1001 86380 86390 1
303328 99303328 1001 86380 86390 1
303290 99303290 1001 86380 86390 1
303971 99303971 1001 86380 86390 1
304009 99304009 1001 86380 86390 1
303962 99303962 1001 86380 86390 1
303865 99303865 1001 86380 86390 1
303758 99303758 1001 86380 86390 1
303512 99303512 1001 86380 86390 1
303565 99303565 1001 86380 86390 1
304152 99304152 1001 86380 86390 1
304154 99304154 1001 86380 86390 1
304180 99304180 1001 86380 86390 1
304064 99304064 1001 86380 86390 1
304770 99304770 1001 86380 86390 1
304832 99304832 1001 86380 86390 1
304817 99304817 1001 86380 86390 1
304769 99304769 1001 86380 86390 1
304556 99304556 1001 86380 86390 1
304355 99304355 1001 86380 86390 1
304319 99304319 1001 86380 86390 1
304276 99304276 1001 86380 86390 1
304328 99304328 1001 86380 86390 1
304974 99304974 1001 86380 86390 1
305028 99305028 1001 86380 86390 1
305585 99305585 1001 86380 86390 1
305613 99305613 1001 86380 86390 1
305298 99305298 1001 86380 86390 1
305389 99305389 1001 86380 86390 1
305436 99305436 1001 86380 86390 1
305262 99305262 1001 86380 86390 1
305095 99305095 1001 86380 86390 1
305267 99305267 1001 86380 86390 1
305153 99305153 1001 86380 86390 1
305231 99305231 1001 86380 86390 1
305180 99305180 1001 86380 86390 1
500068 99500068 1001 86380 86390 1
305689 99305689 1001 86380 86390 1
500060 99500060 1001 86380 86390 1
500810 99500810 1001 86380 86390 1
500767 99500767 1001 86380 86390 1
500787 99500787 1001 86380 86390 1
500745 99500745 1001 86380 86390 1
500655 99500655 1001 86380 86390 1
500441 99500441 1001 86380 86390 1
500572 99500572 1001 86380 86390 1
500445 99500445 1001 86380 86390 1
500567 99500567 1001 86380 86390 1
500362 99500362 1001 86380 86390 1
500342 99500342 1001 86380 86390 1
500849 99500849 1001 86380 86390 1
500957 99500957 1001 86380 86390 1
501588 99501588 1001 86380 86390 1
501391 99501391 1001 86380 86390 1
501263 99501263 1001 86380 86390 1
501111 99501111 1001 86380 86390 1
501100 99501100 1001 86380 86390 1
501075 99501075 1001 86380 86390 1
501102 99501102 1001 86380 86390 1
501650 99501650 1001 86380 86390 1
501744 99501744 1001 86380 86390 1
501667 99501667 1001 86380 86390 1
502354 99502354 1001 86380 86390 1
502385 99502385 1001 86380 86390 1
502272 99502272 1001 86380 86390 1
502349 99502349 1001 86380 86390 1
502100 99502100 1001 86380 86390 1
501907 99501907 1001 86380 86390 1
502644 99502644 1001 86380 86390 1
502636 99502636 1001 86380 86390 1
503219 99503219 1001 86380 86390 1
503117 99503117 1001 86380 86390 1
503119 99503119 1001 86380 86390 1
503223 99503223 1001 86380 86390 1
503185 99503185 1001 86380 86390 1
503227 99503227 1001 86380 86390 1
503049 99503049 1001 86380 86390 1
503038 99503038 1001 86380 86390 1
502815 99502815 1001 86380 86390 1
502860 99502860 1001 86380 86390 1
502799 99502799 1001 86380 86390 1
503392 99503392 1001 86380 86390 1
503459 99503459 1001 86380 86390 1
503488 99503488 1001 86380 86390 1
503373 99503373 1001 86380 86390 1
503374 99503374 1001 86380 86390 1
503314 99503314 1001 86380 86390 1
503925 99503925 1001 86380 86390 1
504005 99504005 1001 86380 86390 1
504019 99504019 1001 86380 86390 1
504039 99504039 1001 86380 86390 1
503936 99503936 1001 86380 86390 1
503736 99503736 1001 86380 86390 1
503790 99503790 1001 86380 86390 1
503806 99503806 1001 86380 86390 1
503562 99503562 1001 86380 86390 1
503605 99503605 1001 86380 86390 1
503662 99503662 1001 86380 86390 1
504306 99504306 1001 86380 86390 1
504855 99504855 1001 86380 86390 1
504944 99504944 1001 86380 86390 1
504808 99504808 1001 86380 86390 1
504839 99504839 1001 86380 86390 1
504666 99504666 1001 86380 86390 1
504684 99504684 1001 86380 86390 1
504673 99504673 1001 86380 86390 1
504443 99504443 1001 86380 86390 1
504356 99504356 1001 86380 86390 1
504461 99504461 1001 86380 86390 1
505002 99505002 1001 86380 86390 1
505741 99505741 1001 86380 86390 1
505724 99505724 1001 86380 86390 1
505699 99505699 1001 86380 86390 1
505584 99505584 1001 86380 86390 1
505691 99505691 1001 86380 86390 1
505397 99505397 1001 86380 86390 1
505450 99505450 1001 86380 86390 1
505430 99505430 1001 86380 86390 1
505346 99505346 1001 86380 86390 1
505187 99505187 1001 86380 86390 1
505910 99505910 1001 86380 86390 1
505840 99505840 1001 86380 86390 1
505970 99505970 1001 86380 86390 1
506494 99506494 1001 86380 86390 1
506443 99506443 1001 86380 86390 1
506497 99506497 1001 86380 86390 1
506209 99506209 1001 86380 86390 1
506302 99506302 1001 86380 86390 1
506280 99506280 1001 86380 86390 1
506256 99506256 1001 86380 86390 1
506052 99506052 1001 86380 86390 1
506623 99506623 1001 86380 86390 1
506600 99506600 1001 86380 86390 1
506795 99506795 1001 86380 86390 1
506708 99506708 1001 86380 86390 1
507230 99507230 1001 86380 86390 1
507348 99507348 1001 86380 86390 1
507245 99507245 1001 86380 86390 1
507405 99507405 1001 86380 86390 1
507275 99507275 1001 86380 86390 1
507306 99507306 1001 86380 86390 1
507035 99507035 1001 86380 86390 1
507025 99507025 1001 86380 86390 1
507209 99507209 1001 86380 86390 1
507110 99507110 1001 86380 86390 1
507072 99507072 1001 86380 86390 1
507164 99507164 1001 86380 86390 1
506957 99506957 1001 86380 86390 1
506855 99506855 1001 86380 86390 1
506897 99506897 1001 86380 86390 1
506849 99506849 1001 86380 86390 1
508224 99508224 1001 86380 86390 1
508141 99508141 1001 86380 86390 1
508018 99508018 1001 86380 86390 1
507984 99507984 1001 86380 86390 1
508025 99508025 1001 86380 86390 1
507885 99507885 1001 86380 86390 1
507887 99507887 1001 86380 86390 1
507761 99507761 1001 86380 86390 1
507830 99507830 1001 86380 86390 1
507834 99507834 1001 86380 86390 1
508375 99508375 1001 86380 86390 1
508380 99508380 1001 86380 86390 1
508408 99508408 1001 86380 86390 1
508322 99508322 1001 86380 86390 1
508426 99508426 1001 86380 86390 1
509009 99509009 1001 86380 86390 1
508656 99508656 1001 86380 86390 1
508541 99508541 1001 86380 86390 1
508567 99508567 1001 86380 86390 1
508464 99508464 1001 86380 86390 1
509268 99509268 1001 86380 86390 1
509275 99509275 1001 86380 86390 1
509211 99509211 1001 86380 86390 1
509097 99509097 1001 86380 86390 1
509837 99509837 1001 86380 86390 1
509761 99509761 1001 86380 86390 1
509738 99509738 1001 86380 86390 1
509803 99509803 1001 86380 86390 1
509605 99509605 1001 86380 86390 1
509570 99509570 1001 86380 86390 1
509519 99509519 1001 86380 86390 1
509598 99509598 1001 86380 86390 1
509425 99509425 1001 86380 86390 1
509394 99509394 1001 86380 86390 1
509434 99509434 1001 86380 86390 1
510068 99510068 1001 86380 86390 1
509992 99509992 1001 86380 86390 1
510078 99510078 1001 86380 86390 1
510678 99510678 1001 86380 86390 1
510668 99510668 1001 86380 86390 1
510634 99510634 1001 86380 86390 1
510438 99510438 1001 86380 86390 1
510361 99510361 1001 86380 86390 1
510324 99510324 1001 86380 86390 1
510248 99510248 1001 86380 86390 1
510224 99510224 1001 86380 86390 1
510251 99510251 1001 86380 86390 1
510141 99510141 1001 86380 86390 1
510117 99510117 1001 86380 86390 1
510793 99510793 1001 86380 86390 1
510822 99510822 1001 86380 86390 1
510861 99510861 1001 86380 86390 1
510864 99510864 1001 86380 86390 1
511455 99511455 1001 86380 86390 1
511536 99511536 1001 86380 86390 1
511395 99511395 1001 86380 86390 1
511548 99511548 1001 86380 86390 1
511288 99511288 1001 86380 86390 1
511269 99511269 1001 86380 86390 1
510962 99510962 1001 86380 86390 1
510976 99510976 1001 86380 86390 1
511067 99511067 1001 86380 86390 1
511080 99511080 1001 86380 86390 1
510954 99510954 1001 86380 86390 1
511099 99511099 1001 86380 86390 1
511125 99511125 1001 86380 86390 1
511580 99511580 1001 86380 86390 1
511663 99511663 1001 86380 86390 1
511613 99511613 1001 86380 86390 1
511678 99511678 1001 86380 86390 1
512227 99512227 1001 86380 86390 1
512255 99512255 1001 86380 86390 1
512044 99512044 1001 86380 86390 1
511971 99511971 1001 86380 86390 1
512040 99512040 1001 86380 86390 1
511904 99511904 1001 86380 86390 1
511817 99511817 1001 86380 86390 1
511792 99511792 1001 86380 86390 1
512584 99512584 1001 86380 86390 1
512510 99512510 1001 86380 86390 1
512530 99512530 1001 86380 86390 1
513195 99513195 1001 86380 86390 1
513073 99513073 1001 86380 86390 1
512897 99512897 1001 86380 86390 1
512809 99512809 1001 86380 86390 1
512927 99512927 1001 86380 86390 1
512892 99512892 1001 86380 86390 1
512716 99512716 1001 86380 86390 1
512745 99512745 1001 86380 86390 1
512737 99512737 1001 86380 86390 1
512648 99512648 1001 86380 86390 1
513243 99513243 1001 86380 86390 1
513258 99513258 1001 86380 86390 1
513297 99513297 1001 86380 86390 1
513222 99513222 1001 86380 86390 1
513366 99513366 1001 86380 86390 1
513290 99513290 1001 86380 86390 1
513841 99513841 1001 86380 86390 1
513844 99513844 1001 86380 86390 1
513847 99513847 1001 86380 86390 1
513913 99513913 1001 86380 86390 1
513978 99513978 1001 86380 86390 1
513915 99513915 1001 86380 86390 1
513980 99513980 1001 86380 86390 1
513719 99513719 1001 86380 86390 1
513823 99513823 1001 86380 86390 1
513669 99513669 1001 86380 86390 1
513521 99513521 1001 86380 86390 1
513547 99513547 1001 86380 86390 1
513457 99513457 1001 86380 86390 1
513459 99513459 1001 86380 86390 1
514125 99514125 1001 86380 86390 1
514798 99514798 1001 86380 86390 1
514814 99514814 1001 86380 86390 1
514711 99514711 1001 86380 86390 1
514848 99514848 1001 86380 86390 1
514545 99514545 1001 86380 86390 1
514623 99514623 1001 86380 86390 1
514400 99514400 1001 86380 86390 1
514429 99514429 1001 86380 86390 1
515050 99515050 1001 86380 86390 1
515038 99515038 1001 86380 86390 1
515040 99515040 1001 86380 86390 1
515503 99515503 1001 86380 86390 1
515621 99515621 1001 86380 86390 1
515578 99515578 1001 86380 86390 1
515325 99515325 1001 86380 86390 1
515292 99515292 1001 86380 86390 1
515115 99515115 1001 86380 86390 1
515092 99515092 1001 86380 86390 1
515098 99515098 1001 86380 86390 1
515063 99515063 1001 86380 86390 1
515853 99515853 1001 86380 86390 1
515738 99515738 1001 86380 86390 1
515803 99515803 1001 86380 86390 1
516214 99516214 1001 86380 86390 1
516144 99516144 1001 86380 86390 1
516049 99516049 1001 86380 86390 1
516002 99516002 1001 86380 86390 1
516055 99516055 1001 86380 86390 1
516558 99516558 1001 86380 86390 1
516548 99516548 1001 86380 86390 1
516694 99516694 1001 86380 86390 1
516580 99516580 1001 86380 86390 1
516686 99516686 1001 86380 86390 1
517259 99517259 1001 86380 86390 1
517301 99517301 1001 86380 86390 1
517263 99517263 1001 86380 86390 1
517284 99517284 1001 86380 86390 1
516794 99516794 1001 86380 86390 1
516872 99516872 1001 86380 86390 1
516813 99516813 1001 86380 86390 1
516843 99516843 1001 86380 86390 1
517531 99517531 1001 86380 86390 1
517357 99517357 1001 86380 86390 1
517500 99517500 1001 86380 86390 1
517974 99517974 1001 86380 86390 1
517956 99517956 1001 86380 86390 1
517893 99517893 1001 86380 86390 1
517835 99517835 1001 86380 86390 1
517771 99517771 1001 86380 86390 1
517862 99517862 1001 86380 86390 1
517554 99517554 1001 86380 86390 1
517741 99517741 1001 86380 86390 1
517561 99517561 1001 86380 86390 1
517743 99517743 1001 86380 86390 1
517550 99517550 1001 86380 86390 1
517694 99517694 1001 86380 86390 1
517605 99517605 1001 86380 86390 1
518214 99518214 1001 86380 86390 1
518244 99518244 1001 86380 86390 1
518915 99518915 1001 86380 86390 1
518877 99518877 1001 86380 86390 1
518892 99518892 1001 86380 86390 1
518744 99518744 1001 86380 86390 1
518728 99518728 1001 86380 86390 1
518447 99518447 1001 86380 86390 1
518422 99518422 1001 86380 86390 1
518451 99518451 1001 86380 86390 1
518491 99518491 1001 86380 86390 1
518576 99518576 1001 86380 86390 1
519060 99519060 1001 86380 86390 1
519785 99519785 1001 86380 86390 1
519691 99519691 1001 86380 86390 1
519744 99519744 1001 86380 86390 1
519668 99519668 1001 86380 86390 1
519720 99519720 1001 86380 86390 1
519467 99519467 1001 86380 86390 1
519429 99519429 1001 86380 86390 1
519586 99519586 1001 86380 86390 1
519418 99519418 1001 86380 86390 1
519409 99519409 1001 86380 86390 1
519476 99519476 1001 86380 86390 1
519301 99519301 1001 86380 86390 1
519237 99519237 1001 86380 86390 1
519251 99519251 1001 86380 86390 1
519278 99519278 1001 86380 86390 1
519942 99519942 1001 86380 86390 1
519985 99519985 1001 86380 86390 1
519926 99519926 1001 86380 86390 1
520487 99520487 1001 86380 86390 1
520464 99520464 1001 86380 86390 1
520511 99520511 1001 86380 86390 1
520563 99520563 1001 86380 86390 1
520353 99520353 1001 86380 86390 1
520204 99520204 1001 86380 86390 1
520140 99520140 1001 86380 86390 1
520024 99520024 1001 86380 86390 1
520106 99520106 1001 86380 86390 1
520029 99520029 1001 86380 86390 1
520185 99520185 1001 86380 86390 1
520770 99520770 1001 86380 86390 1
521430 99521430 1001 86380 86390 1
521404 99521404 1001 86380 86390 1
521263 99521263 1001 86380 86390 1
521385 99521385 1001 86380 86390 1
521335 99521335 1001 86380 86390 1
521297 99521297 1001 86380 86390 1
521337 99521337 1001 86380 86390 1
521110 99521110 1001 86380 86390 1
521089 99521089 1001 86380 86390 1
521018 99521018 1001 86380 86390 1
520954 99520954 1001 86380 86390 1
520969 99520969 1001 86380 86390 1
521047 99521047 1001 86380 86390 1
520971 99520971 1001 86380 86390 1
522253 99522253 1001 86380 86390 1
522189 99522189 1001 86380 86390 1
521907 99521907 1001 86380 86390 1
522039 99522039 1001 86380 86390 1
522007 99522007 1001 86380 86390 1
521905 99521905 1001 86380 86390 1
521867 99521867 1001 86380 86390 1
521726 99521726 1001 86380 86390 1
521689 99521689 1001 86380 86390 1
521679 99521679 1001 86380 86390 1
521746 99521746 1001 86380 86390 1
521863 99521863 1001 86380 86390 1
522317 99522317 1001 86380 86390 1
522428 99522428 1001 86380 86390 1
523082 99523082 1001 86380 86390 1
523037 99523037 1001 86380 86390 1
522973 99522973 1001 86380 86390 1
522836 99522836 1001 86380 86390 1
522889 99522889 1001 86380 86390 1
522852 99522852 1001 86380 86390 1
522692 99522692 1001 86380 86390 1
522512 99522512 1001 86380 86390 1
522631 99522631 1001 86380 86390 1
522632 99522632 1001 86380 86390 1
522660 99522660 1001 86380 86390 1
522702 99522702 1001 86380 86390 1
523196 99523196 1001 86380 86390 1
523145 99523145 1001 86380 86390 1
523241 99523241 1001 86380 86390 1
523255 99523255 1001 86380 86390 1
523920 99523920 1001 86380 86390 1
523867 99523867 1001 86380 86390 1
523636 99523636 1001 86380 86390 1
523638 99523638 1001 86380 86390 1
523680 99523680 1001 86380 86390 1
523671 99523671 1001 86380 86390 1
523543 99523543 1001 86380 86390 1
523492 99523492 1001 86380 86390 1
523416 99523416 1001 86380 86390 1
523509 99523509 1001 86380 86390 1
523498 99523498 1001 86380 86390 1
523372 99523372 1001 86380 86390 1
524062 99524062 1001 86380 86390 1
524128 99524128 1001 86380 86390 1
523986 99523986 1001 86380 86390 1
524038 99524038 1001 86380 86390 1
524057 99524057 1001 86380 86390 1
523966 99523966 1001 86380 86390 1
524096 99524096 1001 86380 86390 1
524706 99524706 1001 86380 86390 1
524707 99524707 1001 86380 86390 1
524739 99524739 1001 86380 86390 1
524552 99524552 1001 86380 86390 1
524375 99524375 1001 86380 86390 1
524533 99524533 1001 86380 86390 1
524377 99524377 1001 86380 86390 1
524457 99524457 1001 86380 86390 1
524379 99524379 1001 86380 86390 1
524498 99524498 1001 86380 86390 1
524460 99524460 1001 86380 86390 1
524266 99524266 1001 86380 86390 1
524180 99524180 1001 86380 86390 1
524172 99524172 1001 86380 86390 1
524276 99524276 1001 86380 86390 1
524926 99524926 1001 86380 86390 1
524786 99524786 1001 86380 86390 1
524880 99524880 1001 86380 86390 1
524971 99524971 1001 86380 86390 1
524804 99524804 1001 86380 86390 1
524882 99524882 1001 86380 86390 1
524831 99524831 1001 86380 86390 1
525423 99525423 1001 86380 86390 1
525579 99525579 1001 86380 86390 1
525553 99525553 1001 86380 86390 1
525593 99525593 1001 86380 86390 1
525304 99525304 1001 86380 86390 1
525279 99525279 1001 86380 86390 1
525216 99525216 1001 86380 86390 1
525255 99525255 1001 86380 86390 1
525296 99525296 1001 86380 86390 1
525323 99525323 1001 86380 86390 1
525326 99525326 1001 86380 86390 1
525183 99525183 1001 86380 86390 1
525071 99525071 1001 86380 86390 1
525795 99525795 1001 86380 86390 1
525761 99525761 1001 86380 86390 1
525671 99525671 1001 86380 86390 1
525787 99525787 1001 86380 86390 1
526404 99526404 1001 86380 86390 1
526416 99526416 1001 86380 86390 1
526160 99526160 1001 86380 86390 1
526173 99526173 1001 86380 86390 1
526137 99526137 1001 86380 86390 1
525806 99525806 1001 86380 86390 1
525901 99525901 1001 86380 86390 1
525824 99525824 1001 86380 86390 1
526447 99526447 1001 86380 86390 1
526474 99526474 1001 86380 86390 1
526580 99526580 1001 86380 86390 1
526624 99526624 1001 86380 86390 1
527096 99527096 1001 86380 86390 1
527205 99527205 1001 86380 86390 1
527116 99527116 1001 86380 86390 1
527132 99527132 1001 86380 86390 1
526927 99526927 1001 86380 86390 1
527005 99527005 1001 86380 86390 1
527008 99527008 1001 86380 86390 1
526859 99526859 1001 86380 86390 1
526925 99526925 1001 86380 86390 1
526642 99526642 1001 86380 86390 1
526792 99526792 1001 86380 86390 1
527415 99527415 1001 86380 86390 1
527397 99527397 1001 86380 86390 1
527346 99527346 1001 86380 86390 1
527414 99527414 1001 86380 86390 1
527947 99527947 1001 86380 86390 1
527999 99527999 1001 86380 86390 1
528013 99528013 1001 86380 86390 1
527924 99527924 1001 86380 86390 1
527989 99527989 1001 86380 86390 1
527977 99527977 1001 86380 86390 1
527996 99527996 1001 86380 86390 1
527701 99527701 1001 86380 86390 1
527675 99527675 1001 86380 86390 1
527785 99527785 1001 86380 86390 1
527734 99527734 1001 86380 86390 1
527817 99527817 1001 86380 86390 1
527662 99527662 1001 86380 86390 1
527622 99527622 1001 86380 86390 1
528209 99528209 1001 86380 86390 1
528659 99528659 1001 86380 86390 1
528661 99528661 1001 86380 86390 1
528546 99528546 1001 86380 86390 1
528637 99528637 1001 86380 86390 1
528665 99528665 1001 86380 86390 1
528477 99528477 1001 86380 86390 1
528299 99528299 1001 86380 86390 1
528326 99528326 1001 86380 86390 1
528304 99528304 1001 86380 86390 1
529564 99529564 1001 86380 86390 1
529605 99529605 1001 86380 86390 1
529541 99529541 1001 86380 86390 1
529661 99529661 1001 86380 86390 1
529611 99529611 1001 86380 86390 1
529509 99529509 1001 86380 86390 1
529419 99529419 1001 86380 86390 1
529408 99529408 1001 86380 86390 1
529460 99529460 1001 86380 86390 1
529110 99529110 1001 86380 86390 1
529248 99529248 1001 86380 86390 1
529300 99529300 1001 86380 86390 1
529815 99529815 1001 86380 86390 1
529919 99529919 1001 86380 86390 1
529745 99529745 1001 86380 86390 1
529888 99529888 1001 86380 86390 1
529837 99529837 1001 86380 86390 1
530454 99530454 1001 86380 86390 1
530533 99530533 1001 86380 86390 1
530395 99530395 1001 86380 86390 1
530156 99530156 1001 86380 86390 1
530149 99530149 1001 86380 86390 1
530163 99530163 1001 86380 86390 1
530016 99530016 1001 86380 86390 1
530133 99530133 1001 86380 86390 1
529942 99529942 1001 86380 86390 1
529957 99529957 1001 86380 86390 1
530641 99530641 1001 86380 86390 1
530629 99530629 1001 86380 86390 1
530735 99530735 1001 86380 86390 1
530607 99530607 1001 86380 86390 1
530724 99530724 1001 86380 86390 1
530622 99530622 1001 86380 86390 1
531344 99531344 1001 86380 86390 1
531348 99531348 1001 86380 86390 1
531229 99531229 1001 86380 86390 1
531355 99531355 1001 86380 86390 1
531193 99531193 1001 86380 86390 1
531049 99531049 1001 86380 86390 1
531130 99531130 1001 86380 86390 1
530977 99530977 1001 86380 86390 1
530853 99530853 1001 86380 86390 1
530762 99530762 1001 86380 86390 1
530923 99530923 1001 86380 86390 1
530952 99530952 1001 86380 86390 1
531480 99531480 1001 86380 86390 1
531431 99531431 1001 86380 86390 1
531458 99531458 1001 86380 86390 1
531484 99531484 1001 86380 86390 1
531497 99531497 1001 86380 86390 1
531510 99531510 1001 86380 86390 1
531549 99531549 1001 86380 86390 1
531423 99531423 1001 86380 86390 1
531579 99531579 1001 86380 86390 1
531452 99531452 1001 86380 86390 1
532116 99532116 1001 86380 86390 1
532070 99532070 1001 86380 86390 1
531832 99531832 1001 86380 86390 1
531871 99531871 1001 86380 86390 1
531806 99531806 1001 86380 86390 1
531807 99531807 1001 86380 86390 1
531626 99531626 1001 86380 86390 1
531713 99531713 1001 86380 86390 1
531623 99531623 1001 86380 86390 1
532272 99532272 1001 86380 86390 1
532364 99532364 1001 86380 86390 1
532211 99532211 1001 86380 86390 1
532318 99532318 1001 86380 86390 1
532892 99532892 1001 86380 86390 1
532906 99532906 1001 86380 86390 1
532858 99532858 1001 86380 86390 1
532936 99532936 1001 86380 86390 1
532847 99532847 1001 86380 86390 1
532803 99532803 1001 86380 86390 1
532652 99532652 1001 86380 86390 1
532821 99532821 1001 86380 86390 1
532445 99532445 1001 86380 86390 1
533121 99533121 1001 86380 86390 1
533147 99533147 1001 86380 86390 1
533125 99533125 1001 86380 86390 1
533140 99533140 1001 86380 86390 1
533076 99533076 1001 86380 86390 1
533218 99533218 1001 86380 86390 1
533050 99533050 1001 86380 86390 1
533727 99533727 1001 86380 86390 1
533576 99533576 1001 86380 86390 1
533464 99533464 1001 86380 86390 1
533582 99533582 1001 86380 86390 1
533492 99533492 1001 86380 86390 1
533365 99533365 1001 86380 86390 1
533900 99533900 1001 86380 86390 1
533930 99533930 1001 86380 86390 1
534545 99534545 1001 86380 86390 1
534489 99534489 1001 86380 86390 1
534514 99534514 1001 86380 86390 1
534566 99534566 1001 86380 86390 1
534323 99534323 1001 86380 86390 1
534304 99534304 1001 86380 86390 1
534448 99534448 1001 86380 86390 1
534450 99534450 1001 86380 86390 1
534173 99534173 1001 86380 86390 1
534140 99534140 1001 86380 86390 1
534694 99534694 1001 86380 86390 1
534800 99534800 1001 86380 86390 1
534878 99534878 1001 86380 86390 1
534700 99534700 1001 86380 86390 1
534779 99534779 1001 86380 86390 1
534872 99534872 1001 86380 86390 1
535474 99535474 1001 86380 86390 1
535400 99535400 1001 86380 86390 1
535180 99535180 1001 86380 86390 1
535246 99535246 1001 86380 86390 1
534968 99534968 1001 86380 86390 1
534986 99534986 1001 86380 86390 1
535025 99535025 1001 86380 86390 1
534897 99534897 1001 86380 86390 1
534926 99534926 1001 86380 86390 1
535056 99535056 1001 86380 86390 1
535628 99535628 1001 86380 86390 1
535671 99535671 1001 86380 86390 1
535568 99535568 1001 86380 86390 1
535700 99535700 1001 86380 86390 1
536335 99536335 1001 86380 86390 1
536145 99536145 1001 86380 86390 1
536135 99536135 1001 86380 86390 1
536265 99536265 1001 86380 86390 1
536216 99536216 1001 86380 86390 1
536191 99536191 1001 86380 86390 1
536153 99536153 1001 86380 86390 1
536207 99536207 1001 86380 86390 1
536068 99536068 1001 86380 86390 1
536083 99536083 1001 86380 86390 1
535997 99535997 1001 86380 86390 1
535754 99535754 1001 86380 86390 1
535904 99535904 1001 86380 86390 1
535738 99535738 1001 86380 86390 1
535817 99535817 1001 86380 86390 1
536455 99536455 1001 86380 86390 1
536458 99536458 1001 86380 86390 1
536433 99536433 1001 86380 86390 1
536512 99536512 1001 86380 86390 1
536960 99536960 1001 86380 86390 1
537057 99537057 1001 86380 86390 1
537033 99537033 1001 86380 86390 1
536781 99536781 1001 86380 86390 1
536835 99536835 1001 86380 86390 1
536560 99536560 1001 86380 86390 1
537201 99537201 1001 86380 86390 1
537177 99537177 1001 86380 86390 1
537230 99537230 1001 86380 86390 1
537309 99537309 1001 86380 86390 1
537271 99537271 1001 86380 86390 1
537310 99537310 1001 86380 86390 1
537233 99537233 1001 86380 86390 1
537326 99537326 1001 86380 86390 1
537353 99537353 1001 86380 86390 1
537863 99537863 1001 86380 86390 1
537801 99537801 1001 86380 86390 1
537854 99537854 1001 86380 86390 1
537934 99537934 1001 86380 86390 1
537524 99537524 1001 86380 86390 1
537434 99537434 1001 86380 86390 1
537414 99537414 1001 86380 86390 1
537534 99537534 1001 86380 86390 1
538081 99538081 1001 86380 86390 1
538003 99538003 1001 86380 86390 1
538019 99538019 1001 86380 86390 1
538046 99538046 1001 86380 86390 1
538060 99538060 1001 86380 86390 1
538741 99538741 1001 86380 86390 1
538616 99538616 1001 86380 86390 1
538656 99538656 1001 86380 86390 1
538428 99538428 1001 86380 86390 1
538495 99538495 1001 86380 86390 1
538594 99538594 1001 86380 86390 1
538274 99538274 1001 86380 86390 1
538287 99538287 1001 86380 86390 1
538196 99538196 1001 86380 86390 1
538289 99538289 1001 86380 86390 1
538341 99538341 1001 86380 86390 1
538346 99538346 1001 86380 86390 1
538398 99538398 1001 86380 86390 1
538917 99538917 1001 86380 86390 1
538971 99538971 1001 86380 86390 1
538951 99538951 1001 86380 86390 1
538822 99538822 1001 86380 86390 1
539582 99539582 1001 86380 86390 1
539619 99539619 1001 86380 86390 1
539493 99539493 1001 86380 86390 1
539409 99539409 1001 86380 86390 1
539367 99539367 1001 86380 86390 1
539279 99539279 1001 86380 86390 1
539138 99539138 1001 86380 86390 1
539075 99539075 1001 86380 86390 1
539218 99539218 1001 86380 86390 1
539038 99539038 1001 86380 86390 1
539171 99539171 1001 86380 86390 1
539717 99539717 1001 86380 86390 1
539681 99539681 1001 86380 86390 1
539759 99539759 1001 86380 86390 1
539649 99539649 1001 86380 86390 1
540392 99540392 1001 86380 86390 1
540432 99540432 1001 86380 86390 1
540385 99540385 1001 86380 86390 1
540455 99540455 1001 86380 86390 1
540350 99540350 1001 86380 86390 1
540250 99540250 1001 86380 86390 1
540162 99540162 1001 86380 86390 1
540116 99540116 1001 86380 86390 1
539900 99539900 1001 86380 86390 1
539855 99539855 1001 86380 86390 1
540555 99540555 1001 86380 86390 1
540530 99540530 1001 86380 86390 1
540665 99540665 1001 86380 86390 1
540526 99540526 1001 86380 86390 1
541219 99541219 1001 86380 86390 1
541265 99541265 1001 86380 86390 1
541156 99541156 1001 86380 86390 1
541284 99541284 1001 86380 86390 1
540945 99540945 1001 86380 86390 1
540959 99540959 1001 86380 86390 1
541031 99541031 1001 86380 86390 1
540704 99540704 1001 86380 86390 1
540682 99540682 1001 86380 86390 1
541329 99541329 1001 86380 86390 1
541446 99541446 1001 86380 86390 1
541485 99541485 1001 86380 86390 1
541475 99541475 1001 86380 86390 1
541465 99541465 1001 86380 86390 1
541339 99541339 1001 86380 86390 1
541481 99541481 1001 86380 86390 1
541980 99541980 1001 86380 86390 1
542088 99542088 1001 86380 86390 1
541920 99541920 1001 86380 86390 1
542109 99542109 1001 86380 86390 1
541936 99541936 1001 86380 86390 1
542014 99542014 1001 86380 86390 1
542067 99542067 1001 86380 86390 1
541798 99541798 1001 86380 86390 1
541883 99541883 1001 86380 86390 1
541897 99541897 1001 86380 86390 1
541551 99541551 1001 86380 86390 1
541512 99541512 1001 86380 86390 1
541617 99541617 1001 86380 86390 1
541573 99541573 1001 86380 86390 1
541586 99541586 1001 86380 86390 1
541510 99541510 1001 86380 86390 1
542207 99542207 1001 86380 86390 1
542156 99542156 1001 86380 86390 1
542195 99542195 1001 86380 86390 1
542290 99542290 1001 86380 86390 1
542856 99542856 1001 86380 86390 1
542639 99542639 1001 86380 86390 1
542552 99542552 1001 86380 86390 1
542553 99542553 1001 86380 86390 1
542671 99542671 1001 86380 86390 1
542595 99542595 1001 86380 86390 1
543087 99543087 1001 86380 86390 1
543133 99543133 1001 86380 86390 1
543634 99543634 1001 86380 86390 1
543583 99543583 1001 86380 86390 1
543584 99543584 1001 86380 86390 1
543679 99543679 1001 86380 86390 1
543368 99543368 1001 86380 86390 1
543447 99543447 1001 86380 86390 1
543319 99543319 1001 86380 86390 1
543231 99543231 1001 86380 86390 1
543232 99543232 1001 86380 86390 1
543964 99543964 1001 86380 86390 1
543789 99543789 1001 86380 86390 1
544527 99544527 1001 86380 86390 1
544492 99544492 1001 86380 86390 1
544224 99544224 1001 86380 86390 1
544195 99544195 1001 86380 86390 1
544390 99544390 1001 86380 86390 1
544095 99544095 1001 86380 86390 1
544162 99544162 1001 86380 86390 1
544038 99544038 1001 86380 86390 1
544181 99544181 1001 86380 86390 1
544737 99544737 1001 86380 86390 1
544707 99544707 1001 86380 86390 1
544723 99544723 1001 86380 86390 1
526170 868 1002 41815 45811 1
537439 833 1001 40974 41273 1
540241 657 1001 54494 54793 1
400001 99400001 1001 86380 86390 1
400213 99400213 1001 86380 86390 1
400216 99400216 1001 86380 86390 1
400306 99400306 1001 86380 86390 1
400264 99400264 1001 86380 86390 1
400479 99400479 1001 86380 86390 1
400508 99400508 1001 86380 86390 1
400938 99400938 1001 86380 86390 1
400880 99400880 1001 86380 86390 1
400911 99400911 1001 86380 86390 1
401003 99401003 1001 86380 86390 1
401062 99401062 1001 86380 86390 1
401255 99401255 1001 86380 86390 1
401360 99401360 1001 86380 86390 1
401537 99401537 1001 86380 86390 1
402171 99402171 1001 86380 86390 1
402218 99402218 1001 86380 86390 1
402208 99402208 1001 86380 86390 1
402324 99402324 1001 86380 86390 1
402657 99402657 1001 86380 86390 1
402722 99402722 1001 86380 86390 1
403116 99403116 1001 86380 86390 1
403427 99403427 1001 86380 86390 1
403691 99403691 1001 86380 86390 1
403793 99403793 1001 86380 86390 1
403827 99403827 1001 86380 86390 1
404036 99404036 1001 86380 86390 1
404311 99404311 1001 86380 86390 1
404316 99404316 1001 86380 86390 1
404553 99404553 1001 86380 86390 1
404514 99404514 1001 86380 86390 1
404647 99404647 1001 86380 86390 1
405066 99405066 1001 86380 86390 1
405273 99405273 1001 86380 86390 1
405403 99405403 1001 86380 86390 1
405473 99405473 1001 86380 86390 1
405662 99405662 1001 86380 86390 1
406104 99406104 1001 86380 86390 1
406676 99406676 1001 86380 86390 1
406913 99406913 1001 86380 86390 1
407051 99407051 1001 86380 86390 1
407174 99407174 1001 86380 86390 1
408094 99408094 1001 86380 86390 1
408071 99408071 1001 86380 86390 1
408206 99408206 1001 86380 86390 1
408231 99408231 1001 86380 86390 1
408328 99408328 1001 86380 86390 1
408469 99408469 1001 86380 86390 1
408571 99408571 1001 86380 86390 1
408579 99408579 1001 86380 86390 1
408634 99408634 1001 86380 86390 1
408940 99408940 1001 86380 86390 1
409063 99409063 1001 86380 86390 1
409333 99409333 1001 86380 86390 1
409311 99409311 1001 86380 86390 1
409337 99409337 1001 86380 86390 1
409341 99409341 1001 86380 86390 1
409300 99409300 1001 86380 86390 1
409628 99409628 1001 86380 86390 1
409695 99409695 1001 86380 86390 1
409948 99409948 1001 86380 86390 1
410159 99410159 1001 86380 86390 1
410308 99410308 1001 86380 86390 1
410582 99410582 1001 86380 86390 1
410592 99410592 1001 86380 86390 1
410703 99410703 1001 86380 86390 1
410855 99410855 1001 86380 86390 1
410881 99410881 1001 86380 86390 1
411108 99411108 1001 86380 86390 1
411722 99411722 1001 86380 86390 1
411705 99411705 1001 86380 86390 1
411732 99411732 1001 86380 86390 1
411926 99411926 1001 86380 86390 1
412150 99412150 1001 86380 86390 1
412220 99412220 1001 86380 86390 1
412274 99412274 1001 86380 86390 1
412238 99412238 1001 86380 86390 1
412450 99412450 1001 86380 86390 1
412372 99412372 1001 86380 86390 1
412330 99412330 1001 86380 86390 1
413376 99413376 1001 86380 86390 1
413581 99413581 1001 86380 86390 1
413396 99413396 1001 86380 86390 1
413015 99413015 1001 86380 86390 1
413120 99413120 1001 86380 86390 1
413171 99413171 1001 86380 86390 1
412529 99412529 1001 86380 86390 1
412828 99412828 1001 86380 86390 1
412859 99412859 1001 86380 86390 1
412796 99412796 1001 86380 86390 1
413873 99413873 1001 86380 86390 1
413877 99413877 1001 86380 86390 1
415005 99415005 1001 86380 86390 1
415126 99415126 1001 86380 86390 1
415069 99415069 1001 86380 86390 1
415293 99415293 1001 86380 86390 1
414663 99414663 1001 86380 86390 1
414803 99414803 1001 86380 86390 1
414548 99414548 1001 86380 86390 1
414731 99414731 1001 86380 86390 1
414176 99414176 1001 86380 86390 1
414326 99414326 1001 86380 86390 1
414277 99414277 1001 86380 86390 1
414437 99414437 1001 86380 86390 1
414132 99414132 1001 86380 86390 1
415574 99415574 1001 86380 86390 1
415483 99415483 1001 86380 86390 1
415532 99415532 1001 86380 86390 1
415518 99415518 1001 86380 86390 1
415441 99415441 1001 86380 86390 1
416928 99416928 1001 86380 86390 1
416784 99416784 1001 86380 86390 1
416701 99416701 1001 86380 86390 1
416640 99416640 1001 86380 86390 1
416888 99416888 1001 86380 86390 1
416748 99416748 1001 86380 86390 1
416823 99416823 1001 86380 86390 1
416301 99416301 1001 86380 86390 1
416543 99416543 1001 86380 86390 1
415984 99415984 1001 86380 86390 1
416112 99416112 1001 86380 86390 1
415778 99415778 1001 86380 86390 1
415828 99415828 1001 86380 86390 1
415811 99415811 1001 86380 86390 1
416085 99416085 1001 86380 86390 1
416072 99416072 1001 86380 86390 1
415942 99415942 1001 86380 86390 1
417264 99417264 1001 86380 86390 1
417154 99417154 1001 86380 86390 1
417426 99417426 1001 86380 86390 1
417451 99417451 1001 86380 86390 1
417437 99417437 1001 86380 86390 1
418501 99418501 1001 86380 86390 1
418697 99418697 1001 86380 86390 1
418536 99418536 1001 86380 86390 1
418780 99418780 1001 86380 86390 1
418423 99418423 1001 86380 86390 1
418403 99418403 1001 86380 86390 1
418298 99418298 1001 86380 86390 1
417723 99417723 1001 86380 86390 1
417929 99417929 1001 86380 86390 1
417844 99417844 1001 86380 86390 1
417793 99417793 1001 86380 86390 1
419027 99419027 1001 86380 86390 1
419055 99419055 1001 86380 86390 1
420238 99420238 1001 86380 86390 1
420240 99420240 1001 86380 86390 1
420367 99420367 1001 86380 86390 1
420205 99420205 1001 86380 86390 1
420114 99420114 1001 86380 86390 1
419729 99419729 1001 86380 86390 1
419864 99419864 1001 86380 86390 1
419891 99419891 1001 86380 86390 1
420027 99420027 1001 86380 86390 1
419874 99419874 1001 86380 86390 1
419267 99419267 1001 86380 86390 1
419452 99419452 1001 86380 86390 1
419412 99419412 1001 86380 86390 1
419262 99419262 1001 86380 86390 1
420501 99420501 1001 86380 86390 1
420456 99420456 1001 86380 86390 1
420732 99420732 1001 86380 86390 1
421920 99421920 1001 86380 86390 1
422000 99422000 1001 86380 86390 1
421955 99421955 1001 86380 86390 1
422100 99422100 1001 86380 86390 1
422025 99422025 1001 86380 86390 1
421071 99421071 1001 86380 86390 1
421010 99421010 1001 86380 86390 1
422292 99422292 1001 86380 86390 1
423320 99423320 1001 86380 86390 1
423523 99423523 1001 86380 86390 1
423623 99423623 1001 86380 86390 1
423159 99423159 1001 86380 86390 1
423283 99423283 1001 86380 86390 1
423081 99423081 1001 86380 86390 1
423300 99423300 1001 86380 86390 1
422622 99422622 1001 86380 86390 1
422655 99422655 1001 86380 86390 1
422731 99422731 1001 86380 86390 1
422546 99422546 1001 86380 86390 1
422822 99422822 1001 86380 86390 1
424072 99424072 1001 86380 86390 1
424135 99424135 1001 86380 86390 1
424058 99424058 1001 86380 86390 1
423787 99423787 1001 86380 86390 1
425171 99425171 1001 86380 86390 1
425035 99425035 1001 86380 86390 1
424645 99424645 1001 86380 86390 1
424669 99424669 1001 86380 86390 1
424488 99424488 1001 86380 86390 1
424184 99424184 1001 86380 86390 1
424536 99424536 1001 86380 86390 1
424308 99424308 1001 86380 86390 1
424362 99424362 1001 86380 86390 1
426911 99426911 1001 86380 86390 1
427061 99427061 1001 86380 86390 1
426839 99426839 1001 86380 86390 1
426445 99426445 1001 86380 86390 1
426650 99426650 1001 86380 86390 1
426386 99426386 1001 86380 86390 1
426566 99426566 1001 86380 86390 1
426415 99426415 1001 86380 86390 1
426369 99426369 1001 86380 86390 1
426194 99426194 1001 86380 86390 1
425870 99425870 1001 86380 86390 1
426097 99426097 1001 86380 86390 1
427261 99427261 1001 86380 86390 1
427204 99427204 1001 86380 86390 1
427152 99427152 1001 86380 86390 1
427425 99427425 1001 86380 86390 1
427359 99427359 1001 86380 86390 1
427251 99427251 1001 86380 86390 1
427306 99427306 1001 86380 86390 1
427429 99427429 1001 86380 86390 1
427196 99427196 1001 86380 86390 1
428350 99428350 1001 86380 86390 1
428380 99428380 1001 86380 86390 1
428583 99428583 1001 86380 86390 1
428489 99428489 1001 86380 86390 1
428260 99428260 1001 86380 86390 1
427974 99427974 1001 86380 86390 1
428289 99428289 1001 86380 86390 1
428014 99428014 1001 86380 86390 1
427708 99427708 1001 86380 86390 1
427833 99427833 1001 86380 86390 1
427571 99427571 1001 86380 86390 1
427896 99427896 1001 86380 86390 1
427919 99427919 1001 86380 86390 1
428960 99428960 1001 86380 86390 1
428763 99428763 1001 86380 86390 1
428742 99428742 1001 86380 86390 1
430163 99430163 1001 86380 86390 1
429740 99429740 1001 86380 86390 1
429723 99429723 1001 86380 86390 1
429700 99429700 1001 86380 86390 1
429751 99429751 1001 86380 86390 1
429415 99429415 1001 86380 86390 1
429280 99429280 1001 86380 86390 1
429337 99429337 1001 86380 86390 1
429357 99429357 1001 86380 86390 1
429262 99429262 1001 86380 86390 1
429561 99429561 1001 86380 86390 1
430376 99430376 1001 86380 86390 1
431658 99431658 1001 86380 86390 1
431926 99431926 1001 86380 86390 1
432022 99432022 1001 86380 86390 1
431930 99431930 1001 86380 86390 1
431270 99431270 1001 86380 86390 1
431500 99431500 1001 86380 86390 1
430844 99430844 1001 86380 86390 1
430930 99430930 1001 86380 86390 1
432249 99432249 1001 86380 86390 1
432128 99432128 1001 86380 86390 1
432427 99432427 1001 86380 86390 1
433522 99433522 1001 86380 86390 1
433550 99433550 1001 86380 86390 1
433437 99433437 1001 86380 86390 1
433694 99433694 1001 86380 86390 1
433580 99433580 1001 86380 86390 1
432951 99432951 1001 86380 86390 1
433236 99433236 1001 86380 86390 1
433815 99433815 1001 86380 86390 1
435374 99435374 1001 86380 86390 1
435201 99435201 1001 86380 86390 1
435145 99435145 1001 86380 86390 1
435169 99435169 1001 86380 86390 1
434639 99434639 1001 86380 86390 1
434602 99434602 1001 86380 86390 1
434790 99434790 1001 86380 86390 1
434261 99434261 1001 86380 86390 1
435608 99435608 1001 86380 86390 1
437153 99437153 1001 86380 86390 1
437004 99437004 1001 86380 86390 1
437022 99437022 1001 86380 86390 1
436554 99436554 1001 86380 86390 1
435936 99435936 1001 86380 86390 1
436019 99436019 1001 86380 86390 1
436280 99436280 1001 86380 86390 1
300017 99300017 1001 86380 86390 1
437267 99437267 1001 86380 86390 1
300083 99300083 1001 86380 86390 1
300101 99300101 1001 86380 86390 1
300050 99300050 1001 86380 86390 1
437289 99437289 1001 86380 86390 1
300490 99300490 1001 86380 86390 1
300263 99300263 1001 86380 86390 1
300252 99300252 1001 86380 86390 1
300140 99300140 1001 86380 86390 1
300830 99300830 1001 86380 86390 1
300772 99300772 1001 86380 86390 1
300811 99300811 1001 86380 86390 1
300865 99300865 1001 86380 86390 1
300735 99300735 1001 86380 86390 1
301531 99301531 1001 86380 86390 1
301279 99301279 1001 86380 86390 1
301065 99301065 1001 86380 86390 1
300970 99300970 1001 86380 86390 1
301707 99301707 1001 86380 86390 1
301143 99301143 1001 86380 86390 1
301698 99301698 1001 86380 86390 1
301608 99301608 1001 86380 86390 1
301583 99301583 1001 86380 86390 1
301755 99301755 1001 86380 86390 1
302245 99302245 1001 86380 86390 1
302046 99302046 1001 86380 86390 1
302149 99302149 1001 86380 86390 1
302067 99302067 1001 86380 86390 1
302171 99302171 1001 86380 86390 1
302121 99302121 1001 86380 86390 1
301858 99301858 1001 86380 86390 1
302407 99302407 1001 86380 86390 1
302513 99302513 1001 86380 86390 1
302449 99302449 1001 86380 86390 1
302489 99302489 1001 86380 86390 1
302502 99302502 1001 86380 86390 1
302568 99302568 1001 86380 86390 1
302556 99302556 1001 86380 86390 1
302441 99302441 1001 86380 86390 1
303101 99303101 1001 86380 86390 1
302966 99302966 1001 86380 86390 1
302756 99302756 1001 86380 86390 1
302759 99302759 1001 86380 86390 1
303387 99303387 1001 86380 86390 1
303301 99303301 1001 86380 86390 1
303315 99303315 1001 86380 86390 1
303898 99303898 1001 86380 86390 1
303980 99303980 1001 86380 86390 1
303852 99303852 1001 86380 86390 1
303776 99303776 1001 86380 86390 1
303717 99303717 1001 86380 86390 1
303744 99303744 1001 86380 86390 1
304135 99304135 1001 86380 86390 1
304218 99304218 1001 86380 86390 1
304197 99304197 1001 86380 86390 1
304658 99304658 1001 86380 86390 1
304524 99304524 1001 86380 86390 1
304514 99304514 1001 86380 86390 1
304489 99304489 1001 86380 86390 1
304518 99304518 1001 86380 86390 1
304468 99304468 1001 86380 86390 1
304457 99304457 1001 86380 86390 1
304241 99304241 1001 86380 86390 1
304411 99304411 1001 86380 86390 1
304374 99304374 1001 86380 86390 1
304275 99304275 1001 86380 86390 1
304997 99304997 1001 86380 86390 1
305548 99305548 1001 86380 86390 1
305592 99305592 1001 86380 86390 1
305474 99305474 1001 86380 86390 1
305155 99305155 1001 86380 86390 1
305208 99305208 1001 86380 86390 1
305237 99305237 1001 86380 86390 1
305149 99305149 1001 86380 86390 1
305695 99305695 1001 86380 86390 1
500084 99500084 1001 86380 86390 1
500701 99500701 1001 86380 86390 1
500641 99500641 1001 86380 86390 1
500773 99500773 1001 86380 86390 1
500440 99500440 1001 86380 86390 1
500594 99500594 1001 86380 86390 1
500245 99500245 1001 86380 86390 1
500284 99500284 1001 86380 86390 1
500272 99500272 1001 86380 86390 1
500227 99500227 1001 86380 86390 1
500241 99500241 1001 86380 86390 1
500850 99500850 1001 86380 86390 1
500906 99500906 1001 86380 86390 1
500935 99500935 1001 86380 86390 1
500871 99500871 1001 86380 86390 1
501517 99501517 1001 86380 86390 1
501519 99501519 1001 86380 86390 1
501481 99501481 1001 86380 86390 1
501497 99501497 1001 86380 86390 1
501523 99501523 1001 86380 86390 1
501318 99501318 1001 86380 86390 1
501267 99501267 1001 86380 86390 1
501378 99501378 1001 86380 86390 1
501188 99501188 1001 86380 86390 1
501214 99501214 1001 86380 86390 1
501820 99501820 1001 86380 86390 1
501737 99501737 1001 86380 86390 1
502369 99502369 1001 86380 86390 1
502331 99502331 1001 86380 86390 1
502425 99502425 1001 86380 86390 1
502196 99502196 1001 86380 86390 1
502082 99502082 1001 86380 86390 1
502225 99502225 1001 86380 86390 1
502140 99502140 1001 86380 86390 1
502014 99502014 1001 86380 86390 1
502049 99502049 1001 86380 86390 1
502502 99502502 1001 86380 86390 1
502557 99502557 1001 86380 86390 1
502654 99502654 1001 86380 86390 1
502667 99502667 1001 86380 86390 1
502501 99502501 1001 86380 86390 1
502974 99502974 1001 86380 86390 1
502884 99502884 1001 86380 86390 1
502902 99502902 1001 86380 86390 1
502981 99502981 1001 86380 86390 1
502826 99502826 1001 86380 86390 1
502861 99502861 1001 86380 86390 1
502836 99502836 1001 86380 86390 1
502695 99502695 1001 86380 86390 1
502709 99502709 1001 86380 86390 1
502864 99502864 1001 86380 86390 1
503457 99503457 1001 86380 86390 1
503358 99503358 1001 86380 86390 1
503489 99503489 1001 86380 86390 1
503456 99503456 1001 86380 86390 1
503982 99503982 1001 86380 86390 1
503983 99503983 1001 86380 86390 1
503747 99503747 1001 86380 86390 1
503812 99503812 1001 86380 86390 1
503891 99503891 1001 86380 86390 1
503832 99503832 1001 86380 86390 1
503781 99503781 1001 86380 86390 1
503656 99503656 1001 86380 86390 1
503672 99503672 1001 86380 86390 1
503505 99503505 1001 86380 86390 1
503571 99503571 1001 86380 86390 1
503651 99503651 1001 86380 86390 1
503626 99503626 1001 86380 86390 1
504123 99504123 1001 86380 86390 1
504780 99504780 1001 86380 86390 1
504576 99504576 1001 86380 86390 1
504566 99504566 1001 86380 86390 1
504670 99504670 1001 86380 86390 1
504555 99504555 1001 86380 86390 1
504375 99504375 1001 86380 86390 1
504376 99504376 1001 86380 86390 1
504518 99504518 1001 86380 86390 1
504432 99504432 1001 86380 86390 1
504500 99504500 1001 86380 86390 1
504399 99504399 1001 86380 86390 1
504980 99504980 1001 86380 86390 1
505034 99505034 1001 86380 86390 1
505595 99505595 1001 86380 86390 1
505755 99505755 1001 86380 86390 1
505403 99505403 1001 86380 86390 1
505498 99505498 1001 86380 86390 1
505175 99505175 1001 86380 86390 1
505320 99505320 1001 86380 86390 1
505347 99505347 1001 86380 86390 1
505205 99505205 1001 86380 86390 1
505169 99505169 1001 86380 86390 1
505313 99505313 1001 86380 86390 1
505210 99505210 1001 86380 86390 1
505288 99505288 1001 86380 86390 1
505877 99505877 1001 86380 86390 1
505800 99505800 1001 86380 86390 1
505816 99505816 1001 86380 86390 1
505792 99505792 1001 86380 86390 1
506558 99506558 1001 86380 86390 1
506510 99506510 1001 86380 86390 1
506579 99506579 1001 86380 86390 1
506590 99506590 1001 86380 86390 1
506243 99506243 1001 86380 86390 1
506347 99506347 1001 86380 86390 1
506219 99506219 1001 86380 86390 1
506096 99506096 1001 86380 86390 1
506076 99506076 1001 86380 86390 1
506789 99506789 1001 86380 86390 1
506777 99506777 1001 86380 86390 1
507296 99507296 1001 86380 86390 1
507309 99507309 1001 86380 86390 1
507363 99507363 1001 86380 86390 1
507181 99507181 1001 86380 86390 1
507080 99507080 1001 86380 86390 1
507093 99507093 1001 86380 86390 1
507017 99507017 1001 86380 86390 1
507176 99507176 1001 86380 86390 1
506828 99506828 1001 86380 86390 1
506919 99506919 1001 86380 86390 1
506829 99506829 1001 86380 86390 1
506843 99506843 1001 86380 86390 1
506845 99506845 1001 86380 86390 1
506872 99506872 1001 86380 86390 1
506976 99506976 1001 86380 86390 1
506925 99506925 1001 86380 86390 1
507511 99507511 1001 86380 86390 1
507551 99507551 1001 86380 86390 1
507475 99507475 1001 86380 86390 1
507476 99507476 1001 86380 86390 1
507482 99507482 1001 86380 86390 1
508103 99508103 1001 86380 86390 1
508195 99508195 1001 86380 86390 1
508132 99508132 1001 86380 86390 1
507978 99507978 1001 86380 86390 1
507915 99507915 1001 86380 86390 1
507874 99507874 1001 86380 86390 1
507722 99507722 1001 86380 86390 1
507699 99507699 1001 86380 86390 1
507662 99507662 1001 86380 86390 1
508950 99508950 1001 86380 86390 1
508964 99508964 1001 86380 86390 1
508939 99508939 1001 86380 86390 1
508692 99508692 1001 86380 86390 1
508731 99508731 1001 86380 86390 1
508719 99508719 1001 86380 86390 1
509262 99509262 1001 86380 86390 1
509881 99509881 1001 86380 86390 1
509766 99509766 1001 86380 86390 1
509655 99509655 1001 86380 86390 1
509333 99509333 1001 86380 86390 1
510028 99510028 1001 86380 86390 1
509990 99509990 1001 86380 86390 1
509968 99509968 1001 86380 86390 1
509917 99509917 1001 86380 86390 1
510077 99510077 1001 86380 86390 1
509910 99509910 1001 86380 86390 1
510652 99510652 1001 86380 86390 1
510577 99510577 1001 86380 86390 1
510591 99510591 1001 86380 86390 1
510530 99510530 1001 86380 86390 1
510570 99510570 1001 86380 86390 1
510636 99510636 1001 86380 86390 1
510200 99510200 1001 86380 86390 1
510254 99510254 1001 86380 86390 1
510257 99510257 1001 86380 86390 1
510143 99510143 1001 86380 86390 1
510182 99510182 1001 86380 86390 1
510886 99510886 1001 86380 86390 1
511415 99511415 1001 86380 86390 1
511528 99511528 1001 86380 86390 1
511538 99511538 1001 86380 86390 1
510945 99510945 1001 86380 86390 1
511076 99511076 1001 86380 86390 1
510965 99510965 1001 86380 86390 1
511123 99511123 1001 86380 86390 1
511008 99511008 1001 86380 86390 1
511563 99511563 1001 86380 86390 1
511695 99511695 1001 86380 86390 1
511569 99511569 1001 86380 86390 1
511570 99511570 1001 86380 86390 1
512329 99512329 1001 86380 86390 1
512184 99512184 1001 86380 86390 1
512274 99512274 1001 86380 86390 1
512073 99512073 1001 86380 86390 1
512140 99512140 1001 86380 86390 1
512153 99512153 1001 86380 86390 1
511862 99511862 1001 86380 86390 1
511871 99511871 1001 86380 86390 1
512493 99512493 1001 86380 86390 1
512420 99512420 1001 86380 86390 1
512536 99512536 1001 86380 86390 1
512486 99512486 1001 86380 86390 1
512384 99512384 1001 86380 86390 1
513041 99513041 1001 86380 86390 1
513160 99513160 1001 86380 86390 1
513200 99513200 1001 86380 86390 1
512849 99512849 1001 86380 86390 1
512971 99512971 1001 86380 86390 1
512803 99512803 1001 86380 86390 1
512972 99512972 1001 86380 86390 1
512665 99512665 1001 86380 86390 1
512588 99512588 1001 86380 86390 1
512616 99512616 1001 86380 86390 1
512784 99512784 1001 86380 86390 1
512695 99512695 1001 86380 86390 1
513215 99513215 1001 86380 86390 1
512585 99512585 1001 86380 86390 1
513323 99513323 1001 86380 86390 1
513326 99513326 1001 86380 86390 1
513327 99513327 1001 86380 86390 1
513369 99513369 1001 86380 86390 1
513331 99513331 1001 86380 86390 1
513998 99513998 1001 86380 86390 1
513832 99513832 1001 86380 86390 1
513926 99513926 1001 86380 86390 1
513863 99513863 1001 86380 86390 1
513748 99513748 1001 86380 86390 1
513787 99513787 1001 86380 86390 1
513818 99513818 1001 86380 86390 1
513637 99513637 1001 86380 86390 1
513703 99513703 1001 86380 86390 1
513653 99513653 1001 86380 86390 1
513576 99513576 1001 86380 86390 1
514186 99514186 1001 86380 86390 1
514177 99514177 1001 86380 86390 1
514117 99514117 1001 86380 86390 1
514208 99514208 1001 86380 86390 1
514820 99514820 1001 86380 86390 1
514696 99514696 1001 86380 86390 1
514775 99514775 1001 86380 86390 1
514538 99514538 1001 86380 86390 1
514646 99514646 1001 86380 86390 1
514479 99514479 1001 86380 86390 1
514622 99514622 1001 86380 86390 1
514313 99514313 1001 86380 86390 1
514893 99514893 1001 86380 86390 1
515013 99515013 1001 86380 86390 1
514924 99514924 1001 86380 86390 1
514967 99514967 1001 86380 86390 1
515624 99515624 1001 86380 86390 1
515639 99515639 1001 86380 86390 1
515401 99515401 1001 86380 86390 1
515367 99515367 1001 86380 86390 1
515357 99515357 1001 86380 86390 1
515153 99515153 1001 86380 86390 1
515262 99515262 1001 86380 86390 1
515202 99515202 1001 86380 86390 1
515749 99515749 1001 86380 86390 1
515816 99515816 1001 86380 86390 1
515818 99515818 1001 86380 86390 1
516408 99516408 1001 86380 86390 1
516467 99516467 1001 86380 86390 1
516227 99516227 1001 86380 86390 1
516257 99516257 1001 86380 86390 1
516173 99516173 1001 86380 86390 1
515891 99515891 1001 86380 86390 1
516520 99516520 1001 86380 86390 1
516631 99516631 1001 86380 86390 1
516646 99516646 1001 86380 86390 1
517181 99517181 1001 86380 86390 1
517217 99517217 1001 86380 86390 1
517327 99517327 1001 86380 86390 1
517091 99517091 1001 86380 86390 1
517015 99517015 1001 86380 86390 1
516951 99516951 1001 86380 86390 1
517016 99517016 1001 86380 86390 1
517529 99517529 1001 86380 86390 1
517504 99517504 1001 86380 86390 1
517422 99517422 1001 86380 86390 1
517448 99517448 1001 86380 86390 1
517461 99517461 1001 86380 86390 1
518032 99518032 1001 86380 86390 1
517807 99517807 1001 86380 86390 1
517900 99517900 1001 86380 86390 1
517582 99517582 1001 86380 86390 1
517715 99517715 1001 86380 86390 1
517744 99517744 1001 86380 86390 1
517617 99517617 1001 86380 86390 1
518189 99518189 1001 86380 86390 1
518358 99518358 1001 86380 86390 1
518268 99518268 1001 86380 86390 1
518875 99518875 1001 86380 86390 1
518811 99518811 1001 86380 86390 1
518908 99518908 1001 86380 86390 1
518679 99518679 1001 86380 86390 1
518681 99518681 1001 86380 86390 1
518591 99518591 1001 86380 86390 1
518501 99518501 1001 86380 86390 1
518463 99518463 1001 86380 86390 1
518374 99518374 1001 86380 86390 1
518441 99518441 1001 86380 86390 1
518480 99518480 1001 86380 86390 1
519002 99519002 1001 86380 86390 1
519097 99519097 1001 86380 86390 1
519178 99519178 1001 86380 86390 1
519704 99519704 1001 86380 86390 1
519258 99519258 1001 86380 86390 1
519312 99519312 1001 86380 86390 1
519300 99519300 1001 86380 86390 1
519254 99519254 1001 86380 86390 1
519242 99519242 1001 86380 86390 1
520010 99520010 1001 86380 86390 1
519899 99519899 1001 86380 86390 1
519862 99519862 1001 86380 86390 1
519979 99519979 1001 86380 86390 1
520462 99520462 1001 86380 86390 1
520481 99520481 1001 86380 86390 1
520370 99520370 1001 86380 86390 1
520230 99520230 1001 86380 86390 1
520324 99520324 1001 86380 86390 1
520303 99520303 1001 86380 86390 1
520407 99520407 1001 86380 86390 1
520152 99520152 1001 86380 86390 1
520217 99520217 1001 86380 86390 1
520836 99520836 1001 86380 86390 1
520747 99520747 1001 86380 86390 1
520735 99520735 1001 86380 86390 1
520700 99520700 1001 86380 86390 1
520649 99520649 1001 86380 86390 1
521343 99521343 1001 86380 86390 1
521445 99521445 1001 86380 86390 1
521267 99521267 1001 86380 86390 1
521370 99521370 1001 86380 86390 1
521280 99521280 1001 86380 86390 1
521161 99521161 1001 86380 86390 1
521166 99521166 1001 86380 86390 1
521182 99521182 1001 86380 86390 1
520977 99520977 1001 86380 86390 1
520913 99520913 1001 86380 86390 1
521007 99521007 1001 86380 86390 1
521036 99521036 1001 86380 86390 1
521598 99521598 1001 86380 86390 1
521650 99521650 1001 86380 86390 1
521669 99521669 1001 86380 86390 1
522091 99522091 1001 86380 86390 1
522210 99522210 1001 86380 86390 1
522199 99522199 1001 86380 86390 1
522202 99522202 1001 86380 86390 1
522061 99522061 1001 86380 86390 1
522049 99522049 1001 86380 86390 1
521793 99521793 1001 86380 86390 1
521824 99521824 1001 86380 86390 1
522449 99522449 1001 86380 86390 1
522438 99522438 1001 86380 86390 1
522944 99522944 1001 86380 86390 1
523065 99523065 1001 86380 86390 1
523112 99523112 1001 86380 86390 1
522796 99522796 1001 86380 86390 1
522719 99522719 1001 86380 86390 1
522732 99522732 1001 86380 86390 1
522888 99522888 1001 86380 86390 1
522793 99522793 1001 86380 86390 1
522655 99522655 1001 86380 86390 1
522696 99522696 1001 86380 86390 1
522701 99522701 1001 86380 86390 1
522625 99522625 1001 86380 86390 1
522665 99522665 1001 86380 86390 1
523219 99523219 1001 86380 86390 1
523249 99523249 1001 86380 86390 1
523205 99523205 1001 86380 86390 1
523296 99523296 1001 86380 86390 1
523803 99523803 1001 86380 86390 1
523661 99523661 1001 86380 86390 1
523559 99523559 1001 86380 86390 1
523605 99523605 1001 86380 86390 1
523495 99523495 1001 86380 86390 1
523330 99523330 1001 86380 86390 1
523476 99523476 1001 86380 86390 1
523387 99523387 1001 86380 86390 1
523504 99523504 1001 86380 86390 1
524025 99524025 1001 86380 86390 1
524054 99524054 1001 86380 86390 1
524106 99524106 1001 86380 86390 1
524132 99524132 1001 86380 86390 1
523954 99523954 1001 86380 86390 1
524709 99524709 1001 86380 86390 1
524598 99524598 1001 86380 86390 1
524652 99524652 1001 86380 86390 1
524717 99524717 1001 86380 86390 1
524561 99524561 1001 86380 86390 1
524382 99524382 1001 86380 86390 1
524283 99524283 1001 86380 86390 1
524322 99524322 1001 86380 86390 1
524246 99524246 1001 86380 86390 1
524351 99524351 1001 86380 86390 1
524313 99524313 1001 86380 86390 1
524160 99524160 1001 86380 86390 1
524265 99524265 1001 86380 86390 1
524227 99524227 1001 86380 86390 1
524952 99524952 1001 86380 86390 1
524943 99524943 1001 86380 86390 1
524946 99524946 1001 86380 86390 1
525562 99525562 1001 86380 86390 1
525536 99525536 1001 86380 86390 1
525464 99525464 1001 86380 86390 1
525426 99525426 1001 86380 86390 1
525369 99525369 1001 86380 86390 1
525214 99525214 1001 86380 86390 1
525319 99525319 1001 86380 86390 1
525349 99525349 1001 86380 86390 1
525377 99525377 1001 86380 86390 1
525287 99525287 1001 86380 86390 1
525081 99525081 1001 86380 86390 1
525032 99525032 1001 86380 86390 1
525124 99525124 1001 86380 86390 1
525047 99525047 1001 86380 86390 1
525052 99525052 1001 86380 86390 1
525607 99525607 1001 86380 86390 1
525735 99525735 1001 86380 86390 1
525748 99525748 1001 86380 86390 1
526245 99526245 1001 86380 86390 1
526336 99526336 1001 86380 86390 1
526399 99526399 1001 86380 86390 1
526340 99526340 1001 86380 86390 1
526343 99526343 1001 86380 86390 1
526281 99526281 1001 86380 86390 1
526196 99526196 1001 86380 86390 1
525962 99525962 1001 86380 86390 1
526597 99526597 1001 86380 86390 1
526575 99526575 1001 86380 86390 1
527072 99527072 1001 86380 86390 1
527141 99527141 1001 86380 86390 1
527090 99527090 1001 86380 86390 1
526970 99526970 1001 86380 86390 1
527002 99527002 1001 86380 86390 1
526952 99526952 1001 86380 86390 1
526693 99526693 1001 86380 86390 1
526632 99526632 1001 86380 86390 1
527273 99527273 1001 86380 86390 1
527386 99527386 1001 86380 86390 1
528057 99528057 1001 86380 86390 1
527766 99527766 1001 86380 86390 1
527821 99527821 1001 86380 86390 1
527770 99527770 1001 86380 86390 1
527813 99527813 1001 86380 86390 1
527636 99527636 1001 86380 86390 1
528151 99528151 1001 86380 86390 1
528206 99528206 1001 86380 86390 1
528234 99528234 1001 86380 86390 1
528889 99528889 1001 86380 86390 1
528731 99528731 1001 86380 86390 1
528890 99528890 1001 86380 86390 1
528861 99528861 1001 86380 86390 1
528605 99528605 1001 86380 86390 1
528555 99528555 1001 86380 86390 1
528307 99528307 1001 86380 86390 1
528349 99528349 1001 86380 86390 1
528482 99528482 1001 86380 86390 1
528369 99528369 1001 86380 86390 1
528472 99528472 1001 86380 86390 1
528950 99528950 1001 86380 86390 1
528489 99528489 1001 86380 86390 1
528969 99528969 1001 86380 86390 1
529086 99529086 1001 86380 86390 1
529048 99529048 1001 86380 86390 1
528998 99528998 1001 86380 86390 1
528907 99528907 1001 86380 86390 1
528910 99528910 1001 86380 86390 1
529053 99529053 1001 86380 86390 1
529651 99529651 1001 86380 86390 1
529679 99529679 1001 86380 86390 1
529701 99529701 1001 86380 86390 1
529658 99529658 1001 86380 86390 1
529596 99529596 1001 86380 86390 1
529304 99529304 1001 86380 86390 1
529163 99529163 1001 86380 86390 1
529176 99529176 1001 86380 86390 1
529234 99529234 1001 86380 86390 1
529746 99529746 1001 86380 86390 1
529852 99529852 1001 86380 86390 1
530509 99530509 1001 86380 86390 1
530372 99530372 1001 86380 86390 1
530168 99530168 1001 86380 86390 1
530173 99530173 1001 86380 86390 1
530238 99530238 1001 86380 86390 1
530329 99530329 1001 86380 86390 1
530343 99530343 1001 86380 86390 1
530116 99530116 1001 86380 86390 1
530017 99530017 1001 86380 86390 1
529971 99529971 1001 86380 86390 1
530684 99530684 1001 86380 86390 1
531303 99531303 1001 86380 86390 1
531305 99531305 1001 86380 86390 1
531321 99531321 1001 86380 86390 1
531113 99531113 1001 86380 86390 1
531054 99531054 1001 86380 86390 1
530930 99530930 1001 86380 86390 1
530879 99530879 1001 86380 86390 1
530854 99530854 1001 86380 86390 1
530932 99530932 1001 86380 86390 1
530896 99530896 1001 86380 86390 1
530820 99530820 1001 86380 86390 1
530808 99530808 1001 86380 86390 1
531443 99531443 1001 86380 86390 1
532172 99532172 1001 86380 86390 1
532132 99532132 1001 86380 86390 1
532082 99532082 1001 86380 86390 1
532165 99532165 1001 86380 86390 1
531897 99531897 1001 86380 86390 1
531915 99531915 1001 86380 86390 1
531956 99531956 1001 86380 86390 1
531800 99531800 1001 86380 86390 1
531744 99531744 1001 86380 86390 1
531747 99531747 1001 86380 86390 1
531645 99531645 1001 86380 86390 1
531635 99531635 1001 86380 86390 1
532307 99532307 1001 86380 86390 1
532327 99532327 1001 86380 86390 1
532973 99532973 1001 86380 86390 1
532834 99532834 1001 86380 86390 1
532723 99532723 1001 86380 86390 1
532815 99532815 1001 86380 86390 1
532769 99532769 1001 86380 86390 1
533133 99533133 1001 86380 86390 1
533058 99533058 1001 86380 86390 1
533704 99533704 1001 86380 86390 1
533826 99533826 1001 86380 86390 1
533760 99533760 1001 86380 86390 1
533658 99533658 1001 86380 86390 1
533779 99533779 1001 86380 86390 1
533486 99533486 1001 86380 86390 1
533547 99533547 1001 86380 86390 1
533354 99533354 1001 86380 86390 1
533395 99533395 1001 86380 86390 1
533292 99533292 1001 86380 86390 1
533262 99533262 1001 86380 86390 1
534049 99534049 1001 86380 86390 1
533895 99533895 1001 86380 86390 1
533885 99533885 1001 86380 86390 1
534004 99534004 1001 86380 86390 1
534032 99534032 1001 86380 86390 1
533982 99533982 1001 86380 86390 1
533957 99533957 1001 86380 86390 1
534584 99534584 1001 86380 86390 1
534659 99534659 1001 86380 86390 1
534628 99534628 1001 86380 86390 1
534542 99534542 1001 86380 86390 1
534568 99534568 1001 86380 86390 1
534680 99534680 1001 86380 86390 1
534432 99534432 1001 86380 86390 1
534254 99534254 1001 86380 86390 1
534088 99534088 1001 86380 86390 1
534876 99534876 1001 86380 86390 1
534825 99534825 1001 86380 86390 1
534853 99534853 1001 86380 86390 1
534818 99534818 1001 86380 86390 1
534688 99534688 1001 86380 86390 1
534741 99534741 1001 86380 86390 1
535356 99535356 1001 86380 86390 1
535408 99535408 1001 86380 86390 1
535387 99535387 1001 86380 86390 1
535389 99535389 1001 86380 86390 1
535377 99535377 1001 86380 86390 1
535113 99535113 1001 86380 86390 1
535209 99535209 1001 86380 86390 1
535212 99535212 1001 86380 86390 1
534904 99534904 1001 86380 86390 1
534908 99534908 1001 86380 86390 1
535077 99535077 1001 86380 86390 1
534990 99534990 1001 86380 86390 1
535003 99535003 1001 86380 86390 1
535676 99535676 1001 86380 86390 1
534890 99534890 1001 86380 86390 1
535614 99535614 1001 86380 86390 1
535544 99535544 1001 86380 86390 1
536208 99536208 1001 86380 86390 1
536276 99536276 1001 86380 86390 1
536148 99536148 1001 86380 86390 1
536281 99536281 1001 86380 86390 1
536152 99536152 1001 86380 86390 1
536168 99536168 1001 86380 86390 1
535887 99535887 1001 86380 86390 1
535839 99535839 1001 86380 86390 1
535856 99535856 1001 86380 86390 1
536427 99536427 1001 86380 86390 1
536532 99536532 1001 86380 86390 1
536390 99536390 1001 86380 86390 1
536473 99536473 1001 86380 86390 1
536448 99536448 1001 86380 86390 1
536345 99536345 1001 86380 86390 1
537113 99537113 1001 86380 86390 1
537012 99537012 1001 86380 86390 1
537013 99537013 1001 86380 86390 1
536817 99536817 1001 86380 86390 1
536792 99536792 1001 86380 86390 1
536870 99536870 1001 86380 86390 1
536937 99536937 1001 86380 86390 1
536782 99536782 1001 86380 86390 1
536912 99536912 1001 86380 86390 1
536756 99536756 1001 86380 86390 1
536810 99536810 1001 86380 86390 1
536901 99536901 1001 86380 86390 1
536814 99536814 1001 86380 86390 1
536749 99536749 1001 86380 86390 1
536557 99536557 1001 86380 86390 1
536726 99536726 1001 86380 86390 1
536574 99536574 1001 86380 86390 1
536655 99536655 1001 86380 86390 1
536644 99536644 1001 86380 86390 1
537211 99537211 1001 86380 86390 1
537362 99537362 1001 86380 86390 1
537338 99537338 1001 86380 86390 1
537871 99537871 1001 86380 86390 1
537884 99537884 1001 86380 86390 1
537602 99537602 1001 86380 86390 1
537577 99537577 1001 86380 86390 1
537776 99537776 1001 86380 86390 1
537542 99537542 1001 86380 86390 1
537517 99537517 1001 86380 86390 1
537388 99537388 1001 86380 86390 1
537470 99537470 1001 86380 86390 1
537574 99537574 1001 86380 86390 1
537997 99537997 1001 86380 86390 1
538047 99538047 1001 86380 86390 1
538185 99538185 1001 86380 86390 1
538687 99538687 1001 86380 86390 1
538639 99538639 1001 86380 86390 1
538760 99538760 1001 86380 86390 1
538571 99538571 1001 86380 86390 1
538610 99538610 1001 86380 86390 1
538498 99538498 1001 86380 86390 1
538565 99538565 1001 86380 86390 1
538413 99538413 1001 86380 86390 1
538368 99538368 1001 86380 86390 1
538918 99538918 1001 86380 86390 1
538947 99538947 1001 86380 86390 1
538820 99538820 1001 86380 86390 1
538978 99538978 1001 86380 86390 1
538889 99538889 1001 86380 86390 1
539580 99539580 1001 86380 86390 1
539623 99539623 1001 86380 86390 1
539628 99539628 1001 86380 86390 1
539560 99539560 1001 86380 86390 1
539573 99539573 1001 86380 86390 1
539497 99539497 1001 86380 86390 1
539459 99539459 1001 86380 86390 1
539348 99539348 1001 86380 86390 1
539262 99539262 1001 86380 86390 1
539127 99539127 1001 86380 86390 1
539157 99539157 1001 86380 86390 1
539789 99539789 1001 86380 86390 1
540433 99540433 1001 86380 86390 1
540419 99540419 1001 86380 86390 1
540375 99540375 1001 86380 86390 1
539932 99539932 1001 86380 86390 1
539986 99539986 1001 86380 86390 1
540052 99540052 1001 86380 86390 1
539936 99539936 1001 86380 86390 1
540516 99540516 1001 86380 86390 1
540491 99540491 1001 86380 86390 1
540582 99540582 1001 86380 86390 1
540535 99540535 1001 86380 86390 1
540575 99540575 1001 86380 86390 1
540501 99540501 1001 86380 86390 1
541116 99541116 1001 86380 86390 1
541168 99541168 1001 86380 86390 1
541118 99541118 1001 86380 86390 1
541170 99541170 1001 86380 86390 1
541280 99541280 1001 86380 86390 1
541110 99541110 1001 86380 86390 1
541215 99541215 1001 86380 86390 1
540715 99540715 1001 86380 86390 1
540795 99540795 1001 86380 86390 1
540758 99540758 1001 86380 86390 1
540773 99540773 1001 86380 86390 1
541461 99541461 1001 86380 86390 1
541332 99541332 1001 86380 86390 1
541362 99541362 1001 86380 86390 1
542101 99542101 1001 86380 86390 1
541976 99541976 1001 86380 86390 1
541721 99541721 1001 86380 86390 1
541723 99541723 1001 86380 86390 1
541845 99541845 1001 86380 86390 1
541539 99541539 1001 86380 86390 1
541658 99541658 1001 86380 86390 1
541671 99541671 1001 86380 86390 1
541505 99541505 1001 86380 86390 1
541622 99541622 1001 86380 86390 1
541674 99541674 1001 86380 86390 1
542287 99542287 1001 86380 86390 1
542165 99542165 1001 86380 86390 1
542193 99542193 1001 86380 86390 1
542861 99542861 1001 86380 86390 1
542651 99542651 1001 86380 86390 1
542583 99542583 1001 86380 86390 1
542471 99542471 1001 86380 86390 1
542502 99542502 1001 86380 86390 1
542333 99542333 1001 86380 86390 1
542452 99542452 1001 86380 86390 1
542955 99542955 1001 86380 86390 1
543117 99543117 1001 86380 86390 1
543079 99543079 1001 86380 86390 1
543042 99543042 1001 86380 86390 1
543726 99543726 1001 86380 86390 1
543694 99543694 1001 86380 86390 1
543451 99543451 1001 86380 86390 1
543401 99543401 1001 86380 86390 1
543391 99543391 1001 86380 86390 1
543459 99543459 1001 86380 86390 1
543381 99543381 1001 86380 86390 1
543347 99543347 1001 86380 86390 1
543292 99543292 1001 86380 86390 1
543926 99543926 1001 86380 86390 1
543798 99543798 1001 86380 86390 1
544443 99544443 1001 86380 86390 1
544528 99544528 1001 86380 86390 1
544413 99544413 1001 86380 86390 1
544520 99544520 1001 86380 86390 1
544251 99544251 1001 86380 86390 1
544268 99544268 1001 86380 86390 1
544203 99544203 1001 86380 86390 1
544361 99544361 1001 86380 86390 1
544363 99544363 1001 86380 86390 1
544207 99544207 1001 86380 86390 1
544029 99544029 1001 86380 86390 1
543996 99543996 1001 86380 86390 1
544671 99544671 1001 86380 86390 1
407814 632 1001 19560 24297 1
520582 864 1002 29338 29873 1
523373 740 1001 66322 66622 1
400013 99400013 1001 86380 86390 1
400411 99400411 1001 86380 86390 1
400563 99400563 1001 86380 86390 1
400813 99400813 1001 86380 86390 1
400899 99400899 1001 86380 86390 1
400873 99400873 1001 86380 86390 1
400882 99400882 1001 86380 86390 1
400893 99400893 1001 86380 86390 1
400944 99400944 1001 86380 86390 1
401040 99401040 1001 86380 86390 1
400987 99400987 1001 86380 86390 1
401000 99401000 1001 86380 86390 1
401151 99401151 1001 86380 86390 1
401140 99401140 1001 86380 86390 1
401185 99401185 1001 86380 86390 1
401374 99401374 1001 86380 86390 1
401584 99401584 1001 86380 86390 1
401597 99401597 1001 86380 86390 1
401974 99401974 1001 86380 86390 1
402277 99402277 1001 86380 86390 1
402446 99402446 1001 86380 86390 1
402481 99402481 1001 86380 86390 1
402381 99402381 1001 86380 86390 1
402705 99402705 1001 86380 86390 1
403000 99403000 1001 86380 86390 1
403218 99403218 1001 86380 86390 1
403397 99403397 1001 86380 86390 1
403410 99403410 1001 86380 86390 1
403426 99403426 1001 86380 86390 1
403524 99403524 1001 86380 86390 1
403725 99403725 1001 86380 86390 1
403689 99403689 1001 86380 86390 1
403694 99403694 1001 86380 86390 1
404238 99404238 1001 86380 86390 1
404300 99404300 1001 86380 86390 1
404304 99404304 1001 86380 86390 1
404345 99404345 1001 86380 86390 1
404527 99404527 1001 86380 86390 1
404679 99404679 1001 86380 86390 1
404837 99404837 1001 86380 86390 1
404932 99404932 1001 86380 86390 1
405080 99405080 1001 86380 86390 1
405092 99405092 1001 86380 86390 1
405099 99405099 1001 86380 86390 1
405190 99405190 1001 86380 86390 1
405476 99405476 1001 86380 86390 1
405460 99405460 1001 86380 86390 1
405709 99405709 1001 86380 86390 1
405879 99405879 1001 86380 86390 1
406143 99406143 1001 86380 86390 1
406172 99406172 1001 86380 86390 1
406087 99406087 1001 86380 86390 1
406248 99406248 1001 86380 86390 1
406212 99406212 1001 86380 86390 1
406508 99406508 1001 86380 86390 1
406549 99406549 1001 86380 86390 1
406782 99406782 1001 86380 86390 1
407179 99407179 1001 86380 86390 1
407188 99407188 1001 86380 86390 1
407350 99407350 1001 86380 86390 1
407248 99407248 1001 86380 86390 1
407415 99407415 1001 86380 86390 1
407409 99407409 1001 86380 86390 1
407895 99407895 1001 86380 86390 1
407963 99407963 1001 86380 86390 1
408042 99408042 1001 86380 86390 1
408013 99408013 1001 86380 86390 1
408175 99408175 1001 86380 86390 1
408134 99408134 1001 86380 86390 1
408387 99408387 1001 86380 86390 1
408388 99408388 1001 86380 86390 1
408445 99408445 1001 86380 86390 1
408593 99408593 1001 86380 86390 1
408678 99408678 1001 86380 86390 1
408785 99408785 1001 86380 86390 1
408797 99408797 1001 86380 86390 1
409033 99409033 1001 86380 86390 1
409494 99409494 1001 86380 86390 1
409560 99409560 1001 86380 86390 1
409558 99409558 1001 86380 86390 1
409625 99409625 1001 86380 86390 1
409696 99409696 1001 86380 86390 1
409892 99409892 1001 86380 86390 1
410204 99410204 1001 86380 86390 1
410485 99410485 1001 86380 86390 1
410529 99410529 1001 86380 86390 1
411016 99411016 1001 86380 86390 1
411079 99411079 1001 86380 86390 1
411057 99411057 1001 86380 86390 1
411149 99411149 1001 86380 86390 1
411267 99411267 1001 86380 86390 1
411360 99411360 1001 86380 86390 1
411491 99411491 1001 86380 86390 1
411502 99411502 1001 86380 86390 1
411476 99411476 1001 86380 86390 1
411536 99411536 1001 86380 86390 1
412103 99412103 1001 86380 86390 1
412380 99412380 1001 86380 86390 1
413401 99413401 1001 86380 86390 1
413306 99413306 1001 86380 86390 1
413116 99413116 1001 86380 86390 1
413042 99413042 1001 86380 86390 1
412942 99412942 1001 86380 86390 1
413045 99413045 1001 86380 86390 1
412640 99412640 1001 86380 86390 1
412733 99412733 1001 86380 86390 1
412633 99412633 1001 86380 86390 1
413977 99413977 1001 86380 86390 1
413854 99413854 1001 86380 86390 1
413749 99413749 1001 86380 86390 1
414928 99414928 1001 86380 86390 1
415125 99415125 1001 86380 86390 1
415103 99415103 1001 86380 86390 1
415110 99415110 1001 86380 86390 1
415137 99415137 1001 86380 86390 1
414841 99414841 1001 86380 86390 1
414363 99414363 1001 86380 86390 1
415694 99415694 1001 86380 86390 1
416929 99416929 1001 86380 86390 1
416885 99416885 1001 86380 86390 1
416950 99416950 1001 86380 86390 1
416593 99416593 1001 86380 86390 1
416283 99416283 1001 86380 86390 1
416534 99416534 1001 86380 86390 1
416393 99416393 1001 86380 86390 1
416460 99416460 1001 86380 86390 1
416020 99416020 1001 86380 86390 1
417157 99417157 1001 86380 86390 1
418528 99418528 1001 86380 86390 1
418461 99418461 1001 86380 86390 1
418761 99418761 1001 86380 86390 1
418432 99418432 1001 86380 86390 1
418314 99418314 1001 86380 86390 1
418191 99418191 1001 86380 86390 1
418023 99418023 1001 86380 86390 1
418842 99418842 1001 86380 86390 1
418844 99418844 1001 86380 86390 1
418887 99418887 1001 86380 86390 1
419058 99419058 1001 86380 86390 1
418807 99418807 1001 86380 86390 1
420147 99420147 1001 86380 86390 1
420196 99420196 1001 86380 86390 1
420243 99420243 1001 86380 86390 1
420337 99420337 1001 86380 86390 1
420099 99420099 1001 86380 86390 1
420410 99420410 1001 86380 86390 1
420420 99420420 1001 86380 86390 1
419725 99419725 1001 86380 86390 1
419703 99419703 1001 86380 86390 1
419830 99419830 1001 86380 86390 1
419651 99419651 1001 86380 86390 1
419962 99419962 1001 86380 86390 1
419744 99419744 1001 86380 86390 1
420056 99420056 1001 86380 86390 1
419213 99419213 1001 86380 86390 1
419474 99419474 1001 86380 86390 1
419607 99419607 1001 86380 86390 1
419279 99419279 1001 86380 86390 1
419393 99419393 1001 86380 86390 1
419436 99419436 1001 86380 86390 1
419253 99419253 1001 86380 86390 1
419315 99419315 1001 86380 86390 1
419537 99419537 1001 86380 86390 1
420538 99420538 1001 86380 86390 1
420587 99420587 1001 86380 86390 1
420698 99420698 1001 86380 86390 1
420449 99420449 1001 86380 86390 1
420702 99420702 1001 86380 86390 1
422048 99422048 1001 86380 86390 1
421789 99421789 1001 86380 86390 1
421432 99421432 1001 86380 86390 1
421352 99421352 1001 86380 86390 1
421300 99421300 1001 86380 86390 1
421360 99421360 1001 86380 86390 1
421447 99421447 1001 86380 86390 1
421634 99421634 1001 86380 86390 1
420841 99420841 1001 86380 86390 1
420870 99420870 1001 86380 86390 1
422341 99422341 1001 86380 86390 1
423673 99423673 1001 86380 86390 1
423544 99423544 1001 86380 86390 1
423304 99423304 1001 86380 86390 1
423048 99423048 1001 86380 86390 1
423053 99423053 1001 86380 86390 1
423145 99423145 1001 86380 86390 1
422941 99422941 1001 86380 86390 1
422835 99422835 1001 86380 86390 1
422860 99422860 1001 86380 86390 1
422569 99422569 1001 86380 86390 1
425186 99425186 1001 86380 86390 1
425189 99425189 1001 86380 86390 1
424833 99424833 1001 86380 86390 1
424462 99424462 1001 86380 86390 1
424374 99424374 1001 86380 86390 1
424231 99424231 1001 86380 86390 1
424407 99424407 1001 86380 86390 1
425664 99425664 1001 86380 86390 1
425647 99425647 1001 86380 86390 1
425791 99425791 1001 86380 86390 1
425629 99425629 1001 86380 86390 1
425795 99425795 1001 86380 86390 1
427066 99427066 1001 86380 86390 1
426739 99426739 1001 86380 86390 1
426891 99426891 1001 86380 86390 1
426299 99426299 1001 86380 86390 1
426604 99426604 1001 86380 86390 1
426638 99426638 1001 86380 86390 1
426018 99426018 1001 86380 86390 1
427394 99427394 1001 86380 86390 1
427487 99427487 1001 86380 86390 1
427376 99427376 1001 86380 86390 1
427122 99427122 1001 86380 86390 1
428665 99428665 1001 86380 86390 1
428641 99428641 1001 86380 86390 1
428706 99428706 1001 86380 86390 1
428487 99428487 1001 86380 86390 1
428359 99428359 1001 86380 86390 1
428065 99428065 1001 86380 86390 1
428101 99428101 1001 86380 86390 1
428079 99428079 1001 86380 86390 1
428019 99428019 1001 86380 86390 1
428085 99428085 1001 86380 86390 1
427703 99427703 1001 86380 86390 1
427730 99427730 1001 86380 86390 1
428907 99428907 1001 86380 86390 1
429128 99429128 1001 86380 86390 1
428827 99428827 1001 86380 86390 1
429964 99429964 1001 86380 86390 1
430161 99430161 1001 86380 86390 1
430240 99430240 1001 86380 86390 1
429987 99429987 1001 86380 86390 1
429818 99429818 1001 86380 86390 1
430788 99430788 1001 86380 86390 1
431771 99431771 1001 86380 86390 1
431412 99431412 1001 86380 86390 1
431443 99431443 1001 86380 86390 1
431640 99431640 1001 86380 86390 1
431390 99431390 1001 86380 86390 1
431323 99431323 1001 86380 86390 1
431601 99431601 1001 86380 86390 1
431146 99431146 1001 86380 86390 1
430828 99430828 1001 86380 86390 1
430856 99430856 1001 86380 86390 1
430887 99430887 1001 86380 86390 1
432328 99432328 1001 86380 86390 1
432254 99432254 1001 86380 86390 1
432384 99432384 1001 86380 86390 1
432345 99432345 1001 86380 86390 1
433525 99433525 1001 86380 86390 1
433377 99433377 1001 86380 86390 1
433350 99433350 1001 86380 86390 1
432945 99432945 1001 86380 86390 1
433057 99433057 1001 86380 86390 1
433169 99433169 1001 86380 86390 1
433260 99433260 1001 86380 86390 1
433007 99433007 1001 86380 86390 1
432836 99432836 1001 86380 86390 1
434118 99434118 1001 86380 86390 1
433933 99433933 1001 86380 86390 1
435077 99435077 1001 86380 86390 1
435056 99435056 1001 86380 86390 1
435159 99435159 1001 86380 86390 1
435032 99435032 1001 86380 86390 1
434970 99434970 1001 86380 86390 1
434648 99434648 1001 86380 86390 1
434470 99434470 1001 86380 86390 1
434525 99434525 1001 86380 86390 1
435582 99435582 1001 86380 86390 1
435640 99435640 1001 86380 86390 1
437117 99437117 1001 86380 86390 1
436846 99436846 1001 86380 86390 1
436591 99436591 1001 86380 86390 1
436472 99436472 1001 86380 86390 1
436496 99436496 1001 86380 86390 1
436711 99436711 1001 86380 86390 1
436734 99436734 1001 86380 86390 1
436674 99436674 1001 86380 86390 1
436008 99436008 1001 86380 86390 1
436304 99436304 1001 86380 86390 1
436065 99436065 1001 86380 86390 1
300107 99300107 1001 86380 86390 1
437184 99437184 1001 86380 86390 1
300030 99300030 1001 86380 86390 1
437185 99437185 1001 86380 86390 1
300090 99300090 1001 86380 86390 1
300537 99300537 1001 86380 86390 1
300602 99300602 1001 86380 86390 1
300593 99300593 1001 86380 86390 1
300677 99300677 1001 86380 86390 1
300486 99300486 1001 86380 86390 1
300359 99300359 1001 86380 86390 1
300449 99300449 1001 86380 86390 1
300506 99300506 1001 86380 86390 1
300495 99300495 1001 86380 86390 1
300303 99300303 1001 86380 86390 1
300136 99300136 1001 86380 86390 1
300111 99300111 1001 86380 86390 1
300796 99300796 1001 86380 86390 1
300888 99300888 1001 86380 86390 1
301379 99301379 1001 86380 86390 1
301025 99301025 1001 86380 86390 1
300953 99300953 1001 86380 86390 1
300968 99300968 1001 86380 86390 1
301100 99301100 1001 86380 86390 1
301634 99301634 1001 86380 86390 1
301740 99301740 1001 86380 86390 1
301614 99301614 1001 86380 86390 1
301757 99301757 1001 86380 86390 1
302320 99302320 1001 86380 86390 1
302244 99302244 1001 86380 86390 1
302368 99302368 1001 86380 86390 1
302184 99302184 1001 86380 86390 1
302034 99302034 1001 86380 86390 1
302078 99302078 1001 86380 86390 1
302014 99302014 1001 86380 86390 1
302032 99302032 1001 86380 86390 1
301902 99301902 1001 86380 86390 1
301946 99301946 1001 86380 86390 1
301912 99301912 1001 86380 86390 1
301809 99301809 1001 86380 86390 1
302419 99302419 1001 86380 86390 1
303059 99303059 1001 86380 86390 1
303139 99303139 1001 86380 86390 1
302965 99302965 1001 86380 86390 1
302955 99302955 1001 86380 86390 1
302853 99302853 1001 86380 86390 1
302817 99302817 1001 86380 86390 1
302678 99302678 1001 86380 86390 1
302650 99302650 1001 86380 86390 1
303385 99303385 1001 86380 86390 1
303314 99303314 1001 86380 86390 1
303952 99303952 1001 86380 86390 1
303994 99303994 1001 86380 86390 1
303737 99303737 1001 86380 86390 1
303703 99303703 1001 86380 86390 1
303683 99303683 1001 86380 86390 1
303775 99303775 1001 86380 86390 1
303453 99303453 1001 86380 86390 1
303571 99303571 1001 86380 86390 1
304047 99304047 1001 86380 86390 1
304165 99304165 1001 86380 86390 1
304704 99304704 1001 86380 86390 1
304619 99304619 1001 86380 86390 1
304452 99304452 1001 86380 86390 1
304535 99304535 1001 86380 86390 1
304574 99304574 1001 86380 86390 1
304356 99304356 1001 86380 86390 1
304267 99304267 1001 86380 86390 1
304431 99304431 1001 86380 86390 1
305051 99305051 1001 86380 86390 1
304910 99304910 1001 86380 86390 1
305046 99305046 1001 86380 86390 1
305652 99305652 1001 86380 86390 1
305484 99305484 1001 86380 86390 1
305562 99305562 1001 86380 86390 1
305363 99305363 1001 86380 86390 1
305457 99305457 1001 86380 86390 1
305279 99305279 1001 86380 86390 1
305293 99305293 1001 86380 86390 1
305360 99305360 1001 86380 86390 1
305401 99305401 1001 86380 86390 1
305169 99305169 1001 86380 86390 1
305146 99305146 1001 86380 86390 1
305159 99305159 1001 86380 86390 1
305219 99305219 1001 86380 86390 1
500088 99500088 1001 86380 86390 1
500025 99500025 1001 86380 86390 1
500046 99500046 1001 86380 86390 1
500098 99500098 1001 86380 86390 1
305692 99305692 1001 86380 86390 1
500623 99500623 1001 86380 86390 1
500808 99500808 1001 86380 86390 1
500748 99500748 1001 86380 86390 1
500534 99500534 1001 86380 86390 1
500394 99500394 1001 86380 86390 1
500369 99500369 1001 86380 86390 1
500990 99500990 1001 86380 86390 1
501477 99501477 1001 86380 86390 1
501629 99501629 1001 86380 86390 1
501320 99501320 1001 86380 86390 1
501229 99501229 1001 86380 86390 1
501411 99501411 1001 86380 86390 1
501338 99501338 1001 86380 86390 1
501326 99501326 1001 86380 86390 1
501405 99501405 1001 86380 86390 1
501328 99501328 1001 86380 86390 1
501213 99501213 1001 86380 86390 1
501061 99501061 1001 86380 86390 1
501218 99501218 1001 86380 86390 1
501129 99501129 1001 86380 86390 1
501108 99501108 1001 86380 86390 1
501796 99501796 1001 86380 86390 1
501809 99501809 1001 86380 86390 1
502377 99502377 1001 86380 86390 1
502300 99502300 1001 86380 86390 1
502432 99502432 1001 86380 86390 1
502405 99502405 1001 86380 86390 1
502264 99502264 1001 86380 86390 1
502383 99502383 1001 86380 86390 1
502451 99502451 1001 86380 86390 1
502320 99502320 1001 86380 86390 1
502200 99502200 1001 86380 86390 1
502257 99502257 1001 86380 86390 1
501910 99501910 1001 86380 86390 1
502477 99502477 1001 86380 86390 1
502648 99502648 1001 86380 86390 1
502615 99502615 1001 86380 86390 1
503244 99503244 1001 86380 86390 1
503268 99503268 1001 86380 86390 1
503106 99503106 1001 86380 86390 1
503021 99503021 1001 86380 86390 1
502891 99502891 1001 86380 86390 1
502800 99502800 1001 86380 86390 1
502856 99502856 1001 86380 86390 1
502844 99502844 1001 86380 86390 1
502742 99502742 1001 86380 86390 1
502810 99502810 1001 86380 86390 1
502720 99502720 1001 86380 86390 1
503405 99503405 1001 86380 86390 1
503317 99503317 1001 86380 86390 1
503370 99503370 1001 86380 86390 1
503388 99503388 1001 86380 86390 1
503480 99503480 1001 86380 86390 1
503969 99503969 1001 86380 86390 1
504010 99504010 1001 86380 86390 1
504075 99504075 1001 86380 86390 1
503823 99503823 1001 86380 86390 1
503798 99503798 1001 86380 86390 1
503756 99503756 1001 86380 86390 1
503567 99503567 1001 86380 86390 1
504270 99504270 1001 86380 86390 1
504296 99504296 1001 86380 86390 1
504298 99504298 1001 86380 86390 1
504919 99504919 1001 86380 86390 1
504796 99504796 1001 86380 86390 1
504942 99504942 1001 86380 86390 1
504678 99504678 1001 86380 86390 1
504630 99504630 1001 86380 86390 1
504512 99504512 1001 86380 86390 1
504436 99504436 1001 86380 86390 1
505110 99505110 1001 86380 86390 1
505149 99505149 1001 86380 86390 1
505111 99505111 1001 86380 86390 1
505137 99505137 1001 86380 86390 1
504987 99504987 1001 86380 86390 1
505769 99505769 1001 86380 86390 1
505694 99505694 1001 86380 86390 1
505764 99505764 1001 86380 86390 1
505555 99505555 1001 86380 86390 1
505387 99505387 1001 86380 86390 1
505432 99505432 1001 86380 86390 1
505280 99505280 1001 86380 86390 1
505165 99505165 1001 86380 86390 1
505270 99505270 1001 86380 86390 1
505168 99505168 1001 86380 86390 1
505287 99505287 1001 86380 86390 1
505327 99505327 1001 86380 86390 1
505252 99505252 1001 86380 86390 1
505807 99505807 1001 86380 86390 1
505820 99505820 1001 86380 86390 1
505836 99505836 1001 86380 86390 1
505779 99505779 1001 86380 86390 1
506458 99506458 1001 86380 86390 1
506446 99506446 1001 86380 86390 1
506576 99506576 1001 86380 86390 1
506436 99506436 1001 86380 86390 1
506541 99506541 1001 86380 86390 1
506531 99506531 1001 86380 86390 1
506355 99506355 1001 86380 86390 1
506385 99506385 1001 86380 86390 1
506335 99506335 1001 86380 86390 1
506193 99506193 1001 86380 86390 1
506053 99506053 1001 86380 86390 1
506121 99506121 1001 86380 86390 1
506033 99506033 1001 86380 86390 1
506149 99506149 1001 86380 86390 1
506111 99506111 1001 86380 86390 1
506090 99506090 1001 86380 86390 1
506659 99506659 1001 86380 86390 1
506739 99506739 1001 86380 86390 1
506767 99506767 1001 86380 86390 1
506667 99506667 1001 86380 86390 1
506670 99506670 1001 86380 86390 1
507361 99507361 1001 86380 86390 1
507366 99507366 1001 86380 86390 1
507341 99507341 1001 86380 86390 1
507171 99507171 1001 86380 86390 1
506971 99506971 1001 86380 86390 1
506984 99506984 1001 86380 86390 1
506844 99506844 1001 86380 86390 1
506861 99506861 1001 86380 86390 1
507489 99507489 1001 86380 86390 1
507495 99507495 1001 86380 86390 1
508222 99508222 1001 86380 86390 1
508197 99508197 1001 86380 86390 1
507839 99507839 1001 86380 86390 1
507882 99507882 1001 86380 86390 1
507731 99507731 1001 86380 86390 1
507809 99507809 1001 86380 86390 1
507828 99507828 1001 86380 86390 1
507803 99507803 1001 86380 86390 1
508310 99508310 1001 86380 86390 1
508383 99508383 1001 86380 86390 1
508399 99508399 1001 86380 86390 1
508374 99508374 1001 86380 86390 1
509025 99509025 1001 86380 86390 1
508988 99508988 1001 86380 86390 1
508887 99508887 1001 86380 86390 1
508877 99508877 1001 86380 86390 1
508968 99508968 1001 86380 86390 1
508956 99508956 1001 86380 86390 1
509062 99509062 1001 86380 86390 1
508710 99508710 1001 86380 86390 1
508487 99508487 1001 86380 86390 1
508658 99508658 1001 86380 86390 1
508478 99508478 1001 86380 86390 1
509098 99509098 1001 86380 86390 1
509179 99509179 1001 86380 86390 1
509171 99509171 1001 86380 86390 1
509745 99509745 1001 86380 86390 1
509643 99509643 1001 86380 86390 1
509567 99509567 1001 86380 86390 1
509517 99509517 1001 86380 86390 1
509583 99509583 1001 86380 86390 1
509688 99509688 1001 86380 86390 1
509388 99509388 1001 86380 86390 1
509350 99509350 1001 86380 86390 1
509353 99509353 1001 86380 86390 1
510055 99510055 1001 86380 86390 1
509960 99509960 1001 86380 86390 1
510547 99510547 1001 86380 86390 1
510562 99510562 1001 86380 86390 1
510697 99510697 1001 86380 86390 1
510698 99510698 1001 86380 86390 1
510671 99510671 1001 86380 86390 1
510531 99510531 1001 86380 86390 1
510478 99510478 1001 86380 86390 1
510427 99510427 1001 86380 86390 1
510339 99510339 1001 86380 86390 1
510147 99510147 1001 86380 86390 1
510113 99510113 1001 86380 86390 1
510269 99510269 1001 86380 86390 1
510752 99510752 1001 86380 86390 1
510844 99510844 1001 86380 86390 1
510902 99510902 1001 86380 86390 1
511411 99511411 1001 86380 86390 1
511361 99511361 1001 86380 86390 1
511364 99511364 1001 86380 86390 1
511365 99511365 1001 86380 86390 1
511355 99511355 1001 86380 86390 1
511497 99511497 1001 86380 86390 1
511259 99511259 1001 86380 86390 1
511156 99511156 1001 86380 86390 1
511197 99511197 1001 86380 86390 1
511250 99511250 1001 86380 86390 1
511095 99511095 1001 86380 86390 1
511121 99511121 1001 86380 86390 1
511044 99511044 1001 86380 86390 1
510955 99510955 1001 86380 86390 1
511060 99511060 1001 86380 86390 1
510944 99510944 1001 86380 86390 1
511664 99511664 1001 86380 86390 1
512364 99512364 1001 86380 86390 1
512272 99512272 1001 86380 86390 1
512115 99512115 1001 86380 86390 1
512141 99512141 1001 86380 86390 1
512025 99512025 1001 86380 86390 1
512142 99512142 1001 86380 86390 1
511987 99511987 1001 86380 86390 1
511914 99511914 1001 86380 86390 1
511880 99511880 1001 86380 86390 1
511759 99511759 1001 86380 86390 1
512496 99512496 1001 86380 86390 1
512392 99512392 1001 86380 86390 1
512524 99512524 1001 86380 86390 1
512466 99512466 1001 86380 86390 1
513120 99513120 1001 86380 86390 1
512807 99512807 1001 86380 86390 1
512873 99512873 1001 86380 86390 1
512993 99512993 1001 86380 86390 1
512667 99512667 1001 86380 86390 1
513410 99513410 1001 86380 86390 1
513283 99513283 1001 86380 86390 1
513206 99513206 1001 86380 86390 1
513994 99513994 1001 86380 86390 1
513923 99513923 1001 86380 86390 1
513899 99513899 1001 86380 86390 1
513888 99513888 1001 86380 86390 1
513774 99513774 1001 86380 86390 1
513658 99513658 1001 86380 86390 1
513724 99513724 1001 86380 86390 1
513412 99513412 1001 86380 86390 1
513420 99513420 1001 86380 86390 1
514188 99514188 1001 86380 86390 1
514228 99514228 1001 86380 86390 1
514087 99514087 1001 86380 86390 1
514101 99514101 1001 86380 86390 1
514078 99514078 1001 86380 86390 1
514831 99514831 1001 86380 86390 1
514787 99514787 1001 86380 86390 1
514579 99514579 1001 86380 86390 1
514572 99514572 1001 86380 86390 1
514367 99514367 1001 86380 86390 1
514425 99514425 1001 86380 86390 1
514403 99514403 1001 86380 86390 1
515023 99515023 1001 86380 86390 1
514954 99514954 1001 86380 86390 1
514993 99514993 1001 86380 86390 1
515662 99515662 1001 86380 86390 1
515670 99515670 1001 86380 86390 1
515490 99515490 1001 86380 86390 1
515272 99515272 1001 86380 86390 1
515430 99515430 1001 86380 86390 1
515335 99515335 1001 86380 86390 1
515232 99515232 1001 86380 86390 1
515251 99515251 1001 86380 86390 1
515099 99515099 1001 86380 86390 1
515139 99515139 1001 86380 86390 1
515706 99515706 1001 86380 86390 1
515882 99515882 1001 86380 86390 1
515806 99515806 1001 86380 86390 1
515859 99515859 1001 86380 86390 1
515821 99515821 1001 86380 86390 1
516450 99516450 1001 86380 86390 1
516496 99516496 1001 86380 86390 1
516501 99516501 1001 86380 86390 1
516241 99516241 1001 86380 86390 1
516125 99516125 1001 86380 86390 1
516148 99516148 1001 86380 86390 1
515996 99515996 1001 86380 86390 1
516637 99516637 1001 86380 86390 1
516613 99516613 1001 86380 86390 1
516593 99516593 1001 86380 86390 1
517305 99517305 1001 86380 86390 1
517228 99517228 1001 86380 86390 1
517192 99517192 1001 86380 86390 1
516857 99516857 1001 86380 86390 1
516806 99516806 1001 86380 86390 1
516923 99516923 1001 86380 86390 1
516860 99516860 1001 86380 86390 1
517365 99517365 1001 86380 86390 1
517521 99517521 1001 86380 86390 1
517484 99517484 1001 86380 86390 1
517498 99517498 1001 86380 86390 1
517995 99517995 1001 86380 86390 1
518099 99518099 1001 86380 86390 1
518019 99518019 1001 86380 86390 1
517818 99517818 1001 86380 86390 1
517909 99517909 1001 86380 86390 1
517884 99517884 1001 86380 86390 1
517824 99517824 1001 86380 86390 1
517837 99517837 1001 86380 86390 1
517728 99517728 1001 86380 86390 1
518288 99518288 1001 86380 86390 1
518192 99518192 1001 86380 86390 1
518194 99518194 1001 86380 86390 1
518364 99518364 1001 86380 86390 1
518952 99518952 1001 86380 86390 1
518887 99518887 1001 86380 86390 1
518825 99518825 1001 86380 86390 1
518968 99518968 1001 86380 86390 1
518793 99518793 1001 86380 86390 1
518775 99518775 1001 86380 86390 1
518673 99518673 1001 86380 86390 1
518609 99518609 1001 86380 86390 1
518485 99518485 1001 86380 86390 1
518372 99518372 1001 86380 86390 1
519780 99519780 1001 86380 86390 1
519790 99519790 1001 86380 86390 1
519756 99519756 1001 86380 86390 1
519762 99519762 1001 86380 86390 1
519545 99519545 1001 86380 86390 1
519558 99519558 1001 86380 86390 1
519585 99519585 1001 86380 86390 1
519419 99519419 1001 86380 86390 1
519526 99519526 1001 86380 86390 1
519582 99519582 1001 86380 86390 1
519376 99519376 1001 86380 86390 1
519208 99519208 1001 86380 86390 1
519339 99519339 1001 86380 86390 1
520009 99520009 1001 86380 86390 1
519882 99519882 1001 86380 86390 1
519921 99519921 1001 86380 86390 1
519960 99519960 1001 86380 86390 1
519872 99519872 1001 86380 86390 1
520529 99520529 1001 86380 86390 1
520491 99520491 1001 86380 86390 1
520319 99520319 1001 86380 86390 1
520361 99520361 1001 86380 86390 1
520416 99520416 1001 86380 86390 1
520291 99520291 1001 86380 86390 1
520207 99520207 1001 86380 86390 1
520169 99520169 1001 86380 86390 1
520693 99520693 1001 86380 86390 1
520641 99520641 1001 86380 86390 1
520712 99520712 1001 86380 86390 1
521408 99521408 1001 86380 86390 1
521093 99521093 1001 86380 86390 1
521243 99521243 1001 86380 86390 1
521218 99521218 1001 86380 86390 1
521030 99521030 1001 86380 86390 1
520920 99520920 1001 86380 86390 1
521582 99521582 1001 86380 86390 1
521571 99521571 1001 86380 86390 1
521585 99521585 1001 86380 86390 1
521592 99521592 1001 86380 86390 1
522191 99522191 1001 86380 86390 1
522090 99522090 1001 86380 86390 1
522107 99522107 1001 86380 86390 1
522097 99522097 1001 86380 86390 1
522283 99522283 1001 86380 86390 1
522252 99522252 1001 86380 86390 1
522088 99522088 1001 86380 86390 1
522040 99522040 1001 86380 86390 1
522017 99522017 1001 86380 86390 1
521702 99521702 1001 86380 86390 1
522497 99522497 1001 86380 86390 1
522383 99522383 1001 86380 86390 1
522359 99522359 1001 86380 86390 1
522465 99522465 1001 86380 86390 1
522968 99522968 1001 86380 86390 1
523080 99523080 1001 86380 86390 1
522903 99522903 1001 86380 86390 1
522764 99522764 1001 86380 86390 1
522742 99522742 1001 86380 86390 1
522695 99522695 1001 86380 86390 1
522639 99522639 1001 86380 86390 1
523258 99523258 1001 86380 86390 1
523146 99523146 1001 86380 86390 1
523277 99523277 1001 86380 86390 1
523140 99523140 1001 86380 86390 1
523792 99523792 1001 86380 86390 1
523831 99523831 1001 86380 86390 1
523547 99523547 1001 86380 86390 1
523564 99523564 1001 86380 86390 1
523580 99523580 1001 86380 86390 1
523364 99523364 1001 86380 86390 1
523393 99523393 1001 86380 86390 1
523484 99523484 1001 86380 86390 1
523357 99523357 1001 86380 86390 1
523422 99523422 1001 86380 86390 1
523514 99523514 1001 86380 86390 1
523527 99523527 1001 86380 86390 1
523958 99523958 1001 86380 86390 1
523960 99523960 1001 86380 86390 1
524026 99524026 1001 86380 86390 1
524144 99524144 1001 86380 86390 1
524654 99524654 1001 86380 86390 1
524668 99524668 1001 86380 86390 1
524722 99524722 1001 86380 86390 1
524634 99524634 1001 86380 86390 1
524571 99524571 1001 86380 86390 1
524628 99524628 1001 86380 86390 1
524499 99524499 1001 86380 86390 1
524275 99524275 1001 86380 86390 1
524198 99524198 1001 86380 86390 1
524821 99524821 1001 86380 86390 1
525537 99525537 1001 86380 86390 1
525556 99525556 1001 86380 86390 1
525402 99525402 1001 86380 86390 1
525492 99525492 1001 86380 86390 1
525314 99525314 1001 86380 86390 1
525378 99525378 1001 86380 86390 1
525359 99525359 1001 86380 86390 1
525209 99525209 1001 86380 86390 1
525135 99525135 1001 86380 86390 1
525021 99525021 1001 86380 86390 1
525050 99525050 1001 86380 86390 1
525001 99525001 1001 86380 86390 1
525659 99525659 1001 86380 86390 1
525675 99525675 1001 86380 86390 1
525610 99525610 1001 86380 86390 1
525793 99525793 1001 86380 86390 1
525668 99525668 1001 86380 86390 1
526235 99526235 1001 86380 86390 1
526405 99526405 1001 86380 86390 1
526237 99526237 1001 86380 86390 1
526302 99526302 1001 86380 86390 1
526086 99526086 1001 86380 86390 1
525947 99525947 1001 86380 86390 1
525913 99525913 1001 86380 86390 1
525810 99525810 1001 86380 86390 1
525863 99525863 1001 86380 86390 1
525980 99525980 1001 86380 86390 1
525905 99525905 1001 86380 86390 1
526617 99526617 1001 86380 86390 1
526489 99526489 1001 86380 86390 1
526490 99526490 1001 86380 86390 1
526568 99526568 1001 86380 86390 1
526583 99526583 1001 86380 86390 1
526429 99526429 1001 86380 86390 1
526574 99526574 1001 86380 86390 1
527105 99527105 1001 86380 86390 1
526840 99526840 1001 86380 86390 1
526932 99526932 1001 86380 86390 1
526971 99526971 1001 86380 86390 1
526997 99526997 1001 86380 86390 1
526949 99526949 1001 86380 86390 1
526911 99526911 1001 86380 86390 1
527003 99527003 1001 86380 86390 1
526836 99526836 1001 86380 86390 1
526669 99526669 1001 86380 86390 1
526803 99526803 1001 86380 86390 1
526804 99526804 1001 86380 86390 1
526717 99526717 1001 86380 86390 1
527454 99527454 1001 86380 86390 1
527252 99527252 1001 86380 86390 1
527322 99527322 1001 86380 86390 1
528022 99528022 1001 86380 86390 1
527858 99527858 1001 86380 86390 1
527693 99527693 1001 86380 86390 1
527758 99527758 1001 86380 86390 1
527546 99527546 1001 86380 86390 1
527624 99527624 1001 86380 86390 1
527461 99527461 1001 86380 86390 1
527518 99527518 1001 86380 86390 1
528229 99528229 1001 86380 86390 1
528090 99528090 1001 86380 86390 1
528104 99528104 1001 86380 86390 1
528272 99528272 1001 86380 86390 1
528851 99528851 1001 86380 86390 1
528855 99528855 1001 86380 86390 1
528878 99528878 1001 86380 86390 1
528783 99528783 1001 86380 86390 1
528579 99528579 1001 86380 86390 1
528609 99528609 1001 86380 86390 1
528571 99528571 1001 86380 86390 1
528501 99528501 1001 86380 86390 1
528423 99528423 1001 86380 86390 1
528348 99528348 1001 86380 86390 1
528305 99528305 1001 86380 86390 1
529095 99529095 1001 86380 86390 1
529072 99529072 1001 86380 86390 1
529726 99529726 1001 86380 86390 1
529692 99529692 1001 86380 86390 1
529550 99529550 1001 86380 86390 1
529540 99529540 1001 86380 86390 1
529647 99529647 1001 86380 86390 1
529714 99529714 1001 86380 86390 1
529558 99529558 1001 86380 86390 1
529368 99529368 1001 86380 86390 1
529441 99529441 1001 86380 86390 1
529454 99529454 1001 86380 86390 1
529443 99529443 1001 86380 86390 1
529184 99529184 1001 86380 86390 1
529282 99529282 1001 86380 86390 1
529297 99529297 1001 86380 86390 1
529741 99529741 1001 86380 86390 1
529797 99529797 1001 86380 86390 1
529810 99529810 1001 86380 86390 1
529749 99529749 1001 86380 86390 1
530427 99530427 1001 86380 86390 1
530154 99530154 1001 86380 86390 1
530311 99530311 1001 86380 86390 1
530273 99530273 1001 86380 86390 1
530299 99530299 1001 86380 86390 1
530147 99530147 1001 86380 86390 1
530202 99530202 1001 86380 86390 1
530293 99530293 1001 86380 86390 1
530179 99530179 1001 86380 86390 1
529940 99529940 1001 86380 86390 1
529983 99529983 1001 86380 86390 1
531343 99531343 1001 86380 86390 1
531190 99531190 1001 86380 86390 1
531281 99531281 1001 86380 86390 1
531209 99531209 1001 86380 86390 1
531022 99531022 1001 86380 86390 1
530974 99530974 1001 86380 86390 1
531106 99531106 1001 86380 86390 1
531094 99531094 1001 86380 86390 1
531159 99531159 1001 86380 86390 1
530852 99530852 1001 86380 86390 1
530925 99530925 1001 86380 86390 1
531495 99531495 1001 86380 86390 1
531465 99531465 1001 86380 86390 1
531582 99531582 1001 86380 86390 1
532053 99532053 1001 86380 86390 1
532180 99532180 1001 86380 86390 1
532182 99532182 1001 86380 86390 1
532185 99532185 1001 86380 86390 1
531961 99531961 1001 86380 86390 1
531848 99531848 1001 86380 86390 1
531904 99531904 1001 86380 86390 1
531632 99531632 1001 86380 86390 1
531750 99531750 1001 86380 86390 1
532308 99532308 1001 86380 86390 1
532337 99532337 1001 86380 86390 1
532249 99532249 1001 86380 86390 1
532226 99532226 1001 86380 86390 1
532227 99532227 1001 86380 86390 1
532916 99532916 1001 86380 86390 1
533016 99533016 1001 86380 86390 1
532671 99532671 1001 86380 86390 1
532687 99532687 1001 86380 86390 1
532582 99532582 1001 86380 86390 1
532427 99532427 1001 86380 86390 1
532483 99532483 1001 86380 86390 1
533227 99533227 1001 86380 86390 1
533771 99533771 1001 86380 86390 1
533774 99533774 1001 86380 86390 1
533767 99533767 1001 86380 86390 1
533614 99533614 1001 86380 86390 1
533447 99533447 1001 86380 86390 1
533577 99533577 1001 86380 86390 1
533617 99533617 1001 86380 86390 1
533265 99533265 1001 86380 86390 1
533356 99533356 1001 86380 86390 1
533258 99533258 1001 86380 86390 1
533868 99533868 1001 86380 86390 1
533963 99533963 1001 86380 86390 1
533956 99533956 1001 86380 86390 1
534596 99534596 1001 86380 86390 1
534589 99534589 1001 86380 86390 1
534551 99534551 1001 86380 86390 1
534376 99534376 1001 86380 86390 1
534446 99534446 1001 86380 86390 1
534357 99534357 1001 86380 86390 1
534117 99534117 1001 86380 86390 1
534132 99534132 1001 86380 86390 1
534201 99534201 1001 86380 86390 1
534064 99534064 1001 86380 86390 1
534826 99534826 1001 86380 86390 1
534887 99534887 1001 86380 86390 1
535483 99535483 1001 86380 86390 1
535464 99535464 1001 86380 86390 1
535366 99535366 1001 86380 86390 1
535292 99535292 1001 86380 86390 1
535281 99535281 1001 86380 86390 1
535244 99535244 1001 86380 86390 1
535275 99535275 1001 86380 86390 1
534903 99534903 1001 86380 86390 1
534933 99534933 1001 86380 86390 1
535030 99535030 1001 86380 86390 1
535096 99535096 1001 86380 86390 1
535585 99535585 1001 86380 86390 1
535650 99535650 1001 86380 86390 1
535522 99535522 1001 86380 86390 1
535678 99535678 1001 86380 86390 1
535594 99535594 1001 86380 86390 1
535633 99535633 1001 86380 86390 1
536258 99536258 1001 86380 86390 1
536298 99536298 1001 86380 86390 1
536043 99536043 1001 86380 86390 1
536060 99536060 1001 86380 86390 1
536051 99536051 1001 86380 86390 1
536090 99536090 1001 86380 86390 1
535718 99535718 1001 86380 86390 1
535802 99535802 1001 86380 86390 1
536373 99536373 1001 86380 86390 1
536419 99536419 1001 86380 86390 1
537051 99537051 1001 86380 86390 1
536964 99536964 1001 86380 86390 1
536893 99536893 1001 86380 86390 1
536868 99536868 1001 86380 86390 1
536797 99536797 1001 86380 86390 1
536889 99536889 1001 86380 86390 1
536903 99536903 1001 86380 86390 1
537267 99537267 1001 86380 86390 1
537340 99537340 1001 86380 86390 1
537965 99537965 1001 86380 86390 1
537906 99537906 1001 86380 86390 1
537845 99537845 1001 86380 86390 1
537650 99537650 1001 86380 86390 1
537742 99537742 1001 86380 86390 1
537666 99537666 1001 86380 86390 1
537769 99537769 1001 86380 86390 1
537785 99537785 1001 86380 86390 1
538129 99538129 1001 86380 86390 1
538635 99538635 1001 86380 86390 1
538713 99538713 1001 86380 86390 1
538754 99538754 1001 86380 86390 1
538620 99538620 1001 86380 86390 1
538502 99538502 1001 86380 86390 1
538516 99538516 1001 86380 86390 1
538608 99538608 1001 86380 86390 1
538246 99538246 1001 86380 86390 1
538250 99538250 1001 86380 86390 1
538392 99538392 1001 86380 86390 1
538354 99538354 1001 86380 86390 1
538317 99538317 1001 86380 86390 1
538929 99538929 1001 86380 86390 1
539004 99539004 1001 86380 86390 1
539522 99539522 1001 86380 86390 1
539574 99539574 1001 86380 86390 1
539549 99539549 1001 86380 86390 1
539293 99539293 1001 86380 86390 1
539255 99539255 1001 86380 86390 1
539412 99539412 1001 86380 86390 1
539362 99539362 1001 86380 86390 1
539253 99539253 1001 86380 86390 1
539214 99539214 1001 86380 86390 1
539185 99539185 1001 86380 86390 1
539730 99539730 1001 86380 86390 1
539732 99539732 1001 86380 86390 1
539746 99539746 1001 86380 86390 1
539669 99539669 1001 86380 86390 1
539818 99539818 1001 86380 86390 1
539831 99539831 1001 86380 86390 1
540378 99540378 1001 86380 86390 1
540282 99540282 1001 86380 86390 1
540138 99540138 1001 86380 86390 1
540102 99540102 1001 86380 86390 1
540117 99540117 1001 86380 86390 1
540248 99540248 1001 86380 86390 1
539982 99539982 1001 86380 86390 1
540000 99540000 1001 86380 86390 1
540672 99540672 1001 86380 86390 1
540635 99540635 1001 86380 86390 1
540474 99540474 1001 86380 86390 1
540552 99540552 1001 86380 86390 1
540567 99540567 1001 86380 86390 1
541134 99541134 1001 86380 86390 1
541099 99541099 1001 86380 86390 1
541151 99541151 1001 86380 86390 1
540946 99540946 1001 86380 86390 1
541059 99541059 1001 86380 86390 1
540756 99540756 1001 86380 86390 1
540785 99540785 1001 86380 86390 1
541420 99541420 1001 86380 86390 1
541346 99541346 1001 86380 86390 1
542068 99542068 1001 86380 86390 1
541931 99541931 1001 86380 86390 1
542049 99542049 1001 86380 86390 1
542012 99542012 1001 86380 86390 1
541975 99541975 1001 86380 86390 1
541784 99541784 1001 86380 86390 1
541810 99541810 1001 86380 86390 1
541875 99541875 1001 86380 86390 1
541799 99541799 1001 86380 86390 1
541820 99541820 1001 86380 86390 1
541526 99541526 1001 86380 86390 1
541580 99541580 1001 86380 86390 1
541699 99541699 1001 86380 86390 1
541614 99541614 1001 86380 86390 1
541705 99541705 1001 86380 86390 1
542277 99542277 1001 86380 86390 1
542255 99542255 1001 86380 86390 1
542217 99542217 1001 86380 86390 1
542874 99542874 1001 86380 86390 1
542797 99542797 1001 86380 86390 1
542827 99542827 1001 86380 86390 1
542623 99542623 1001 86380 86390 1
542667 99542667 1001 86380 86390 1
542668 99542668 1001 86380 86390 1
542720 99542720 1001 86380 86390 1
542682 99542682 1001 86380 86390 1
542606 99542606 1001 86380 86390 1
542568 99542568 1001 86380 86390 1
542431 99542431 1001 86380 86390 1
542393 99542393 1001 86380 86390 1
542499 99542499 1001 86380 86390 1
542491 99542491 1001 86380 86390 1
543101 99543101 1001 86380 86390 1
542949 99542949 1001 86380 86390 1
542966 99542966 1001 86380 86390 1
543018 99543018 1001 86380 86390 1
543656 99543656 1001 86380 86390 1
543735 99543735 1001 86380 86390 1
543631 99543631 1001 86380 86390 1
543704 99543704 1001 86380 86390 1
543514 99543514 1001 86380 86390 1
543438 99543438 1001 86380 86390 1
543479 99543479 1001 86380 86390 1
543308 99543308 1001 86380 86390 1
543350 99543350 1001 86380 86390 1
543249 99543249 1001 86380 86390 1
543892 99543892 1001 86380 86390 1
544495 99544495 1001 86380 86390 1
544425 99544425 1001 86380 86390 1
544426 99544426 1001 86380 86390 1
544491 99544491 1001 86380 86390 1
544505 99544505 1001 86380 86390 1
544333 99544333 1001 86380 86390 1
544374 99544374 1001 86380 86390 1
544028 99544028 1001 86380 86390 1
544107 99544107 1001 86380 86390 1
543978 99543978 1001 86380 86390 1
543993 99543993 1001 86380 86390 1
544086 99544086 1001 86380 86390 1
544100 99544100 1001 86380 86390 1
544609 99544609 1001 86380 86390 1
544602 99544602 1001 86380 86390 1
514887 861 1001 53182 53481 1
520548 829 1001 35696 35795 1
526170 868 1001 41505 41805 1
400358 99400358 1001 86380 86390 1
400339 99400339 1001 86380 86390 1
400460 99400460 1001 86380 86390 1
400594 99400594 1001 86380 86390 1
400795 99400795 1001 86380 86390 1
400960 99400960 1001 86380 86390 1
401154 99401154 1001 86380 86390 1
401175 99401175 1001 86380 86390 1
401356 99401356 1001 86380 86390 1
401344 99401344 1001 86380 86390 1
401483 99401483 1001 86380 86390 1
401382 99401382 1001 86380 86390 1
401580 99401580 1001 86380 86390 1
401790 99401790 1001 86380 86390 1
401773 99401773 1001 86380 86390 1
401966 99401966 1001 86380 86390 1
402126 99402126 1001 86380 86390 1
402216 99402216 1001 86380 86390 1
402295 99402295 1001 86380 86390 1
402671 99402671 1001 86380 86390 1
402917 99402917 1001 86380 86390 1
403018 99403018 1001 86380 86390 1
403169 99403169 1001 86380 86390 1
403119 99403119 1001 86380 86390 1
403329 99403329 1001 86380 86390 1
403352 99403352 1001 86380 86390 1
403535 99403535 1001 86380 86390 1
403612 99403612 1001 86380 86390 1
403710 99403710 1001 86380 86390 1
403761 99403761 1001 86380 86390 1
403927 99403927 1001 86380 86390 1
403844 99403844 1001 86380 86390 1
403910 99403910 1001 86380 86390 1
404323 99404323 1001 86380 86390 1
404421 99404421 1001 86380 86390 1
404909 99404909 1001 86380 86390 1
405272 99405272 1001 86380 86390 1
405546 99405546 1001 86380 86390 1
405706 99405706 1001 86380 86390 1
405830 99405830 1001 86380 86390 1
405895 99405895 1001 86380 86390 1
406025 99406025 1001 86380 86390 1
406122 99406122 1001 86380 86390 1
406228 99406228 1001 86380 86390 1
406360 99406360 1001 86380 86390 1
406389 99406389 1001 86380 86390 1
406413 99406413 1001 86380 86390 1
406589 99406589 1001 86380 86390 1
406539 99406539 1001 86380 86390 1
406751 99406751 1001 86380 86390 1
406884 99406884 1001 86380 86390 1
407045 99407045 1001 86380 86390 1
407074 99407074 1001 86380 86390 1
407538 99407538 1001 86380 86390 1
407450 99407450 1001 86380 86390 1
407872 99407872 1001 86380 86390 1
407811 99407811 1001 86380 86390 1
407876 99407876 1001 86380 86390 1
407938 99407938 1001 86380 86390 1
407939 99407939 1001 86380 86390 1
408151 99408151 1001 86380 86390 1
408179 99408179 1001 86380 86390 1
408677 99408677 1001 86380 86390 1
408743 99408743 1001 86380 86390 1
408966 99408966 1001 86380 86390 1
408951 99408951 1001 86380 86390 1
408933 99408933 1001 86380 86390 1
408908 99408908 1001 86380 86390 1
409055 99409055 1001 86380 86390 1
409098 99409098 1001 86380 86390 1
409213 99409213 1001 86380 86390 1
409458 99409458 1001 86380 86390 1
409437 99409437 1001 86380 86390 1
409674 99409674 1001 86380 86390 1
409689 99409689 1001 86380 86390 1
410012 99410012 1001 86380 86390 1
410203 99410203 1001 86380 86390 1
410155 99410155 1001 86380 86390 1
410293 99410293 1001 86380 86390 1
410615 99410615 1001 86380 86390 1
410523 99410523 1001 86380 86390 1
410545 99410545 1001 86380 86390 1
410620 99410620 1001 86380 86390 1
410721 99410721 1001 86380 86390 1
410739 99410739 1001 86380 86390 1
410934 99410934 1001 86380 86390 1
411235 99411235 1001 86380 86390 1
411313 99411313 1001 86380 86390 1
411397 99411397 1001 86380 86390 1
411695 99411695 1001 86380 86390 1
411672 99411672 1001 86380 86390 1
411689 99411689 1001 86380 86390 1
411846 99411846 1001 86380 86390 1
411896 99411896 1001 86380 86390 1
412089 99412089 1001 86380 86390 1
412115 99412115 1001 86380 86390 1
412193 99412193 1001 86380 86390 1
412251 99412251 1001 86380 86390 1
412208 99412208 1001 86380 86390 1
412402 99412402 1001 86380 86390 1
413438 99413438 1001 86380 86390 1
413058 99413058 1001 86380 86390 1
413037 99413037 1001 86380 86390 1
412965 99412965 1001 86380 86390 1
413179 99413179 1001 86380 86390 1
412583 99412583 1001 86380 86390 1
412775 99412775 1001 86380 86390 1
412547 99412547 1001 86380 86390 1
413744 99413744 1001 86380 86390 1
414056 99414056 1001 86380 86390 1
414925 99414925 1001 86380 86390 1
415282 99415282 1001 86380 86390 1
414943 99414943 1001 86380 86390 1
414665 99414665 1001 86380 86390 1
414293 99414293 1001 86380 86390 1
414138 99414138 1001 86380 86390 1
414252 99414252 1001 86380 86390 1
415371 99415371 1001 86380 86390 1
415558 99415558 1001 86380 86390 1
415382 99415382 1001 86380 86390 1
415440 99415440 1001 86380 86390 1
416791 99416791 1001 86380 86390 1
416614 99416614 1001 86380 86390 1
416628 99416628 1001 86380 86390 1
416166 99416166 1001 86380 86390 1
415860 99415860 1001 86380 86390 1
416132 99416132 1001 86380 86390 1
415901 99415901 1001 86380 86390 1
417166 99417166 1001 86380 86390 1
417301 99417301 1001 86380 86390 1
417130 99417130 1001 86380 86390 1
417367 99417367 1001 86380 86390 1
417484 99417484 1001 86380 86390 1
418717 99418717 1001 86380 86390 1
418613 99418613 1001 86380 86390 1
418548 99418548 1001 86380 86390 1
418077 99418077 1001 86380 86390 1
418219 99418219 1001 86380 86390 1
418221 99418221 1001 86380 86390 1
418308 99418308 1001 86380 86390 1
418175 99418175 1001 86380 86390 1
417678 99417678 1001 86380 86390 1
417893 99417893 1001 86380 86390 1
417964 99417964 1001 86380 86390 1
418859 99418859 1001 86380 86390 1
418839 99418839 1001 86380 86390 1
420309 99420309 1001 86380 86390 1
420228 99420228 1001 86380 86390 1
419746 99419746 1001 86380 86390 1
419632 99419632 1001 86380 86390 1
420054 99420054 1001 86380 86390 1
419429 99419429 1001 86380 86390 1
419328 99419328 1001 86380 86390 1
419580 99419580 1001 86380 86390 1
419507 99419507 1001 86380 86390 1
420487 99420487 1001 86380 86390 1
420692 99420692 1001 86380 86390 1
420494 99420494 1001 86380 86390 1
420718 99420718 1001 86380 86390 1
420580 99420580 1001 86380 86390 1
420638 99420638 1001 86380 86390 1
420485 99420485 1001 86380 86390 1
422102 99422102 1001 86380 86390 1
421646 99421646 1001 86380 86390 1
421515 99421515 1001 86380 86390 1
420839 99420839 1001 86380 86390 1
421155 99421155 1001 86380 86390 1
420979 99420979 1001 86380 86390 1
422178 99422178 1001 86380 86390 1
422449 99422449 1001 86380 86390 1
422524 99422524 1001 86380 86390 1
423547 99423547 1001 86380 86390 1
423370 99423370 1001 86380 86390 1
423461 99423461 1001 86380 86390 1
423464 99423464 1001 86380 86390 1
423719 99423719 1001 86380 86390 1
423216 99423216 1001 86380 86390 1
423201 99423201 1001 86380 86390 1
422560 99422560 1001 86380 86390 1
422790 99422790 1001 86380 86390 1
422939 99422939 1001 86380 86390 1
424132 99424132 1001 86380 86390 1
423800 99423800 1001 86380 86390 1
424050 99424050 1001 86380 86390 1
424086 99424086 1001 86380 86390 1
423816 99423816 1001 86380 86390 1
423863 99423863 1001 86380 86390 1
425352 99425352 1001 86380 86390 1
424871 99424871 1001 86380 86390 1
424187 99424187 1001 86380 86390 1
424576 99424576 1001 86380 86390 1
424304 99424304 1001 86380 86390 1
424484 99424484 1001 86380 86390 1
424234 99424234 1001 86380 86390 1
424335 99424335 1001 86380 86390 1
427039 99427039 1001 86380 86390 1
426751 99426751 1001 86380 86390 1
426907 99426907 1001 86380 86390 1
426664 99426664 1001 86380 86390 1
426330 99426330 1001 86380 86390 1
426332 99426332 1001 86380 86390 1
426605 99426605 1001 86380 86390 1
426461 99426461 1001 86380 86390 1
426112 99426112 1001 86380 86390 1
426150 99426150 1001 86380 86390 1
425981 99425981 1001 86380 86390 1
425986 99425986 1001 86380 86390 1
425924 99425924 1001 86380 86390 1
427416 99427416 1001 86380 86390 1
426276 99426276 1001 86380 86390 1
427148 99427148 1001 86380 86390 1
427403 99427403 1001 86380 86390 1
428439 99428439 1001 86380 86390 1
428349 99428349 1001 86380 86390 1
428682 99428682 1001 86380 86390 1
428512 99428512 1001 86380 86390 1
428390 99428390 1001 86380 86390 1
428098 99428098 1001 86380 86390 1
428328 99428328 1001 86380 86390 1
428209 99428209 1001 86380 86390 1
427715 99427715 1001 86380 86390 1
428892 99428892 1001 86380 86390 1
430228 99430228 1001 86380 86390 1
430283 99430283 1001 86380 86390 1
430182 99430182 1001 86380 86390 1
430288 99430288 1001 86380 86390 1
429573 99429573 1001 86380 86390 1
429650 99429650 1001 86380 86390 1
429585 99429585 1001 86380 86390 1
429397 99429397 1001 86380 86390 1
429339 99429339 1001 86380 86390 1
429342 99429342 1001 86380 86390 1
430818 99430818 1001 86380 86390 1
430438 99430438 1001 86380 86390 1
430415 99430415 1001 86380 86390 1
430813 99430813 1001 86380 86390 1
430453 99430453 1001 86380 86390 1
431945 99431945 1001 86380 86390 1
431718 99431718 1001 86380 86390 1
431669 99431669 1001 86380 86390 1
431645 99431645 1001 86380 86390 1
431535 99431535 1001 86380 86390 1
431498 99431498 1001 86380 86390 1
431090 99431090 1001 86380 86390 1
431165 99431165 1001 86380 86390 1
431257 99431257 1001 86380 86390 1
432149 99432149 1001 86380 86390 1
433410 99433410 1001 86380 86390 1
433657 99433657 1001 86380 86390 1
433212 99433212 1001 86380 86390 1
433191 99433191 1001 86380 86390 1
432932 99432932 1001 86380 86390 1
432999 99432999 1001 86380 86390 1
433145 99433145 1001 86380 86390 1
433281 99433281 1001 86380 86390 1
433014 99433014 1001 86380 86390 1
432928 99432928 1001 86380 86390 1
432501 99432501 1001 86380 86390 1
432504 99432504 1001 86380 86390 1
433918 99433918 1001 86380 86390 1
434080 99434080 1001 86380 86390 1
434016 99434016 1001 86380 86390 1
435427 99435427 1001 86380 86390 1
435379 99435379 1001 86380 86390 1
435020 99435020 1001 86380 86390 1
435074 99435074 1001 86380 86390 1
434897 99434897 1001 86380 86390 1
434828 99434828 1001 86380 86390 1
434851 99434851 1001 86380 86390 1
434813 99434813 1001 86380 86390 1
434328 99434328 1001 86380 86390 1
434509 99434509 1001 86380 86390 1
435645 99435645 1001 86380 86390 1
435490 99435490 1001 86380 86390 1
435783 99435783 1001 86380 86390 1
436952 99436952 1001 86380 86390 1
436920 99436920 1001 86380 86390 1
436843 99436843 1001 86380 86390 1
436425 99436425 1001 86380 86390 1
436710 99436710 1001 86380 86390 1
436480 99436480 1001 86380 86390 1
436359 99436359 1001 86380 86390 1
436240 99436240 1001 86380 86390 1
435989 99435989 1001 86380 86390 1
436301 99436301 1001 86380 86390 1
436261 99436261 1001 86380 86390 1
436125 99436125 1001 86380 86390 1
300550 99300550 1001 86380 86390 1
300530 99300530 1001 86380 86390 1
300582 99300582 1001 86380 86390 1
300719 99300719 1001 86380 86390 1
300320 99300320 1001 86380 86390 1
300401 99300401 1001 86380 86390 1
300172 99300172 1001 86380 86390 1
300173 99300173 1001 86380 86390 1
300870 99300870 1001 86380 86390 1
300525 99300525 1001 86380 86390 1
300862 99300862 1001 86380 86390 1
301515 99301515 1001 86380 86390 1
301236 99301236 1001 86380 86390 1
301249 99301249 1001 86380 86390 1
301278 99301278 1001 86380 86390 1
301334 99301334 1001 86380 86390 1
301709 99301709 1001 86380 86390 1
301645 99301645 1001 86380 86390 1
301672 99301672 1001 86380 86390 1
301686 99301686 1001 86380 86390 1
301635 99301635 1001 86380 86390 1
302334 99302334 1001 86380 86390 1
302033 99302033 1001 86380 86390 1
301970 99301970 1001 86380 86390 1
301903 99301903 1001 86380 86390 1
301880 99301880 1001 86380 86390 1
301817 99301817 1001 86380 86390 1
301910 99301910 1001 86380 86390 1
302443 99302443 1001 86380 86390 1
302408 99302408 1001 86380 86390 1
302473 99302473 1001 86380 86390 1
302807 99302807 1001 86380 86390 1
302916 99302916 1001 86380 86390 1
302828 99302828 1001 86380 86390 1
302870 99302870 1001 86380 86390 1
302658 99302658 1001 86380 86390 1
302671 99302671 1001 86380 86390 1
302788 99302788 1001 86380 86390 1
302750 99302750 1001 86380 86390 1
302777 99302777 1001 86380 86390 1
302701 99302701 1001 86380 86390 1
303230 99303230 1001 86380 86390 1
303234 99303234 1001 86380 86390 1
303287 99303287 1001 86380 86390 1
303240 99303240 1001 86380 86390 1
304032 99304032 1001 86380 86390 1
303879 99303879 1001 86380 86390 1
303970 99303970 1001 86380 86390 1
303977 99303977 1001 86380 86390 1
303967 99303967 1001 86380 86390 1
303649 99303649 1001 86380 86390 1
303640 99303640 1001 86380 86390 1
303770 99303770 1001 86380 86390 1
303747 99303747 1001 86380 86390 1
303545 99303545 1001 86380 86390 1
303497 99303497 1001 86380 86390 1
303525 99303525 1001 86380 86390 1
303461 99303461 1001 86380 86390 1
303591 99303591 1001 86380 86390 1
304149 99304149 1001 86380 86390 1
304034 99304034 1001 86380 86390 1
304088 99304088 1001 86380 86390 1
304166 99304166 1001 86380 86390 1
304205 99304205 1001 86380 86390 1
304078 99304078 1001 86380 86390 1
304683 99304683 1001 86380 86390 1
304551 99304551 1001 86380 86390 1
304506 99304506 1001 86380 86390 1
304469 99304469 1001 86380 86390 1
304292 99304292 1001 86380 86390 1
304321 99304321 1001 86380 86390 1
304341 99304341 1001 86380 86390 1
304924 99304924 1001 86380 86390 1
304933 99304933 1001 86380 86390 1
305626 99305626 1001 86380 86390 1
305670 99305670 1001 86380 86390 1
305669 99305669 1001 86380 86390 1
305430 99305430 1001 86380 86390 1
305368 99305368 1001 86380 86390 1
305476 99305476 1001 86380 86390 1
305157 99305157 1001 86380 86390 1
305097 99305097 1001 86380 86390 1
305166 99305166 1001 86380 86390 1
305065 99305065 1001 86380 86390 1
500108 99500108 1001 86380 86390 1
500149 99500149 1001 86380 86390 1
500111 99500111 1001 86380 86390 1
500660 99500660 1001 86380 86390 1
500629 99500629 1001 86380 86390 1
500710 99500710 1001 86380 86390 1
500585 99500585 1001 86380 86390 1
500194 99500194 1001 86380 86390 1
500364 99500364 1001 86380 86390 1
500329 99500329 1001 86380 86390 1
500345 99500345 1001 86380 86390 1
500386 99500386 1001 86380 86390 1
500958 99500958 1001 86380 86390 1
501500 99501500 1001 86380 86390 1
501513 99501513 1001 86380 86390 1
501453 99501453 1001 86380 86390 1
501620 99501620 1001 86380 86390 1
501630 99501630 1001 86380 86390 1
501573 99501573 1001 86380 86390 1
501317 99501317 1001 86380 86390 1
501372 99501372 1001 86380 86390 1
501314 99501314 1001 86380 86390 1
501033 99501033 1001 86380 86390 1
501177 99501177 1001 86380 86390 1
501077 99501077 1001 86380 86390 1
501766 99501766 1001 86380 86390 1
501776 99501776 1001 86380 86390 1
502287 99502287 1001 86380 86390 1
502378 99502378 1001 86380 86390 1
502170 99502170 1001 86380 86390 1
502235 99502235 1001 86380 86390 1
502069 99502069 1001 86380 86390 1
502175 99502175 1001 86380 86390 1
502099 99502099 1001 86380 86390 1
502218 99502218 1001 86380 86390 1
502032 99502032 1001 86380 86390 1
502048 99502048 1001 86380 86390 1
502670 99502670 1001 86380 86390 1
502634 99502634 1001 86380 86390 1
502498 99502498 1001 86380 86390 1
502525 99502525 1001 86380 86390 1
503241 99503241 1001 86380 86390 1
503242 99503242 1001 86380 86390 1
503230 99503230 1001 86380 86390 1
503266 99503266 1001 86380 86390 1
503156 99503156 1001 86380 86390 1
503172 99503172 1001 86380 86390 1
503237 99503237 1001 86380 86390 1
503288 99503288 1001 86380 86390 1
502904 99502904 1001 86380 86390 1
502736 99502736 1001 86380 86390 1
502762 99502762 1001 86380 86390 1
502702 99502702 1001 86380 86390 1
502858 99502858 1001 86380 86390 1
503320 99503320 1001 86380 86390 1
503362 99503362 1001 86380 86390 1
503366 99503366 1001 86380 86390 1
503920 99503920 1001 86380 86390 1
504061 99504061 1001 86380 86390 1
503950 99503950 1001 86380 86390 1
504066 99504066 1001 86380 86390 1
503786 99503786 1001 86380 86390 1
503851 99503851 1001 86380 86390 1
503890 99503890 1001 86380 86390 1
503735 99503735 1001 86380 86390 1
503800 99503800 1001 86380 86390 1
503814 99503814 1001 86380 86390 1
503764 99503764 1001 86380 86390 1
503753 99503753 1001 86380 86390 1
503882 99503882 1001 86380 86390 1
503871 99503871 1001 86380 86390 1
503525 99503525 1001 86380 86390 1
503501 99503501 1001 86380 86390 1
503554 99503554 1001 86380 86390 1
503594 99503594 1001 86380 86390 1
503583 99503583 1001 86380 86390 1
503625 99503625 1001 86380 86390 1
504207 99504207 1001 86380 86390 1
504119 99504119 1001 86380 86390 1
504174 99504174 1001 86380 86390 1
504265 99504265 1001 86380 86390 1
504244 99504244 1001 86380 86390 1
504868 99504868 1001 86380 86390 1
504754 99504754 1001 86380 86390 1
504920 99504920 1001 86380 86390 1
504903 99504903 1001 86380 86390 1
504590 99504590 1001 86380 86390 1
504591 99504591 1001 86380 86390 1
504553 99504553 1001 86380 86390 1
504711 99504711 1001 86380 86390 1
504440 99504440 1001 86380 86390 1
504494 99504494 1001 86380 86390 1
504327 99504327 1001 86380 86390 1
504434 99504434 1001 86380 86390 1
504438 99504438 1001 86380 86390 1
504968 99504968 1001 86380 86390 1
505047 99505047 1001 86380 86390 1
504974 99504974 1001 86380 86390 1
505092 99505092 1001 86380 86390 1
505697 99505697 1001 86380 86390 1
505372 99505372 1001 86380 86390 1
505400 99505400 1001 86380 86390 1
505427 99505427 1001 86380 86390 1
505458 99505458 1001 86380 86390 1
505394 99505394 1001 86380 86390 1
505523 99505523 1001 86380 86390 1
505563 99505563 1001 86380 86390 1
505253 99505253 1001 86380 86390 1
505181 99505181 1001 86380 86390 1
505317 99505317 1001 86380 86390 1
505975 99505975 1001 86380 86390 1
505938 99505938 1001 86380 86390 1
505940 99505940 1001 86380 86390 1
505890 99505890 1001 86380 86390 1
505813 99505813 1001 86380 86390 1
505844 99505844 1001 86380 86390 1
506586 99506586 1001 86380 86390 1
506365 99506365 1001 86380 86390 1
506380 99506380 1001 86380 86390 1
506294 99506294 1001 86380 86390 1
506312 99506312 1001 86380 86390 1
506069 99506069 1001 86380 86390 1
506018 99506018 1001 86380 86390 1
506064 99506064 1001 86380 86390 1
506718 99506718 1001 86380 86390 1
506683 99506683 1001 86380 86390 1
507242 99507242 1001 86380 86390 1
507393 99507393 1001 86380 86390 1
507259 99507259 1001 86380 86390 1
507298 99507298 1001 86380 86390 1
507286 99507286 1001 86380 86390 1
507368 99507368 1001 86380 86390 1
507218 99507218 1001 86380 86390 1
507024 99507024 1001 86380 86390 1
506908 99506908 1001 86380 86390 1
506952 99506952 1001 86380 86390 1
507565 99507565 1001 86380 86390 1
507594 99507594 1001 86380 86390 1
507623 99507623 1001 86380 86390 1
508133 99508133 1001 86380 86390 1
508135 99508135 1001 86380 86390 1
508046 99508046 1001 86380 86390 1
508047 99508047 1001 86380 86390 1
508193 99508193 1001 86380 86390 1
508104 99508104 1001 86380 86390 1
508156 99508156 1001 86380 86390 1
508157 99508157 1001 86380 86390 1
507980 99507980 1001 86380 86390 1
507864 99507864 1001 86380 86390 1
507955 99507955 1001 86380 86390 1
507946 99507946 1001 86380 86390 1
507951 99507951 1001 86380 86390 1
507848 99507848 1001 86380 86390 1
507777 99507777 1001 86380 86390 1
507729 99507729 1001 86380 86390 1
508284 99508284 1001 86380 86390 1
508285 99508285 1001 86380 86390 1
508389 99508389 1001 86380 86390 1
508301 99508301 1001 86380 86390 1
508392 99508392 1001 86380 86390 1
509039 99509039 1001 86380 86390 1
508912 99508912 1001 86380 86390 1
508938 99508938 1001 86380 86390 1
508875 99508875 1001 86380 86390 1
508893 99508893 1001 86380 86390 1
508847 99508847 1001 86380 86390 1
508718 99508718 1001 86380 86390 1
508668 99508668 1001 86380 86390 1
508786 99508786 1001 86380 86390 1
508711 99508711 1001 86380 86390 1
508776 99508776 1001 86380 86390 1
508557 99508557 1001 86380 86390 1
508532 99508532 1001 86380 86390 1
508545 99508545 1001 86380 86390 1
508573 99508573 1001 86380 86390 1
508628 99508628 1001 86380 86390 1
508512 99508512 1001 86380 86390 1
508517 99508517 1001 86380 86390 1
509177 99509177 1001 86380 86390 1
509203 99509203 1001 86380 86390 1
509855 99509855 1001 86380 86390 1
509804 99509804 1001 86380 86390 1
509879 99509879 1001 86380 86390 1
509779 99509779 1001 86380 86390 1
509846 99509846 1001 86380 86390 1
509896 99509896 1001 86380 86390 1
509566 99509566 1001 86380 86390 1
509634 99509634 1001 86380 86390 1
509518 99509518 1001 86380 86390 1
509603 99509603 1001 86380 86390 1
509642 99509642 1001 86380 86390 1
509499 99509499 1001 86380 86390 1
509681 99509681 1001 86380 86390 1
509465 99509465 1001 86380 86390 1
510553 99510553 1001 86380 86390 1
510554 99510554 1001 86380 86390 1
510717 99510717 1001 86380 86390 1
510434 99510434 1001 86380 86390 1
510398 99510398 1001 86380 86390 1
510517 99510517 1001 86380 86390 1
510456 99510456 1001 86380 86390 1
510160 99510160 1001 86380 86390 1
510294 99510294 1001 86380 86390 1
510192 99510192 1001 86380 86390 1
510232 99510232 1001 86380 86390 1
510831 99510831 1001 86380 86390 1
510767 99510767 1001 86380 86390 1
510794 99510794 1001 86380 86390 1
510812 99510812 1001 86380 86390 1
510800 99510800 1001 86380 86390 1
511388 99511388 1001 86380 86390 1
511447 99511447 1001 86380 86390 1
511547 99511547 1001 86380 86390 1
511222 99511222 1001 86380 86390 1
511188 99511188 1001 86380 86390 1
511202 99511202 1001 86380 86390 1
511306 99511306 1001 86380 86390 1
511050 99511050 1001 86380 86390 1
511118 99511118 1001 86380 86390 1
510993 99510993 1001 86380 86390 1
511137 99511137 1001 86380 86390 1
511681 99511681 1001 86380 86390 1
511141 99511141 1001 86380 86390 1
511582 99511582 1001 86380 86390 1
511638 99511638 1001 86380 86390 1
512229 99512229 1001 86380 86390 1
512181 99512181 1001 86380 86390 1
512090 99512090 1001 86380 86390 1
512155 99512155 1001 86380 86390 1
512079 99512079 1001 86380 86390 1
512093 99512093 1001 86380 86390 1
512106 99512106 1001 86380 86390 1
512081 99512081 1001 86380 86390 1
512414 99512414 1001 86380 86390 1
513093 99513093 1001 86380 86390 1
513023 99513023 1001 86380 86390 1
513199 99513199 1001 86380 86390 1
512879 99512879 1001 86380 86390 1
512868 99512868 1001 86380 86390 1
512817 99512817 1001 86380 86390 1
512704 99512704 1001 86380 86390 1
512666 99512666 1001 86380 86390 1
512609 99512609 1001 86380 86390 1
513242 99513242 1001 86380 86390 1
513399 99513399 1001 86380 86390 1
513388 99513388 1001 86380 86390 1
513299 99513299 1001 86380 86390 1
513971 99513971 1001 86380 86390 1
514007 99514007 1001 86380 86390 1
513910 99513910 1001 86380 86390 1
513875 99513875 1001 86380 86390 1
513670 99513670 1001 86380 86390 1
513775 99513775 1001 86380 86390 1
513632 99513632 1001 86380 86390 1
513779 99513779 1001 86380 86390 1
513679 99513679 1001 86380 86390 1
513453 99513453 1001 86380 86390 1
513552 99513552 1001 86380 86390 1
514054 99514054 1001 86380 86390 1
514103 99514103 1001 86380 86390 1
514142 99514142 1001 86380 86390 1
514678 99514678 1001 86380 86390 1
514731 99514731 1001 86380 86390 1
514747 99514747 1001 86380 86390 1
514813 99514813 1001 86380 86390 1
514804 99514804 1001 86380 86390 1
514715 99514715 1001 86380 86390 1
514576 99514576 1001 86380 86390 1
514631 99514631 1001 86380 86390 1
514607 99514607 1001 86380 86390 1
514571 99514571 1001 86380 86390 1
514341 99514341 1001 86380 86390 1
514291 99514291 1001 86380 86390 1
514317 99514317 1001 86380 86390 1
514282 99514282 1001 86380 86390 1
514441 99514441 1001 86380 86390 1
514430 99514430 1001 86380 86390 1
514894 99514894 1001 86380 86390 1
514940 99514940 1001 86380 86390 1
515504 99515504 1001 86380 86390 1
515635 99515635 1001 86380 86390 1
515650 99515650 1001 86380 86390 1
515660 99515660 1001 86380 86390 1
515615 99515615 1001 86380 86390 1
515413 99515413 1001 86380 86390 1
515467 99515467 1001 86380 86390 1
515315 99515315 1001 86380 86390 1
515185 99515185 1001 86380 86390 1
515694 99515694 1001 86380 86390 1
515762 99515762 1001 86380 86390 1
515857 99515857 1001 86380 86390 1
515870 99515870 1001 86380 86390 1
515883 99515883 1001 86380 86390 1
516317 99516317 1001 86380 86390 1
516308 99516308 1001 86380 86390 1
516360 99516360 1001 86380 86390 1
516400 99516400 1001 86380 86390 1
516375 99516375 1001 86380 86390 1
516363 99516363 1001 86380 86390 1
516505 99516505 1001 86380 86390 1
516123 99516123 1001 86380 86390 1
516126 99516126 1001 86380 86390 1
515913 99515913 1001 86380 86390 1
516649 99516649 1001 86380 86390 1
516546 99516546 1001 86380 86390 1
516656 99516656 1001 86380 86390 1
516514 99516514 1001 86380 86390 1
516621 99516621 1001 86380 86390 1
517336 99517336 1001 86380 86390 1
517133 99517133 1001 86380 86390 1
517145 99517145 1001 86380 86390 1
517062 99517062 1001 86380 86390 1
516731 99516731 1001 86380 86390 1
516841 99516841 1001 86380 86390 1
517519 99517519 1001 86380 86390 1
517455 99517455 1001 86380 86390 1
517525 99517525 1001 86380 86390 1
517982 99517982 1001 86380 86390 1
518010 99518010 1001 86380 86390 1
518137 99518137 1001 86380 86390 1
517920 99517920 1001 86380 86390 1
517937 99517937 1001 86380 86390 1
517850 99517850 1001 86380 86390 1
517863 99517863 1001 86380 86390 1
517878 99517878 1001 86380 86390 1
517724 99517724 1001 86380 86390 1
517718 99517718 1001 86380 86390 1
518245 99518245 1001 86380 86390 1
518180 99518180 1001 86380 86390 1
518796 99518796 1001 86380 86390 1
518836 99518836 1001 86380 86390 1
518954 99518954 1001 86380 86390 1
518799 99518799 1001 86380 86390 1
518963 99518963 1001 86380 86390 1
518943 99518943 1001 86380 86390 1
518933 99518933 1001 86380 86390 1
518596 99518596 1001 86380 86390 1
518678 99518678 1001 86380 86390 1
518393 99518393 1001 86380 86390 1
518510 99518510 1001 86380 86390 1
519023 99519023 1001 86380 86390 1
519809 99519809 1001 86380 86390 1
519550 99519550 1001 86380 86390 1
519499 99519499 1001 86380 86390 1
519502 99519502 1001 86380 86390 1
519543 99519543 1001 86380 86390 1
519236 99519236 1001 86380 86390 1
519302 99519302 1001 86380 86390 1
519321 99519321 1001 86380 86390 1
519886 99519886 1001 86380 86390 1
519901 99519901 1001 86380 86390 1
520506 99520506 1001 86380 86390 1
520468 99520468 1001 86380 86390 1
520383 99520383 1001 86380 86390 1
520333 99520333 1001 86380 86390 1
520430 99520430 1001 86380 86390 1
520290 99520290 1001 86380 86390 1
520189 99520189 1001 86380 86390 1
520215 99520215 1001 86380 86390 1
520153 99520153 1001 86380 86390 1
520081 99520081 1001 86380 86390 1
520678 99520678 1001 86380 86390 1
520815 99520815 1001 86380 86390 1
521377 99521377 1001 86380 86390 1
521356 99521356 1001 86380 86390 1
521225 99521225 1001 86380 86390 1
521229 99521229 1001 86380 86390 1
520979 99520979 1001 86380 86390 1
520864 99520864 1001 86380 86390 1
520960 99520960 1001 86380 86390 1
521052 99521052 1001 86380 86390 1
521671 99521671 1001 86380 86390 1
521608 99521608 1001 86380 86390 1
521600 99521600 1001 86380 86390 1
521474 99521474 1001 86380 86390 1
522190 99522190 1001 86380 86390 1
522204 99522204 1001 86380 86390 1
522244 99522244 1001 86380 86390 1
522167 99522167 1001 86380 86390 1
522142 99522142 1001 86380 86390 1
522211 99522211 1001 86380 86390 1
522176 99522176 1001 86380 86390 1
521973 99521973 1001 86380 86390 1
521963 99521963 1001 86380 86390 1
521777 99521777 1001 86380 86390 1
521708 99521708 1001 86380 86390 1
521747 99521747 1001 86380 86390 1
521825 99521825 1001 86380 86390 1
521800 99521800 1001 86380 86390 1
522308 99522308 1001 86380 86390 1
522451 99522451 1001 86380 86390 1
522468 99522468 1001 86380 86390 1
522327 99522327 1001 86380 86390 1
522418 99522418 1001 86380 86390 1
523042 99523042 1001 86380 86390 1
522916 99522916 1001 86380 86390 1
523021 99523021 1001 86380 86390 1
522959 99522959 1001 86380 86390 1
522985 99522985 1001 86380 86390 1
522735 99522735 1001 86380 86390 1
522891 99522891 1001 86380 86390 1
522576 99522576 1001 86380 86390 1
522706 99522706 1001 86380 86390 1
522527 99522527 1001 86380 86390 1
522678 99522678 1001 86380 86390 1
523170 99523170 1001 86380 86390 1
523183 99523183 1001 86380 86390 1
523238 99523238 1001 86380 86390 1
523908 99523908 1001 86380 86390 1
523912 99523912 1001 86380 86390 1
523793 99523793 1001 86380 86390 1
523890 99523890 1001 86380 86390 1
523710 99523710 1001 86380 86390 1
523499 99523499 1001 86380 86390 1
523979 99523979 1001 86380 86390 1
524630 99524630 1001 86380 86390 1
524660 99524660 1001 86380 86390 1
524653 99524653 1001 86380 86390 1
524491 99524491 1001 86380 86390 1
524217 99524217 1001 86380 86390 1
524966 99524966 1001 86380 86390 1
524825 99524825 1001 86380 86390 1
524918 99524918 1001 86380 86390 1
525470 99525470 1001 86380 86390 1
525567 99525567 1001 86380 86390 1
525501 99525501 1001 86380 86390 1
525502 99525502 1001 86380 86390 1
525479 99525479 1001 86380 86390 1
525262 99525262 1001 86380 86390 1
525227 99525227 1001 86380 86390 1
525318 99525318 1001 86380 86390 1
525284 99525284 1001 86380 86390 1
525220 99525220 1001 86380 86390 1
525364 99525364 1001 86380 86390 1
525352 99525352 1001 86380 86390 1
525145 99525145 1001 86380 86390 1
525019 99525019 1001 86380 86390 1
525064 99525064 1001 86380 86390 1
525053 99525053 1001 86380 86390 1
525686 99525686 1001 86380 86390 1
525636 99525636 1001 86380 86390 1
525771 99525771 1001 86380 86390 1
526231 99526231 1001 86380 86390 1
526314 99526314 1001 86380 86390 1
526182 99526182 1001 86380 86390 1
526197 99526197 1001 86380 86390 1
525997 99525997 1001 86380 86390 1
526481 99526481 1001 86380 86390 1
526547 99526547 1001 86380 86390 1
526613 99526613 1001 86380 86390 1
526588 99526588 1001 86380 86390 1
527173 99527173 1001 86380 86390 1
527212 99527212 1001 86380 86390 1
527207 99527207 1001 86380 86390 1
527032 99527032 1001 86380 86390 1
526982 99526982 1001 86380 86390 1
526855 99526855 1001 86380 86390 1
526843 99526843 1001 86380 86390 1
526934 99526934 1001 86380 86390 1
526909 99526909 1001 86380 86390 1
526631 99526631 1001 86380 86390 1
526661 99526661 1001 86380 86390 1
526780 99526780 1001 86380 86390 1
527288 99527288 1001 86380 86390 1
528040 99528040 1001 86380 86390 1
527805 99527805 1001 86380 86390 1
527664 99527664 1001 86380 86390 1
527558 99527558 1001 86380 86390 1
527565 99527565 1001 86380 86390 1
527643 99527643 1001 86380 86390 1
528113 99528113 1001 86380 86390 1
528153 99528153 1001 86380 86390 1
528155 99528155 1001 86380 86390 1
528812 99528812 1001 86380 86390 1
528900 99528900 1001 86380 86390 1
528762 99528762 1001 86380 86390 1
528809 99528809 1001 86380 86390 1
528631 99528631 1001 86380 86390 1
528657 99528657 1001 86380 86390 1
528552 99528552 1001 86380 86390 1
528323 99528323 1001 86380 86390 1
529042 99529042 1001 86380 86390 1
529049 99529049 1001 86380 86390 1
529025 99529025 1001 86380 86390 1
529591 99529591 1001 86380 86390 1
529634 99529634 1001 86380 86390 1
529557 99529557 1001 86380 86390 1
529508 99529508 1001 86380 86390 1
529302 99529302 1001 86380 86390 1
529175 99529175 1001 86380 86390 1
529114 99529114 1001 86380 86390 1
529192 99529192 1001 86380 86390 1
529271 99529271 1001 86380 86390 1
529222 99529222 1001 86380 86390 1
529894 99529894 1001 86380 86390 1
530444 99530444 1001 86380 86390 1
530545 99530545 1001 86380 86390 1
530436 99530436 1001 86380 86390 1
530219 99530219 1001 86380 86390 1
530183 99530183 1001 86380 86390 1
530231 99530231 1001 86380 86390 1
530106 99530106 1001 86380 86390 1
529977 99529977 1001 86380 86390 1
529938 99529938 1001 86380 86390 1
530082 99530082 1001 86380 86390 1
530615 99530615 1001 86380 86390 1
530594 99530594 1001 86380 86390 1
530703 99530703 1001 86380 86390 1
530742 99530742 1001 86380 86390 1
530652 99530652 1001 86380 86390 1
530678 99530678 1001 86380 86390 1
531350 99531350 1001 86380 86390 1
531282 99531282 1001 86380 86390 1
531326 99531326 1001 86380 86390 1
531058 99531058 1001 86380 86390 1
531061 99531061 1001 86380 86390 1
531074 99531074 1001 86380 86390 1
531036 99531036 1001 86380 86390 1
531127 99531127 1001 86380 86390 1
531128 99531128 1001 86380 86390 1
531131 99531131 1001 86380 86390 1
531005 99531005 1001 86380 86390 1
531096 99531096 1001 86380 86390 1
530914 99530914 1001 86380 86390 1
530814 99530814 1001 86380 86390 1
530842 99530842 1001 86380 86390 1
530766 99530766 1001 86380 86390 1
530884 99530884 1001 86380 86390 1
531533 99531533 1001 86380 86390 1
531534 99531534 1001 86380 86390 1
531574 99531574 1001 86380 86390 1
531554 99531554 1001 86380 86390 1
531531 99531531 1001 86380 86390 1
532119 99532119 1001 86380 86390 1
532175 99532175 1001 86380 86390 1
532188 99532188 1001 86380 86390 1
532196 99532196 1001 86380 86390 1
532199 99532199 1001 86380 86390 1
531928 99531928 1001 86380 86390 1
531851 99531851 1001 86380 86390 1
531812 99531812 1001 86380 86390 1
531827 99531827 1001 86380 86390 1
531905 99531905 1001 86380 86390 1
531881 99531881 1001 86380 86390 1
531843 99531843 1001 86380 86390 1
531767 99531767 1001 86380 86390 1
531690 99531690 1001 86380 86390 1
531679 99531679 1001 86380 86390 1
531778 99531778 1001 86380 86390 1
532294 99532294 1001 86380 86390 1
532333 99532333 1001 86380 86390 1
532347 99532347 1001 86380 86390 1
532316 99532316 1001 86380 86390 1
532934 99532934 1001 86380 86390 1
532837 99532837 1001 86380 86390 1
532672 99532672 1001 86380 86390 1
532650 99532650 1001 86380 86390 1
532625 99532625 1001 86380 86390 1
532716 99532716 1001 86380 86390 1
532629 99532629 1001 86380 86390 1
533707 99533707 1001 86380 86390 1
533686 99533686 1001 86380 86390 1
533742 99533742 1001 86380 86390 1
533504 99533504 1001 86380 86390 1
533623 99533623 1001 86380 86390 1
533385 99533385 1001 86380 86390 1
533297 99533297 1001 86380 86390 1
534026 99534026 1001 86380 86390 1
533975 99533975 1001 86380 86390 1
534030 99534030 1001 86380 86390 1
534006 99534006 1001 86380 86390 1
534570 99534570 1001 86380 86390 1
534635 99534635 1001 86380 86390 1
534656 99534656 1001 86380 86390 1
534626 99534626 1001 86380 86390 1
534614 99534614 1001 86380 86390 1
534676 99534676 1001 86380 86390 1
534324 99534324 1001 86380 86390 1
534275 99534275 1001 86380 86390 1
534408 99534408 1001 86380 86390 1
534460 99534460 1001 86380 86390 1
534318 99534318 1001 86380 86390 1
534422 99534422 1001 86380 86390 1
534411 99534411 1001 86380 86390 1
534079 99534079 1001 86380 86390 1
534107 99534107 1001 86380 86390 1
534096 99534096 1001 86380 86390 1
534188 99534188 1001 86380 86390 1
534242 99534242 1001 86380 86390 1
534811 99534811 1001 86380 86390 1
534837 99534837 1001 86380 86390 1
534867 99534867 1001 86380 86390 1
534686 99534686 1001 86380 86390 1
535478 99535478 1001 86380 86390 1
535489 99535489 1001 86380 86390 1
535351 99535351 1001 86380 86390 1
535190 99535190 1001 86380 86390 1
535256 99535256 1001 86380 86390 1
535040 99535040 1001 86380 86390 1
535083 99535083 1001 86380 86390 1
535564 99535564 1001 86380 86390 1
535552 99535552 1001 86380 86390 1
535714 99535714 1001 86380 86390 1
536222 99536222 1001 86380 86390 1
536238 99536238 1001 86380 86390 1
536138 99536138 1001 86380 86390 1
536331 99536331 1001 86380 86390 1
536120 99536120 1001 86380 86390 1
535968 99535968 1001 86380 86390 1
536073 99536073 1001 86380 86390 1
536035 99536035 1001 86380 86390 1
536049 99536049 1001 86380 86390 1
535736 99535736 1001 86380 86390 1
535752 99535752 1001 86380 86390 1
535869 99535869 1001 86380 86390 1
536398 99536398 1001 86380 86390 1
536413 99536413 1001 86380 86390 1
536472 99536472 1001 86380 86390 1
537117 99537117 1001 86380 86390 1
537085 99537085 1001 86380 86390 1
536819 99536819 1001 86380 86390 1
536822 99536822 1001 86380 86390 1
536861 99536861 1001 86380 86390 1
536589 99536589 1001 86380 86390 1
536616 99536616 1001 86380 86390 1
536657 99536657 1001 86380 86390 1
537225 99537225 1001 86380 86390 1
537356 99537356 1001 86380 86390 1
537189 99537189 1001 86380 86390 1
537331 99537331 1001 86380 86390 1
537248 99537248 1001 86380 86390 1
537287 99537287 1001 86380 86390 1
537797 99537797 1001 86380 86390 1
537916 99537916 1001 86380 86390 1
537930 99537930 1001 86380 86390 1
537893 99537893 1001 86380 86390 1
537829 99537829 1001 86380 86390 1
537946 99537946 1001 86380 86390 1
537667 99537667 1001 86380 86390 1
537758 99537758 1001 86380 86390 1
537762 99537762 1001 86380 86390 1
537395 99537395 1001 86380 86390 1
537526 99537526 1001 86380 86390 1
537375 99537375 1001 86380 86390 1
538138 99538138 1001 86380 86390 1
538726 99538726 1001 86380 86390 1
538528 99538528 1001 86380 86390 1
538581 99538581 1001 86380 86390 1
538298 99538298 1001 86380 86390 1
538325 99538325 1001 86380 86390 1
538251 99538251 1001 86380 86390 1
538293 99538293 1001 86380 86390 1
538397 99538397 1001 86380 86390 1
538203 99538203 1001 86380 86390 1
538903 99538903 1001 86380 86390 1
538840 99538840 1001 86380 86390 1
538880 99538880 1001 86380 86390 1
538895 99538895 1001 86380 86390 1
538858 99538858 1001 86380 86390 1
538850 99538850 1001 86380 86390 1
539577 99539577 1001 86380 86390 1
539603 99539603 1001 86380 86390 1
539583 99539583 1001 86380 86390 1
539456 99539456 1001 86380 86390 1
539550 99539550 1001 86380 86390 1
539378 99539378 1001 86380 86390 1
539162 99539162 1001 86380 86390 1
539128 99539128 1001 86380 86390 1
539039 99539039 1001 86380 86390 1
539118 99539118 1001 86380 86390 1
539174 99539174 1001 86380 86390 1
539110 99539110 1001 86380 86390 1
539705 99539705 1001 86380 86390 1
539754 99539754 1001 86380 86390 1
540394 99540394 1001 86380 86390 1
540284 99540284 1001 86380 86390 1
540363 99540363 1001 86380 86390 1
540402 99540402 1001 86380 86390 1
540176 99540176 1001 86380 86390 1
539887 99539887 1001 86380 86390 1
540008 99540008 1001 86380 86390 1
540492 99540492 1001 86380 86390 1
540624 99540624 1001 86380 86390 1
540654 99540654 1001 86380 86390 1
540541 99540541 1001 86380 86390 1
541204 99541204 1001 86380 86390 1
541197 99541197 1001 86380 86390 1
541133 99541133 1001 86380 86390 1
541123 99541123 1001 86380 86390 1
541214 99541214 1001 86380 86390 1
541163 99541163 1001 86380 86390 1
541189 99541189 1001 86380 86390 1
541291 99541291 1001 86380 86390 1
541190 99541190 1001 86380 86390 1
540807 99540807 1001 86380 86390 1
540875 99540875 1001 86380 86390 1
540695 99540695 1001 86380 86390 1
540683 99540683 1001 86380 86390 1
540788 99540788 1001 86380 86390 1
541355 99541355 1001 86380 86390 1
541395 99541395 1001 86380 86390 1
541334 99541334 1001 86380 86390 1
541387 99541387 1001 86380 86390 1
541337 99541337 1001 86380 86390 1
542092 99542092 1001 86380 86390 1
542095 99542095 1001 86380 86390 1
542000 99542000 1001 86380 86390 1
542053 99542053 1001 86380 86390 1
541852 99541852 1001 86380 86390 1
541906 99541906 1001 86380 86390 1
541821 99541821 1001 86380 86390 1
541887 99541887 1001 86380 86390 1
541900 99541900 1001 86380 86390 1
541615 99541615 1001 86380 86390 1
541701 99541701 1001 86380 86390 1
541536 99541536 1001 86380 86390 1
542279 99542279 1001 86380 86390 1
542768 99542768 1001 86380 86390 1
542587 99542587 1001 86380 86390 1
542493 99542493 1001 86380 86390 1
542366 99542366 1001 86380 86390 1
542443 99542443 1001 86380 86390 1
542335 99542335 1001 86380 86390 1
543026 99543026 1001 86380 86390 1
543045 99543045 1001 86380 86390 1
543737 99543737 1001 86380 86390 1
543581 99543581 1001 86380 86390 1
543633 99543633 1001 86380 86390 1
543597 99543597 1001 86380 86390 1
543702 99543702 1001 86380 86390 1
543516 99543516 1001 86380 86390 1
543478 99543478 1001 86380 86390 1
543440 99543440 1001 86380 86390 1
543415 99543415 1001 86380 86390 1
543469 99543469 1001 86380 86390 1
543482 99543482 1001 86380 86390 1
543521 99543521 1001 86380 86390 1
543434 99543434 1001 86380 86390 1
543383 99543383 1001 86380 86390 1
543237 99543237 1001 86380 86390 1
543802 99543802 1001 86380 86390 1
543870 99543870 1001 86380 86390 1
543883 99543883 1001 86380 86390 1
543923 99543923 1001 86380 86390 1
544563 99544563 1001 86380 86390 1
544439 99544439 1001 86380 86390 1
544533 99544533 1001 86380 86390 1
544321 99544321 1001 86380 86390 1
544283 99544283 1001 86380 86390 1
544007 99544007 1001 86380 86390 1
544124 99544124 1001 86380 86390 1
544090 99544090 1001 86380 86390 1
544635 99544635 1001 86380 86390 1
544678 99544678 1001 86380 86390 1
544719 99544719 1001 86380 86390 1
534550 986 1002 41451 46510 1
400000 99400000 1001 86380 86390 1
400039 99400039 1001 86380 86390 1
400046 99400046 1001 86380 86390 1
400127 99400127 1001 86380 86390 1
400192 99400192 1001 86380 86390 1
400616 99400616 1001 86380 86390 1
400607 99400607 1001 86380 86390 1
400922 99400922 1001 86380 86390 1
401026 99401026 1001 86380 86390 1
401044 99401044 1001 86380 86390 1
401123 99401123 1001 86380 86390 1
401511 99401511 1001 86380 86390 1
401629 99401629 1001 86380 86390 1
401681 99401681 1001 86380 86390 1
402062 99402062 1001 86380 86390 1
402175 99402175 1001 86380 86390 1
402290 99402290 1001 86380 86390 1
402573 99402573 1001 86380 86390 1
402564 99402564 1001 86380 86390 1
402567 99402567 1001 86380 86390 1
402600 99402600 1001 86380 86390 1
402613 99402613 1001 86380 86390 1
402733 99402733 1001 86380 86390 1
402903 99402903 1001 86380 86390 1
402935 99402935 1001 86380 86390 1
403122 99403122 1001 86380 86390 1
403317 99403317 1001 86380 86390 1
403272 99403272 1001 86380 86390 1
403415 99403415 1001 86380 86390 1
403616 99403616 1001 86380 86390 1
403728 99403728 1001 86380 86390 1
403759 99403759 1001 86380 86390 1
403921 99403921 1001 86380 86390 1
403838 99403838 1001 86380 86390 1
403993 99403993 1001 86380 86390 1
404294 99404294 1001 86380 86390 1
404448 99404448 1001 86380 86390 1
404475 99404475 1001 86380 86390 1
404645 99404645 1001 86380 86390 1
404626 99404626 1001 86380 86390 1
404857 99404857 1001 86380 86390 1
404992 99404992 1001 86380 86390 1
405208 99405208 1001 86380 86390 1
405443 99405443 1001 86380 86390 1
405558 99405558 1001 86380 86390 1
405507 99405507 1001 86380 86390 1
405588 99405588 1001 86380 86390 1
405746 99405746 1001 86380 86390 1
405826 99405826 1001 86380 86390 1
405773 99405773 1001 86380 86390 1
406092 99406092 1001 86380 86390 1
406263 99406263 1001 86380 86390 1
406301 99406301 1001 86380 86390 1
406302 99406302 1001 86380 86390 1
406449 99406449 1001 86380 86390 1
406487 99406487 1001 86380 86390 1
406621 99406621 1001 86380 86390 1
406736 99406736 1001 86380 86390 1
407040 99407040 1001 86380 86390 1
407122 99407122 1001 86380 86390 1
407278 99407278 1001 86380 86390 1
407326 99407326 1001 86380 86390 1
407500 99407500 1001 86380 86390 1
408015 99408015 1001 86380 86390 1
408333 99408333 1001 86380 86390 1
408488 99408488 1001 86380 86390 1
408503 99408503 1001 86380 86390 1
408627 99408627 1001 86380 86390 1
408783 99408783 1001 86380 86390 1
408821 99408821 1001 86380 86390 1
408913 99408913 1001 86380 86390 1
408949 99408949 1001 86380 86390 1
409027 99409027 1001 86380 86390 1
409241 99409241 1001 86380 86390 1
409567 99409567 1001 86380 86390 1
409684 99409684 1001 86380 86390 1
409600 99409600 1001 86380 86390 1
409952 99409952 1001 86380 86390 1
410021 99410021 1001 86380 86390 1
410158 99410158 1001 86380 86390 1
410227 99410227 1001 86380 86390 1
410331 99410331 1001 86380 86390 1
410441 99410441 1001 86380 86390 1
410480 99410480 1001 86380 86390 1
410583 99410583 1001 86380 86390 1
410885 99410885 1001 86380 86390 1
410935 99410935 1001 86380 86390 1
411054 99411054 1001 86380 86390 1
411270 99411270 1001 86380 86390 1
411592 99411592 1001 86380 86390 1
411824 99411824 1001 86380 86390 1
411986 99411986 1001 86380 86390 1
412070 99412070 1001 86380 86390 1
413564 99413564 1001 86380 86390 1
413316 99413316 1001 86380 86390 1
413523 99413523 1001 86380 86390 1
413459 99413459 1001 86380 86390 1
413611 99413611 1001 86380 86390 1
412952 99412952 1001 86380 86390 1
413001 99413001 1001 86380 86390 1
413272 99413272 1001 86380 86390 1
412969 99412969 1001 86380 86390 1
412970 99412970 1001 86380 86390 1
412875 99412875 1001 86380 86390 1
413834 99413834 1001 86380 86390 1
413969 99413969 1001 86380 86390 1
413986 99413986 1001 86380 86390 1
413953 99413953 1001 86380 86390 1
413810 99413810 1001 86380 86390 1
415198 99415198 1001 86380 86390 1
414587 99414587 1001 86380 86390 1
414820 99414820 1001 86380 86390 1
414666 99414666 1001 86380 86390 1
414672 99414672 1001 86380 86390 1
414755 99414755 1001 86380 86390 1
414247 99414247 1001 86380 86390 1
415600 99415600 1001 86380 86390 1
415623 99415623 1001 86380 86390 1
415376 99415376 1001 86380 86390 1
415566 99415566 1001 86380 86390 1
415598 99415598 1001 86380 86390 1
415697 99415697 1001 86380 86390 1
416905 99416905 1001 86380 86390 1
416756 99416756 1001 86380 86390 1
416689 99416689 1001 86380 86390 1
416229 99416229 1001 86380 86390 1
416313 99416313 1001 86380 86390 1
415827 99415827 1001 86380 86390 1
415896 99415896 1001 86380 86390 1
417232 99417232 1001 86380 86390 1
417385 99417385 1001 86380 86390 1
417318 99417318 1001 86380 86390 1
417362 99417362 1001 86380 86390 1
417345 99417345 1001 86380 86390 1
417395 99417395 1001 86380 86390 1
417605 99417605 1001 86380 86390 1
417604 99417604 1001 86380 86390 1
418659 99418659 1001 86380 86390 1
418256 99418256 1001 86380 86390 1
418211 99418211 1001 86380 86390 1
418322 99418322 1001 86380 86390 1
418008 99418008 1001 86380 86390 1
419076 99419076 1001 86380 86390 1
418985 99418985 1001 86380 86390 1
418941 99418941 1001 86380 86390 1
419044 99419044 1001 86380 86390 1
420215 99420215 1001 86380 86390 1
420386 99420386 1001 86380 86390 1
420178 99420178 1001 86380 86390 1
420182 99420182 1001 86380 86390 1
419973 99419973 1001 86380 86390 1
420024 99420024 1001 86380 86390 1
419757 99419757 1001 86380 86390 1
419457 99419457 1001 86380 86390 1
420807 99420807 1001 86380 86390 1
420471 99420471 1001 86380 86390 1
420475 99420475 1001 86380 86390 1
422117 99422117 1001 86380 86390 1
422068 99422068 1001 86380 86390 1
421809 99421809 1001 86380 86390 1
421603 99421603 1001 86380 86390 1
421283 99421283 1001 86380 86390 1
421382 99421382 1001 86380 86390 1
421293 99421293 1001 86380 86390 1
420964 99420964 1001 86380 86390 1
422436 99422436 1001 86380 86390 1
422168 99422168 1001 86380 86390 1
422334 99422334 1001 86380 86390 1
422508 99422508 1001 86380 86390 1
422266 99422266 1001 86380 86390 1
422141 99422141 1001 86380 86390 1
423653 99423653 1001 86380 86390 1
423471 99423471 1001 86380 86390 1
422632 99422632 1001 86380 86390 1
422863 99422863 1001 86380 86390 1
423828 99423828 1001 86380 86390 1
425208 99425208 1001 86380 86390 1
425359 99425359 1001 86380 86390 1
424932 99424932 1001 86380 86390 1
424914 99424914 1001 86380 86390 1
424810 99424810 1001 86380 86390 1
425002 99425002 1001 86380 86390 1
424821 99424821 1001 86380 86390 1
424269 99424269 1001 86380 86390 1
424416 99424416 1001 86380 86390 1
424582 99424582 1001 86380 86390 1
424283 99424283 1001 86380 86390 1
424261 99424261 1001 86380 86390 1
425741 99425741 1001 86380 86390 1
425711 99425711 1001 86380 86390 1
425721 99425721 1001 86380 86390 1
425727 99425727 1001 86380 86390 1
425396 99425396 1001 86380 86390 1
426698 99426698 1001 86380 86390 1
426768 99426768 1001 86380 86390 1
426899 99426899 1001 86380 86390 1
426574 99426574 1001 86380 86390 1
426628 99426628 1001 86380 86390 1
426581 99426581 1001 86380 86390 1
426582 99426582 1001 86380 86390 1
426675 99426675 1001 86380 86390 1
426310 99426310 1001 86380 86390 1
426588 99426588 1001 86380 86390 1
425851 99425851 1001 86380 86390 1
426026 99426026 1001 86380 86390 1
427127 99427127 1001 86380 86390 1
427430 99427430 1001 86380 86390 1
428670 99428670 1001 86380 86390 1
428410 99428410 1001 86380 86390 1
428033 99428033 1001 86380 86390 1
427947 99427947 1001 86380 86390 1
428282 99428282 1001 86380 86390 1
427925 99427925 1001 86380 86390 1
428147 99428147 1001 86380 86390 1
428150 99428150 1001 86380 86390 1
427963 99427963 1001 86380 86390 1
427575 99427575 1001 86380 86390 1
427777 99427777 1001 86380 86390 1
427577 99427577 1001 86380 86390 1
427789 99427789 1001 86380 86390 1
427913 99427913 1001 86380 86390 1
427746 99427746 1001 86380 86390 1
427747 99427747 1001 86380 86390 1
429174 99429174 1001 86380 86390 1
429126 99429126 1001 86380 86390 1
428872 99428872 1001 86380 86390 1
428789 99428789 1001 86380 86390 1
429119 99429119 1001 86380 86390 1
430059 99430059 1001 86380 86390 1
430065 99430065 1001 86380 86390 1
429804 99429804 1001 86380 86390 1
429601 99429601 1001 86380 86390 1
429586 99429586 1001 86380 86390 1
429253 99429253 1001 86380 86390 1
429300 99429300 1001 86380 86390 1
429356 99429356 1001 86380 86390 1
429216 99429216 1001 86380 86390 1
429408 99429408 1001 86380 86390 1
430707 99430707 1001 86380 86390 1
430394 99430394 1001 86380 86390 1
431820 99431820 1001 86380 86390 1
431745 99431745 1001 86380 86390 1
431841 99431841 1001 86380 86390 1
432045 99432045 1001 86380 86390 1
430998 99430998 1001 86380 86390 1
431148 99431148 1001 86380 86390 1
430833 99430833 1001 86380 86390 1
431140 99431140 1001 86380 86390 1
431258 99431258 1001 86380 86390 1
432143 99432143 1001 86380 86390 1
432115 99432115 1001 86380 86390 1
433617 99433617 1001 86380 86390 1
433641 99433641 1001 86380 86390 1
433709 99433709 1001 86380 86390 1
433650 99433650 1001 86380 86390 1
432791 99432791 1001 86380 86390 1
432766 99432766 1001 86380 86390 1
433912 99433912 1001 86380 86390 1
434065 99434065 1001 86380 86390 1
433864 99433864 1001 86380 86390 1
433899 99433899 1001 86380 86390 1
433873 99433873 1001 86380 86390 1
434643 99434643 1001 86380 86390 1
434689 99434689 1001 86380 86390 1
434774 99434774 1001 86380 86390 1
434653 99434653 1001 86380 86390 1
434700 99434700 1001 86380 86390 1
434634 99434634 1001 86380 86390 1
434378 99434378 1001 86380 86390 1
434471 99434471 1001 86380 86390 1
435860 99435860 1001 86380 86390 1
435678 99435678 1001 86380 86390 1
435709 99435709 1001 86380 86390 1
435833 99435833 1001 86380 86390 1
435636 99435636 1001 86380 86390 1
437065 99437065 1001 86380 86390 1
436517 99436517 1001 86380 86390 1
436663 99436663 1001 86380 86390 1
436367 99436367 1001 86380 86390 1
436507 99436507 1001 86380 86390 1
436714 99436714 1001 86380 86390 1
436745 99436745 1001 86380 86390 1
436537 99436537 1001 86380 86390 1
436445 99436445 1001 86380 86390 1
435973 99435973 1001 86380 86390 1
436195 99436195 1001 86380 86390 1
436216 99436216 1001 86380 86390 1
436320 99436320 1001 86380 86390 1
435908 99435908 1001 86380 86390 1
435965 99435965 1001 86380 86390 1
437258 99437258 1001 86380 86390 1
437337 99437337 1001 86380 86390 1
300105 99300105 1001 86380 86390 1
300459 99300459 1001 86380 86390 1
300501 99300501 1001 86380 86390 1
300414 99300414 1001 86380 86390 1
300467 99300467 1001 86380 86390 1
300352 99300352 1001 86380 86390 1
300315 99300315 1001 86380 86390 1
300316 99300316 1001 86380 86390 1
300278 99300278 1001 86380 86390 1
300193 99300193 1001 86380 86390 1
300271 99300271 1001 86380 86390 1
300928 99300928 1001 86380 86390 1
301553 99301553 1001 86380 86390 1
301554 99301554 1001 86380 86390 1
301441 99301441 1001 86380 86390 1
301396 99301396 1001 86380 86390 1
301541 99301541 1001 86380 86390 1
301250 99301250 1001 86380 86390 1
301307 99301307 1001 86380 86390 1
301154 99301154 1001 86380 86390 1
300990 99300990 1001 86380 86390 1
300992 99300992 1001 86380 86390 1
301034 99301034 1001 86380 86390 1
301139 99301139 1001 86380 86390 1
301062 99301062 1001 86380 86390 1
301600 99301600 1001 86380 86390 1
301730 99301730 1001 86380 86390 1
301693 99301693 1001 86380 86390 1
302330 99302330 1001 86380 86390 1
302267 99302267 1001 86380 86390 1
302361 99302361 1001 86380 86390 1
302324 99302324 1001 86380 86390 1
302209 99302209 1001 86380 86390 1
302303 99302303 1001 86380 86390 1
302109 99302109 1001 86380 86390 1
301828 99301828 1001 86380 86390 1
302498 99302498 1001 86380 86390 1
302541 99302541 1001 86380 86390 1
302465 99302465 1001 86380 86390 1
303197 99303197 1001 86380 86390 1
303050 99303050 1001 86380 86390 1
302926 99302926 1001 86380 86390 1
302902 99302902 1001 86380 86390 1
302890 99302890 1001 86380 86390 1
302839 99302839 1001 86380 86390 1
302832 99302832 1001 86380 86390 1
302676 99302676 1001 86380 86390 1
303217 99303217 1001 86380 86390 1
303397 99303397 1001 86380 86390 1
303897 99303897 1001 86380 86390 1
303978 99303978 1001 86380 86390 1
303688 99303688 1001 86380 86390 1
303707 99303707 1001 86380 86390 1
303735 99303735 1001 86380 86390 1
303710 99303710 1001 86380 86390 1
303457 99303457 1001 86380 86390 1
303601 99303601 1001 86380 86390 1
303499 99303499 1001 86380 86390 1
304075 99304075 1001 86380 86390 1
304146 99304146 1001 86380 86390 1
304746 99304746 1001 86380 86390 1
304690 99304690 1001 86380 86390 1
304730 99304730 1001 86380 86390 1
304487 99304487 1001 86380 86390 1
304644 99304644 1001 86380 86390 1
304531 99304531 1001 86380 86390 1
304536 99304536 1001 86380 86390 1
304289 99304289 1001 86380 86390 1
304354 99304354 1001 86380 86390 1
304898 99304898 1001 86380 86390 1
304950 99304950 1001 86380 86390 1
304904 99304904 1001 86380 86390 1
304998 99304998 1001 86380 86390 1
305063 99305063 1001 86380 86390 1
305503 99305503 1001 86380 86390 1
305395 99305395 1001 86380 86390 1
305450 99305450 1001 86380 86390 1
305259 99305259 1001 86380 86390 1
305077 99305077 1001 86380 86390 1
305250 99305250 1001 86380 86390 1
500144 99500144 1001 86380 86390 1
500119 99500119 1001 86380 86390 1
500021 99500021 1001 86380 86390 1
500099 99500099 1001 86380 86390 1
500125 99500125 1001 86380 86390 1
500750 99500750 1001 86380 86390 1
500729 99500729 1001 86380 86390 1
500557 99500557 1001 86380 86390 1
500545 99500545 1001 86380 86390 1
500246 99500246 1001 86380 86390 1
500259 99500259 1001 86380 86390 1
500250 99500250 1001 86380 86390 1
500367 99500367 1001 86380 86390 1
500290 99500290 1001 86380 86390 1
500292 99500292 1001 86380 86390 1
500201 99500201 1001 86380 86390 1
500214 99500214 1001 86380 86390 1
500203 99500203 1001 86380 86390 1
500308 99500308 1001 86380 86390 1
500903 99500903 1001 86380 86390 1
500917 99500917 1001 86380 86390 1
500944 99500944 1001 86380 86390 1
500832 99500832 1001 86380 86390 1
500886 99500886 1001 86380 86390 1
500861 99500861 1001 86380 86390 1
501487 99501487 1001 86380 86390 1
501640 99501640 1001 86380 86390 1
501429 99501429 1001 86380 86390 1
501051 99501051 1001 86380 86390 1
501040 99501040 1001 86380 86390 1
501223 99501223 1001 86380 86390 1
501759 99501759 1001 86380 86390 1
501709 99501709 1001 86380 86390 1
501748 99501748 1001 86380 86390 1
501788 99501788 1001 86380 86390 1
501827 99501827 1001 86380 86390 1
502390 99502390 1001 86380 86390 1
502440 99502440 1001 86380 86390 1
502460 99502460 1001 86380 86390 1
502093 99502093 1001 86380 86390 1
502161 99502161 1001 86380 86390 1
502164 99502164 1001 86380 86390 1
502126 99502126 1001 86380 86390 1
502077 99502077 1001 86380 86390 1
502233 99502233 1001 86380 86390 1
501988 99501988 1001 86380 86390 1
501899 99501899 1001 86380 86390 1
502531 99502531 1001 86380 86390 1
502669 99502669 1001 86380 86390 1
503182 99503182 1001 86380 86390 1
503149 99503149 1001 86380 86390 1
503201 99503201 1001 86380 86390 1
502966 99502966 1001 86380 86390 1
502738 99502738 1001 86380 86390 1
502855 99502855 1001 86380 86390 1
502804 99502804 1001 86380 86390 1
502773 99502773 1001 86380 86390 1
503368 99503368 1001 86380 86390 1
503389 99503389 1001 86380 86390 1
503952 99503952 1001 86380 86390 1
503978 99503978 1001 86380 86390 1
503981 99503981 1001 86380 86390 1
504035 99504035 1001 86380 86390 1
504109 99504109 1001 86380 86390 1
503784 99503784 1001 86380 86390 1
503875 99503875 1001 86380 86390 1
503801 99503801 1001 86380 86390 1
503725 99503725 1001 86380 86390 1
503886 99503886 1001 86380 86390 1
503561 99503561 1001 86380 86390 1
504223 99504223 1001 86380 86390 1
504303 99504303 1001 86380 86390 1
504807 99504807 1001 86380 86390 1
504899 99504899 1001 86380 86390 1
504728 99504728 1001 86380 86390 1
504671 99504671 1001 86380 86390 1
504724 99504724 1001 86380 86390 1
504430 99504430 1001 86380 86390 1
504523 99504523 1001 86380 86390 1
504373 99504373 1001 86380 86390 1
505001 99505001 1001 86380 86390 1
505582 99505582 1001 86380 86390 1
505363 99505363 1001 86380 86390 1
505365 99505365 1001 86380 86390 1
505473 99505473 1001 86380 86390 1
505525 99505525 1001 86380 86390 1
505152 99505152 1001 86380 86390 1
505296 99505296 1001 86380 86390 1
505161 99505161 1001 86380 86390 1
505936 99505936 1001 86380 86390 1
505774 99505774 1001 86380 86390 1
505789 99505789 1001 86380 86390 1
506455 99506455 1001 86380 86390 1
506449 99506449 1001 86380 86390 1
506515 99506515 1001 86380 86390 1
506426 99506426 1001 86380 86390 1
506366 99506366 1001 86380 86390 1
506125 99506125 1001 86380 86390 1
506152 99506152 1001 86380 86390 1
506062 99506062 1001 86380 86390 1
506664 99506664 1001 86380 86390 1
506616 99506616 1001 86380 86390 1
507372 99507372 1001 86380 86390 1
507220 99507220 1001 86380 86390 1
507354 99507354 1001 86380 86390 1
506990 99506990 1001 86380 86390 1
506968 99506968 1001 86380 86390 1
507463 99507463 1001 86380 86390 1
508245 99508245 1001 86380 86390 1
508101 99508101 1001 86380 86390 1
507745 99507745 1001 86380 86390 1
507826 99507826 1001 86380 86390 1
507646 99507646 1001 86380 86390 1
507677 99507677 1001 86380 86390 1
508428 99508428 1001 86380 86390 1
508377 99508377 1001 86380 86390 1
508341 99508341 1001 86380 86390 1
508355 99508355 1001 86380 86390 1
508446 99508446 1001 86380 86390 1
508296 99508296 1001 86380 86390 1
508937 99508937 1001 86380 86390 1
508913 99508913 1001 86380 86390 1
509060 99509060 1001 86380 86390 1
508796 99508796 1001 86380 86390 1
508798 99508798 1001 86380 86390 1
508853 99508853 1001 86380 86390 1
508828 99508828 1001 86380 86390 1
508662 99508662 1001 86380 86390 1
508572 99508572 1001 86380 86390 1
508587 99508587 1001 86380 86390 1
508543 99508543 1001 86380 86390 1
509242 99509242 1001 86380 86390 1
509210 99509210 1001 86380 86390 1
509174 99509174 1001 86380 86390 1
509752 99509752 1001 86380 86390 1
509755 99509755 1001 86380 86390 1
509719 99509719 1001 86380 86390 1
509810 99509810 1001 86380 86390 1
509503 99509503 1001 86380 86390 1
509637 99509637 1001 86380 86390 1
509522 99509522 1001 86380 86390 1
509510 99509510 1001 86380 86390 1
509348 99509348 1001 86380 86390 1
509387 99509387 1001 86380 86390 1
509430 99509430 1001 86380 86390 1
509381 99509381 1001 86380 86390 1
509915 99509915 1001 86380 86390 1
510071 99510071 1001 86380 86390 1
509916 99509916 1001 86380 86390 1
510037 99510037 1001 86380 86390 1
510560 99510560 1001 86380 86390 1
510704 99510704 1001 86380 86390 1
510540 99510540 1001 86380 86390 1
510620 99510620 1001 86380 86390 1
510411 99510411 1001 86380 86390 1
510494 99510494 1001 86380 86390 1
510135 99510135 1001 86380 86390 1
510188 99510188 1001 86380 86390 1
510310 99510310 1001 86380 86390 1
510168 99510168 1001 86380 86390 1
510846 99510846 1001 86380 86390 1
510924 99510924 1001 86380 86390 1
510744 99510744 1001 86380 86390 1
510760 99510760 1001 86380 86390 1
510904 99510904 1001 86380 86390 1
511373 99511373 1001 86380 86390 1
511465 99511465 1001 86380 86390 1
511381 99511381 1001 86380 86390 1
511462 99511462 1001 86380 86390 1
511218 99511218 1001 86380 86390 1
511248 99511248 1001 86380 86390 1
511211 99511211 1001 86380 86390 1
511178 99511178 1001 86380 86390 1
510971 99510971 1001 86380 86390 1
510938 99510938 1001 86380 86390 1
511110 99511110 1001 86380 86390 1
511558 99511558 1001 86380 86390 1
512238 99512238 1001 86380 86390 1
512240 99512240 1001 86380 86390 1
512253 99512253 1001 86380 86390 1
512237 99512237 1001 86380 86390 1
512375 99512375 1001 86380 86390 1
512071 99512071 1001 86380 86390 1
512086 99512086 1001 86380 86390 1
512099 99512099 1001 86380 86390 1
512151 99512151 1001 86380 86390 1
511985 99511985 1001 86380 86390 1
512066 99512066 1001 86380 86390 1
511866 99511866 1001 86380 86390 1
511778 99511778 1001 86380 86390 1
511845 99511845 1001 86380 86390 1
512570 99512570 1001 86380 86390 1
512514 99512514 1001 86380 86390 1
513141 99513141 1001 86380 86390 1
513104 99513104 1001 86380 86390 1
513079 99513079 1001 86380 86390 1
513124 99513124 1001 86380 86390 1
513009 99513009 1001 86380 86390 1
512844 99512844 1001 86380 86390 1
512950 99512950 1001 86380 86390 1
512815 99512815 1001 86380 86390 1
512792 99512792 1001 86380 86390 1
512638 99512638 1001 86380 86390 1
512782 99512782 1001 86380 86390 1
512734 99512734 1001 86380 86390 1
512621 99512621 1001 86380 86390 1
512622 99512622 1001 86380 86390 1
513254 99513254 1001 86380 86390 1
513236 99513236 1001 86380 86390 1
513266 99513266 1001 86380 86390 1
513930 99513930 1001 86380 86390 1
513842 99513842 1001 86380 86390 1
513831 99513831 1001 86380 86390 1
513987 99513987 1001 86380 86390 1
514017 99514017 1001 86380 86390 1
513730 99513730 1001 86380 86390 1
513782 99513782 1001 86380 86390 1
513770 99513770 1001 86380 86390 1
513462 99513462 1001 86380 86390 1
513443 99513443 1001 86380 86390 1
513525 99513525 1001 86380 86390 1
513551 99513551 1001 86380 86390 1
513474 99513474 1001 86380 86390 1
514109 99514109 1001 86380 86390 1
514123 99514123 1001 86380 86390 1
514128 99514128 1001 86380 86390 1
514232 99514232 1001 86380 86390 1
514717 99514717 1001 86380 86390 1
514835 99514835 1001 86380 86390 1
514709 99514709 1001 86380 86390 1
514767 99514767 1001 86380 86390 1
514458 99514458 1001 86380 86390 1
514554 99514554 1001 86380 86390 1
514632 99514632 1001 86380 86390 1
514516 99514516 1001 86380 86390 1
514468 99514468 1001 86380 86390 1
514406 99514406 1001 86380 86390 1
514316 99514316 1001 86380 86390 1
514409 99514409 1001 86380 86390 1
514310 99514310 1001 86380 86390 1
514285 99514285 1001 86380 86390 1
514908 99514908 1001 86380 86390 1
514982 99514982 1001 86380 86390 1
515542 99515542 1001 86380 86390 1
515595 99515595 1001 86380 86390 1
515534 99515534 1001 86380 86390 1
515573 99515573 1001 86380 86390 1
515587 99515587 1001 86380 86390 1
515355 99515355 1001 86380 86390 1
515343 99515343 1001 86380 86390 1
515448 99515448 1001 86380 86390 1
515424 99515424 1001 86380 86390 1
515296 99515296 1001 86380 86390 1
515158 99515158 1001 86380 86390 1
515191 99515191 1001 86380 86390 1
515764 99515764 1001 86380 86390 1
516343 99516343 1001 86380 86390 1
516438 99516438 1001 86380 86390 1
516361 99516361 1001 86380 86390 1
516465 99516465 1001 86380 86390 1
516253 99516253 1001 86380 86390 1
516233 99516233 1001 86380 86390 1
516159 99516159 1001 86380 86390 1
515909 99515909 1001 86380 86390 1
516675 99516675 1001 86380 86390 1
516701 99516701 1001 86380 86390 1
516591 99516591 1001 86380 86390 1
516526 99516526 1001 86380 86390 1
516635 99516635 1001 86380 86390 1
517223 99517223 1001 86380 86390 1
517005 99517005 1001 86380 86390 1
516946 99516946 1001 86380 86390 1
516906 99516906 1001 86380 86390 1
517539 99517539 1001 86380 86390 1
518020 99518020 1001 86380 86390 1
517987 99517987 1001 86380 86390 1
518091 99518091 1001 86380 86390 1
518117 99518117 1001 86380 86390 1
518071 99518071 1001 86380 86390 1
517802 99517802 1001 86380 86390 1
517841 99517841 1001 86380 86390 1
517880 99517880 1001 86380 86390 1
517871 99517871 1001 86380 86390 1
517782 99517782 1001 86380 86390 1
517875 99517875 1001 86380 86390 1
517787 99517787 1001 86380 86390 1
517658 99517658 1001 86380 86390 1
517673 99517673 1001 86380 86390 1
517725 99517725 1001 86380 86390 1
517702 99517702 1001 86380 86390 1
517731 99517731 1001 86380 86390 1
518327 99518327 1001 86380 86390 1
518179 99518179 1001 86380 86390 1
518221 99518221 1001 86380 86390 1
518967 99518967 1001 86380 86390 1
518820 99518820 1001 86380 86390 1
518647 99518647 1001 86380 86390 1
518490 99518490 1001 86380 86390 1
518454 99518454 1001 86380 86390 1
518457 99518457 1001 86380 86390 1
519051 99519051 1001 86380 86390 1
519189 99519189 1001 86380 86390 1
519086 99519086 1001 86380 86390 1
519010 99519010 1001 86380 86390 1
519724 99519724 1001 86380 86390 1
519776 99519776 1001 86380 86390 1
519624 99519624 1001 86380 86390 1
519808 99519808 1001 86380 86390 1
519440 99519440 1001 86380 86390 1
519521 99519521 1001 86380 86390 1
519477 99519477 1001 86380 86390 1
519452 99519452 1001 86380 86390 1
519569 99519569 1001 86380 86390 1
519265 99519265 1001 86380 86390 1
519255 99519255 1001 86380 86390 1
519968 99519968 1001 86380 86390 1
519930 99519930 1001 86380 86390 1
519831 99519831 1001 86380 86390 1
519858 99519858 1001 86380 86390 1
519897 99519897 1001 86380 86390 1
519860 99519860 1001 86380 86390 1
519991 99519991 1001 86380 86390 1
519875 99519875 1001 86380 86390 1
520551 99520551 1001 86380 86390 1
520593 99520593 1001 86380 86390 1
520454 99520454 1001 86380 86390 1
520571 99520571 1001 86380 86390 1
520623 99520623 1001 86380 86390 1
520482 99520482 1001 86380 86390 1
520630 99520630 1001 86380 86390 1
520372 99520372 1001 86380 86390 1
520298 99520298 1001 86380 86390 1
520381 99520381 1001 86380 86390 1
520090 99520090 1001 86380 86390 1
520131 99520131 1001 86380 86390 1
520664 99520664 1001 86380 86390 1
520783 99520783 1001 86380 86390 1
520655 99520655 1001 86380 86390 1
521301 99521301 1001 86380 86390 1
521315 99521315 1001 86380 86390 1
521147 99521147 1001 86380 86390 1
521151 99521151 1001 86380 86390 1
521231 99521231 1001 86380 86390 1
521102 99521102 1001 86380 86390 1
521169 99521169 1001 86380 86390 1
520937 99520937 1001 86380 86390 1
520914 99520914 1001 86380 86390 1
521005 99521005 1001 86380 86390 1
521026 99521026 1001 86380 86390 1
521483 99521483 1001 86380 86390 1
521631 99521631 1001 86380 86390 1
522272 99522272 1001 86380 86390 1
522093 99522093 1001 86380 86390 1
521983 99521983 1001 86380 86390 1
522087 99522087 1001 86380 86390 1
521920 99521920 1001 86380 86390 1
521884 99521884 1001 86380 86390 1
522027 99522027 1001 86380 86390 1
521991 99521991 1001 86380 86390 1
521888 99521888 1001 86380 86390 1
521892 99521892 1001 86380 86390 1
521717 99521717 1001 86380 86390 1
521782 99521782 1001 86380 86390 1
522486 99522486 1001 86380 86390 1
522927 99522927 1001 86380 86390 1
522975 99522975 1001 86380 86390 1
522890 99522890 1001 86380 86390 1
522869 99522869 1001 86380 86390 1
522819 99522819 1001 86380 86390 1
522884 99522884 1001 86380 86390 1
522658 99522658 1001 86380 86390 1
522543 99522543 1001 86380 86390 1
522506 99522506 1001 86380 86390 1
522638 99522638 1001 86380 86390 1
522548 99522548 1001 86380 86390 1
522574 99522574 1001 86380 86390 1
522703 99522703 1001 86380 86390 1
523130 99523130 1001 86380 86390 1
523907 99523907 1001 86380 86390 1
523909 99523909 1001 86380 86390 1
523840 99523840 1001 86380 86390 1
523727 99523727 1001 86380 86390 1
523627 99523627 1001 86380 86390 1
523646 99523646 1001 86380 86390 1
523505 99523505 1001 86380 86390 1
523472 99523472 1001 86380 86390 1
523332 99523332 1001 86380 86390 1
523436 99523436 1001 86380 86390 1
523970 99523970 1001 86380 86390 1
524014 99524014 1001 86380 86390 1
524146 99524146 1001 86380 86390 1
524669 99524669 1001 86380 86390 1
524721 99524721 1001 86380 86390 1
524581 99524581 1001 86380 86390 1
524648 99524648 1001 86380 86390 1
524727 99524727 1001 86380 86390 1
524576 99524576 1001 86380 86390 1
524406 99524406 1001 86380 86390 1
524471 99524471 1001 86380 86390 1
524433 99524433 1001 86380 86390 1
524306 99524306 1001 86380 86390 1
524229 99524229 1001 86380 86390 1
524354 99524354 1001 86380 86390 1
524781 99524781 1001 86380 86390 1
524820 99524820 1001 86380 86390 1
524873 99524873 1001 86380 86390 1
524929 99524929 1001 86380 86390 1
524959 99524959 1001 86380 86390 1
525582 99525582 1001 86380 86390 1
525238 99525238 1001 86380 86390 1
525329 99525329 1001 86380 86390 1
525203 99525203 1001 86380 86390 1
525073 99525073 1001 86380 86390 1
525125 99525125 1001 86380 86390 1
525087 99525087 1001 86380 86390 1
525039 99525039 1001 86380 86390 1
525791 99525791 1001 86380 86390 1
525744 99525744 1001 86380 86390 1
526350 99526350 1001 86380 86390 1
526222 99526222 1001 86380 86390 1
526378 99526378 1001 86380 86390 1
526240 99526240 1001 86380 86390 1
526292 99526292 1001 86380 86390 1
526187 99526187 1001 86380 86390 1
526138 99526138 1001 86380 86390 1
526074 99526074 1001 86380 86390 1
525989 99525989 1001 86380 86390 1
525917 99525917 1001 86380 86390 1
525943 99525943 1001 86380 86390 1
526466 99526466 1001 86380 86390 1
527136 99527136 1001 86380 86390 1
527085 99527085 1001 86380 86390 1
527066 99527066 1001 86380 86390 1
526929 99526929 1001 86380 86390 1
526899 99526899 1001 86380 86390 1
526977 99526977 1001 86380 86390 1
526682 99526682 1001 86380 86390 1
526763 99526763 1001 86380 86390 1
527453 99527453 1001 86380 86390 1
526629 99526629 1001 86380 86390 1
527261 99527261 1001 86380 86390 1
527045 99527045 1001 86380 86390 1
527370 99527370 1001 86380 86390 1
527436 99527436 1001 86380 86390 1
527412 99527412 1001 86380 86390 1
528074 99528074 1001 86380 86390 1
527872 99527872 1001 86380 86390 1
527913 99527913 1001 86380 86390 1
528018 99528018 1001 86380 86390 1
527902 99527902 1001 86380 86390 1
527806 99527806 1001 86380 86390 1
527840 99527840 1001 86380 86390 1
527519 99527519 1001 86380 86390 1
527520 99527520 1001 86380 86390 1
527562 99527562 1001 86380 86390 1
527550 99527550 1001 86380 86390 1
527459 99527459 1001 86380 86390 1
527473 99527473 1001 86380 86390 1
527552 99527552 1001 86380 86390 1
527632 99527632 1001 86380 86390 1
528077 99528077 1001 86380 86390 1
528078 99528078 1001 86380 86390 1
528198 99528198 1001 86380 86390 1
528251 99528251 1001 86380 86390 1
528724 99528724 1001 86380 86390 1
528802 99528802 1001 86380 86390 1
528751 99528751 1001 86380 86390 1
528847 99528847 1001 86380 86390 1
528548 99528548 1001 86380 86390 1
528467 99528467 1001 86380 86390 1
528442 99528442 1001 86380 86390 1
528444 99528444 1001 86380 86390 1
528302 99528302 1001 86380 86390 1
528942 99528942 1001 86380 86390 1
528903 99528903 1001 86380 86390 1
529657 99529657 1001 86380 86390 1
529712 99529712 1001 86380 86390 1
529497 99529497 1001 86380 86390 1
529420 99529420 1001 86380 86390 1
529409 99529409 1001 86380 86390 1
529448 99529448 1001 86380 86390 1
529208 99529208 1001 86380 86390 1
529907 99529907 1001 86380 86390 1
529744 99529744 1001 86380 86390 1
530414 99530414 1001 86380 86390 1
530468 99530468 1001 86380 86390 1
530314 99530314 1001 86380 86390 1
530213 99530213 1001 86380 86390 1
530070 99530070 1001 86380 86390 1
530648 99530648 1001 86380 86390 1
531267 99531267 1001 86380 86390 1
531232 99531232 1001 86380 86390 1
530996 99530996 1001 86380 86390 1
531012 99531012 1001 86380 86390 1
530788 99530788 1001 86380 86390 1
530957 99530957 1001 86380 86390 1
531520 99531520 1001 86380 86390 1
531490 99531490 1001 86380 86390 1
532168 99532168 1001 86380 86390 1
532157 99532157 1001 86380 86390 1
532176 99532176 1001 86380 86390 1
532106 99532106 1001 86380 86390 1
532047 99532047 1001 86380 86390 1
531986 99531986 1001 86380 86390 1
531637 99531637 1001 86380 86390 1
531740 99531740 1001 86380 86390 1
531638 99531638 1001 86380 86390 1
531726 99531726 1001 86380 86390 1
532387 99532387 1001 86380 86390 1
532354 99532354 1001 86380 86390 1
533010 99533010 1001 86380 86390 1
532884 99532884 1001 86380 86390 1
532964 99532964 1001 86380 86390 1
532698 99532698 1001 86380 86390 1
532789 99532789 1001 86380 86390 1
532661 99532661 1001 86380 86390 1
532662 99532662 1001 86380 86390 1
532654 99532654 1001 86380 86390 1
532517 99532517 1001 86380 86390 1
532428 99532428 1001 86380 86390 1
532600 99532600 1001 86380 86390 1
532486 99532486 1001 86380 86390 1
532617 99532617 1001 86380 86390 1
533172 99533172 1001 86380 86390 1
533215 99533215 1001 86380 86390 1
533203 99533203 1001 86380 86390 1
533061 99533061 1001 86380 86390 1
533734 99533734 1001 86380 86390 1
533776 99533776 1001 86380 86390 1
533729 99533729 1001 86380 86390 1
533589 99533589 1001 86380 86390 1
533565 99533565 1001 86380 86390 1
533541 99533541 1001 86380 86390 1
533542 99533542 1001 86380 86390 1
533597 99533597 1001 86380 86390 1
533289 99533289 1001 86380 86390 1
533268 99533268 1001 86380 86390 1
533281 99533281 1001 86380 86390 1
533429 99533429 1001 86380 86390 1
533327 99533327 1001 86380 86390 1
534011 99534011 1001 86380 86390 1
533896 99533896 1001 86380 86390 1
533987 99533987 1001 86380 86390 1
533899 99533899 1001 86380 86390 1
533925 99533925 1001 86380 86390 1
533915 99533915 1001 86380 86390 1
533928 99533928 1001 86380 86390 1
533994 99533994 1001 86380 86390 1
534608 99534608 1001 86380 86390 1
534518 99534518 1001 86380 86390 1
534494 99534494 1001 86380 86390 1
534624 99534624 1001 86380 86390 1
534668 99534668 1001 86380 86390 1
534642 99534642 1001 86380 86390 1
534593 99534593 1001 86380 86390 1
534392 99534392 1001 86380 86390 1
534409 99534409 1001 86380 86390 1
534332 99534332 1001 86380 86390 1
534072 99534072 1001 86380 86390 1
534101 99534101 1001 86380 86390 1
534768 99534768 1001 86380 86390 1
535398 99535398 1001 86380 86390 1
535452 99535452 1001 86380 86390 1
535339 99535339 1001 86380 86390 1
535061 99535061 1001 86380 86390 1
534945 99534945 1001 86380 86390 1
535063 99535063 1001 86380 86390 1
534909 99534909 1001 86380 86390 1
534987 99534987 1001 86380 86390 1
535702 99535702 1001 86380 86390 1
535561 99535561 1001 86380 86390 1
535656 99535656 1001 86380 86390 1
536185 99536185 1001 86380 86390 1
536252 99536252 1001 86380 86390 1
536297 99536297 1001 86380 86390 1
536062 99536062 1001 86380 86390 1
535793 99535793 1001 86380 86390 1
535832 99535832 1001 86380 86390 1
535820 99535820 1001 86380 86390 1
535859 99535859 1001 86380 86390 1
535826 99535826 1001 86380 86390 1
535896 99535896 1001 86380 86390 1
536385 99536385 1001 86380 86390 1
536541 99536541 1001 86380 86390 1
536530 99536530 1001 86380 86390 1
536492 99536492 1001 86380 86390 1
536339 99536339 1001 86380 86390 1
536353 99536353 1001 86380 86390 1
536368 99536368 1001 86380 86390 1
537101 99537101 1001 86380 86390 1
536924 99536924 1001 86380 86390 1
536784 99536784 1001 86380 86390 1
536772 99536772 1001 86380 86390 1
536645 99536645 1001 86380 86390 1
536595 99536595 1001 86380 86390 1
536713 99536713 1001 86380 86390 1
536597 99536597 1001 86380 86390 1
536727 99536727 1001 86380 86390 1
536627 99536627 1001 86380 86390 1
537978 99537978 1001 86380 86390 1
537705 99537705 1001 86380 86390 1
537668 99537668 1001 86380 86390 1
537631 99537631 1001 86380 86390 1
537562 99537562 1001 86380 86390 1
537481 99537481 1001 86380 86390 1
538056 99538056 1001 86380 86390 1
538034 99538034 1001 86380 86390 1
538673 99538673 1001 86380 86390 1
538636 99538636 1001 86380 86390 1
538704 99538704 1001 86380 86390 1
538730 99538730 1001 86380 86390 1
538791 99538791 1001 86380 86390 1
538798 99538798 1001 86380 86390 1
538720 99538720 1001 86380 86390 1
538801 99538801 1001 86380 86390 1
538441 99538441 1001 86380 86390 1
538485 99538485 1001 86380 86390 1
538210 99538210 1001 86380 86390 1
538986 99538986 1001 86380 86390 1
538883 99538883 1001 86380 86390 1
538847 99538847 1001 86380 86390 1
538836 99538836 1001 86380 86390 1
538863 99538863 1001 86380 86390 1
538979 99538979 1001 86380 86390 1
539557 99539557 1001 86380 86390 1
539635 99539635 1001 86380 86390 1
539299 99539299 1001 86380 86390 1
539340 99539340 1001 86380 86390 1
539238 99539238 1001 86380 86390 1
539292 99539292 1001 86380 86390 1
539180 99539180 1001 86380 86390 1
539080 99539080 1001 86380 86390 1
539068 99539068 1001 86380 86390 1
539057 99539057 1001 86380 86390 1
539070 99539070 1001 86380 86390 1
539691 99539691 1001 86380 86390 1
539745 99539745 1001 86380 86390 1
539824 99539824 1001 86380 86390 1
539686 99539686 1001 86380 86390 1
539714 99539714 1001 86380 86390 1
539728 99539728 1001 86380 86390 1
540351 99540351 1001 86380 86390 1
540340 99540340 1001 86380 86390 1
540265 99540265 1001 86380 86390 1
540215 99540215 1001 86380 86390 1
540166 99540166 1001 86380 86390 1
540142 99540142 1001 86380 86390 1
540105 99540105 1001 86380 86390 1
540131 99540131 1001 86380 86390 1
540261 99540261 1001 86380 86390 1
539901 99539901 1001 86380 86390 1
539928 99539928 1001 86380 86390 1
539983 99539983 1001 86380 86390 1
539906 99539906 1001 86380 86390 1
540527 99540527 1001 86380 86390 1
541181 99541181 1001 86380 86390 1
541125 99541125 1001 86380 86390 1
540873 99540873 1001 86380 86390 1
540874 99540874 1001 86380 86390 1
541468 99541468 1001 86380 86390 1
541328 99541328 1001 86380 86390 1
541471 99541471 1001 86380 86390 1
542085 99542085 1001 86380 86390 1
542059 99542059 1001 86380 86390 1
542060 99542060 1001 86380 86390 1
542078 99542078 1001 86380 86390 1
541924 99541924 1001 86380 86390 1
541761 99541761 1001 86380 86390 1
541856 99541856 1001 86380 86390 1
541753 99541753 1001 86380 86390 1
541807 99541807 1001 86380 86390 1
541731 99541731 1001 86380 86390 1
541656 99541656 1001 86380 86390 1
541672 99541672 1001 86380 86390 1
541648 99541648 1001 86380 86390 1
541533 99541533 1001 86380 86390 1
541585 99541585 1001 86380 86390 1
541599 99541599 1001 86380 86390 1
542141 99542141 1001 86380 86390 1
542898 99542898 1001 86380 86390 1
542578 99542578 1001 86380 86390 1
542556 99542556 1001 86380 86390 1
542438 99542438 1001 86380 86390 1
542994 99542994 1001 86380 86390 1
543047 99543047 1001 86380 86390 1
542998 99542998 1001 86380 86390 1
542965 99542965 1001 86380 86390 1
543005 99543005 1001 86380 86390 1
543031 99543031 1001 86380 86390 1
543070 99543070 1001 86380 86390 1
543617 99543617 1001 86380 86390 1
543682 99543682 1001 86380 86390 1
543723 99543723 1001 86380 86390 1
543621 99543621 1001 86380 86390 1
543622 99543622 1001 86380 86390 1
543750 99543750 1001 86380 86390 1
543640 99543640 1001 86380 86390 1
543464 99543464 1001 86380 86390 1
543542 99543542 1001 86380 86390 1
543465 99543465 1001 86380 86390 1
543361 99543361 1001 86380 86390 1
543215 99543215 1001 86380 86390 1
543216 99543216 1001 86380 86390 1
543205 99543205 1001 86380 86390 1
543181 99543181 1001 86380 86390 1
543862 99543862 1001 86380 86390 1
543839 99543839 1001 86380 86390 1
543776 99543776 1001 86380 86390 1
544548 99544548 1001 86380 86390 1
544497 99544497 1001 86380 86390 1
544564 99544564 1001 86380 86390 1
544541 99544541 1001 86380 86390 1
544381 99544381 1001 86380 86390 1
544266 99544266 1001 86380 86390 1
544344 99544344 1001 86380 86390 1
544070 99544070 1001 86380 86390 1
544074 99544074 1001 86380 86390 1
544010 99544010 1001 86380 86390 1
544682 99544682 1001 86380 86390 1
544607 99544607 1001 86380 86390 1
506668 820 1001 36165 36465 1
400068 99400068 1001 86380 86390 1
400178 99400178 1001 86380 86390 1
400350 99400350 1001 86380 86390 1
400533 99400533 1001 86380 86390 1
400581 99400581 1001 86380 86390 1
400648 99400648 1001 86380 86390 1
400726 99400726 1001 86380 86390 1
400749 99400749 1001 86380 86390 1
400861 99400861 1001 86380 86390 1
401206 99401206 1001 86380 86390 1
401222 99401222 1001 86380 86390 1
401291 99401291 1001 86380 86390 1
401293 99401293 1001 86380 86390 1
401466 99401466 1001 86380 86390 1
401401 99401401 1001 86380 86390 1
401526 99401526 1001 86380 86390 1
401666 99401666 1001 86380 86390 1
401670 99401670 1001 86380 86390 1
401776 99401776 1001 86380 86390 1
401852 99401852 1001 86380 86390 1
402066 99402066 1001 86380 86390 1
402095 99402095 1001 86380 86390 1
402179 99402179 1001 86380 86390 1
402331 99402331 1001 86380 86390 1
402280 99402280 1001 86380 86390 1
402660 99402660 1001 86380 86390 1
402684 99402684 1001 86380 86390 1
402678 99402678 1001 86380 86390 1
403254 99403254 1001 86380 86390 1
403271 99403271 1001 86380 86390 1
403244 99403244 1001 86380 86390 1
403367 99403367 1001 86380 86390 1
403922 99403922 1001 86380 86390 1
403928 99403928 1001 86380 86390 1
403909 99403909 1001 86380 86390 1
404027 99404027 1001 86380 86390 1
404011 99404011 1001 86380 86390 1
403963 99403963 1001 86380 86390 1
404193 99404193 1001 86380 86390 1
404251 99404251 1001 86380 86390 1
404230 99404230 1001 86380 86390 1
404237 99404237 1001 86380 86390 1
404474 99404474 1001 86380 86390 1
404635 99404635 1001 86380 86390 1
404655 99404655 1001 86380 86390 1
404663 99404663 1001 86380 86390 1
404774 99404774 1001 86380 86390 1
404701 99404701 1001 86380 86390 1
404760 99404760 1001 86380 86390 1
404861 99404861 1001 86380 86390 1
404991 99404991 1001 86380 86390 1
405027 99405027 1001 86380 86390 1
405157 99405157 1001 86380 86390 1
405164 99405164 1001 86380 86390 1
405406 99405406 1001 86380 86390 1
405414 99405414 1001 86380 86390 1
405378 99405378 1001 86380 86390 1
405605 99405605 1001 86380 86390 1
405817 99405817 1001 86380 86390 1
405839 99405839 1001 86380 86390 1
405846 99405846 1001 86380 86390 1
405967 99405967 1001 86380 86390 1
405948 99405948 1001 86380 86390 1
406071 99406071 1001 86380 86390 1
406081 99406081 1001 86380 86390 1
406032 99406032 1001 86380 86390 1
406078 99406078 1001 86380 86390 1
406596 99406596 1001 86380 86390 1
406871 99406871 1001 86380 86390 1
406887 99406887 1001 86380 86390 1
406843 99406843 1001 86380 86390 1
407276 99407276 1001 86380 86390 1
407479 99407479 1001 86380 86390 1
407540 99407540 1001 86380 86390 1
407577 99407577 1001 86380 86390 1
407592 99407592 1001 86380 86390 1
407712 99407712 1001 86380 86390 1
407869 99407869 1001 86380 86390 1
407770 99407770 1001 86380 86390 1
408224 99408224 1001 86380 86390 1
408297 99408297 1001 86380 86390 1
408400 99408400 1001 86380 86390 1
408986 99408986 1001 86380 86390 1
409009 99409009 1001 86380 86390 1
409100 99409100 1001 86380 86390 1
409152 99409152 1001 86380 86390 1
409397 99409397 1001 86380 86390 1
409583 99409583 1001 86380 86390 1
409646 99409646 1001 86380 86390 1
409816 99409816 1001 86380 86390 1
409801 99409801 1001 86380 86390 1
410073 99410073 1001 86380 86390 1
410108 99410108 1001 86380 86390 1
410342 99410342 1001 86380 86390 1
410363 99410363 1001 86380 86390 1
410632 99410632 1001 86380 86390 1
410853 99410853 1001 86380 86390 1
411074 99411074 1001 86380 86390 1
411408 99411408 1001 86380 86390 1
411349 99411349 1001 86380 86390 1
411794 99411794 1001 86380 86390 1
411871 99411871 1001 86380 86390 1
412100 99412100 1001 86380 86390 1
412140 99412140 1001 86380 86390 1
412241 99412241 1001 86380 86390 1
412334 99412334 1001 86380 86390 1
412470 99412470 1001 86380 86390 1
412445 99412445 1001 86380 86390 1
413471 99413471 1001 86380 86390 1
413493 99413493 1001 86380 86390 1
413601 99413601 1001 86380 86390 1
412907 99412907 1001 86380 86390 1
413071 99413071 1001 86380 86390 1
412644 99412644 1001 86380 86390 1
412728 99412728 1001 86380 86390 1
412831 99412831 1001 86380 86390 1
412631 99412631 1001 86380 86390 1
412497 99412497 1001 86380 86390 1
413738 99413738 1001 86380 86390 1
414107 99414107 1001 86380 86390 1
413801 99413801 1001 86380 86390 1
415216 99415216 1001 86380 86390 1
415115 99415115 1001 86380 86390 1
414675 99414675 1001 86380 86390 1
414389 99414389 1001 86380 86390 1
414465 99414465 1001 86380 86390 1
415670 99415670 1001 86380 86390 1
415363 99415363 1001 86380 86390 1
416749 99416749 1001 86380 86390 1
416825 99416825 1001 86380 86390 1
416218 99416218 1001 86380 86390 1
416576 99416576 1001 86380 86390 1
415988 99415988 1001 86380 86390 1
415915 99415915 1001 86380 86390 1
415840 99415840 1001 86380 86390 1
415871 99415871 1001 86380 86390 1
417354 99417354 1001 86380 86390 1
417048 99417048 1001 86380 86390 1
417336 99417336 1001 86380 86390 1
417034 99417034 1001 86380 86390 1
417059 99417059 1001 86380 86390 1
417274 99417274 1001 86380 86390 1
417455 99417455 1001 86380 86390 1
417562 99417562 1001 86380 86390 1
417563 99417563 1001 86380 86390 1
418603 99418603 1001 86380 86390 1
418517 99418517 1001 86380 86390 1
418662 99418662 1001 86380 86390 1
418722 99418722 1001 86380 86390 1
418130 99418130 1001 86380 86390 1
418397 99418397 1001 86380 86390 1
418226 99418226 1001 86380 86390 1
418412 99418412 1001 86380 86390 1
417969 99417969 1001 86380 86390 1
417951 99417951 1001 86380 86390 1
417986 99417986 1001 86380 86390 1
418982 99418982 1001 86380 86390 1
419002 99419002 1001 86380 86390 1
419105 99419105 1001 86380 86390 1
419037 99419037 1001 86380 86390 1
418920 99418920 1001 86380 86390 1
420330 99420330 1001 86380 86390 1
420424 99420424 1001 86380 86390 1
420270 99420270 1001 86380 86390 1
419699 99419699 1001 86380 86390 1
419986 99419986 1001 86380 86390 1
419838 99419838 1001 86380 86390 1
419513 99419513 1001 86380 86390 1
419470 99419470 1001 86380 86390 1
419582 99419582 1001 86380 86390 1
420790 99420790 1001 86380 86390 1
421802 99421802 1001 86380 86390 1
421824 99421824 1001 86380 86390 1
421953 99421953 1001 86380 86390 1
421587 99421587 1001 86380 86390 1
421273 99421273 1001 86380 86390 1
421672 99421672 1001 86380 86390 1
421309 99421309 1001 86380 86390 1
421448 99421448 1001 86380 86390 1
421313 99421313 1001 86380 86390 1
420877 99420877 1001 86380 86390 1
421089 99421089 1001 86380 86390 1
421111 99421111 1001 86380 86390 1
422322 99422322 1001 86380 86390 1
422396 99422396 1001 86380 86390 1
423750 99423750 1001 86380 86390 1
423344 99423344 1001 86380 86390 1
423319 99423319 1001 86380 86390 1
423468 99423468 1001 86380 86390 1
423723 99423723 1001 86380 86390 1
423398 99423398 1001 86380 86390 1
423540 99423540 1001 86380 86390 1
423247 99423247 1001 86380 86390 1
422730 99422730 1001 86380 86390 1
422735 99422735 1001 86380 86390 1
422547 99422547 1001 86380 86390 1
423797 99423797 1001 86380 86390 1
424045 99424045 1001 86380 86390 1
423927 99423927 1001 86380 86390 1
424133 99424133 1001 86380 86390 1
425248 99425248 1001 86380 86390 1
425052 99425052 1001 86380 86390 1
424744 99424744 1001 86380 86390 1
424771 99424771 1001 86380 86390 1
424895 99424895 1001 86380 86390 1
424373 99424373 1001 86380 86390 1
424447 99424447 1001 86380 86390 1
425401 99425401 1001 86380 86390 1
426796 99426796 1001 86380 86390 1
426939 99426939 1001 86380 86390 1
426712 99426712 1001 86380 86390 1
426317 99426317 1001 86380 86390 1
426343 99426343 1001 86380 86390 1
426165 99426165 1001 86380 86390 1
425950 99425950 1001 86380 86390 1
427150 99427150 1001 86380 86390 1
427526 99427526 1001 86380 86390 1
428584 99428584 1001 86380 86390 1
428321 99428321 1001 86380 86390 1
428137 99428137 1001 86380 86390 1
427558 99427558 1001 86380 86390 1
427604 99427604 1001 86380 86390 1
427759 99427759 1001 86380 86390 1
427744 99427744 1001 86380 86390 1
429152 99429152 1001 86380 86390 1
429036 99429036 1001 86380 86390 1
430068 99430068 1001 86380 86390 1
429971 99429971 1001 86380 86390 1
430064 99430064 1001 86380 86390 1
429883 99429883 1001 86380 86390 1
429767 99429767 1001 86380 86390 1
429298 99429298 1001 86380 86390 1
429330 99429330 1001 86380 86390 1
429453 99429453 1001 86380 86390 1
429307 99429307 1001 86380 86390 1
429430 99429430 1001 86380 86390 1
430737 99430737 1001 86380 86390 1
430770 99430770 1001 86380 86390 1
430792 99430792 1001 86380 86390 1
430744 99430744 1001 86380 86390 1
430483 99430483 1001 86380 86390 1
430523 99430523 1001 86380 86390 1
431998 99431998 1001 86380 86390 1
431835 99431835 1001 86380 86390 1
432031 99432031 1001 86380 86390 1
431808 99431808 1001 86380 86390 1
431334 99431334 1001 86380 86390 1
431641 99431641 1001 86380 86390 1
431577 99431577 1001 86380 86390 1
431525 99431525 1001 86380 86390 1
430854 99430854 1001 86380 86390 1
430959 99430959 1001 86380 86390 1
432116 99432116 1001 86380 86390 1
432178 99432178 1001 86380 86390 1
432097 99432097 1001 86380 86390 1
433534 99433534 1001 86380 86390 1
433645 99433645 1001 86380 86390 1
433390 99433390 1001 86380 86390 1
433483 99433483 1001 86380 86390 1
433361 99433361 1001 86380 86390 1
433029 99433029 1001 86380 86390 1
432957 99432957 1001 86380 86390 1
433204 99433204 1001 86380 86390 1
432963 99432963 1001 86380 86390 1
432627 99432627 1001 86380 86390 1
432884 99432884 1001 86380 86390 1
432684 99432684 1001 86380 86390 1
432590 99432590 1001 86380 86390 1
432839 99432839 1001 86380 86390 1
434070 99434070 1001 86380 86390 1
433809 99433809 1001 86380 86390 1
435252 99435252 1001 86380 86390 1
435066 99435066 1001 86380 86390 1
435120 99435120 1001 86380 86390 1
434787 99434787 1001 86380 86390 1
434630 99434630 1001 86380 86390 1
434856 99434856 1001 86380 86390 1
434890 99434890 1001 86380 86390 1
434366 99434366 1001 86380 86390 1
434497 99434497 1001 86380 86390 1
435460 99435460 1001 86380 86390 1
435600 99435600 1001 86380 86390 1
435565 99435565 1001 86380 86390 1
435509 99435509 1001 86380 86390 1
436782 99436782 1001 86380 86390 1
436828 99436828 1001 86380 86390 1
436845 99436845 1001 86380 86390 1
436907 99436907 1001 86380 86390 1
437016 99437016 1001 86380 86390 1
436628 99436628 1001 86380 86390 1
436438 99436438 1001 86380 86390 1
436559 99436559 1001 86380 86390 1
435955 99435955 1001 86380 86390 1
436272 99436272 1001 86380 86390 1
435993 99435993 1001 86380 86390 1
300056 99300056 1001 86380 86390 1
300693 99300693 1001 86380 86390 1
300667 99300667 1001 86380 86390 1
300592 99300592 1001 86380 86390 1
300686 99300686 1001 86380 86390 1
300690 99300690 1001 86380 86390 1
300329 99300329 1001 86380 86390 1
300343 99300343 1001 86380 86390 1
300447 99300447 1001 86380 86390 1
300422 99300422 1001 86380 86390 1
300385 99300385 1001 86380 86390 1
300480 99300480 1001 86380 86390 1
300442 99300442 1001 86380 86390 1
300122 99300122 1001 86380 86390 1
300305 99300305 1001 86380 86390 1
300281 99300281 1001 86380 86390 1
300114 99300114 1001 86380 86390 1
300259 99300259 1001 86380 86390 1
300818 99300818 1001 86380 86390 1
300754 99300754 1001 86380 86390 1
301494 99301494 1001 86380 86390 1
301448 99301448 1001 86380 86390 1
301488 99301488 1001 86380 86390 1
301244 99301244 1001 86380 86390 1
300962 99300962 1001 86380 86390 1
301562 99301562 1001 86380 86390 1
302331 99302331 1001 86380 86390 1
302185 99302185 1001 86380 86390 1
302249 99302249 1001 86380 86390 1
302124 99302124 1001 86380 86390 1
302009 99302009 1001 86380 86390 1
302143 99302143 1001 86380 86390 1
302118 99302118 1001 86380 86390 1
301763 99301763 1001 86380 86390 1
301761 99301761 1001 86380 86390 1
302494 99302494 1001 86380 86390 1
302558 99302558 1001 86380 86390 1
303171 99303171 1001 86380 86390 1
303202 99303202 1001 86380 86390 1
302825 99302825 1001 86380 86390 1
302812 99302812 1001 86380 86390 1
302858 99302858 1001 86380 86390 1
302599 99302599 1001 86380 86390 1
302606 99302606 1001 86380 86390 1
302646 99302646 1001 86380 86390 1
302763 99302763 1001 86380 86390 1
303273 99303273 1001 86380 86390 1
303235 99303235 1001 86380 86390 1
303367 99303367 1001 86380 86390 1
303331 99303331 1001 86380 86390 1
303333 99303333 1001 86380 86390 1
303855 99303855 1001 86380 86390 1
303848 99303848 1001 86380 86390 1
303875 99303875 1001 86380 86390 1
303888 99303888 1001 86380 86390 1
303791 99303791 1001 86380 86390 1
303722 99303722 1001 86380 86390 1
303495 99303495 1001 86380 86390 1
303522 99303522 1001 86380 86390 1
303535 99303535 1001 86380 86390 1
303563 99303563 1001 86380 86390 1
304122 99304122 1001 86380 86390 1
304045 99304045 1001 86380 86390 1
304036 99304036 1001 86380 86390 1
304797 99304797 1001 86380 86390 1
304782 99304782 1001 86380 86390 1
304580 99304580 1001 86380 86390 1
304557 99304557 1001 86380 86390 1
304407 99304407 1001 86380 86390 1
304383 99304383 1001 86380 86390 1
304398 99304398 1001 86380 86390 1
304283 99304283 1001 86380 86390 1
304414 99304414 1001 86380 86390 1
304440 99304440 1001 86380 86390 1
304351 99304351 1001 86380 86390 1
304429 99304429 1001 86380 86390 1
304919 99304919 1001 86380 86390 1
304971 99304971 1001 86380 86390 1
305558 99305558 1001 86380 86390 1
305509 99305509 1001 86380 86390 1
305553 99305553 1001 86380 86390 1
305420 99305420 1001 86380 86390 1
305277 99305277 1001 86380 86390 1
305304 99305304 1001 86380 86390 1
305447 99305447 1001 86380 86390 1
305306 99305306 1001 86380 86390 1
305184 99305184 1001 86380 86390 1
305172 99305172 1001 86380 86390 1
500166 99500166 1001 86380 86390 1
500028 99500028 1001 86380 86390 1
500042 99500042 1001 86380 86390 1
500070 99500070 1001 86380 86390 1
500138 99500138 1001 86380 86390 1
500626 99500626 1001 86380 86390 1
500707 99500707 1001 86380 86390 1
500804 99500804 1001 86380 86390 1
500806 99500806 1001 86380 86390 1
500761 99500761 1001 86380 86390 1
500455 99500455 1001 86380 86390 1
500577 99500577 1001 86380 86390 1
500309 99500309 1001 86380 86390 1
500327 99500327 1001 86380 86390 1
500225 99500225 1001 86380 86390 1
500828 99500828 1001 86380 86390 1
500829 99500829 1001 86380 86390 1
500934 99500934 1001 86380 86390 1
500818 99500818 1001 86380 86390 1
501014 99501014 1001 86380 86390 1
501016 99501016 1001 86380 86390 1
501565 99501565 1001 86380 86390 1
501556 99501556 1001 86380 86390 1
501601 99501601 1001 86380 86390 1
501306 99501306 1001 86380 86390 1
501351 99501351 1001 86380 86390 1
501070 99501070 1001 86380 86390 1
501155 99501155 1001 86380 86390 1
501197 99501197 1001 86380 86390 1
501172 99501172 1001 86380 86390 1
501755 99501755 1001 86380 86390 1
501707 99501707 1001 86380 86390 1
501659 99501659 1001 86380 86390 1
502416 99502416 1001 86380 86390 1
502366 99502366 1001 86380 86390 1
502379 99502379 1001 86380 86390 1
502269 99502269 1001 86380 86390 1
502234 99502234 1001 86380 86390 1
502197 99502197 1001 86380 86390 1
502213 99502213 1001 86380 86390 1
502191 99502191 1001 86380 86390 1
501850 99501850 1001 86380 86390 1
502574 99502574 1001 86380 86390 1
503291 99503291 1001 86380 86390 1
502983 99502983 1001 86380 86390 1
502939 99502939 1001 86380 86390 1
503084 99503084 1001 86380 86390 1
502752 99502752 1001 86380 86390 1
502703 99502703 1001 86380 86390 1
502732 99502732 1001 86380 86390 1
502733 99502733 1001 86380 86390 1
503437 99503437 1001 86380 86390 1
503351 99503351 1001 86380 86390 1
503390 99503390 1001 86380 86390 1
504093 99504093 1001 86380 86390 1
504099 99504099 1001 86380 86390 1
503946 99503946 1001 86380 86390 1
504051 99504051 1001 86380 86390 1
504013 99504013 1001 86380 86390 1
503848 99503848 1001 86380 86390 1
503816 99503816 1001 86380 86390 1
503792 99503792 1001 86380 86390 1
503768 99503768 1001 86380 86390 1
503627 99503627 1001 86380 86390 1
503551 99503551 1001 86380 86390 1
503668 99503668 1001 86380 86390 1
503592 99503592 1001 86380 86390 1
503669 99503669 1001 86380 86390 1
504129 99504129 1001 86380 86390 1
504313 99504313 1001 86380 86390 1
504943 99504943 1001 86380 86390 1
504742 99504742 1001 86380 86390 1
504762 99504762 1001 86380 86390 1
504551 99504551 1001 86380 86390 1
504643 99504643 1001 86380 86390 1
504736 99504736 1001 86380 86390 1
504698 99504698 1001 86380 86390 1
504419 99504419 1001 86380 86390 1
504421 99504421 1001 86380 86390 1
504370 99504370 1001 86380 86390 1
504955 99504955 1001 86380 86390 1
504957 99504957 1001 86380 86390 1
504975 99504975 1001 86380 86390 1
505041 99505041 1001 86380 86390 1
505016 99505016 1001 86380 86390 1
505068 99505068 1001 86380 86390 1
505657 99505657 1001 86380 86390 1
505675 99505675 1001 86380 86390 1
505384 99505384 1001 86380 86390 1
505361 99505361 1001 86380 86390 1
505282 99505282 1001 86380 86390 1
505170 99505170 1001 86380 86390 1
505276 99505276 1001 86380 86390 1
505871 99505871 1001 86380 86390 1
505850 99505850 1001 86380 86390 1
505966 99505966 1001 86380 86390 1
505851 99505851 1001 86380 86390 1
505916 99505916 1001 86380 86390 1
505930 99505930 1001 86380 86390 1
506495 99506495 1001 86380 86390 1
506582 99506582 1001 86380 86390 1
506529 99506529 1001 86380 86390 1
506198 99506198 1001 86380 86390 1
506253 99506253 1001 86380 86390 1
506066 99506066 1001 86380 86390 1
506138 99506138 1001 86380 86390 1
506726 99506726 1001 86380 86390 1
506675 99506675 1001 86380 86390 1
506742 99506742 1001 86380 86390 1
506665 99506665 1001 86380 86390 1
506679 99506679 1001 86380 86390 1
507219 99507219 1001 86380 86390 1
507375 99507375 1001 86380 86390 1
507376 99507376 1001 86380 86390 1
507278 99507278 1001 86380 86390 1
507266 99507266 1001 86380 86390 1
507216 99507216 1001 86380 86390 1
506947 99506947 1001 86380 86390 1
506899 99506899 1001 86380 86390 1
507601 99507601 1001 86380 86390 1
507527 99507527 1001 86380 86390 1
507528 99507528 1001 86380 86390 1
507607 99507607 1001 86380 86390 1
507467 99507467 1001 86380 86390 1
507545 99507545 1001 86380 86390 1
507599 99507599 1001 86380 86390 1
507509 99507509 1001 86380 86390 1
508076 99508076 1001 86380 86390 1
508182 99508182 1001 86380 86390 1
507954 99507954 1001 86380 86390 1
507993 99507993 1001 86380 86390 1
507851 99507851 1001 86380 86390 1
507917 99507917 1001 86380 86390 1
508008 99508008 1001 86380 86390 1
508035 99508035 1001 86380 86390 1
507681 99507681 1001 86380 86390 1
507774 99507774 1001 86380 86390 1
507737 99507737 1001 86380 86390 1
507673 99507673 1001 86380 86390 1
507648 99507648 1001 86380 86390 1
507768 99507768 1001 86380 86390 1
508350 99508350 1001 86380 86390 1
508303 99508303 1001 86380 86390 1
508420 99508420 1001 86380 86390 1
508449 99508449 1001 86380 86390 1
508282 99508282 1001 86380 86390 1
508905 99508905 1001 86380 86390 1
508773 99508773 1001 86380 86390 1
508638 99508638 1001 86380 86390 1
508551 99508551 1001 86380 86390 1
508513 99508513 1001 86380 86390 1
509164 99509164 1001 86380 86390 1
509117 99509117 1001 86380 86390 1
509119 99509119 1001 86380 86390 1
509236 99509236 1001 86380 86390 1
509704 99509704 1001 86380 86390 1
509554 99509554 1001 86380 86390 1
509614 99509614 1001 86380 86390 1
509360 99509360 1001 86380 86390 1
509297 99509297 1001 86380 86390 1
509456 99509456 1001 86380 86390 1
509343 99509343 1001 86380 86390 1
510067 99510067 1001 86380 86390 1
510103 99510103 1001 86380 86390 1
510694 99510694 1001 86380 86390 1
510630 99510630 1001 86380 86390 1
510313 99510313 1001 86380 86390 1
510184 99510184 1001 86380 86390 1
510161 99510161 1001 86380 86390 1
510152 99510152 1001 86380 86390 1
510204 99510204 1001 86380 86390 1
510217 99510217 1001 86380 86390 1
510857 99510857 1001 86380 86390 1
510824 99510824 1001 86380 86390 1
510917 99510917 1001 86380 86390 1
511439 99511439 1001 86380 86390 1
511518 99511518 1001 86380 86390 1
511486 99511486 1001 86380 86390 1
511487 99511487 1001 86380 86390 1
511201 99511201 1001 86380 86390 1
511255 99511255 1001 86380 86390 1
510947 99510947 1001 86380 86390 1
511006 99511006 1001 86380 86390 1
511629 99511629 1001 86380 86390 1
511746 99511746 1001 86380 86390 1
511554 99511554 1001 86380 86390 1
511671 99511671 1001 86380 86390 1
511711 99511711 1001 86380 86390 1
512328 99512328 1001 86380 86390 1
512109 99512109 1001 86380 86390 1
511994 99511994 1001 86380 86390 1
512137 99512137 1001 86380 86390 1
512139 99512139 1001 86380 86390 1
512038 99512038 1001 86380 86390 1
512117 99512117 1001 86380 86390 1
511922 99511922 1001 86380 86390 1
511925 99511925 1001 86380 86390 1
512534 99512534 1001 86380 86390 1
512393 99512393 1001 86380 86390 1
512395 99512395 1001 86380 86390 1
512917 99512917 1001 86380 86390 1
512595 99512595 1001 86380 86390 1
512673 99512673 1001 86380 86390 1
513293 99513293 1001 86380 86390 1
513375 99513375 1001 86380 86390 1
513339 99513339 1001 86380 86390 1
513302 99513302 1001 86380 86390 1
513214 99513214 1001 86380 86390 1
513983 99513983 1001 86380 86390 1
513885 99513885 1001 86380 86390 1
513826 99513826 1001 86380 86390 1
513710 99513710 1001 86380 86390 1
513806 99513806 1001 86380 86390 1
513665 99513665 1001 86380 86390 1
513452 99513452 1001 86380 86390 1
513582 99513582 1001 86380 86390 1
513596 99513596 1001 86380 86390 1
513536 99513536 1001 86380 86390 1
514056 99514056 1001 86380 86390 1
514189 99514189 1001 86380 86390 1
514153 99514153 1001 86380 86390 1
514233 99514233 1001 86380 86390 1
514052 99514052 1001 86380 86390 1
514729 99514729 1001 86380 86390 1
514707 99514707 1001 86380 86390 1
514695 99514695 1001 86380 86390 1
514670 99514670 1001 86380 86390 1
514660 99514660 1001 86380 86390 1
514751 99514751 1001 86380 86390 1
514849 99514849 1001 86380 86390 1
514741 99514741 1001 86380 86390 1
514509 99514509 1001 86380 86390 1
514600 99514600 1001 86380 86390 1
514543 99514543 1001 86380 86390 1
514405 99514405 1001 86380 86390 1
514264 99514264 1001 86380 86390 1
514371 99514371 1001 86380 86390 1
514881 99514881 1001 86380 86390 1
514237 99514237 1001 86380 86390 1
514989 99514989 1001 86380 86390 1
515605 99515605 1001 86380 86390 1
515390 99515390 1001 86380 86390 1
515346 99515346 1001 86380 86390 1
515245 99515245 1001 86380 86390 1
515223 99515223 1001 86380 86390 1
515087 99515087 1001 86380 86390 1
515786 99515786 1001 86380 86390 1
515754 99515754 1001 86380 86390 1
516449 99516449 1001 86380 86390 1
516491 99516491 1001 86380 86390 1
516328 99516328 1001 86380 86390 1
516367 99516367 1001 86380 86390 1
516242 99516242 1001 86380 86390 1
516284 99516284 1001 86380 86390 1
516194 99516194 1001 86380 86390 1
516130 99516130 1001 86380 86390 1
515979 99515979 1001 86380 86390 1
515998 99515998 1001 86380 86390 1
516537 99516537 1001 86380 86390 1
516528 99516528 1001 86380 86390 1
517211 99517211 1001 86380 86390 1
517187 99517187 1001 86380 86390 1
517243 99517243 1001 86380 86390 1
517295 99517295 1001 86380 86390 1
517244 99517244 1001 86380 86390 1
517057 99517057 1001 86380 86390 1
516818 99516818 1001 86380 86390 1
516858 99516858 1001 86380 86390 1
516846 99516846 1001 86380 86390 1
516821 99516821 1001 86380 86390 1
516772 99516772 1001 86380 86390 1
516777 99516777 1001 86380 86390 1
516765 99516765 1001 86380 86390 1
517486 99517486 1001 86380 86390 1
517538 99517538 1001 86380 86390 1
517994 99517994 1001 86380 86390 1
518112 99518112 1001 86380 86390 1
518062 99518062 1001 86380 86390 1
518063 99518063 1001 86380 86390 1
518051 99518051 1001 86380 86390 1
518116 99518116 1001 86380 86390 1
518108 99518108 1001 86380 86390 1
517907 99517907 1001 86380 86390 1
517911 99517911 1001 86380 86390 1
517797 99517797 1001 86380 86390 1
517785 99517785 1001 86380 86390 1
517812 99517812 1001 86380 86390 1
517825 99517825 1001 86380 86390 1
517607 99517607 1001 86380 86390 1
518197 99518197 1001 86380 86390 1
518960 99518960 1001 86380 86390 1
518869 99518869 1001 86380 86390 1
518590 99518590 1001 86380 86390 1
518671 99518671 1001 86380 86390 1
518448 99518448 1001 86380 86390 1
518559 99518559 1001 86380 86390 1
519130 99519130 1001 86380 86390 1
519000 99519000 1001 86380 86390 1
519190 99519190 1001 86380 86390 1
519777 99519777 1001 86380 86390 1
519703 99519703 1001 86380 86390 1
519743 99519743 1001 86380 86390 1
519771 99519771 1001 86380 86390 1
519800 99519800 1001 86380 86390 1
519707 99519707 1001 86380 86390 1
519735 99519735 1001 86380 86390 1
519466 99519466 1001 86380 86390 1
519508 99519508 1001 86380 86390 1
519512 99519512 1001 86380 86390 1
519474 99519474 1001 86380 86390 1
519221 99519221 1001 86380 86390 1
519295 99519295 1001 86380 86390 1
519856 99519856 1001 86380 86390 1
519999 99519999 1001 86380 86390 1
519861 99519861 1001 86380 86390 1
520622 99520622 1001 86380 86390 1
520559 99520559 1001 86380 86390 1
520311 99520311 1001 86380 86390 1
520060 99520060 1001 86380 86390 1
520083 99520083 1001 86380 86390 1
520825 99520825 1001 86380 86390 1
520791 99520791 1001 86380 86390 1
521455 99521455 1001 86380 86390 1
521101 99521101 1001 86380 86390 1
521127 99521127 1001 86380 86390 1
521234 99521234 1001 86380 86390 1
521033 99521033 1001 86380 86390 1
521021 99521021 1001 86380 86390 1
522207 99522207 1001 86380 86390 1
522268 99522268 1001 86380 86390 1
522122 99522122 1001 86380 86390 1
521959 99521959 1001 86380 86390 1
521899 99521899 1001 86380 86390 1
522059 99522059 1001 86380 86390 1
521724 99521724 1001 86380 86390 1
521739 99521739 1001 86380 86390 1
522462 99522462 1001 86380 86390 1
522413 99522413 1001 86380 86390 1
522301 99522301 1001 86380 86390 1
522379 99522379 1001 86380 86390 1
522457 99522457 1001 86380 86390 1
522971 99522971 1001 86380 86390 1
522707 99522707 1001 86380 86390 1
522720 99522720 1001 86380 86390 1
522773 99522773 1001 86380 86390 1
522547 99522547 1001 86380 86390 1
523284 99523284 1001 86380 86390 1
523834 99523834 1001 86380 86390 1
523763 99523763 1001 86380 86390 1
523560 99523560 1001 86380 86390 1
523690 99523690 1001 86380 86390 1
523589 99523589 1001 86380 86390 1
523553 99523553 1001 86380 86390 1
523480 99523480 1001 86380 86390 1
523366 99523366 1001 86380 86390 1
523516 99523516 1001 86380 86390 1
523348 99523348 1001 86380 86390 1
524041 99524041 1001 86380 86390 1
524042 99524042 1001 86380 86390 1
524693 99524693 1001 86380 86390 1
524504 99524504 1001 86380 86390 1
524473 99524473 1001 86380 86390 1
524215 99524215 1001 86380 86390 1
524293 99524293 1001 86380 86390 1
524242 99524242 1001 86380 86390 1
524298 99524298 1001 86380 86390 1
524183 99524183 1001 86380 86390 1
524186 99524186 1001 86380 86390 1
524264 99524264 1001 86380 86390 1
524253 99524253 1001 86380 86390 1
524883 99524883 1001 86380 86390 1
524858 99524858 1001 86380 86390 1
524948 99524948 1001 86380 86390 1
525547 99525547 1001 86380 86390 1
525569 99525569 1001 86380 86390 1
525527 99525527 1001 86380 86390 1
525517 99525517 1001 86380 86390 1
525414 99525414 1001 86380 86390 1
525505 99525505 1001 86380 86390 1
525366 99525366 1001 86380 86390 1
525230 99525230 1001 86380 86390 1
525192 99525192 1001 86380 86390 1
525232 99525232 1001 86380 86390 1
525362 99525362 1001 86380 86390 1
525300 99525300 1001 86380 86390 1
525172 99525172 1001 86380 86390 1
525095 99525095 1001 86380 86390 1
525174 99525174 1001 86380 86390 1
525049 99525049 1001 86380 86390 1
525076 99525076 1001 86380 86390 1
525103 99525103 1001 86380 86390 1
525155 99525155 1001 86380 86390 1
525599 99525599 1001 86380 86390 1
525772 99525772 1001 86380 86390 1
526273 99526273 1001 86380 86390 1
526351 99526351 1001 86380 86390 1
526402 99526402 1001 86380 86390 1
526106 99526106 1001 86380 86390 1
525817 99525817 1001 86380 86390 1
525961 99525961 1001 86380 86390 1
525818 99525818 1001 86380 86390 1
525952 99525952 1001 86380 86390 1
525822 99525822 1001 86380 86390 1
525850 99525850 1001 86380 86390 1
526540 99526540 1001 86380 86390 1
526516 99526516 1001 86380 86390 1
526596 99526596 1001 86380 86390 1
527213 99527213 1001 86380 86390 1
527160 99527160 1001 86380 86390 1
527176 99527176 1001 86380 86390 1
527245 99527245 1001 86380 86390 1
527031 99527031 1001 86380 86390 1
526907 99526907 1001 86380 86390 1
526948 99526948 1001 86380 86390 1
526885 99526885 1001 86380 86390 1
526978 99526978 1001 86380 86390 1
526652 99526652 1001 86380 86390 1
527342 99527342 1001 86380 86390 1
527385 99527385 1001 86380 86390 1
527347 99527347 1001 86380 86390 1
527438 99527438 1001 86380 86390 1
527401 99527401 1001 86380 86390 1
527692 99527692 1001 86380 86390 1
527700 99527700 1001 86380 86390 1
527534 99527534 1001 86380 86390 1
528114 99528114 1001 86380 86390 1
528205 99528205 1001 86380 86390 1
528146 99528146 1001 86380 86390 1
528790 99528790 1001 86380 86390 1
528754 99528754 1001 86380 86390 1
528742 99528742 1001 86380 86390 1
528732 99528732 1001 86380 86390 1
528554 99528554 1001 86380 86390 1
528651 99528651 1001 86380 86390 1
528549 99528549 1001 86380 86390 1
528525 99528525 1001 86380 86390 1
528434 99528434 1001 86380 86390 1
528951 99528951 1001 86380 86390 1
529043 99529043 1001 86380 86390 1
529087 99529087 1001 86380 86390 1
529075 99529075 1001 86380 86390 1
528960 99528960 1001 86380 86390 1
529012 99529012 1001 86380 86390 1
529536 99529536 1001 86380 86390 1
529544 99529544 1001 86380 86390 1
529674 99529674 1001 86380 86390 1
529418 99529418 1001 86380 86390 1
529389 99529389 1001 86380 86390 1
529377 99529377 1001 86380 86390 1
529353 99529353 1001 86380 86390 1
529256 99529256 1001 86380 86390 1
529182 99529182 1001 86380 86390 1
529872 99529872 1001 86380 86390 1
530517 99530517 1001 86380 86390 1
530411 99530411 1001 86380 86390 1
530463 99530463 1001 86380 86390 1
530225 99530225 1001 86380 86390 1
530153 99530153 1001 86380 86390 1
529990 99529990 1001 86380 86390 1
530087 99530087 1001 86380 86390 1
530642 99530642 1001 86380 86390 1
530734 99530734 1001 86380 86390 1
531300 99531300 1001 86380 86390 1
531140 99531140 1001 86380 86390 1
530975 99530975 1001 86380 86390 1
531056 99531056 1001 86380 86390 1
530862 99530862 1001 86380 86390 1
530927 99530927 1001 86380 86390 1
530802 99530802 1001 86380 86390 1
530832 99530832 1001 86380 86390 1
530887 99530887 1001 86380 86390 1
531545 99531545 1001 86380 86390 1
531422 99531422 1001 86380 86390 1
531887 99531887 1001 86380 86390 1
531968 99531968 1001 86380 86390 1
531931 99531931 1001 86380 86390 1
531855 99531855 1001 86380 86390 1
531960 99531960 1001 86380 86390 1
531857 99531857 1001 86380 86390 1
531780 99531780 1001 86380 86390 1
531655 99531655 1001 86380 86390 1
531662 99531662 1001 86380 86390 1
532386 99532386 1001 86380 86390 1
532374 99532374 1001 86380 86390 1
532378 99532378 1001 86380 86390 1
532317 99532317 1001 86380 86390 1
533008 99533008 1001 86380 86390 1
532860 99532860 1001 86380 86390 1
532690 99532690 1001 86380 86390 1
532563 99532563 1001 86380 86390 1
532540 99532540 1001 86380 86390 1
533136 99533136 1001 86380 86390 1
533072 99533072 1001 86380 86390 1
533207 99533207 1001 86380 86390 1
533053 99533053 1001 86380 86390 1
533744 99533744 1001 86380 86390 1
533858 99533858 1001 86380 86390 1
533732 99533732 1001 86380 86390 1
533788 99533788 1001 86380 86390 1
533672 99533672 1001 86380 86390 1
533763 99533763 1001 86380 86390 1
533676 99533676 1001 86380 86390 1
533499 99533499 1001 86380 86390 1
533530 99533530 1001 86380 86390 1
533647 99533647 1001 86380 86390 1
533625 99533625 1001 86380 86390 1
533651 99533651 1001 86380 86390 1
533263 99533263 1001 86380 86390 1
533307 99533307 1001 86380 86390 1
533360 99533360 1001 86380 86390 1
533322 99533322 1001 86380 86390 1
533364 99533364 1001 86380 86390 1
533939 99533939 1001 86380 86390 1
533892 99533892 1001 86380 86390 1
534595 99534595 1001 86380 86390 1
534535 99534535 1001 86380 86390 1
534498 99534498 1001 86380 86390 1
534677 99534677 1001 86380 86390 1
534351 99534351 1001 86380 86390 1
534289 99534289 1001 86380 86390 1
534329 99534329 1001 86380 86390 1
534293 99534293 1001 86380 86390 1
534426 99534426 1001 86380 86390 1
534219 99534219 1001 86380 86390 1
534077 99534077 1001 86380 86390 1
534183 99534183 1001 86380 86390 1
534707 99534707 1001 86380 86390 1
534735 99534735 1001 86380 86390 1
534813 99534813 1001 86380 86390 1
534762 99534762 1001 86380 86390 1
534879 99534879 1001 86380 86390 1
534846 99534846 1001 86380 86390 1
535475 99535475 1001 86380 86390 1
535362 99535362 1001 86380 86390 1
535470 99535470 1001 86380 86390 1
535215 99535215 1001 86380 86390 1
535219 99535219 1001 86380 86390 1
535102 99535102 1001 86380 86390 1
535301 99535301 1001 86380 86390 1
535060 99535060 1001 86380 86390 1
534934 99534934 1001 86380 86390 1
534925 99534925 1001 86380 86390 1
535624 99535624 1001 86380 86390 1
535578 99535578 1001 86380 86390 1
536288 99536288 1001 86380 86390 1
536308 99536308 1001 86380 86390 1
536188 99536188 1001 86380 86390 1
536244 99536244 1001 86380 86390 1
536246 99536246 1001 86380 86390 1
536027 99536027 1001 86380 86390 1
536092 99536092 1001 86380 86390 1
536121 99536121 1001 86380 86390 1
536007 99536007 1001 86380 86390 1
535986 99535986 1001 86380 86390 1
536091 99536091 1001 86380 86390 1
535768 99535768 1001 86380 86390 1
535893 99535893 1001 86380 86390 1
535751 99535751 1001 86380 86390 1
536491 99536491 1001 86380 86390 1
536508 99536508 1001 86380 86390 1
537021 99537021 1001 86380 86390 1
537034 99537034 1001 86380 86390 1
536984 99536984 1001 86380 86390 1
536811 99536811 1001 86380 86390 1
536582 99536582 1001 86380 86390 1
536696 99536696 1001 86380 86390 1
536722 99536722 1001 86380 86390 1
537861 99537861 1001 86380 86390 1
537923 99537923 1001 86380 86390 1
537731 99537731 1001 86380 86390 1
537723 99537723 1001 86380 86390 1
537726 99537726 1001 86380 86390 1
537637 99537637 1001 86380 86390 1
537704 99537704 1001 86380 86390 1
537587 99537587 1001 86380 86390 1
537550 99537550 1001 86380 86390 1
537564 99537564 1001 86380 86390 1
537570 99537570 1001 86380 86390 1
537443 99537443 1001 86380 86390 1
537483 99537483 1001 86380 86390 1
538004 99538004 1001 86380 86390 1
538763 99538763 1001 86380 86390 1
538602 99538602 1001 86380 86390 1
538364 99538364 1001 86380 86390 1
538975 99538975 1001 86380 86390 1
538861 99538861 1001 86380 86390 1
539611 99539611 1001 86380 86390 1
539440 99539440 1001 86380 86390 1
539469 99539469 1001 86380 86390 1
539460 99539460 1001 86380 86390 1
539334 99539334 1001 86380 86390 1
539425 99539425 1001 86380 86390 1
539243 99539243 1001 86380 86390 1
539402 99539402 1001 86380 86390 1
539314 99539314 1001 86380 86390 1
539432 99539432 1001 86380 86390 1
539252 99539252 1001 86380 86390 1
539383 99539383 1001 86380 86390 1
539035 99539035 1001 86380 86390 1
539114 99539114 1001 86380 86390 1
539172 99539172 1001 86380 86390 1
539773 99539773 1001 86380 86390 1
539826 99539826 1001 86380 86390 1
539815 99539815 1001 86380 86390 1
539675 99539675 1001 86380 86390 1
539663 99539663 1001 86380 86390 1
540423 99540423 1001 86380 86390 1
540451 99540451 1001 86380 86390 1
540399 99540399 1001 86380 86390 1
540057 99540057 1001 86380 86390 1
540110 99540110 1001 86380 86390 1
540175 99540175 1001 86380 86390 1
540259 99540259 1001 86380 86390 1
540002 99540002 1001 86380 86390 1
539943 99539943 1001 86380 86390 1
539958 99539958 1001 86380 86390 1
539934 99539934 1001 86380 86390 1
540558 99540558 1001 86380 86390 1
541191 99541191 1001 86380 86390 1
541260 99541260 1001 86380 86390 1
541251 99541251 1001 86380 86390 1
540894 99540894 1001 86380 86390 1
540905 99540905 1001 86380 86390 1
540831 99540831 1001 86380 86390 1
540691 99540691 1001 86380 86390 1
540736 99540736 1001 86380 86390 1
541393 99541393 1001 86380 86390 1
541944 99541944 1001 86380 86390 1
541973 99541973 1001 86380 86390 1
541987 99541987 1001 86380 86390 1
541830 99541830 1001 86380 86390 1
541896 99541896 1001 86380 86390 1
541781 99541781 1001 86380 86390 1
541544 99541544 1001 86380 86390 1
541650 99541650 1001 86380 86390 1
541523 99541523 1001 86380 86390 1
542312 99542312 1001 86380 86390 1
542270 99542270 1001 86380 86390 1
542296 99542296 1001 86380 86390 1
542743 99542743 1001 86380 86390 1
542756 99542756 1001 86380 86390 1
542757 99542757 1001 86380 86390 1
542943 99542943 1001 86380 86390 1
542855 99542855 1001 86380 86390 1
542545 99542545 1001 86380 86390 1
542600 99542600 1001 86380 86390 1
542548 99542548 1001 86380 86390 1
542731 99542731 1001 86380 86390 1
542602 99542602 1001 86380 86390 1
542581 99542581 1001 86380 86390 1
542390 99542390 1001 86380 86390 1
542469 99542469 1001 86380 86390 1
542327 99542327 1001 86380 86390 1
542433 99542433 1001 86380 86390 1
542344 99542344 1001 86380 86390 1
542489 99542489 1001 86380 86390 1
543002 99543002 1001 86380 86390 1
543611 99543611 1001 86380 86390 1
543733 99543733 1001 86380 86390 1
543385 99543385 1001 86380 86390 1
543510 99543510 1001 86380 86390 1
543269 99543269 1001 86380 86390 1
543311 99543311 1001 86380 86390 1
543169 99543169 1001 86380 86390 1
543325 99543325 1001 86380 86390 1
543328 99543328 1001 86380 86390 1
543173 99543173 1001 86380 86390 1
543330 99543330 1001 86380 86390 1
543902 99543902 1001 86380 86390 1
543956 99543956 1001 86380 86390 1
543866 99543866 1001 86380 86390 1
544395 99544395 1001 86380 86390 1
544433 99544433 1001 86380 86390 1
544498 99544498 1001 86380 86390 1
544479 99544479 1001 86380 86390 1
544494 99544494 1001 86380 86390 1
544329 99544329 1001 86380 86390 1
544348 99544348 1001 86380 86390 1
544247 99544247 1001 86380 86390 1
544364 99544364 1001 86380 86390 1
544197 99544197 1001 86380 86390 1
544032 99544032 1001 86380 86390 1
544135 99544135 1001 86380 86390 1
544073 99544073 1001 86380 86390 1
544065 99544065 1001 86380 86390 1
436376 693 1001 76680 78717 1
503892 963 1001 62027 62326 1
517507 826 1001 52342 52641 1
528699 902 1001 38912 39211 1
400018 99400018 1001 86380 86390 1
400006 99400006 1001 86380 86390 1
400531 99400531 1001 86380 86390 1
400614 99400614 1001 86380 86390 1
400753 99400753 1001 86380 86390 1
400974 99400974 1001 86380 86390 1
401009 99401009 1001 86380 86390 1
400953 99400953 1001 86380 86390 1
401074 99401074 1001 86380 86390 1
401212 99401212 1001 86380 86390 1
401795 99401795 1001 86380 86390 1
401715 99401715 1001 86380 86390 1
401902 99401902 1001 86380 86390 1
401947 99401947 1001 86380 86390 1
402081 99402081 1001 86380 86390 1
402274 99402274 1001 86380 86390 1
402214 99402214 1001 86380 86390 1
402296 99402296 1001 86380 86390 1
402782 99402782 1001 86380 86390 1
402701 99402701 1001 86380 86390 1
402897 99402897 1001 86380 86390 1
403098 99403098 1001 86380 86390 1
403346 99403346 1001 86380 86390 1
403514 99403514 1001 86380 86390 1
403658 99403658 1001 86380 86390 1
403771 99403771 1001 86380 86390 1
403794 99403794 1001 86380 86390 1
404107 99404107 1001 86380 86390 1
404078 99404078 1001 86380 86390 1
404413 99404413 1001 86380 86390 1
404551 99404551 1001 86380 86390 1
404507 99404507 1001 86380 86390 1
404654 99404654 1001 86380 86390 1
404685 99404685 1001 86380 86390 1
405176 99405176 1001 86380 86390 1
405232 99405232 1001 86380 86390 1
405516 99405516 1001 86380 86390 1
405585 99405585 1001 86380 86390 1
405918 99405918 1001 86380 86390 1
405958 99405958 1001 86380 86390 1
405906 99405906 1001 86380 86390 1
406054 99406054 1001 86380 86390 1
406034 99406034 1001 86380 86390 1
406012 99406012 1001 86380 86390 1
406177 99406177 1001 86380 86390 1
406155 99406155 1001 86380 86390 1
406156 99406156 1001 86380 86390 1
406428 99406428 1001 86380 86390 1
406827 99406827 1001 86380 86390 1
406754 99406754 1001 86380 86390 1
406759 99406759 1001 86380 86390 1
406873 99406873 1001 86380 86390 1
406859 99406859 1001 86380 86390 1
406863 99406863 1001 86380 86390 1
407121 99407121 1001 86380 86390 1
407079 99407079 1001 86380 86390 1
407151 99407151 1001 86380 86390 1
407197 99407197 1001 86380 86390 1
407317 99407317 1001 86380 86390 1
407630 99407630 1001 86380 86390 1
407566 99407566 1001 86380 86390 1
407692 99407692 1001 86380 86390 1
407913 99407913 1001 86380 86390 1
408394 99408394 1001 86380 86390 1
408377 99408377 1001 86380 86390 1
408540 99408540 1001 86380 86390 1
408687 99408687 1001 86380 86390 1
409127 99409127 1001 86380 86390 1
409137 99409137 1001 86380 86390 1
409083 99409083 1001 86380 86390 1
409360 99409360 1001 86380 86390 1
409403 99409403 1001 86380 86390 1
409973 99409973 1001 86380 86390 1
409911 99409911 1001 86380 86390 1
409916 99409916 1001 86380 86390 1
410141 99410141 1001 86380 86390 1
410335 99410335 1001 86380 86390 1
410406 99410406 1001 86380 86390 1
410768 99410768 1001 86380 86390 1
410782 99410782 1001 86380 86390 1
410875 99410875 1001 86380 86390 1
410866 99410866 1001 86380 86390 1
411012 99411012 1001 86380 86390 1
411171 99411171 1001 86380 86390 1
411229 99411229 1001 86380 86390 1
411404 99411404 1001 86380 86390 1
411506 99411506 1001 86380 86390 1
411465 99411465 1001 86380 86390 1
411503 99411503 1001 86380 86390 1
411542 99411542 1001 86380 86390 1
411656 99411656 1001 86380 86390 1
411781 99411781 1001 86380 86390 1
411909 99411909 1001 86380 86390 1
412422 99412422 1001 86380 86390 1
413525 99413525 1001 86380 86390 1
413442 99413442 1001 86380 86390 1
413143 99413143 1001 86380 86390 1
413225 99413225 1001 86380 86390 1
413227 99413227 1001 86380 86390 1
412949 99412949 1001 86380 86390 1
412850 99412850 1001 86380 86390 1
412761 99412761 1001 86380 86390 1
412516 99412516 1001 86380 86390 1
412787 99412787 1001 86380 86390 1
413708 99413708 1001 86380 86390 1
413934 99413934 1001 86380 86390 1
414028 99414028 1001 86380 86390 1
414057 99414057 1001 86380 86390 1
415172 99415172 1001 86380 86390 1
415100 99415100 1001 86380 86390 1
414935 99414935 1001 86380 86390 1
415070 99415070 1001 86380 86390 1
414964 99414964 1001 86380 86390 1
414655 99414655 1001 86380 86390 1
414707 99414707 1001 86380 86390 1
414646 99414646 1001 86380 86390 1
414526 99414526 1001 86380 86390 1
414285 99414285 1001 86380 86390 1
414316 99414316 1001 86380 86390 1
415341 99415341 1001 86380 86390 1
415391 99415391 1001 86380 86390 1
415498 99415498 1001 86380 86390 1
416674 99416674 1001 86380 86390 1
416743 99416743 1001 86380 86390 1
416187 99416187 1001 86380 86390 1
416384 99416384 1001 86380 86390 1
416357 99416357 1001 86380 86390 1
416276 99416276 1001 86380 86390 1
416310 99416310 1001 86380 86390 1
416395 99416395 1001 86380 86390 1
415888 99415888 1001 86380 86390 1
415991 99415991 1001 86380 86390 1
417163 99417163 1001 86380 86390 1
417115 99417115 1001 86380 86390 1
417041 99417041 1001 86380 86390 1
417351 99417351 1001 86380 86390 1
417575 99417575 1001 86380 86390 1
417523 99417523 1001 86380 86390 1
417492 99417492 1001 86380 86390 1
418576 99418576 1001 86380 86390 1
418712 99418712 1001 86380 86390 1
418653 99418653 1001 86380 86390 1
418599 99418599 1001 86380 86390 1
418705 99418705 1001 86380 86390 1
418448 99418448 1001 86380 86390 1
418668 99418668 1001 86380 86390 1
418231 99418231 1001 86380 86390 1
418350 99418350 1001 86380 86390 1
418187 99418187 1001 86380 86390 1
418264 99418264 1001 86380 86390 1
418126 99418126 1001 86380 86390 1
417872 99417872 1001 86380 86390 1
417667 99417667 1001 86380 86390 1
417830 99417830 1001 86380 86390 1
417725 99417725 1001 86380 86390 1
418013 99418013 1001 86380 86390 1
417907 99417907 1001 86380 86390 1
418028 99418028 1001 86380 86390 1
418830 99418830 1001 86380 86390 1
419181 99419181 1001 86380 86390 1
420126 99420126 1001 86380 86390 1
420281 99420281 1001 86380 86390 1
420347 99420347 1001 86380 86390 1
419852 99419852 1001 86380 86390 1
419643 99419643 1001 86380 86390 1
419756 99419756 1001 86380 86390 1
419578 99419578 1001 86380 86390 1
419259 99419259 1001 86380 86390 1
420515 99420515 1001 86380 86390 1
420552 99420552 1001 86380 86390 1
420605 99420605 1001 86380 86390 1
421866 99421866 1001 86380 86390 1
421947 99421947 1001 86380 86390 1
421724 99421724 1001 86380 86390 1
421935 99421935 1001 86380 86390 1
421381 99421381 1001 86380 86390 1
420961 99420961 1001 86380 86390 1
421213 99421213 1001 86380 86390 1
420954 99420954 1001 86380 86390 1
421164 99421164 1001 86380 86390 1
422502 99422502 1001 86380 86390 1
422299 99422299 1001 86380 86390 1
423441 99423441 1001 86380 86390 1
422981 99422981 1001 86380 86390 1
422948 99422948 1001 86380 86390 1
423281 99423281 1001 86380 86390 1
423299 99423299 1001 86380 86390 1
422663 99422663 1001 86380 86390 1
422568 99422568 1001 86380 86390 1
423844 99423844 1001 86380 86390 1
423890 99423890 1001 86380 86390 1
423949 99423949 1001 86380 86390 1
423764 99423764 1001 86380 86390 1
423961 99423961 1001 86380 86390 1
425102 99425102 1001 86380 86390 1
425104 99425104 1001 86380 86390 1
425063 99425063 1001 86380 86390 1
424788 99424788 1001 86380 86390 1
424722 99424722 1001 86380 86390 1
424894 99424894 1001 86380 86390 1
424976 99424976 1001 86380 86390 1
424700 99424700 1001 86380 86390 1
424459 99424459 1001 86380 86390 1
424413 99424413 1001 86380 86390 1
424195 99424195 1001 86380 86390 1
425513 99425513 1001 86380 86390 1
426993 99426993 1001 86380 86390 1
426662 99426662 1001 86380 86390 1
426586 99426586 1001 86380 86390 1
426612 99426612 1001 86380 86390 1
426273 99426273 1001 86380 86390 1
426055 99426055 1001 86380 86390 1
425871 99425871 1001 86380 86390 1
427433 99427433 1001 86380 86390 1
427464 99427464 1001 86380 86390 1
428586 99428586 1001 86380 86390 1
428607 99428607 1001 86380 86390 1
428671 99428671 1001 86380 86390 1
428477 99428477 1001 86380 86390 1
428601 99428601 1001 86380 86390 1
428721 99428721 1001 86380 86390 1
427988 99427988 1001 86380 86390 1
428247 99428247 1001 86380 86390 1
427629 99427629 1001 86380 86390 1
427757 99427757 1001 86380 86390 1
427882 99427882 1001 86380 86390 1
427866 99427866 1001 86380 86390 1
427800 99427800 1001 86380 86390 1
428782 99428782 1001 86380 86390 1
429095 99429095 1001 86380 86390 1
429028 99429028 1001 86380 86390 1
430330 99430330 1001 86380 86390 1
430036 99430036 1001 86380 86390 1
430237 99430237 1001 86380 86390 1
429717 99429717 1001 86380 86390 1
429644 99429644 1001 86380 86390 1
429728 99429728 1001 86380 86390 1
429292 99429292 1001 86380 86390 1
429392 99429392 1001 86380 86390 1
429352 99429352 1001 86380 86390 1
429385 99429385 1001 86380 86390 1
429218 99429218 1001 86380 86390 1
429240 99429240 1001 86380 86390 1
430401 99430401 1001 86380 86390 1
430390 99430390 1001 86380 86390 1
430787 99430787 1001 86380 86390 1
430522 99430522 1001 86380 86390 1
431981 99431981 1001 86380 86390 1
431910 99431910 1001 86380 86390 1
431862 99431862 1001 86380 86390 1
431957 99431957 1001 86380 86390 1
431490 99431490 1001 86380 86390 1
431145 99431145 1001 86380 86390 1
431075 99431075 1001 86380 86390 1
431139 99431139 1001 86380 86390 1
431167 99431167 1001 86380 86390 1
432129 99432129 1001 86380 86390 1
432234 99432234 1001 86380 86390 1
432476 99432476 1001 86380 86390 1
433585 99433585 1001 86380 86390 1
433396 99433396 1001 86380 86390 1
433373 99433373 1001 86380 86390 1
433649 99433649 1001 86380 86390 1
433432 99433432 1001 86380 86390 1
433080 99433080 1001 86380 86390 1
433069 99433069 1001 86380 86390 1
433290 99433290 1001 86380 86390 1
432774 99432774 1001 86380 86390 1
432712 99432712 1001 86380 86390 1
434066 99434066 1001 86380 86390 1
433946 99433946 1001 86380 86390 1
434043 99434043 1001 86380 86390 1
435296 99435296 1001 86380 86390 1
435172 99435172 1001 86380 86390 1
435242 99435242 1001 86380 86390 1
434688 99434688 1001 86380 86390 1
434927 99434927 1001 86380 86390 1
434905 99434905 1001 86380 86390 1
434414 99434414 1001 86380 86390 1
435466 99435466 1001 86380 86390 1
435504 99435504 1001 86380 86390 1
436960 99436960 1001 86380 86390 1
436965 99436965 1001 86380 86390 1
436886 99436886 1001 86380 86390 1
436396 99436396 1001 86380 86390 1
436264 99436264 1001 86380 86390 1
435928 99435928 1001 86380 86390 1
436247 99436247 1001 86380 86390 1
437326 99437326 1001 86380 86390 1
300065 99300065 1001 86380 86390 1
300615 99300615 1001 86380 86390 1
300527 99300527 1001 86380 86390 1
300706 99300706 1001 86380 86390 1
300532 99300532 1001 86380 86390 1
300717 99300717 1001 86380 86390 1
300585 99300585 1001 86380 86390 1
300253 99300253 1001 86380 86390 1
300843 99300843 1001 86380 86390 1
300893 99300893 1001 86380 86390 1
301439 99301439 1001 86380 86390 1
301428 99301428 1001 86380 86390 1
301445 99301445 1001 86380 86390 1
301458 99301458 1001 86380 86390 1
301171 99301171 1001 86380 86390 1
301302 99301302 1001 86380 86390 1
301174 99301174 1001 86380 86390 1
301162 99301162 1001 86380 86390 1
301347 99301347 1001 86380 86390 1
301102 99301102 1001 86380 86390 1
301091 99301091 1001 86380 86390 1
300975 99300975 1001 86380 86390 1
301054 99301054 1001 86380 86390 1
301110 99301110 1001 86380 86390 1
300997 99300997 1001 86380 86390 1
301075 99301075 1001 86380 86390 1
301566 99301566 1001 86380 86390 1
301622 99301622 1001 86380 86390 1
301651 99301651 1001 86380 86390 1
301666 99301666 1001 86380 86390 1
302360 99302360 1001 86380 86390 1
302251 99302251 1001 86380 86390 1
302277 99302277 1001 86380 86390 1
302089 99302089 1001 86380 86390 1
302123 99302123 1001 86380 86390 1
301907 99301907 1001 86380 86390 1
301886 99301886 1001 86380 86390 1
301850 99301850 1001 86380 86390 1
302459 99302459 1001 86380 86390 1
302422 99302422 1001 86380 86390 1
302400 99302400 1001 86380 86390 1
302874 99302874 1001 86380 86390 1
302991 99302991 1001 86380 86390 1
302862 99302862 1001 86380 86390 1
302921 99302921 1001 86380 86390 1
302923 99302923 1001 86380 86390 1
302717 99302717 1001 86380 86390 1
302588 99302588 1001 86380 86390 1
302673 99302673 1001 86380 86390 1
302751 99302751 1001 86380 86390 1
302637 99302637 1001 86380 86390 1
302715 99302715 1001 86380 86390 1
303251 99303251 1001 86380 86390 1
303883 99303883 1001 86380 86390 1
303873 99303873 1001 86380 86390 1
303913 99303913 1001 86380 86390 1
303927 99303927 1001 86380 86390 1
303789 99303789 1001 86380 86390 1
303818 99303818 1001 86380 86390 1
303715 99303715 1001 86380 86390 1
303760 99303760 1001 86380 86390 1
303697 99303697 1001 86380 86390 1
303464 99303464 1001 86380 86390 1
303492 99303492 1001 86380 86390 1
303566 99303566 1001 86380 86390 1
303502 99303502 1001 86380 86390 1
304226 99304226 1001 86380 86390 1
304111 99304111 1001 86380 86390 1
304230 99304230 1001 86380 86390 1
304037 99304037 1001 86380 86390 1
304207 99304207 1001 86380 86390 1
304234 99304234 1001 86380 86390 1
304185 99304185 1001 86380 86390 1
304738 99304738 1001 86380 86390 1
304552 99304552 1001 86380 86390 1
304639 99304639 1001 86380 86390 1
304388 99304388 1001 86380 86390 1
304415 99304415 1001 86380 86390 1
304442 99304442 1001 86380 86390 1
304249 99304249 1001 86380 86390 1
305513 99305513 1001 86380 86390 1
305632 99305632 1001 86380 86390 1
305405 99305405 1001 86380 86390 1
305383 99305383 1001 86380 86390 1
305220 99305220 1001 86380 86390 1
305170 99305170 1001 86380 86390 1
305187 99305187 1001 86380 86390 1
305252 99305252 1001 86380 86390 1
305201 99305201 1001 86380 86390 1
305255 99305255 1001 86380 86390 1
500078 99500078 1001 86380 86390 1
500738 99500738 1001 86380 86390 1
500627 99500627 1001 86380 86390 1
500478 99500478 1001 86380 86390 1
500559 99500559 1001 86380 86390 1
500522 99500522 1001 86380 86390 1
500513 99500513 1001 86380 86390 1
500271 99500271 1001 86380 86390 1
500301 99500301 1001 86380 86390 1
500264 99500264 1001 86380 86390 1
500303 99500303 1001 86380 86390 1
500304 99500304 1001 86380 86390 1
500901 99500901 1001 86380 86390 1
500847 99500847 1001 86380 86390 1
500873 99500873 1001 86380 86390 1
501485 99501485 1001 86380 86390 1
501474 99501474 1001 86380 86390 1
501440 99501440 1001 86380 86390 1
501495 99501495 1001 86380 86390 1
501534 99501534 1001 86380 86390 1
501509 99501509 1001 86380 86390 1
501240 99501240 1001 86380 86390 1
501311 99501311 1001 86380 86390 1
501324 99501324 1001 86380 86390 1
501341 99501341 1001 86380 86390 1
501251 99501251 1001 86380 86390 1
501064 99501064 1001 86380 86390 1
501207 99501207 1001 86380 86390 1
501663 99501663 1001 86380 86390 1
501750 99501750 1001 86380 86390 1
501763 99501763 1001 86380 86390 1
502436 99502436 1001 86380 86390 1
502145 99502145 1001 86380 86390 1
502165 99502165 1001 86380 86390 1
501942 99501942 1001 86380 86390 1
502007 99502007 1001 86380 86390 1
502553 99502553 1001 86380 86390 1
502620 99502620 1001 86380 86390 1
502585 99502585 1001 86380 86390 1
502611 99502611 1001 86380 86390 1
502523 99502523 1001 86380 86390 1
503176 99503176 1001 86380 86390 1
503127 99503127 1001 86380 86390 1
503166 99503166 1001 86380 86390 1
503272 99503272 1001 86380 86390 1
503148 99503148 1001 86380 86390 1
503253 99503253 1001 86380 86390 1
502923 99502923 1001 86380 86390 1
502900 99502900 1001 86380 86390 1
502699 99502699 1001 86380 86390 1
502676 99502676 1001 86380 86390 1
502819 99502819 1001 86380 86390 1
502822 99502822 1001 86380 86390 1
502774 99502774 1001 86380 86390 1
503441 99503441 1001 86380 86390 1
503312 99503312 1001 86380 86390 1
503391 99503391 1001 86380 86390 1
503430 99503430 1001 86380 86390 1
503353 99503353 1001 86380 86390 1
504040 99504040 1001 86380 86390 1
503775 99503775 1001 86380 86390 1
503818 99503818 1001 86380 86390 1
503584 99503584 1001 86380 86390 1
503535 99503535 1001 86380 86390 1
504284 99504284 1001 86380 86390 1
504288 99504288 1001 86380 86390 1
504162 99504162 1001 86380 86390 1
504921 99504921 1001 86380 86390 1
504928 99504928 1001 86380 86390 1
504837 99504837 1001 86380 86390 1
504558 99504558 1001 86380 86390 1
504677 99504677 1001 86380 86390 1
504507 99504507 1001 86380 86390 1
504482 99504482 1001 86380 86390 1
504355 99504355 1001 86380 86390 1
504502 99504502 1001 86380 86390 1
505008 99505008 1001 86380 86390 1
505139 99505139 1001 86380 86390 1
504945 99504945 1001 86380 86390 1
505000 99505000 1001 86380 86390 1
505693 99505693 1001 86380 86390 1
505673 99505673 1001 86380 86390 1
505583 99505583 1001 86380 86390 1
505529 99505529 1001 86380 86390 1
505535 99505535 1001 86380 86390 1
505379 99505379 1001 86380 86390 1
505852 99505852 1001 86380 86390 1
505945 99505945 1001 86380 86390 1
505856 99505856 1001 86380 86390 1
506533 99506533 1001 86380 86390 1
506459 99506459 1001 86380 86390 1
506551 99506551 1001 86380 86390 1
506398 99506398 1001 86380 86390 1
506451 99506451 1001 86380 86390 1
506263 99506263 1001 86380 86390 1
506344 99506344 1001 86380 86390 1
506359 99506359 1001 86380 86390 1
506283 99506283 1001 86380 86390 1
506002 99506002 1001 86380 86390 1
505980 99505980 1001 86380 86390 1
506178 99506178 1001 86380 86390 1
506635 99506635 1001 86380 86390 1
507294 99507294 1001 86380 86390 1
507289 99507289 1001 86380 86390 1
507330 99507330 1001 86380 86390 1
507416 99507416 1001 86380 86390 1
507091 99507091 1001 86380 86390 1
506918 99506918 1001 86380 86390 1
506909 99506909 1001 86380 86390 1
506873 99506873 1001 86380 86390 1
506865 99506865 1001 86380 86390 1
507553 99507553 1001 86380 86390 1
507503 99507503 1001 86380 86390 1
507521 99507521 1001 86380 86390 1
508167 99508167 1001 86380 86390 1
507941 99507941 1001 86380 86390 1
507969 99507969 1001 86380 86390 1
507841 99507841 1001 86380 86390 1
507643 99507643 1001 86380 86390 1
507819 99507819 1001 86380 86390 1
508316 99508316 1001 86380 86390 1
508986 99508986 1001 86380 86390 1
509026 99509026 1001 86380 86390 1
509010 99509010 1001 86380 86390 1
508933 99508933 1001 86380 86390 1
508765 99508765 1001 86380 86390 1
508856 99508856 1001 86380 86390 1
508761 99508761 1001 86380 86390 1
508750 99508750 1001 86380 86390 1
508588 99508588 1001 86380 86390 1
508593 99508593 1001 86380 86390 1
509266 99509266 1001 86380 86390 1
509256 99509256 1001 86380 86390 1
509247 99509247 1001 86380 86390 1
509159 99509159 1001 86380 86390 1
509263 99509263 1001 86380 86390 1
509889 99509889 1001 86380 86390 1
509523 99509523 1001 86380 86390 1
509525 99509525 1001 86380 86390 1
509577 99509577 1001 86380 86390 1
509414 99509414 1001 86380 86390 1
509290 99509290 1001 86380 86390 1
510016 99510016 1001 86380 86390 1
509927 99509927 1001 86380 86390 1
509944 99509944 1001 86380 86390 1
509959 99509959 1001 86380 86390 1
510703 99510703 1001 86380 86390 1
510674 99510674 1001 86380 86390 1
510353 99510353 1001 86380 86390 1
510508 99510508 1001 86380 86390 1
510342 99510342 1001 86380 86390 1
510320 99510320 1001 86380 86390 1
510158 99510158 1001 86380 86390 1
510107 99510107 1001 86380 86390 1
510213 99510213 1001 86380 86390 1
510207 99510207 1001 86380 86390 1
510910 99510910 1001 86380 86390 1
510913 99510913 1001 86380 86390 1
510762 99510762 1001 86380 86390 1
511436 99511436 1001 86380 86390 1
511501 99511501 1001 86380 86390 1
511287 99511287 1001 86380 86390 1
511226 99511226 1001 86380 86390 1
511292 99511292 1001 86380 86390 1
511163 99511163 1001 86380 86390 1
511230 99511230 1001 86380 86390 1
511100 99511100 1001 86380 86390 1
510963 99510963 1001 86380 86390 1
510990 99510990 1001 86380 86390 1
510981 99510981 1001 86380 86390 1
511072 99511072 1001 86380 86390 1
510995 99510995 1001 86380 86390 1
511021 99511021 1001 86380 86390 1
510983 99510983 1001 86380 86390 1
511624 99511624 1001 86380 86390 1
511743 99511743 1001 86380 86390 1
511756 99511756 1001 86380 86390 1
512357 99512357 1001 86380 86390 1
512326 99512326 1001 86380 86390 1
511974 99511974 1001 86380 86390 1
512132 99512132 1001 86380 86390 1
512042 99512042 1001 86380 86390 1
511921 99511921 1001 86380 86390 1
512421 99512421 1001 86380 86390 1
513162 99513162 1001 86380 86390 1
513036 99513036 1001 86380 86390 1
512808 99512808 1001 86380 86390 1
512933 99512933 1001 86380 86390 1
512882 99512882 1001 86380 86390 1
512758 99512758 1001 86380 86390 1
512694 99512694 1001 86380 86390 1
513256 99513256 1001 86380 86390 1
513298 99513298 1001 86380 86390 1
513235 99513235 1001 86380 86390 1
513313 99513313 1001 86380 86390 1
513839 99513839 1001 86380 86390 1
513727 99513727 1001 86380 86390 1
513682 99513682 1001 86380 86390 1
513799 99513799 1001 86380 86390 1
513428 99513428 1001 86380 86390 1
513431 99513431 1001 86380 86390 1
514210 99514210 1001 86380 86390 1
514108 99514108 1001 86380 86390 1
514199 99514199 1001 86380 86390 1
514059 99514059 1001 86380 86390 1
514086 99514086 1001 86380 86390 1
514179 99514179 1001 86380 86390 1
514793 99514793 1001 86380 86390 1
514562 99514562 1001 86380 86390 1
514499 99514499 1001 86380 86390 1
514578 99514578 1001 86380 86390 1
514553 99514553 1001 86380 86390 1
514558 99514558 1001 86380 86390 1
514482 99514482 1001 86380 86390 1
514637 99514637 1001 86380 86390 1
514444 99514444 1001 86380 86390 1
514290 99514290 1001 86380 86390 1
514359 99514359 1001 86380 86390 1
514299 99514299 1001 86380 86390 1
514274 99514274 1001 86380 86390 1
514352 99514352 1001 86380 86390 1
514919 99514919 1001 86380 86390 1
514882 99514882 1001 86380 86390 1
514917 99514917 1001 86380 86390 1
515543 99515543 1001 86380 86390 1
515583 99515583 1001 86380 86390 1
515525 99515525 1001 86380 86390 1
515552 99515552 1001 86380 86390 1
515374 99515374 1001 86380 86390 1
515457 99515457 1001 86380 86390 1
515471 99515471 1001 86380 86390 1
515451 99515451 1001 86380 86390 1
515089 99515089 1001 86380 86390 1
515159 99515159 1001 86380 86390 1
515250 99515250 1001 86380 86390 1
515214 99515214 1001 86380 86390 1
515719 99515719 1001 86380 86390 1
515723 99515723 1001 86380 86390 1
515830 99515830 1001 86380 86390 1
515716 99515716 1001 86380 86390 1
515833 99515833 1001 86380 86390 1
515743 99515743 1001 86380 86390 1
516382 99516382 1001 86380 86390 1
516296 99516296 1001 86380 86390 1
516249 99516249 1001 86380 86390 1
516087 99516087 1001 86380 86390 1
516062 99516062 1001 86380 86390 1
516037 99516037 1001 86380 86390 1
515974 99515974 1001 86380 86390 1
516064 99516064 1001 86380 86390 1
515938 99515938 1001 86380 86390 1
515951 99515951 1001 86380 86390 1
515926 99515926 1001 86380 86390 1
515900 99515900 1001 86380 86390 1
516630 99516630 1001 86380 86390 1
516606 99516606 1001 86380 86390 1
516518 99516518 1001 86380 86390 1
517185 99517185 1001 86380 86390 1
517309 99517309 1001 86380 86390 1
517253 99517253 1001 86380 86390 1
517053 99517053 1001 86380 86390 1
516956 99516956 1001 86380 86390 1
517063 99517063 1001 86380 86390 1
516883 99516883 1001 86380 86390 1
516888 99516888 1001 86380 86390 1
516787 99516787 1001 86380 86390 1
516749 99516749 1001 86380 86390 1
517337 99517337 1001 86380 86390 1
517458 99517458 1001 86380 86390 1
517408 99517408 1001 86380 86390 1
517816 99517816 1001 86380 86390 1
517858 99517858 1001 86380 86390 1
517759 99517759 1001 86380 86390 1
517889 99517889 1001 86380 86390 1
517928 99517928 1001 86380 86390 1
517544 99517544 1001 86380 86390 1
517629 99517629 1001 86380 86390 1
518356 99518356 1001 86380 86390 1
518248 99518248 1001 86380 86390 1
518170 99518170 1001 86380 86390 1
518808 99518808 1001 86380 86390 1
518903 99518903 1001 86380 86390 1
518893 99518893 1001 86380 86390 1
518945 99518945 1001 86380 86390 1
518819 99518819 1001 86380 86390 1
518751 99518751 1001 86380 86390 1
518637 99518637 1001 86380 86390 1
518755 99518755 1001 86380 86390 1
518575 99518575 1001 86380 86390 1
518409 99518409 1001 86380 86390 1
518502 99518502 1001 86380 86390 1
518541 99518541 1001 86380 86390 1
518554 99518554 1001 86380 86390 1
519035 99519035 1001 86380 86390 1
519100 99519100 1001 86380 86390 1
519062 99519062 1001 86380 86390 1
519741 99519741 1001 86380 86390 1
519616 99519616 1001 86380 86390 1
519641 99519641 1001 86380 86390 1
519619 99519619 1001 86380 86390 1
519749 99519749 1001 86380 86390 1
519448 99519448 1001 86380 86390 1
519337 99519337 1001 86380 86390 1
519351 99519351 1001 86380 86390 1
519352 99519352 1001 86380 86390 1
519289 99519289 1001 86380 86390 1
519399 99519399 1001 86380 86390 1
519874 99519874 1001 86380 86390 1
519835 99519835 1001 86380 86390 1
520526 99520526 1001 86380 86390 1
520542 99520542 1001 86380 86390 1
520530 99520530 1001 86380 86390 1
520572 99520572 1001 86380 86390 1
520484 99520484 1001 86380 86390 1
520045 99520045 1001 86380 86390 1
520149 99520149 1001 86380 86390 1
520138 99520138 1001 86380 86390 1
520102 99520102 1001 86380 86390 1
520065 99520065 1001 86380 86390 1
520769 99520769 1001 86380 86390 1
520748 99520748 1001 86380 86390 1
521382 99521382 1001 86380 86390 1
521322 99521322 1001 86380 86390 1
521249 99521249 1001 86380 86390 1
521057 99521057 1001 86380 86390 1
521216 99521216 1001 86380 86390 1
521143 99521143 1001 86380 86390 1
520886 99520886 1001 86380 86390 1
520966 99520966 1001 86380 86390 1
520932 99520932 1001 86380 86390 1
520882 99520882 1001 86380 86390 1
521633 99521633 1001 86380 86390 1
521544 99521544 1001 86380 86390 1
521638 99521638 1001 86380 86390 1
522216 99522216 1001 86380 86390 1
522165 99522165 1001 86380 86390 1
522102 99522102 1001 86380 86390 1
522267 99522267 1001 86380 86390 1
522094 99522094 1001 86380 86390 1
522236 99522236 1001 86380 86390 1
522160 99522160 1001 86380 86390 1
522052 99522052 1001 86380 86390 1
521885 99521885 1001 86380 86390 1
521762 99521762 1001 86380 86390 1
521848 99521848 1001 86380 86390 1
522315 99522315 1001 86380 86390 1
522294 99522294 1001 86380 86390 1
522336 99522336 1001 86380 86390 1
523030 99523030 1001 86380 86390 1
523057 99523057 1001 86380 86390 1
523058 99523058 1001 86380 86390 1
522918 99522918 1001 86380 86390 1
522984 99522984 1001 86380 86390 1
523049 99523049 1001 86380 86390 1
523114 99523114 1001 86380 86390 1
522875 99522875 1001 86380 86390 1
522811 99522811 1001 86380 86390 1
522866 99522866 1001 86380 86390 1
522808 99522808 1001 86380 86390 1
522541 99522541 1001 86380 86390 1
522690 99522690 1001 86380 86390 1
523310 99523310 1001 86380 86390 1
523247 99523247 1001 86380 86390 1
522498 99522498 1001 86380 86390 1
523203 99523203 1001 86380 86390 1
523870 99523870 1001 86380 86390 1
523885 99523885 1001 86380 86390 1
523770 99523770 1001 86380 86390 1
523762 99523762 1001 86380 86390 1
523662 99523662 1001 86380 86390 1
523705 99523705 1001 86380 86390 1
523682 99523682 1001 86380 86390 1
523645 99523645 1001 86380 86390 1
523542 99523542 1001 86380 86390 1
523401 99523401 1001 86380 86390 1
523419 99523419 1001 86380 86390 1
523407 99523407 1001 86380 86390 1
523956 99523956 1001 86380 86390 1
523988 99523988 1001 86380 86390 1
523990 99523990 1001 86380 86390 1
524738 99524738 1001 86380 86390 1
524736 99524736 1001 86380 86390 1
524593 99524593 1001 86380 86390 1
524688 99524688 1001 86380 86390 1
524763 99524763 1001 86380 86390 1
524451 99524451 1001 86380 86390 1
524542 99524542 1001 86380 86390 1
524387 99524387 1001 86380 86390 1
524452 99524452 1001 86380 86390 1
524403 99524403 1001 86380 86390 1
524494 99524494 1001 86380 86390 1
524176 99524176 1001 86380 86390 1
524230 99524230 1001 86380 86390 1
524218 99524218 1001 86380 86390 1
524231 99524231 1001 86380 86390 1
524181 99524181 1001 86380 86390 1
524209 99524209 1001 86380 86390 1
524197 99524197 1001 86380 86390 1
524833 99524833 1001 86380 86390 1
525482 99525482 1001 86380 86390 1
525431 99525431 1001 86380 86390 1
525449 99525449 1001 86380 86390 1
525403 99525403 1001 86380 86390 1
525493 99525493 1001 86380 86390 1
525187 99525187 1001 86380 86390 1
525020 99525020 1001 86380 86390 1
525163 99525163 1001 86380 86390 1
525620 99525620 1001 86380 86390 1
525666 99525666 1001 86380 86390 1
526270 99526270 1001 86380 86390 1
526398 99526398 1001 86380 86390 1
526312 99526312 1001 86380 86390 1
526077 99526077 1001 86380 86390 1
526065 99526065 1001 86380 86390 1
526121 99526121 1001 86380 86390 1
526212 99526212 1001 86380 86390 1
525852 99525852 1001 86380 86390 1
526622 99526622 1001 86380 86390 1
526480 99526480 1001 86380 86390 1
526455 99526455 1001 86380 86390 1
526612 99526612 1001 86380 86390 1
527108 99527108 1001 86380 86390 1
527101 99527101 1001 86380 86390 1
527033 99527033 1001 86380 86390 1
526753 99526753 1001 86380 86390 1
527376 99527376 1001 86380 86390 1
527435 99527435 1001 86380 86390 1
527323 99527323 1001 86380 86390 1
528028 99528028 1001 86380 86390 1
527888 99527888 1001 86380 86390 1
527933 99527933 1001 86380 86390 1
527831 99527831 1001 86380 86390 1
527847 99527847 1001 86380 86390 1
527699 99527699 1001 86380 86390 1
527532 99527532 1001 86380 86390 1
527653 99527653 1001 86380 86390 1
527527 99527527 1001 86380 86390 1
528898 99528898 1001 86380 86390 1
528710 99528710 1001 86380 86390 1
528801 99528801 1001 86380 86390 1
528739 99528739 1001 86380 86390 1
528859 99528859 1001 86380 86390 1
528612 99528612 1001 86380 86390 1
528603 99528603 1001 86380 86390 1
528439 99528439 1001 86380 86390 1
528375 99528375 1001 86380 86390 1
528981 99528981 1001 86380 86390 1
528984 99528984 1001 86380 86390 1
529036 99529036 1001 86380 86390 1
529024 99529024 1001 86380 86390 1
529064 99529064 1001 86380 86390 1
528987 99528987 1001 86380 86390 1
529652 99529652 1001 86380 86390 1
529641 99529641 1001 86380 86390 1
529621 99529621 1001 86380 86390 1
529622 99529622 1001 86380 86390 1
529688 99529688 1001 86380 86390 1
529650 99529650 1001 86380 86390 1
529352 99529352 1001 86380 86390 1
529306 99529306 1001 86380 86390 1
529769 99529769 1001 86380 86390 1
530471 99530471 1001 86380 86390 1
530381 99530381 1001 86380 86390 1
530542 99530542 1001 86380 86390 1
530186 99530186 1001 86380 86390 1
530305 99530305 1001 86380 86390 1
530229 99530229 1001 86380 86390 1
530088 99530088 1001 86380 86390 1
529946 99529946 1001 86380 86390 1
530040 99530040 1001 86380 86390 1
529991 99529991 1001 86380 86390 1
530108 99530108 1001 86380 86390 1
530044 99530044 1001 86380 86390 1
530071 99530071 1001 86380 86390 1
529981 99529981 1001 86380 86390 1
530124 99530124 1001 86380 86390 1
529956 99529956 1001 86380 86390 1
530589 99530589 1001 86380 86390 1
530632 99530632 1001 86380 86390 1
530621 99530621 1001 86380 86390 1
530660 99530660 1001 86380 86390 1
530583 99530583 1001 86380 86390 1
531346 99531346 1001 86380 86390 1
531365 99531365 1001 86380 86390 1
531047 99531047 1001 86380 86390 1
531126 99531126 1001 86380 86390 1
531153 99531153 1001 86380 86390 1
531025 99531025 1001 86380 86390 1
531051 99531051 1001 86380 86390 1
531117 99531117 1001 86380 86390 1
531172 99531172 1001 86380 86390 1
530821 99530821 1001 86380 86390 1
530861 99530861 1001 86380 86390 1
532062 99532062 1001 86380 86390 1
531949 99531949 1001 86380 86390 1
531821 99531821 1001 86380 86390 1
531816 99531816 1001 86380 86390 1
531774 99531774 1001 86380 86390 1
531762 99531762 1001 86380 86390 1
531752 99531752 1001 86380 86390 1
532371 99532371 1001 86380 86390 1
532346 99532346 1001 86380 86390 1
532359 99532359 1001 86380 86390 1
532259 99532259 1001 86380 86390 1
532367 99532367 1001 86380 86390 1
532342 99532342 1001 86380 86390 1
532253 99532253 1001 86380 86390 1
532830 99532830 1001 86380 86390 1
532920 99532920 1001 86380 86390 1
532960 99532960 1001 86380 86390 1
532863 99532863 1001 86380 86390 1
532684 99532684 1001 86380 86390 1
532763 99532763 1001 86380 86390 1
532628 99532628 1001 86380 86390 1
532630 99532630 1001 86380 86390 1
532761 99532761 1001 86380 86390 1
532456 99532456 1001 86380 86390 1
532614 99532614 1001 86380 86390 1
532487 99532487 1001 86380 86390 1
532436 99532436 1001 86380 86390 1
533159 99533159 1001 86380 86390 1
533201 99533201 1001 86380 86390 1
533092 99533092 1001 86380 86390 1
533664 99533664 1001 86380 86390 1
533498 99533498 1001 86380 86390 1
533512 99533512 1001 86380 86390 1
533553 99533553 1001 86380 86390 1
533477 99533477 1001 86380 86390 1
533546 99533546 1001 86380 86390 1
533305 99533305 1001 86380 86390 1
533923 99533923 1001 86380 86390 1
533983 99533983 1001 86380 86390 1
534588 99534588 1001 86380 86390 1
534502 99534502 1001 86380 86390 1
534297 99534297 1001 86380 86390 1
534313 99534313 1001 86380 86390 1
534328 99534328 1001 86380 86390 1
534395 99534395 1001 86380 86390 1
534279 99534279 1001 86380 86390 1
534475 99534475 1001 86380 86390 1
534250 99534250 1001 86380 86390 1
534264 99534264 1001 86380 86390 1
534722 99534722 1001 86380 86390 1
534752 99534752 1001 86380 86390 1
534765 99534765 1001 86380 86390 1
534819 99534819 1001 86380 86390 1
534769 99534769 1001 86380 86390 1
534822 99534822 1001 86380 86390 1
534861 99534861 1001 86380 86390 1
534693 99534693 1001 86380 86390 1
535396 99535396 1001 86380 86390 1
535476 99535476 1001 86380 86390 1
535269 99535269 1001 86380 86390 1
535127 99535127 1001 86380 86390 1
535140 99535140 1001 86380 86390 1
535179 99535179 1001 86380 86390 1
535248 99535248 1001 86380 86390 1
535262 99535262 1001 86380 86390 1
535303 99535303 1001 86380 86390 1
535059 99535059 1001 86380 86390 1
535694 99535694 1001 86380 86390 1
535592 99535592 1001 86380 86390 1
535609 99535609 1001 86380 86390 1
536159 99536159 1001 86380 86390 1
536224 99536224 1001 86380 86390 1
536237 99536237 1001 86380 86390 1
536201 99536201 1001 86380 86390 1
536254 99536254 1001 86380 86390 1
535989 99535989 1001 86380 86390 1
535973 99535973 1001 86380 86390 1
535974 99535974 1001 86380 86390 1
536103 99536103 1001 86380 86390 1
535834 99535834 1001 86380 86390 1
535770 99535770 1001 86380 86390 1
536477 99536477 1001 86380 86390 1
536494 99536494 1001 86380 86390 1
536456 99536456 1001 86380 86390 1
536470 99536470 1001 86380 86390 1
537093 99537093 1001 86380 86390 1
537016 99537016 1001 86380 86390 1
537152 99537152 1001 86380 86390 1
537154 99537154 1001 86380 86390 1
537071 99537071 1001 86380 86390 1
536816 99536816 1001 86380 86390 1
536865 99536865 1001 86380 86390 1
536612 99536612 1001 86380 86390 1
536615 99536615 1001 86380 86390 1
537278 99537278 1001 86380 86390 1
537227 99537227 1001 86380 86390 1
537268 99537268 1001 86380 86390 1
537204 99537204 1001 86380 86390 1
537821 99537821 1001 86380 86390 1
537932 99537932 1001 86380 86390 1
537643 99537643 1001 86380 86390 1
537741 99537741 1001 86380 86390 1
537730 99537730 1001 86380 86390 1
537391 99537391 1001 86380 86390 1
537547 99537547 1001 86380 86390 1
537522 99537522 1001 86380 86390 1
538049 99538049 1001 86380 86390 1
538064 99538064 1001 86380 86390 1
538139 99538139 1001 86380 86390 1
538142 99538142 1001 86380 86390 1
538622 99538622 1001 86380 86390 1
538768 99538768 1001 86380 86390 1
538682 99538682 1001 86380 86390 1
538735 99538735 1001 86380 86390 1
538507 99538507 1001 86380 86390 1
538500 99538500 1001 86380 86390 1
538336 99538336 1001 86380 86390 1
538326 99538326 1001 86380 86390 1
538380 99538380 1001 86380 86390 1
538218 99538218 1001 86380 86390 1
538967 99538967 1001 86380 86390 1
538981 99538981 1001 86380 86390 1
538995 99538995 1001 86380 86390 1
538826 99538826 1001 86380 86390 1
538894 99538894 1001 86380 86390 1
538935 99538935 1001 86380 86390 1
539594 99539594 1001 86380 86390 1
539301 99539301 1001 86380 86390 1
539381 99539381 1001 86380 86390 1
539668 99539668 1001 86380 86390 1
539682 99539682 1001 86380 86390 1
539683 99539683 1001 86380 86390 1
539792 99539792 1001 86380 86390 1
540314 99540314 1001 86380 86390 1
540406 99540406 1001 86380 86390 1
540084 99540084 1001 86380 86390 1
540178 99540178 1001 86380 86390 1
540561 99540561 1001 86380 86390 1
540617 99540617 1001 86380 86390 1
541293 99541293 1001 86380 86390 1
540972 99540972 1001 86380 86390 1
541065 99541065 1001 86380 86390 1
540990 99540990 1001 86380 86390 1
540927 99540927 1001 86380 86390 1
541018 99541018 1001 86380 86390 1
540790 99540790 1001 86380 86390 1
540791 99540791 1001 86380 86390 1
540824 99540824 1001 86380 86390 1
540787 99540787 1001 86380 86390 1
541303 99541303 1001 86380 86390 1
541436 99541436 1001 86380 86390 1
542056 99542056 1001 86380 86390 1
542086 99542086 1001 86380 86390 1
541956 99541956 1001 86380 86390 1
542096 99542096 1001 86380 86390 1
541840 99541840 1001 86380 86390 1
541725 99541725 1001 86380 86390 1
541620 99541620 1001 86380 86390 1
541519 99541519 1001 86380 86390 1
541651 99541651 1001 86380 86390 1
542131 99542131 1001 86380 86390 1
542198 99542198 1001 86380 86390 1
542230 99542230 1001 86380 86390 1
542805 99542805 1001 86380 86390 1
542763 99542763 1001 86380 86390 1
542730 99542730 1001 86380 86390 1
542381 99542381 1001 86380 86390 1
542498 99542498 1001 86380 86390 1
543008 99543008 1001 86380 86390 1
543139 99543139 1001 86380 86390 1
542977 99542977 1001 86380 86390 1
543770 99543770 1001 86380 86390 1
543647 99543647 1001 86380 86390 1
543680 99543680 1001 86380 86390 1
543399 99543399 1001 86380 86390 1
543492 99543492 1001 86380 86390 1
543481 99543481 1001 86380 86390 1
543561 99543561 1001 86380 86390 1
543421 99543421 1001 86380 86390 1
543332 99543332 1001 86380 86390 1
543307 99543307 1001 86380 86390 1
543243 99543243 1001 86380 86390 1
543310 99543310 1001 86380 86390 1
543314 99543314 1001 86380 86390 1
543212 99543212 1001 86380 86390 1
543277 99543277 1001 86380 86390 1
543976 99543976 1001 86380 86390 1
544596 99544596 1001 86380 86390 1
544367 99544367 1001 86380 86390 1
544303 99544303 1001 86380 86390 1
544369 99544369 1001 86380 86390 1
544248 99544248 1001 86380 86390 1
544158 99544158 1001 86380 86390 1
544185 99544185 1001 86380 86390 1
544161 99544161 1001 86380 86390 1
544174 99544174 1001 86380 86390 1
544076 99544076 1001 86380 86390 1
544143 99544143 1001 86380 86390 1
503890 658 1001 55633 55732 1
511921 821 1001 30951 31250 1
400105 99400105 1001 86380 86390 1
400501 99400501 1001 86380 86390 1
400724 99400724 1001 86380 86390 1
400915 99400915 1001 86380 86390 1
400946 99400946 1001 86380 86390 1
401107 99401107 1001 86380 86390 1
401267 99401267 1001 86380 86390 1
401311 99401311 1001 86380 86390 1
401289 99401289 1001 86380 86390 1
401480 99401480 1001 86380 86390 1
401506 99401506 1001 86380 86390 1
401647 99401647 1001 86380 86390 1
401769 99401769 1001 86380 86390 1
402234 99402234 1001 86380 86390 1
402372 99402372 1001 86380 86390 1
402356 99402356 1001 86380 86390 1
402470 99402470 1001 86380 86390 1
402502 99402502 1001 86380 86390 1
403004 99403004 1001 86380 86390 1
403189 99403189 1001 86380 86390 1
403249 99403249 1001 86380 86390 1
403319 99403319 1001 86380 86390 1
403305 99403305 1001 86380 86390 1
403509 99403509 1001 86380 86390 1
403559 99403559 1001 86380 86390 1
403543 99403543 1001 86380 86390 1
403741 99403741 1001 86380 86390 1
404298 99404298 1001 86380 86390 1
404415 99404415 1001 86380 86390 1
404603 99404603 1001 86380 86390 1
404747 99404747 1001 86380 86390 1
404692 99404692 1001 86380 86390 1
404881 99404881 1001 86380 86390 1
404960 99404960 1001 86380 86390 1
405042 99405042 1001 86380 86390 1
405235 99405235 1001 86380 86390 1
405236 99405236 1001 86380 86390 1
405288 99405288 1001 86380 86390 1
405368 99405368 1001 86380 86390 1
405400 99405400 1001 86380 86390 1
405448 99405448 1001 86380 86390 1
405425 99405425 1001 86380 86390 1
405663 99405663 1001 86380 86390 1
405649 99405649 1001 86380 86390 1
405650 99405650 1001 86380 86390 1
405610 99405610 1001 86380 86390 1
405951 99405951 1001 86380 86390 1
405902 99405902 1001 86380 86390 1
405987 99405987 1001 86380 86390 1
406153 99406153 1001 86380 86390 1
406446 99406446 1001 86380 86390 1
406679 99406679 1001 86380 86390 1
406706 99406706 1001 86380 86390 1
406691 99406691 1001 86380 86390 1
406745 99406745 1001 86380 86390 1
406750 99406750 1001 86380 86390 1
406930 99406930 1001 86380 86390 1
407315 99407315 1001 86380 86390 1
407385 99407385 1001 86380 86390 1
407641 99407641 1001 86380 86390 1
407815 99407815 1001 86380 86390 1
408178 99408178 1001 86380 86390 1
408471 99408471 1001 86380 86390 1
408883 99408883 1001 86380 86390 1
408896 99408896 1001 86380 86390 1
408899 99408899 1001 86380 86390 1
409049 99409049 1001 86380 86390 1
409434 99409434 1001 86380 86390 1
409686 99409686 1001 86380 86390 1
409641 99409641 1001 86380 86390 1
409854 99409854 1001 86380 86390 1
409891 99409891 1001 86380 86390 1
409887 99409887 1001 86380 86390 1
409893 99409893 1001 86380 86390 1
410189 99410189 1001 86380 86390 1
410384 99410384 1001 86380 86390 1
410330 99410330 1001 86380 86390 1
410543 99410543 1001 86380 86390 1
410519 99410519 1001 86380 86390 1
410972 99410972 1001 86380 86390 1
411098 99411098 1001 86380 86390 1
411061 99411061 1001 86380 86390 1
411020 99411020 1001 86380 86390 1
411222 99411222 1001 86380 86390 1
411261 99411261 1001 86380 86390 1
411484 99411484 1001 86380 86390 1
411565 99411565 1001 86380 86390 1
411537 99411537 1001 86380 86390 1
411688 99411688 1001 86380 86390 1
411788 99411788 1001 86380 86390 1
411861 99411861 1001 86380 86390 1
412230 99412230 1001 86380 86390 1
412210 99412210 1001 86380 86390 1
412351 99412351 1001 86380 86390 1
413450 99413450 1001 86380 86390 1
413394 99413394 1001 86380 86390 1
413466 99413466 1001 86380 86390 1
413189 99413189 1001 86380 86390 1
412960 99412960 1001 86380 86390 1
413202 99413202 1001 86380 86390 1
413230 99413230 1001 86380 86390 1
412919 99412919 1001 86380 86390 1
412948 99412948 1001 86380 86390 1
413174 99413174 1001 86380 86390 1
413254 99413254 1001 86380 86390 1
412679 99412679 1001 86380 86390 1
412661 99412661 1001 86380 86390 1
412662 99412662 1001 86380 86390 1
414113 99414113 1001 86380 86390 1
413973 99413973 1001 86380 86390 1
413932 99413932 1001 86380 86390 1
414074 99414074 1001 86380 86390 1
413983 99413983 1001 86380 86390 1
415195 99415195 1001 86380 86390 1
415273 99415273 1001 86380 86390 1
414961 99414961 1001 86380 86390 1
415161 99415161 1001 86380 86390 1
414992 99414992 1001 86380 86390 1
414572 99414572 1001 86380 86390 1
414600 99414600 1001 86380 86390 1
414601 99414601 1001 86380 86390 1
414273 99414273 1001 86380 86390 1
414139 99414139 1001 86380 86390 1
414123 99414123 1001 86380 86390 1
414170 99414170 1001 86380 86390 1
414414 99414414 1001 86380 86390 1
416752 99416752 1001 86380 86390 1
416666 99416666 1001 86380 86390 1
416317 99416317 1001 86380 86390 1
416350 99416350 1001 86380 86390 1
416054 99416054 1001 86380 86390 1
416039 99416039 1001 86380 86390 1
416003 99416003 1001 86380 86390 1
416108 99416108 1001 86380 86390 1
417382 99417382 1001 86380 86390 1
417444 99417444 1001 86380 86390 1
417606 99417606 1001 86380 86390 1
417500 99417500 1001 86380 86390 1
417485 99417485 1001 86380 86390 1
417567 99417567 1001 86380 86390 1
417602 99417602 1001 86380 86390 1
418767 99418767 1001 86380 86390 1
418710 99418710 1001 86380 86390 1
418593 99418593 1001 86380 86390 1
418340 99418340 1001 86380 86390 1
418230 99418230 1001 86380 86390 1
418353 99418353 1001 86380 86390 1
418173 99418173 1001 86380 86390 1
417931 99417931 1001 86380 86390 1
418981 99418981 1001 86380 86390 1
419165 99419165 1001 86380 86390 1
418966 99418966 1001 86380 86390 1
418869 99418869 1001 86380 86390 1
420267 99420267 1001 86380 86390 1
420435 99420435 1001 86380 86390 1
420074 99420074 1001 86380 86390 1
420116 99420116 1001 86380 86390 1
419851 99419851 1001 86380 86390 1
419888 99419888 1001 86380 86390 1
419710 99419710 1001 86380 86390 1
419652 99419652 1001 86380 86390 1
419873 99419873 1001 86380 86390 1
419402 99419402 1001 86380 86390 1
420628 99420628 1001 86380 86390 1
420506 99420506 1001 86380 86390 1
420536 99420536 1001 86380 86390 1
421945 99421945 1001 86380 86390 1
421788 99421788 1001 86380 86390 1
421959 99421959 1001 86380 86390 1
421275 99421275 1001 86380 86390 1
421380 99421380 1001 86380 86390 1
421419 99421419 1001 86380 86390 1
421160 99421160 1001 86380 86390 1
421135 99421135 1001 86380 86390 1
422452 99422452 1001 86380 86390 1
423554 99423554 1001 86380 86390 1
423690 99423690 1001 86380 86390 1
423431 99423431 1001 86380 86390 1
423176 99423176 1001 86380 86390 1
423039 99423039 1001 86380 86390 1
423239 99423239 1001 86380 86390 1
422572 99422572 1001 86380 86390 1
422555 99422555 1001 86380 86390 1
424012 99424012 1001 86380 86390 1
423965 99423965 1001 86380 86390 1
423833 99423833 1001 86380 86390 1
423874 99423874 1001 86380 86390 1
423765 99423765 1001 86380 86390 1
425125 99425125 1001 86380 86390 1
425303 99425303 1001 86380 86390 1
425317 99425317 1001 86380 86390 1
425271 99425271 1001 86380 86390 1
424737 99424737 1001 86380 86390 1
424969 99424969 1001 86380 86390 1
425000 99425000 1001 86380 86390 1
424846 99424846 1001 86380 86390 1
424338 99424338 1001 86380 86390 1
424401 99424401 1001 86380 86390 1
424478 99424478 1001 86380 86390 1
424361 99424361 1001 86380 86390 1
425533 99425533 1001 86380 86390 1
425489 99425489 1001 86380 86390 1
426752 99426752 1001 86380 86390 1
426553 99426553 1001 86380 86390 1
426649 99426649 1001 86380 86390 1
426406 99426406 1001 86380 86390 1
425942 99425942 1001 86380 86390 1
425873 99425873 1001 86380 86390 1
426079 99426079 1001 86380 86390 1
426264 99426264 1001 86380 86390 1
426241 99426241 1001 86380 86390 1
427321 99427321 1001 86380 86390 1
428364 99428364 1001 86380 86390 1
428441 99428441 1001 86380 86390 1
428582 99428582 1001 86380 86390 1
428727 99428727 1001 86380 86390 1
427975 99427975 1001 86380 86390 1
427931 99427931 1001 86380 86390 1
428254 99428254 1001 86380 86390 1
427905 99427905 1001 86380 86390 1
427645 99427645 1001 86380 86390 1
427819 99427819 1001 86380 86390 1
429124 99429124 1001 86380 86390 1
428813 99428813 1001 86380 86390 1
427532 99427532 1001 86380 86390 1
429142 99429142 1001 86380 86390 1
430313 99430313 1001 86380 86390 1
430227 99430227 1001 86380 86390 1
430103 99430103 1001 86380 86390 1
429743 99429743 1001 86380 86390 1
429296 99429296 1001 86380 86390 1
430397 99430397 1001 86380 86390 1
430443 99430443 1001 86380 86390 1
430724 99430724 1001 86380 86390 1
430733 99430733 1001 86380 86390 1
431984 99431984 1001 86380 86390 1
431807 99431807 1001 86380 86390 1
431905 99431905 1001 86380 86390 1
432047 99432047 1001 86380 86390 1
431628 99431628 1001 86380 86390 1
431499 99431499 1001 86380 86390 1
430845 99430845 1001 86380 86390 1
431172 99431172 1001 86380 86390 1
431066 99431066 1001 86380 86390 1
430853 99430853 1001 86380 86390 1
432120 99432120 1001 86380 86390 1
432084 99432084 1001 86380 86390 1
432207 99432207 1001 86380 86390 1
432361 99432361 1001 86380 86390 1
432189 99432189 1001 86380 86390 1
432215 99432215 1001 86380 86390 1
432393 99432393 1001 86380 86390 1
432219 99432219 1001 86380 86390 1
433653 99433653 1001 86380 86390 1
433660 99433660 1001 86380 86390 1
433412 99433412 1001 86380 86390 1
433678 99433678 1001 86380 86390 1
433352 99433352 1001 86380 86390 1
433604 99433604 1001 86380 86390 1
433706 99433706 1001 86380 86390 1
433053 99433053 1001 86380 86390 1
433253 99433253 1001 86380 86390 1
433300 99433300 1001 86380 86390 1
432668 99432668 1001 86380 86390 1
432623 99432623 1001 86380 86390 1
433830 99433830 1001 86380 86390 1
433999 99433999 1001 86380 86390 1
433831 99433831 1001 86380 86390 1
434119 99434119 1001 86380 86390 1
435134 99435134 1001 86380 86390 1
435193 99435193 1001 86380 86390 1
435008 99435008 1001 86380 86390 1
435401 99435401 1001 86380 86390 1
435050 99435050 1001 86380 86390 1
435314 99435314 1001 86380 86390 1
434683 99434683 1001 86380 86390 1
434849 99434849 1001 86380 86390 1
434873 99434873 1001 86380 86390 1
434693 99434693 1001 86380 86390 1
434580 99434580 1001 86380 86390 1
435551 99435551 1001 86380 86390 1
435632 99435632 1001 86380 86390 1
435477 99435477 1001 86380 86390 1
436818 99436818 1001 86380 86390 1
436868 99436868 1001 86380 86390 1
437000 99437000 1001 86380 86390 1
436442 99436442 1001 86380 86390 1
435949 99435949 1001 86380 86390 1
436069 99436069 1001 86380 86390 1
435962 99435962 1001 86380 86390 1
436056 99436056 1001 86380 86390 1
437217 99437217 1001 86380 86390 1
300035 99300035 1001 86380 86390 1
300064 99300064 1001 86380 86390 1
300601 99300601 1001 86380 86390 1
300675 99300675 1001 86380 86390 1
300586 99300586 1001 86380 86390 1
300599 99300599 1001 86380 86390 1
300445 99300445 1001 86380 86390 1
300358 99300358 1001 86380 86390 1
300410 99300410 1001 86380 86390 1
300438 99300438 1001 86380 86390 1
300335 99300335 1001 86380 86390 1
300417 99300417 1001 86380 86390 1
300237 99300237 1001 86380 86390 1
300270 99300270 1001 86380 86390 1
300116 99300116 1001 86380 86390 1
300145 99300145 1001 86380 86390 1
300866 99300866 1001 86380 86390 1
301372 99301372 1001 86380 86390 1
301284 99301284 1001 86380 86390 1
301235 99301235 1001 86380 86390 1
301228 99301228 1001 86380 86390 1
301094 99301094 1001 86380 86390 1
300952 99300952 1001 86380 86390 1
302257 99302257 1001 86380 86390 1
302011 99302011 1001 86380 86390 1
302102 99302102 1001 86380 86390 1
301916 99301916 1001 86380 86390 1
301833 99301833 1001 86380 86390 1
301924 99301924 1001 86380 86390 1
301782 99301782 1001 86380 86390 1
302522 99302522 1001 86380 86390 1
302549 99302549 1001 86380 86390 1
302525 99302525 1001 86380 86390 1
303206 99303206 1001 86380 86390 1
303160 99303160 1001 86380 86390 1
303184 99303184 1001 86380 86390 1
303166 99303166 1001 86380 86390 1
303115 99303115 1001 86380 86390 1
302989 99302989 1001 86380 86390 1
302993 99302993 1001 86380 86390 1
302659 99302659 1001 86380 86390 1
302688 99302688 1001 86380 86390 1
303388 99303388 1001 86380 86390 1
303259 99303259 1001 86380 86390 1
303299 99303299 1001 86380 86390 1
303355 99303355 1001 86380 86390 1
303912 99303912 1001 86380 86390 1
303861 99303861 1001 86380 86390 1
304024 99304024 1001 86380 86390 1
303890 99303890 1001 86380 86390 1
303955 99303955 1001 86380 86390 1
303968 99303968 1001 86380 86390 1
303904 99303904 1001 86380 86390 1
303671 99303671 1001 86380 86390 1
303762 99303762 1001 86380 86390 1
303478 99303478 1001 86380 86390 1
303599 99303599 1001 86380 86390 1
303420 99303420 1001 86380 86390 1
303500 99303500 1001 86380 86390 1
303539 99303539 1001 86380 86390 1
304170 99304170 1001 86380 86390 1
304081 99304081 1001 86380 86390 1
304833 99304833 1001 86380 86390 1
304788 99304788 1001 86380 86390 1
304789 99304789 1001 86380 86390 1
304764 99304764 1001 86380 86390 1
304526 99304526 1001 86380 86390 1
304633 99304633 1001 86380 86390 1
304492 99304492 1001 86380 86390 1
304595 99304595 1001 86380 86390 1
304466 99304466 1001 86380 86390 1
304583 99304583 1001 86380 86390 1
304482 99304482 1001 86380 86390 1
304471 99304471 1001 86380 86390 1
304435 99304435 1001 86380 86390 1
304371 99304371 1001 86380 86390 1
304412 99304412 1001 86380 86390 1
304977 99304977 1001 86380 86390 1
305030 99305030 1001 86380 86390 1
304930 99304930 1001 86380 86390 1
304865 99304865 1001 86380 86390 1
305648 99305648 1001 86380 86390 1
305666 99305666 1001 86380 86390 1
305402 99305402 1001 86380 86390 1
305325 99305325 1001 86380 86390 1
305355 99305355 1001 86380 86390 1
305331 99305331 1001 86380 86390 1
305384 99305384 1001 86380 86390 1
305307 99305307 1001 86380 86390 1
305281 99305281 1001 86380 86390 1
305335 99305335 1001 86380 86390 1
305387 99305387 1001 86380 86390 1
305336 99305336 1001 86380 86390 1
305105 99305105 1001 86380 86390 1
305122 99305122 1001 86380 86390 1
305694 99305694 1001 86380 86390 1
500645 99500645 1001 86380 86390 1
500218 99500218 1001 86380 86390 1
500235 99500235 1001 86380 86390 1
500372 99500372 1001 86380 86390 1
500970 99500970 1001 86380 86390 1
500831 99500831 1001 86380 86390 1
500844 99500844 1001 86380 86390 1
500988 99500988 1001 86380 86390 1
501001 99501001 1001 86380 86390 1
500912 99500912 1001 86380 86390 1
500887 99500887 1001 86380 86390 1
500900 99500900 1001 86380 86390 1
501584 99501584 1001 86380 86390 1
501443 99501443 1001 86380 86390 1
501600 99501600 1001 86380 86390 1
501359 99501359 1001 86380 86390 1
501310 99501310 1001 86380 86390 1
501250 99501250 1001 86380 86390 1
501433 99501433 1001 86380 86390 1
501050 99501050 1001 86380 86390 1
501143 99501143 1001 86380 86390 1
501031 99501031 1001 86380 86390 1
501680 99501680 1001 86380 86390 1
501654 99501654 1001 86380 86390 1
501720 99501720 1001 86380 86390 1
501684 99501684 1001 86380 86390 1
501713 99501713 1001 86380 86390 1
502443 99502443 1001 86380 86390 1
502372 99502372 1001 86380 86390 1
502158 99502158 1001 86380 86390 1
502115 99502115 1001 86380 86390 1
502103 99502103 1001 86380 86390 1
501974 99501974 1001 86380 86390 1
501884 99501884 1001 86380 86390 1
502006 99502006 1001 86380 86390 1
502036 99502036 1001 86380 86390 1
502619 99502619 1001 86380 86390 1
502568 99502568 1001 86380 86390 1
502581 99502581 1001 86380 86390 1
502627 99502627 1001 86380 86390 1
503184 99503184 1001 86380 86390 1
502794 99502794 1001 86380 86390 1
503447 99503447 1001 86380 86390 1
503479 99503479 1001 86380 86390 1
503442 99503442 1001 86380 86390 1
504091 99504091 1001 86380 86390 1
504020 99504020 1001 86380 86390 1
504094 99504094 1001 86380 86390 1
504037 99504037 1001 86380 86390 1
503934 99503934 1001 86380 86390 1
503731 99503731 1001 86380 86390 1
503765 99503765 1001 86380 86390 1
503714 99503714 1001 86380 86390 1
503692 99503692 1001 86380 86390 1
503667 99503667 1001 86380 86390 1
503570 99503570 1001 86380 86390 1
503623 99503623 1001 86380 86390 1
504275 99504275 1001 86380 86390 1
504159 99504159 1001 86380 86390 1
504302 99504302 1001 86380 86390 1
504253 99504253 1001 86380 86390 1
504908 99504908 1001 86380 86390 1
504827 99504827 1001 86380 86390 1
504726 99504726 1001 86380 86390 1
504665 99504665 1001 86380 86390 1
504550 99504550 1001 86380 86390 1
505074 99505074 1001 86380 86390 1
505028 99505028 1001 86380 86390 1
505591 99505591 1001 86380 86390 1
505580 99505580 1001 86380 86390 1
505760 99505760 1001 86380 86390 1
505477 99505477 1001 86380 86390 1
505390 99505390 1001 86380 86390 1
505377 99505377 1001 86380 86390 1
505189 99505189 1001 86380 86390 1
505233 99505233 1001 86380 86390 1
505324 99505324 1001 86380 86390 1
505325 99505325 1001 86380 86390 1
505261 99505261 1001 86380 86390 1
505291 99505291 1001 86380 86390 1
505859 99505859 1001 86380 86390 1
505901 99505901 1001 86380 86390 1
506447 99506447 1001 86380 86390 1
506409 99506409 1001 86380 86390 1
506223 99506223 1001 86380 86390 1
506321 99506321 1001 86380 86390 1
506220 99506220 1001 86380 86390 1
506207 99506207 1001 86380 86390 1
506765 99506765 1001 86380 86390 1
506728 99506728 1001 86380 86390 1
506799 99506799 1001 86380 86390 1
507390 99507390 1001 86380 86390 1
507400 99507400 1001 86380 86390 1
507408 99507408 1001 86380 86390 1
507089 99507089 1001 86380 86390 1
507103 99507103 1001 86380 86390 1
507206 99507206 1001 86380 86390 1
507184 99507184 1001 86380 86390 1
507016 99507016 1001 86380 86390 1
506931 99506931 1001 86380 86390 1
507433 99507433 1001 86380 86390 1
507541 99507541 1001 86380 86390 1
507438 99507438 1001 86380 86390 1
507581 99507581 1001 86380 86390 1
507582 99507582 1001 86380 86390 1
508160 99508160 1001 86380 86390 1
507660 99507660 1001 86380 86390 1
507802 99507802 1001 86380 86390 1
507792 99507792 1001 86380 86390 1
507805 99507805 1001 86380 86390 1
507678 99507678 1001 86380 86390 1
508352 99508352 1001 86380 86390 1
508896 99508896 1001 86380 86390 1
509049 99509049 1001 86380 86390 1
508900 99508900 1001 86380 86390 1
508965 99508965 1001 86380 86390 1
509057 99509057 1001 86380 86390 1
508930 99508930 1001 86380 86390 1
508971 99508971 1001 86380 86390 1
508753 99508753 1001 86380 86390 1
508694 99508694 1001 86380 86390 1
508825 99508825 1001 86380 86390 1
508774 99508774 1001 86380 86390 1
508687 99508687 1001 86380 86390 1
508549 99508549 1001 86380 86390 1
508552 99508552 1001 86380 86390 1
508578 99508578 1001 86380 86390 1
508527 99508527 1001 86380 86390 1
509139 99509139 1001 86380 86390 1
509207 99509207 1001 86380 86390 1
509170 99509170 1001 86380 86390 1
509772 99509772 1001 86380 86390 1
509877 99509877 1001 86380 86390 1
509742 99509742 1001 86380 86390 1
509595 99509595 1001 86380 86390 1
509647 99509647 1001 86380 86390 1
509537 99509537 1001 86380 86390 1
509654 99509654 1001 86380 86390 1
509680 99509680 1001 86380 86390 1
509345 99509345 1001 86380 86390 1
509320 99509320 1001 86380 86390 1
509424 99509424 1001 86380 86390 1
510058 99510058 1001 86380 86390 1
509955 99509955 1001 86380 86390 1
509981 99509981 1001 86380 86390 1
509956 99509956 1001 86380 86390 1
509948 99509948 1001 86380 86390 1
510603 99510603 1001 86380 86390 1
510539 99510539 1001 86380 86390 1
510713 99510713 1001 86380 86390 1
510571 99510571 1001 86380 86390 1
510723 99510723 1001 86380 86390 1
510495 99510495 1001 86380 86390 1
510499 99510499 1001 86380 86390 1
510414 99510414 1001 86380 86390 1
510505 99510505 1001 86380 86390 1
510403 99510403 1001 86380 86390 1
510276 99510276 1001 86380 86390 1
510162 99510162 1001 86380 86390 1
510229 99510229 1001 86380 86390 1
510308 99510308 1001 86380 86390 1
510156 99510156 1001 86380 86390 1
510750 99510750 1001 86380 86390 1
510931 99510931 1001 86380 86390 1
510833 99510833 1001 86380 86390 1
510770 99510770 1001 86380 86390 1
510774 99510774 1001 86380 86390 1
511426 99511426 1001 86380 86390 1
511428 99511428 1001 86380 86390 1
511467 99511467 1001 86380 86390 1
511471 99511471 1001 86380 86390 1
511420 99511420 1001 86380 86390 1
511474 99511474 1001 86380 86390 1
511322 99511322 1001 86380 86390 1
511272 99511272 1001 86380 86390 1
511235 99511235 1001 86380 86390 1
511216 99511216 1001 86380 86390 1
511129 99511129 1001 86380 86390 1
510974 99510974 1001 86380 86390 1
511001 99511001 1001 86380 86390 1
511105 99511105 1001 86380 86390 1
511004 99511004 1001 86380 86390 1
511071 99511071 1001 86380 86390 1
511073 99511073 1001 86380 86390 1
510957 99510957 1001 86380 86390 1
511758 99511758 1001 86380 86390 1
511636 99511636 1001 86380 86390 1
512225 99512225 1001 86380 86390 1
512269 99512269 1001 86380 86390 1
512271 99512271 1001 86380 86390 1
512087 99512087 1001 86380 86390 1
512015 99512015 1001 86380 86390 1
512170 99512170 1001 86380 86390 1
512095 99512095 1001 86380 86390 1
511760 99511760 1001 86380 86390 1
511851 99511851 1001 86380 86390 1
511814 99511814 1001 86380 86390 1
511802 99511802 1001 86380 86390 1
511867 99511867 1001 86380 86390 1
511895 99511895 1001 86380 86390 1
511807 99511807 1001 86380 86390 1
512574 99512574 1001 86380 86390 1
512488 99512488 1001 86380 86390 1
512964 99512964 1001 86380 86390 1
512928 99512928 1001 86380 86390 1
512903 99512903 1001 86380 86390 1
512866 99512866 1001 86380 86390 1
512598 99512598 1001 86380 86390 1
512730 99512730 1001 86380 86390 1
512640 99512640 1001 86380 86390 1
512679 99512679 1001 86380 86390 1
512719 99512719 1001 86380 86390 1
512722 99512722 1001 86380 86390 1
512790 99512790 1001 86380 86390 1
513230 99513230 1001 86380 86390 1
513372 99513372 1001 86380 86390 1
513377 99513377 1001 86380 86390 1
513365 99513365 1001 86380 86390 1
513903 99513903 1001 86380 86390 1
513968 99513968 1001 86380 86390 1
513866 99513866 1001 86380 86390 1
513868 99513868 1001 86380 86390 1
513897 99513897 1001 86380 86390 1
513900 99513900 1001 86380 86390 1
513761 99513761 1001 86380 86390 1
513672 99513672 1001 86380 86390 1
513738 99513738 1001 86380 86390 1
513819 99513819 1001 86380 86390 1
513507 99513507 1001 86380 86390 1
513577 99513577 1001 86380 86390 1
513461 99513461 1001 86380 86390 1
513617 99513617 1001 86380 86390 1
514081 99514081 1001 86380 86390 1
514163 99514163 1001 86380 86390 1
514073 99514073 1001 86380 86390 1
514191 99514191 1001 86380 86390 1
514143 99514143 1001 86380 86390 1
514758 99514758 1001 86380 86390 1
514656 99514656 1001 86380 86390 1
514812 99514812 1001 86380 86390 1
514852 99514852 1001 86380 86390 1
514701 99514701 1001 86380 86390 1
514855 99514855 1001 86380 86390 1
514566 99514566 1001 86380 86390 1
514620 99514620 1001 86380 86390 1
514315 99514315 1001 86380 86390 1
514398 99514398 1001 86380 86390 1
514925 99514925 1001 86380 86390 1
514964 99514964 1001 86380 86390 1
514965 99514965 1001 86380 86390 1
515058 99515058 1001 86380 86390 1
514866 99514866 1001 86380 86390 1
515657 99515657 1001 86380 86390 1
515658 99515658 1001 86380 86390 1
515536 99515536 1001 86380 86390 1
515617 99515617 1001 86380 86390 1
515676 99515676 1001 86380 86390 1
515284 99515284 1001 86380 86390 1
515128 99515128 1001 86380 86390 1
515096 99515096 1001 86380 86390 1
515163 99515163 1001 86380 86390 1
515164 99515164 1001 86380 86390 1
515695 99515695 1001 86380 86390 1
515689 99515689 1001 86380 86390 1
516436 99516436 1001 86380 86390 1
516479 99516479 1001 86380 86390 1
516385 99516385 1001 86380 86390 1
516412 99516412 1001 86380 86390 1
516466 99516466 1001 86380 86390 1
516389 99516389 1001 86380 86390 1
516406 99516406 1001 86380 86390 1
515993 99515993 1001 86380 86390 1
516020 99516020 1001 86380 86390 1
516072 99516072 1001 86380 86390 1
516590 99516590 1001 86380 86390 1
516581 99516581 1001 86380 86390 1
516519 99516519 1001 86380 86390 1
517138 99517138 1001 86380 86390 1
517141 99517141 1001 86380 86390 1
517092 99517092 1001 86380 86390 1
517111 99517111 1001 86380 86390 1
517060 99517060 1001 86380 86390 1
516987 99516987 1001 86380 86390 1
516758 99516758 1001 86380 86390 1
516811 99516811 1001 86380 86390 1
516903 99516903 1001 86380 86390 1
516856 99516856 1001 86380 86390 1
517411 99517411 1001 86380 86390 1
517438 99517438 1001 86380 86390 1
517403 99517403 1001 86380 86390 1
517379 99517379 1001 86380 86390 1
517370 99517370 1001 86380 86390 1
517513 99517513 1001 86380 86390 1
518035 99518035 1001 86380 86390 1
518143 99518143 1001 86380 86390 1
518120 99518120 1001 86380 86390 1
518006 99518006 1001 86380 86390 1
517775 99517775 1001 86380 86390 1
517868 99517868 1001 86380 86390 1
517934 99517934 1001 86380 86390 1
517870 99517870 1001 86380 86390 1
517936 99517936 1001 86380 86390 1
517861 99517861 1001 86380 86390 1
517672 99517672 1001 86380 86390 1
517545 99517545 1001 86380 86390 1
517664 99517664 1001 86380 86390 1
517644 99517644 1001 86380 86390 1
517734 99517734 1001 86380 86390 1
518298 99518298 1001 86380 86390 1
518324 99518324 1001 86380 86390 1
518171 99518171 1001 86380 86390 1
518885 99518885 1001 86380 86390 1
518899 99518899 1001 86380 86390 1
518805 99518805 1001 86380 86390 1
518884 99518884 1001 86380 86390 1
518646 99518646 1001 86380 86390 1
518561 99518561 1001 86380 86390 1
518439 99518439 1001 86380 86390 1
518442 99518442 1001 86380 86390 1
519170 99519170 1001 86380 86390 1
519031 99519031 1001 86380 86390 1
519057 99519057 1001 86380 86390 1
519110 99519110 1001 86380 86390 1
519046 99519046 1001 86380 86390 1
519769 99519769 1001 86380 86390 1
519734 99519734 1001 86380 86390 1
519761 99519761 1001 86380 86390 1
519775 99519775 1001 86380 86390 1
519572 99519572 1001 86380 86390 1
519420 99519420 1001 86380 86390 1
519460 99519460 1001 86380 86390 1
519564 99519564 1001 86380 86390 1
519234 99519234 1001 86380 86390 1
519378 99519378 1001 86380 86390 1
519288 99519288 1001 86380 86390 1
519372 99519372 1001 86380 86390 1
519964 99519964 1001 86380 86390 1
519913 99519913 1001 86380 86390 1
519939 99519939 1001 86380 86390 1
520589 99520589 1001 86380 86390 1
520577 99520577 1001 86380 86390 1
520528 99520528 1001 86380 86390 1
520443 99520443 1001 86380 86390 1
520494 99520494 1001 86380 86390 1
520399 99520399 1001 86380 86390 1
520283 99520283 1001 86380 86390 1
520302 99520302 1001 86380 86390 1
520035 99520035 1001 86380 86390 1
520183 99520183 1001 86380 86390 1
520160 99520160 1001 86380 86390 1
520744 99520744 1001 86380 86390 1
520713 99520713 1001 86380 86390 1
521395 99521395 1001 86380 86390 1
521273 99521273 1001 86380 86390 1
521202 99521202 1001 86380 86390 1
521233 99521233 1001 86380 86390 1
520958 99520958 1001 86380 86390 1
522177 99522177 1001 86380 86390 1
522197 99522197 1001 86380 86390 1
522041 99522041 1001 86380 86390 1
521891 99521891 1001 86380 86390 1
521713 99521713 1001 86380 86390 1
521804 99521804 1001 86380 86390 1
522318 99522318 1001 86380 86390 1
522430 99522430 1001 86380 86390 1
522922 99522922 1001 86380 86390 1
522809 99522809 1001 86380 86390 1
522733 99522733 1001 86380 86390 1
522812 99522812 1001 86380 86390 1
522550 99522550 1001 86380 86390 1
522578 99522578 1001 86380 86390 1
522592 99522592 1001 86380 86390 1
522688 99522688 1001 86380 86390 1
523272 99523272 1001 86380 86390 1
523273 99523273 1001 86380 86390 1
523248 99523248 1001 86380 86390 1
523263 99523263 1001 86380 86390 1
523320 99523320 1001 86380 86390 1
523128 99523128 1001 86380 86390 1
523748 99523748 1001 86380 86390 1
523639 99523639 1001 86380 86390 1
523614 99523614 1001 86380 86390 1
523721 99523721 1001 86380 86390 1
523540 99523540 1001 86380 86390 1
523470 99523470 1001 86380 86390 1
523512 99523512 1001 86380 86390 1
524138 99524138 1001 86380 86390 1
524061 99524061 1001 86380 86390 1
523971 99523971 1001 86380 86390 1
524004 99524004 1001 86380 86390 1
523993 99523993 1001 86380 86390 1
524769 99524769 1001 86380 86390 1
524710 99524710 1001 86380 86390 1
524626 99524626 1001 86380 86390 1
524540 99524540 1001 86380 86390 1
524489 99524489 1001 86380 86390 1
524400 99524400 1001 86380 86390 1
524478 99524478 1001 86380 86390 1
524480 99524480 1001 86380 86390 1
524225 99524225 1001 86380 86390 1
524898 99524898 1001 86380 86390 1
524976 99524976 1001 86380 86390 1
524835 99524835 1001 86380 86390 1
524939 99524939 1001 86380 86390 1
524930 99524930 1001 86380 86390 1
525507 99525507 1001 86380 86390 1
525495 99525495 1001 86380 86390 1
525406 99525406 1001 86380 86390 1
525459 99525459 1001 86380 86390 1
525411 99525411 1001 86380 86390 1
525425 99525425 1001 86380 86390 1
525466 99525466 1001 86380 86390 1
525210 99525210 1001 86380 86390 1
525278 99525278 1001 86380 86390 1
525256 99525256 1001 86380 86390 1
525299 99525299 1001 86380 86390 1
525070 99525070 1001 86380 86390 1
524980 99524980 1001 86380 86390 1
524984 99524984 1001 86380 86390 1
524987 99524987 1001 86380 86390 1
525767 99525767 1001 86380 86390 1
525731 99525731 1001 86380 86390 1
525642 99525642 1001 86380 86390 1
525644 99525644 1001 86380 86390 1
526373 99526373 1001 86380 86390 1
526296 99526296 1001 86380 86390 1
526315 99526315 1001 86380 86390 1
526294 99526294 1001 86380 86390 1
526209 99526209 1001 86380 86390 1
526200 99526200 1001 86380 86390 1
526139 99526139 1001 86380 86390 1
525973 99525973 1001 86380 86390 1
525977 99525977 1001 86380 86390 1
525953 99525953 1001 86380 86390 1
525918 99525918 1001 86380 86390 1
526620 99526620 1001 86380 86390 1
526492 99526492 1001 86380 86390 1
526609 99526609 1001 86380 86390 1
527135 99527135 1001 86380 86390 1
527203 99527203 1001 86380 86390 1
527049 99527049 1001 86380 86390 1
527226 99527226 1001 86380 86390 1
527232 99527232 1001 86380 86390 1
527184 99527184 1001 86380 86390 1
526993 99526993 1001 86380 86390 1
527035 99527035 1001 86380 86390 1
527025 99527025 1001 86380 86390 1
526698 99526698 1001 86380 86390 1
526688 99526688 1001 86380 86390 1
526769 99526769 1001 86380 86390 1
527340 99527340 1001 86380 86390 1
528012 99528012 1001 86380 86390 1
528049 99528049 1001 86380 86390 1
527981 99527981 1001 86380 86390 1
527945 99527945 1001 86380 86390 1
527844 99527844 1001 86380 86390 1
527747 99527747 1001 86380 86390 1
527620 99527620 1001 86380 86390 1
527596 99527596 1001 86380 86390 1
528763 99528763 1001 86380 86390 1
528894 99528894 1001 86380 86390 1
528673 99528673 1001 86380 86390 1
528545 99528545 1001 86380 86390 1
528578 99528578 1001 86380 86390 1
528385 99528385 1001 86380 86390 1
528387 99528387 1001 86380 86390 1
528445 99528445 1001 86380 86390 1
528355 99528355 1001 86380 86390 1
528927 99528927 1001 86380 86390 1
528993 99528993 1001 86380 86390 1
529562 99529562 1001 86380 86390 1
529640 99529640 1001 86380 86390 1
529711 99529711 1001 86380 86390 1
529457 99529457 1001 86380 86390 1
529483 99529483 1001 86380 86390 1
529477 99529477 1001 86380 86390 1
529132 99529132 1001 86380 86390 1
529249 99529249 1001 86380 86390 1
529201 99529201 1001 86380 86390 1
529233 99529233 1001 86380 86390 1
529259 99529259 1001 86380 86390 1
529272 99529272 1001 86380 86390 1
529286 99529286 1001 86380 86390 1
529833 99529833 1001 86380 86390 1
530531 99530531 1001 86380 86390 1
530485 99530485 1001 86380 86390 1
530357 99530357 1001 86380 86390 1
530550 99530550 1001 86380 86390 1
530181 99530181 1001 86380 86390 1
530182 99530182 1001 86380 86390 1
530172 99530172 1001 86380 86390 1
530289 99530289 1001 86380 86390 1
530277 99530277 1001 86380 86390 1
530267 99530267 1001 86380 86390 1
530242 99530242 1001 86380 86390 1
530132 99530132 1001 86380 86390 1
530136 99530136 1001 86380 86390 1
529994 99529994 1001 86380 86390 1
530033 99530033 1001 86380 86390 1
529943 99529943 1001 86380 86390 1
530566 99530566 1001 86380 86390 1
530581 99530581 1001 86380 86390 1
531306 99531306 1001 86380 86390 1
531354 99531354 1001 86380 86390 1
531364 99531364 1001 86380 86390 1
531285 99531285 1001 86380 86390 1
531375 99531375 1001 86380 86390 1
531006 99531006 1001 86380 86390 1
531084 99531084 1001 86380 86390 1
531099 99531099 1001 86380 86390 1
531048 99531048 1001 86380 86390 1
531166 99531166 1001 86380 86390 1
530972 99530972 1001 86380 86390 1
531141 99531141 1001 86380 86390 1
530901 99530901 1001 86380 86390 1
530931 99530931 1001 86380 86390 1
530828 99530828 1001 86380 86390 1
531494 99531494 1001 86380 86390 1
531575 99531575 1001 86380 86390 1
531556 99531556 1001 86380 86390 1
532117 99532117 1001 86380 86390 1
532131 99532131 1001 86380 86390 1
532016 99532016 1001 86380 86390 1
531886 99531886 1001 86380 86390 1
531839 99531839 1001 86380 86390 1
531818 99531818 1001 86380 86390 1
531597 99531597 1001 86380 86390 1
532297 99532297 1001 86380 86390 1
532262 99532262 1001 86380 86390 1
532841 99532841 1001 86380 86390 1
532889 99532889 1001 86380 86390 1
532794 99532794 1001 86380 86390 1
532706 99532706 1001 86380 86390 1
532490 99532490 1001 86380 86390 1
532505 99532505 1001 86380 86390 1
532557 99532557 1001 86380 86390 1
532532 99532532 1001 86380 86390 1
532527 99532527 1001 86380 86390 1
533193 99533193 1001 86380 86390 1
533660 99533660 1001 86380 86390 1
533575 99533575 1001 86380 86390 1
533514 99533514 1001 86380 86390 1
533613 99533613 1001 86380 86390 1
533470 99533470 1001 86380 86390 1
533345 99533345 1001 86380 86390 1
533295 99533295 1001 86380 86390 1
533348 99533348 1001 86380 86390 1
533402 99533402 1001 86380 86390 1
533248 99533248 1001 86380 86390 1
534027 99534027 1001 86380 86390 1
534611 99534611 1001 86380 86390 1
534664 99534664 1001 86380 86390 1
534674 99534674 1001 86380 86390 1
534362 99534362 1001 86380 86390 1
534370 99534370 1001 86380 86390 1
534321 99534321 1001 86380 86390 1
534296 99534296 1001 86380 86390 1
534195 99534195 1001 86380 86390 1
534131 99534131 1001 86380 86390 1
534119 99534119 1001 86380 86390 1
534214 99534214 1001 86380 86390 1
534708 99534708 1001 86380 86390 1
534763 99534763 1001 86380 86390 1
534841 99534841 1001 86380 86390 1
535371 99535371 1001 86380 86390 1
535414 99535414 1001 86380 86390 1
535365 99535365 1001 86380 86390 1
535227 99535227 1001 86380 86390 1
535280 99535280 1001 86380 86390 1
535166 99535166 1001 86380 86390 1
535231 99535231 1001 86380 86390 1
535143 99535143 1001 86380 86390 1
535035 99535035 1001 86380 86390 1
535589 99535589 1001 86380 86390 1
536255 99536255 1001 86380 86390 1
536143 99536143 1001 86380 86390 1
536081 99536081 1001 86380 86390 1
535955 99535955 1001 86380 86390 1
536111 99536111 1001 86380 86390 1
536047 99536047 1001 86380 86390 1
535948 99535948 1001 86380 86390 1
535753 99535753 1001 86380 86390 1
536437 99536437 1001 86380 86390 1
536438 99536438 1001 86380 86390 1
536468 99536468 1001 86380 86390 1
537024 99537024 1001 86380 86390 1
537139 99537139 1001 86380 86390 1
536990 99536990 1001 86380 86390 1
536913 99536913 1001 86380 86390 1
536548 99536548 1001 86380 86390 1
536678 99536678 1001 86380 86390 1
536746 99536746 1001 86380 86390 1
537316 99537316 1001 86380 86390 1
537329 99537329 1001 86380 86390 1
537279 99537279 1001 86380 86390 1
537282 99537282 1001 86380 86390 1
537605 99537605 1001 86380 86390 1
537709 99537709 1001 86380 86390 1
537622 99537622 1001 86380 86390 1
537639 99537639 1001 86380 86390 1
537782 99537782 1001 86380 86390 1
537588 99537588 1001 86380 86390 1
537411 99537411 1001 86380 86390 1
538001 99538001 1001 86380 86390 1
538157 99538157 1001 86380 86390 1
538724 99538724 1001 86380 86390 1
538584 99538584 1001 86380 86390 1
538548 99538548 1001 86380 86390 1
538601 99538601 1001 86380 86390 1
538512 99538512 1001 86380 86390 1
538450 99538450 1001 86380 86390 1
538543 99538543 1001 86380 86390 1
538395 99538395 1001 86380 86390 1
538256 99538256 1001 86380 86390 1
538887 99538887 1001 86380 86390 1
539473 99539473 1001 86380 86390 1
539474 99539474 1001 86380 86390 1
539502 99539502 1001 86380 86390 1
539515 99539515 1001 86380 86390 1
539555 99539555 1001 86380 86390 1
539530 99539530 1001 86380 86390 1
539455 99539455 1001 86380 86390 1
539341 99539341 1001 86380 86390 1
539393 99539393 1001 86380 86390 1
539144 99539144 1001 86380 86390 1
539083 99539083 1001 86380 86390 1
539819 99539819 1001 86380 86390 1
539650 99539650 1001 86380 86390 1
540276 99540276 1001 86380 86390 1
540409 99540409 1001 86380 86390 1
540454 99540454 1001 86380 86390 1
540094 99540094 1001 86380 86390 1
540122 99540122 1001 86380 86390 1
540135 99540135 1001 86380 86390 1
540193 99540193 1001 86380 86390 1
540029 99540029 1001 86380 86390 1
539902 99539902 1001 86380 86390 1
540045 99540045 1001 86380 86390 1
539929 99539929 1001 86380 86390 1
539894 99539894 1001 86380 86390 1
540608 99540608 1001 86380 86390 1
540639 99540639 1001 86380 86390 1
540614 99540614 1001 86380 86390 1
540486 99540486 1001 86380 86390 1
541232 99541232 1001 86380 86390 1
541104 99541104 1001 86380 86390 1
541145 99541145 1001 86380 86390 1
541254 99541254 1001 86380 86390 1
540973 99540973 1001 86380 86390 1
541055 99541055 1001 86380 86390 1
540872 99540872 1001 86380 86390 1
540847 99540847 1001 86380 86390 1
540840 99540840 1001 86380 86390 1
542042 99542042 1001 86380 86390 1
541846 99541846 1001 86380 86390 1
541584 99541584 1001 86380 86390 1
542248 99542248 1001 86380 86390 1
542289 99542289 1001 86380 86390 1
542121 99542121 1001 86380 86390 1
542280 99542280 1001 86380 86390 1
542295 99542295 1001 86380 86390 1
542128 99542128 1001 86380 86390 1
542817 99542817 1001 86380 86390 1
542793 99542793 1001 86380 86390 1
542772 99542772 1001 86380 86390 1
542690 99542690 1001 86380 86390 1
542541 99542541 1001 86380 86390 1
542620 99542620 1001 86380 86390 1
542570 99542570 1001 86380 86390 1
542484 99542484 1001 86380 86390 1
542345 99542345 1001 86380 86390 1
542973 99542973 1001 86380 86390 1
543013 99543013 1001 86380 86390 1
542952 99542952 1001 86380 86390 1
543057 99543057 1001 86380 86390 1
543123 99543123 1001 86380 86390 1
543749 99543749 1001 86380 86390 1
543752 99543752 1001 86380 86390 1
543625 99543625 1001 86380 86390 1
543602 99543602 1001 86380 86390 1
543528 99543528 1001 86380 86390 1
543541 99543541 1001 86380 86390 1
543567 99543567 1001 86380 86390 1
543556 99543556 1001 86380 86390 1
543545 99543545 1001 86380 86390 1
543549 99543549 1001 86380 86390 1
543498 99543498 1001 86380 86390 1
543197 99543197 1001 86380 86390 1
543253 99543253 1001 86380 86390 1
543850 99543850 1001 86380 86390 1
544538 99544538 1001 86380 86390 1
544449 99544449 1001 86380 86390 1
544501 99544501 1001 86380 86390 1
544592 99544592 1001 86380 86390 1
544353 99544353 1001 86380 86390 1
544318 99544318 1001 86380 86390 1
544233 99544233 1001 86380 86390 1
544324 99544324 1001 86380 86390 1
544149 99544149 1001 86380 86390 1
544725 99544725 1001 86380 86390 1
544664 99544664 1001 86380 86390 1
506668 820 1002 36475 37765 1
400026 99400026 1001 86380 86390 1
400135 99400135 1001 86380 86390 1
400404 99400404 1001 86380 86390 1
400449 99400449 1001 86380 86390 1
400597 99400597 1001 86380 86390 1
400617 99400617 1001 86380 86390 1
400700 99400700 1001 86380 86390 1
400932 99400932 1001 86380 86390 1
400963 99400963 1001 86380 86390 1
401132 99401132 1001 86380 86390 1
401105 99401105 1001 86380 86390 1
401332 99401332 1001 86380 86390 1
401527 99401527 1001 86380 86390 1
401589 99401589 1001 86380 86390 1
401731 99401731 1001 86380 86390 1
401840 99401840 1001 86380 86390 1
401968 99401968 1001 86380 86390 1
402068 99402068 1001 86380 86390 1
402582 99402582 1001 86380 86390 1
402730 99402730 1001 86380 86390 1
402752 99402752 1001 86380 86390 1
402941 99402941 1001 86380 86390 1
402977 99402977 1001 86380 86390 1
403530 99403530 1001 86380 86390 1
403519 99403519 1001 86380 86390 1
403569 99403569 1001 86380 86390 1
403627 99403627 1001 86380 86390 1
403815 99403815 1001 86380 86390 1
403822 99403822 1001 86380 86390 1
404145 99404145 1001 86380 86390 1
404241 99404241 1001 86380 86390 1
404191 99404191 1001 86380 86390 1
404218 99404218 1001 86380 86390 1
404461 99404461 1001 86380 86390 1
404572 99404572 1001 86380 86390 1
404578 99404578 1001 86380 86390 1
404634 99404634 1001 86380 86390 1
404695 99404695 1001 86380 86390 1
404738 99404738 1001 86380 86390 1
404715 99404715 1001 86380 86390 1
404965 99404965 1001 86380 86390 1
405191 99405191 1001 86380 86390 1
405383 99405383 1001 86380 86390 1
405365 99405365 1001 86380 86390 1
405591 99405591 1001 86380 86390 1
405855 99405855 1001 86380 86390 1
405934 99405934 1001 86380 86390 1
406007 99406007 1001 86380 86390 1
406020 99406020 1001 86380 86390 1
406127 99406127 1001 86380 86390 1
406328 99406328 1001 86380 86390 1
406473 99406473 1001 86380 86390 1
406398 99406398 1001 86380 86390 1
406892 99406892 1001 86380 86390 1
407019 99407019 1001 86380 86390 1
407411 99407411 1001 86380 86390 1
407443 99407443 1001 86380 86390 1
407502 99407502 1001 86380 86390 1
407849 99407849 1001 86380 86390 1
408096 99408096 1001 86380 86390 1
407883 99407883 1001 86380 86390 1
408119 99408119 1001 86380 86390 1
408320 99408320 1001 86380 86390 1
408396 99408396 1001 86380 86390 1
408353 99408353 1001 86380 86390 1
408456 99408456 1001 86380 86390 1
408472 99408472 1001 86380 86390 1
408602 99408602 1001 86380 86390 1
408980 99408980 1001 86380 86390 1
409335 99409335 1001 86380 86390 1
409462 99409462 1001 86380 86390 1
409477 99409477 1001 86380 86390 1
409807 99409807 1001 86380 86390 1
409927 99409927 1001 86380 86390 1
410229 99410229 1001 86380 86390 1
410243 99410243 1001 86380 86390 1
410557 99410557 1001 86380 86390 1
410692 99410692 1001 86380 86390 1
410846 99410846 1001 86380 86390 1
410996 99410996 1001 86380 86390 1
411163 99411163 1001 86380 86390 1
411238 99411238 1001 86380 86390 1
411628 99411628 1001 86380 86390 1
411664 99411664 1001 86380 86390 1
411745 99411745 1001 86380 86390 1
412200 99412200 1001 86380 86390 1
412404 99412404 1001 86380 86390 1
412348 99412348 1001 86380 86390 1
413374 99413374 1001 86380 86390 1
413400 99413400 1001 86380 86390 1
413428 99413428 1001 86380 86390 1
413604 99413604 1001 86380 86390 1
413303 99413303 1001 86380 86390 1
413435 99413435 1001 86380 86390 1
413654 99413654 1001 86380 86390 1
413563 99413563 1001 86380 86390 1
413251 99413251 1001 86380 86390 1
412996 99412996 1001 86380 86390 1
413175 99413175 1001 86380 86390 1
412798 99412798 1001 86380 86390 1
412624 99412624 1001 86380 86390 1
412660 99412660 1001 86380 86390 1
414058 99414058 1001 86380 86390 1
413840 99413840 1001 86380 86390 1
415222 99415222 1001 86380 86390 1
415078 99415078 1001 86380 86390 1
415073 99415073 1001 86380 86390 1
414807 99414807 1001 86380 86390 1
414245 99414245 1001 86380 86390 1
415478 99415478 1001 86380 86390 1
415534 99415534 1001 86380 86390 1
415658 99415658 1001 86380 86390 1
415690 99415690 1001 86380 86390 1
415497 99415497 1001 86380 86390 1
416865 99416865 1001 86380 86390 1
416831 99416831 1001 86380 86390 1
416231 99416231 1001 86380 86390 1
416524 99416524 1001 86380 86390 1
416323 99416323 1001 86380 86390 1
416531 99416531 1001 86380 86390 1
416358 99416358 1001 86380 86390 1
416096 99416096 1001 86380 86390 1
415918 99415918 1001 86380 86390 1
415975 99415975 1001 86380 86390 1
416044 99416044 1001 86380 86390 1
417328 99417328 1001 86380 86390 1
417265 99417265 1001 86380 86390 1
417503 99417503 1001 86380 86390 1
417494 99417494 1001 86380 86390 1
418554 99418554 1001 86380 86390 1
418625 99418625 1001 86380 86390 1
418467 99418467 1001 86380 86390 1
418100 99418100 1001 86380 86390 1
418265 99418265 1001 86380 86390 1
418430 99418430 1001 86380 86390 1
417681 99417681 1001 86380 86390 1
417926 99417926 1001 86380 86390 1
417652 99417652 1001 86380 86390 1
417961 99417961 1001 86380 86390 1
418936 99418936 1001 86380 86390 1
419204 99419204 1001 86380 86390 1
418949 99418949 1001 86380 86390 1
420062 99420062 1001 86380 86390 1
420302 99420302 1001 86380 86390 1
420303 99420303 1001 86380 86390 1
420004 99420004 1001 86380 86390 1
419988 99419988 1001 86380 86390 1
419979 99419979 1001 86380 86390 1
419660 99419660 1001 86380 86390 1
419348 99419348 1001 86380 86390 1
419270 99419270 1001 86380 86390 1
419306 99419306 1001 86380 86390 1
419465 99419465 1001 86380 86390 1
421622 99421622 1001 86380 86390 1
421647 99421647 1001 86380 86390 1
421520 99421520 1001 86380 86390 1
421532 99421532 1001 86380 86390 1
421424 99421424 1001 86380 86390 1
421129 99421129 1001 86380 86390 1
421005 99421005 1001 86380 86390 1
422482 99422482 1001 86380 86390 1
422369 99422369 1001 86380 86390 1
423452 99423452 1001 86380 86390 1
423001 99423001 1001 86380 86390 1
423194 99423194 1001 86380 86390 1
423094 99423094 1001 86380 86390 1
423069 99423069 1001 86380 86390 1
423303 99423303 1001 86380 86390 1
425244 99425244 1001 86380 86390 1
425273 99425273 1001 86380 86390 1
424707 99424707 1001 86380 86390 1
424346 99424346 1001 86380 86390 1
424586 99424586 1001 86380 86390 1
424203 99424203 1001 86380 86390 1
424588 99424588 1001 86380 86390 1
425588 99425588 1001 86380 86390 1
426871 99426871 1001 86380 86390 1
426793 99426793 1001 86380 86390 1
425959 99425959 1001 86380 86390 1
427374 99427374 1001 86380 86390 1
427397 99427397 1001 86380 86390 1
427524 99427524 1001 86380 86390 1
427255 99427255 1001 86380 86390 1
427312 99427312 1001 86380 86390 1
428419 99428419 1001 86380 86390 1
428229 99428229 1001 86380 86390 1
428217 99428217 1001 86380 86390 1
427930 99427930 1001 86380 86390 1
428270 99428270 1001 86380 86390 1
428314 99428314 1001 86380 86390 1
427712 99427712 1001 86380 86390 1
427891 99427891 1001 86380 86390 1
428970 99428970 1001 86380 86390 1
429006 99429006 1001 86380 86390 1
428886 99428886 1001 86380 86390 1
429026 99429026 1001 86380 86390 1
428956 99428956 1001 86380 86390 1
428758 99428758 1001 86380 86390 1
430148 99430148 1001 86380 86390 1
430185 99430185 1001 86380 86390 1
429935 99429935 1001 86380 86390 1
429886 99429886 1001 86380 86390 1
429918 99429918 1001 86380 86390 1
429507 99429507 1001 86380 86390 1
429492 99429492 1001 86380 86390 1
429567 99429567 1001 86380 86390 1
430584 99430584 1001 86380 86390 1
430652 99430652 1001 86380 86390 1
430701 99430701 1001 86380 86390 1
431738 99431738 1001 86380 86390 1
431837 99431837 1001 86380 86390 1
432019 99432019 1001 86380 86390 1
431975 99431975 1001 86380 86390 1
431667 99431667 1001 86380 86390 1
431853 99431853 1001 86380 86390 1
431301 99431301 1001 86380 86390 1
430920 99430920 1001 86380 86390 1
431250 99431250 1001 86380 86390 1
432200 99432200 1001 86380 86390 1
433586 99433586 1001 86380 86390 1
433692 99433692 1001 86380 86390 1
433449 99433449 1001 86380 86390 1
433720 99433720 1001 86380 86390 1
433268 99433268 1001 86380 86390 1
433147 99433147 1001 86380 86390 1
432723 99432723 1001 86380 86390 1
432830 99432830 1001 86380 86390 1
432611 99432611 1001 86380 86390 1
432834 99432834 1001 86380 86390 1
433779 99433779 1001 86380 86390 1
433916 99433916 1001 86380 86390 1
433818 99433818 1001 86380 86390 1
435365 99435365 1001 86380 86390 1
435133 99435133 1001 86380 86390 1
435031 99435031 1001 86380 86390 1
435128 99435128 1001 86380 86390 1
434842 99434842 1001 86380 86390 1
434944 99434944 1001 86380 86390 1
434768 99434768 1001 86380 86390 1
434932 99434932 1001 86380 86390 1
434837 99434837 1001 86380 86390 1
434455 99434455 1001 86380 86390 1
434358 99434358 1001 86380 86390 1
435704 99435704 1001 86380 86390 1
435597 99435597 1001 86380 86390 1
435806 99435806 1001 86380 86390 1
435561 99435561 1001 86380 86390 1
435696 99435696 1001 86380 86390 1
436897 99436897 1001 86380 86390 1
437129 99437129 1001 86380 86390 1
436343 99436343 1001 86380 86390 1
436687 99436687 1001 86380 86390 1
436245 99436245 1001 86380 86390 1
436183 99436183 1001 86380 86390 1
300005 99300005 1001 86380 86390 1
437219 99437219 1001 86380 86390 1
300047 99300047 1001 86380 86390 1
437352 99437352 1001 86380 86390 1
300053 99300053 1001 86380 86390 1
300622 99300622 1001 86380 86390 1
300370 99300370 1001 86380 86390 1
300475 99300475 1001 86380 86390 1
300440 99300440 1001 86380 86390 1
300429 99300429 1001 86380 86390 1
300150 99300150 1001 86380 86390 1
300112 99300112 1001 86380 86390 1
300268 99300268 1001 86380 86390 1
300313 99300313 1001 86380 86390 1
300249 99300249 1001 86380 86390 1
300832 99300832 1001 86380 86390 1
300845 99300845 1001 86380 86390 1
300730 99300730 1001 86380 86390 1
300756 99300756 1001 86380 86390 1
300797 99300797 1001 86380 86390 1
300823 99300823 1001 86380 86390 1
300824 99300824 1001 86380 86390 1
300891 99300891 1001 86380 86390 1
300904 99300904 1001 86380 86390 1
300801 99300801 1001 86380 86390 1
301468 99301468 1001 86380 86390 1
301433 99301433 1001 86380 86390 1
301514 99301514 1001 86380 86390 1
301477 99301477 1001 86380 86390 1
301128 99301128 1001 86380 86390 1
301036 99301036 1001 86380 86390 1
302208 99302208 1001 86380 86390 1
302312 99302312 1001 86380 86390 1
302087 99302087 1001 86380 86390 1
302152 99302152 1001 86380 86390 1
302068 99302068 1001 86380 86390 1
302019 99302019 1001 86380 86390 1
301928 99301928 1001 86380 86390 1
301793 99301793 1001 86380 86390 1
302425 99302425 1001 86380 86390 1
302429 99302429 1001 86380 86390 1
303004 99303004 1001 86380 86390 1
303096 99303096 1001 86380 86390 1
303099 99303099 1001 86380 86390 1
303142 99303142 1001 86380 86390 1
302977 99302977 1001 86380 86390 1
302855 99302855 1001 86380 86390 1
302831 99302831 1001 86380 86390 1
302871 99302871 1001 86380 86390 1
302897 99302897 1001 86380 86390 1
302794 99302794 1001 86380 86390 1
302641 99302641 1001 86380 86390 1
302598 99302598 1001 86380 86390 1
303231 99303231 1001 86380 86390 1
303347 99303347 1001 86380 86390 1
303249 99303249 1001 86380 86390 1
303250 99303250 1001 86380 86390 1
303255 99303255 1001 86380 86390 1
303931 99303931 1001 86380 86390 1
303987 99303987 1001 86380 86390 1
303950 99303950 1001 86380 86390 1
303704 99303704 1001 86380 86390 1
303719 99303719 1001 86380 86390 1
303628 99303628 1001 86380 86390 1
303655 99303655 1001 86380 86390 1
303811 99303811 1001 86380 86390 1
303631 99303631 1001 86380 86390 1
303416 99303416 1001 86380 86390 1
303496 99303496 1001 86380 86390 1
303460 99303460 1001 86380 86390 1
303421 99303421 1001 86380 86390 1
304203 99304203 1001 86380 86390 1
304181 99304181 1001 86380 86390 1
304813 99304813 1001 86380 86390 1
304500 99304500 1001 86380 86390 1
304256 99304256 1001 86380 86390 1
304270 99304270 1001 86380 86390 1
304386 99304386 1001 86380 86390 1
304315 99304315 1001 86380 86390 1
304999 99304999 1001 86380 86390 1
304871 99304871 1001 86380 86390 1
304939 99304939 1001 86380 86390 1
305656 99305656 1001 86380 86390 1
305489 99305489 1001 86380 86390 1
305501 99305501 1001 86380 86390 1
305566 99305566 1001 86380 86390 1
305406 99305406 1001 86380 86390 1
305445 99305445 1001 86380 86390 1
305462 99305462 1001 86380 86390 1
305439 99305439 1001 86380 86390 1
305196 99305196 1001 86380 86390 1
305165 99305165 1001 86380 86390 1
500192 99500192 1001 86380 86390 1
500154 99500154 1001 86380 86390 1
500790 99500790 1001 86380 86390 1
500760 99500760 1001 86380 86390 1
500584 99500584 1001 86380 86390 1
500573 99500573 1001 86380 86390 1
500211 99500211 1001 86380 86390 1
500824 99500824 1001 86380 86390 1
500816 99500816 1001 86380 86390 1
500846 99500846 1001 86380 86390 1
501459 99501459 1001 86380 86390 1
501591 99501591 1001 86380 86390 1
501611 99501611 1001 86380 86390 1
501543 99501543 1001 86380 86390 1
501308 99501308 1001 86380 86390 1
501285 99501285 1001 86380 86390 1
501233 99501233 1001 86380 86390 1
501136 99501136 1001 86380 86390 1
501085 99501085 1001 86380 86390 1
501756 99501756 1001 86380 86390 1
501694 99501694 1001 86380 86390 1
501672 99501672 1001 86380 86390 1
501700 99501700 1001 86380 86390 1
501661 99501661 1001 86380 86390 1
502389 99502389 1001 86380 86390 1
502391 99502391 1001 86380 86390 1
502310 99502310 1001 86380 86390 1
502179 99502179 1001 86380 86390 1
502129 99502129 1001 86380 86390 1
501977 99501977 1001 86380 86390 1
501993 99501993 1001 86380 86390 1
501955 99501955 1001 86380 86390 1
501867 99501867 1001 86380 86390 1
502541 99502541 1001 86380 86390 1
502580 99502580 1001 86380 86390 1
502544 99502544 1001 86380 86390 1
502468 99502468 1001 86380 86390 1
503168 99503168 1001 86380 86390 1
503105 99503105 1001 86380 86390 1
503277 99503277 1001 86380 86390 1
503134 99503134 1001 86380 86390 1
503009 99503009 1001 86380 86390 1
502958 99502958 1001 86380 86390 1
502949 99502949 1001 86380 86390 1
502885 99502885 1001 86380 86390 1
502898 99502898 1001 86380 86390 1
503045 99503045 1001 86380 86390 1
502956 99502956 1001 86380 86390 1
502723 99502723 1001 86380 86390 1
502779 99502779 1001 86380 86390 1
502689 99502689 1001 86380 86390 1
503436 99503436 1001 86380 86390 1
503425 99503425 1001 86380 86390 1
503467 99503467 1001 86380 86390 1
503311 99503311 1001 86380 86390 1
503926 99503926 1001 86380 86390 1
503954 99503954 1001 86380 86390 1
503949 99503949 1001 86380 86390 1
503708 99503708 1001 86380 86390 1
503748 99503748 1001 86380 86390 1
503866 99503866 1001 86380 86390 1
503841 99503841 1001 86380 86390 1
503819 99503819 1001 86380 86390 1
503795 99503795 1001 86380 86390 1
503589 99503589 1001 86380 86390 1
503553 99503553 1001 86380 86390 1
504305 99504305 1001 86380 86390 1
504741 99504741 1001 86380 86390 1
504794 99504794 1001 86380 86390 1
504744 99504744 1001 86380 86390 1
504850 99504850 1001 86380 86390 1
504813 99504813 1001 86380 86390 1
504892 99504892 1001 86380 86390 1
504715 99504715 1001 86380 86390 1
504679 99504679 1001 86380 86390 1
504695 99504695 1001 86380 86390 1
504683 99504683 1001 86380 86390 1
504672 99504672 1001 86380 86390 1
504519 99504519 1001 86380 86390 1
504457 99504457 1001 86380 86390 1
504513 99504513 1001 86380 86390 1
505109 99505109 1001 86380 86390 1
504985 99504985 1001 86380 86390 1
504989 99504989 1001 86380 86390 1
505108 99505108 1001 86380 86390 1
505660 99505660 1001 86380 86390 1
505548 99505548 1001 86380 86390 1
505536 99505536 1001 86380 86390 1
505188 99505188 1001 86380 86390 1
505292 99505292 1001 86380 86390 1
505197 99505197 1001 86380 86390 1
505223 99505223 1001 86380 86390 1
505897 99505897 1001 86380 86390 1
505863 99505863 1001 86380 86390 1
506442 99506442 1001 86380 86390 1
506268 99506268 1001 86380 86390 1
506333 99506333 1001 86380 86390 1
506145 99506145 1001 86380 86390 1
506754 99506754 1001 86380 86390 1
506613 99506613 1001 86380 86390 1
506744 99506744 1001 86380 86390 1
506628 99506628 1001 86380 86390 1
506785 99506785 1001 86380 86390 1
507399 99507399 1001 86380 86390 1
507132 99507132 1001 86380 86390 1
507069 99507069 1001 86380 86390 1
506848 99506848 1001 86380 86390 1
506838 99506838 1001 86380 86390 1
506942 99506942 1001 86380 86390 1
506891 99506891 1001 86380 86390 1
507523 99507523 1001 86380 86390 1
507574 99507574 1001 86380 86390 1
508068 99508068 1001 86380 86390 1
508146 99508146 1001 86380 86390 1
508071 99508071 1001 86380 86390 1
508223 99508223 1001 86380 86390 1
508227 99508227 1001 86380 86390 1
508053 99508053 1001 86380 86390 1
508240 99508240 1001 86380 86390 1
507886 99507886 1001 86380 86390 1
508028 99508028 1001 86380 86390 1
507785 99507785 1001 86380 86390 1
507685 99507685 1001 86380 86390 1
507804 99507804 1001 86380 86390 1
507766 99507766 1001 86380 86390 1
507636 99507636 1001 86380 86390 1
508271 99508271 1001 86380 86390 1
508434 99508434 1001 86380 86390 1
508899 99508899 1001 86380 86390 1
509005 99509005 1001 86380 86390 1
509034 99509034 1001 86380 86390 1
508839 99508839 1001 86380 86390 1
508829 99508829 1001 86380 86390 1
508460 99508460 1001 86380 86390 1
508566 99508566 1001 86380 86390 1
509162 99509162 1001 86380 86390 1
509267 99509267 1001 86380 86390 1
509243 99509243 1001 86380 86390 1
509248 99509248 1001 86380 86390 1
509851 99509851 1001 86380 86390 1
509831 99509831 1001 86380 86390 1
509682 99509682 1001 86380 86390 1
509530 99509530 1001 86380 86390 1
509660 99509660 1001 86380 86390 1
509623 99509623 1001 86380 86390 1
509559 99509559 1001 86380 86390 1
509613 99509613 1001 86380 86390 1
509588 99509588 1001 86380 86390 1
509288 99509288 1001 86380 86390 1
510010 99510010 1001 86380 86390 1
510689 99510689 1001 86380 86390 1
510725 99510725 1001 86380 86390 1
510605 99510605 1001 86380 86390 1
510583 99510583 1001 86380 86390 1
510497 99510497 1001 86380 86390 1
510506 99510506 1001 86380 86390 1
510753 99510753 1001 86380 86390 1
510766 99510766 1001 86380 86390 1
510832 99510832 1001 86380 86390 1
510807 99510807 1001 86380 86390 1
510742 99510742 1001 86380 86390 1
511424 99511424 1001 86380 86390 1
511495 99511495 1001 86380 86390 1
511445 99511445 1001 86380 86390 1
511323 99511323 1001 86380 86390 1
511161 99511161 1001 86380 86390 1
511331 99511331 1001 86380 86390 1
510961 99510961 1001 86380 86390 1
510951 99510951 1001 86380 86390 1
511056 99511056 1001 86380 86390 1
511737 99511737 1001 86380 86390 1
511662 99511662 1001 86380 86390 1
511650 99511650 1001 86380 86390 1
511588 99511588 1001 86380 86390 1
512278 99512278 1001 86380 86390 1
512293 99512293 1001 86380 86390 1
512048 99512048 1001 86380 86390 1
512165 99512165 1001 86380 86390 1
512041 99512041 1001 86380 86390 1
512082 99512082 1001 86380 86390 1
512160 99512160 1001 86380 86390 1
511940 99511940 1001 86380 86390 1
511773 99511773 1001 86380 86390 1
511891 99511891 1001 86380 86390 1
511894 99511894 1001 86380 86390 1
511833 99511833 1001 86380 86390 1
512390 99512390 1001 86380 86390 1
512457 99512457 1001 86380 86390 1
512475 99512475 1001 86380 86390 1
512504 99512504 1001 86380 86390 1
513038 99513038 1001 86380 86390 1
513039 99513039 1001 86380 86390 1
513040 99513040 1001 86380 86390 1
513133 99513133 1001 86380 86390 1
513034 99513034 1001 86380 86390 1
513010 99513010 1001 86380 86390 1
513087 99513087 1001 86380 86390 1
512854 99512854 1001 86380 86390 1
512672 99512672 1001 86380 86390 1
513321 99513321 1001 86380 86390 1
513364 99513364 1001 86380 86390 1
513340 99513340 1001 86380 86390 1
513263 99513263 1001 86380 86390 1
513277 99513277 1001 86380 86390 1
513367 99513367 1001 86380 86390 1
513881 99513881 1001 86380 86390 1
513985 99513985 1001 86380 86390 1
513988 99513988 1001 86380 86390 1
513912 99513912 1001 86380 86390 1
513849 99513849 1001 86380 86390 1
513751 99513751 1001 86380 86390 1
513740 99513740 1001 86380 86390 1
513732 99513732 1001 86380 86390 1
513629 99513629 1001 86380 86390 1
513630 99513630 1001 86380 86390 1
513529 99513529 1001 86380 86390 1
513454 99513454 1001 86380 86390 1
514041 99514041 1001 86380 86390 1
514224 99514224 1001 86380 86390 1
514116 99514116 1001 86380 86390 1
514781 99514781 1001 86380 86390 1
514661 99514661 1001 86380 86390 1
514459 99514459 1001 86380 86390 1
514642 99514642 1001 86380 86390 1
514477 99514477 1001 86380 86390 1
514651 99514651 1001 86380 86390 1
514419 99514419 1001 86380 86390 1
514394 99514394 1001 86380 86390 1
514388 99514388 1001 86380 86390 1
514324 99514324 1001 86380 86390 1
514977 99514977 1001 86380 86390 1
515006 99515006 1001 86380 86390 1
514996 99514996 1001 86380 86390 1
515648 99515648 1001 86380 86390 1
515626 99515626 1001 86380 86390 1
515666 99515666 1001 86380 86390 1
515677 99515677 1001 86380 86390 1
515387 99515387 1001 86380 86390 1
515391 99515391 1001 86380 86390 1
515106 99515106 1001 86380 86390 1
515082 99515082 1001 86380 86390 1
515212 99515212 1001 86380 86390 1
515264 99515264 1001 86380 86390 1
515888 99515888 1001 86380 86390 1
515697 99515697 1001 86380 86390 1
515820 99515820 1001 86380 86390 1
516153 99516153 1001 86380 86390 1
516143 99516143 1001 86380 86390 1
516156 99516156 1001 86380 86390 1
516106 99516106 1001 86380 86390 1
516186 99516186 1001 86380 86390 1
516005 99516005 1001 86380 86390 1
516048 99516048 1001 86380 86390 1
515971 99515971 1001 86380 86390 1
516078 99516078 1001 86380 86390 1
516559 99516559 1001 86380 86390 1
516573 99516573 1001 86380 86390 1
517261 99517261 1001 86380 86390 1
517251 99517251 1001 86380 86390 1
517319 99517319 1001 86380 86390 1
517245 99517245 1001 86380 86390 1
517068 99517068 1001 86380 86390 1
517081 99517081 1001 86380 86390 1
517036 99517036 1001 86380 86390 1
517013 99517013 1001 86380 86390 1
516780 99516780 1001 86380 86390 1
516729 99516729 1001 86380 86390 1
516797 99516797 1001 86380 86390 1
516915 99516915 1001 86380 86390 1
516890 99516890 1001 86380 86390 1
516816 99516816 1001 86380 86390 1
517491 99517491 1001 86380 86390 1
517348 99517348 1001 86380 86390 1
517132 99517132 1001 86380 86390 1
518144 99518144 1001 86380 86390 1
517976 99517976 1001 86380 86390 1
518096 99518096 1001 86380 86390 1
517766 99517766 1001 86380 86390 1
517793 99517793 1001 86380 86390 1
517910 99517910 1001 86380 86390 1
517781 99517781 1001 86380 86390 1
517925 99517925 1001 86380 86390 1
517597 99517597 1001 86380 86390 1
517662 99517662 1001 86380 86390 1
517729 99517729 1001 86380 86390 1
517613 99517613 1001 86380 86390 1
517693 99517693 1001 86380 86390 1
517631 99517631 1001 86380 86390 1
518235 99518235 1001 86380 86390 1
518930 99518930 1001 86380 86390 1
518804 99518804 1001 86380 86390 1
518616 99518616 1001 86380 86390 1
518523 99518523 1001 86380 86390 1
518500 99518500 1001 86380 86390 1
518377 99518377 1001 86380 86390 1
519063 99519063 1001 86380 86390 1
519004 99519004 1001 86380 86390 1
519087 99519087 1001 86380 86390 1
519652 99519652 1001 86380 86390 1
519630 99519630 1001 86380 86390 1
519631 99519631 1001 86380 86390 1
519774 99519774 1001 86380 86390 1
519659 99519659 1001 86380 86390 1
519492 99519492 1001 86380 86390 1
519546 99519546 1001 86380 86390 1
519510 99519510 1001 86380 86390 1
519435 99519435 1001 86380 86390 1
519528 99519528 1001 86380 86390 1
519517 99519517 1001 86380 86390 1
519196 99519196 1001 86380 86390 1
519342 99519342 1001 86380 86390 1
519396 99519396 1001 86380 86390 1
519202 99519202 1001 86380 86390 1
519949 99519949 1001 86380 86390 1
519965 99519965 1001 86380 86390 1
520515 99520515 1001 86380 86390 1
520568 99520568 1001 86380 86390 1
520492 99520492 1001 86380 86390 1
520624 99520624 1001 86380 86390 1
520386 99520386 1001 86380 86390 1
520259 99520259 1001 86380 86390 1
520418 99520418 1001 86380 86390 1
520178 99520178 1001 86380 86390 1
520128 99520128 1001 86380 86390 1
520768 99520768 1001 86380 86390 1
520839 99520839 1001 86380 86390 1
521328 99521328 1001 86380 86390 1
521406 99521406 1001 86380 86390 1
521305 99521305 1001 86380 86390 1
521399 99521399 1001 86380 86390 1
521348 99521348 1001 86380 86390 1
521107 99521107 1001 86380 86390 1
521120 99521120 1001 86380 86390 1
521108 99521108 1001 86380 86390 1
521240 99521240 1001 86380 86390 1
521001 99521001 1001 86380 86390 1
520877 99520877 1001 86380 86390 1
520852 99520852 1001 86380 86390 1
521010 99521010 1001 86380 86390 1
520867 99520867 1001 86380 86390 1
521037 99521037 1001 86380 86390 1
521645 99521645 1001 86380 86390 1
521614 99521614 1001 86380 86390 1
521471 99521471 1001 86380 86390 1
521590 99521590 1001 86380 86390 1
521475 99521475 1001 86380 86390 1
522203 99522203 1001 86380 86390 1
522092 99522092 1001 86380 86390 1
522144 99522144 1001 86380 86390 1
522099 99522099 1001 86380 86390 1
521922 99521922 1001 86380 86390 1
521808 99521808 1001 86380 86390 1
521772 99521772 1001 86380 86390 1
521812 99521812 1001 86380 86390 1
522411 99522411 1001 86380 86390 1
522321 99522321 1001 86380 86390 1
522335 99522335 1001 86380 86390 1
522375 99522375 1001 86380 86390 1
522470 99522470 1001 86380 86390 1
522938 99522938 1001 86380 86390 1
523032 99523032 1001 86380 86390 1
523110 99523110 1001 86380 86390 1
522976 99522976 1001 86380 86390 1
522837 99522837 1001 86380 86390 1
522879 99522879 1001 86380 86390 1
522763 99522763 1001 86380 86390 1
522833 99522833 1001 86380 86390 1
522564 99522564 1001 86380 86390 1
522669 99522669 1001 86380 86390 1
522532 99522532 1001 86380 86390 1
523206 99523206 1001 86380 86390 1
523129 99523129 1001 86380 86390 1
523182 99523182 1001 86380 86390 1
523299 99523299 1001 86380 86390 1
523197 99523197 1001 86380 86390 1
523264 99523264 1001 86380 86390 1
523227 99523227 1001 86380 86390 1
523805 99523805 1001 86380 86390 1
523857 99523857 1001 86380 86390 1
523599 99523599 1001 86380 86390 1
523681 99523681 1001 86380 86390 1
523554 99523554 1001 86380 86390 1
523555 99523555 1001 86380 86390 1
523367 99523367 1001 86380 86390 1
523983 99523983 1001 86380 86390 1
524127 99524127 1001 86380 86390 1
524065 99524065 1001 86380 86390 1
523962 99523962 1001 86380 86390 1
524642 99524642 1001 86380 86390 1
524582 99524582 1001 86380 86390 1
524674 99524674 1001 86380 86390 1
524713 99524713 1001 86380 86390 1
524554 99524554 1001 86380 86390 1
524545 99524545 1001 86380 86390 1
524546 99524546 1001 86380 86390 1
524534 99524534 1001 86380 86390 1
524470 99524470 1001 86380 86390 1
524486 99524486 1001 86380 86390 1
524512 99524512 1001 86380 86390 1
524179 99524179 1001 86380 86390 1
524348 99524348 1001 86380 86390 1
524196 99524196 1001 86380 86390 1
524157 99524157 1001 86380 86390 1
524250 99524250 1001 86380 86390 1
524187 99524187 1001 86380 86390 1
524838 99524838 1001 86380 86390 1
524842 99524842 1001 86380 86390 1
525484 99525484 1001 86380 86390 1
525577 99525577 1001 86380 86390 1
525410 99525410 1001 86380 86390 1
525529 99525529 1001 86380 86390 1
525590 99525590 1001 86380 86390 1
525254 99525254 1001 86380 86390 1
525386 99525386 1001 86380 86390 1
525204 99525204 1001 86380 86390 1
525096 99525096 1001 86380 86390 1
525150 99525150 1001 86380 86390 1
525114 99525114 1001 86380 86390 1
525724 99525724 1001 86380 86390 1
525664 99525664 1001 86380 86390 1
525743 99525743 1001 86380 86390 1
525600 99525600 1001 86380 86390 1
526385 99526385 1001 86380 86390 1
526278 99526278 1001 86380 86390 1
526242 99526242 1001 86380 86390 1
526078 99526078 1001 86380 86390 1
526010 99526010 1001 86380 86390 1
525861 99525861 1001 86380 86390 1
525995 99525995 1001 86380 86390 1
526501 99526501 1001 86380 86390 1
526507 99526507 1001 86380 86390 1
527219 99527219 1001 86380 86390 1
527157 99527157 1001 86380 86390 1
526891 99526891 1001 86380 86390 1
527010 99527010 1001 86380 86390 1
526961 99526961 1001 86380 86390 1
526910 99526910 1001 86380 86390 1
527027 99527027 1001 86380 86390 1
526750 99526750 1001 86380 86390 1
527286 99527286 1001 86380 86390 1
527441 99527441 1001 86380 86390 1
527452 99527452 1001 86380 86390 1
527986 99527986 1001 86380 86390 1
527884 99527884 1001 86380 86390 1
527732 99527732 1001 86380 86390 1
527826 99527826 1001 86380 86390 1
527671 99527671 1001 86380 86390 1
527466 99527466 1001 86380 86390 1
528241 99528241 1001 86380 86390 1
528177 99528177 1001 86380 86390 1
528106 99528106 1001 86380 86390 1
528747 99528747 1001 86380 86390 1
528713 99528713 1001 86380 86390 1
528755 99528755 1001 86380 86390 1
528617 99528617 1001 86380 86390 1
528669 99528669 1001 86380 86390 1
528315 99528315 1001 86380 86390 1
528964 99528964 1001 86380 86390 1
529040 99529040 1001 86380 86390 1
529411 99529411 1001 86380 86390 1
529450 99529450 1001 86380 86390 1
529289 99529289 1001 86380 86390 1
529291 99529291 1001 86380 86390 1
529242 99529242 1001 86380 86390 1
529230 99529230 1001 86380 86390 1
529205 99529205 1001 86380 86390 1
529235 99529235 1001 86380 86390 1
529819 99529819 1001 86380 86390 1
530399 99530399 1001 86380 86390 1
530443 99530443 1001 86380 86390 1
530348 99530348 1001 86380 86390 1
530272 99530272 1001 86380 86390 1
530306 99530306 1001 86380 86390 1
530091 99530091 1001 86380 86390 1
530043 99530043 1001 86380 86390 1
530709 99530709 1001 86380 86390 1
530687 99530687 1001 86380 86390 1
530690 99530690 1001 86380 86390 1
530755 99530755 1001 86380 86390 1
531253 99531253 1001 86380 86390 1
531123 99531123 1001 86380 86390 1
531091 99531091 1001 86380 86390 1
531171 99531171 1001 86380 86390 1
530990 99530990 1001 86380 86390 1
530878 99530878 1001 86380 86390 1
530908 99530908 1001 86380 86390 1
530767 99530767 1001 86380 86390 1
530845 99530845 1001 86380 86390 1
530949 99530949 1001 86380 86390 1
531548 99531548 1001 86380 86390 1
531384 99531384 1001 86380 86390 1
531397 99531397 1001 86380 86390 1
531504 99531504 1001 86380 86390 1
532206 99532206 1001 86380 86390 1
532020 99532020 1001 86380 86390 1
532060 99532060 1001 86380 86390 1
532126 99532126 1001 86380 86390 1
532012 99532012 1001 86380 86390 1
531797 99531797 1001 86380 86390 1
531908 99531908 1001 86380 86390 1
531717 99531717 1001 86380 86390 1
531592 99531592 1001 86380 86390 1
531777 99531777 1001 86380 86390 1
532285 99532285 1001 86380 86390 1
532352 99532352 1001 86380 86390 1
532213 99532213 1001 86380 86390 1
532306 99532306 1001 86380 86390 1
532981 99532981 1001 86380 86390 1
533029 99533029 1001 86380 86390 1
532904 99532904 1001 86380 86390 1
532943 99532943 1001 86380 86390 1
532945 99532945 1001 86380 86390 1
532869 99532869 1001 86380 86390 1
532791 99532791 1001 86380 86390 1
532819 99532819 1001 86380 86390 1
532477 99532477 1001 86380 86390 1
532491 99532491 1001 86380 86390 1
532566 99532566 1001 86380 86390 1
533123 99533123 1001 86380 86390 1
533085 99533085 1001 86380 86390 1
533078 99533078 1001 86380 86390 1
533759 99533759 1001 86380 86390 1
533671 99533671 1001 86380 86390 1
533752 99533752 1001 86380 86390 1
533780 99533780 1001 86380 86390 1
533588 99533588 1001 86380 86390 1
533495 99533495 1001 86380 86390 1
533369 99533369 1001 86380 86390 1
533270 99533270 1001 86380 86390 1
533400 99533400 1001 86380 86390 1
533377 99533377 1001 86380 86390 1
533287 99533287 1001 86380 86390 1
534022 99534022 1001 86380 86390 1
534300 99534300 1001 86380 86390 1
534326 99534326 1001 86380 86390 1
534447 99534447 1001 86380 86390 1
534305 99534305 1001 86380 86390 1
534271 99534271 1001 86380 86390 1
534139 99534139 1001 86380 86390 1
534838 99534838 1001 86380 86390 1
534730 99534730 1001 86380 86390 1
535379 99535379 1001 86380 86390 1
535137 99535137 1001 86380 86390 1
535146 99535146 1001 86380 86390 1
535576 99535576 1001 86380 86390 1
535693 99535693 1001 86380 86390 1
535604 99535604 1001 86380 86390 1
535682 99535682 1001 86380 86390 1
536318 99536318 1001 86380 86390 1
536139 99536139 1001 86380 86390 1
536326 99536326 1001 86380 86390 1
536192 99536192 1001 86380 86390 1
536285 99536285 1001 86380 86390 1
536015 99536015 1001 86380 86390 1
536034 99536034 1001 86380 86390 1
535858 99535858 1001 86380 86390 1
535781 99535781 1001 86380 86390 1
535784 99535784 1001 86380 86390 1
535772 99535772 1001 86380 86390 1
535824 99535824 1001 86380 86390 1
535790 99535790 1001 86380 86390 1
535894 99535894 1001 86380 86390 1
536461 99536461 1001 86380 86390 1
536962 99536962 1001 86380 86390 1
537091 99537091 1001 86380 86390 1
536867 99536867 1001 86380 86390 1
536806 99536806 1001 86380 86390 1
536801 99536801 1001 86380 86390 1
536943 99536943 1001 86380 86390 1
536619 99536619 1001 86380 86390 1
537280 99537280 1001 86380 86390 1
537231 99537231 1001 86380 86390 1
537311 99537311 1001 86380 86390 1
537234 99537234 1001 86380 86390 1
537938 99537938 1001 86380 86390 1
537901 99537901 1001 86380 86390 1
537865 99537865 1001 86380 86390 1
537842 99537842 1001 86380 86390 1
537869 99537869 1001 86380 86390 1
537685 99537685 1001 86380 86390 1
537455 99537455 1001 86380 86390 1
537457 99537457 1001 86380 86390 1
537548 99537548 1001 86380 86390 1
538065 99538065 1001 86380 86390 1
538002 99538002 1001 86380 86390 1
538815 99538815 1001 86380 86390 1
538667 99538667 1001 86380 86390 1
538706 99538706 1001 86380 86390 1
538806 99538806 1001 86380 86390 1
538549 99538549 1001 86380 86390 1
538518 99538518 1001 86380 86390 1
538301 99538301 1001 86380 86390 1
538212 99538212 1001 86380 86390 1
538240 99538240 1001 86380 86390 1
538829 99538829 1001 86380 86390 1
538909 99538909 1001 86380 86390 1
539525 99539525 1001 86380 86390 1
539556 99539556 1001 86380 86390 1
539532 99539532 1001 86380 86390 1
539415 99539415 1001 86380 86390 1
539278 99539278 1001 86380 86390 1
539193 99539193 1001 86380 86390 1
539135 99539135 1001 86380 86390 1
539722 99539722 1001 86380 86390 1
539788 99539788 1001 86380 86390 1
539738 99539738 1001 86380 86390 1
540067 99540067 1001 86380 86390 1
540188 99540188 1001 86380 86390 1
539977 99539977 1001 86380 86390 1
539874 99539874 1001 86380 86390 1
539966 99539966 1001 86380 86390 1
539942 99539942 1001 86380 86390 1
539930 99539930 1001 86380 86390 1
539995 99539995 1001 86380 86390 1
539931 99539931 1001 86380 86390 1
540038 99540038 1001 86380 86390 1
539935 99539935 1001 86380 86390 1
540646 99540646 1001 86380 86390 1
541091 99541091 1001 86380 86390 1
541144 99541144 1001 86380 86390 1
540936 99540936 1001 86380 86390 1
541009 99541009 1001 86380 86390 1
540711 99540711 1001 86380 86390 1
540794 99540794 1001 86380 86390 1
540722 99540722 1001 86380 86390 1
541460 99541460 1001 86380 86390 1
541318 99541318 1001 86380 86390 1
541425 99541425 1001 86380 86390 1
541426 99541426 1001 86380 86390 1
541349 99541349 1001 86380 86390 1
541428 99541428 1001 86380 86390 1
541418 99541418 1001 86380 86390 1
541758 99541758 1001 86380 86390 1
541914 99541914 1001 86380 86390 1
541806 99541806 1001 86380 86390 1
541728 99541728 1001 86380 86390 1
541631 99541631 1001 86380 86390 1
541567 99541567 1001 86380 86390 1
541506 99541506 1001 86380 86390 1
542311 99542311 1001 86380 86390 1
542883 99542883 1001 86380 86390 1
542872 99542872 1001 86380 86390 1
542875 99542875 1001 86380 86390 1
542801 99542801 1001 86380 86390 1
542638 99542638 1001 86380 86390 1
542717 99542717 1001 86380 86390 1
542656 99542656 1001 86380 86390 1
542644 99542644 1001 86380 86390 1
542379 99542379 1001 86380 86390 1
542420 99542420 1001 86380 86390 1
542970 99542970 1001 86380 86390 1
543022 99543022 1001 86380 86390 1
542985 99542985 1001 86380 86390 1
543015 99543015 1001 86380 86390 1
543028 99543028 1001 86380 86390 1
543644 99543644 1001 86380 86390 1
543632 99543632 1001 86380 86390 1
543725 99543725 1001 86380 86390 1
543203 99543203 1001 86380 86390 1
543153 99543153 1001 86380 86390 1
543322 99543322 1001 86380 86390 1
543913 99543913 1001 86380 86390 1
543774 99543774 1001 86380 86390 1
543958 99543958 1001 86380 86390 1
543936 99543936 1001 86380 86390 1
544482 99544482 1001 86380 86390 1
544446 99544446 1001 86380 86390 1
544428 99544428 1001 86380 86390 1
544393 99544393 1001 86380 86390 1
544310 99544310 1001 86380 86390 1
544069 99544069 1001 86380 86390 1
544031 99544031 1001 86380 86390 1
531550 983 1001 59178 59477 1
400123 99400123 1001 86380 86390 1
400402 99400402 1001 86380 86390 1
400345 99400345 1001 86380 86390 1
400368 99400368 1001 86380 86390 1
400629 99400629 1001 86380 86390 1
400859 99400859 1001 86380 86390 1
400917 99400917 1001 86380 86390 1
401284 99401284 1001 86380 86390 1
401402 99401402 1001 86380 86390 1
401558 99401558 1001 86380 86390 1
401854 99401854 1001 86380 86390 1
402118 99402118 1001 86380 86390 1
402224 99402224 1001 86380 86390 1
402378 99402378 1001 86380 86390 1
402559 99402559 1001 86380 86390 1
402796 99402796 1001 86380 86390 1
402990 99402990 1001 86380 86390 1
403010 99403010 1001 86380 86390 1
403120 99403120 1001 86380 86390 1
403176 99403176 1001 86380 86390 1
403322 99403322 1001 86380 86390 1
403325 99403325 1001 86380 86390 1
403330 99403330 1001 86380 86390 1
403418 99403418 1001 86380 86390 1
403458 99403458 1001 86380 86390 1
403488 99403488 1001 86380 86390 1
403571 99403571 1001 86380 86390 1
403756 99403756 1001 86380 86390 1
403918 99403918 1001 86380 86390 1
403833 99403833 1001 86380 86390 1
404135 99404135 1001 86380 86390 1
404092 99404092 1001 86380 86390 1
404221 99404221 1001 86380 86390 1
404196 99404196 1001 86380 86390 1
404275 99404275 1001 86380 86390 1
404588 99404588 1001 86380 86390 1
404804 99404804 1001 86380 86390 1
404875 99404875 1001 86380 86390 1
404905 99404905 1001 86380 86390 1
404972 99404972 1001 86380 86390 1
404926 99404926 1001 86380 86390 1
405274 99405274 1001 86380 86390 1
405387 99405387 1001 86380 86390 1
405511 99405511 1001 86380 86390 1
405738 99405738 1001 86380 86390 1
405869 99405869 1001 86380 86390 1
405917 99405917 1001 86380 86390 1
406024 99406024 1001 86380 86390 1
406243 99406243 1001 86380 86390 1
406259 99406259 1001 86380 86390 1
406366 99406366 1001 86380 86390 1
406486 99406486 1001 86380 86390 1
406807 99406807 1001 86380 86390 1
407102 99407102 1001 86380 86390 1
407171 99407171 1001 86380 86390 1
407149 99407149 1001 86380 86390 1
407446 99407446 1001 86380 86390 1
407619 99407619 1001 86380 86390 1
407838 99407838 1001 86380 86390 1
408183 99408183 1001 86380 86390 1
408477 99408477 1001 86380 86390 1
408517 99408517 1001 86380 86390 1
408525 99408525 1001 86380 86390 1
408622 99408622 1001 86380 86390 1
408608 99408608 1001 86380 86390 1
408599 99408599 1001 86380 86390 1
408875 99408875 1001 86380 86390 1
408879 99408879 1001 86380 86390 1
408906 99408906 1001 86380 86390 1
409039 99409039 1001 86380 86390 1
409094 99409094 1001 86380 86390 1
409138 99409138 1001 86380 86390 1
409366 99409366 1001 86380 86390 1
409194 99409194 1001 86380 86390 1
409518 99409518 1001 86380 86390 1
409522 99409522 1001 86380 86390 1
409569 99409569 1001 86380 86390 1
409616 99409616 1001 86380 86390 1
409957 99409957 1001 86380 86390 1
409940 99409940 1001 86380 86390 1
409964 99409964 1001 86380 86390 1
409994 99409994 1001 86380 86390 1
410199 99410199 1001 86380 86390 1
410268 99410268 1001 86380 86390 1
410416 99410416 1001 86380 86390 1
410515 99410515 1001 86380 86390 1
410598 99410598 1001 86380 86390 1
410686 99410686 1001 86380 86390 1
410731 99410731 1001 86380 86390 1
410849 99410849 1001 86380 86390 1
411215 99411215 1001 86380 86390 1
411342 99411342 1001 86380 86390 1
411567 99411567 1001 86380 86390 1
411547 99411547 1001 86380 86390 1
411615 99411615 1001 86380 86390 1
411955 99411955 1001 86380 86390 1
412105 99412105 1001 86380 86390 1
413648 99413648 1001 86380 86390 1
413297 99413297 1001 86380 86390 1
413321 99413321 1001 86380 86390 1
413341 99413341 1001 86380 86390 1
413533 99413533 1001 86380 86390 1
413538 99413538 1001 86380 86390 1
413614 99413614 1001 86380 86390 1
413417 99413417 1001 86380 86390 1
412757 99412757 1001 86380 86390 1
412795 99412795 1001 86380 86390 1
413921 99413921 1001 86380 86390 1
413736 99413736 1001 86380 86390 1
414947 99414947 1001 86380 86390 1
415295 99415295 1001 86380 86390 1
414508 99414508 1001 86380 86390 1
414577 99414577 1001 86380 86390 1
414809 99414809 1001 86380 86390 1
414198 99414198 1001 86380 86390 1
414248 99414248 1001 86380 86390 1
414381 99414381 1001 86380 86390 1
414430 99414430 1001 86380 86390 1
414218 99414218 1001 86380 86390 1
414391 99414391 1001 86380 86390 1
414174 99414174 1001 86380 86390 1
415671 99415671 1001 86380 86390 1
415585 99415585 1001 86380 86390 1
415519 99415519 1001 86380 86390 1
416782 99416782 1001 86380 86390 1
416930 99416930 1001 86380 86390 1
416887 99416887 1001 86380 86390 1
416776 99416776 1001 86380 86390 1
416901 99416901 1001 86380 86390 1
416608 99416608 1001 86380 86390 1
416255 99416255 1001 86380 86390 1
416189 99416189 1001 86380 86390 1
416538 99416538 1001 86380 86390 1
415786 99415786 1001 86380 86390 1
415756 99415756 1001 86380 86390 1
416098 99416098 1001 86380 86390 1
415941 99415941 1001 86380 86390 1
416106 99416106 1001 86380 86390 1
416031 99416031 1001 86380 86390 1
417123 99417123 1001 86380 86390 1
417251 99417251 1001 86380 86390 1
417325 99417325 1001 86380 86390 1
417252 99417252 1001 86380 86390 1
417544 99417544 1001 86380 86390 1
417588 99417588 1001 86380 86390 1
417441 99417441 1001 86380 86390 1
418796 99418796 1001 86380 86390 1
418703 99418703 1001 86380 86390 1
418661 99418661 1001 86380 86390 1
418594 99418594 1001 86380 86390 1
418248 99418248 1001 86380 86390 1
418065 99418065 1001 86380 86390 1
418093 99418093 1001 86380 86390 1
418002 99418002 1001 86380 86390 1
417884 99417884 1001 86380 86390 1
418853 99418853 1001 86380 86390 1
419084 99419084 1001 86380 86390 1
419147 99419147 1001 86380 86390 1
418947 99418947 1001 86380 86390 1
418948 99418948 1001 86380 86390 1
419097 99419097 1001 86380 86390 1
420217 99420217 1001 86380 86390 1
420190 99420190 1001 86380 86390 1
420146 99420146 1001 86380 86390 1
419698 99419698 1001 86380 86390 1
420030 99420030 1001 86380 86390 1
419491 99419491 1001 86380 86390 1
419630 99419630 1001 86380 86390 1
419524 99419524 1001 86380 86390 1
419282 99419282 1001 86380 86390 1
420564 99420564 1001 86380 86390 1
420750 99420750 1001 86380 86390 1
420799 99420799 1001 86380 86390 1
420581 99420581 1001 86380 86390 1
421792 99421792 1001 86380 86390 1
421298 99421298 1001 86380 86390 1
421465 99421465 1001 86380 86390 1
421632 99421632 1001 86380 86390 1
421534 99421534 1001 86380 86390 1
421022 99421022 1001 86380 86390 1
422142 99422142 1001 86380 86390 1
422384 99422384 1001 86380 86390 1
422504 99422504 1001 86380 86390 1
422121 99422121 1001 86380 86390 1
423709 99423709 1001 86380 86390 1
423638 99423638 1001 86380 86390 1
423137 99423137 1001 86380 86390 1
423205 99423205 1001 86380 86390 1
422889 99422889 1001 86380 86390 1
422567 99422567 1001 86380 86390 1
424100 99424100 1001 86380 86390 1
423924 99423924 1001 86380 86390 1
423837 99423837 1001 86380 86390 1
424110 99424110 1001 86380 86390 1
425081 99425081 1001 86380 86390 1
425015 99425015 1001 86380 86390 1
424967 99424967 1001 86380 86390 1
424625 99424625 1001 86380 86390 1
424870 99424870 1001 86380 86390 1
424345 99424345 1001 86380 86390 1
424166 99424166 1001 86380 86390 1
425827 99425827 1001 86380 86390 1
425641 99425641 1001 86380 86390 1
426873 99426873 1001 86380 86390 1
426999 99426999 1001 86380 86390 1
426397 99426397 1001 86380 86390 1
426427 99426427 1001 86380 86390 1
426668 99426668 1001 86380 86390 1
426456 99426456 1001 86380 86390 1
426608 99426608 1001 86380 86390 1
426015 99426015 1001 86380 86390 1
426022 99426022 1001 86380 86390 1
426258 99426258 1001 86380 86390 1
426029 99426029 1001 86380 86390 1
425886 99425886 1001 86380 86390 1
428550 99428550 1001 86380 86390 1
428659 99428659 1001 86380 86390 1
428465 99428465 1001 86380 86390 1
428048 99428048 1001 86380 86390 1
428317 99428317 1001 86380 86390 1
427567 99427567 1001 86380 86390 1
427692 99427692 1001 86380 86390 1
427808 99427808 1001 86380 86390 1
428929 99428929 1001 86380 86390 1
429141 99429141 1001 86380 86390 1
428905 99428905 1001 86380 86390 1
430192 99430192 1001 86380 86390 1
430125 99430125 1001 86380 86390 1
429973 99429973 1001 86380 86390 1
430291 99430291 1001 86380 86390 1
429781 99429781 1001 86380 86390 1
429835 99429835 1001 86380 86390 1
429729 99429729 1001 86380 86390 1
429612 99429612 1001 86380 86390 1
429433 99429433 1001 86380 86390 1
429260 99429260 1001 86380 86390 1
429238 99429238 1001 86380 86390 1
429542 99429542 1001 86380 86390 1
429543 99429543 1001 86380 86390 1
430822 99430822 1001 86380 86390 1
430554 99430554 1001 86380 86390 1
431900 99431900 1001 86380 86390 1
431976 99431976 1001 86380 86390 1
431955 99431955 1001 86380 86390 1
431670 99431670 1001 86380 86390 1
431376 99431376 1001 86380 86390 1
431560 99431560 1001 86380 86390 1
431501 99431501 1001 86380 86390 1
431605 99431605 1001 86380 86390 1
430925 99430925 1001 86380 86390 1
430952 99430952 1001 86380 86390 1
431188 99431188 1001 86380 86390 1
432123 99432123 1001 86380 86390 1
433489 99433489 1001 86380 86390 1
433055 99433055 1001 86380 86390 1
432980 99432980 1001 86380 86390 1
433313 99433313 1001 86380 86390 1
432553 99432553 1001 86380 86390 1
432558 99432558 1001 86380 86390 1
432538 99432538 1001 86380 86390 1
434037 99434037 1001 86380 86390 1
432492 99432492 1001 86380 86390 1
433804 99433804 1001 86380 86390 1
433958 99433958 1001 86380 86390 1
435157 99435157 1001 86380 86390 1
435326 99435326 1001 86380 86390 1
435069 99435069 1001 86380 86390 1
435273 99435273 1001 86380 86390 1
434871 99434871 1001 86380 86390 1
434850 99434850 1001 86380 86390 1
434767 99434767 1001 86380 86390 1
434833 99434833 1001 86380 86390 1
434699 99434699 1001 86380 86390 1
434839 99434839 1001 86380 86390 1
434590 99434590 1001 86380 86390 1
434324 99434324 1001 86380 86390 1
434520 99434520 1001 86380 86390 1
434218 99434218 1001 86380 86390 1
434249 99434249 1001 86380 86390 1
435630 99435630 1001 86380 86390 1
435716 99435716 1001 86380 86390 1
435538 99435538 1001 86380 86390 1
435755 99435755 1001 86380 86390 1
436879 99436879 1001 86380 86390 1
436548 99436548 1001 86380 86390 1
436356 99436356 1001 86380 86390 1
436377 99436377 1001 86380 86390 1
436339 99436339 1001 86380 86390 1
436291 99436291 1001 86380 86390 1
436314 99436314 1001 86380 86390 1
436172 99436172 1001 86380 86390 1
437344 99437344 1001 86380 86390 1
300070 99300070 1001 86380 86390 1
300045 99300045 1001 86380 86390 1
300009 99300009 1001 86380 86390 1
300075 99300075 1001 86380 86390 1
300089 99300089 1001 86380 86390 1
437286 99437286 1001 86380 86390 1
300027 99300027 1001 86380 86390 1
300080 99300080 1001 86380 86390 1
300666 99300666 1001 86380 86390 1
300631 99300631 1001 86380 86390 1
300644 99300644 1001 86380 86390 1
300568 99300568 1001 86380 86390 1
300624 99300624 1001 86380 86390 1
300512 99300512 1001 86380 86390 1
300520 99300520 1001 86380 86390 1
300365 99300365 1001 86380 86390 1
300304 99300304 1001 86380 86390 1
300155 99300155 1001 86380 86390 1
300752 99300752 1001 86380 86390 1
300781 99300781 1001 86380 86390 1
300757 99300757 1001 86380 86390 1
300874 99300874 1001 86380 86390 1
301384 99301384 1001 86380 86390 1
301436 99301436 1001 86380 86390 1
301501 99301501 1001 86380 86390 1
301549 99301549 1001 86380 86390 1
301234 99301234 1001 86380 86390 1
301172 99301172 1001 86380 86390 1
301147 99301147 1001 86380 86390 1
300941 99300941 1001 86380 86390 1
301556 99301556 1001 86380 86390 1
301742 99301742 1001 86380 86390 1
302292 99302292 1001 86380 86390 1
302272 99302272 1001 86380 86390 1
302221 99302221 1001 86380 86390 1
302276 99302276 1001 86380 86390 1
302104 99302104 1001 86380 86390 1
301954 99301954 1001 86380 86390 1
302457 99302457 1001 86380 86390 1
303174 99303174 1001 86380 86390 1
303043 99303043 1001 86380 86390 1
303185 99303185 1001 86380 86390 1
303035 99303035 1001 86380 86390 1
303061 99303061 1001 86380 86390 1
303129 99303129 1001 86380 86390 1
302872 99302872 1001 86380 86390 1
302801 99302801 1001 86380 86390 1
302971 99302971 1001 86380 86390 1
302934 99302934 1001 86380 86390 1
302645 99302645 1001 86380 86390 1
302728 99302728 1001 86380 86390 1
303366 99303366 1001 86380 86390 1
303849 99303849 1001 86380 86390 1
304026 99304026 1001 86380 86390 1
303773 99303773 1001 86380 86390 1
303455 99303455 1001 86380 86390 1
303560 99303560 1001 86380 86390 1
303484 99303484 1001 86380 86390 1
303537 99303537 1001 86380 86390 1
303476 99303476 1001 86380 86390 1
304237 99304237 1001 86380 86390 1
304186 99304186 1001 86380 86390 1
304136 99304136 1001 86380 86390 1
304072 99304072 1001 86380 86390 1
304114 99304114 1001 86380 86390 1
304169 99304169 1001 86380 86390 1
304053 99304053 1001 86380 86390 1
304711 99304711 1001 86380 86390 1
304701 99304701 1001 86380 86390 1
304664 99304664 1001 86380 86390 1
304527 99304527 1001 86380 86390 1
304579 99304579 1001 86380 86390 1
304598 99304598 1001 86380 86390 1
304389 99304389 1001 86380 86390 1
304428 99304428 1001 86380 86390 1
305064 99305064 1001 86380 86390 1
304989 99304989 1001 86380 86390 1
304655 99304655 1001 86380 86390 1
304887 99304887 1001 86380 86390 1
305010 99305010 1001 86380 86390 1
305575 99305575 1001 86380 86390 1
305628 99305628 1001 86380 86390 1
305403 99305403 1001 86380 86390 1
305274 99305274 1001 86380 86390 1
500094 99500094 1001 86380 86390 1
500148 99500148 1001 86380 86390 1
500176 99500176 1001 86380 86390 1
500685 99500685 1001 86380 86390 1
500675 99500675 1001 86380 86390 1
500664 99500664 1001 86380 86390 1
500656 99500656 1001 86380 86390 1
500498 99500498 1001 86380 86390 1
500511 99500511 1001 86380 86390 1
500420 99500420 1001 86380 86390 1
500217 99500217 1001 86380 86390 1
501011 99501011 1001 86380 86390 1
500936 99500936 1001 86380 86390 1
500913 99500913 1001 86380 86390 1
501434 99501434 1001 86380 86390 1
501409 99501409 1001 86380 86390 1
501361 99501361 1001 86380 86390 1
501246 99501246 1001 86380 86390 1
501164 99501164 1001 86380 86390 1
501180 99501180 1001 86380 86390 1
501025 99501025 1001 86380 86390 1
501082 99501082 1001 86380 86390 1
501807 99501807 1001 86380 86390 1
502352 99502352 1001 86380 86390 1
502296 99502296 1001 86380 86390 1
502241 99502241 1001 86380 86390 1
502166 99502166 1001 86380 86390 1
502064 99502064 1001 86380 86390 1
501949 99501949 1001 86380 86390 1
501951 99501951 1001 86380 86390 1
501921 99501921 1001 86380 86390 1
502613 99502613 1001 86380 86390 1
502653 99502653 1001 86380 86390 1
503231 99503231 1001 86380 86390 1
503158 99503158 1001 86380 86390 1
503250 99503250 1001 86380 86390 1
502957 99502957 1001 86380 86390 1
503064 99503064 1001 86380 86390 1
502790 99502790 1001 86380 86390 1
502688 99502688 1001 86380 86390 1
502870 99502870 1001 86380 86390 1
502715 99502715 1001 86380 86390 1
502846 99502846 1001 86380 86390 1
502782 99502782 1001 86380 86390 1
502719 99502719 1001 86380 86390 1
502761 99502761 1001 86380 86390 1
504080 99504080 1001 86380 86390 1
504033 99504033 1001 86380 86390 1
504021 99504021 1001 86380 86390 1
503974 99503974 1001 86380 86390 1
503962 99503962 1001 86380 86390 1
504001 99504001 1001 86380 86390 1
504113 99504113 1001 86380 86390 1
503771 99503771 1001 86380 86390 1
503876 99503876 1001 86380 86390 1
503721 99503721 1001 86380 86390 1
503840 99503840 1001 86380 86390 1
503727 99503727 1001 86380 86390 1
503601 99503601 1001 86380 86390 1
503654 99503654 1001 86380 86390 1
503606 99503606 1001 86380 86390 1
503697 99503697 1001 86380 86390 1
503555 99503555 1001 86380 86390 1
504120 99504120 1001 86380 86390 1
504267 99504267 1001 86380 86390 1
504295 99504295 1001 86380 86390 1
504854 99504854 1001 86380 86390 1
504845 99504845 1001 86380 86390 1
504693 99504693 1001 86380 86390 1
504658 99504658 1001 86380 86390 1
504607 99504607 1001 86380 86390 1
504556 99504556 1001 86380 86390 1
504388 99504388 1001 86380 86390 1
504467 99504467 1001 86380 86390 1
504484 99504484 1001 86380 86390 1
504499 99504499 1001 86380 86390 1
504449 99504449 1001 86380 86390 1
504476 99504476 1001 86380 86390 1
504994 99504994 1001 86380 86390 1
504986 99504986 1001 86380 86390 1
504960 99504960 1001 86380 86390 1
505091 99505091 1001 86380 86390 1
505104 99505104 1001 86380 86390 1
505121 99505121 1001 86380 86390 1
505706 99505706 1001 86380 86390 1
505656 99505656 1001 86380 86390 1
505646 99505646 1001 86380 86390 1
505753 99505753 1001 86380 86390 1
505539 99505539 1001 86380 86390 1
505469 99505469 1001 86380 86390 1
505248 99505248 1001 86380 86390 1
505265 99505265 1001 86380 86390 1
505771 99505771 1001 86380 86390 1
505879 99505879 1001 86380 86390 1
506431 99506431 1001 86380 86390 1
506382 99506382 1001 86380 86390 1
506216 99506216 1001 86380 86390 1
506388 99506388 1001 86380 86390 1
506221 99506221 1001 86380 86390 1
506120 99506120 1001 86380 86390 1
506011 99506011 1001 86380 86390 1
506779 99506779 1001 86380 86390 1
507385 99507385 1001 86380 86390 1
507283 99507283 1001 86380 86390 1
507105 99507105 1001 86380 86390 1
507159 99507159 1001 86380 86390 1
507083 99507083 1001 86380 86390 1
507022 99507022 1001 86380 86390 1
506970 99506970 1001 86380 86390 1
506996 99506996 1001 86380 86390 1
506821 99506821 1001 86380 86390 1
506802 99506802 1001 86380 86390 1
507439 99507439 1001 86380 86390 1
507584 99507584 1001 86380 86390 1
508204 99508204 1001 86380 86390 1
508239 99508239 1001 86380 86390 1
508080 99508080 1001 86380 86390 1
507878 99507878 1001 86380 86390 1
507982 99507982 1001 86380 86390 1
507944 99507944 1001 86380 86390 1
507669 99507669 1001 86380 86390 1
507703 99507703 1001 86380 86390 1
507807 99507807 1001 86380 86390 1
508415 99508415 1001 86380 86390 1
508369 99508369 1001 86380 86390 1
508447 99508447 1001 86380 86390 1
508359 99508359 1001 86380 86390 1
508308 99508308 1001 86380 86390 1
508425 99508425 1001 86380 86390 1
508439 99508439 1001 86380 86390 1
508883 99508883 1001 86380 86390 1
508936 99508936 1001 86380 86390 1
508963 99508963 1001 86380 86390 1
509022 99509022 1001 86380 86390 1
508972 99508972 1001 86380 86390 1
508795 99508795 1001 86380 86390 1
508737 99508737 1001 86380 86390 1
508648 99508648 1001 86380 86390 1
508534 99508534 1001 86380 86390 1
508548 99508548 1001 86380 86390 1
508461 99508461 1001 86380 86390 1
508565 99508565 1001 86380 86390 1
508568 99508568 1001 86380 86390 1
509101 99509101 1001 86380 86390 1
509273 99509273 1001 86380 86390 1
509185 99509185 1001 86380 86390 1
509096 99509096 1001 86380 86390 1
509785 99509785 1001 86380 86390 1
509870 99509870 1001 86380 86390 1
509832 99509832 1001 86380 86390 1
509683 99509683 1001 86380 86390 1
509658 99509658 1001 86380 86390 1
509548 99509548 1001 86380 86390 1
509653 99509653 1001 86380 86390 1
509386 99509386 1001 86380 86390 1
509399 99509399 1001 86380 86390 1
509313 99509313 1001 86380 86390 1
509447 99509447 1001 86380 86390 1
509486 99509486 1001 86380 86390 1
509292 99509292 1001 86380 86390 1
509937 99509937 1001 86380 86390 1
509951 99509951 1001 86380 86390 1
510035 99510035 1001 86380 86390 1
509984 99509984 1001 86380 86390 1
510677 99510677 1001 86380 86390 1
510592 99510592 1001 86380 86390 1
510619 99510619 1001 86380 86390 1
510714 99510714 1001 86380 86390 1
510483 99510483 1001 86380 86390 1
510408 99510408 1001 86380 86390 1
510338 99510338 1001 86380 86390 1
510417 99510417 1001 86380 86390 1
510127 99510127 1001 86380 86390 1
510194 99510194 1001 86380 86390 1
510897 99510897 1001 86380 86390 1
510810 99510810 1001 86380 86390 1
511505 99511505 1001 86380 86390 1
511422 99511422 1001 86380 86390 1
511397 99511397 1001 86380 86390 1
511263 99511263 1001 86380 86390 1
511199 99511199 1001 86380 86390 1
511191 99511191 1001 86380 86390 1
511165 99511165 1001 86380 86390 1
511603 99511603 1001 86380 86390 1
511685 99511685 1001 86380 86390 1
511609 99511609 1001 86380 86390 1
511701 99511701 1001 86380 86390 1
512182 99512182 1001 86380 86390 1
512211 99512211 1001 86380 86390 1
512036 99512036 1001 86380 86390 1
511942 99511942 1001 86380 86390 1
511801 99511801 1001 86380 86390 1
511789 99511789 1001 86380 86390 1
511924 99511924 1001 86380 86390 1
511950 99511950 1001 86380 86390 1
511834 99511834 1001 86380 86390 1
512432 99512432 1001 86380 86390 1
512464 99512464 1001 86380 86390 1
513111 99513111 1001 86380 86390 1
513150 99513150 1001 86380 86390 1
512910 99512910 1001 86380 86390 1
512965 99512965 1001 86380 86390 1
512876 99512876 1001 86380 86390 1
512929 99512929 1001 86380 86390 1
512852 99512852 1001 86380 86390 1
512623 99512623 1001 86380 86390 1
512678 99512678 1001 86380 86390 1
512681 99512681 1001 86380 86390 1
512746 99512746 1001 86380 86390 1
512696 99512696 1001 86380 86390 1
512635 99512635 1001 86380 86390 1
513246 99513246 1001 86380 86390 1
513272 99513272 1001 86380 86390 1
513867 99513867 1001 86380 86390 1
513972 99513972 1001 86380 86390 1
514011 99514011 1001 86380 86390 1
513992 99513992 1001 86380 86390 1
513638 99513638 1001 86380 86390 1
513809 99513809 1001 86380 86390 1
513628 99513628 1001 86380 86390 1
513746 99513746 1001 86380 86390 1
513811 99513811 1001 86380 86390 1
513734 99513734 1001 86380 86390 1
513545 99513545 1001 86380 86390 1
514068 99514068 1001 86380 86390 1
514096 99514096 1001 86380 86390 1
514035 99514035 1001 86380 86390 1
514165 99514165 1001 86380 86390 1
514040 99514040 1001 86380 86390 1
514846 99514846 1001 86380 86390 1
514850 99514850 1001 86380 86390 1
514602 99514602 1001 86380 86390 1
514502 99514502 1001 86380 86390 1
514251 99514251 1001 86380 86390 1
514345 99514345 1001 86380 86390 1
514347 99514347 1001 86380 86390 1
514297 99514297 1001 86380 86390 1
515030 99515030 1001 86380 86390 1
514889 99514889 1001 86380 86390 1
515609 99515609 1001 86380 86390 1
515513 99515513 1001 86380 86390 1
515675 99515675 1001 86380 86390 1
515478 99515478 1001 86380 86390 1
515415 99515415 1001 86380 86390 1
515301 99515301 1001 86380 86390 1
515419 99515419 1001 86380 86390 1
515114 99515114 1001 86380 86390 1
515179 99515179 1001 86380 86390 1
515180 99515180 1001 86380 86390 1
515071 99515071 1001 86380 86390 1
515189 99515189 1001 86380 86390 1
515875 99515875 1001 86380 86390 1
515721 99515721 1001 86380 86390 1
515685 99515685 1001 86380 86390 1
515701 99515701 1001 86380 86390 1
515715 99515715 1001 86380 86390 1
515717 99515717 1001 86380 86390 1
515872 99515872 1001 86380 86390 1
515691 99515691 1001 86380 86390 1
516460 99516460 1001 86380 86390 1
516386 99516386 1001 86380 86390 1
516268 99516268 1001 86380 86390 1
516117 99516117 1001 86380 86390 1
516118 99516118 1001 86380 86390 1
516302 99516302 1001 86380 86390 1
515893 99515893 1001 86380 86390 1
515946 99515946 1001 86380 86390 1
516003 99516003 1001 86380 86390 1
516042 99516042 1001 86380 86390 1
515914 99515914 1001 86380 86390 1
516671 99516671 1001 86380 86390 1
516685 99516685 1001 86380 86390 1
516532 99516532 1001 86380 86390 1
517307 99517307 1001 86380 86390 1
517147 99517147 1001 86380 86390 1
517332 99517332 1001 86380 86390 1
516989 99516989 1001 86380 86390 1
517054 99517054 1001 86380 86390 1
517010 99517010 1001 86380 86390 1
517127 99517127 1001 86380 86390 1
517064 99517064 1001 86380 86390 1
516719 99516719 1001 86380 86390 1
516919 99516919 1001 86380 86390 1
516869 99516869 1001 86380 86390 1
517503 99517503 1001 86380 86390 1
517339 99517339 1001 86380 86390 1
517470 99517470 1001 86380 86390 1
518088 99518088 1001 86380 86390 1
518079 99518079 1001 86380 86390 1
517895 99517895 1001 86380 86390 1
517580 99517580 1001 86380 86390 1
517683 99517683 1001 86380 86390 1
517749 99517749 1001 86380 86390 1
517674 99517674 1001 86380 86390 1
517642 99517642 1001 86380 86390 1
518220 99518220 1001 86380 86390 1
518184 99518184 1001 86380 86390 1
518872 99518872 1001 86380 86390 1
518821 99518821 1001 86380 86390 1
518927 99518927 1001 86380 86390 1
518973 99518973 1001 86380 86390 1
518946 99518946 1001 86380 86390 1
518934 99518934 1001 86380 86390 1
518909 99518909 1001 86380 86390 1
518706 99518706 1001 86380 86390 1
518498 99518498 1001 86380 86390 1
518424 99518424 1001 86380 86390 1
519141 99519141 1001 86380 86390 1
519039 99519039 1001 86380 86390 1
519119 99519119 1001 86380 86390 1
519018 99519018 1001 86380 86390 1
519165 99519165 1001 86380 86390 1
519675 99519675 1001 86380 86390 1
519653 99519653 1001 86380 86390 1
519758 99519758 1001 86380 86390 1
519609 99519609 1001 86380 86390 1
519197 99519197 1001 86380 86390 1
519277 99519277 1001 86380 86390 1
520615 99520615 1001 86380 86390 1
520544 99520544 1001 86380 86390 1
520548 99520548 1001 86380 86390 1
520428 99520428 1001 86380 86390 1
520073 99520073 1001 86380 86390 1
520164 99520164 1001 86380 86390 1
520038 99520038 1001 86380 86390 1
520184 99520184 1001 86380 86390 1
520122 99520122 1001 86380 86390 1
520808 99520808 1001 86380 86390 1
520669 99520669 1001 86380 86390 1
520724 99520724 1001 86380 86390 1
521340 99521340 1001 86380 86390 1
521371 99521371 1001 86380 86390 1
521198 99521198 1001 86380 86390 1
521135 99521135 1001 86380 86390 1
521091 99521091 1001 86380 86390 1
521195 99521195 1001 86380 86390 1
521019 99521019 1001 86380 86390 1
520981 99520981 1001 86380 86390 1
520879 99520879 1001 86380 86390 1
521494 99521494 1001 86380 86390 1
521624 99521624 1001 86380 86390 1
522173 99522173 1001 86380 86390 1
522135 99522135 1001 86380 86390 1
522254 99522254 1001 86380 86390 1
522035 99522035 1001 86380 86390 1
522001 99522001 1001 86380 86390 1
522057 99522057 1001 86380 86390 1
521684 99521684 1001 86380 86390 1
521738 99521738 1001 86380 86390 1
521803 99521803 1001 86380 86390 1
521727 99521727 1001 86380 86390 1
522380 99522380 1001 86380 86390 1
522397 99522397 1001 86380 86390 1
522450 99522450 1001 86380 86390 1
522453 99522453 1001 86380 86390 1
523004 99523004 1001 86380 86390 1
523036 99523036 1001 86380 86390 1
523075 99523075 1001 86380 86390 1
522765 99522765 1001 86380 86390 1
522713 99522713 1001 86380 86390 1
523167 99523167 1001 86380 86390 1
523121 99523121 1001 86380 86390 1
523318 99523318 1001 86380 86390 1
523293 99523293 1001 86380 86390 1
523231 99523231 1001 86380 86390 1
523756 99523756 1001 86380 86390 1
523747 99523747 1001 86380 86390 1
523813 99523813 1001 86380 86390 1
523584 99523584 1001 86380 86390 1
523699 99523699 1001 86380 86390 1
523392 99523392 1001 86380 86390 1
523482 99523482 1001 86380 86390 1
523382 99523382 1001 86380 86390 1
523360 99523360 1001 86380 86390 1
523361 99523361 1001 86380 86390 1
523335 99523335 1001 86380 86390 1
524008 99524008 1001 86380 86390 1
523741 99523741 1001 86380 86390 1
524656 99524656 1001 86380 86390 1
524631 99524631 1001 86380 86390 1
524645 99524645 1001 86380 86390 1
524585 99524585 1001 86380 86390 1
524703 99524703 1001 86380 86390 1
524386 99524386 1001 86380 86390 1
524399 99524399 1001 86380 86390 1
524556 99524556 1001 86380 86390 1
524531 99524531 1001 86380 86390 1
524418 99524418 1001 86380 86390 1
524190 99524190 1001 86380 86390 1
524191 99524191 1001 86380 86390 1
524259 99524259 1001 86380 86390 1
524248 99524248 1001 86380 86390 1
524240 99524240 1001 86380 86390 1
524897 99524897 1001 86380 86390 1
524860 99524860 1001 86380 86390 1
524921 99524921 1001 86380 86390 1
525559 99525559 1001 86380 86390 1
525597 99525597 1001 86380 86390 1
525355 99525355 1001 86380 86390 1
525345 99525345 1001 86380 86390 1
524990 99524990 1001 86380 86390 1
525029 99525029 1001 86380 86390 1
524992 99524992 1001 86380 86390 1
525048 99525048 1001 86380 86390 1
525101 99525101 1001 86380 86390 1
525182 99525182 1001 86380 86390 1
525801 99525801 1001 86380 86390 1
525715 99525715 1001 86380 86390 1
525680 99525680 1001 86380 86390 1
525783 99525783 1001 86380 86390 1
525694 99525694 1001 86380 86390 1
525786 99525786 1001 86380 86390 1
525618 99525618 1001 86380 86390 1
526220 99526220 1001 86380 86390 1
526324 99526324 1001 86380 86390 1
526344 99526344 1001 86380 86390 1
526130 99526130 1001 86380 86390 1
526111 99526111 1001 86380 86390 1
526203 99526203 1001 86380 86390 1
526152 99526152 1001 86380 86390 1
525996 99525996 1001 86380 86390 1
525804 99525804 1001 86380 86390 1
525897 99525897 1001 86380 86390 1
525820 99525820 1001 86380 86390 1
525865 99525865 1001 86380 86390 1
526614 99526614 1001 86380 86390 1
526539 99526539 1001 86380 86390 1
526451 99526451 1001 86380 86390 1
527158 99527158 1001 86380 86390 1
526992 99526992 1001 86380 86390 1
526876 99526876 1001 86380 86390 1
527023 99527023 1001 86380 86390 1
526938 99526938 1001 86380 86390 1
527017 99527017 1001 86380 86390 1
526760 99526760 1001 86380 86390 1
526649 99526649 1001 86380 86390 1
527337 99527337 1001 86380 86390 1
527297 99527297 1001 86380 86390 1
527258 99527258 1001 86380 86390 1
527883 99527883 1001 86380 86390 1
527910 99527910 1001 86380 86390 1
527889 99527889 1001 86380 86390 1
528060 99528060 1001 86380 86390 1
527930 99527930 1001 86380 86390 1
527881 99527881 1001 86380 86390 1
527859 99527859 1001 86380 86390 1
527705 99527705 1001 86380 86390 1
527493 99527493 1001 86380 86390 1
527499 99527499 1001 86380 86390 1
527659 99527659 1001 86380 86390 1
528228 99528228 1001 86380 86390 1
528204 99528204 1001 86380 86390 1
528092 99528092 1001 86380 86390 1
528183 99528183 1001 86380 86390 1
528212 99528212 1001 86380 86390 1
528765 99528765 1001 86380 86390 1
528856 99528856 1001 86380 86390 1
528772 99528772 1001 86380 86390 1
528494 99528494 1001 86380 86390 1
528512 99528512 1001 86380 86390 1
528694 99528694 1001 86380 86390 1
528424 99528424 1001 86380 86390 1
528422 99528422 1001 86380 86390 1
528448 99528448 1001 86380 86390 1
528977 99528977 1001 86380 86390 1
529020 99529020 1001 86380 86390 1
528957 99528957 1001 86380 86390 1
529034 99529034 1001 86380 86390 1
529035 99529035 1001 86380 86390 1
529526 99529526 1001 86380 86390 1
529590 99529590 1001 86380 86390 1
529663 99529663 1001 86380 86390 1
529335 99529335 1001 86380 86390 1
529491 99529491 1001 86380 86390 1
529429 99529429 1001 86380 86390 1
529185 99529185 1001 86380 86390 1
529310 99529310 1001 86380 86390 1
529273 99529273 1001 86380 86390 1
529803 99529803 1001 86380 86390 1
529909 99529909 1001 86380 86390 1
529846 99529846 1001 86380 86390 1
529771 99529771 1001 86380 86390 1
530386 99530386 1001 86380 86390 1
530522 99530522 1001 86380 86390 1
530416 99530416 1001 86380 86390 1
530391 99530391 1001 86380 86390 1
530384 99530384 1001 86380 86390 1
530309 99530309 1001 86380 86390 1
530320 99530320 1001 86380 86390 1
530063 99530063 1001 86380 86390 1
530041 99530041 1001 86380 86390 1
529951 99529951 1001 86380 86390 1
530006 99530006 1001 86380 86390 1
530631 99530631 1001 86380 86390 1
530670 99530670 1001 86380 86390 1
530350 99530350 1001 86380 86390 1
530692 99530692 1001 86380 86390 1
530757 99530757 1001 86380 86390 1
531324 99531324 1001 86380 86390 1
531073 99531073 1001 86380 86390 1
530863 99530863 1001 86380 86390 1
530902 99530902 1001 86380 86390 1
530869 99530869 1001 86380 86390 1
531482 99531482 1001 86380 86390 1
532124 99532124 1001 86380 86390 1
532001 99532001 1001 86380 86390 1
531967 99531967 1001 86380 86390 1
531869 99531869 1001 86380 86390 1
532358 99532358 1001 86380 86390 1
532217 99532217 1001 86380 86390 1
532401 99532401 1001 86380 86390 1
532881 99532881 1001 86380 86390 1
532922 99532922 1001 86380 86390 1
532951 99532951 1001 86380 86390 1
532940 99532940 1001 86380 86390 1
533135 99533135 1001 86380 86390 1
533087 99533087 1001 86380 86390 1
533168 99533168 1001 86380 86390 1
533065 99533065 1001 86380 86390 1
533169 99533169 1001 86380 86390 1
533093 99533093 1001 86380 86390 1
533768 99533768 1001 86380 86390 1
533743 99533743 1001 86380 86390 1
533800 99533800 1001 86380 86390 1
533737 99533737 1001 86380 86390 1
533621 99533621 1001 86380 86390 1
533362 99533362 1001 86380 86390 1
534003 99534003 1001 86380 86390 1
533945 99533945 1001 86380 86390 1
534521 99534521 1001 86380 86390 1
534637 99534637 1001 86380 86390 1
534496 99534496 1001 86380 86390 1
534587 99534587 1001 86380 86390 1
534578 99534578 1001 86380 86390 1
534276 99534276 1001 86380 86390 1
534407 99534407 1001 86380 86390 1
534435 99534435 1001 86380 86390 1
534347 99534347 1001 86380 86390 1
534463 99534463 1001 86380 86390 1
534203 99534203 1001 86380 86390 1
534865 99534865 1001 86380 86390 1
534828 99534828 1001 86380 86390 1
534685 99534685 1001 86380 86390 1
534764 99534764 1001 86380 86390 1
534869 99534869 1001 86380 86390 1
534780 99534780 1001 86380 86390 1
534744 99534744 1001 86380 86390 1
534706 99534706 1001 86380 86390 1
535450 99535450 1001 86380 86390 1
535352 99535352 1001 86380 86390 1
535317 99535317 1001 86380 86390 1
535407 99535407 1001 86380 86390 1
535433 99535433 1001 86380 86390 1
535255 99535255 1001 86380 86390 1
535132 99535132 1001 86380 86390 1
535211 99535211 1001 86380 86390 1
535058 99535058 1001 86380 86390 1
534984 99534984 1001 86380 86390 1
535024 99535024 1001 86380 86390 1
534894 99534894 1001 86380 86390 1
535079 99535079 1001 86380 86390 1
535645 99535645 1001 86380 86390 1
535518 99535518 1001 86380 86390 1
535675 99535675 1001 86380 86390 1
536234 99536234 1001 86380 86390 1
536133 99536133 1001 86380 86390 1
536071 99536071 1001 86380 86390 1
535959 99535959 1001 86380 86390 1
536012 99536012 1001 86380 86390 1
535880 99535880 1001 86380 86390 1
535919 99535919 1001 86380 86390 1
535805 99535805 1001 86380 86390 1
536534 99536534 1001 86380 86390 1
536341 99536341 1001 86380 86390 1
537025 99537025 1001 86380 86390 1
537069 99537069 1001 86380 86390 1
536778 99536778 1001 86380 86390 1
536830 99536830 1001 86380 86390 1
536895 99536895 1001 86380 86390 1
536788 99536788 1001 86380 86390 1
536658 99536658 1001 86380 86390 1
536697 99536697 1001 86380 86390 1
536688 99536688 1001 86380 86390 1
537809 99537809 1001 86380 86390 1
537956 99537956 1001 86380 86390 1
537851 99537851 1001 86380 86390 1
537864 99537864 1001 86380 86390 1
537804 99537804 1001 86380 86390 1
537745 99537745 1001 86380 86390 1
537655 99537655 1001 86380 86390 1
537720 99537720 1001 86380 86390 1
537630 99537630 1001 86380 86390 1
537634 99537634 1001 86380 86390 1
537662 99537662 1001 86380 86390 1
537701 99537701 1001 86380 86390 1
537394 99537394 1001 86380 86390 1
538028 99538028 1001 86380 86390 1
538111 99538111 1001 86380 86390 1
538752 99538752 1001 86380 86390 1
538716 99538716 1001 86380 86390 1
538789 99538789 1001 86380 86390 1
538744 99538744 1001 86380 86390 1
538757 99538757 1001 86380 86390 1
538709 99538709 1001 86380 86390 1
538750 99538750 1001 86380 86390 1
538456 99538456 1001 86380 86390 1
538580 99538580 1001 86380 86390 1
538396 99538396 1001 86380 86390 1
538996 99538996 1001 86380 86390 1
539503 99539503 1001 86380 86390 1
539617 99539617 1001 86380 86390 1
539505 99539505 1001 86380 86390 1
539572 99539572 1001 86380 86390 1
539562 99539562 1001 86380 86390 1
539435 99539435 1001 86380 86390 1
539335 99539335 1001 86380 86390 1
539389 99539389 1001 86380 86390 1
539392 99539392 1001 86380 86390 1
539191 99539191 1001 86380 86390 1
539206 99539206 1001 86380 86390 1
539834 99539834 1001 86380 86390 1
539784 99539784 1001 86380 86390 1
539843 99539843 1001 86380 86390 1
540289 99540289 1001 86380 86390 1
540238 99540238 1001 86380 86390 1
540136 99540136 1001 86380 86390 1
540031 99540031 1001 86380 86390 1
539998 99539998 1001 86380 86390 1
540607 99540607 1001 86380 86390 1
540647 99540647 1001 86380 86390 1
540598 99540598 1001 86380 86390 1
540560 99540560 1001 86380 86390 1
540653 99540653 1001 86380 86390 1
540591 99540591 1001 86380 86390 1
540669 99540669 1001 86380 86390 1
540489 99540489 1001 86380 86390 1
541187 99541187 1001 86380 86390 1
540961 99540961 1001 86380 86390 1
541072 99541072 1001 86380 86390 1
540844 99540844 1001 86380 86390 1
540858 99540858 1001 86380 86390 1
540812 99540812 1001 86380 86390 1
540826 99540826 1001 86380 86390 1
541364 99541364 1001 86380 86390 1
541416 99541416 1001 86380 86390 1
541365 99541365 1001 86380 86390 1
541996 99541996 1001 86380 86390 1
542099 99542099 1001 86380 86390 1
541750 99541750 1001 86380 86390 1
541525 99541525 1001 86380 86390 1
541643 99541643 1001 86380 86390 1
541555 99541555 1001 86380 86390 1
541688 99541688 1001 86380 86390 1
541508 99541508 1001 86380 86390 1
541601 99541601 1001 86380 86390 1
542132 99542132 1001 86380 86390 1
542318 99542318 1001 86380 86390 1
542179 99542179 1001 86380 86390 1
542206 99542206 1001 86380 86390 1
542754 99542754 1001 86380 86390 1
542794 99542794 1001 86380 86390 1
542789 99542789 1001 86380 86390 1
542702 99542702 1001 86380 86390 1
542664 99542664 1001 86380 86390 1
542640 99542640 1001 86380 86390 1
542603 99542603 1001 86380 86390 1
542482 99542482 1001 86380 86390 1
542410 99542410 1001 86380 86390 1
542399 99542399 1001 86380 86390 1
542969 99542969 1001 86380 86390 1
543126 99543126 1001 86380 86390 1
542972 99542972 1001 86380 86390 1
542987 99542987 1001 86380 86390 1
543580 99543580 1001 86380 86390 1
543710 99543710 1001 86380 86390 1
543660 99543660 1001 86380 86390 1
543663 99543663 1001 86380 86390 1
543615 99543615 1001 86380 86390 1
543667 99543667 1001 86380 86390 1
543436 99543436 1001 86380 86390 1
543501 99543501 1001 86380 86390 1
543411 99543411 1001 86380 86390 1
543477 99543477 1001 86380 86390 1
543532 99543532 1001 86380 86390 1
543499 99543499 1001 86380 86390 1
543207 99543207 1001 86380 86390 1
543315 99543315 1001 86380 86390 1
543341 99543341 1001 86380 86390 1
543882 99543882 1001 86380 86390 1
544459 99544459 1001 86380 86390 1
544434 99544434 1001 86380 86390 1
544250 99544250 1001 86380 86390 1
544291 99544291 1001 86380 86390 1
544339 99544339 1001 86380 86390 1
544044 99544044 1001 86380 86390 1
544020 99544020 1001 86380 86390 1
544059 99544059 1001 86380 86390 1
543994 99543994 1001 86380 86390 1
544157 99544157 1001 86380 86390 1
544621 99544621 1001 86380 86390 1
420391 210 1001 81480 82197 1
512206 763 1001 28602 28902 1
528964 834 1002 52338 55057 1
531550 983 1002 59488 61820 1
531826 1111 1001 41366 41665 1
400050 99400050 1001 86380 86390 1
400227 99400227 1001 86380 86390 1
400272 99400272 1001 86380 86390 1
400323 99400323 1001 86380 86390 1
400506 99400506 1001 86380 86390 1
400415 99400415 1001 86380 86390 1
400658 99400658 1001 86380 86390 1
400798 99400798 1001 86380 86390 1
400869 99400869 1001 86380 86390 1
400988 99400988 1001 86380 86390 1
401080 99401080 1001 86380 86390 1
401470 99401470 1001 86380 86390 1
401380 99401380 1001 86380 86390 1
401542 99401542 1001 86380 86390 1
401821 99401821 1001 86380 86390 1
401946 99401946 1001 86380 86390 1
402015 99402015 1001 86380 86390 1
402142 99402142 1001 86380 86390 1
402070 99402070 1001 86380 86390 1
402247 99402247 1001 86380 86390 1
402337 99402337 1001 86380 86390 1
402710 99402710 1001 86380 86390 1
402981 99402981 1001 86380 86390 1
402961 99402961 1001 86380 86390 1
403265 99403265 1001 86380 86390 1
403433 99403433 1001 86380 86390 1
403727 99403727 1001 86380 86390 1
403855 99403855 1001 86380 86390 1
404396 99404396 1001 86380 86390 1
404387 99404387 1001 86380 86390 1
404566 99404566 1001 86380 86390 1
404545 99404545 1001 86380 86390 1
404571 99404571 1001 86380 86390 1
404533 99404533 1001 86380 86390 1
404720 99404720 1001 86380 86390 1
404843 99404843 1001 86380 86390 1
404894 99404894 1001 86380 86390 1
404797 99404797 1001 86380 86390 1
404987 99404987 1001 86380 86390 1
405065 99405065 1001 86380 86390 1
405040 99405040 1001 86380 86390 1
405015 99405015 1001 86380 86390 1
405257 99405257 1001 86380 86390 1
405285 99405285 1001 86380 86390 1
405390 99405390 1001 86380 86390 1
405445 99405445 1001 86380 86390 1
405617 99405617 1001 86380 86390 1
405648 99405648 1001 86380 86390 1
405654 99405654 1001 86380 86390 1
405763 99405763 1001 86380 86390 1
405764 99405764 1001 86380 86390 1
406055 99406055 1001 86380 86390 1
406037 99406037 1001 86380 86390 1
406148 99406148 1001 86380 86390 1
406184 99406184 1001 86380 86390 1
406582 99406582 1001 86380 86390 1
406995 99406995 1001 86380 86390 1
407062 99407062 1001 86380 86390 1
407264 99407264 1001 86380 86390 1
407660 99407660 1001 86380 86390 1
407708 99407708 1001 86380 86390 1
407804 99407804 1001 86380 86390 1
407880 99407880 1001 86380 86390 1
407817 99407817 1001 86380 86390 1
407857 99407857 1001 86380 86390 1
408329 99408329 1001 86380 86390 1
408426 99408426 1001 86380 86390 1
408589 99408589 1001 86380 86390 1
408714 99408714 1001 86380 86390 1
408823 99408823 1001 86380 86390 1
408984 99408984 1001 86380 86390 1
409270 99409270 1001 86380 86390 1
409394 99409394 1001 86380 86390 1
409326 99409326 1001 86380 86390 1
409524 99409524 1001 86380 86390 1
409868 99409868 1001 86380 86390 1
410008 99410008 1001 86380 86390 1
410152 99410152 1001 86380 86390 1
410182 99410182 1001 86380 86390 1
410205 99410205 1001 86380 86390 1
410213 99410213 1001 86380 86390 1
410174 99410174 1001 86380 86390 1
410255 99410255 1001 86380 86390 1
410414 99410414 1001 86380 86390 1
410683 99410683 1001 86380 86390 1
410718 99410718 1001 86380 86390 1
410734 99410734 1001 86380 86390 1
410858 99410858 1001 86380 86390 1
410845 99410845 1001 86380 86390 1
410939 99410939 1001 86380 86390 1
411036 99411036 1001 86380 86390 1
411468 99411468 1001 86380 86390 1
411423 99411423 1001 86380 86390 1
411660 99411660 1001 86380 86390 1
412131 99412131 1001 86380 86390 1
412137 99412137 1001 86380 86390 1
412392 99412392 1001 86380 86390 1
413694 99413694 1001 86380 86390 1
413069 99413069 1001 86380 86390 1
412944 99412944 1001 86380 86390 1
415099 99415099 1001 86380 86390 1
415008 99415008 1001 86380 86390 1
415203 99415203 1001 86380 86390 1
414937 99414937 1001 86380 86390 1
414804 99414804 1001 86380 86390 1
414887 99414887 1001 86380 86390 1
414817 99414817 1001 86380 86390 1
414701 99414701 1001 86380 86390 1
414290 99414290 1001 86380 86390 1
415358 99415358 1001 86380 86390 1
416948 99416948 1001 86380 86390 1
416686 99416686 1001 86380 86390 1
416214 99416214 1001 86380 86390 1
416232 99416232 1001 86380 86390 1
416238 99416238 1001 86380 86390 1
416447 99416447 1001 86380 86390 1
416202 99416202 1001 86380 86390 1
416269 99416269 1001 86380 86390 1
416311 99416311 1001 86380 86390 1
415922 99415922 1001 86380 86390 1
416130 99416130 1001 86380 86390 1
417150 99417150 1001 86380 86390 1
417349 99417349 1001 86380 86390 1
417090 99417090 1001 86380 86390 1
417504 99417504 1001 86380 86390 1
417586 99417586 1001 86380 86390 1
418744 99418744 1001 86380 86390 1
418443 99418443 1001 86380 86390 1
418082 99418082 1001 86380 86390 1
418336 99418336 1001 86380 86390 1
418070 99418070 1001 86380 86390 1
418055 99418055 1001 86380 86390 1
418072 99418072 1001 86380 86390 1
418387 99418387 1001 86380 86390 1
417823 99417823 1001 86380 86390 1
417619 99417619 1001 86380 86390 1
417805 99417805 1001 86380 86390 1
417836 99417836 1001 86380 86390 1
418850 99418850 1001 86380 86390 1
418868 99418868 1001 86380 86390 1
419019 99419019 1001 86380 86390 1
420083 99420083 1001 86380 86390 1
420102 99420102 1001 86380 86390 1
420089 99420089 1001 86380 86390 1
420352 99420352 1001 86380 86390 1
420048 99420048 1001 86380 86390 1
419843 99419843 1001 86380 86390 1
419519 99419519 1001 86380 86390 1
419354 99419354 1001 86380 86390 1
419411 99419411 1001 86380 86390 1
421967 99421967 1001 86380 86390 1
421799 99421799 1001 86380 86390 1
422056 99422056 1001 86380 86390 1
421693 99421693 1001 86380 86390 1
421431 99421431 1001 86380 86390 1
421568 99421568 1001 86380 86390 1
421127 99421127 1001 86380 86390 1
421057 99421057 1001 86380 86390 1
422446 99422446 1001 86380 86390 1
422269 99422269 1001 86380 86390 1
423576 99423576 1001 86380 86390 1
423677 99423677 1001 86380 86390 1
423457 99423457 1001 86380 86390 1
423136 99423136 1001 86380 86390 1
422882 99422882 1001 86380 86390 1
422699 99422699 1001 86380 86390 1
422810 99422810 1001 86380 86390 1
422812 99422812 1001 86380 86390 1
422762 99422762 1001 86380 86390 1
423954 99423954 1001 86380 86390 1
423901 99423901 1001 86380 86390 1
425080 99425080 1001 86380 86390 1
425196 99425196 1001 86380 86390 1
425126 99425126 1001 86380 86390 1
425141 99425141 1001 86380 86390 1
425004 99425004 1001 86380 86390 1
424714 99424714 1001 86380 86390 1
424996 99424996 1001 86380 86390 1
424627 99424627 1001 86380 86390 1
424636 99424636 1001 86380 86390 1
424730 99424730 1001 86380 86390 1
424563 99424563 1001 86380 86390 1
424518 99424518 1001 86380 86390 1
424557 99424557 1001 86380 86390 1
425584 99425584 1001 86380 86390 1
426816 99426816 1001 86380 86390 1
426746 99426746 1001 86380 86390 1
426853 99426853 1001 86380 86390 1
426437 99426437 1001 86380 86390 1
425940 99425940 1001 86380 86390 1
425869 99425869 1001 86380 86390 1
426255 99426255 1001 86380 86390 1
427456 99427456 1001 86380 86390 1
427236 99427236 1001 86380 86390 1
427356 99427356 1001 86380 86390 1
427358 99427358 1001 86380 86390 1
427250 99427250 1001 86380 86390 1
427280 99427280 1001 86380 86390 1
428609 99428609 1001 86380 86390 1
428695 99428695 1001 86380 86390 1
427955 99427955 1001 86380 86390 1
428221 99428221 1001 86380 86390 1
428252 99428252 1001 86380 86390 1
428226 99428226 1001 86380 86390 1
427569 99427569 1001 86380 86390 1
428748 99428748 1001 86380 86390 1
429994 99429994 1001 86380 86390 1
430051 99430051 1001 86380 86390 1
430082 99430082 1001 86380 86390 1
430356 99430356 1001 86380 86390 1
429766 99429766 1001 86380 86390 1
429629 99429629 1001 86380 86390 1
429409 99429409 1001 86380 86390 1
429487 99429487 1001 86380 86390 1
429312 99429312 1001 86380 86390 1
430425 99430425 1001 86380 86390 1
430486 99430486 1001 86380 86390 1
430579 99430579 1001 86380 86390 1
430564 99430564 1001 86380 86390 1
430649 99430649 1001 86380 86390 1
432050 99432050 1001 86380 86390 1
432004 99432004 1001 86380 86390 1
432037 99432037 1001 86380 86390 1
431403 99431403 1001 86380 86390 1
431295 99431295 1001 86380 86390 1
431280 99431280 1001 86380 86390 1
431035 99431035 1001 86380 86390 1
431096 99431096 1001 86380 86390 1
431155 99431155 1001 86380 86390 1
431233 99431233 1001 86380 86390 1
432241 99432241 1001 86380 86390 1
432154 99432154 1001 86380 86390 1
432417 99432417 1001 86380 86390 1
432334 99432334 1001 86380 86390 1
432340 99432340 1001 86380 86390 1
433466 99433466 1001 86380 86390 1
433642 99433642 1001 86380 86390 1
433050 99433050 1001 86380 86390 1
433160 99433160 1001 86380 86390 1
432853 99432853 1001 86380 86390 1
432674 99432674 1001 86380 86390 1
432588 99432588 1001 86380 86390 1
432603 99432603 1001 86380 86390 1
434021 99434021 1001 86380 86390 1
435107 99435107 1001 86380 86390 1
435368 99435368 1001 86380 86390 1
435108 99435108 1001 86380 86390 1
435057 99435057 1001 86380 86390 1
435386 99435386 1001 86380 86390 1
434870 99434870 1001 86380 86390 1
434945 99434945 1001 86380 86390 1
434646 99434646 1001 86380 86390 1
434989 99434989 1001 86380 86390 1
434778 99434778 1001 86380 86390 1
434339 99434339 1001 86380 86390 1
434232 99434232 1001 86380 86390 1
436735 99436735 1001 86380 86390 1
436696 99436696 1001 86380 86390 1
436748 99436748 1001 86380 86390 1
436470 99436470 1001 86380 86390 1
436128 99436128 1001 86380 86390 1
436077 99436077 1001 86380 86390 1
436274 99436274 1001 86380 86390 1
435921 99435921 1001 86380 86390 1
436336 99436336 1001 86380 86390 1
437236 99437236 1001 86380 86390 1
300694 99300694 1001 86380 86390 1
300579 99300579 1001 86380 86390 1
300683 99300683 1001 86380 86390 1
300555 99300555 1001 86380 86390 1
300460 99300460 1001 86380 86390 1
300331 99300331 1001 86380 86390 1
300505 99300505 1001 86380 86390 1
300415 99300415 1001 86380 86390 1
300378 99300378 1001 86380 86390 1
300483 99300483 1001 86380 86390 1
300522 99300522 1001 86380 86390 1
300187 99300187 1001 86380 86390 1
300233 99300233 1001 86380 86390 1
300933 99300933 1001 86380 86390 1
300834 99300834 1001 86380 86390 1
300900 99300900 1001 86380 86390 1
300733 99300733 1001 86380 86390 1
300789 99300789 1001 86380 86390 1
301390 99301390 1001 86380 86390 1
301521 99301521 1001 86380 86390 1
301418 99301418 1001 86380 86390 1
301432 99301432 1001 86380 86390 1
301398 99301398 1001 86380 86390 1
301424 99301424 1001 86380 86390 1
301546 99301546 1001 86380 86390 1
301311 99301311 1001 86380 86390 1
301620 99301620 1001 86380 86390 1
301749 99301749 1001 86380 86390 1
301737 99301737 1001 86380 86390 1
301750 99301750 1001 86380 86390 1
301691 99301691 1001 86380 86390 1
301745 99301745 1001 86380 86390 1
302214 99302214 1001 86380 86390 1
302194 99302194 1001 86380 86390 1
302362 99302362 1001 86380 86390 1
302073 99302073 1001 86380 86390 1
302076 99302076 1001 86380 86390 1
301988 99301988 1001 86380 86390 1
302133 99302133 1001 86380 86390 1
302134 99302134 1001 86380 86390 1
301775 99301775 1001 86380 86390 1
301933 99301933 1001 86380 86390 1
301805 99301805 1001 86380 86390 1
301844 99301844 1001 86380 86390 1
301806 99301806 1001 86380 86390 1
301832 99301832 1001 86380 86390 1
301939 99301939 1001 86380 86390 1
302406 99302406 1001 86380 86390 1
302458 99302458 1001 86380 86390 1
302523 99302523 1001 86380 86390 1
302438 99302438 1001 86380 86390 1
302518 99302518 1001 86380 86390 1
302481 99302481 1001 86380 86390 1
303081 99303081 1001 86380 86390 1
303069 99303069 1001 86380 86390 1
303108 99303108 1001 86380 86390 1
302820 99302820 1001 86380 86390 1
302860 99302860 1001 86380 86390 1
302931 99302931 1001 86380 86390 1
302919 99302919 1001 86380 86390 1
302664 99302664 1001 86380 86390 1
303221 99303221 1001 86380 86390 1
303210 99303210 1001 86380 86390 1
303225 99303225 1001 86380 86390 1
303409 99303409 1001 86380 86390 1
304003 99304003 1001 86380 86390 1
304018 99304018 1001 86380 86390 1
303954 99303954 1001 86380 86390 1
303802 99303802 1001 86380 86390 1
303815 99303815 1001 86380 86390 1
303638 99303638 1001 86380 86390 1
303782 99303782 1001 86380 86390 1
303761 99303761 1001 86380 86390 1
303414 99303414 1001 86380 86390 1
303428 99303428 1001 86380 86390 1
303588 99303588 1001 86380 86390 1
303432 99303432 1001 86380 86390 1
303501 99303501 1001 86380 86390 1
303579 99303579 1001 86380 86390 1
303554 99303554 1001 86380 86390 1
304171 99304171 1001 86380 86390 1
304758 99304758 1001 86380 86390 1
304721 99304721 1001 86380 86390 1
304747 99304747 1001 86380 86390 1
304677 99304677 1001 86380 86390 1
304629 99304629 1001 86380 86390 1
304547 99304547 1001 86380 86390 1
304483 99304483 1001 86380 86390 1
304417 99304417 1001 86380 86390 1
304909 99304909 1001 86380 86390 1
305053 99305053 1001 86380 86390 1
305054 99305054 1001 86380 86390 1
305044 99305044 1001 86380 86390 1
305059 99305059 1001 86380 86390 1
304983 99304983 1001 86380 86390 1
305482 99305482 1001 86380 86390 1
305667 99305667 1001 86380 86390 1
305582 99305582 1001 86380 86390 1
305350 99305350 1001 86380 86390 1
305372 99305372 1001 86380 86390 1
305373 99305373 1001 86380 86390 1
305156 99305156 1001 86380 86390 1
305182 99305182 1001 86380 86390 1
305083 99305083 1001 86380 86390 1
500143 99500143 1001 86380 86390 1
500093 99500093 1001 86380 86390 1
500186 99500186 1001 86380 86390 1
500174 99500174 1001 86380 86390 1
500165 99500165 1001 86380 86390 1
500712 99500712 1001 86380 86390 1
500665 99500665 1001 86380 86390 1
500717 99500717 1001 86380 86390 1
500435 99500435 1001 86380 86390 1
500489 99500489 1001 86380 86390 1
500361 99500361 1001 86380 86390 1
500387 99500387 1001 86380 86390 1
500204 99500204 1001 86380 86390 1
500930 99500930 1001 86380 86390 1
500815 99500815 1001 86380 86390 1
500939 99500939 1001 86380 86390 1
501580 99501580 1001 86380 86390 1
501491 99501491 1001 86380 86390 1
501444 99501444 1001 86380 86390 1
501421 99501421 1001 86380 86390 1
501205 99501205 1001 86380 86390 1
501168 99501168 1001 86380 86390 1
501027 99501027 1001 86380 86390 1
501173 99501173 1001 86380 86390 1
502329 99502329 1001 86380 86390 1
502370 99502370 1001 86380 86390 1
502144 99502144 1001 86380 86390 1
502153 99502153 1001 86380 86390 1
502015 99502015 1001 86380 86390 1
501875 99501875 1001 86380 86390 1
501968 99501968 1001 86380 86390 1
502622 99502622 1001 86380 86390 1
502500 99502500 1001 86380 86390 1
503115 99503115 1001 86380 86390 1
503212 99503212 1001 86380 86390 1
503000 99503000 1001 86380 86390 1
504110 99504110 1001 86380 86390 1
503975 99503975 1001 86380 86390 1
503678 99503678 1001 86380 86390 1
503688 99503688 1001 86380 86390 1
503598 99503598 1001 86380 86390 1
503573 99503573 1001 86380 86390 1
504180 99504180 1001 86380 86390 1
504247 99504247 1001 86380 86390 1
504941 99504941 1001 86380 86390 1
504770 99504770 1001 86380 86390 1
504878 99504878 1001 86380 86390 1
504750 99504750 1001 86380 86390 1
504689 99504689 1001 86380 86390 1
504682 99504682 1001 86380 86390 1
504454 99504454 1001 86380 86390 1
504471 99504471 1001 86380 86390 1
505085 99505085 1001 86380 86390 1
505088 99505088 1001 86380 86390 1
505707 99505707 1001 86380 86390 1
505684 99505684 1001 86380 86390 1
505608 99505608 1001 86380 86390 1
505715 99505715 1001 86380 86390 1
505703 99505703 1001 86380 86390 1
505293 99505293 1001 86380 86390 1
505229 99505229 1001 86380 86390 1
505260 99505260 1001 86380 86390 1
505212 99505212 1001 86380 86390 1
505861 99505861 1001 86380 86390 1
505891 99505891 1001 86380 86390 1
505868 99505868 1001 86380 86390 1
506434 99506434 1001 86380 86390 1
506448 99506448 1001 86380 86390 1
506526 99506526 1001 86380 86390 1
506555 99506555 1001 86380 86390 1
506506 99506506 1001 86380 86390 1
506592 99506592 1001 86380 86390 1
506235 99506235 1001 86380 86390 1
506200 99506200 1001 86380 86390 1
506320 99506320 1001 86380 86390 1
506233 99506233 1001 86380 86390 1
506079 99506079 1001 86380 86390 1
506016 99506016 1001 86380 86390 1
506103 99506103 1001 86380 86390 1
506026 99506026 1001 86380 86390 1
506130 99506130 1001 86380 86390 1
506658 99506658 1001 86380 86390 1
506712 99506712 1001 86380 86390 1
506725 99506725 1001 86380 86390 1
506694 99506694 1001 86380 86390 1
506722 99506722 1001 86380 86390 1
507217 99507217 1001 86380 86390 1
507094 99507094 1001 86380 86390 1
507150 99507150 1001 86380 86390 1
506922 99506922 1001 86380 86390 1
507005 99507005 1001 86380 86390 1
506825 99506825 1001 86380 86390 1
506929 99506929 1001 86380 86390 1
508058 99508058 1001 86380 86390 1
508137 99508137 1001 86380 86390 1
508102 99508102 1001 86380 86390 1
508144 99508144 1001 86380 86390 1
508093 99508093 1001 86380 86390 1
508017 99508017 1001 86380 86390 1
507995 99507995 1001 86380 86390 1
507853 99507853 1001 86380 86390 1
508036 99508036 1001 86380 86390 1
507909 99507909 1001 86380 86390 1
507948 99507948 1001 86380 86390 1
507950 99507950 1001 86380 86390 1
507925 99507925 1001 86380 86390 1
508003 99508003 1001 86380 86390 1
507667 99507667 1001 86380 86390 1
507755 99507755 1001 86380 86390 1
508311 99508311 1001 86380 86390 1
508312 99508312 1001 86380 86390 1
508351 99508351 1001 86380 86390 1
507628 99507628 1001 86380 86390 1
508405 99508405 1001 86380 86390 1
508409 99508409 1001 86380 86390 1
508410 99508410 1001 86380 86390 1
508386 99508386 1001 86380 86390 1
509074 99509074 1001 86380 86390 1
509045 99509045 1001 86380 86390 1
508888 99508888 1001 86380 86390 1
509056 99509056 1001 86380 86390 1
508995 99508995 1001 86380 86390 1
508998 99508998 1001 86380 86390 1
508690 99508690 1001 86380 86390 1
508846 99508846 1001 86380 86390 1
508810 99508810 1001 86380 86390 1
508707 99508707 1001 86380 86390 1
508720 99508720 1001 86380 86390 1
508838 99508838 1001 86380 86390 1
508840 99508840 1001 86380 86390 1
508623 99508623 1001 86380 86390 1
508509 99508509 1001 86380 86390 1
508522 99508522 1001 86380 86390 1
508498 99508498 1001 86380 86390 1
508633 99508633 1001 86380 86390 1
509189 99509189 1001 86380 86390 1
509118 99509118 1001 86380 86390 1
509133 99509133 1001 86380 86390 1
509237 99509237 1001 86380 86390 1
509094 99509094 1001 86380 86390 1
509187 99509187 1001 86380 86390 1
509871 99509871 1001 86380 86390 1
509841 99509841 1001 86380 86390 1
509791 99509791 1001 86380 86390 1
509714 99509714 1001 86380 86390 1
509631 99509631 1001 86380 86390 1
509620 99509620 1001 86380 86390 1
509545 99509545 1001 86380 86390 1
509560 99509560 1001 86380 86390 1
509495 99509495 1001 86380 86390 1
509513 99509513 1001 86380 86390 1
509976 99509976 1001 86380 86390 1
510098 99510098 1001 86380 86390 1
510047 99510047 1001 86380 86390 1
510100 99510100 1001 86380 86390 1
510695 99510695 1001 86380 86390 1
510482 99510482 1001 86380 86390 1
510457 99510457 1001 86380 86390 1
510172 99510172 1001 86380 86390 1
510185 99510185 1001 86380 86390 1
510277 99510277 1001 86380 86390 1
510239 99510239 1001 86380 86390 1
510278 99510278 1001 86380 86390 1
510776 99510776 1001 86380 86390 1
510802 99510802 1001 86380 86390 1
510867 99510867 1001 86380 86390 1
510820 99510820 1001 86380 86390 1
510911 99510911 1001 86380 86390 1
510808 99510808 1001 86380 86390 1
511387 99511387 1001 86380 86390 1
511362 99511362 1001 86380 86390 1
511429 99511429 1001 86380 86390 1
511534 99511534 1001 86380 86390 1
511195 99511195 1001 86380 86390 1
511325 99511325 1001 86380 86390 1
511177 99511177 1001 86380 86390 1
510984 99510984 1001 86380 86390 1
511052 99511052 1001 86380 86390 1
511718 99511718 1001 86380 86390 1
511667 99511667 1001 86380 86390 1
511699 99511699 1001 86380 86390 1
512346 99512346 1001 86380 86390 1
512209 99512209 1001 86380 86390 1
512300 99512300 1001 86380 86390 1
512275 99512275 1001 86380 86390 1
512373 99512373 1001 86380 86390 1
512045 99512045 1001 86380 86390 1
511981 99511981 1001 86380 86390 1
512101 99512101 1001 86380 86390 1
511986 99511986 1001 86380 86390 1
512158 99512158 1001 86380 86390 1
511799 99511799 1001 86380 86390 1
511779 99511779 1001 86380 86390 1
511884 99511884 1001 86380 86390 1
511964 99511964 1001 86380 86390 1
511887 99511887 1001 86380 86390 1
512487 99512487 1001 86380 86390 1
512541 99512541 1001 86380 86390 1
512555 99512555 1001 86380 86390 1
512581 99512581 1001 86380 86390 1
512569 99512569 1001 86380 86390 1
513107 99513107 1001 86380 86390 1
513108 99513108 1001 86380 86390 1
513139 99513139 1001 86380 86390 1
513075 99513075 1001 86380 86390 1
[truncated: 4,099,084 more chars]
