# Supplementary material for: Fast and near-optimal monitoring for healthcare acquired infection outbreaks
Source: PLoS Comput Biol. 2019 Sep 16;15(9):e1007284. doi: 10.1371/journal.pcbi.1007284 (PMC6762212; doi:10.1371/journal.pcbi.1007284)
Supplement: S2 Data — (ZIP) [file pcbi.1007284.s007.zip › MobilityLogs2/HAISE_Carilion_all_visits_day_154.txt]

#Person location Sublocation StartTime EndTime Type
430713 528 1001 41640 42357 1
400040 99400040 1001 86380 86390 1
400216 99400216 1001 86380 86390 1
400227 99400227 1001 86380 86390 1
400193 99400193 1001 86380 86390 1
400130 99400130 1001 86380 86390 1
400154 99400154 1001 86380 86390 1
400179 99400179 1001 86380 86390 1
400306 99400306 1001 86380 86390 1
400325 99400325 1001 86380 86390 1
400613 99400613 1001 86380 86390 1
400679 99400679 1001 86380 86390 1
400645 99400645 1001 86380 86390 1
400840 99400840 1001 86380 86390 1
401084 99401084 1001 86380 86390 1
401175 99401175 1001 86380 86390 1
401207 99401207 1001 86380 86390 1
401224 99401224 1001 86380 86390 1
401415 99401415 1001 86380 86390 1
401513 99401513 1001 86380 86390 1
401821 99401821 1001 86380 86390 1
402223 99402223 1001 86380 86390 1
402196 99402196 1001 86380 86390 1
402283 99402283 1001 86380 86390 1
402338 99402338 1001 86380 86390 1
402550 99402550 1001 86380 86390 1
402523 99402523 1001 86380 86390 1
402676 99402676 1001 86380 86390 1
402820 99402820 1001 86380 86390 1
402830 99402830 1001 86380 86390 1
402903 99402903 1001 86380 86390 1
403060 99403060 1001 86380 86390 1
403037 99403037 1001 86380 86390 1
403221 99403221 1001 86380 86390 1
403565 99403565 1001 86380 86390 1
403617 99403617 1001 86380 86390 1
403787 99403787 1001 86380 86390 1
403817 99403817 1001 86380 86390 1
404106 99404106 1001 86380 86390 1
404078 99404078 1001 86380 86390 1
404122 99404122 1001 86380 86390 1
404102 99404102 1001 86380 86390 1
404103 99404103 1001 86380 86390 1
404250 99404250 1001 86380 86390 1
404154 99404154 1001 86380 86390 1
404184 99404184 1001 86380 86390 1
404448 99404448 1001 86380 86390 1
404453 99404453 1001 86380 86390 1
404684 99404684 1001 86380 86390 1
404703 99404703 1001 86380 86390 1
404878 99404878 1001 86380 86390 1
404926 99404926 1001 86380 86390 1
405152 99405152 1001 86380 86390 1
405265 99405265 1001 86380 86390 1
405452 99405452 1001 86380 86390 1
405454 99405454 1001 86380 86390 1
405473 99405473 1001 86380 86390 1
405508 99405508 1001 86380 86390 1
405572 99405572 1001 86380 86390 1
405686 99405686 1001 86380 86390 1
405817 99405817 1001 86380 86390 1
405882 99405882 1001 86380 86390 1
405976 99405976 1001 86380 86390 1
405991 99405991 1001 86380 86390 1
406228 99406228 1001 86380 86390 1
406316 99406316 1001 86380 86390 1
406438 99406438 1001 86380 86390 1
406475 99406475 1001 86380 86390 1
406510 99406510 1001 86380 86390 1
406680 99406680 1001 86380 86390 1
406715 99406715 1001 86380 86390 1
406808 99406808 1001 86380 86390 1
406989 99406989 1001 86380 86390 1
407040 99407040 1001 86380 86390 1
407045 99407045 1001 86380 86390 1
407100 99407100 1001 86380 86390 1
407057 99407057 1001 86380 86390 1
407344 99407344 1001 86380 86390 1
407402 99407402 1001 86380 86390 1
407383 99407383 1001 86380 86390 1
407776 99407776 1001 86380 86390 1
407968 99407968 1001 86380 86390 1
408059 99408059 1001 86380 86390 1
408069 99408069 1001 86380 86390 1
408171 99408171 1001 86380 86390 1
408250 99408250 1001 86380 86390 1
408235 99408235 1001 86380 86390 1
408348 99408348 1001 86380 86390 1
408406 99408406 1001 86380 86390 1
408394 99408394 1001 86380 86390 1
408361 99408361 1001 86380 86390 1
408380 99408380 1001 86380 86390 1
408529 99408529 1001 86380 86390 1
408810 99408810 1001 86380 86390 1
408785 99408785 1001 86380 86390 1
409013 99409013 1001 86380 86390 1
409297 99409297 1001 86380 86390 1
409311 99409311 1001 86380 86390 1
409424 99409424 1001 86380 86390 1
409452 99409452 1001 86380 86390 1
409567 99409567 1001 86380 86390 1
409506 99409506 1001 86380 86390 1
409806 99409806 1001 86380 86390 1
409955 99409955 1001 86380 86390 1
409945 99409945 1001 86380 86390 1
410218 99410218 1001 86380 86390 1
410344 99410344 1001 86380 86390 1
410810 99410810 1001 86380 86390 1
410935 99410935 1001 86380 86390 1
410976 99410976 1001 86380 86390 1
411098 99411098 1001 86380 86390 1
411108 99411108 1001 86380 86390 1
411286 99411286 1001 86380 86390 1
411394 99411394 1001 86380 86390 1
411415 99411415 1001 86380 86390 1
411722 99411722 1001 86380 86390 1
411708 99411708 1001 86380 86390 1
411655 99411655 1001 86380 86390 1
412208 99412208 1001 86380 86390 1
412455 99412455 1001 86380 86390 1
412353 99412353 1001 86380 86390 1
413519 99413519 1001 86380 86390 1
413619 99413619 1001 86380 86390 1
413647 99413647 1001 86380 86390 1
413663 99413663 1001 86380 86390 1
413672 99413672 1001 86380 86390 1
413083 99413083 1001 86380 86390 1
412889 99412889 1001 86380 86390 1
412970 99412970 1001 86380 86390 1
413236 99413236 1001 86380 86390 1
413213 99413213 1001 86380 86390 1
412822 99412822 1001 86380 86390 1
412779 99412779 1001 86380 86390 1
412669 99412669 1001 86380 86390 1
412765 99412765 1001 86380 86390 1
414082 99414082 1001 86380 86390 1
415293 99415293 1001 86380 86390 1
415159 99415159 1001 86380 86390 1
414572 99414572 1001 86380 86390 1
414850 99414850 1001 86380 86390 1
414575 99414575 1001 86380 86390 1
414272 99414272 1001 86380 86390 1
414206 99414206 1001 86380 86390 1
414332 99414332 1001 86380 86390 1
414465 99414465 1001 86380 86390 1
414307 99414307 1001 86380 86390 1
415443 99415443 1001 86380 86390 1
415384 99415384 1001 86380 86390 1
416791 99416791 1001 86380 86390 1
416948 99416948 1001 86380 86390 1
416692 99416692 1001 86380 86390 1
416437 99416437 1001 86380 86390 1
416398 99416398 1001 86380 86390 1
416545 99416545 1001 86380 86390 1
416514 99416514 1001 86380 86390 1
415966 99415966 1001 86380 86390 1
417163 99417163 1001 86380 86390 1
417021 99417021 1001 86380 86390 1
417281 99417281 1001 86380 86390 1
417367 99417367 1001 86380 86390 1
417325 99417325 1001 86380 86390 1
417496 99417496 1001 86380 86390 1
417606 99417606 1001 86380 86390 1
417474 99417474 1001 86380 86390 1
417533 99417533 1001 86380 86390 1
418758 99418758 1001 86380 86390 1
418689 99418689 1001 86380 86390 1
418418 99418418 1001 86380 86390 1
418172 99418172 1001 86380 86390 1
418265 99418265 1001 86380 86390 1
418299 99418299 1001 86380 86390 1
417780 99417780 1001 86380 86390 1
417733 99417733 1001 86380 86390 1
419094 99419094 1001 86380 86390 1
420382 99420382 1001 86380 86390 1
420256 99420256 1001 86380 86390 1
420429 99420429 1001 86380 86390 1
420042 99420042 1001 86380 86390 1
419757 99419757 1001 86380 86390 1
419213 99419213 1001 86380 86390 1
419607 99419607 1001 86380 86390 1
419392 99419392 1001 86380 86390 1
419620 99419620 1001 86380 86390 1
419399 99419399 1001 86380 86390 1
420833 99420833 1001 86380 86390 1
420662 99420662 1001 86380 86390 1
420753 99420753 1001 86380 86390 1
420580 99420580 1001 86380 86390 1
420462 99420462 1001 86380 86390 1
420485 99420485 1001 86380 86390 1
421930 99421930 1001 86380 86390 1
421993 99421993 1001 86380 86390 1
421488 99421488 1001 86380 86390 1
421291 99421291 1001 86380 86390 1
421182 99421182 1001 86380 86390 1
420953 99420953 1001 86380 86390 1
421009 99421009 1001 86380 86390 1
422250 99422250 1001 86380 86390 1
422172 99422172 1001 86380 86390 1
422499 99422499 1001 86380 86390 1
423598 99423598 1001 86380 86390 1
422989 99422989 1001 86380 86390 1
422598 99422598 1001 86380 86390 1
422885 99422885 1001 86380 86390 1
422908 99422908 1001 86380 86390 1
422669 99422669 1001 86380 86390 1
422741 99422741 1001 86380 86390 1
422716 99422716 1001 86380 86390 1
422763 99422763 1001 86380 86390 1
422825 99422825 1001 86380 86390 1
423842 99423842 1001 86380 86390 1
424015 99424015 1001 86380 86390 1
424038 99424038 1001 86380 86390 1
423777 99423777 1001 86380 86390 1
423927 99423927 1001 86380 86390 1
425192 99425192 1001 86380 86390 1
425330 99425330 1001 86380 86390 1
425018 99425018 1001 86380 86390 1
425117 99425117 1001 86380 86390 1
424709 99424709 1001 86380 86390 1
424761 99424761 1001 86380 86390 1
424959 99424959 1001 86380 86390 1
424742 99424742 1001 86380 86390 1
424606 99424606 1001 86380 86390 1
424341 99424341 1001 86380 86390 1
424274 99424274 1001 86380 86390 1
425810 99425810 1001 86380 86390 1
426894 99426894 1001 86380 86390 1
427115 99427115 1001 86380 86390 1
426855 99426855 1001 86380 86390 1
426787 99426787 1001 86380 86390 1
426325 99426325 1001 86380 86390 1
426646 99426646 1001 86380 86390 1
426361 99426361 1001 86380 86390 1
426684 99426684 1001 86380 86390 1
426616 99426616 1001 86380 86390 1
425959 99425959 1001 86380 86390 1
426070 99426070 1001 86380 86390 1
426226 99426226 1001 86380 86390 1
425900 99425900 1001 86380 86390 1
426263 99426263 1001 86380 86390 1
427374 99427374 1001 86380 86390 1
427248 99427248 1001 86380 86390 1
428731 99428731 1001 86380 86390 1
428611 99428611 1001 86380 86390 1
428691 99428691 1001 86380 86390 1
428410 99428410 1001 86380 86390 1
428615 99428615 1001 86380 86390 1
428429 99428429 1001 86380 86390 1
428508 99428508 1001 86380 86390 1
428438 99428438 1001 86380 86390 1
428060 99428060 1001 86380 86390 1
428143 99428143 1001 86380 86390 1
427899 99427899 1001 86380 86390 1
427548 99427548 1001 86380 86390 1
427594 99427594 1001 86380 86390 1
427618 99427618 1001 86380 86390 1
427871 99427871 1001 86380 86390 1
427551 99427551 1001 86380 86390 1
429003 99429003 1001 86380 86390 1
428972 99428972 1001 86380 86390 1
428836 99428836 1001 86380 86390 1
429062 99429062 1001 86380 86390 1
430144 99430144 1001 86380 86390 1
430167 99430167 1001 86380 86390 1
430236 99430236 1001 86380 86390 1
430040 99430040 1001 86380 86390 1
429909 99429909 1001 86380 86390 1
429844 99429844 1001 86380 86390 1
429356 99429356 1001 86380 86390 1
429282 99429282 1001 86380 86390 1
429458 99429458 1001 86380 86390 1
429358 99429358 1001 86380 86390 1
430773 99430773 1001 86380 86390 1
430421 99430421 1001 86380 86390 1
431705 99431705 1001 86380 86390 1
431400 99431400 1001 86380 86390 1
431366 99431366 1001 86380 86390 1
431419 99431419 1001 86380 86390 1
431451 99431451 1001 86380 86390 1
430854 99430854 1001 86380 86390 1
430881 99430881 1001 86380 86390 1
432101 99432101 1001 86380 86390 1
432394 99432394 1001 86380 86390 1
433522 99433522 1001 86380 86390 1
433619 99433619 1001 86380 86390 1
433678 99433678 1001 86380 86390 1
433621 99433621 1001 86380 86390 1
433646 99433646 1001 86380 86390 1
433648 99433648 1001 86380 86390 1
433432 99433432 1001 86380 86390 1
433124 99433124 1001 86380 86390 1
432983 99432983 1001 86380 86390 1
432608 99432608 1001 86380 86390 1
432700 99432700 1001 86380 86390 1
432494 99432494 1001 86380 86390 1
432830 99432830 1001 86380 86390 1
432803 99432803 1001 86380 86390 1
432587 99432587 1001 86380 86390 1
432646 99432646 1001 86380 86390 1
433927 99433927 1001 86380 86390 1
433933 99433933 1001 86380 86390 1
435096 99435096 1001 86380 86390 1
435267 99435267 1001 86380 86390 1
435020 99435020 1001 86380 86390 1
435147 99435147 1001 86380 86390 1
434640 99434640 1001 86380 86390 1
434971 99434971 1001 86380 86390 1
434767 99434767 1001 86380 86390 1
434380 99434380 1001 86380 86390 1
434146 99434146 1001 86380 86390 1
434217 99434217 1001 86380 86390 1
435644 99435644 1001 86380 86390 1
435576 99435576 1001 86380 86390 1
435806 99435806 1001 86380 86390 1
435495 99435495 1001 86380 86390 1
435882 99435882 1001 86380 86390 1
435564 99435564 1001 86380 86390 1
436898 99436898 1001 86380 86390 1
437099 99437099 1001 86380 86390 1
436793 99436793 1001 86380 86390 1
436686 99436686 1001 86380 86390 1
436477 99436477 1001 86380 86390 1
436743 99436743 1001 86380 86390 1
436484 99436484 1001 86380 86390 1
436677 99436677 1001 86380 86390 1
436586 99436586 1001 86380 86390 1
435949 99435949 1001 86380 86390 1
436193 99436193 1001 86380 86390 1
436265 99436265 1001 86380 86390 1
435940 99435940 1001 86380 86390 1
436332 99436332 1001 86380 86390 1
300096 99300096 1001 86380 86390 1
300060 99300060 1001 86380 86390 1
437224 99437224 1001 86380 86390 1
300409 99300409 1001 86380 86390 1
300411 99300411 1001 86380 86390 1
300450 99300450 1001 86380 86390 1
300360 99300360 1001 86380 86390 1
300349 99300349 1001 86380 86390 1
300365 99300365 1001 86380 86390 1
300163 99300163 1001 86380 86390 1
300208 99300208 1001 86380 86390 1
300908 99300908 1001 86380 86390 1
300766 99300766 1001 86380 86390 1
300746 99300746 1001 86380 86390 1
300915 99300915 1001 86380 86390 1
300878 99300878 1001 86380 86390 1
300775 99300775 1001 86380 86390 1
301555 99301555 1001 86380 86390 1
301445 99301445 1001 86380 86390 1
301368 99301368 1001 86380 86390 1
301371 99301371 1001 86380 86390 1
301502 99301502 1001 86380 86390 1
301327 99301327 1001 86380 86390 1
301147 99301147 1001 86380 86390 1
301016 99301016 1001 86380 86390 1
301061 99301061 1001 86380 86390 1
301633 99301633 1001 86380 86390 1
301714 99301714 1001 86380 86390 1
301730 99301730 1001 86380 86390 1
301732 99301732 1001 86380 86390 1
302318 99302318 1001 86380 86390 1
302347 99302347 1001 86380 86390 1
302182 99302182 1001 86380 86390 1
302007 99302007 1001 86380 86390 1
302124 99302124 1001 86380 86390 1
302137 99302137 1001 86380 86390 1
301866 99301866 1001 86380 86390 1
301869 99301869 1001 86380 86390 1
301937 99301937 1001 86380 86390 1
301782 99301782 1001 86380 86390 1
301886 99301886 1001 86380 86390 1
301952 99301952 1001 86380 86390 1
302522 99302522 1001 86380 86390 1
302396 99302396 1001 86380 86390 1
302450 99302450 1001 86380 86390 1
302466 99302466 1001 86380 86390 1
302493 99302493 1001 86380 86390 1
303105 99303105 1001 86380 86390 1
302826 99302826 1001 86380 86390 1
302981 99302981 1001 86380 86390 1
302996 99302996 1001 86380 86390 1
302998 99302998 1001 86380 86390 1
302599 99302599 1001 86380 86390 1
302747 99302747 1001 86380 86390 1
302620 99302620 1001 86380 86390 1
303385 99303385 1001 86380 86390 1
303316 99303316 1001 86380 86390 1
303920 99303920 1001 86380 86390 1
303895 99303895 1001 86380 86390 1
303833 99303833 1001 86380 86390 1
303981 99303981 1001 86380 86390 1
304027 99304027 1001 86380 86390 1
303828 99303828 1001 86380 86390 1
303701 99303701 1001 86380 86390 1
303581 99303581 1001 86380 86390 1
303597 99303597 1001 86380 86390 1
303455 99303455 1001 86380 86390 1
303511 99303511 1001 86380 86390 1
303524 99303524 1001 86380 86390 1
303553 99303553 1001 86380 86390 1
303423 99303423 1001 86380 86390 1
304199 99304199 1001 86380 86390 1
304217 99304217 1001 86380 86390 1
304183 99304183 1001 86380 86390 1
304628 99304628 1001 86380 86390 1
304611 99304611 1001 86380 86390 1
304321 99304321 1001 86380 86390 1
304399 99304399 1001 86380 86390 1
304244 99304244 1001 86380 86390 1
304260 99304260 1001 86380 86390 1
304963 99304963 1001 86380 86390 1
304989 99304989 1001 86380 86390 1
305023 99305023 1001 86380 86390 1
305011 99305011 1001 86380 86390 1
304868 99304868 1001 86380 86390 1
305640 99305640 1001 86380 86390 1
305564 99305564 1001 86380 86390 1
305607 99305607 1001 86380 86390 1
305444 99305444 1001 86380 86390 1
305342 99305342 1001 86380 86390 1
305383 99305383 1001 86380 86390 1
305071 99305071 1001 86380 86390 1
305227 99305227 1001 86380 86390 1
305243 99305243 1001 86380 86390 1
305088 99305088 1001 86380 86390 1
500037 99500037 1001 86380 86390 1
500025 99500025 1001 86380 86390 1
500072 99500072 1001 86380 86390 1
500060 99500060 1001 86380 86390 1
500737 99500737 1001 86380 86390 1
500673 99500673 1001 86380 86390 1
500403 99500403 1001 86380 86390 1
500472 99500472 1001 86380 86390 1
500338 99500338 1001 86380 86390 1
500248 99500248 1001 86380 86390 1
500313 99500313 1001 86380 86390 1
500276 99500276 1001 86380 86390 1
500331 99500331 1001 86380 86390 1
500915 99500915 1001 86380 86390 1
500890 99500890 1001 86380 86390 1
500905 99500905 1001 86380 86390 1
500946 99500946 1001 86380 86390 1
500831 99500831 1001 86380 86390 1
500860 99500860 1001 86380 86390 1
501589 99501589 1001 86380 86390 1
501552 99501552 1001 86380 86390 1
501270 99501270 1001 86380 86390 1
501335 99501335 1001 86380 86390 1
501378 99501378 1001 86380 86390 1
501367 99501367 1001 86380 86390 1
501420 99501420 1001 86380 86390 1
501136 99501136 1001 86380 86390 1
501068 99501068 1001 86380 86390 1
501692 99501692 1001 86380 86390 1
501798 99501798 1001 86380 86390 1
502453 99502453 1001 86380 86390 1
502270 99502270 1001 86380 86390 1
502185 99502185 1001 86380 86390 1
502177 99502177 1001 86380 86390 1
502142 99502142 1001 86380 86390 1
501949 99501949 1001 86380 86390 1
501874 99501874 1001 86380 86390 1
501862 99501862 1001 86380 86390 1
501960 99501960 1001 86380 86390 1
502556 99502556 1001 86380 86390 1
502649 99502649 1001 86380 86390 1
502611 99502611 1001 86380 86390 1
503180 99503180 1001 86380 86390 1
503155 99503155 1001 86380 86390 1
503037 99503037 1001 86380 86390 1
502930 99502930 1001 86380 86390 1
502878 99502878 1001 86380 86390 1
503444 99503444 1001 86380 86390 1
503485 99503485 1001 86380 86390 1
503371 99503371 1001 86380 86390 1
503313 99503313 1001 86380 86390 1
503495 99503495 1001 86380 86390 1
504067 99504067 1001 86380 86390 1
504117 99504117 1001 86380 86390 1
503967 99503967 1001 86380 86390 1
504053 99504053 1001 86380 86390 1
503800 99503800 1001 86380 86390 1
503765 99503765 1001 86380 86390 1
503713 99503713 1001 86380 86390 1
503740 99503740 1001 86380 86390 1
503767 99503767 1001 86380 86390 1
503551 99503551 1001 86380 86390 1
503616 99503616 1001 86380 86390 1
503553 99503553 1001 86380 86390 1
503645 99503645 1001 86380 86390 1
504207 99504207 1001 86380 86390 1
504290 99504290 1001 86380 86390 1
504280 99504280 1001 86380 86390 1
504231 99504231 1001 86380 86390 1
504835 99504835 1001 86380 86390 1
504544 99504544 1001 86380 86390 1
504591 99504591 1001 86380 86390 1
504672 99504672 1001 86380 86390 1
504327 99504327 1001 86380 86390 1
505128 99505128 1001 86380 86390 1
505053 99505053 1001 86380 86390 1
505131 99505131 1001 86380 86390 1
505596 99505596 1001 86380 86390 1
505597 99505597 1001 86380 86390 1
505691 99505691 1001 86380 86390 1
505487 99505487 1001 86380 86390 1
505490 99505490 1001 86380 86390 1
505185 99505185 1001 86380 86390 1
505278 99505278 1001 86380 86390 1
505899 99505899 1001 86380 86390 1
505838 99505838 1001 86380 86390 1
505842 99505842 1001 86380 86390 1
506515 99506515 1001 86380 86390 1
506238 99506238 1001 86380 86390 1
506188 99506188 1001 86380 86390 1
506191 99506191 1001 86380 86390 1
506109 99506109 1001 86380 86390 1
506026 99506026 1001 86380 86390 1
506091 99506091 1001 86380 86390 1
506673 99506673 1001 86380 86390 1
507359 99507359 1001 86380 86390 1
507376 99507376 1001 86380 86390 1
507262 99507262 1001 86380 86390 1
507239 99507239 1001 86380 86390 1
507100 99507100 1001 86380 86390 1
507069 99507069 1001 86380 86390 1
506846 99506846 1001 86380 86390 1
507454 99507454 1001 86380 86390 1
507429 99507429 1001 86380 86390 1
508198 99508198 1001 86380 86390 1
508083 99508083 1001 86380 86390 1
508128 99508128 1001 86380 86390 1
508180 99508180 1001 86380 86390 1
507943 99507943 1001 86380 86390 1
507868 99507868 1001 86380 86390 1
507870 99507870 1001 86380 86390 1
508038 99508038 1001 86380 86390 1
507787 99507787 1001 86380 86390 1
507649 99507649 1001 86380 86390 1
507628 99507628 1001 86380 86390 1
508287 99508287 1001 86380 86390 1
508302 99508302 1001 86380 86390 1
508277 99508277 1001 86380 86390 1
508252 99508252 1001 86380 86390 1
508319 99508319 1001 86380 86390 1
508439 99508439 1001 86380 86390 1
508953 99508953 1001 86380 86390 1
509061 99509061 1001 86380 86390 1
509035 99509035 1001 86380 86390 1
508778 99508778 1001 86380 86390 1
508819 99508819 1001 86380 86390 1
508703 99508703 1001 86380 86390 1
508705 99508705 1001 86380 86390 1
508680 99508680 1001 86380 86390 1
508799 99508799 1001 86380 86390 1
508867 99508867 1001 86380 86390 1
508672 99508672 1001 86380 86390 1
508564 99508564 1001 86380 86390 1
508530 99508530 1001 86380 86390 1
509136 99509136 1001 86380 86390 1
508454 99508454 1001 86380 86390 1
509139 99509139 1001 86380 86390 1
509179 99509179 1001 86380 86390 1
509180 99509180 1001 86380 86390 1
509076 99509076 1001 86380 86390 1
509089 99509089 1001 86380 86390 1
509246 99509246 1001 86380 86390 1
509234 99509234 1001 86380 86390 1
509870 99509870 1001 86380 86390 1
509765 99509765 1001 86380 86390 1
509507 99509507 1001 86380 86390 1
509604 99509604 1001 86380 86390 1
509338 99509338 1001 86380 86390 1
509443 99509443 1001 86380 86390 1
509289 99509289 1001 86380 86390 1
509421 99509421 1001 86380 86390 1
509961 99509961 1001 86380 86390 1
510677 99510677 1001 86380 86390 1
510579 99510579 1001 86380 86390 1
510484 99510484 1001 86380 86390 1
510373 99510373 1001 86380 86390 1
510428 99510428 1001 86380 86390 1
510326 99510326 1001 86380 86390 1
510252 99510252 1001 86380 86390 1
510282 99510282 1001 86380 86390 1
510738 99510738 1001 86380 86390 1
510791 99510791 1001 86380 86390 1
510729 99510729 1001 86380 86390 1
510917 99510917 1001 86380 86390 1
510736 99510736 1001 86380 86390 1
511477 99511477 1001 86380 86390 1
511436 99511436 1001 86380 86390 1
511189 99511189 1001 86380 86390 1
511165 99511165 1001 86380 86390 1
510975 99510975 1001 86380 86390 1
510949 99510949 1001 86380 86390 1
511029 99511029 1001 86380 86390 1
511135 99511135 1001 86380 86390 1
511072 99511072 1001 86380 86390 1
511111 99511111 1001 86380 86390 1
511112 99511112 1001 86380 86390 1
511564 99511564 1001 86380 86390 1
511669 99511669 1001 86380 86390 1
511721 99511721 1001 86380 86390 1
511584 99511584 1001 86380 86390 1
512290 99512290 1001 86380 86390 1
512316 99512316 1001 86380 86390 1
512349 99512349 1001 86380 86390 1
512221 99512221 1001 86380 86390 1
512165 99512165 1001 86380 86390 1
512128 99512128 1001 86380 86390 1
511940 99511940 1001 86380 86390 1
511877 99511877 1001 86380 86390 1
511872 99511872 1001 86380 86390 1
512455 99512455 1001 86380 86390 1
512446 99512446 1001 86380 86390 1
512504 99512504 1001 86380 86390 1
513117 99513117 1001 86380 86390 1
513161 99513161 1001 86380 86390 1
512805 99512805 1001 86380 86390 1
512758 99512758 1001 86380 86390 1
512668 99512668 1001 86380 86390 1
512696 99512696 1001 86380 86390 1
513271 99513271 1001 86380 86390 1
513298 99513298 1001 86380 86390 1
513220 99513220 1001 86380 86390 1
513376 99513376 1001 86380 86390 1
513890 99513890 1001 86380 86390 1
513904 99513904 1001 86380 86390 1
513918 99513918 1001 86380 86390 1
513841 99513841 1001 86380 86390 1
513452 99513452 1001 86380 86390 1
514120 99514120 1001 86380 86390 1
514189 99514189 1001 86380 86390 1
514757 99514757 1001 86380 86390 1
514587 99514587 1001 86380 86390 1
514591 99514591 1001 86380 86390 1
514605 99514605 1001 86380 86390 1
514314 99514314 1001 86380 86390 1
514342 99514342 1001 86380 86390 1
514368 99514368 1001 86380 86390 1
514990 99514990 1001 86380 86390 1
514953 99514953 1001 86380 86390 1
514915 99514915 1001 86380 86390 1
515517 99515517 1001 86380 86390 1
515624 99515624 1001 86380 86390 1
515663 99515663 1001 86380 86390 1
515664 99515664 1001 86380 86390 1
515525 99515525 1001 86380 86390 1
515349 99515349 1001 86380 86390 1
515455 99515455 1001 86380 86390 1
515469 99515469 1001 86380 86390 1
515419 99515419 1001 86380 86390 1
515357 99515357 1001 86380 86390 1
515398 99515398 1001 86380 86390 1
515127 99515127 1001 86380 86390 1
515064 99515064 1001 86380 86390 1
515106 99515106 1001 86380 86390 1
515784 99515784 1001 86380 86390 1
515863 99515863 1001 86380 86390 1
515826 99515826 1001 86380 86390 1
515881 99515881 1001 86380 86390 1
516478 99516478 1001 86380 86390 1
516314 99516314 1001 86380 86390 1
516327 99516327 1001 86380 86390 1
516254 99516254 1001 86380 86390 1
516103 99516103 1001 86380 86390 1
516234 99516234 1001 86380 86390 1
516299 99516299 1001 86380 86390 1
516158 99516158 1001 86380 86390 1
516171 99516171 1001 86380 86390 1
516148 99516148 1001 86380 86390 1
515953 99515953 1001 86380 86390 1
515944 99515944 1001 86380 86390 1
515971 99515971 1001 86380 86390 1
516011 99516011 1001 86380 86390 1
515908 99515908 1001 86380 86390 1
515914 99515914 1001 86380 86390 1
516675 99516675 1001 86380 86390 1
516639 99516639 1001 86380 86390 1
516708 99516708 1001 86380 86390 1
516634 99516634 1001 86380 86390 1
517249 99517249 1001 86380 86390 1
517137 99517137 1001 86380 86390 1
517138 99517138 1001 86380 86390 1
517322 99517322 1001 86380 86390 1
517166 99517166 1001 86380 86390 1
516950 99516950 1001 86380 86390 1
516969 99516969 1001 86380 86390 1
516946 99516946 1001 86380 86390 1
516974 99516974 1001 86380 86390 1
516810 99516810 1001 86380 86390 1
516762 99516762 1001 86380 86390 1
517456 99517456 1001 86380 86390 1
518138 99518138 1001 86380 86390 1
517976 99517976 1001 86380 86390 1
518067 99518067 1001 86380 86390 1
518107 99518107 1001 86380 86390 1
518006 99518006 1001 86380 86390 1
517956 99517956 1001 86380 86390 1
517859 99517859 1001 86380 86390 1
517862 99517862 1001 86380 86390 1
517635 99517635 1001 86380 86390 1
517702 99517702 1001 86380 86390 1
517718 99517718 1001 86380 86390 1
517694 99517694 1001 86380 86390 1
517604 99517604 1001 86380 86390 1
518301 99518301 1001 86380 86390 1
518967 99518967 1001 86380 86390 1
518975 99518975 1001 86380 86390 1
518473 99518473 1001 86380 86390 1
518568 99518568 1001 86380 86390 1
518418 99518418 1001 86380 86390 1
519059 99519059 1001 86380 86390 1
519137 99519137 1001 86380 86390 1
519034 99519034 1001 86380 86390 1
519766 99519766 1001 86380 86390 1
519637 99519637 1001 86380 86390 1
519795 99519795 1001 86380 86390 1
519707 99519707 1001 86380 86390 1
519480 99519480 1001 86380 86390 1
519533 99519533 1001 86380 86390 1
519605 99519605 1001 86380 86390 1
519477 99519477 1001 86380 86390 1
519594 99519594 1001 86380 86390 1
519478 99519478 1001 86380 86390 1
519351 99519351 1001 86380 86390 1
519278 99519278 1001 86380 86390 1
519361 99519361 1001 86380 86390 1
519996 99519996 1001 86380 86390 1
519858 99519858 1001 86380 86390 1
519924 99519924 1001 86380 86390 1
520604 99520604 1001 86380 86390 1
520474 99520474 1001 86380 86390 1
520526 99520526 1001 86380 86390 1
520517 99520517 1001 86380 86390 1
520483 99520483 1001 86380 86390 1
520322 99520322 1001 86380 86390 1
520350 99520350 1001 86380 86390 1
520291 99520291 1001 86380 86390 1
520022 99520022 1001 86380 86390 1
520153 99520153 1001 86380 86390 1
520218 99520218 1001 86380 86390 1
520207 99520207 1001 86380 86390 1
520107 99520107 1001 86380 86390 1
520807 99520807 1001 86380 86390 1
520815 99520815 1001 86380 86390 1
520844 99520844 1001 86380 86390 1
521397 99521397 1001 86380 86390 1
521423 99521423 1001 86380 86390 1
521307 99521307 1001 86380 86390 1
521096 99521096 1001 86380 86390 1
521137 99521137 1001 86380 86390 1
521139 99521139 1001 86380 86390 1
521230 99521230 1001 86380 86390 1
520912 99520912 1001 86380 86390 1
520887 99520887 1001 86380 86390 1
520865 99520865 1001 86380 86390 1
521476 99521476 1001 86380 86390 1
521614 99521614 1001 86380 86390 1
521616 99521616 1001 86380 86390 1
522291 99522291 1001 86380 86390 1
522098 99522098 1001 86380 86390 1
522176 99522176 1001 86380 86390 1
522074 99522074 1001 86380 86390 1
522040 99522040 1001 86380 86390 1
522004 99522004 1001 86380 86390 1
521979 99521979 1001 86380 86390 1
521707 99521707 1001 86380 86390 1
522458 99522458 1001 86380 86390 1
522365 99522365 1001 86380 86390 1
522392 99522392 1001 86380 86390 1
522969 99522969 1001 86380 86390 1
522807 99522807 1001 86380 86390 1
522886 99522886 1001 86380 86390 1
522551 99522551 1001 86380 86390 1
522552 99522552 1001 86380 86390 1
522566 99522566 1001 86380 86390 1
522696 99522696 1001 86380 86390 1
522598 99522598 1001 86380 86390 1
522573 99522573 1001 86380 86390 1
523170 99523170 1001 86380 86390 1
523198 99523198 1001 86380 86390 1
523290 99523290 1001 86380 86390 1
523200 99523200 1001 86380 86390 1
523150 99523150 1001 86380 86390 1
523229 99523229 1001 86380 86390 1
523192 99523192 1001 86380 86390 1
523796 99523796 1001 86380 86390 1
523797 99523797 1001 86380 86390 1
523901 99523901 1001 86380 86390 1
523786 99523786 1001 86380 86390 1
523575 99523575 1001 86380 86390 1
523615 99523615 1001 86380 86390 1
523565 99523565 1001 86380 86390 1
523657 99523657 1001 86380 86390 1
523505 99523505 1001 86380 86390 1
523372 99523372 1001 86380 86390 1
524084 99524084 1001 86380 86390 1
523994 99523994 1001 86380 86390 1
524125 99524125 1001 86380 86390 1
524141 99524141 1001 86380 86390 1
524142 99524142 1001 86380 86390 1
523974 99523974 1001 86380 86390 1
523961 99523961 1001 86380 86390 1
523979 99523979 1001 86380 86390 1
524109 99524109 1001 86380 86390 1
524732 99524732 1001 86380 86390 1
524738 99524738 1001 86380 86390 1
524745 99524745 1001 86380 86390 1
524712 99524712 1001 86380 86390 1
524703 99524703 1001 86380 86390 1
524666 99524666 1001 86380 86390 1
524501 99524501 1001 86380 86390 1
524542 99524542 1001 86380 86390 1
524496 99524496 1001 86380 86390 1
524471 99524471 1001 86380 86390 1
524208 99524208 1001 86380 86390 1
524355 99524355 1001 86380 86390 1
524796 99524796 1001 86380 86390 1
524849 99524849 1001 86380 86390 1
524863 99524863 1001 86380 86390 1
524889 99524889 1001 86380 86390 1
524957 99524957 1001 86380 86390 1
525448 99525448 1001 86380 86390 1
525403 99525403 1001 86380 86390 1
525228 99525228 1001 86380 86390 1
525370 99525370 1001 86380 86390 1
525256 99525256 1001 86380 86390 1
525308 99525308 1001 86380 86390 1
525206 99525206 1001 86380 86390 1
525363 99525363 1001 86380 86390 1
525209 99525209 1001 86380 86390 1
525136 99525136 1001 86380 86390 1
525789 99525789 1001 86380 86390 1
525751 99525751 1001 86380 86390 1
525778 99525778 1001 86380 86390 1
525185 99525185 1001 86380 86390 1
525679 99525679 1001 86380 86390 1
525718 99525718 1001 86380 86390 1
525710 99525710 1001 86380 86390 1
526347 99526347 1001 86380 86390 1
526302 99526302 1001 86380 86390 1
526410 99526410 1001 86380 86390 1
526370 99526370 1001 86380 86390 1
526025 99526025 1001 86380 86390 1
526181 99526181 1001 86380 86390 1
526131 99526131 1001 86380 86390 1
526094 99526094 1001 86380 86390 1
526033 99526033 1001 86380 86390 1
526215 99526215 1001 86380 86390 1
525835 99525835 1001 86380 86390 1
525891 99525891 1001 86380 86390 1
526526 99526526 1001 86380 86390 1
526477 99526477 1001 86380 86390 1
526584 99526584 1001 86380 86390 1
526549 99526549 1001 86380 86390 1
527174 99527174 1001 86380 86390 1
527058 99527058 1001 86380 86390 1
527060 99527060 1001 86380 86390 1
527223 99527223 1001 86380 86390 1
527193 99527193 1001 86380 86390 1
527155 99527155 1001 86380 86390 1
527157 99527157 1001 86380 86390 1
526943 99526943 1001 86380 86390 1
526881 99526881 1001 86380 86390 1
526869 99526869 1001 86380 86390 1
526807 99526807 1001 86380 86390 1
526783 99526783 1001 86380 86390 1
527298 99527298 1001 86380 86390 1
527421 99527421 1001 86380 86390 1
527358 99527358 1001 86380 86390 1
527384 99527384 1001 86380 86390 1
527374 99527374 1001 86380 86390 1
527387 99527387 1001 86380 86390 1
527336 99527336 1001 86380 86390 1
527427 99527427 1001 86380 86390 1
527903 99527903 1001 86380 86390 1
527812 99527812 1001 86380 86390 1
527800 99527800 1001 86380 86390 1
527816 99527816 1001 86380 86390 1
527510 99527510 1001 86380 86390 1
527499 99527499 1001 86380 86390 1
528091 99528091 1001 86380 86390 1
528097 99528097 1001 86380 86390 1
528884 99528884 1001 86380 86390 1
528767 99528767 1001 86380 86390 1
528530 99528530 1001 86380 86390 1
528545 99528545 1001 86380 86390 1
528638 99528638 1001 86380 86390 1
528616 99528616 1001 86380 86390 1
528413 99528413 1001 86380 86390 1
528299 99528299 1001 86380 86390 1
528487 99528487 1001 86380 86390 1
529019 99529019 1001 86380 86390 1
529104 99529104 1001 86380 86390 1
529448 99529448 1001 86380 86390 1
529360 99529360 1001 86380 86390 1
529399 99529399 1001 86380 86390 1
529480 99529480 1001 86380 86390 1
529351 99529351 1001 86380 86390 1
529417 99529417 1001 86380 86390 1
529279 99529279 1001 86380 86390 1
529169 99529169 1001 86380 86390 1
529117 99529117 1001 86380 86390 1
529183 99529183 1001 86380 86390 1
529738 99529738 1001 86380 86390 1
529914 99529914 1001 86380 86390 1
529863 99529863 1001 86380 86390 1
529931 99529931 1001 86380 86390 1
530503 99530503 1001 86380 86390 1
530495 99530495 1001 86380 86390 1
530457 99530457 1001 86380 86390 1
530262 99530262 1001 86380 86390 1
530240 99530240 1001 86380 86390 1
530243 99530243 1001 86380 86390 1
530205 99530205 1001 86380 86390 1
529997 99529997 1001 86380 86390 1
529967 99529967 1001 86380 86390 1
530113 99530113 1001 86380 86390 1
530654 99530654 1001 86380 86390 1
530584 99530584 1001 86380 86390 1
531275 99531275 1001 86380 86390 1
531126 99531126 1001 86380 86390 1
531140 99531140 1001 86380 86390 1
531118 99531118 1001 86380 86390 1
530909 99530909 1001 86380 86390 1
530964 99530964 1001 86380 86390 1
531562 99531562 1001 86380 86390 1
531544 99531544 1001 86380 86390 1
532041 99532041 1001 86380 86390 1
531813 99531813 1001 86380 86390 1
531802 99531802 1001 86380 86390 1
531597 99531597 1001 86380 86390 1
532384 99532384 1001 86380 86390 1
532310 99532310 1001 86380 86390 1
532298 99532298 1001 86380 86390 1
532248 99532248 1001 86380 86390 1
532366 99532366 1001 86380 86390 1
532316 99532316 1001 86380 86390 1
532942 99532942 1001 86380 86390 1
532998 99532998 1001 86380 86390 1
532951 99532951 1001 86380 86390 1
532658 99532658 1001 86380 86390 1
532653 99532653 1001 86380 86390 1
532667 99532667 1001 86380 86390 1
532579 99532579 1001 86380 86390 1
532503 99532503 1001 86380 86390 1
532444 99532444 1001 86380 86390 1
532483 99532483 1001 86380 86390 1
533756 99533756 1001 86380 86390 1
533758 99533758 1001 86380 86390 1
533810 99533810 1001 86380 86390 1
533733 99533733 1001 86380 86390 1
533674 99533674 1001 86380 86390 1
533449 99533449 1001 86380 86390 1
533568 99533568 1001 86380 86390 1
533480 99533480 1001 86380 86390 1
533441 99533441 1001 86380 86390 1
533390 99533390 1001 86380 86390 1
533987 99533987 1001 86380 86390 1
533978 99533978 1001 86380 86390 1
534633 99534633 1001 86380 86390 1
534461 99534461 1001 86380 86390 1
534154 99534154 1001 86380 86390 1
534116 99534116 1001 86380 86390 1
534065 99534065 1001 86380 86390 1
534110 99534110 1001 86380 86390 1
534112 99534112 1001 86380 86390 1
534151 99534151 1001 86380 86390 1
534244 99534244 1001 86380 86390 1
534707 99534707 1001 86380 86390 1
534805 99534805 1001 86380 86390 1
534756 99534756 1001 86380 86390 1
534758 99534758 1001 86380 86390 1
535423 99535423 1001 86380 86390 1
535348 99535348 1001 86380 86390 1
535490 99535490 1001 86380 86390 1
535467 99535467 1001 86380 86390 1
535366 99535366 1001 86380 86390 1
535503 99535503 1001 86380 86390 1
535381 99535381 1001 86380 86390 1
535207 99535207 1001 86380 86390 1
535208 99535208 1001 86380 86390 1
535262 99535262 1001 86380 86390 1
535146 99535146 1001 86380 86390 1
535120 99535120 1001 86380 86390 1
535078 99535078 1001 86380 86390 1
534901 99534901 1001 86380 86390 1
535632 99535632 1001 86380 86390 1
535645 99535645 1001 86380 86390 1
535684 99535684 1001 86380 86390 1
535660 99535660 1001 86380 86390 1
536192 99536192 1001 86380 86390 1
536329 99536329 1001 86380 86390 1
535968 99535968 1001 86380 86390 1
535994 99535994 1001 86380 86390 1
536088 99536088 1001 86380 86390 1
535884 99535884 1001 86380 86390 1
535910 99535910 1001 86380 86390 1
535807 99535807 1001 86380 86390 1
535764 99535764 1001 86380 86390 1
535777 99535777 1001 86380 86390 1
535907 99535907 1001 86380 86390 1
535830 99535830 1001 86380 86390 1
535895 99535895 1001 86380 86390 1
536491 99536491 1001 86380 86390 1
536383 99536383 1001 86380 86390 1
537023 99537023 1001 86380 86390 1
537089 99537089 1001 86380 86390 1
536988 99536988 1001 86380 86390 1
537098 99537098 1001 86380 86390 1
536869 99536869 1001 86380 86390 1
536851 99536851 1001 86380 86390 1
536723 99536723 1001 86380 86390 1
536568 99536568 1001 86380 86390 1
536610 99536610 1001 86380 86390 1
536641 99536641 1001 86380 86390 1
536680 99536680 1001 86380 86390 1
536720 99536720 1001 86380 86390 1
536657 99536657 1001 86380 86390 1
537302 99537302 1001 86380 86390 1
537266 99537266 1001 86380 86390 1
537358 99537358 1001 86380 86390 1
537249 99537249 1001 86380 86390 1
537951 99537951 1001 86380 86390 1
537823 99537823 1001 86380 86390 1
537824 99537824 1001 86380 86390 1
537856 99537856 1001 86380 86390 1
537771 99537771 1001 86380 86390 1
537655 99537655 1001 86380 86390 1
537653 99537653 1001 86380 86390 1
537499 99537499 1001 86380 86390 1
537554 99537554 1001 86380 86390 1
537443 99537443 1001 86380 86390 1
537496 99537496 1001 86380 86390 1
537522 99537522 1001 86380 86390 1
537535 99537535 1001 86380 86390 1
538010 99538010 1001 86380 86390 1
538039 99538039 1001 86380 86390 1
537992 99537992 1001 86380 86390 1
538180 99538180 1001 86380 86390 1
538189 99538189 1001 86380 86390 1
538534 99538534 1001 86380 86390 1
538548 99538548 1001 86380 86390 1
538524 99538524 1001 86380 86390 1
538422 99538422 1001 86380 86390 1
538298 99538298 1001 86380 86390 1
538325 99538325 1001 86380 86390 1
538248 99538248 1001 86380 86390 1
538236 99538236 1001 86380 86390 1
538319 99538319 1001 86380 86390 1
538258 99538258 1001 86380 86390 1
538967 99538967 1001 86380 86390 1
538892 99538892 1001 86380 86390 1
538403 99538403 1001 86380 86390 1
538990 99538990 1001 86380 86390 1
538836 99538836 1001 86380 86390 1
539444 99539444 1001 86380 86390 1
539267 99539267 1001 86380 86390 1
539263 99539263 1001 86380 86390 1
539396 99539396 1001 86380 86390 1
539162 99539162 1001 86380 86390 1
539129 99539129 1001 86380 86390 1
539677 99539677 1001 86380 86390 1
539732 99539732 1001 86380 86390 1
539748 99539748 1001 86380 86390 1
539672 99539672 1001 86380 86390 1
540365 99540365 1001 86380 86390 1
540381 99540381 1001 86380 86390 1
540385 99540385 1001 86380 86390 1
540425 99540425 1001 86380 86390 1
540336 99540336 1001 86380 86390 1
540286 99540286 1001 86380 86390 1
540093 99540093 1001 86380 86390 1
540185 99540185 1001 86380 86390 1
540079 99540079 1001 86380 86390 1
539898 99539898 1001 86380 86390 1
540054 99540054 1001 86380 86390 1
539956 99539956 1001 86380 86390 1
539982 99539982 1001 86380 86390 1
539957 99539957 1001 86380 86390 1
539998 99539998 1001 86380 86390 1
540623 99540623 1001 86380 86390 1
540667 99540667 1001 86380 86390 1
540475 99540475 1001 86380 86390 1
541051 99541051 1001 86380 86390 1
540752 99540752 1001 86380 86390 1
540716 99540716 1001 86380 86390 1
540757 99540757 1001 86380 86390 1
540707 99540707 1001 86380 86390 1
541420 99541420 1001 86380 86390 1
542103 99542103 1001 86380 86390 1
541748 99541748 1001 86380 86390 1
541878 99541878 1001 86380 86390 1
541814 99541814 1001 86380 86390 1
541828 99541828 1001 86380 86390 1
541764 99541764 1001 86380 86390 1
541846 99541846 1001 86380 86390 1
541859 99541859 1001 86380 86390 1
541576 99541576 1001 86380 86390 1
541501 99541501 1001 86380 86390 1
541516 99541516 1001 86380 86390 1
541504 99541504 1001 86380 86390 1
541662 99541662 1001 86380 86390 1
541637 99541637 1001 86380 86390 1
541666 99541666 1001 86380 86390 1
542142 99542142 1001 86380 86390 1
542159 99542159 1001 86380 86390 1
542224 99542224 1001 86380 86390 1
542280 99542280 1001 86380 86390 1
542284 99542284 1001 86380 86390 1
542835 99542835 1001 86380 86390 1
542694 99542694 1001 86380 86390 1
542737 99542737 1001 86380 86390 1
542687 99542687 1001 86380 86390 1
542390 99542390 1001 86380 86390 1
542461 99542461 1001 86380 86390 1
542501 99542501 1001 86380 86390 1
542359 99542359 1001 86380 86390 1
542466 99542466 1001 86380 86390 1
543125 99543125 1001 86380 86390 1
543463 99543463 1001 86380 86390 1
543387 99543387 1001 86380 86390 1
543400 99543400 1001 86380 86390 1
543519 99543519 1001 86380 86390 1
543376 99543376 1001 86380 86390 1
543486 99543486 1001 86380 86390 1
543383 99543383 1001 86380 86390 1
543332 99543332 1001 86380 86390 1
543177 99543177 1001 86380 86390 1
543203 99543203 1001 86380 86390 1
543255 99543255 1001 86380 86390 1
543158 99543158 1001 86380 86390 1
543266 99543266 1001 86380 86390 1
543848 99543848 1001 86380 86390 1
543788 99543788 1001 86380 86390 1
544444 99544444 1001 86380 86390 1
544505 99544505 1001 86380 86390 1
544559 99544559 1001 86380 86390 1
544265 99544265 1001 86380 86390 1
544189 99544189 1001 86380 86390 1
544207 99544207 1001 86380 86390 1
544158 99544158 1001 86380 86390 1
544134 99544134 1001 86380 86390 1
544063 99544063 1001 86380 86390 1
544116 99544116 1001 86380 86390 1
501153 1207 1001 45879 46178 1
514966 958 1001 61047 61146 1
526173 1068 1002 48975 60152 1
400026 99400026 1001 86380 86390 1
400036 99400036 1001 86380 86390 1
400322 99400322 1001 86380 86390 1
400368 99400368 1001 86380 86390 1
400349 99400349 1001 86380 86390 1
400562 99400562 1001 86380 86390 1
400642 99400642 1001 86380 86390 1
400704 99400704 1001 86380 86390 1
400753 99400753 1001 86380 86390 1
400829 99400829 1001 86380 86390 1
400909 99400909 1001 86380 86390 1
401455 99401455 1001 86380 86390 1
401575 99401575 1001 86380 86390 1
401657 99401657 1001 86380 86390 1
402089 99402089 1001 86380 86390 1
402345 99402345 1001 86380 86390 1
402329 99402329 1001 86380 86390 1
402772 99402772 1001 86380 86390 1
403053 99403053 1001 86380 86390 1
403015 99403015 1001 86380 86390 1
403150 99403150 1001 86380 86390 1
403342 99403342 1001 86380 86390 1
403381 99403381 1001 86380 86390 1
403527 99403527 1001 86380 86390 1
403493 99403493 1001 86380 86390 1
403684 99403684 1001 86380 86390 1
403744 99403744 1001 86380 86390 1
403837 99403837 1001 86380 86390 1
403843 99403843 1001 86380 86390 1
403880 99403880 1001 86380 86390 1
404140 99404140 1001 86380 86390 1
404213 99404213 1001 86380 86390 1
404249 99404249 1001 86380 86390 1
404316 99404316 1001 86380 86390 1
404566 99404566 1001 86380 86390 1
404744 99404744 1001 86380 86390 1
404831 99404831 1001 86380 86390 1
404906 99404906 1001 86380 86390 1
405277 99405277 1001 86380 86390 1
405446 99405446 1001 86380 86390 1
405746 99405746 1001 86380 86390 1
405855 99405855 1001 86380 86390 1
405960 99405960 1001 86380 86390 1
406088 99406088 1001 86380 86390 1
406166 99406166 1001 86380 86390 1
406154 99406154 1001 86380 86390 1
406359 99406359 1001 86380 86390 1
406676 99406676 1001 86380 86390 1
406731 99406731 1001 86380 86390 1
406741 99406741 1001 86380 86390 1
407010 99407010 1001 86380 86390 1
407074 99407074 1001 86380 86390 1
407174 99407174 1001 86380 86390 1
407964 99407964 1001 86380 86390 1
408306 99408306 1001 86380 86390 1
408699 99408699 1001 86380 86390 1
409083 99409083 1001 86380 86390 1
409786 99409786 1001 86380 86390 1
409927 99409927 1001 86380 86390 1
410044 99410044 1001 86380 86390 1
410258 99410258 1001 86380 86390 1
410269 99410269 1001 86380 86390 1
410487 99410487 1001 86380 86390 1
410464 99410464 1001 86380 86390 1
410571 99410571 1001 86380 86390 1
410511 99410511 1001 86380 86390 1
410975 99410975 1001 86380 86390 1
411046 99411046 1001 86380 86390 1
411173 99411173 1001 86380 86390 1
411118 99411118 1001 86380 86390 1
411313 99411313 1001 86380 86390 1
411529 99411529 1001 86380 86390 1
411845 99411845 1001 86380 86390 1
411838 99411838 1001 86380 86390 1
411790 99411790 1001 86380 86390 1
411895 99411895 1001 86380 86390 1
412043 99412043 1001 86380 86390 1
412069 99412069 1001 86380 86390 1
412146 99412146 1001 86380 86390 1
412236 99412236 1001 86380 86390 1
412425 99412425 1001 86380 86390 1
412310 99412310 1001 86380 86390 1
413340 99413340 1001 86380 86390 1
413356 99413356 1001 86380 86390 1
413329 99413329 1001 86380 86390 1
412907 99412907 1001 86380 86390 1
413244 99413244 1001 86380 86390 1
412942 99412942 1001 86380 86390 1
413020 99413020 1001 86380 86390 1
413204 99413204 1001 86380 86390 1
412997 99412997 1001 86380 86390 1
412866 99412866 1001 86380 86390 1
412827 99412827 1001 86380 86390 1
412881 99412881 1001 86380 86390 1
412795 99412795 1001 86380 86390 1
413968 99413968 1001 86380 86390 1
413951 99413951 1001 86380 86390 1
413878 99413878 1001 86380 86390 1
413879 99413879 1001 86380 86390 1
415237 99415237 1001 86380 86390 1
414621 99414621 1001 86380 86390 1
414710 99414710 1001 86380 86390 1
414159 99414159 1001 86380 86390 1
414233 99414233 1001 86380 86390 1
414260 99414260 1001 86380 86390 1
414132 99414132 1001 86380 86390 1
414500 99414500 1001 86380 86390 1
415468 99415468 1001 86380 86390 1
415598 99415598 1001 86380 86390 1
416676 99416676 1001 86380 86390 1
416908 99416908 1001 86380 86390 1
416718 99416718 1001 86380 86390 1
416919 99416919 1001 86380 86390 1
416317 99416317 1001 86380 86390 1
416525 99416525 1001 86380 86390 1
416293 99416293 1001 86380 86390 1
416527 99416527 1001 86380 86390 1
416506 99416506 1001 86380 86390 1
416396 99416396 1001 86380 86390 1
416006 99416006 1001 86380 86390 1
416034 99416034 1001 86380 86390 1
416130 99416130 1001 86380 86390 1
416004 99416004 1001 86380 86390 1
417475 99417475 1001 86380 86390 1
417582 99417582 1001 86380 86390 1
417410 99417410 1001 86380 86390 1
418796 99418796 1001 86380 86390 1
418435 99418435 1001 86380 86390 1
418487 99418487 1001 86380 86390 1
418520 99418520 1001 86380 86390 1
418102 99418102 1001 86380 86390 1
418169 99418169 1001 86380 86390 1
418247 99418247 1001 86380 86390 1
417711 99417711 1001 86380 86390 1
418002 99418002 1001 86380 86390 1
417745 99417745 1001 86380 86390 1
417931 99417931 1001 86380 86390 1
417754 99417754 1001 86380 86390 1
417988 99417988 1001 86380 86390 1
418928 99418928 1001 86380 86390 1
419207 99419207 1001 86380 86390 1
417611 99417611 1001 86380 86390 1
420134 99420134 1001 86380 86390 1
420090 99420090 1001 86380 86390 1
419749 99419749 1001 86380 86390 1
419975 99419975 1001 86380 86390 1
419522 99419522 1001 86380 86390 1
419222 99419222 1001 86380 86390 1
420794 99420794 1001 86380 86390 1
420797 99420797 1001 86380 86390 1
422033 99422033 1001 86380 86390 1
422048 99422048 1001 86380 86390 1
422078 99422078 1001 86380 86390 1
421994 99421994 1001 86380 86390 1
421275 99421275 1001 86380 86390 1
421341 99421341 1001 86380 86390 1
421632 99421632 1001 86380 86390 1
421118 99421118 1001 86380 86390 1
421249 99421249 1001 86380 86390 1
420883 99420883 1001 86380 86390 1
423555 99423555 1001 86380 86390 1
423662 99423662 1001 86380 86390 1
423148 99423148 1001 86380 86390 1
423088 99423088 1001 86380 86390 1
423194 99423194 1001 86380 86390 1
423292 99423292 1001 86380 86390 1
423069 99423069 1001 86380 86390 1
423239 99423239 1001 86380 86390 1
422636 99422636 1001 86380 86390 1
423856 99423856 1001 86380 86390 1
423883 99423883 1001 86380 86390 1
425342 99425342 1001 86380 86390 1
424889 99424889 1001 86380 86390 1
424915 99424915 1001 86380 86390 1
424388 99424388 1001 86380 86390 1
424532 99424532 1001 86380 86390 1
425450 99425450 1001 86380 86390 1
425540 99425540 1001 86380 86390 1
425792 99425792 1001 86380 86390 1
427005 99427005 1001 86380 86390 1
426705 99426705 1001 86380 86390 1
427021 99427021 1001 86380 86390 1
426738 99426738 1001 86380 86390 1
426713 99426713 1001 86380 86390 1
426598 99426598 1001 86380 86390 1
426159 99426159 1001 86380 86390 1
426073 99426073 1001 86380 86390 1
426139 99426139 1001 86380 86390 1
427433 99427433 1001 86380 86390 1
427241 99427241 1001 86380 86390 1
427123 99427123 1001 86380 86390 1
428359 99428359 1001 86380 86390 1
428039 99428039 1001 86380 86390 1
428040 99428040 1001 86380 86390 1
428093 99428093 1001 86380 86390 1
428096 99428096 1001 86380 86390 1
427941 99427941 1001 86380 86390 1
428207 99428207 1001 86380 86390 1
428154 99428154 1001 86380 86390 1
428181 99428181 1001 86380 86390 1
427820 99427820 1001 86380 86390 1
427739 99427739 1001 86380 86390 1
429065 99429065 1001 86380 86390 1
428763 99428763 1001 86380 86390 1
428785 99428785 1001 86380 86390 1
429030 99429030 1001 86380 86390 1
429059 99429059 1001 86380 86390 1
430241 99430241 1001 86380 86390 1
430245 99430245 1001 86380 86390 1
429831 99429831 1001 86380 86390 1
429638 99429638 1001 86380 86390 1
429296 99429296 1001 86380 86390 1
429415 99429415 1001 86380 86390 1
429542 99429542 1001 86380 86390 1
429461 99429461 1001 86380 86390 1
429220 99429220 1001 86380 86390 1
430627 99430627 1001 86380 86390 1
430750 99430750 1001 86380 86390 1
430542 99430542 1001 86380 86390 1
431940 99431940 1001 86380 86390 1
431798 99431798 1001 86380 86390 1
431698 99431698 1001 86380 86390 1
431763 99431763 1001 86380 86390 1
431688 99431688 1001 86380 86390 1
431541 99431541 1001 86380 86390 1
431525 99431525 1001 86380 86390 1
431211 99431211 1001 86380 86390 1
431176 99431176 1001 86380 86390 1
431051 99431051 1001 86380 86390 1
431199 99431199 1001 86380 86390 1
432422 99432422 1001 86380 86390 1
433562 99433562 1001 86380 86390 1
433478 99433478 1001 86380 86390 1
433387 99433387 1001 86380 86390 1
433545 99433545 1001 86380 86390 1
433715 99433715 1001 86380 86390 1
433717 99433717 1001 86380 86390 1
433260 99433260 1001 86380 86390 1
433312 99433312 1001 86380 86390 1
432664 99432664 1001 86380 86390 1
432650 99432650 1001 86380 86390 1
432802 99432802 1001 86380 86390 1
435055 99435055 1001 86380 86390 1
434842 99434842 1001 86380 86390 1
434751 99434751 1001 86380 86390 1
434440 99434440 1001 86380 86390 1
434529 99434529 1001 86380 86390 1
435517 99435517 1001 86380 86390 1
435821 99435821 1001 86380 86390 1
436782 99436782 1001 86380 86390 1
436768 99436768 1001 86380 86390 1
436811 99436811 1001 86380 86390 1
436863 99436863 1001 86380 86390 1
436992 99436992 1001 86380 86390 1
437017 99437017 1001 86380 86390 1
436657 99436657 1001 86380 86390 1
436683 99436683 1001 86380 86390 1
436460 99436460 1001 86380 86390 1
436748 99436748 1001 86380 86390 1
435915 99435915 1001 86380 86390 1
436149 99436149 1001 86380 86390 1
437240 99437240 1001 86380 86390 1
437359 99437359 1001 86380 86390 1
300001 99300001 1001 86380 86390 1
300600 99300600 1001 86380 86390 1
300588 99300588 1001 86380 86390 1
300699 99300699 1001 86380 86390 1
300657 99300657 1001 86380 86390 1
300677 99300677 1001 86380 86390 1
300394 99300394 1001 86380 86390 1
300498 99300498 1001 86380 86390 1
300398 99300398 1001 86380 86390 1
300489 99300489 1001 86380 86390 1
300457 99300457 1001 86380 86390 1
300214 99300214 1001 86380 86390 1
300227 99300227 1001 86380 86390 1
300189 99300189 1001 86380 86390 1
300215 99300215 1001 86380 86390 1
300231 99300231 1001 86380 86390 1
300119 99300119 1001 86380 86390 1
300861 99300861 1001 86380 86390 1
301362 99301362 1001 86380 86390 1
301427 99301427 1001 86380 86390 1
301507 99301507 1001 86380 86390 1
301472 99301472 1001 86380 86390 1
301408 99301408 1001 86380 86390 1
301512 99301512 1001 86380 86390 1
301359 99301359 1001 86380 86390 1
301247 99301247 1001 86380 86390 1
301299 99301299 1001 86380 86390 1
301158 99301158 1001 86380 86390 1
301023 99301023 1001 86380 86390 1
301689 99301689 1001 86380 86390 1
302226 99302226 1001 86380 86390 1
302195 99302195 1001 86380 86390 1
302337 99302337 1001 86380 86390 1
302063 99302063 1001 86380 86390 1
302040 99302040 1001 86380 86390 1
302053 99302053 1001 86380 86390 1
302147 99302147 1001 86380 86390 1
301942 99301942 1001 86380 86390 1
301763 99301763 1001 86380 86390 1
301829 99301829 1001 86380 86390 1
301898 99301898 1001 86380 86390 1
302417 99302417 1001 86380 86390 1
302508 99302508 1001 86380 86390 1
302409 99302409 1001 86380 86390 1
302501 99302501 1001 86380 86390 1
302468 99302468 1001 86380 86390 1
303171 99303171 1001 86380 86390 1
303176 99303176 1001 86380 86390 1
303194 99303194 1001 86380 86390 1
303152 99303152 1001 86380 86390 1
302835 99302835 1001 86380 86390 1
302978 99302978 1001 86380 86390 1
302971 99302971 1001 86380 86390 1
302922 99302922 1001 86380 86390 1
302644 99302644 1001 86380 86390 1
302633 99302633 1001 86380 86390 1
302738 99302738 1001 86380 86390 1
302689 99302689 1001 86380 86390 1
303246 99303246 1001 86380 86390 1
303275 99303275 1001 86380 86390 1
303301 99303301 1001 86380 86390 1
303314 99303314 1001 86380 86390 1
303393 99303393 1001 86380 86390 1
303943 99303943 1001 86380 86390 1
303996 99303996 1001 86380 86390 1
303906 99303906 1001 86380 86390 1
303863 99303863 1001 86380 86390 1
303754 99303754 1001 86380 86390 1
303514 99303514 1001 86380 86390 1
303566 99303566 1001 86380 86390 1
304052 99304052 1001 86380 86390 1
304718 99304718 1001 86380 86390 1
304590 99304590 1001 86380 86390 1
304639 99304639 1001 86380 86390 1
304425 99304425 1001 86380 86390 1
304326 99304326 1001 86380 86390 1
304249 99304249 1001 86380 86390 1
304924 99304924 1001 86380 86390 1
304902 99304902 1001 86380 86390 1
304917 99304917 1001 86380 86390 1
305545 99305545 1001 86380 86390 1
305653 99305653 1001 86380 86390 1
305625 99305625 1001 86380 86390 1
305484 99305484 1001 86380 86390 1
305631 99305631 1001 86380 86390 1
305529 99305529 1001 86380 86390 1
305380 99305380 1001 86380 86390 1
305344 99305344 1001 86380 86390 1
305108 99305108 1001 86380 86390 1
500011 99500011 1001 86380 86390 1
500045 99500045 1001 86380 86390 1
500635 99500635 1001 86380 86390 1
500800 99500800 1001 86380 86390 1
500762 99500762 1001 86380 86390 1
500530 99500530 1001 86380 86390 1
500521 99500521 1001 86380 86390 1
500537 99500537 1001 86380 86390 1
500434 99500434 1001 86380 86390 1
500602 99500602 1001 86380 86390 1
500411 99500411 1001 86380 86390 1
500335 99500335 1001 86380 86390 1
500330 99500330 1001 86380 86390 1
500940 99500940 1001 86380 86390 1
500401 99500401 1001 86380 86390 1
500931 99500931 1001 86380 86390 1
500961 99500961 1001 86380 86390 1
501460 99501460 1001 86380 86390 1
501487 99501487 1001 86380 86390 1
501471 99501471 1001 86380 86390 1
501601 99501601 1001 86380 86390 1
501320 99501320 1001 86380 86390 1
501164 99501164 1001 86380 86390 1
501113 99501113 1001 86380 86390 1
501182 99501182 1001 86380 86390 1
501040 99501040 1001 86380 86390 1
501043 99501043 1001 86380 86390 1
501693 99501693 1001 86380 86390 1
501696 99501696 1001 86380 86390 1
502288 99502288 1001 86380 86390 1
502360 99502360 1001 86380 86390 1
502400 99502400 1001 86380 86390 1
502192 99502192 1001 86380 86390 1
501964 99501964 1001 86380 86390 1
502034 99502034 1001 86380 86390 1
502541 99502541 1001 86380 86390 1
502542 99502542 1001 86380 86390 1
502562 99502562 1001 86380 86390 1
503279 99503279 1001 86380 86390 1
503283 99503283 1001 86380 86390 1
502953 99502953 1001 86380 86390 1
502979 99502979 1001 86380 86390 1
502697 99502697 1001 86380 86390 1
502711 99502711 1001 86380 86390 1
502805 99502805 1001 86380 86390 1
502847 99502847 1001 86380 86390 1
503420 99503420 1001 86380 86390 1
503459 99503459 1001 86380 86390 1
503299 99503299 1001 86380 86390 1
503469 99503469 1001 86380 86390 1
503715 99503715 1001 86380 86390 1
503527 99503527 1001 86380 86390 1
503566 99503566 1001 86380 86390 1
503672 99503672 1001 86380 86390 1
503509 99503509 1001 86380 86390 1
504299 99504299 1001 86380 86390 1
504184 99504184 1001 86380 86390 1
504238 99504238 1001 86380 86390 1
504125 99504125 1001 86380 86390 1
504896 99504896 1001 86380 86390 1
504743 99504743 1001 86380 86390 1
504899 99504899 1001 86380 86390 1
504547 99504547 1001 86380 86390 1
504706 99504706 1001 86380 86390 1
504719 99504719 1001 86380 86390 1
504577 99504577 1001 86380 86390 1
504594 99504594 1001 86380 86390 1
504440 99504440 1001 86380 86390 1
504480 99504480 1001 86380 86390 1
504354 99504354 1001 86380 86390 1
504470 99504470 1001 86380 86390 1
505109 99505109 1001 86380 86390 1
505097 99505097 1001 86380 86390 1
504996 99504996 1001 86380 86390 1
505113 99505113 1001 86380 86390 1
505041 99505041 1001 86380 86390 1
505044 99505044 1001 86380 86390 1
505732 99505732 1001 86380 86390 1
505682 99505682 1001 86380 86390 1
505663 99505663 1001 86380 86390 1
505678 99505678 1001 86380 86390 1
505546 99505546 1001 86380 86390 1
505417 99505417 1001 86380 86390 1
505561 99505561 1001 86380 86390 1
505292 99505292 1001 86380 86390 1
505349 99505349 1001 86380 86390 1
505247 99505247 1001 86380 86390 1
505157 99505157 1001 86380 86390 1
505328 99505328 1001 86380 86390 1
505806 99505806 1001 86380 86390 1
505878 99505878 1001 86380 86390 1
505943 99505943 1001 86380 86390 1
506561 99506561 1001 86380 86390 1
506562 99506562 1001 86380 86390 1
506514 99506514 1001 86380 86390 1
506582 99506582 1001 86380 86390 1
506391 99506391 1001 86380 86390 1
506315 99506315 1001 86380 86390 1
506381 99506381 1001 86380 86390 1
506388 99506388 1001 86380 86390 1
506351 99506351 1001 86380 86390 1
506126 99506126 1001 86380 86390 1
506075 99506075 1001 86380 86390 1
505984 99505984 1001 86380 86390 1
506621 99506621 1001 86380 86390 1
506752 99506752 1001 86380 86390 1
506628 99506628 1001 86380 86390 1
506797 99506797 1001 86380 86390 1
507392 99507392 1001 86380 86390 1
507350 99507350 1001 86380 86390 1
507415 99507415 1001 86380 86390 1
507331 99507331 1001 86380 86390 1
507293 99507293 1001 86380 86390 1
507115 99507115 1001 86380 86390 1
507027 99507027 1001 86380 86390 1
507172 99507172 1001 86380 86390 1
507199 99507199 1001 86380 86390 1
506828 99506828 1001 86380 86390 1
506985 99506985 1001 86380 86390 1
506844 99506844 1001 86380 86390 1
507549 99507549 1001 86380 86390 1
507474 99507474 1001 86380 86390 1
507528 99507528 1001 86380 86390 1
507570 99507570 1001 86380 86390 1
507625 99507625 1001 86380 86390 1
508045 99508045 1001 86380 86390 1
508048 99508048 1001 86380 86390 1
508005 99508005 1001 86380 86390 1
507980 99507980 1001 86380 86390 1
507837 99507837 1001 86380 86390 1
507950 99507950 1001 86380 86390 1
507666 99507666 1001 86380 86390 1
507664 99507664 1001 86380 86390 1
507704 99507704 1001 86380 86390 1
508403 99508403 1001 86380 86390 1
508418 99508418 1001 86380 86390 1
508359 99508359 1001 86380 86390 1
508361 99508361 1001 86380 86390 1
509002 99509002 1001 86380 86390 1
508981 99508981 1001 86380 86390 1
508865 99508865 1001 86380 86390 1
508586 99508586 1001 86380 86390 1
508651 99508651 1001 86380 86390 1
508473 99508473 1001 86380 86390 1
508631 99508631 1001 86380 86390 1
508528 99508528 1001 86380 86390 1
509175 99509175 1001 86380 86390 1
509215 99509215 1001 86380 86390 1
509113 99509113 1001 86380 86390 1
509165 99509165 1001 86380 86390 1
509158 99509158 1001 86380 86390 1
509084 99509084 1001 86380 86390 1
509734 99509734 1001 86380 86390 1
509722 99509722 1001 86380 86390 1
509729 99509729 1001 86380 86390 1
509717 99509717 1001 86380 86390 1
509530 99509530 1001 86380 86390 1
509543 99509543 1001 86380 86390 1
509608 99509608 1001 86380 86390 1
509634 99509634 1001 86380 86390 1
509675 99509675 1001 86380 86390 1
509522 99509522 1001 86380 86390 1
509486 99509486 1001 86380 86390 1
510631 99510631 1001 86380 86390 1
510709 99510709 1001 86380 86390 1
510571 99510571 1001 86380 86390 1
510445 99510445 1001 86380 86390 1
510317 99510317 1001 86380 86390 1
510475 99510475 1001 86380 86390 1
510337 99510337 1001 86380 86390 1
510250 99510250 1001 86380 86390 1
510303 99510303 1001 86380 86390 1
510166 99510166 1001 86380 86390 1
510728 99510728 1001 86380 86390 1
510732 99510732 1001 86380 86390 1
510903 99510903 1001 86380 86390 1
510747 99510747 1001 86380 86390 1
510762 99510762 1001 86380 86390 1
511362 99511362 1001 86380 86390 1
511492 99511492 1001 86380 86390 1
511469 99511469 1001 86380 86390 1
511366 99511366 1001 86380 86390 1
511534 99511534 1001 86380 86390 1
511541 99511541 1001 86380 86390 1
511421 99511421 1001 86380 86390 1
511206 99511206 1001 86380 86390 1
511222 99511222 1001 86380 86390 1
510990 99510990 1001 86380 86390 1
511073 99511073 1001 86380 86390 1
511733 99511733 1001 86380 86390 1
511632 99511632 1001 86380 86390 1
511750 99511750 1001 86380 86390 1
511557 99511557 1001 86380 86390 1
512354 99512354 1001 86380 86390 1
512339 99512339 1001 86380 86390 1
512044 99512044 1001 86380 86390 1
511983 99511983 1001 86380 86390 1
512169 99512169 1001 86380 86390 1
511811 99511811 1001 86380 86390 1
511824 99511824 1001 86380 86390 1
511835 99511835 1001 86380 86390 1
512559 99512559 1001 86380 86390 1
512496 99512496 1001 86380 86390 1
512500 99512500 1001 86380 86390 1
512463 99512463 1001 86380 86390 1
513072 99513072 1001 86380 86390 1
512975 99512975 1001 86380 86390 1
512995 99512995 1001 86380 86390 1
512689 99512689 1001 86380 86390 1
512786 99512786 1001 86380 86390 1
513282 99513282 1001 86380 86390 1
513348 99513348 1001 86380 86390 1
513381 99513381 1001 86380 86390 1
513395 99513395 1001 86380 86390 1
513226 99513226 1001 86380 86390 1
513383 99513383 1001 86380 86390 1
513856 99513856 1001 86380 86390 1
513934 99513934 1001 86380 86390 1
513872 99513872 1001 86380 86390 1
513838 99513838 1001 86380 86390 1
513696 99513696 1001 86380 86390 1
513634 99513634 1001 86380 86390 1
513648 99513648 1001 86380 86390 1
513623 99513623 1001 86380 86390 1
513754 99513754 1001 86380 86390 1
513654 99513654 1001 86380 86390 1
513591 99513591 1001 86380 86390 1
514228 99514228 1001 86380 86390 1
514038 99514038 1001 86380 86390 1
514703 99514703 1001 86380 86390 1
514704 99514704 1001 86380 86390 1
514825 99514825 1001 86380 86390 1
514654 99514654 1001 86380 86390 1
514726 99514726 1001 86380 86390 1
514576 99514576 1001 86380 86390 1
514599 99514599 1001 86380 86390 1
514343 99514343 1001 86380 86390 1
514408 99514408 1001 86380 86390 1
514319 99514319 1001 86380 86390 1
514281 99514281 1001 86380 86390 1
514270 99514270 1001 86380 86390 1
514949 99514949 1001 86380 86390 1
514950 99514950 1001 86380 86390 1
514966 99514966 1001 86380 86390 1
514943 99514943 1001 86380 86390 1
515059 99515059 1001 86380 86390 1
515654 99515654 1001 86380 86390 1
515549 99515549 1001 86380 86390 1
515675 99515675 1001 86380 86390 1
515325 99515325 1001 86380 86390 1
515373 99515373 1001 86380 86390 1
515130 99515130 1001 86380 86390 1
515221 99515221 1001 86380 86390 1
515196 99515196 1001 86380 86390 1
515109 99515109 1001 86380 86390 1
515083 99515083 1001 86380 86390 1
515161 99515161 1001 86380 86390 1
515138 99515138 1001 86380 86390 1
515834 99515834 1001 86380 86390 1
516342 99516342 1001 86380 86390 1
516435 99516435 1001 86380 86390 1
516308 99516308 1001 86380 86390 1
516346 99516346 1001 86380 86390 1
516451 99516451 1001 86380 86390 1
516468 99516468 1001 86380 86390 1
516352 99516352 1001 86380 86390 1
516378 99516378 1001 86380 86390 1
516405 99516405 1001 86380 86390 1
516505 99516505 1001 86380 86390 1
516241 99516241 1001 86380 86390 1
516293 99516293 1001 86380 86390 1
516264 99516264 1001 86380 86390 1
515970 99515970 1001 86380 86390 1
516048 99516048 1001 86380 86390 1
515997 99515997 1001 86380 86390 1
515959 99515959 1001 86380 86390 1
516585 99516585 1001 86380 86390 1
516550 99516550 1001 86380 86390 1
516695 99516695 1001 86380 86390 1
517184 99517184 1001 86380 86390 1
517257 99517257 1001 86380 86390 1
517094 99517094 1001 86380 86390 1
516966 99516966 1001 86380 86390 1
517020 99517020 1001 86380 86390 1
516831 99516831 1001 86380 86390 1
516764 99516764 1001 86380 86390 1
516882 99516882 1001 86380 86390 1
517465 99517465 1001 86380 86390 1
517469 99517469 1001 86380 86390 1
517482 99517482 1001 86380 86390 1
517354 99517354 1001 86380 86390 1
517498 99517498 1001 86380 86390 1
518143 99518143 1001 86380 86390 1
518145 99518145 1001 86380 86390 1
518028 99518028 1001 86380 86390 1
517934 99517934 1001 86380 86390 1
517950 99517950 1001 86380 86390 1
517783 99517783 1001 86380 86390 1
517823 99517823 1001 86380 86390 1
517876 99517876 1001 86380 86390 1
517917 99517917 1001 86380 86390 1
517594 99517594 1001 86380 86390 1
517549 99517549 1001 86380 86390 1
517602 99517602 1001 86380 86390 1
517642 99517642 1001 86380 86390 1
518314 99518314 1001 86380 86390 1
518341 99518341 1001 86380 86390 1
518244 99518244 1001 86380 86390 1
518363 99518363 1001 86380 86390 1
518274 99518274 1001 86380 86390 1
518974 99518974 1001 86380 86390 1
518794 99518794 1001 86380 86390 1
518773 99518773 1001 86380 86390 1
518578 99518578 1001 86380 86390 1
518729 99518729 1001 86380 86390 1
518497 99518497 1001 86380 86390 1
518460 99518460 1001 86380 86390 1
518479 99518479 1001 86380 86390 1
518391 99518391 1001 86380 86390 1
519015 99519015 1001 86380 86390 1
519054 99519054 1001 86380 86390 1
519098 99519098 1001 86380 86390 1
519124 99519124 1001 86380 86390 1
519165 99519165 1001 86380 86390 1
519662 99519662 1001 86380 86390 1
519657 99519657 1001 86380 86390 1
519453 99519453 1001 86380 86390 1
519466 99519466 1001 86380 86390 1
519531 99519531 1001 86380 86390 1
519443 99519443 1001 86380 86390 1
519419 99519419 1001 86380 86390 1
519365 99519365 1001 86380 86390 1
519929 99519929 1001 86380 86390 1
519839 99519839 1001 86380 86390 1
519853 99519853 1001 86380 86390 1
519879 99519879 1001 86380 86390 1
519871 99519871 1001 86380 86390 1
520003 99520003 1001 86380 86390 1
519887 99519887 1001 86380 86390 1
520004 99520004 1001 86380 86390 1
520627 99520627 1001 86380 86390 1
520470 99520470 1001 86380 86390 1
520295 99520295 1001 86380 86390 1
520275 99520275 1001 86380 86390 1
520650 99520650 1001 86380 86390 1
520791 99520791 1001 86380 86390 1
520804 99520804 1001 86380 86390 1
521302 99521302 1001 86380 86390 1
521280 99521280 1001 86380 86390 1
521097 99521097 1001 86380 86390 1
521061 99521061 1001 86380 86390 1
521194 99521194 1001 86380 86390 1
521234 99521234 1001 86380 86390 1
520909 99520909 1001 86380 86390 1
521606 99521606 1001 86380 86390 1
521262 99521262 1001 86380 86390 1
522233 99522233 1001 86380 86390 1
522208 99522208 1001 86380 86390 1
522277 99522277 1001 86380 86390 1
521910 99521910 1001 86380 86390 1
522008 99522008 1001 86380 86390 1
521703 99521703 1001 86380 86390 1
521874 99521874 1001 86380 86390 1
521719 99521719 1001 86380 86390 1
522434 99522434 1001 86380 86390 1
522477 99522477 1001 86380 86390 1
522952 99522952 1001 86380 86390 1
523088 99523088 1001 86380 86390 1
523039 99523039 1001 86380 86390 1
523115 99523115 1001 86380 86390 1
522804 99522804 1001 86380 86390 1
522577 99522577 1001 86380 86390 1
523246 99523246 1001 86380 86390 1
523260 99523260 1001 86380 86390 1
522498 99522498 1001 86380 86390 1
523164 99523164 1001 86380 86390 1
523282 99523282 1001 86380 86390 1
523910 99523910 1001 86380 86390 1
523887 99523887 1001 86380 86390 1
523851 99523851 1001 86380 86390 1
523903 99523903 1001 86380 86390 1
523789 99523789 1001 86380 86390 1
523601 99523601 1001 86380 86390 1
523549 99523549 1001 86380 86390 1
523577 99523577 1001 86380 86390 1
523632 99523632 1001 86380 86390 1
523417 99523417 1001 86380 86390 1
523483 99523483 1001 86380 86390 1
524035 99524035 1001 86380 86390 1
524668 99524668 1001 86380 86390 1
524657 99524657 1001 86380 86390 1
524739 99524739 1001 86380 86390 1
524594 99524594 1001 86380 86390 1
524540 99524540 1001 86380 86390 1
524490 99524490 1001 86380 86390 1
524498 99524498 1001 86380 86390 1
524230 99524230 1001 86380 86390 1
524227 99524227 1001 86380 86390 1
524808 99524808 1001 86380 86390 1
524850 99524850 1001 86380 86390 1
524803 99524803 1001 86380 86390 1
524858 99524858 1001 86380 86390 1
525442 99525442 1001 86380 86390 1
525521 99525521 1001 86380 86390 1
525446 99525446 1001 86380 86390 1
525487 99525487 1001 86380 86390 1
525229 99525229 1001 86380 86390 1
525218 99525218 1001 86380 86390 1
525131 99525131 1001 86380 86390 1
524993 99524993 1001 86380 86390 1
525011 99525011 1001 86380 86390 1
525141 99525141 1001 86380 86390 1
525091 99525091 1001 86380 86390 1
525802 99525802 1001 86380 86390 1
525727 99525727 1001 86380 86390 1
525706 99525706 1001 86380 86390 1
525770 99525770 1001 86380 86390 1
525733 99525733 1001 86380 86390 1
525683 99525683 1001 86380 86390 1
526386 99526386 1001 86380 86390 1
526348 99526348 1001 86380 86390 1
526423 99526423 1001 86380 86390 1
526350 99526350 1001 86380 86390 1
526235 99526235 1001 86380 86390 1
526239 99526239 1001 86380 86390 1
526154 99526154 1001 86380 86390 1
526528 99526528 1001 86380 86390 1
526478 99526478 1001 86380 86390 1
526428 99526428 1001 86380 86390 1
526468 99526468 1001 86380 86390 1
526624 99526624 1001 86380 86390 1
527213 99527213 1001 86380 86390 1
527123 99527123 1001 86380 86390 1
527125 99527125 1001 86380 86390 1
527050 99527050 1001 86380 86390 1
527064 99527064 1001 86380 86390 1
527130 99527130 1001 86380 86390 1
526904 99526904 1001 86380 86390 1
526858 99526858 1001 86380 86390 1
526801 99526801 1001 86380 86390 1
526818 99526818 1001 86380 86390 1
526793 99526793 1001 86380 86390 1
527367 99527367 1001 86380 86390 1
527895 99527895 1001 86380 86390 1
527941 99527941 1001 86380 86390 1
527665 99527665 1001 86380 86390 1
527765 99527765 1001 86380 86390 1
527627 99527627 1001 86380 86390 1
527628 99527628 1001 86380 86390 1
527631 99527631 1001 86380 86390 1
527516 99527516 1001 86380 86390 1
527594 99527594 1001 86380 86390 1
528203 99528203 1001 86380 86390 1
528181 99528181 1001 86380 86390 1
528246 99528246 1001 86380 86390 1
528251 99528251 1001 86380 86390 1
528820 99528820 1001 86380 86390 1
528835 99528835 1001 86380 86390 1
528697 99528697 1001 86380 86390 1
528507 99528507 1001 86380 86390 1
528640 99528640 1001 86380 86390 1
528602 99528602 1001 86380 86390 1
528387 99528387 1001 86380 86390 1
528466 99528466 1001 86380 86390 1
528416 99528416 1001 86380 86390 1
528342 99528342 1001 86380 86390 1
528331 99528331 1001 86380 86390 1
529032 99529032 1001 86380 86390 1
528916 99528916 1001 86380 86390 1
529085 99529085 1001 86380 86390 1
528959 99528959 1001 86380 86390 1
529037 99529037 1001 86380 86390 1
529027 99529027 1001 86380 86390 1
529587 99529587 1001 86380 86390 1
529694 99529694 1001 86380 86390 1
529719 99529719 1001 86380 86390 1
529383 99529383 1001 86380 86390 1
529449 99529449 1001 86380 86390 1
529373 99529373 1001 86380 86390 1
529252 99529252 1001 86380 86390 1
529176 99529176 1001 86380 86390 1
529139 99529139 1001 86380 86390 1
529826 99529826 1001 86380 86390 1
530146 99530146 1001 86380 86390 1
530159 99530159 1001 86380 86390 1
530160 99530160 1001 86380 86390 1
530025 99530025 1001 86380 86390 1
530053 99530053 1001 86380 86390 1
530095 99530095 1001 86380 86390 1
529940 99529940 1001 86380 86390 1
530072 99530072 1001 86380 86390 1
530577 99530577 1001 86380 86390 1
530581 99530581 1001 86380 86390 1
530673 99530673 1001 86380 86390 1
531220 99531220 1001 86380 86390 1
531288 99531288 1001 86380 86390 1
531174 99531174 1001 86380 86390 1
530992 99530992 1001 86380 86390 1
530812 99530812 1001 86380 86390 1
530957 99530957 1001 86380 86390 1
530763 99530763 1001 86380 86390 1
530766 99530766 1001 86380 86390 1
532191 99532191 1001 86380 86390 1
532001 99532001 1001 86380 86390 1
531889 99531889 1001 86380 86390 1
531624 99531624 1001 86380 86390 1
531592 99531592 1001 86380 86390 1
531622 99531622 1001 86380 86390 1
532212 99532212 1001 86380 86390 1
532891 99532891 1001 86380 86390 1
532956 99532956 1001 86380 86390 1
532761 99532761 1001 86380 86390 1
532616 99532616 1001 86380 86390 1
532591 99532591 1001 86380 86390 1
533189 99533189 1001 86380 86390 1
533112 99533112 1001 86380 86390 1
533857 99533857 1001 86380 86390 1
533746 99533746 1001 86380 86390 1
533831 99533831 1001 86380 86390 1
533565 99533565 1001 86380 86390 1
533492 99533492 1001 86380 86390 1
533320 99533320 1001 86380 86390 1
533416 99533416 1001 86380 86390 1
533365 99533365 1001 86380 86390 1
533404 99533404 1001 86380 86390 1
533946 99533946 1001 86380 86390 1
533908 99533908 1001 86380 86390 1
534000 99534000 1001 86380 86390 1
534028 99534028 1001 86380 86390 1
533990 99533990 1001 86380 86390 1
533945 99533945 1001 86380 86390 1
534556 99534556 1001 86380 86390 1
534552 99534552 1001 86380 86390 1
534581 99534581 1001 86380 86390 1
534355 99534355 1001 86380 86390 1
534422 99534422 1001 86380 86390 1
534410 99534410 1001 86380 86390 1
534124 99534124 1001 86380 86390 1
534839 99534839 1001 86380 86390 1
534480 99534480 1001 86380 86390 1
534763 99534763 1001 86380 86390 1
534738 99534738 1001 86380 86390 1
534818 99534818 1001 86380 86390 1
534690 99534690 1001 86380 86390 1
534692 99534692 1001 86380 86390 1
535481 99535481 1001 86380 86390 1
535231 99535231 1001 86380 86390 1
535198 99535198 1001 86380 86390 1
535211 99535211 1001 86380 86390 1
534902 99534902 1001 86380 86390 1
535011 99535011 1001 86380 86390 1
535563 99535563 1001 86380 86390 1
535545 99535545 1001 86380 86390 1
536317 99536317 1001 86380 86390 1
536202 99536202 1001 86380 86390 1
535932 99535932 1001 86380 86390 1
536025 99536025 1001 86380 86390 1
535889 99535889 1001 86380 86390 1
535902 99535902 1001 86380 86390 1
536431 99536431 1001 86380 86390 1
536457 99536457 1001 86380 86390 1
537112 99537112 1001 86380 86390 1
537133 99537133 1001 86380 86390 1
537011 99537011 1001 86380 86390 1
537038 99537038 1001 86380 86390 1
537065 99537065 1001 86380 86390 1
537091 99537091 1001 86380 86390 1
537093 99537093 1001 86380 86390 1
536894 99536894 1001 86380 86390 1
536819 99536819 1001 86380 86390 1
536949 99536949 1001 86380 86390 1
536838 99536838 1001 86380 86390 1
536955 99536955 1001 86380 86390 1
536956 99536956 1001 86380 86390 1
536640 99536640 1001 86380 86390 1
536683 99536683 1001 86380 86390 1
537344 99537344 1001 86380 86390 1
537177 99537177 1001 86380 86390 1
537192 99537192 1001 86380 86390 1
537901 99537901 1001 86380 86390 1
537801 99537801 1001 86380 86390 1
537845 99537845 1001 86380 86390 1
537980 99537980 1001 86380 86390 1
537833 99537833 1001 86380 86390 1
537846 99537846 1001 86380 86390 1
537693 99537693 1001 86380 86390 1
537759 99537759 1001 86380 86390 1
537748 99537748 1001 86380 86390 1
537597 99537597 1001 86380 86390 1
537702 99537702 1001 86380 86390 1
537436 99537436 1001 86380 86390 1
537475 99537475 1001 86380 86390 1
538088 99538088 1001 86380 86390 1
538027 99538027 1001 86380 86390 1
538190 99538190 1001 86380 86390 1
538660 99538660 1001 86380 86390 1
538668 99538668 1001 86380 86390 1
538733 99538733 1001 86380 86390 1
538416 99538416 1001 86380 86390 1
538445 99538445 1001 86380 86390 1
538433 99538433 1001 86380 86390 1
538437 99538437 1001 86380 86390 1
538363 99538363 1001 86380 86390 1
538397 99538397 1001 86380 86390 1
538282 99538282 1001 86380 86390 1
538217 99538217 1001 86380 86390 1
538947 99538947 1001 86380 86390 1
538924 99538924 1001 86380 86390 1
539613 99539613 1001 86380 86390 1
539517 99539517 1001 86380 86390 1
539453 99539453 1001 86380 86390 1
539492 99539492 1001 86380 86390 1
539480 99539480 1001 86380 86390 1
539458 99539458 1001 86380 86390 1
539399 99539399 1001 86380 86390 1
539258 99539258 1001 86380 86390 1
539252 99539252 1001 86380 86390 1
539383 99539383 1001 86380 86390 1
539118 99539118 1001 86380 86390 1
539132 99539132 1001 86380 86390 1
539212 99539212 1001 86380 86390 1
539704 99539704 1001 86380 86390 1
539655 99539655 1001 86380 86390 1
539754 99539754 1001 86380 86390 1
540455 99540455 1001 86380 86390 1
540113 99540113 1001 86380 86390 1
539938 99539938 1001 86380 86390 1
540005 99540005 1001 86380 86390 1
539993 99539993 1001 86380 86390 1
540035 99540035 1001 86380 86390 1
539910 99539910 1001 86380 86390 1
539847 99539847 1001 86380 86390 1
540661 99540661 1001 86380 86390 1
540559 99540559 1001 86380 86390 1
540468 99540468 1001 86380 86390 1
540528 99540528 1001 86380 86390 1
541167 99541167 1001 86380 86390 1
541168 99541168 1001 86380 86390 1
541264 99541264 1001 86380 86390 1
541130 99541130 1001 86380 86390 1
540911 99540911 1001 86380 86390 1
541015 99541015 1001 86380 86390 1
541056 99541056 1001 86380 86390 1
541069 99541069 1001 86380 86390 1
540954 99540954 1001 86380 86390 1
540903 99540903 1001 86380 86390 1
540765 99540765 1001 86380 86390 1
540758 99540758 1001 86380 86390 1
540851 99540851 1001 86380 86390 1
541296 99541296 1001 86380 86390 1
541374 99541374 1001 86380 86390 1
541349 99541349 1001 86380 86390 1
541324 99541324 1001 86380 86390 1
541405 99541405 1001 86380 86390 1
541998 99541998 1001 86380 86390 1
541938 99541938 1001 86380 86390 1
541721 99541721 1001 86380 86390 1
541853 99541853 1001 86380 86390 1
541803 99541803 1001 86380 86390 1
541752 99541752 1001 86380 86390 1
541706 99541706 1001 86380 86390 1
541617 99541617 1001 86380 86390 1
541619 99541619 1001 86380 86390 1
541575 99541575 1001 86380 86390 1
542208 99542208 1001 86380 86390 1
542147 99542147 1001 86380 86390 1
542201 99542201 1001 86380 86390 1
542942 99542942 1001 86380 86390 1
542753 99542753 1001 86380 86390 1
542743 99542743 1001 86380 86390 1
542873 99542873 1001 86380 86390 1
542825 99542825 1001 86380 86390 1
542892 99542892 1001 86380 86390 1
542777 99542777 1001 86380 86390 1
542715 99542715 1001 86380 86390 1
542546 99542546 1001 86380 86390 1
542615 99542615 1001 86380 86390 1
542681 99542681 1001 86380 86390 1
542541 99542541 1001 86380 86390 1
542555 99542555 1001 86380 86390 1
542428 99542428 1001 86380 86390 1
542455 99542455 1001 86380 86390 1
542380 99542380 1001 86380 86390 1
542423 99542423 1001 86380 86390 1
542452 99542452 1001 86380 86390 1
543113 99543113 1001 86380 86390 1
543052 99543052 1001 86380 86390 1
542988 99542988 1001 86380 86390 1
543449 99543449 1001 86380 86390 1
543491 99543491 1001 86380 86390 1
543254 99543254 1001 86380 86390 1
543283 99543283 1001 86380 86390 1
543356 99543356 1001 86380 86390 1
543899 99543899 1001 86380 86390 1
543798 99543798 1001 86380 86390 1
543775 99543775 1001 86380 86390 1
543906 99543906 1001 86380 86390 1
543971 99543971 1001 86380 86390 1
544409 99544409 1001 86380 86390 1
544542 99544542 1001 86380 86390 1
544228 99544228 1001 86380 86390 1
544216 99544216 1001 86380 86390 1
544190 99544190 1001 86380 86390 1
544364 99544364 1001 86380 86390 1
544145 99544145 1001 86380 86390 1
543992 99543992 1001 86380 86390 1
543993 99543993 1001 86380 86390 1
544084 99544084 1001 86380 86390 1
543995 99543995 1001 86380 86390 1
514650 800 1002 64324 71947 1
400038 99400038 1001 86380 86390 1
400340 99400340 1001 86380 86390 1
400486 99400486 1001 86380 86390 1
400522 99400522 1001 86380 86390 1
400780 99400780 1001 86380 86390 1
401016 99401016 1001 86380 86390 1
401078 99401078 1001 86380 86390 1
401240 99401240 1001 86380 86390 1
401281 99401281 1001 86380 86390 1
401558 99401558 1001 86380 86390 1
401685 99401685 1001 86380 86390 1
401744 99401744 1001 86380 86390 1
402158 99402158 1001 86380 86390 1
402167 99402167 1001 86380 86390 1
402098 99402098 1001 86380 86390 1
402222 99402222 1001 86380 86390 1
402364 99402364 1001 86380 86390 1
402357 99402357 1001 86380 86390 1
402564 99402564 1001 86380 86390 1
402825 99402825 1001 86380 86390 1
402853 99402853 1001 86380 86390 1
402842 99402842 1001 86380 86390 1
403093 99403093 1001 86380 86390 1
403407 99403407 1001 86380 86390 1
403449 99403449 1001 86380 86390 1
403596 99403596 1001 86380 86390 1
403928 99403928 1001 86380 86390 1
403942 99403942 1001 86380 86390 1
404115 99404115 1001 86380 86390 1
404143 99404143 1001 86380 86390 1
404244 99404244 1001 86380 86390 1
404181 99404181 1001 86380 86390 1
404402 99404402 1001 86380 86390 1
404743 99404743 1001 86380 86390 1
404902 99404902 1001 86380 86390 1
404875 99404875 1001 86380 86390 1
404864 99404864 1001 86380 86390 1
404992 99404992 1001 86380 86390 1
404948 99404948 1001 86380 86390 1
405212 99405212 1001 86380 86390 1
405117 99405117 1001 86380 86390 1
405252 99405252 1001 86380 86390 1
405308 99405308 1001 86380 86390 1
405284 99405284 1001 86380 86390 1
405374 99405374 1001 86380 86390 1
405375 99405375 1001 86380 86390 1
405544 99405544 1001 86380 86390 1
405601 99405601 1001 86380 86390 1
405610 99405610 1001 86380 86390 1
405744 99405744 1001 86380 86390 1
405773 99405773 1001 86380 86390 1
405945 99405945 1001 86380 86390 1
406081 99406081 1001 86380 86390 1
406061 99406061 1001 86380 86390 1
406132 99406132 1001 86380 86390 1
406279 99406279 1001 86380 86390 1
406448 99406448 1001 86380 86390 1
406578 99406578 1001 86380 86390 1
406767 99406767 1001 86380 86390 1
407017 99407017 1001 86380 86390 1
406953 99406953 1001 86380 86390 1
406978 99406978 1001 86380 86390 1
407014 99407014 1001 86380 86390 1
407296 99407296 1001 86380 86390 1
407469 99407469 1001 86380 86390 1
407661 99407661 1001 86380 86390 1
407707 99407707 1001 86380 86390 1
407865 99407865 1001 86380 86390 1
408032 99408032 1001 86380 86390 1
408092 99408092 1001 86380 86390 1
408042 99408042 1001 86380 86390 1
408194 99408194 1001 86380 86390 1
408134 99408134 1001 86380 86390 1
408374 99408374 1001 86380 86390 1
408702 99408702 1001 86380 86390 1
408744 99408744 1001 86380 86390 1
409041 99409041 1001 86380 86390 1
409474 99409474 1001 86380 86390 1
409614 99409614 1001 86380 86390 1
409747 99409747 1001 86380 86390 1
409872 99409872 1001 86380 86390 1
409913 99409913 1001 86380 86390 1
410060 99410060 1001 86380 86390 1
409994 99409994 1001 86380 86390 1
410255 99410255 1001 86380 86390 1
410289 99410289 1001 86380 86390 1
410553 99410553 1001 86380 86390 1
410802 99410802 1001 86380 86390 1
410892 99410892 1001 86380 86390 1
411043 99411043 1001 86380 86390 1
411204 99411204 1001 86380 86390 1
411419 99411419 1001 86380 86390 1
411782 99411782 1001 86380 86390 1
411913 99411913 1001 86380 86390 1
411884 99411884 1001 86380 86390 1
412042 99412042 1001 86380 86390 1
412150 99412150 1001 86380 86390 1
412232 99412232 1001 86380 86390 1
412470 99412470 1001 86380 86390 1
413476 99413476 1001 86380 86390 1
413627 99413627 1001 86380 86390 1
413339 99413339 1001 86380 86390 1
413341 99413341 1001 86380 86390 1
413417 99413417 1001 86380 86390 1
412911 99412911 1001 86380 86390 1
412914 99412914 1001 86380 86390 1
413250 99413250 1001 86380 86390 1
412615 99412615 1001 86380 86390 1
412699 99412699 1001 86380 86390 1
412872 99412872 1001 86380 86390 1
413764 99413764 1001 86380 86390 1
413845 99413845 1001 86380 86390 1
414101 99414101 1001 86380 86390 1
413854 99413854 1001 86380 86390 1
415187 99415187 1001 86380 86390 1
415243 99415243 1001 86380 86390 1
415106 99415106 1001 86380 86390 1
415312 99415312 1001 86380 86390 1
414846 99414846 1001 86380 86390 1
414899 99414899 1001 86380 86390 1
414883 99414883 1001 86380 86390 1
414179 99414179 1001 86380 86390 1
414254 99414254 1001 86380 86390 1
415533 99415533 1001 86380 86390 1
415322 99415322 1001 86380 86390 1
415466 99415466 1001 86380 86390 1
415470 99415470 1001 86380 86390 1
416884 99416884 1001 86380 86390 1
416837 99416837 1001 86380 86390 1
416887 99416887 1001 86380 86390 1
416762 99416762 1001 86380 86390 1
416870 99416870 1001 86380 86390 1
416913 99416913 1001 86380 86390 1
416687 99416687 1001 86380 86390 1
416694 99416694 1001 86380 86390 1
416450 99416450 1001 86380 86390 1
416112 99416112 1001 86380 86390 1
415747 99415747 1001 86380 86390 1
415786 99415786 1001 86380 86390 1
415997 99415997 1001 86380 86390 1
416071 99416071 1001 86380 86390 1
415792 99415792 1001 86380 86390 1
415824 99415824 1001 86380 86390 1
417115 99417115 1001 86380 86390 1
417354 99417354 1001 86380 86390 1
417341 99417341 1001 86380 86390 1
417135 99417135 1001 86380 86390 1
417484 99417484 1001 86380 86390 1
418501 99418501 1001 86380 86390 1
418474 99418474 1001 86380 86390 1
418091 99418091 1001 86380 86390 1
418399 99418399 1001 86380 86390 1
418291 99418291 1001 86380 86390 1
417848 99417848 1001 86380 86390 1
417901 99417901 1001 86380 86390 1
417982 99417982 1001 86380 86390 1
417697 99417697 1001 86380 86390 1
417756 99417756 1001 86380 86390 1
418000 99418000 1001 86380 86390 1
419196 99419196 1001 86380 86390 1
419137 99419137 1001 86380 86390 1
418806 99418806 1001 86380 86390 1
418949 99418949 1001 86380 86390 1
420333 99420333 1001 86380 86390 1
420196 99420196 1001 86380 86390 1
420265 99420265 1001 86380 86390 1
419888 99419888 1001 86380 86390 1
419610 99419610 1001 86380 86390 1
419531 99419531 1001 86380 86390 1
420626 99420626 1001 86380 86390 1
420502 99420502 1001 86380 86390 1
420663 99420663 1001 86380 86390 1
422032 99422032 1001 86380 86390 1
422040 99422040 1001 86380 86390 1
421950 99421950 1001 86380 86390 1
422102 99422102 1001 86380 86390 1
421576 99421576 1001 86380 86390 1
421022 99421022 1001 86380 86390 1
420933 99420933 1001 86380 86390 1
421255 99421255 1001 86380 86390 1
422218 99422218 1001 86380 86390 1
422517 99422517 1001 86380 86390 1
423513 99423513 1001 86380 86390 1
423737 99423737 1001 86380 86390 1
423039 99423039 1001 86380 86390 1
422622 99422622 1001 86380 86390 1
422917 99422917 1001 86380 86390 1
422850 99422850 1001 86380 86390 1
423763 99423763 1001 86380 86390 1
424007 99424007 1001 86380 86390 1
425124 99425124 1001 86380 86390 1
425050 99425050 1001 86380 86390 1
425092 99425092 1001 86380 86390 1
425315 99425315 1001 86380 86390 1
425358 99425358 1001 86380 86390 1
425041 99425041 1001 86380 86390 1
425046 99425046 1001 86380 86390 1
424722 99424722 1001 86380 86390 1
424837 99424837 1001 86380 86390 1
424690 99424690 1001 86380 86390 1
424661 99424661 1001 86380 86390 1
424902 99424902 1001 86380 86390 1
424213 99424213 1001 86380 86390 1
424294 99424294 1001 86380 86390 1
424563 99424563 1001 86380 86390 1
424156 99424156 1001 86380 86390 1
424395 99424395 1001 86380 86390 1
424408 99424408 1001 86380 86390 1
424431 99424431 1001 86380 86390 1
425499 99425499 1001 86380 86390 1
425612 99425612 1001 86380 86390 1
425515 99425515 1001 86380 86390 1
425640 99425640 1001 86380 86390 1
425641 99425641 1001 86380 86390 1
425672 99425672 1001 86380 86390 1
425681 99425681 1001 86380 86390 1
426979 99426979 1001 86380 86390 1
426952 99426952 1001 86380 86390 1
427055 99427055 1001 86380 86390 1
426954 99426954 1001 86380 86390 1
426993 99426993 1001 86380 86390 1
426860 99426860 1001 86380 86390 1
426941 99426941 1001 86380 86390 1
426422 99426422 1001 86380 86390 1
426491 99426491 1001 86380 86390 1
426008 99426008 1001 86380 86390 1
425842 99425842 1001 86380 86390 1
426132 99426132 1001 86380 86390 1
426206 99426206 1001 86380 86390 1
425853 99425853 1001 86380 86390 1
426044 99426044 1001 86380 86390 1
425980 99425980 1001 86380 86390 1
427419 99427419 1001 86380 86390 1
427177 99427177 1001 86380 86390 1
427443 99427443 1001 86380 86390 1
427219 99427219 1001 86380 86390 1
427312 99427312 1001 86380 86390 1
428687 99428687 1001 86380 86390 1
428510 99428510 1001 86380 86390 1
428295 99428295 1001 86380 86390 1
427607 99427607 1001 86380 86390 1
427761 99427761 1001 86380 86390 1
429097 99429097 1001 86380 86390 1
428766 99428766 1001 86380 86390 1
428929 99428929 1001 86380 86390 1
429148 99429148 1001 86380 86390 1
430082 99430082 1001 86380 86390 1
430349 99430349 1001 86380 86390 1
430202 99430202 1001 86380 86390 1
430237 99430237 1001 86380 86390 1
429808 99429808 1001 86380 86390 1
429840 99429840 1001 86380 86390 1
429703 99429703 1001 86380 86390 1
429530 99429530 1001 86380 86390 1
429335 99429335 1001 86380 86390 1
429520 99429520 1001 86380 86390 1
430527 99430527 1001 86380 86390 1
430714 99430714 1001 86380 86390 1
431766 99431766 1001 86380 86390 1
431941 99431941 1001 86380 86390 1
431785 99431785 1001 86380 86390 1
431588 99431588 1001 86380 86390 1
431242 99431242 1001 86380 86390 1
430849 99430849 1001 86380 86390 1
431092 99431092 1001 86380 86390 1
431250 99431250 1001 86380 86390 1
432254 99432254 1001 86380 86390 1
432427 99432427 1001 86380 86390 1
433653 99433653 1001 86380 86390 1
433620 99433620 1001 86380 86390 1
433592 99433592 1001 86380 86390 1
433500 99433500 1001 86380 86390 1
433272 99433272 1001 86380 86390 1
432909 99432909 1001 86380 86390 1
432775 99432775 1001 86380 86390 1
434069 99434069 1001 86380 86390 1
434057 99434057 1001 86380 86390 1
434016 99434016 1001 86380 86390 1
435184 99435184 1001 86380 86390 1
435045 99435045 1001 86380 86390 1
435351 99435351 1001 86380 86390 1
434843 99434843 1001 86380 86390 1
434664 99434664 1001 86380 86390 1
434614 99434614 1001 86380 86390 1
434469 99434469 1001 86380 86390 1
434407 99434407 1001 86380 86390 1
434456 99434456 1001 86380 86390 1
434445 99434445 1001 86380 86390 1
434313 99434313 1001 86380 86390 1
435630 99435630 1001 86380 86390 1
435743 99435743 1001 86380 86390 1
436842 99436842 1001 86380 86390 1
436843 99436843 1001 86380 86390 1
436886 99436886 1001 86380 86390 1
436913 99436913 1001 86380 86390 1
436386 99436386 1001 86380 86390 1
436550 99436550 1001 86380 86390 1
436536 99436536 1001 86380 86390 1
436721 99436721 1001 86380 86390 1
435937 99435937 1001 86380 86390 1
436107 99436107 1001 86380 86390 1
436226 99436226 1001 86380 86390 1
300006 99300006 1001 86380 86390 1
300072 99300072 1001 86380 86390 1
300061 99300061 1001 86380 86390 1
300038 99300038 1001 86380 86390 1
300080 99300080 1001 86380 86390 1
300678 99300678 1001 86380 86390 1
300661 99300661 1001 86380 86390 1
300376 99300376 1001 86380 86390 1
300124 99300124 1001 86380 86390 1
300221 99300221 1001 86380 86390 1
300247 99300247 1001 86380 86390 1
300300 99300300 1001 86380 86390 1
300262 99300262 1001 86380 86390 1
300749 99300749 1001 86380 86390 1
300738 99300738 1001 86380 86390 1
301428 99301428 1001 86380 86390 1
301508 99301508 1001 86380 86390 1
301516 99301516 1001 86380 86390 1
301157 99301157 1001 86380 86390 1
301253 99301253 1001 86380 86390 1
301177 99301177 1001 86380 86390 1
301077 99301077 1001 86380 86390 1
301000 99301000 1001 86380 86390 1
301039 99301039 1001 86380 86390 1
301120 99301120 1001 86380 86390 1
301096 99301096 1001 86380 86390 1
300993 99300993 1001 86380 86390 1
301123 99301123 1001 86380 86390 1
301579 99301579 1001 86380 86390 1
301670 99301670 1001 86380 86390 1
301674 99301674 1001 86380 86390 1
301639 99301639 1001 86380 86390 1
301667 99301667 1001 86380 86390 1
302287 99302287 1001 86380 86390 1
302009 99302009 1001 86380 86390 1
302066 99302066 1001 86380 86390 1
302054 99302054 1001 86380 86390 1
301827 99301827 1001 86380 86390 1
302424 99302424 1001 86380 86390 1
302415 99302415 1001 86380 86390 1
303178 99303178 1001 86380 86390 1
303070 99303070 1001 86380 86390 1
303008 99303008 1001 86380 86390 1
303039 99303039 1001 86380 86390 1
302913 99302913 1001 86380 86390 1
302864 99302864 1001 86380 86390 1
302970 99302970 1001 86380 86390 1
302856 99302856 1001 86380 86390 1
302690 99302690 1001 86380 86390 1
302755 99302755 1001 86380 86390 1
302654 99302654 1001 86380 86390 1
302748 99302748 1001 86380 86390 1
302636 99302636 1001 86380 86390 1
303403 99303403 1001 86380 86390 1
303352 99303352 1001 86380 86390 1
303236 99303236 1001 86380 86390 1
303238 99303238 1001 86380 86390 1
303369 99303369 1001 86380 86390 1
303279 99303279 1001 86380 86390 1
303831 99303831 1001 86380 86390 1
303988 99303988 1001 86380 86390 1
303978 99303978 1001 86380 86390 1
303623 99303623 1001 86380 86390 1
303654 99303654 1001 86380 86390 1
303632 99303632 1001 86380 86390 1
303434 99303434 1001 86380 86390 1
304214 99304214 1001 86380 86390 1
304125 99304125 1001 86380 86390 1
304142 99304142 1001 86380 86390 1
304744 99304744 1001 86380 86390 1
304788 99304788 1001 86380 86390 1
304699 99304699 1001 86380 86390 1
304852 99304852 1001 86380 86390 1
304576 99304576 1001 86380 86390 1
304552 99304552 1001 86380 86390 1
304630 99304630 1001 86380 86390 1
304631 99304631 1001 86380 86390 1
304634 99304634 1001 86380 86390 1
304584 99304584 1001 86380 86390 1
304575 99304575 1001 86380 86390 1
304304 99304304 1001 86380 86390 1
304375 99304375 1001 86380 86390 1
304404 99304404 1001 86380 86390 1
304366 99304366 1001 86380 86390 1
304418 99304418 1001 86380 86390 1
304926 99304926 1001 86380 86390 1
305048 99305048 1001 86380 86390 1
305685 99305685 1001 86380 86390 1
305584 99305584 1001 86380 86390 1
305536 99305536 1001 86380 86390 1
305516 99305516 1001 86380 86390 1
305468 99305468 1001 86380 86390 1
305302 99305302 1001 86380 86390 1
305369 99305369 1001 86380 86390 1
305305 99305305 1001 86380 86390 1
305478 99305478 1001 86380 86390 1
305171 99305171 1001 86380 86390 1
305113 99305113 1001 86380 86390 1
305270 99305270 1001 86380 86390 1
305115 99305115 1001 86380 86390 1
500169 99500169 1001 86380 86390 1
500144 99500144 1001 86380 86390 1
500055 99500055 1001 86380 86390 1
500070 99500070 1001 86380 86390 1
500032 99500032 1001 86380 86390 1
500035 99500035 1001 86380 86390 1
500672 99500672 1001 86380 86390 1
500730 99500730 1001 86380 86390 1
500640 99500640 1001 86380 86390 1
500630 99500630 1001 86380 86390 1
500483 99500483 1001 86380 86390 1
500587 99500587 1001 86380 86390 1
500476 99500476 1001 86380 86390 1
500263 99500263 1001 86380 86390 1
500358 99500358 1001 86380 86390 1
500398 99500398 1001 86380 86390 1
500217 99500217 1001 86380 86390 1
500862 99500862 1001 86380 86390 1
500879 99500879 1001 86380 86390 1
501564 99501564 1001 86380 86390 1
501488 99501488 1001 86380 86390 1
501592 99501592 1001 86380 86390 1
501554 99501554 1001 86380 86390 1
501628 99501628 1001 86380 86390 1
501632 99501632 1001 86380 86390 1
501272 99501272 1001 86380 86390 1
501155 99501155 1001 86380 86390 1
501091 99501091 1001 86380 86390 1
501080 99501080 1001 86380 86390 1
501212 99501212 1001 86380 86390 1
501731 99501731 1001 86380 86390 1
502311 99502311 1001 86380 86390 1
502337 99502337 1001 86380 86390 1
502364 99502364 1001 86380 86390 1
502184 99502184 1001 86380 86390 1
502227 99502227 1001 86380 86390 1
502153 99502153 1001 86380 86390 1
502130 99502130 1001 86380 86390 1
502022 99502022 1001 86380 86390 1
501971 99501971 1001 86380 86390 1
502618 99502618 1001 86380 86390 1
502487 99502487 1001 86380 86390 1
503159 99503159 1001 86380 86390 1
503278 99503278 1001 86380 86390 1
503199 99503199 1001 86380 86390 1
503018 99503018 1001 86380 86390 1
502678 99502678 1001 86380 86390 1
503380 99503380 1001 86380 86390 1
503397 99503397 1001 86380 86390 1
503969 99503969 1001 86380 86390 1
503854 99503854 1001 86380 86390 1
503882 99503882 1001 86380 86390 1
503897 99503897 1001 86380 86390 1
503833 99503833 1001 86380 86390 1
503549 99503549 1001 86380 86390 1
503524 99503524 1001 86380 86390 1
503554 99503554 1001 86380 86390 1
503532 99503532 1001 86380 86390 1
504271 99504271 1001 86380 86390 1
504196 99504196 1001 86380 86390 1
504222 99504222 1001 86380 86390 1
504171 99504171 1001 86380 86390 1
504226 99504226 1001 86380 86390 1
504127 99504127 1001 86380 86390 1
504140 99504140 1001 86380 86390 1
504881 99504881 1001 86380 86390 1
504882 99504882 1001 86380 86390 1
504741 99504741 1001 86380 86390 1
504807 99504807 1001 86380 86390 1
504421 99504421 1001 86380 86390 1
504956 99504956 1001 86380 86390 1
504945 99504945 1001 86380 86390 1
505103 99505103 1001 86380 86390 1
505116 99505116 1001 86380 86390 1
505080 99505080 1001 86380 86390 1
505707 99505707 1001 86380 86390 1
505685 99505685 1001 86380 86390 1
505757 99505757 1001 86380 86390 1
505429 99505429 1001 86380 86390 1
505430 99505430 1001 86380 86390 1
505392 99505392 1001 86380 86390 1
505406 99505406 1001 86380 86390 1
505419 99505419 1001 86380 86390 1
505290 99505290 1001 86380 86390 1
505884 99505884 1001 86380 86390 1
505948 99505948 1001 86380 86390 1
506535 99506535 1001 86380 86390 1
506484 99506484 1001 86380 86390 1
506567 99506567 1001 86380 86390 1
506341 99506341 1001 86380 86390 1
506321 99506321 1001 86380 86390 1
506159 99506159 1001 86380 86390 1
506005 99506005 1001 86380 86390 1
506705 99506705 1001 86380 86390 1
507306 99507306 1001 86380 86390 1
507109 99507109 1001 86380 86390 1
506957 99506957 1001 86380 86390 1
506867 99506867 1001 86380 86390 1
506894 99506894 1001 86380 86390 1
506806 99506806 1001 86380 86390 1
506811 99506811 1001 86380 86390 1
506930 99506930 1001 86380 86390 1
507445 99507445 1001 86380 86390 1
507610 99507610 1001 86380 86390 1
507546 99507546 1001 86380 86390 1
507612 99507612 1001 86380 86390 1
508071 99508071 1001 86380 86390 1
508084 99508084 1001 86380 86390 1
508181 99508181 1001 86380 86390 1
508118 99508118 1001 86380 86390 1
507744 99507744 1001 86380 86390 1
507773 99507773 1001 86380 86390 1
507789 99507789 1001 86380 86390 1
507754 99507754 1001 86380 86390 1
507638 99507638 1001 86380 86390 1
508453 99508453 1001 86380 86390 1
508272 99508272 1001 86380 86390 1
508324 99508324 1001 86380 86390 1
508250 99508250 1001 86380 86390 1
509054 99509054 1001 86380 86390 1
509069 99509069 1001 86380 86390 1
508784 99508784 1001 86380 86390 1
508823 99508823 1001 86380 86390 1
508750 99508750 1001 86380 86390 1
508499 99508499 1001 86380 86390 1
509098 99509098 1001 86380 86390 1
509104 99509104 1001 86380 86390 1
509863 99509863 1001 86380 86390 1
509825 99509825 1001 86380 86390 1
509840 99509840 1001 86380 86390 1
509817 99509817 1001 86380 86390 1
509843 99509843 1001 86380 86390 1
509818 99509818 1001 86380 86390 1
509844 99509844 1001 86380 86390 1
509822 99509822 1001 86380 86390 1
509491 99509491 1001 86380 86390 1
509535 99509535 1001 86380 86390 1
509576 99509576 1001 86380 86390 1
509551 99509551 1001 86380 86390 1
509487 99509487 1001 86380 86390 1
509467 99509467 1001 86380 86390 1
509378 99509378 1001 86380 86390 1
509327 99509327 1001 86380 86390 1
510097 99510097 1001 86380 86390 1
509982 99509982 1001 86380 86390 1
510088 99510088 1001 86380 86390 1
509934 99509934 1001 86380 86390 1
510038 99510038 1001 86380 86390 1
510664 99510664 1001 86380 86390 1
510671 99510671 1001 86380 86390 1
510684 99510684 1001 86380 86390 1
510714 99510714 1001 86380 86390 1
510672 99510672 1001 86380 86390 1
510327 99510327 1001 86380 86390 1
510388 99510388 1001 86380 86390 1
510427 99510427 1001 86380 86390 1
510443 99510443 1001 86380 86390 1
510119 99510119 1001 86380 86390 1
510164 99510164 1001 86380 86390 1
510243 99510243 1001 86380 86390 1
510283 99510283 1001 86380 86390 1
511521 99511521 1001 86380 86390 1
511523 99511523 1001 86380 86390 1
511376 99511376 1001 86380 86390 1
511428 99511428 1001 86380 86390 1
511481 99511481 1001 86380 86390 1
511406 99511406 1001 86380 86390 1
511471 99511471 1001 86380 86390 1
511409 99511409 1001 86380 86390 1
511337 99511337 1001 86380 86390 1
511341 99511341 1001 86380 86390 1
511318 99511318 1001 86380 86390 1
511215 99511215 1001 86380 86390 1
511695 99511695 1001 86380 86390 1
511635 99511635 1001 86380 86390 1
511700 99511700 1001 86380 86390 1
511675 99511675 1001 86380 86390 1
512341 99512341 1001 86380 86390 1
512188 99512188 1001 86380 86390 1
512272 99512272 1001 86380 86390 1
512369 99512369 1001 86380 86390 1
511997 99511997 1001 86380 86390 1
512089 99512089 1001 86380 86390 1
511955 99511955 1001 86380 86390 1
511881 99511881 1001 86380 86390 1
511778 99511778 1001 86380 86390 1
511964 99511964 1001 86380 86390 1
512536 99512536 1001 86380 86390 1
512472 99512472 1001 86380 86390 1
512388 99512388 1001 86380 86390 1
513142 99513142 1001 86380 86390 1
513120 99513120 1001 86380 86390 1
513160 99513160 1001 86380 86390 1
513045 99513045 1001 86380 86390 1
512858 99512858 1001 86380 86390 1
512913 99512913 1001 86380 86390 1
512999 99512999 1001 86380 86390 1
512690 99512690 1001 86380 86390 1
512742 99512742 1001 86380 86390 1
512705 99512705 1001 86380 86390 1
512735 99512735 1001 86380 86390 1
512762 99512762 1001 86380 86390 1
513249 99513249 1001 86380 86390 1
513328 99513328 1001 86380 86390 1
513916 99513916 1001 86380 86390 1
513981 99513981 1001 86380 86390 1
513879 99513879 1001 86380 86390 1
513905 99513905 1001 86380 86390 1
513983 99513983 1001 86380 86390 1
513951 99513951 1001 86380 86390 1
513836 99513836 1001 86380 86390 1
513979 99513979 1001 86380 86390 1
514027 99514027 1001 86380 86390 1
513756 99513756 1001 86380 86390 1
513692 99513692 1001 86380 86390 1
513540 99513540 1001 86380 86390 1
513592 99513592 1001 86380 86390 1
513543 99513543 1001 86380 86390 1
513609 99513609 1001 86380 86390 1
513510 99513510 1001 86380 86390 1
514224 99514224 1001 86380 86390 1
514126 99514126 1001 86380 86390 1
514180 99514180 1001 86380 86390 1
514705 99514705 1001 86380 86390 1
514707 99514707 1001 86380 86390 1
514831 99514831 1001 86380 86390 1
514723 99514723 1001 86380 86390 1
514672 99514672 1001 86380 86390 1
514802 99514802 1001 86380 86390 1
514701 99514701 1001 86380 86390 1
514779 99514779 1001 86380 86390 1
514524 99514524 1001 86380 86390 1
514359 99514359 1001 86380 86390 1
514441 99514441 1001 86380 86390 1
515519 99515519 1001 86380 86390 1
515442 99515442 1001 86380 86390 1
515396 99515396 1001 86380 86390 1
515225 99515225 1001 86380 86390 1
515840 99515840 1001 86380 86390 1
515879 99515879 1001 86380 86390 1
515803 99515803 1001 86380 86390 1
515882 99515882 1001 86380 86390 1
516434 99516434 1001 86380 86390 1
516447 99516447 1001 86380 86390 1
516479 99516479 1001 86380 86390 1
516398 99516398 1001 86380 86390 1
516450 99516450 1001 86380 86390 1
516438 99516438 1001 86380 86390 1
516278 99516278 1001 86380 86390 1
516281 99516281 1001 86380 86390 1
516284 99516284 1001 86380 86390 1
516169 99516169 1001 86380 86390 1
515904 99515904 1001 86380 86390 1
516054 99516054 1001 86380 86390 1
516656 99516656 1001 86380 86390 1
516659 99516659 1001 86380 86390 1
516635 99516635 1001 86380 86390 1
517273 99517273 1001 86380 86390 1
517171 99517171 1001 86380 86390 1
517297 99517297 1001 86380 86390 1
516925 99516925 1001 86380 86390 1
516967 99516967 1001 86380 86390 1
516955 99516955 1001 86380 86390 1
517034 99517034 1001 86380 86390 1
516775 99516775 1001 86380 86390 1
516788 99516788 1001 86380 86390 1
516751 99516751 1001 86380 86390 1
516777 99516777 1001 86380 86390 1
517515 99517515 1001 86380 86390 1
517337 99517337 1001 86380 86390 1
517355 99517355 1001 86380 86390 1
518119 99518119 1001 86380 86390 1
517779 99517779 1001 86380 86390 1
517887 99517887 1001 86380 86390 1
517799 99517799 1001 86380 86390 1
517735 99517735 1001 86380 86390 1
517749 99517749 1001 86380 86390 1
517598 99517598 1001 86380 86390 1
517640 99517640 1001 86380 86390 1
518187 99518187 1001 86380 86390 1
518337 99518337 1001 86380 86390 1
518222 99518222 1001 86380 86390 1
518814 99518814 1001 86380 86390 1
518589 99518589 1001 86380 86390 1
518740 99518740 1001 86380 86390 1
518562 99518562 1001 86380 86390 1
518567 99518567 1001 86380 86390 1
519051 99519051 1001 86380 86390 1
519040 99519040 1001 86380 86390 1
518990 99518990 1001 86380 86390 1
519763 99519763 1001 86380 86390 1
519713 99519713 1001 86380 86390 1
519410 99519410 1001 86380 86390 1
519452 99519452 1001 86380 86390 1
519258 99519258 1001 86380 86390 1
519302 99519302 1001 86380 86390 1
519944 99519944 1001 86380 86390 1
519894 99519894 1001 86380 86390 1
519986 99519986 1001 86380 86390 1
519896 99519896 1001 86380 86390 1
520542 99520542 1001 86380 86390 1
520598 99520598 1001 86380 86390 1
520357 99520357 1001 86380 86390 1
520342 99520342 1001 86380 86390 1
520034 99520034 1001 86380 86390 1
520129 99520129 1001 86380 86390 1
520082 99520082 1001 86380 86390 1
520663 99520663 1001 86380 86390 1
520436 99520436 1001 86380 86390 1
520773 99520773 1001 86380 86390 1
521286 99521286 1001 86380 86390 1
521267 99521267 1001 86380 86390 1
521305 99521305 1001 86380 86390 1
521449 99521449 1001 86380 86390 1
521384 99521384 1001 86380 86390 1
521350 99521350 1001 86380 86390 1
521187 99521187 1001 86380 86390 1
521215 99521215 1001 86380 86390 1
521155 99521155 1001 86380 86390 1
521043 99521043 1001 86380 86390 1
521007 99521007 1001 86380 86390 1
520882 99520882 1001 86380 86390 1
520883 99520883 1001 86380 86390 1
521647 99521647 1001 86380 86390 1
522156 99522156 1001 86380 86390 1
522187 99522187 1001 86380 86390 1
521813 99521813 1001 86380 86390 1
522334 99522334 1001 86380 86390 1
522360 99522360 1001 86380 86390 1
522942 99522942 1001 86380 86390 1
523020 99523020 1001 86380 86390 1
523046 99523046 1001 86380 86390 1
523036 99523036 1001 86380 86390 1
522877 99522877 1001 86380 86390 1
522710 99522710 1001 86380 86390 1
522873 99522873 1001 86380 86390 1
522549 99522549 1001 86380 86390 1
522640 99522640 1001 86380 86390 1
522655 99522655 1001 86380 86390 1
522608 99522608 1001 86380 86390 1
522637 99522637 1001 86380 86390 1
522663 99522663 1001 86380 86390 1
523155 99523155 1001 86380 86390 1
523124 99523124 1001 86380 86390 1
523307 99523307 1001 86380 86390 1
523911 99523911 1001 86380 86390 1
523675 99523675 1001 86380 86390 1
523729 99523729 1001 86380 86390 1
523581 99523581 1001 86380 86390 1
523544 99523544 1001 86380 86390 1
523481 99523481 1001 86380 86390 1
523522 99523522 1001 86380 86390 1
523330 99523330 1001 86380 86390 1
524605 99524605 1001 86380 86390 1
524569 99524569 1001 86380 86390 1
524435 99524435 1001 86380 86390 1
524530 99524530 1001 86380 86390 1
524369 99524369 1001 86380 86390 1
524346 99524346 1001 86380 86390 1
524342 99524342 1001 86380 86390 1
524304 99524304 1001 86380 86390 1
524174 99524174 1001 86380 86390 1
524916 99524916 1001 86380 86390 1
524800 99524800 1001 86380 86390 1
524815 99524815 1001 86380 86390 1
524780 99524780 1001 86380 86390 1
525430 99525430 1001 86380 86390 1
525486 99525486 1001 86380 86390 1
525422 99525422 1001 86380 86390 1
525474 99525474 1001 86380 86390 1
525553 99525553 1001 86380 86390 1
525530 99525530 1001 86380 86390 1
525327 99525327 1001 86380 86390 1
525380 99525380 1001 86380 86390 1
525271 99525271 1001 86380 86390 1
525285 99525285 1001 86380 86390 1
525162 99525162 1001 86380 86390 1
525178 99525178 1001 86380 86390 1
525024 99525024 1001 86380 86390 1
525700 99525700 1001 86380 86390 1
525625 99525625 1001 86380 86390 1
525772 99525772 1001 86380 86390 1
526282 99526282 1001 86380 86390 1
526395 99526395 1001 86380 86390 1
526330 99526330 1001 86380 86390 1
526013 99526013 1001 86380 86390 1
526098 99526098 1001 86380 86390 1
526165 99526165 1001 86380 86390 1
525959 99525959 1001 86380 86390 1
525886 99525886 1001 86380 86390 1
526521 99526521 1001 86380 86390 1
526613 99526613 1001 86380 86390 1
527234 99527234 1001 86380 86390 1
527054 99527054 1001 86380 86390 1
527242 99527242 1001 86380 86390 1
526899 99526899 1001 86380 86390 1
526686 99526686 1001 86380 86390 1
526751 99526751 1001 86380 86390 1
526705 99526705 1001 86380 86390 1
527288 99527288 1001 86380 86390 1
527446 99527446 1001 86380 86390 1
528024 99528024 1001 86380 86390 1
527718 99527718 1001 86380 86390 1
527771 99527771 1001 86380 86390 1
527708 99527708 1001 86380 86390 1
527669 99527669 1001 86380 86390 1
527468 99527468 1001 86380 86390 1
527651 99527651 1001 86380 86390 1
527460 99527460 1001 86380 86390 1
527603 99527603 1001 86380 86390 1
528111 99528111 1001 86380 86390 1
528280 99528280 1001 86380 86390 1
528217 99528217 1001 86380 86390 1
528171 99528171 1001 86380 86390 1
528239 99528239 1001 86380 86390 1
528825 99528825 1001 86380 86390 1
528901 99528901 1001 86380 86390 1
528779 99528779 1001 86380 86390 1
528806 99528806 1001 86380 86390 1
528492 99528492 1001 86380 86390 1
528584 99528584 1001 86380 86390 1
528533 99528533 1001 86380 86390 1
528656 99528656 1001 86380 86390 1
528425 99528425 1001 86380 86390 1
529030 99529030 1001 86380 86390 1
529033 99529033 1001 86380 86390 1
529001 99529001 1001 86380 86390 1
529470 99529470 1001 86380 86390 1
529506 99529506 1001 86380 86390 1
529184 99529184 1001 86380 86390 1
529238 99529238 1001 86380 86390 1
529190 99529190 1001 86380 86390 1
529255 99529255 1001 86380 86390 1
529179 99529179 1001 86380 86390 1
529297 99529297 1001 86380 86390 1
529854 99529854 1001 86380 86390 1
529832 99529832 1001 86380 86390 1
529820 99529820 1001 86380 86390 1
530452 99530452 1001 86380 86390 1
530478 99530478 1001 86380 86390 1
530353 99530353 1001 86380 86390 1
530474 99530474 1001 86380 86390 1
530175 99530175 1001 86380 86390 1
529971 99529971 1001 86380 86390 1
530759 99530759 1001 86380 86390 1
530658 99530658 1001 86380 86390 1
530675 99530675 1001 86380 86390 1
530728 99530728 1001 86380 86390 1
530742 99530742 1001 86380 86390 1
531215 99531215 1001 86380 86390 1
531293 99531293 1001 86380 86390 1
531348 99531348 1001 86380 86390 1
531193 99531193 1001 86380 86390 1
530995 99530995 1001 86380 86390 1
531061 99531061 1001 86380 86390 1
531003 99531003 1001 86380 86390 1
531070 99531070 1001 86380 86390 1
530877 99530877 1001 86380 86390 1
531509 99531509 1001 86380 86390 1
531499 99531499 1001 86380 86390 1
531395 99531395 1001 86380 86390 1
531583 99531583 1001 86380 86390 1
532116 99532116 1001 86380 86390 1
532204 99532204 1001 86380 86390 1
532065 99532065 1001 86380 86390 1
532010 99532010 1001 86380 86390 1
531923 99531923 1001 86380 86390 1
531951 99531951 1001 86380 86390 1
531639 99531639 1001 86380 86390 1
531600 99531600 1001 86380 86390 1
532373 99532373 1001 86380 86390 1
532290 99532290 1001 86380 86390 1
532252 99532252 1001 86380 86390 1
532765 99532765 1001 86380 86390 1
532759 99532759 1001 86380 86390 1
532544 99532544 1001 86380 86390 1
532547 99532547 1001 86380 86390 1
532496 99532496 1001 86380 86390 1
533213 99533213 1001 86380 86390 1
533036 99533036 1001 86380 86390 1
533667 99533667 1001 86380 86390 1
533486 99533486 1001 86380 86390 1
533538 99533538 1001 86380 86390 1
533501 99533501 1001 86380 86390 1
533466 99533466 1001 86380 86390 1
533506 99533506 1001 86380 86390 1
533571 99533571 1001 86380 86390 1
533357 99533357 1001 86380 86390 1
533360 99533360 1001 86380 86390 1
533246 99533246 1001 86380 86390 1
533301 99533301 1001 86380 86390 1
534016 99534016 1001 86380 86390 1
534043 99534043 1001 86380 86390 1
534044 99534044 1001 86380 86390 1
533983 99533983 1001 86380 86390 1
534022 99534022 1001 86380 86390 1
534036 99534036 1001 86380 86390 1
534649 99534649 1001 86380 86390 1
534613 99534613 1001 86380 86390 1
534323 99534323 1001 86380 86390 1
534454 99534454 1001 86380 86390 1
534273 99534273 1001 86380 86390 1
534424 99534424 1001 86380 86390 1
534207 99534207 1001 86380 86390 1
534174 99534174 1001 86380 86390 1
534175 99534175 1001 86380 86390 1
534825 99534825 1001 86380 86390 1
534784 99534784 1001 86380 86390 1
535358 99535358 1001 86380 86390 1
535346 99535346 1001 86380 86390 1
535360 99535360 1001 86380 86390 1
535464 99535464 1001 86380 86390 1
535162 99535162 1001 86380 86390 1
535183 99535183 1001 86380 86390 1
535289 99535289 1001 86380 86390 1
535007 99535007 1001 86380 86390 1
535087 99535087 1001 86380 86390 1
535079 99535079 1001 86380 86390 1
535080 99535080 1001 86380 86390 1
534991 99534991 1001 86380 86390 1
535520 99535520 1001 86380 86390 1
535561 99535561 1001 86380 86390 1
535627 99535627 1001 86380 86390 1
535695 99535695 1001 86380 86390 1
536221 99536221 1001 86380 86390 1
536299 99536299 1001 86380 86390 1
536236 99536236 1001 86380 86390 1
536289 99536289 1001 86380 86390 1
536242 99536242 1001 86380 86390 1
536268 99536268 1001 86380 86390 1
536272 99536272 1001 86380 86390 1
536057 99536057 1001 86380 86390 1
536046 99536046 1001 86380 86390 1
536052 99536052 1001 86380 86390 1
535721 99535721 1001 86380 86390 1
535866 99535866 1001 86380 86390 1
535831 99535831 1001 86380 86390 1
537016 99537016 1001 86380 86390 1
537004 99537004 1001 86380 86390 1
537044 99537044 1001 86380 86390 1
536879 99536879 1001 86380 86390 1
536934 99536934 1001 86380 86390 1
536754 99536754 1001 86380 86390 1
536795 99536795 1001 86380 86390 1
536620 99536620 1001 86380 86390 1
536685 99536685 1001 86380 86390 1
536750 99536750 1001 86380 86390 1
536644 99536644 1001 86380 86390 1
537246 99537246 1001 86380 86390 1
537826 99537826 1001 86380 86390 1
537827 99537827 1001 86380 86390 1
537884 99537884 1001 86380 86390 1
537923 99537923 1001 86380 86390 1
537730 99537730 1001 86380 86390 1
538001 99538001 1001 86380 86390 1
538068 99538068 1001 86380 86390 1
538734 99538734 1001 86380 86390 1
538724 99538724 1001 86380 86390 1
538481 99538481 1001 86380 86390 1
538605 99538605 1001 86380 86390 1
538411 99538411 1001 86380 86390 1
538312 99538312 1001 86380 86390 1
538210 99538210 1001 86380 86390 1
538367 99538367 1001 86380 86390 1
538201 99538201 1001 86380 86390 1
538270 99538270 1001 86380 86390 1
538954 99538954 1001 86380 86390 1
538841 99538841 1001 86380 86390 1
539590 99539590 1001 86380 86390 1
539639 99539639 1001 86380 86390 1
539384 99539384 1001 86380 86390 1
539283 99539283 1001 86380 86390 1
539387 99539387 1001 86380 86390 1
539376 99539376 1001 86380 86390 1
539329 99539329 1001 86380 86390 1
539053 99539053 1001 86380 86390 1
539223 99539223 1001 86380 86390 1
539123 99539123 1001 86380 86390 1
539762 99539762 1001 86380 86390 1
539676 99539676 1001 86380 86390 1
540368 99540368 1001 86380 86390 1
540384 99540384 1001 86380 86390 1
540308 99540308 1001 86380 86390 1
540271 99540271 1001 86380 86390 1
540187 99540187 1001 86380 86390 1
540240 99540240 1001 86380 86390 1
539937 99539937 1001 86380 86390 1
539978 99539978 1001 86380 86390 1
539906 99539906 1001 86380 86390 1
540012 99540012 1001 86380 86390 1
539961 99539961 1001 86380 86390 1
540052 99540052 1001 86380 86390 1
540647 99540647 1001 86380 86390 1
540532 99540532 1001 86380 86390 1
540470 99540470 1001 86380 86390 1
540669 99540669 1001 86380 86390 1
541208 99541208 1001 86380 86390 1
541285 99541285 1001 86380 86390 1
540882 99540882 1001 86380 86390 1
541044 99541044 1001 86380 86390 1
541061 99541061 1001 86380 86390 1
540836 99540836 1001 86380 86390 1
540746 99540746 1001 86380 86390 1
540734 99540734 1001 86380 86390 1
541437 99541437 1001 86380 86390 1
541979 99541979 1001 86380 86390 1
541941 99541941 1001 86380 86390 1
541956 99541956 1001 86380 86390 1
541933 99541933 1001 86380 86390 1
542063 99542063 1001 86380 86390 1
541718 99541718 1001 86380 86390 1
541554 99541554 1001 86380 86390 1
542241 99542241 1001 86380 86390 1
542852 99542852 1001 86380 86390 1
542652 99542652 1001 86380 86390 1
542552 99542552 1001 86380 86390 1
542721 99542721 1001 86380 86390 1
542644 99542644 1001 86380 86390 1
542403 99542403 1001 86380 86390 1
542522 99542522 1001 86380 86390 1
542372 99542372 1001 86380 86390 1
542476 99542476 1001 86380 86390 1
542451 99542451 1001 86380 86390 1
543093 99543093 1001 86380 86390 1
543149 99543149 1001 86380 86390 1
543591 99543591 1001 86380 86390 1
543696 99543696 1001 86380 86390 1
543360 99543360 1001 86380 86390 1
543169 99543169 1001 86380 86390 1
543210 99543210 1001 86380 86390 1
543213 99543213 1001 86380 86390 1
543317 99543317 1001 86380 86390 1
543778 99543778 1001 86380 86390 1
544472 99544472 1001 86380 86390 1
544507 99544507 1001 86380 86390 1
544373 99544373 1001 86380 86390 1
544300 99544300 1001 86380 86390 1
544365 99544365 1001 86380 86390 1
544173 99544173 1001 86380 86390 1
544033 99544033 1001 86380 86390 1
544073 99544073 1001 86380 86390 1
544062 99544062 1001 86380 86390 1
544672 99544672 1001 86380 86390 1
544724 99544724 1001 86380 86390 1
544651 99544651 1001 86380 86390 1
544703 99544703 1001 86380 86390 1
425666 639 1001 41460 41817 1
506380 951 1002 26175 28019 1
534358 891 1002 55884 66236 1
400123 99400123 1001 86380 86390 1
400247 99400247 1001 86380 86390 1
400347 99400347 1001 86380 86390 1
400617 99400617 1001 86380 86390 1
400791 99400791 1001 86380 86390 1
400884 99400884 1001 86380 86390 1
401019 99401019 1001 86380 86390 1
401296 99401296 1001 86380 86390 1
401464 99401464 1001 86380 86390 1
401539 99401539 1001 86380 86390 1
401522 99401522 1001 86380 86390 1
401609 99401609 1001 86380 86390 1
401733 99401733 1001 86380 86390 1
402003 99402003 1001 86380 86390 1
401976 99401976 1001 86380 86390 1
402273 99402273 1001 86380 86390 1
402580 99402580 1001 86380 86390 1
402732 99402732 1001 86380 86390 1
402760 99402760 1001 86380 86390 1
402986 99402986 1001 86380 86390 1
403397 99403397 1001 86380 86390 1
403426 99403426 1001 86380 86390 1
403562 99403562 1001 86380 86390 1
403618 99403618 1001 86380 86390 1
403701 99403701 1001 86380 86390 1
403627 99403627 1001 86380 86390 1
403638 99403638 1001 86380 86390 1
403761 99403761 1001 86380 86390 1
404047 99404047 1001 86380 86390 1
404364 99404364 1001 86380 86390 1
404287 99404287 1001 86380 86390 1
404428 99404428 1001 86380 86390 1
404549 99404549 1001 86380 86390 1
404876 99404876 1001 86380 86390 1
404793 99404793 1001 86380 86390 1
405346 99405346 1001 86380 86390 1
405467 99405467 1001 86380 86390 1
405562 99405562 1001 86380 86390 1
405706 99405706 1001 86380 86390 1
405839 99405839 1001 86380 86390 1
405948 99405948 1001 86380 86390 1
406054 99406054 1001 86380 86390 1
406116 99406116 1001 86380 86390 1
406173 99406173 1001 86380 86390 1
406226 99406226 1001 86380 86390 1
406212 99406212 1001 86380 86390 1
406333 99406333 1001 86380 86390 1
406363 99406363 1001 86380 86390 1
406983 99406983 1001 86380 86390 1
407039 99407039 1001 86380 86390 1
407190 99407190 1001 86380 86390 1
407416 99407416 1001 86380 86390 1
407566 99407566 1001 86380 86390 1
407682 99407682 1001 86380 86390 1
407736 99407736 1001 86380 86390 1
407806 99407806 1001 86380 86390 1
407838 99407838 1001 86380 86390 1
408100 99408100 1001 86380 86390 1
408269 99408269 1001 86380 86390 1
408245 99408245 1001 86380 86390 1
408590 99408590 1001 86380 86390 1
408913 99408913 1001 86380 86390 1
409153 99409153 1001 86380 86390 1
409772 99409772 1001 86380 86390 1
409700 99409700 1001 86380 86390 1
409703 99409703 1001 86380 86390 1
409778 99409778 1001 86380 86390 1
409810 99409810 1001 86380 86390 1
410077 99410077 1001 86380 86390 1
410190 99410190 1001 86380 86390 1
410390 99410390 1001 86380 86390 1
410586 99410586 1001 86380 86390 1
410636 99410636 1001 86380 86390 1
410718 99410718 1001 86380 86390 1
410797 99410797 1001 86380 86390 1
411051 99411051 1001 86380 86390 1
411026 99411026 1001 86380 86390 1
411206 99411206 1001 86380 86390 1
411119 99411119 1001 86380 86390 1
411220 99411220 1001 86380 86390 1
411276 99411276 1001 86380 86390 1
411522 99411522 1001 86380 86390 1
411498 99411498 1001 86380 86390 1
411538 99411538 1001 86380 86390 1
411650 99411650 1001 86380 86390 1
411741 99411741 1001 86380 86390 1
411743 99411743 1001 86380 86390 1
412058 99412058 1001 86380 86390 1
412167 99412167 1001 86380 86390 1
412100 99412100 1001 86380 86390 1
413700 99413700 1001 86380 86390 1
413636 99413636 1001 86380 86390 1
413641 99413641 1001 86380 86390 1
413320 99413320 1001 86380 86390 1
413583 99413583 1001 86380 86390 1
413142 99413142 1001 86380 86390 1
413274 99413274 1001 86380 86390 1
413234 99413234 1001 86380 86390 1
412555 99412555 1001 86380 86390 1
412588 99412588 1001 86380 86390 1
413833 99413833 1001 86380 86390 1
413726 99413726 1001 86380 86390 1
413929 99413929 1001 86380 86390 1
415144 99415144 1001 86380 86390 1
414928 99414928 1001 86380 86390 1
415087 99415087 1001 86380 86390 1
415296 99415296 1001 86380 86390 1
414961 99414961 1001 86380 86390 1
414991 99414991 1001 86380 86390 1
414857 99414857 1001 86380 86390 1
414455 99414455 1001 86380 86390 1
414343 99414343 1001 86380 86390 1
414150 99414150 1001 86380 86390 1
415525 99415525 1001 86380 86390 1
415449 99415449 1001 86380 86390 1
415704 99415704 1001 86380 86390 1
415558 99415558 1001 86380 86390 1
416912 99416912 1001 86380 86390 1
416820 99416820 1001 86380 86390 1
416689 99416689 1001 86380 86390 1
416444 99416444 1001 86380 86390 1
415780 99415780 1001 86380 86390 1
417047 99417047 1001 86380 86390 1
417347 99417347 1001 86380 86390 1
417013 99417013 1001 86380 86390 1
417494 99417494 1001 86380 86390 1
417420 99417420 1001 86380 86390 1
418731 99418731 1001 86380 86390 1
418597 99418597 1001 86380 86390 1
418578 99418578 1001 86380 86390 1
418681 99418681 1001 86380 86390 1
418558 99418558 1001 86380 86390 1
418707 99418707 1001 86380 86390 1
418452 99418452 1001 86380 86390 1
418791 99418791 1001 86380 86390 1
418199 99418199 1001 86380 86390 1
418143 99418143 1001 86380 86390 1
418118 99418118 1001 86380 86390 1
418126 99418126 1001 86380 86390 1
418333 99418333 1001 86380 86390 1
417945 99417945 1001 86380 86390 1
417932 99417932 1001 86380 86390 1
418883 99418883 1001 86380 86390 1
418912 99418912 1001 86380 86390 1
419202 99419202 1001 86380 86390 1
418998 99418998 1001 86380 86390 1
420319 99420319 1001 86380 86390 1
419890 99419890 1001 86380 86390 1
419717 99419717 1001 86380 86390 1
419408 99419408 1001 86380 86390 1
419436 99419436 1001 86380 86390 1
419441 99419441 1001 86380 86390 1
419333 99419333 1001 86380 86390 1
420487 99420487 1001 86380 86390 1
420788 99420788 1001 86380 86390 1
420543 99420543 1001 86380 86390 1
420655 99420655 1001 86380 86390 1
420679 99420679 1001 86380 86390 1
420603 99420603 1001 86380 86390 1
420555 99420555 1001 86380 86390 1
420507 99420507 1001 86380 86390 1
420536 99420536 1001 86380 86390 1
421933 99421933 1001 86380 86390 1
421881 99421881 1001 86380 86390 1
421916 99421916 1001 86380 86390 1
422111 99422111 1001 86380 86390 1
421398 99421398 1001 86380 86390 1
421433 99421433 1001 86380 86390 1
421281 99421281 1001 86380 86390 1
421333 99421333 1001 86380 86390 1
420879 99420879 1001 86380 86390 1
420884 99420884 1001 86380 86390 1
422435 99422435 1001 86380 86390 1
422461 99422461 1001 86380 86390 1
422121 99422121 1001 86380 86390 1
422179 99422179 1001 86380 86390 1
422185 99422185 1001 86380 86390 1
422136 99422136 1001 86380 86390 1
423471 99423471 1001 86380 86390 1
423668 99423668 1001 86380 86390 1
423245 99423245 1001 86380 86390 1
422973 99422973 1001 86380 86390 1
422907 99422907 1001 86380 86390 1
422790 99422790 1001 86380 86390 1
424071 99424071 1001 86380 86390 1
425248 99425248 1001 86380 86390 1
425279 99425279 1001 86380 86390 1
425341 99425341 1001 86380 86390 1
425147 99425147 1001 86380 86390 1
424825 99424825 1001 86380 86390 1
424863 99424863 1001 86380 86390 1
424804 99424804 1001 86380 86390 1
424714 99424714 1001 86380 86390 1
424501 99424501 1001 86380 86390 1
424487 99424487 1001 86380 86390 1
425721 99425721 1001 86380 86390 1
425785 99425785 1001 86380 86390 1
425599 99425599 1001 86380 86390 1
425823 99425823 1001 86380 86390 1
425529 99425529 1001 86380 86390 1
426991 99426991 1001 86380 86390 1
425915 99425915 1001 86380 86390 1
425876 99425876 1001 86380 86390 1
427294 99427294 1001 86380 86390 1
427208 99427208 1001 86380 86390 1
427152 99427152 1001 86380 86390 1
428364 99428364 1001 86380 86390 1
428672 99428672 1001 86380 86390 1
428680 99428680 1001 86380 86390 1
427998 99427998 1001 86380 86390 1
428064 99428064 1001 86380 86390 1
428098 99428098 1001 86380 86390 1
428150 99428150 1001 86380 86390 1
428333 99428333 1001 86380 86390 1
428228 99428228 1001 86380 86390 1
427746 99427746 1001 86380 86390 1
427801 99427801 1001 86380 86390 1
428840 99428840 1001 86380 86390 1
428871 99428871 1001 86380 86390 1
428841 99428841 1001 86380 86390 1
428787 99428787 1001 86380 86390 1
430190 99430190 1001 86380 86390 1
430328 99430328 1001 86380 86390 1
430195 99430195 1001 86380 86390 1
430029 99430029 1001 86380 86390 1
429212 99429212 1001 86380 86390 1
429404 99429404 1001 86380 86390 1
430664 99430664 1001 86380 86390 1
431862 99431862 1001 86380 86390 1
431839 99431839 1001 86380 86390 1
432011 99432011 1001 86380 86390 1
431732 99431732 1001 86380 86390 1
431328 99431328 1001 86380 86390 1
431287 99431287 1001 86380 86390 1
431203 99431203 1001 86380 86390 1
430996 99430996 1001 86380 86390 1
432116 99432116 1001 86380 86390 1
432331 99432331 1001 86380 86390 1
432214 99432214 1001 86380 86390 1
432345 99432345 1001 86380 86390 1
433662 99433662 1001 86380 86390 1
433021 99433021 1001 86380 86390 1
433281 99433281 1001 86380 86390 1
433127 99433127 1001 86380 86390 1
433132 99433132 1001 86380 86390 1
433154 99433154 1001 86380 86390 1
432791 99432791 1001 86380 86390 1
432657 99432657 1001 86380 86390 1
433840 99433840 1001 86380 86390 1
434127 99434127 1001 86380 86390 1
433770 99433770 1001 86380 86390 1
435081 99435081 1001 86380 86390 1
435109 99435109 1001 86380 86390 1
435162 99435162 1001 86380 86390 1
435402 99435402 1001 86380 86390 1
435070 99435070 1001 86380 86390 1
435101 99435101 1001 86380 86390 1
435357 99435357 1001 86380 86390 1
434703 99434703 1001 86380 86390 1
434704 99434704 1001 86380 86390 1
434706 99434706 1001 86380 86390 1
434790 99434790 1001 86380 86390 1
434972 99434972 1001 86380 86390 1
434932 99434932 1001 86380 86390 1
434516 99434516 1001 86380 86390 1
434337 99434337 1001 86380 86390 1
435741 99435741 1001 86380 86390 1
435719 99435719 1001 86380 86390 1
435618 99435618 1001 86380 86390 1
436899 99436899 1001 86380 86390 1
436592 99436592 1001 86380 86390 1
436728 99436728 1001 86380 86390 1
436450 99436450 1001 86380 86390 1
436364 99436364 1001 86380 86390 1
436122 99436122 1001 86380 86390 1
300029 99300029 1001 86380 86390 1
437319 99437319 1001 86380 86390 1
437181 99437181 1001 86380 86390 1
300587 99300587 1001 86380 86390 1
300538 99300538 1001 86380 86390 1
300668 99300668 1001 86380 86390 1
300710 99300710 1001 86380 86390 1
300688 99300688 1001 86380 86390 1
300410 99300410 1001 86380 86390 1
300894 99300894 1001 86380 86390 1
300740 99300740 1001 86380 86390 1
300796 99300796 1001 86380 86390 1
300862 99300862 1001 86380 86390 1
300812 99300812 1001 86380 86390 1
300853 99300853 1001 86380 86390 1
301364 99301364 1001 86380 86390 1
301381 99301381 1001 86380 86390 1
301396 99301396 1001 86380 86390 1
301514 99301514 1001 86380 86390 1
301050 99301050 1001 86380 86390 1
301142 99301142 1001 86380 86390 1
301136 99301136 1001 86380 86390 1
301087 99301087 1001 86380 86390 1
301648 99301648 1001 86380 86390 1
301662 99301662 1001 86380 86390 1
301743 99301743 1001 86380 86390 1
302258 99302258 1001 86380 86390 1
302208 99302208 1001 86380 86390 1
302341 99302341 1001 86380 86390 1
302164 99302164 1001 86380 86390 1
302168 99302168 1001 86380 86390 1
301800 99301800 1001 86380 86390 1
301891 99301891 1001 86380 86390 1
301789 99301789 1001 86380 86390 1
301842 99301842 1001 86380 86390 1
301960 99301960 1001 86380 86390 1
301819 99301819 1001 86380 86390 1
302573 99302573 1001 86380 86390 1
302536 99302536 1001 86380 86390 1
302476 99302476 1001 86380 86390 1
302503 99302503 1001 86380 86390 1
302569 99302569 1001 86380 86390 1
302442 99302442 1001 86380 86390 1
303202 99303202 1001 86380 86390 1
302822 99302822 1001 86380 86390 1
302925 99302925 1001 86380 86390 1
302837 99302837 1001 86380 86390 1
302954 99302954 1001 86380 86390 1
302930 99302930 1001 86380 86390 1
302866 99302866 1001 86380 86390 1
302962 99302962 1001 86380 86390 1
303412 99303412 1001 86380 86390 1
303283 99303283 1001 86380 86390 1
303375 99303375 1001 86380 86390 1
303247 99303247 1001 86380 86390 1
303842 99303842 1001 86380 86390 1
303913 99303913 1001 86380 86390 1
303622 99303622 1001 86380 86390 1
303810 99303810 1001 86380 86390 1
303531 99303531 1001 86380 86390 1
303558 99303558 1001 86380 86390 1
303577 99303577 1001 86380 86390 1
304174 99304174 1001 86380 86390 1
304187 99304187 1001 86380 86390 1
304077 99304077 1001 86380 86390 1
304172 99304172 1001 86380 86390 1
304824 99304824 1001 86380 86390 1
304844 99304844 1001 86380 86390 1
304527 99304527 1001 86380 86390 1
304569 99304569 1001 86380 86390 1
304308 99304308 1001 86380 86390 1
304323 99304323 1001 86380 86390 1
304912 99304912 1001 86380 86390 1
304915 99304915 1001 86380 86390 1
304982 99304982 1001 86380 86390 1
305623 99305623 1001 86380 86390 1
305540 99305540 1001 86380 86390 1
305566 99305566 1001 86380 86390 1
305567 99305567 1001 86380 86390 1
305392 99305392 1001 86380 86390 1
305445 99305445 1001 86380 86390 1
305409 99305409 1001 86380 86390 1
305448 99305448 1001 86380 86390 1
305333 99305333 1001 86380 86390 1
305142 99305142 1001 86380 86390 1
305226 99305226 1001 86380 86390 1
305253 99305253 1001 86380 86390 1
305241 99305241 1001 86380 86390 1
305258 99305258 1001 86380 86390 1
500068 99500068 1001 86380 86390 1
500022 99500022 1001 86380 86390 1
500712 99500712 1001 86380 86390 1
500764 99500764 1001 86380 86390 1
500575 99500575 1001 86380 86390 1
500486 99500486 1001 86380 86390 1
500435 99500435 1001 86380 86390 1
500362 99500362 1001 86380 86390 1
500194 99500194 1001 86380 86390 1
500280 99500280 1001 86380 86390 1
500972 99500972 1001 86380 86390 1
500947 99500947 1001 86380 86390 1
500925 99500925 1001 86380 86390 1
501228 99501228 1001 86380 86390 1
501234 99501234 1001 86380 86390 1
501418 99501418 1001 86380 86390 1
501265 99501265 1001 86380 86390 1
501041 99501041 1001 86380 86390 1
501095 99501095 1001 86380 86390 1
501701 99501701 1001 86380 86390 1
501683 99501683 1001 86380 86390 1
501801 99501801 1001 86380 86390 1
502404 99502404 1001 86380 86390 1
502359 99502359 1001 86380 86390 1
502252 99502252 1001 86380 86390 1
502241 99502241 1001 86380 86390 1
502027 99502027 1001 86380 86390 1
501898 99501898 1001 86380 86390 1
501989 99501989 1001 86380 86390 1
501954 99501954 1001 86380 86390 1
501907 99501907 1001 86380 86390 1
502624 99502624 1001 86380 86390 1
502574 99502574 1001 86380 86390 1
502627 99502627 1001 86380 86390 1
502666 99502666 1001 86380 86390 1
502576 99502576 1001 86380 86390 1
503140 99503140 1001 86380 86390 1
503218 99503218 1001 86380 86390 1
503167 99503167 1001 86380 86390 1
503143 99503143 1001 86380 86390 1
503247 99503247 1001 86380 86390 1
503211 99503211 1001 86380 86390 1
503087 99503087 1001 86380 86390 1
502959 99502959 1001 86380 86390 1
502894 99502894 1001 86380 86390 1
503080 99503080 1001 86380 86390 1
503083 99503083 1001 86380 86390 1
503033 99503033 1001 86380 86390 1
502775 99502775 1001 86380 86390 1
502708 99502708 1001 86380 86390 1
503335 99503335 1001 86380 86390 1
503314 99503314 1001 86380 86390 1
503921 99503921 1001 86380 86390 1
503949 99503949 1001 86380 86390 1
504014 99504014 1001 86380 86390 1
503746 99503746 1001 86380 86390 1
503748 99503748 1001 86380 86390 1
504158 99504158 1001 86380 86390 1
504282 99504282 1001 86380 86390 1
504792 99504792 1001 86380 86390 1
504742 99504742 1001 86380 86390 1
504872 99504872 1001 86380 86390 1
504873 99504873 1001 86380 86390 1
504838 99504838 1001 86380 86390 1
504622 99504622 1001 86380 86390 1
504676 99504676 1001 86380 86390 1
504619 99504619 1001 86380 86390 1
504686 99504686 1001 86380 86390 1
504527 99504527 1001 86380 86390 1
504372 99504372 1001 86380 86390 1
505110 99505110 1001 86380 86390 1
505657 99505657 1001 86380 86390 1
505632 99505632 1001 86380 86390 1
505377 99505377 1001 86380 86390 1
505509 99505509 1001 86380 86390 1
505562 99505562 1001 86380 86390 1
505472 99505472 1001 86380 86390 1
505241 99505241 1001 86380 86390 1
505284 99505284 1001 86380 86390 1
505251 99505251 1001 86380 86390 1
505213 99505213 1001 86380 86390 1
505807 99505807 1001 86380 86390 1
505888 99505888 1001 86380 86390 1
505955 99505955 1001 86380 86390 1
505787 99505787 1001 86380 86390 1
505894 99505894 1001 86380 86390 1
506469 99506469 1001 86380 86390 1
506222 99506222 1001 86380 86390 1
506368 99506368 1001 86380 86390 1
506093 99506093 1001 86380 86390 1
505990 99505990 1001 86380 86390 1
506017 99506017 1001 86380 86390 1
506124 99506124 1001 86380 86390 1
506034 99506034 1001 86380 86390 1
506167 99506167 1001 86380 86390 1
506064 99506064 1001 86380 86390 1
506710 99506710 1001 86380 86390 1
506612 99506612 1001 86380 86390 1
506644 99506644 1001 86380 86390 1
507231 99507231 1001 86380 86390 1
507272 99507272 1001 86380 86390 1
507053 99507053 1001 86380 86390 1
507170 99507170 1001 86380 86390 1
507094 99507094 1001 86380 86390 1
507121 99507121 1001 86380 86390 1
507174 99507174 1001 86380 86390 1
506888 99506888 1001 86380 86390 1
506864 99506864 1001 86380 86390 1
507476 99507476 1001 86380 86390 1
507504 99507504 1001 86380 86390 1
507518 99507518 1001 86380 86390 1
507583 99507583 1001 86380 86390 1
508141 99508141 1001 86380 86390 1
507991 99507991 1001 86380 86390 1
507982 99507982 1001 86380 86390 1
507931 99507931 1001 86380 86390 1
507983 99507983 1001 86380 86390 1
507973 99507973 1001 86380 86390 1
507835 99507835 1001 86380 86390 1
507685 99507685 1001 86380 86390 1
507815 99507815 1001 86380 86390 1
507791 99507791 1001 86380 86390 1
507665 99507665 1001 86380 86390 1
508366 99508366 1001 86380 86390 1
508328 99508328 1001 86380 86390 1
508303 99508303 1001 86380 86390 1
508381 99508381 1001 86380 86390 1
508399 99508399 1001 86380 86390 1
509075 99509075 1001 86380 86390 1
508976 99508976 1001 86380 86390 1
509033 99509033 1001 86380 86390 1
508907 99508907 1001 86380 86390 1
508626 99508626 1001 86380 86390 1
508513 99508513 1001 86380 86390 1
508462 99508462 1001 86380 86390 1
508634 99508634 1001 86380 86390 1
509128 99509128 1001 86380 86390 1
509119 99509119 1001 86380 86390 1
509186 99509186 1001 86380 86390 1
509798 99509798 1001 86380 86390 1
509773 99509773 1001 86380 86390 1
509893 99509893 1001 86380 86390 1
509398 99509398 1001 86380 86390 1
509295 99509295 1001 86380 86390 1
509363 99509363 1001 86380 86390 1
509291 99509291 1001 86380 86390 1
510613 99510613 1001 86380 86390 1
510575 99510575 1001 86380 86390 1
510699 99510699 1001 86380 86390 1
510675 99510675 1001 86380 86390 1
510459 99510459 1001 86380 86390 1
510357 99510357 1001 86380 86390 1
510301 99510301 1001 86380 86390 1
510138 99510138 1001 86380 86390 1
510126 99510126 1001 86380 86390 1
510855 99510855 1001 86380 86390 1
510839 99510839 1001 86380 86390 1
510827 99510827 1001 86380 86390 1
510930 99510930 1001 86380 86390 1
511387 99511387 1001 86380 86390 1
511510 99511510 1001 86380 86390 1
511459 99511459 1001 86380 86390 1
511501 99511501 1001 86380 86390 1
511245 99511245 1001 86380 86390 1
511114 99511114 1001 86380 86390 1
511015 99511015 1001 86380 86390 1
511043 99511043 1001 86380 86390 1
510968 99510968 1001 86380 86390 1
511613 99511613 1001 86380 86390 1
512328 99512328 1001 86380 86390 1
512346 99512346 1001 86380 86390 1
512179 99512179 1001 86380 86390 1
512207 99512207 1001 86380 86390 1
512373 99512373 1001 86380 86390 1
511984 99511984 1001 86380 86390 1
511823 99511823 1001 86380 86390 1
511943 99511943 1001 86380 86390 1
511853 99511853 1001 86380 86390 1
511932 99511932 1001 86380 86390 1
511961 99511961 1001 86380 86390 1
511808 99511808 1001 86380 86390 1
512487 99512487 1001 86380 86390 1
512488 99512488 1001 86380 86390 1
512464 99512464 1001 86380 86390 1
513169 99513169 1001 86380 86390 1
513155 99513155 1001 86380 86390 1
513014 99513014 1001 86380 86390 1
513109 99513109 1001 86380 86390 1
513190 99513190 1001 86380 86390 1
512822 99512822 1001 86380 86390 1
512890 99512890 1001 86380 86390 1
512855 99512855 1001 86380 86390 1
512881 99512881 1001 86380 86390 1
512653 99512653 1001 86380 86390 1
512746 99512746 1001 86380 86390 1
513399 99513399 1001 86380 86390 1
513273 99513273 1001 86380 86390 1
513892 99513892 1001 86380 86390 1
514024 99514024 1001 86380 86390 1
513649 99513649 1001 86380 86390 1
513677 99513677 1001 86380 86390 1
513502 99513502 1001 86380 86390 1
513533 99513533 1001 86380 86390 1
514145 99514145 1001 86380 86390 1
514173 99514173 1001 86380 86390 1
514161 99514161 1001 86380 86390 1
514227 99514227 1001 86380 86390 1
514078 99514078 1001 86380 86390 1
514801 99514801 1001 86380 86390 1
514653 99514653 1001 86380 86390 1
514563 99514563 1001 86380 86390 1
514461 99514461 1001 86380 86390 1
514476 99514476 1001 86380 86390 1
514606 99514606 1001 86380 86390 1
514310 99514310 1001 86380 86390 1
514349 99514349 1001 86380 86390 1
514248 99514248 1001 86380 86390 1
514907 99514907 1001 86380 86390 1
514947 99514947 1001 86380 86390 1
514973 99514973 1001 86380 86390 1
515019 99515019 1001 86380 86390 1
514981 99514981 1001 86380 86390 1
515504 99515504 1001 86380 86390 1
515597 99515597 1001 86380 86390 1
515572 99515572 1001 86380 86390 1
515561 99515561 1001 86380 86390 1
515587 99515587 1001 86380 86390 1
515299 99515299 1001 86380 86390 1
515358 99515358 1001 86380 86390 1
515425 99515425 1001 86380 86390 1
515244 99515244 1001 86380 86390 1
515195 99515195 1001 86380 86390 1
515224 99515224 1001 86380 86390 1
515810 99515810 1001 86380 86390 1
515063 99515063 1001 86380 86390 1
515779 99515779 1001 86380 86390 1
515792 99515792 1001 86380 86390 1
516371 99516371 1001 86380 86390 1
516310 99516310 1001 86380 86390 1
516361 99516361 1001 86380 86390 1
516316 99516316 1001 86380 86390 1
516354 99516354 1001 86380 86390 1
516162 99516162 1001 86380 86390 1
516127 99516127 1001 86380 86390 1
516128 99516128 1001 86380 86390 1
516225 99516225 1001 86380 86390 1
516072 99516072 1001 86380 86390 1
515906 99515906 1001 86380 86390 1
515991 99515991 1001 86380 86390 1
516664 99516664 1001 86380 86390 1
516561 99516561 1001 86380 86390 1
516578 99516578 1001 86380 86390 1
517181 99517181 1001 86380 86390 1
517183 99517183 1001 86380 86390 1
517307 99517307 1001 86380 86390 1
517314 99517314 1001 86380 86390 1
517140 99517140 1001 86380 86390 1
517326 99517326 1001 86380 86390 1
517105 99517105 1001 86380 86390 1
517019 99517019 1001 86380 86390 1
517084 99517084 1001 86380 86390 1
517059 99517059 1001 86380 86390 1
517025 99517025 1001 86380 86390 1
516934 99516934 1001 86380 86390 1
516795 99516795 1001 86380 86390 1
516873 99516873 1001 86380 86390 1
516799 99516799 1001 86380 86390 1
516779 99516779 1001 86380 86390 1
517462 99517462 1001 86380 86390 1
517411 99517411 1001 86380 86390 1
517413 99517413 1001 86380 86390 1
517392 99517392 1001 86380 86390 1
517471 99517471 1001 86380 86390 1
517345 99517345 1001 86380 86390 1
518049 99518049 1001 86380 86390 1
518133 99518133 1001 86380 86390 1
518146 99518146 1001 86380 86390 1
517947 99517947 1001 86380 86390 1
517925 99517925 1001 86380 86390 1
517942 99517942 1001 86380 86390 1
517623 99517623 1001 86380 86390 1
517679 99517679 1001 86380 86390 1
517693 99517693 1001 86380 86390 1
517706 99517706 1001 86380 86390 1
517732 99517732 1001 86380 86390 1
518324 99518324 1001 86380 86390 1
518758 99518758 1001 86380 86390 1
518771 99518771 1001 86380 86390 1
518694 99518694 1001 86380 86390 1
518647 99518647 1001 86380 86390 1
518688 99518688 1001 86380 86390 1
519071 99519071 1001 86380 86390 1
519627 99519627 1001 86380 86390 1
519692 99519692 1001 86380 86390 1
519775 99519775 1001 86380 86390 1
519587 99519587 1001 86380 86390 1
519405 99519405 1001 86380 86390 1
519601 99519601 1001 86380 86390 1
519537 99519537 1001 86380 86390 1
519312 99519312 1001 86380 86390 1
519243 99519243 1001 86380 86390 1
519295 99519295 1001 86380 86390 1
519347 99519347 1001 86380 86390 1
519826 99519826 1001 86380 86390 1
520012 99520012 1001 86380 86390 1
519859 99519859 1001 86380 86390 1
520452 99520452 1001 86380 86390 1
520569 99520569 1001 86380 86390 1
520622 99520622 1001 86380 86390 1
520457 99520457 1001 86380 86390 1
520281 99520281 1001 86380 86390 1
520324 99520324 1001 86380 86390 1
520236 99520236 1001 86380 86390 1
520216 99520216 1001 86380 86390 1
520040 99520040 1001 86380 86390 1
520743 99520743 1001 86380 86390 1
520668 99520668 1001 86380 86390 1
520698 99520698 1001 86380 86390 1
520673 99520673 1001 86380 86390 1
521429 99521429 1001 86380 86390 1
521431 99521431 1001 86380 86390 1
521330 99521330 1001 86380 86390 1
521411 99521411 1001 86380 86390 1
521458 99521458 1001 86380 86390 1
521175 99521175 1001 86380 86390 1
521104 99521104 1001 86380 86390 1
521247 99521247 1001 86380 86390 1
520899 99520899 1001 86380 86390 1
521028 99521028 1001 86380 86390 1
520964 99520964 1001 86380 86390 1
520862 99520862 1001 86380 86390 1
521479 99521479 1001 86380 86390 1
521572 99521572 1001 86380 86390 1
521547 99521547 1001 86380 86390 1
521587 99521587 1001 86380 86390 1
522104 99522104 1001 86380 86390 1
522093 99522093 1001 86380 86390 1
522107 99522107 1001 86380 86390 1
522239 99522239 1001 86380 86390 1
521974 99521974 1001 86380 86390 1
521886 99521886 1001 86380 86390 1
521900 99521900 1001 86380 86390 1
521844 99521844 1001 86380 86390 1
521754 99521754 1001 86380 86390 1
522419 99522419 1001 86380 86390 1
522438 99522438 1001 86380 86390 1
523042 99523042 1001 86380 86390 1
522916 99522916 1001 86380 86390 1
522921 99522921 1001 86380 86390 1
522824 99522824 1001 86380 86390 1
522779 99522779 1001 86380 86390 1
522871 99522871 1001 86380 86390 1
522897 99522897 1001 86380 86390 1
522743 99522743 1001 86380 86390 1
522834 99522834 1001 86380 86390 1
522744 99522744 1001 86380 86390 1
522538 99522538 1001 86380 86390 1
522515 99522515 1001 86380 86390 1
522660 99522660 1001 86380 86390 1
523194 99523194 1001 86380 86390 1
523264 99523264 1001 86380 86390 1
523847 99523847 1001 86380 86390 1
523598 99523598 1001 86380 86390 1
523702 99523702 1001 86380 86390 1
523568 99523568 1001 86380 86390 1
523466 99523466 1001 86380 86390 1
523338 99523338 1001 86380 86390 1
523381 99523381 1001 86380 86390 1
523447 99523447 1001 86380 86390 1
523499 99523499 1001 86380 86390 1
523526 99523526 1001 86380 86390 1
524101 99524101 1001 86380 86390 1
524092 99524092 1001 86380 86390 1
524070 99524070 1001 86380 86390 1
524618 99524618 1001 86380 86390 1
524409 99524409 1001 86380 86390 1
524426 99524426 1001 86380 86390 1
524155 99524155 1001 86380 86390 1
524273 99524273 1001 86380 86390 1
524951 99524951 1001 86380 86390 1
524862 99524862 1001 86380 86390 1
524786 99524786 1001 86380 86390 1
525497 99525497 1001 86380 86390 1
525579 99525579 1001 86380 86390 1
525343 99525343 1001 86380 86390 1
525335 99525335 1001 86380 86390 1
525183 99525183 1001 86380 86390 1
525108 99525108 1001 86380 86390 1
525112 99525112 1001 86380 86390 1
525762 99525762 1001 86380 86390 1
525673 99525673 1001 86380 86390 1
525635 99525635 1001 86380 86390 1
525662 99525662 1001 86380 86390 1
525692 99525692 1001 86380 86390 1
525735 99525735 1001 86380 86390 1
526402 99526402 1001 86380 86390 1
526316 99526316 1001 86380 86390 1
526368 99526368 1001 86380 86390 1
526291 99526291 1001 86380 86390 1
526190 99526190 1001 86380 86390 1
526152 99526152 1001 86380 86390 1
526191 99526191 1001 86380 86390 1
525962 99525962 1001 86380 86390 1
526551 99526551 1001 86380 86390 1
526597 99526597 1001 86380 86390 1
527069 99527069 1001 86380 86390 1
527231 99527231 1001 86380 86390 1
527238 99527238 1001 86380 86390 1
527210 99527210 1001 86380 86390 1
526946 99526946 1001 86380 86390 1
526936 99526936 1001 86380 86390 1
526872 99526872 1001 86380 86390 1
526911 99526911 1001 86380 86390 1
527027 99527027 1001 86380 86390 1
526799 99526799 1001 86380 86390 1
526802 99526802 1001 86380 86390 1
528038 99528038 1001 86380 86390 1
528044 99528044 1001 86380 86390 1
527899 99527899 1001 86380 86390 1
527991 99527991 1001 86380 86390 1
527992 99527992 1001 86380 86390 1
527891 99527891 1001 86380 86390 1
527919 99527919 1001 86380 86390 1
527933 99527933 1001 86380 86390 1
527793 99527793 1001 86380 86390 1
527650 99527650 1001 86380 86390 1
527575 99527575 1001 86380 86390 1
527477 99527477 1001 86380 86390 1
528138 99528138 1001 86380 86390 1
528259 99528259 1001 86380 86390 1
528213 99528213 1001 86380 86390 1
528110 99528110 1001 86380 86390 1
528762 99528762 1001 86380 86390 1
528794 99528794 1001 86380 86390 1
528514 99528514 1001 86380 86390 1
528625 99528625 1001 86380 86390 1
528630 99528630 1001 86380 86390 1
528341 99528341 1001 86380 86390 1
528408 99528408 1001 86380 86390 1
529069 99529069 1001 86380 86390 1
528908 99528908 1001 86380 86390 1
529550 99529550 1001 86380 86390 1
529700 99529700 1001 86380 86390 1
529457 99529457 1001 86380 86390 1
529344 99529344 1001 86380 86390 1
529109 99529109 1001 86380 86390 1
529266 99529266 1001 86380 86390 1
529287 99529287 1001 86380 86390 1
529845 99529845 1001 86380 86390 1
530168 99530168 1001 86380 86390 1
530220 99530220 1001 86380 86390 1
530237 99530237 1001 86380 86390 1
530212 99530212 1001 86380 86390 1
530293 99530293 1001 86380 86390 1
530217 99530217 1001 86380 86390 1
529995 99529995 1001 86380 86390 1
530719 99530719 1001 86380 86390 1
530734 99530734 1001 86380 86390 1
530735 99530735 1001 86380 86390 1
530632 99530632 1001 86380 86390 1
530725 99530725 1001 86380 86390 1
530636 99530636 1001 86380 86390 1
530574 99530574 1001 86380 86390 1
530653 99530653 1001 86380 86390 1
531332 99531332 1001 86380 86390 1
531255 99531255 1001 86380 86390 1
531284 99531284 1001 86380 86390 1
531198 99531198 1001 86380 86390 1
531036 99531036 1001 86380 86390 1
530985 99530985 1001 86380 86390 1
531067 99531067 1001 86380 86390 1
530955 99530955 1001 86380 86390 1
530949 99530949 1001 86380 86390 1
530808 99530808 1001 86380 86390 1
531506 99531506 1001 86380 86390 1
531398 99531398 1001 86380 86390 1
531479 99531479 1001 86380 86390 1
531569 99531569 1001 86380 86390 1
532193 99532193 1001 86380 86390 1
532151 99532151 1001 86380 86390 1
532115 99532115 1001 86380 86390 1
531900 99531900 1001 86380 86390 1
531979 99531979 1001 86380 86390 1
531863 99531863 1001 86380 86390 1
531740 99531740 1001 86380 86390 1
531703 99531703 1001 86380 86390 1
531590 99531590 1001 86380 86390 1
531707 99531707 1001 86380 86390 1
531671 99531671 1001 86380 86390 1
531607 99531607 1001 86380 86390 1
531790 99531790 1001 86380 86390 1
532386 99532386 1001 86380 86390 1
531586 99531586 1001 86380 86390 1
532326 99532326 1001 86380 86390 1
532277 99532277 1001 86380 86390 1
532265 99532265 1001 86380 86390 1
532305 99532305 1001 86380 86390 1
532907 99532907 1001 86380 86390 1
532742 99532742 1001 86380 86390 1
532794 99532794 1001 86380 86390 1
532626 99532626 1001 86380 86390 1
532824 99532824 1001 86380 86390 1
532441 99532441 1001 86380 86390 1
532565 99532565 1001 86380 86390 1
533190 99533190 1001 86380 86390 1
533826 99533826 1001 86380 86390 1
533771 99533771 1001 86380 86390 1
533764 99533764 1001 86380 86390 1
533729 99533729 1001 86380 86390 1
533742 99533742 1001 86380 86390 1
533515 99533515 1001 86380 86390 1
533620 99533620 1001 86380 86390 1
533321 99533321 1001 86380 86390 1
533327 99533327 1001 86380 86390 1
533895 99533895 1001 86380 86390 1
533889 99533889 1001 86380 86390 1
534560 99534560 1001 86380 86390 1
534658 99534658 1001 86380 86390 1
534664 99534664 1001 86380 86390 1
534485 99534485 1001 86380 86390 1
534525 99534525 1001 86380 86390 1
534416 99534416 1001 86380 86390 1
534379 99534379 1001 86380 86390 1
534328 99534328 1001 86380 86390 1
534451 99534451 1001 86380 86390 1
534206 99534206 1001 86380 86390 1
534248 99534248 1001 86380 86390 1
534120 99534120 1001 86380 86390 1
534081 99534081 1001 86380 86390 1
534147 99534147 1001 86380 86390 1
534135 99534135 1001 86380 86390 1
534148 99534148 1001 86380 86390 1
534136 99534136 1001 86380 86390 1
534140 99534140 1001 86380 86390 1
534153 99534153 1001 86380 86390 1
535396 99535396 1001 86380 86390 1
535323 99535323 1001 86380 86390 1
535169 99535169 1001 86380 86390 1
534945 99534945 1001 86380 86390 1
534971 99534971 1001 86380 86390 1
535678 99535678 1001 86380 86390 1
535540 99535540 1001 86380 86390 1
535580 99535580 1001 86380 86390 1
535595 99535595 1001 86380 86390 1
535649 99535649 1001 86380 86390 1
536303 99536303 1001 86380 86390 1
536178 99536178 1001 86380 86390 1
536124 99536124 1001 86380 86390 1
535934 99535934 1001 86380 86390 1
535755 99535755 1001 86380 86390 1
535791 99535791 1001 86380 86390 1
535921 99535921 1001 86380 86390 1
535844 99535844 1001 86380 86390 1
536346 99536346 1001 86380 86390 1
536467 99536467 1001 86380 86390 1
536519 99536519 1001 86380 86390 1
536394 99536394 1001 86380 86390 1
536384 99536384 1001 86380 86390 1
537021 99537021 1001 86380 86390 1
537079 99537079 1001 86380 86390 1
536991 99536991 1001 86380 86390 1
536906 99536906 1001 86380 86390 1
536947 99536947 1001 86380 86390 1
536951 99536951 1001 86380 86390 1
536876 99536876 1001 86380 86390 1
536609 99536609 1001 86380 86390 1
536585 99536585 1001 86380 86390 1
536573 99536573 1001 86380 86390 1
536719 99536719 1001 86380 86390 1
536735 99536735 1001 86380 86390 1
537336 99537336 1001 86380 86390 1
537234 99537234 1001 86380 86390 1
537864 99537864 1001 86380 86390 1
537792 99537792 1001 86380 86390 1
537843 99537843 1001 86380 86390 1
537983 99537983 1001 86380 86390 1
537631 99537631 1001 86380 86390 1
537780 99537780 1001 86380 86390 1
537614 99537614 1001 86380 86390 1
537480 99537480 1001 86380 86390 1
538126 99538126 1001 86380 86390 1
538128 99538128 1001 86380 86390 1
538102 99538102 1001 86380 86390 1
538120 99538120 1001 86380 86390 1
538159 99538159 1001 86380 86390 1
538109 99538109 1001 86380 86390 1
538175 99538175 1001 86380 86390 1
538715 99538715 1001 86380 86390 1
538461 99538461 1001 86380 86390 1
538490 99538490 1001 86380 86390 1
538275 99538275 1001 86380 86390 1
538227 99538227 1001 86380 86390 1
538852 99538852 1001 86380 86390 1
538957 99538957 1001 86380 86390 1
538946 99538946 1001 86380 86390 1
538973 99538973 1001 86380 86390 1
539013 99539013 1001 86380 86390 1
539001 99539001 1001 86380 86390 1
538925 99538925 1001 86380 86390 1
538821 99538821 1001 86380 86390 1
539609 99539609 1001 86380 86390 1
539607 99539607 1001 86380 86390 1
539454 99539454 1001 86380 86390 1
539537 99539537 1001 86380 86390 1
539347 99539347 1001 86380 86390 1
539416 99539416 1001 86380 86390 1
539330 99539330 1001 86380 86390 1
539033 99539033 1001 86380 86390 1
539060 99539060 1001 86380 86390 1
539110 99539110 1001 86380 86390 1
539757 99539757 1001 86380 86390 1
540322 99540322 1001 86380 86390 1
540349 99540349 1001 86380 86390 1
540146 99540146 1001 86380 86390 1
540163 99540163 1001 86380 86390 1
540073 99540073 1001 86380 86390 1
540166 99540166 1001 86380 86390 1
539994 99539994 1001 86380 86390 1
540007 99540007 1001 86380 86390 1
539852 99539852 1001 86380 86390 1
539878 99539878 1001 86380 86390 1
540048 99540048 1001 86380 86390 1
539881 99539881 1001 86380 86390 1
539894 99539894 1001 86380 86390 1
540000 99540000 1001 86380 86390 1
540547 99540547 1001 86380 86390 1
540642 99540642 1001 86380 86390 1
541165 99541165 1001 86380 86390 1
541169 99541169 1001 86380 86390 1
541000 99541000 1001 86380 86390 1
541028 99541028 1001 86380 86390 1
540898 99540898 1001 86380 86390 1
541085 99541085 1001 86380 86390 1
540698 99540698 1001 86380 86390 1
540774 99540774 1001 86380 86390 1
540697 99540697 1001 86380 86390 1
541370 99541370 1001 86380 86390 1
541348 99541348 1001 86380 86390 1
541427 99541427 1001 86380 86390 1
541494 99541494 1001 86380 86390 1
541930 99541930 1001 86380 86390 1
542091 99542091 1001 86380 86390 1
542060 99542060 1001 86380 86390 1
541958 99541958 1001 86380 86390 1
542028 99542028 1001 86380 86390 1
542041 99542041 1001 86380 86390 1
541732 99541732 1001 86380 86390 1
541889 99541889 1001 86380 86390 1
541857 99541857 1001 86380 86390 1
541767 99541767 1001 86380 86390 1
541795 99541795 1001 86380 86390 1
541643 99541643 1001 86380 86390 1
541677 99541677 1001 86380 86390 1
541705 99541705 1001 86380 86390 1
542220 99542220 1001 86380 86390 1
542299 99542299 1001 86380 86390 1
542184 99542184 1001 86380 86390 1
542237 99542237 1001 86380 86390 1
542152 99542152 1001 86380 86390 1
542126 99542126 1001 86380 86390 1
542818 99542818 1001 86380 86390 1
542851 99542851 1001 86380 86390 1
542826 99542826 1001 86380 86390 1
542534 99542534 1001 86380 86390 1
542642 99542642 1001 86380 86390 1
542607 99542607 1001 86380 86390 1
542482 99542482 1001 86380 86390 1
542509 99542509 1001 86380 86390 1
542523 99542523 1001 86380 86390 1
542460 99542460 1001 86380 86390 1
542462 99542462 1001 86380 86390 1
543048 99543048 1001 86380 86390 1
543569 99543569 1001 86380 86390 1
543664 99543664 1001 86380 86390 1
543361 99543361 1001 86380 86390 1
543468 99543468 1001 86380 86390 1
543533 99543533 1001 86380 86390 1
543562 99543562 1001 86380 86390 1
543163 99543163 1001 86380 86390 1
543233 99543233 1001 86380 86390 1
543350 99543350 1001 86380 86390 1
543861 99543861 1001 86380 86390 1
543811 99543811 1001 86380 86390 1
543825 99543825 1001 86380 86390 1
543917 99543917 1001 86380 86390 1
543896 99543896 1001 86380 86390 1
543962 99543962 1001 86380 86390 1
544458 99544458 1001 86380 86390 1
544487 99544487 1001 86380 86390 1
544527 99544527 1001 86380 86390 1
544494 99544494 1001 86380 86390 1
544247 99544247 1001 86380 86390 1
544017 99544017 1001 86380 86390 1
544057 99544057 1001 86380 86390 1
544077 99544077 1001 86380 86390 1
543999 99543999 1001 86380 86390 1
544027 99544027 1001 86380 86390 1
544700 99544700 1001 86380 86390 1
544678 99544678 1001 86380 86390 1
517738 1067 1002 33519 34183 1
400182 99400182 1001 86380 86390 1
400272 99400272 1001 86380 86390 1
400333 99400333 1001 86380 86390 1
400339 99400339 1001 86380 86390 1
400542 99400542 1001 86380 86390 1
400813 99400813 1001 86380 86390 1
400750 99400750 1001 86380 86390 1
401246 99401246 1001 86380 86390 1
401444 99401444 1001 86380 86390 1
401579 99401579 1001 86380 86390 1
401667 99401667 1001 86380 86390 1
401824 99401824 1001 86380 86390 1
401940 99401940 1001 86380 86390 1
402110 99402110 1001 86380 86390 1
402221 99402221 1001 86380 86390 1
402328 99402328 1001 86380 86390 1
402380 99402380 1001 86380 86390 1
402641 99402641 1001 86380 86390 1
402872 99402872 1001 86380 86390 1
402816 99402816 1001 86380 86390 1
402982 99402982 1001 86380 86390 1
403079 99403079 1001 86380 86390 1
403161 99403161 1001 86380 86390 1
403189 99403189 1001 86380 86390 1
403098 99403098 1001 86380 86390 1
403251 99403251 1001 86380 86390 1
403457 99403457 1001 86380 86390 1
403530 99403530 1001 86380 86390 1
403593 99403593 1001 86380 86390 1
403838 99403838 1001 86380 86390 1
403908 99403908 1001 86380 86390 1
403968 99403968 1001 86380 86390 1
404187 99404187 1001 86380 86390 1
404341 99404341 1001 86380 86390 1
404361 99404361 1001 86380 86390 1
404455 99404455 1001 86380 86390 1
404460 99404460 1001 86380 86390 1
404545 99404545 1001 86380 86390 1
404538 99404538 1001 86380 86390 1
404514 99404514 1001 86380 86390 1
404669 99404669 1001 86380 86390 1
404696 99404696 1001 86380 86390 1
404761 99404761 1001 86380 86390 1
404824 99404824 1001 86380 86390 1
405307 99405307 1001 86380 86390 1
405382 99405382 1001 86380 86390 1
405362 99405362 1001 86380 86390 1
405395 99405395 1001 86380 86390 1
405399 99405399 1001 86380 86390 1
405464 99405464 1001 86380 86390 1
405448 99405448 1001 86380 86390 1
405417 99405417 1001 86380 86390 1
405893 99405893 1001 86380 86390 1
405931 99405931 1001 86380 86390 1
406038 99406038 1001 86380 86390 1
406087 99406087 1001 86380 86390 1
406725 99406725 1001 86380 86390 1
406709 99406709 1001 86380 86390 1
406793 99406793 1001 86380 86390 1
406797 99406797 1001 86380 86390 1
406884 99406884 1001 86380 86390 1
406911 99406911 1001 86380 86390 1
406973 99406973 1001 86380 86390 1
407151 99407151 1001 86380 86390 1
407177 99407177 1001 86380 86390 1
407184 99407184 1001 86380 86390 1
407263 99407263 1001 86380 86390 1
407248 99407248 1001 86380 86390 1
407414 99407414 1001 86380 86390 1
407417 99407417 1001 86380 86390 1
407516 99407516 1001 86380 86390 1
407608 99407608 1001 86380 86390 1
407586 99407586 1001 86380 86390 1
407445 99407445 1001 86380 86390 1
407600 99407600 1001 86380 86390 1
407928 99407928 1001 86380 86390 1
407887 99407887 1001 86380 86390 1
407992 99407992 1001 86380 86390 1
408368 99408368 1001 86380 86390 1
408481 99408481 1001 86380 86390 1
408422 99408422 1001 86380 86390 1
408622 99408622 1001 86380 86390 1
408568 99408568 1001 86380 86390 1
408704 99408704 1001 86380 86390 1
409042 99409042 1001 86380 86390 1
409102 99409102 1001 86380 86390 1
409361 99409361 1001 86380 86390 1
409722 99409722 1001 86380 86390 1
409965 99409965 1001 86380 86390 1
409947 99409947 1001 86380 86390 1
409993 99409993 1001 86380 86390 1
410133 99410133 1001 86380 86390 1
410285 99410285 1001 86380 86390 1
410267 99410267 1001 86380 86390 1
410438 99410438 1001 86380 86390 1
410447 99410447 1001 86380 86390 1
410433 99410433 1001 86380 86390 1
410667 99410667 1001 86380 86390 1
410701 99410701 1001 86380 86390 1
410803 99410803 1001 86380 86390 1
411054 99411054 1001 86380 86390 1
411122 99411122 1001 86380 86390 1
411138 99411138 1001 86380 86390 1
411447 99411447 1001 86380 86390 1
411676 99411676 1001 86380 86390 1
411823 99411823 1001 86380 86390 1
412044 99412044 1001 86380 86390 1
412089 99412089 1001 86380 86390 1
412154 99412154 1001 86380 86390 1
412456 99412456 1001 86380 86390 1
413593 99413593 1001 86380 86390 1
413531 99413531 1001 86380 86390 1
413419 99413419 1001 86380 86390 1
412958 99412958 1001 86380 86390 1
413094 99413094 1001 86380 86390 1
412949 99412949 1001 86380 86390 1
413846 99413846 1001 86380 86390 1
414083 99414083 1001 86380 86390 1
415076 99415076 1001 86380 86390 1
415305 99415305 1001 86380 86390 1
414820 99414820 1001 86380 86390 1
414864 99414864 1001 86380 86390 1
414824 99414824 1001 86380 86390 1
414849 99414849 1001 86380 86390 1
414523 99414523 1001 86380 86390 1
414651 99414651 1001 86380 86390 1
414892 99414892 1001 86380 86390 1
414293 99414293 1001 86380 86390 1
414382 99414382 1001 86380 86390 1
414125 99414125 1001 86380 86390 1
414414 99414414 1001 86380 86390 1
414493 99414493 1001 86380 86390 1
415524 99415524 1001 86380 86390 1
416986 99416986 1001 86380 86390 1
416240 99416240 1001 86380 86390 1
416225 99416225 1001 86380 86390 1
415961 99415961 1001 86380 86390 1
415985 99415985 1001 86380 86390 1
415918 99415918 1001 86380 86390 1
415732 99415732 1001 86380 86390 1
415930 99415930 1001 86380 86390 1
417384 99417384 1001 86380 86390 1
416582 99416582 1001 86380 86390 1
417263 99417263 1001 86380 86390 1
417304 99417304 1001 86380 86390 1
417396 99417396 1001 86380 86390 1
418080 99418080 1001 86380 86390 1
418092 99418092 1001 86380 86390 1
418071 99418071 1001 86380 86390 1
417770 99417770 1001 86380 86390 1
417863 99417863 1001 86380 86390 1
417814 99417814 1001 86380 86390 1
418937 99418937 1001 86380 86390 1
418926 99418926 1001 86380 86390 1
420383 99420383 1001 86380 86390 1
420308 99420308 1001 86380 86390 1
420406 99420406 1001 86380 86390 1
419704 99419704 1001 86380 86390 1
419815 99419815 1001 86380 86390 1
419525 99419525 1001 86380 86390 1
419230 99419230 1001 86380 86390 1
420649 99420649 1001 86380 86390 1
420620 99420620 1001 86380 86390 1
420518 99420518 1001 86380 86390 1
420628 99420628 1001 86380 86390 1
420477 99420477 1001 86380 86390 1
420800 99420800 1001 86380 86390 1
420739 99420739 1001 86380 86390 1
421841 99421841 1001 86380 86390 1
422073 99422073 1001 86380 86390 1
421737 99421737 1001 86380 86390 1
420940 99420940 1001 86380 86390 1
422385 99422385 1001 86380 86390 1
422504 99422504 1001 86380 86390 1
421262 99421262 1001 86380 86390 1
422222 99422222 1001 86380 86390 1
422370 99422370 1001 86380 86390 1
422515 99422515 1001 86380 86390 1
423405 99423405 1001 86380 86390 1
423711 99423711 1001 86380 86390 1
423247 99423247 1001 86380 86390 1
423227 99423227 1001 86380 86390 1
423103 99423103 1001 86380 86390 1
423085 99423085 1001 86380 86390 1
423286 99423286 1001 86380 86390 1
422579 99422579 1001 86380 86390 1
423846 99423846 1001 86380 86390 1
423888 99423888 1001 86380 86390 1
423833 99423833 1001 86380 86390 1
424055 99424055 1001 86380 86390 1
425227 99425227 1001 86380 86390 1
425019 99425019 1001 86380 86390 1
425209 99425209 1001 86380 86390 1
424945 99424945 1001 86380 86390 1
424346 99424346 1001 86380 86390 1
424477 99424477 1001 86380 86390 1
425565 99425565 1001 86380 86390 1
425587 99425587 1001 86380 86390 1
425611 99425611 1001 86380 86390 1
425418 99425418 1001 86380 86390 1
426829 99426829 1001 86380 86390 1
426710 99426710 1001 86380 86390 1
426301 99426301 1001 86380 86390 1
426280 99426280 1001 86380 86390 1
426360 99426360 1001 86380 86390 1
426414 99426414 1001 86380 86390 1
426181 99426181 1001 86380 86390 1
427137 99427137 1001 86380 86390 1
427416 99427416 1001 86380 86390 1
427295 99427295 1001 86380 86390 1
427301 99427301 1001 86380 86390 1
427309 99427309 1001 86380 86390 1
427452 99427452 1001 86380 86390 1
428413 99428413 1001 86380 86390 1
428717 99428717 1001 86380 86390 1
428173 99428173 1001 86380 86390 1
428330 99428330 1001 86380 86390 1
427966 99427966 1001 86380 86390 1
427803 99427803 1001 86380 86390 1
427604 99427604 1001 86380 86390 1
427866 99427866 1001 86380 86390 1
429028 99429028 1001 86380 86390 1
428855 99428855 1001 86380 86390 1
430097 99430097 1001 86380 86390 1
430157 99430157 1001 86380 86390 1
429635 99429635 1001 86380 86390 1
429859 99429859 1001 86380 86390 1
429731 99429731 1001 86380 86390 1
429254 99429254 1001 86380 86390 1
429195 99429195 1001 86380 86390 1
430511 99430511 1001 86380 86390 1
430584 99430584 1001 86380 86390 1
430513 99430513 1001 86380 86390 1
430594 99430594 1001 86380 86390 1
430408 99430408 1001 86380 86390 1
431664 99431664 1001 86380 86390 1
431932 99431932 1001 86380 86390 1
432047 99432047 1001 86380 86390 1
431480 99431480 1001 86380 86390 1
431298 99431298 1001 86380 86390 1
431597 99431597 1001 86380 86390 1
431445 99431445 1001 86380 86390 1
431323 99431323 1001 86380 86390 1
431371 99431371 1001 86380 86390 1
431015 99431015 1001 86380 86390 1
432120 99432120 1001 86380 86390 1
432328 99432328 1001 86380 86390 1
432136 99432136 1001 86380 86390 1
433454 99433454 1001 86380 86390 1
433071 99433071 1001 86380 86390 1
433137 99433137 1001 86380 86390 1
433268 99433268 1001 86380 86390 1
432947 99432947 1001 86380 86390 1
433081 99433081 1001 86380 86390 1
432707 99432707 1001 86380 86390 1
432872 99432872 1001 86380 86390 1
432695 99432695 1001 86380 86390 1
432894 99432894 1001 86380 86390 1
433811 99433811 1001 86380 86390 1
433926 99433926 1001 86380 86390 1
433846 99433846 1001 86380 86390 1
433873 99433873 1001 86380 86390 1
433849 99433849 1001 86380 86390 1
435106 99435106 1001 86380 86390 1
435379 99435379 1001 86380 86390 1
435274 99435274 1001 86380 86390 1
435243 99435243 1001 86380 86390 1
435337 99435337 1001 86380 86390 1
434681 99434681 1001 86380 86390 1
434602 99434602 1001 86380 86390 1
434934 99434934 1001 86380 86390 1
434452 99434452 1001 86380 86390 1
434328 99434328 1001 86380 86390 1
434187 99434187 1001 86380 86390 1
435490 99435490 1001 86380 86390 1
435586 99435586 1001 86380 86390 1
435722 99435722 1001 86380 86390 1
436990 99436990 1001 86380 86390 1
436847 99436847 1001 86380 86390 1
436461 99436461 1001 86380 86390 1
436374 99436374 1001 86380 86390 1
436509 99436509 1001 86380 86390 1
436581 99436581 1001 86380 86390 1
435927 99435927 1001 86380 86390 1
436304 99436304 1001 86380 86390 1
436233 99436233 1001 86380 86390 1
435948 99435948 1001 86380 86390 1
300044 99300044 1001 86380 86390 1
300007 99300007 1001 86380 86390 1
300552 99300552 1001 86380 86390 1
300619 99300619 1001 86380 86390 1
300531 99300531 1001 86380 86390 1
300596 99300596 1001 86380 86390 1
300637 99300637 1001 86380 86390 1
300433 99300433 1001 86380 86390 1
300472 99300472 1001 86380 86390 1
300383 99300383 1001 86380 86390 1
300451 99300451 1001 86380 86390 1
300505 99300505 1001 86380 86390 1
300428 99300428 1001 86380 86390 1
300377 99300377 1001 86380 86390 1
300494 99300494 1001 86380 86390 1
300224 99300224 1001 86380 86390 1
300290 99300290 1001 86380 86390 1
300226 99300226 1001 86380 86390 1
300279 99300279 1001 86380 86390 1
300165 99300165 1001 86380 86390 1
300127 99300127 1001 86380 86390 1
300273 99300273 1001 86380 86390 1
300183 99300183 1001 86380 86390 1
300779 99300779 1001 86380 86390 1
300897 99300897 1001 86380 86390 1
300873 99300873 1001 86380 86390 1
300809 99300809 1001 86380 86390 1
300758 99300758 1001 86380 86390 1
300774 99300774 1001 86380 86390 1
301393 99301393 1001 86380 86390 1
301541 99301541 1001 86380 86390 1
301207 99301207 1001 86380 86390 1
301289 99301289 1001 86380 86390 1
301097 99301097 1001 86380 86390 1
301722 99301722 1001 86380 86390 1
301735 99301735 1001 86380 86390 1
301619 99301619 1001 86380 86390 1
301749 99301749 1001 86380 86390 1
302181 99302181 1001 86380 86390 1
302326 99302326 1001 86380 86390 1
302059 99302059 1001 86380 86390 1
302022 99302022 1001 86380 86390 1
301985 99301985 1001 86380 86390 1
302141 99302141 1001 86380 86390 1
302130 99302130 1001 86380 86390 1
301988 99301988 1001 86380 86390 1
302121 99302121 1001 86380 86390 1
301764 99301764 1001 86380 86390 1
301856 99301856 1001 86380 86390 1
301807 99301807 1001 86380 86390 1
302412 99302412 1001 86380 86390 1
302532 99302532 1001 86380 86390 1
303145 99303145 1001 86380 86390 1
303055 99303055 1001 86380 86390 1
303147 99303147 1001 86380 86390 1
303199 99303199 1001 86380 86390 1
302888 99302888 1001 86380 86390 1
302968 99302968 1001 86380 86390 1
302610 99302610 1001 86380 86390 1
303359 99303359 1001 86380 86390 1
303329 99303329 1001 86380 86390 1
303971 99303971 1001 86380 86390 1
303885 99303885 1001 86380 86390 1
303878 99303878 1001 86380 86390 1
303661 99303661 1001 86380 86390 1
303747 99303747 1001 86380 86390 1
303761 99303761 1001 86380 86390 1
303710 99303710 1001 86380 86390 1
303504 99303504 1001 86380 86390 1
303468 99303468 1001 86380 86390 1
303601 99303601 1001 86380 86390 1
303550 99303550 1001 86380 86390 1
303487 99303487 1001 86380 86390 1
304659 99304659 1001 86380 86390 1
304750 99304750 1001 86380 86390 1
304792 99304792 1001 86380 86390 1
304533 99304533 1001 86380 86390 1
304495 99304495 1001 86380 86390 1
304266 99304266 1001 86380 86390 1
304267 99304267 1001 86380 86390 1
304313 99304313 1001 86380 86390 1
305040 99305040 1001 86380 86390 1
304967 99304967 1001 86380 86390 1
304903 99304903 1001 86380 86390 1
305601 99305601 1001 86380 86390 1
305067 99305067 1001 86380 86390 1
305213 99305213 1001 86380 86390 1
305153 99305153 1001 86380 86390 1
500023 99500023 1001 86380 86390 1
500003 99500003 1001 86380 86390 1
500160 99500160 1001 86380 86390 1
500096 99500096 1001 86380 86390 1
500125 99500125 1001 86380 86390 1
500783 99500783 1001 86380 86390 1
500615 99500615 1001 86380 86390 1
500654 99500654 1001 86380 86390 1
500572 99500572 1001 86380 86390 1
500407 99500407 1001 86380 86390 1
500500 99500500 1001 86380 86390 1
500581 99500581 1001 86380 86390 1
500387 99500387 1001 86380 86390 1
500220 99500220 1001 86380 86390 1
500227 99500227 1001 86380 86390 1
500370 99500370 1001 86380 86390 1
500306 99500306 1001 86380 86390 1
500842 99500842 1001 86380 86390 1
500843 99500843 1001 86380 86390 1
501513 99501513 1001 86380 86390 1
501566 99501566 1001 86380 86390 1
501555 99501555 1001 86380 86390 1
501453 99501453 1001 86380 86390 1
501506 99501506 1001 86380 86390 1
501631 99501631 1001 86380 86390 1
501575 99501575 1001 86380 86390 1
501408 99501408 1001 86380 86390 1
501240 99501240 1001 86380 86390 1
501355 99501355 1001 86380 86390 1
501085 99501085 1001 86380 86390 1
501144 99501144 1001 86380 86390 1
501210 99501210 1001 86380 86390 1
501019 99501019 1001 86380 86390 1
501750 99501750 1001 86380 86390 1
502464 99502464 1001 86380 86390 1
502353 99502353 1001 86380 86390 1
502320 99502320 1001 86380 86390 1
502171 99502171 1001 86380 86390 1
502253 99502253 1001 86380 86390 1
502100 99502100 1001 86380 86390 1
502255 99502255 1001 86380 86390 1
501846 99501846 1001 86380 86390 1
502597 99502597 1001 86380 86390 1
502664 99502664 1001 86380 86390 1
503112 99503112 1001 86380 86390 1
503165 99503165 1001 86380 86390 1
503127 99503127 1001 86380 86390 1
503129 99503129 1001 86380 86390 1
503130 99503130 1001 86380 86390 1
503196 99503196 1001 86380 86390 1
503009 99503009 1001 86380 86390 1
503006 99503006 1001 86380 86390 1
503085 99503085 1001 86380 86390 1
502969 99502969 1001 86380 86390 1
502802 99502802 1001 86380 86390 1
502713 99502713 1001 86380 86390 1
502844 99502844 1001 86380 86390 1
502770 99502770 1001 86380 86390 1
503421 99503421 1001 86380 86390 1
503308 99503308 1001 86380 86390 1
503480 99503480 1001 86380 86390 1
503351 99503351 1001 86380 86390 1
504055 99504055 1001 86380 86390 1
504084 99504084 1001 86380 86390 1
504090 99504090 1001 86380 86390 1
504103 99504103 1001 86380 86390 1
503888 99503888 1001 86380 86390 1
503764 99503764 1001 86380 86390 1
503591 99503591 1001 86380 86390 1
503619 99503619 1001 86380 86390 1
503684 99503684 1001 86380 86390 1
503649 99503649 1001 86380 86390 1
503688 99503688 1001 86380 86390 1
504250 99504250 1001 86380 86390 1
504306 99504306 1001 86380 86390 1
504268 99504268 1001 86380 86390 1
504243 99504243 1001 86380 86390 1
504907 99504907 1001 86380 86390 1
504895 99504895 1001 86380 86390 1
504871 99504871 1001 86380 86390 1
504897 99504897 1001 86380 86390 1
504834 99504834 1001 86380 86390 1
504862 99504862 1001 86380 86390 1
504812 99504812 1001 86380 86390 1
504940 99504940 1001 86380 86390 1
504585 99504585 1001 86380 86390 1
504574 99504574 1001 86380 86390 1
504668 99504668 1001 86380 86390 1
504376 99504376 1001 86380 86390 1
504472 99504472 1001 86380 86390 1
504331 99504331 1001 86380 86390 1
505100 99505100 1001 86380 86390 1
504985 99504985 1001 86380 86390 1
505076 99505076 1001 86380 86390 1
505621 99505621 1001 86380 86390 1
505686 99505686 1001 86380 86390 1
505664 99505664 1001 86380 86390 1
505600 99505600 1001 86380 86390 1
505405 99505405 1001 86380 86390 1
505522 99505522 1001 86380 86390 1
505498 99505498 1001 86380 86390 1
505156 99505156 1001 86380 86390 1
505793 99505793 1001 86380 86390 1
505847 99505847 1001 86380 86390 1
505813 99505813 1001 86380 86390 1
506536 99506536 1001 86380 86390 1
506528 99506528 1001 86380 86390 1
506303 99506303 1001 86380 86390 1
506254 99506254 1001 86380 86390 1
506056 99506056 1001 86380 86390 1
507320 99507320 1001 86380 86390 1
507325 99507325 1001 86380 86390 1
507128 99507128 1001 86380 86390 1
507068 99507068 1001 86380 86390 1
507136 99507136 1001 86380 86390 1
506945 99506945 1001 86380 86390 1
506946 99506946 1001 86380 86390 1
506979 99506979 1001 86380 86390 1
507489 99507489 1001 86380 86390 1
508109 99508109 1001 86380 86390 1
508229 99508229 1001 86380 86390 1
507913 99507913 1001 86380 86390 1
507867 99507867 1001 86380 86390 1
507846 99507846 1001 86380 86390 1
507812 99507812 1001 86380 86390 1
508350 99508350 1001 86380 86390 1
508443 99508443 1001 86380 86390 1
508386 99508386 1001 86380 86390 1
508374 99508374 1001 86380 86390 1
508918 99508918 1001 86380 86390 1
508906 99508906 1001 86380 86390 1
508945 99508945 1001 86380 86390 1
508679 99508679 1001 86380 86390 1
508848 99508848 1001 86380 86390 1
508693 99508693 1001 86380 86390 1
508771 99508771 1001 86380 86390 1
508811 99508811 1001 86380 86390 1
508812 99508812 1001 86380 86390 1
508864 99508864 1001 86380 86390 1
508584 99508584 1001 86380 86390 1
508470 99508470 1001 86380 86390 1
508526 99508526 1001 86380 86390 1
508630 99508630 1001 86380 86390 1
508553 99508553 1001 86380 86390 1
509749 99509749 1001 86380 86390 1
509794 99509794 1001 86380 86390 1
509771 99509771 1001 86380 86390 1
509544 99509544 1001 86380 86390 1
509493 99509493 1001 86380 86390 1
509519 99509519 1001 86380 86390 1
510015 99510015 1001 86380 86390 1
509974 99509974 1001 86380 86390 1
510552 99510552 1001 86380 86390 1
510720 99510720 1001 86380 86390 1
510344 99510344 1001 86380 86390 1
510449 99510449 1001 86380 86390 1
510391 99510391 1001 86380 86390 1
510290 99510290 1001 86380 86390 1
510123 99510123 1001 86380 86390 1
510244 99510244 1001 86380 86390 1
510154 99510154 1001 86380 86390 1
510778 99510778 1001 86380 86390 1
510846 99510846 1001 86380 86390 1
511257 99511257 1001 86380 86390 1
511348 99511348 1001 86380 86390 1
511272 99511272 1001 86380 86390 1
511289 99511289 1001 86380 86390 1
511292 99511292 1001 86380 86390 1
511178 99511178 1001 86380 86390 1
510986 99510986 1001 86380 86390 1
511004 99511004 1001 86380 86390 1
511083 99511083 1001 86380 86390 1
511084 99511084 1001 86380 86390 1
511124 99511124 1001 86380 86390 1
510982 99510982 1001 86380 86390 1
511707 99511707 1001 86380 86390 1
512379 99512379 1001 86380 86390 1
512308 99512308 1001 86380 86390 1
512183 99512183 1001 86380 86390 1
512287 99512287 1001 86380 86390 1
512375 99512375 1001 86380 86390 1
512136 99512136 1001 86380 86390 1
512124 99512124 1001 86380 86390 1
512103 99512103 1001 86380 86390 1
512132 99512132 1001 86380 86390 1
512134 99512134 1001 86380 86390 1
511828 99511828 1001 86380 86390 1
511945 99511945 1001 86380 86390 1
511934 99511934 1001 86380 86390 1
512416 99512416 1001 86380 86390 1
512445 99512445 1001 86380 86390 1
513173 99513173 1001 86380 86390 1
513028 99513028 1001 86380 86390 1
513159 99513159 1001 86380 86390 1
513122 99513122 1001 86380 86390 1
513110 99513110 1001 86380 86390 1
513140 99513140 1001 86380 86390 1
513076 99513076 1001 86380 86390 1
512965 99512965 1001 86380 86390 1
512838 99512838 1001 86380 86390 1
512826 99512826 1001 86380 86390 1
512856 99512856 1001 86380 86390 1
512743 99512743 1001 86380 86390 1
513345 99513345 1001 86380 86390 1
513281 99513281 1001 86380 86390 1
513398 99513398 1001 86380 86390 1
513338 99513338 1001 86380 86390 1
513382 99513382 1001 86380 86390 1
513344 99513344 1001 86380 86390 1
513959 99513959 1001 86380 86390 1
513832 99513832 1001 86380 86390 1
514010 99514010 1001 86380 86390 1
513859 99513859 1001 86380 86390 1
513702 99513702 1001 86380 86390 1
513643 99513643 1001 86380 86390 1
513581 99513581 1001 86380 86390 1
513471 99513471 1001 86380 86390 1
513432 99513432 1001 86380 86390 1
514146 99514146 1001 86380 86390 1
514042 99514042 1001 86380 86390 1
514070 99514070 1001 86380 86390 1
514083 99514083 1001 86380 86390 1
514136 99514136 1001 86380 86390 1
514229 99514229 1001 86380 86390 1
514743 99514743 1001 86380 86390 1
514823 99514823 1001 86380 86390 1
514773 99514773 1001 86380 86390 1
514627 99514627 1001 86380 86390 1
514452 99514452 1001 86380 86390 1
514634 99514634 1001 86380 86390 1
514493 99514493 1001 86380 86390 1
514392 99514392 1001 86380 86390 1
514276 99514276 1001 86380 86390 1
514268 99514268 1001 86380 86390 1
514321 99514321 1001 86380 86390 1
514377 99514377 1001 86380 86390 1
514936 99514936 1001 86380 86390 1
514938 99514938 1001 86380 86390 1
514957 99514957 1001 86380 86390 1
515518 99515518 1001 86380 86390 1
515668 99515668 1001 86380 86390 1
515615 99515615 1001 86380 86390 1
515512 99515512 1001 86380 86390 1
515356 99515356 1001 86380 86390 1
515179 99515179 1001 86380 86390 1
515251 99515251 1001 86380 86390 1
515162 99515162 1001 86380 86390 1
515267 99515267 1001 86380 86390 1
515708 99515708 1001 86380 86390 1
515775 99515775 1001 86380 86390 1
516099 99516099 1001 86380 86390 1
516249 99516249 1001 86380 86390 1
516083 99516083 1001 86380 86390 1
516085 99516085 1001 86380 86390 1
515952 99515952 1001 86380 86390 1
516564 99516564 1001 86380 86390 1
516567 99516567 1001 86380 86390 1
517278 99517278 1001 86380 86390 1
517202 99517202 1001 86380 86390 1
517165 99517165 1001 86380 86390 1
517193 99517193 1001 86380 86390 1
517093 99517093 1001 86380 86390 1
517068 99517068 1001 86380 86390 1
517051 99517051 1001 86380 86390 1
517077 99517077 1001 86380 86390 1
516742 99516742 1001 86380 86390 1
516781 99516781 1001 86380 86390 1
516749 99516749 1001 86380 86390 1
516830 99516830 1001 86380 86390 1
517519 99517519 1001 86380 86390 1
517532 99517532 1001 86380 86390 1
517994 99517994 1001 86380 86390 1
518059 99518059 1001 86380 86390 1
517997 99517997 1001 86380 86390 1
517789 99517789 1001 86380 86390 1
517881 99517881 1001 86380 86390 1
517813 99517813 1001 86380 86390 1
517675 99517675 1001 86380 86390 1
517746 99517746 1001 86380 86390 1
517708 99517708 1001 86380 86390 1
518212 99518212 1001 86380 86390 1
518358 99518358 1001 86380 86390 1
518286 99518286 1001 86380 86390 1
518171 99518171 1001 86380 86390 1
518877 99518877 1001 86380 86390 1
518801 99518801 1001 86380 86390 1
518982 99518982 1001 86380 86390 1
518617 99518617 1001 86380 86390 1
518760 99518760 1001 86380 86390 1
518626 99518626 1001 86380 86390 1
518704 99518704 1001 86380 86390 1
518445 99518445 1001 86380 86390 1
518383 99518383 1001 86380 86390 1
518519 99518519 1001 86380 86390 1
518545 99518545 1001 86380 86390 1
519129 99519129 1001 86380 86390 1
519118 99519118 1001 86380 86390 1
519094 99519094 1001 86380 86390 1
519127 99519127 1001 86380 86390 1
519769 99519769 1001 86380 86390 1
519499 99519499 1001 86380 86390 1
519539 99519539 1001 86380 86390 1
519529 99519529 1001 86380 86390 1
519569 99519569 1001 86380 86390 1
519377 99519377 1001 86380 86390 1
519356 99519356 1001 86380 86390 1
519895 99519895 1001 86380 86390 1
519872 99519872 1001 86380 86390 1
519834 99519834 1001 86380 86390 1
520593 99520593 1001 86380 86390 1
520555 99520555 1001 86380 86390 1
520617 99520617 1001 86380 86390 1
520494 99520494 1001 86380 86390 1
520585 99520585 1001 86380 86390 1
520397 99520397 1001 86380 86390 1
520308 99520308 1001 86380 86390 1
520232 99520232 1001 86380 86390 1
520326 99520326 1001 86380 86390 1
520419 99520419 1001 86380 86390 1
520407 99520407 1001 86380 86390 1
520075 99520075 1001 86380 86390 1
520155 99520155 1001 86380 86390 1
520156 99520156 1001 86380 86390 1
520029 99520029 1001 86380 86390 1
520793 99520793 1001 86380 86390 1
520228 99520228 1001 86380 86390 1
520667 99520667 1001 86380 86390 1
520681 99520681 1001 86380 86390 1
520826 99520826 1001 86380 86390 1
520684 99520684 1001 86380 86390 1
520763 99520763 1001 86380 86390 1
520765 99520765 1001 86380 86390 1
520688 99520688 1001 86380 86390 1
520662 99520662 1001 86380 86390 1
521284 99521284 1001 86380 86390 1
521310 99521310 1001 86380 86390 1
521235 99521235 1001 86380 86390 1
521121 99521121 1001 86380 86390 1
521123 99521123 1001 86380 86390 1
521058 99521058 1001 86380 86390 1
520851 99520851 1001 86380 86390 1
521033 99521033 1001 86380 86390 1
521011 99521011 1001 86380 86390 1
521633 99521633 1001 86380 86390 1
521531 99521531 1001 86380 86390 1
521468 99521468 1001 86380 86390 1
521560 99521560 1001 86380 86390 1
521509 99521509 1001 86380 86390 1
521498 99521498 1001 86380 86390 1
522138 99522138 1001 86380 86390 1
522126 99522126 1001 86380 86390 1
522154 99522154 1001 86380 86390 1
522142 99522142 1001 86380 86390 1
522235 99522235 1001 86380 86390 1
522171 99522171 1001 86380 86390 1
522134 99522134 1001 86380 86390 1
522282 99522282 1001 86380 86390 1
522283 99522283 1001 86380 86390 1
522149 99522149 1001 86380 86390 1
521925 99521925 1001 86380 86390 1
521954 99521954 1001 86380 86390 1
521850 99521850 1001 86380 86390 1
521695 99521695 1001 86380 86390 1
521774 99521774 1001 86380 86390 1
522343 99522343 1001 86380 86390 1
522347 99522347 1001 86380 86390 1
522401 99522401 1001 86380 86390 1
522992 99522992 1001 86380 86390 1
523070 99523070 1001 86380 86390 1
522840 99522840 1001 86380 86390 1
522894 99522894 1001 86380 86390 1
522726 99522726 1001 86380 86390 1
522821 99522821 1001 86380 86390 1
522572 99522572 1001 86380 86390 1
523232 99523232 1001 86380 86390 1
523299 99523299 1001 86380 86390 1
523314 99523314 1001 86380 86390 1
523289 99523289 1001 86380 86390 1
523227 99523227 1001 86380 86390 1
523202 99523202 1001 86380 86390 1
523321 99523321 1001 86380 86390 1
523873 99523873 1001 86380 86390 1
523852 99523852 1001 86380 86390 1
523534 99523534 1001 86380 86390 1
523627 99523627 1001 86380 86390 1
523695 99523695 1001 86380 86390 1
523734 99523734 1001 86380 86390 1
523620 99523620 1001 86380 86390 1
523391 99523391 1001 86380 86390 1
523523 99523523 1001 86380 86390 1
523412 99523412 1001 86380 86390 1
524006 99524006 1001 86380 86390 1
524058 99524058 1001 86380 86390 1
524118 99524118 1001 86380 86390 1
524055 99524055 1001 86380 86390 1
524686 99524686 1001 86380 86390 1
524699 99524699 1001 86380 86390 1
524726 99524726 1001 86380 86390 1
524637 99524637 1001 86380 86390 1
524461 99524461 1001 86380 86390 1
524514 99524514 1001 86380 86390 1
524553 99524553 1001 86380 86390 1
524361 99524361 1001 86380 86390 1
524494 99524494 1001 86380 86390 1
524482 99524482 1001 86380 86390 1
524151 99524151 1001 86380 86390 1
524335 99524335 1001 86380 86390 1
524232 99524232 1001 86380 86390 1
524265 99524265 1001 86380 86390 1
524903 99524903 1001 86380 86390 1
524893 99524893 1001 86380 86390 1
525491 99525491 1001 86380 86390 1
525454 99525454 1001 86380 86390 1
525199 99525199 1001 86380 86390 1
525215 99525215 1001 86380 86390 1
525299 99525299 1001 86380 86390 1
525072 99525072 1001 86380 86390 1
525088 99525088 1001 86380 86390 1
525052 99525052 1001 86380 86390 1
524987 99524987 1001 86380 86390 1
525660 99525660 1001 86380 86390 1
525701 99525701 1001 86380 86390 1
525666 99525666 1001 86380 86390 1
526399 99526399 1001 86380 86390 1
526276 99526276 1001 86380 86390 1
526142 99526142 1001 86380 86390 1
525842 99525842 1001 86380 86390 1
525984 99525984 1001 86380 86390 1
525885 99525885 1001 86380 86390 1
525808 99525808 1001 86380 86390 1
525965 99525965 1001 86380 86390 1
525863 99525863 1001 86380 86390 1
525853 99525853 1001 86380 86390 1
526627 99526627 1001 86380 86390 1
526626 99526626 1001 86380 86390 1
527216 99527216 1001 86380 86390 1
527161 99527161 1001 86380 86390 1
527049 99527049 1001 86380 86390 1
527140 99527140 1001 86380 86390 1
527055 99527055 1001 86380 86390 1
526883 99526883 1001 86380 86390 1
526645 99526645 1001 86380 86390 1
527338 99527338 1001 86380 86390 1
527305 99527305 1001 86380 86390 1
527410 99527410 1001 86380 86390 1
527373 99527373 1001 86380 86390 1
527870 99527870 1001 86380 86390 1
527859 99527859 1001 86380 86390 1
527748 99527748 1001 86380 86390 1
527841 99527841 1001 86380 86390 1
527550 99527550 1001 86380 86390 1
527543 99527543 1001 86380 86390 1
528077 99528077 1001 86380 86390 1
528235 99528235 1001 86380 86390 1
528277 99528277 1001 86380 86390 1
528833 99528833 1001 86380 86390 1
528888 99528888 1001 86380 86390 1
528850 99528850 1001 86380 86390 1
528512 99528512 1001 86380 86390 1
528402 99528402 1001 86380 86390 1
528467 99528467 1001 86380 86390 1
528325 99528325 1001 86380 86390 1
529015 99529015 1001 86380 86390 1
529055 99529055 1001 86380 86390 1
528930 99528930 1001 86380 86390 1
528956 99528956 1001 86380 86390 1
529087 99529087 1001 86380 86390 1
528906 99528906 1001 86380 86390 1
529616 99529616 1001 86380 86390 1
529592 99529592 1001 86380 86390 1
529381 99529381 1001 86380 86390 1
529372 99529372 1001 86380 86390 1
529311 99529311 1001 86380 86390 1
529852 99529852 1001 86380 86390 1
530234 99530234 1001 86380 86390 1
530052 99530052 1001 86380 86390 1
529977 99529977 1001 86380 86390 1
530059 99530059 1001 86380 86390 1
530074 99530074 1001 86380 86390 1
529933 99529933 1001 86380 86390 1
530565 99530565 1001 86380 86390 1
530670 99530670 1001 86380 86390 1
531225 99531225 1001 86380 86390 1
531258 99531258 1001 86380 86390 1
531143 99531143 1001 86380 86390 1
531028 99531028 1001 86380 86390 1
530849 99530849 1001 86380 86390 1
530889 99530889 1001 86380 86390 1
530941 99530941 1001 86380 86390 1
530857 99530857 1001 86380 86390 1
530794 99530794 1001 86380 86390 1
530937 99530937 1001 86380 86390 1
530771 99530771 1001 86380 86390 1
532110 99532110 1001 86380 86390 1
531910 99531910 1001 86380 86390 1
531821 99531821 1001 86380 86390 1
531938 99531938 1001 86380 86390 1
531916 99531916 1001 86380 86390 1
531637 99531637 1001 86380 86390 1
531742 99531742 1001 86380 86390 1
531599 99531599 1001 86380 86390 1
531749 99531749 1001 86380 86390 1
532388 99532388 1001 86380 86390 1
532293 99532293 1001 86380 86390 1
532929 99532929 1001 86380 86390 1
532943 99532943 1001 86380 86390 1
532971 99532971 1001 86380 86390 1
532939 99532939 1001 86380 86390 1
532648 99532648 1001 86380 86390 1
532674 99532674 1001 86380 86390 1
532637 99532637 1001 86380 86390 1
532625 99532625 1001 86380 86390 1
532465 99532465 1001 86380 86390 1
532480 99532480 1001 86380 86390 1
532612 99532612 1001 86380 86390 1
532432 99532432 1001 86380 86390 1
533210 99533210 1001 86380 86390 1
533083 99533083 1001 86380 86390 1
533200 99533200 1001 86380 86390 1
533087 99533087 1001 86380 86390 1
533152 99533152 1001 86380 86390 1
533101 99533101 1001 86380 86390 1
533078 99533078 1001 86380 86390 1
533687 99533687 1001 86380 86390 1
533791 99533791 1001 86380 86390 1
533819 99533819 1001 86380 86390 1
533590 99533590 1001 86380 86390 1
533450 99533450 1001 86380 86390 1
533411 99533411 1001 86380 86390 1
533999 99533999 1001 86380 86390 1
534004 99534004 1001 86380 86390 1
534017 99534017 1001 86380 86390 1
534681 99534681 1001 86380 86390 1
534526 99534526 1001 86380 86390 1
534362 99534362 1001 86380 86390 1
534350 99534350 1001 86380 86390 1
534468 99534468 1001 86380 86390 1
534462 99534462 1001 86380 86390 1
534374 99534374 1001 86380 86390 1
534167 99534167 1001 86380 86390 1
534185 99534185 1001 86380 86390 1
534096 99534096 1001 86380 86390 1
534111 99534111 1001 86380 86390 1
534760 99534760 1001 86380 86390 1
534786 99534786 1001 86380 86390 1
534813 99534813 1001 86380 86390 1
534874 99534874 1001 86380 86390 1
535473 99535473 1001 86380 86390 1
535357 99535357 1001 86380 86390 1
535478 99535478 1001 86380 86390 1
535339 99535339 1001 86380 86390 1
535193 99535193 1001 86380 86390 1
535170 99535170 1001 86380 86390 1
535033 99535033 1001 86380 86390 1
535051 99535051 1001 86380 86390 1
535042 99535042 1001 86380 86390 1
535548 99535548 1001 86380 86390 1
535622 99535622 1001 86380 86390 1
536188 99536188 1001 86380 86390 1
536258 99536258 1001 86380 86390 1
536002 99536002 1001 86380 86390 1
536102 99536102 1001 86380 86390 1
535757 99535757 1001 86380 86390 1
535905 99535905 1001 86380 86390 1
535841 99535841 1001 86380 86390 1
535752 99535752 1001 86380 86390 1
536458 99536458 1001 86380 86390 1
536382 99536382 1001 86380 86390 1
536434 99536434 1001 86380 86390 1
537040 99537040 1001 86380 86390 1
536763 99536763 1001 86380 86390 1
536790 99536790 1001 86380 86390 1
536862 99536862 1001 86380 86390 1
536801 99536801 1001 86380 86390 1
536736 99536736 1001 86380 86390 1
536569 99536569 1001 86380 86390 1
537255 99537255 1001 86380 86390 1
537269 99537269 1001 86380 86390 1
537363 99537363 1001 86380 86390 1
537169 99537169 1001 86380 86390 1
537196 99537196 1001 86380 86390 1
537961 99537961 1001 86380 86390 1
537890 99537890 1001 86380 86390 1
537920 99537920 1001 86380 86390 1
537896 99537896 1001 86380 86390 1
537733 99537733 1001 86380 86390 1
537622 99537622 1001 86380 86390 1
537585 99537585 1001 86380 86390 1
538025 99538025 1001 86380 86390 1
538812 99538812 1001 86380 86390 1
538700 99538700 1001 86380 86390 1
538678 99538678 1001 86380 86390 1
538793 99538793 1001 86380 86390 1
538798 99538798 1001 86380 86390 1
538644 99538644 1001 86380 86390 1
538737 99538737 1001 86380 86390 1
538459 99538459 1001 86380 86390 1
538516 99538516 1001 86380 86390 1
538465 99538465 1001 86380 86390 1
538273 99538273 1001 86380 86390 1
538315 99538315 1001 86380 86390 1
538380 99538380 1001 86380 86390 1
538369 99538369 1001 86380 86390 1
538213 99538213 1001 86380 86390 1
538384 99538384 1001 86380 86390 1
538256 99538256 1001 86380 86390 1
538308 99538308 1001 86380 86390 1
538360 99538360 1001 86380 86390 1
538994 99538994 1001 86380 86390 1
538839 99538839 1001 86380 86390 1
539016 99539016 1001 86380 86390 1
539372 99539372 1001 86380 86390 1
539230 99539230 1001 86380 86390 1
539034 99539034 1001 86380 86390 1
539099 99539099 1001 86380 86390 1
539141 99539141 1001 86380 86390 1
539084 99539084 1001 86380 86390 1
539731 99539731 1001 86380 86390 1
539725 99539725 1001 86380 86390 1
540267 99540267 1001 86380 86390 1
540293 99540293 1001 86380 86390 1
540211 99540211 1001 86380 86390 1
540058 99540058 1001 86380 86390 1
540242 99540242 1001 86380 86390 1
540244 99540244 1001 86380 86390 1
540003 99540003 1001 86380 86390 1
539850 99539850 1001 86380 86390 1
540020 99540020 1001 86380 86390 1
539882 99539882 1001 86380 86390 1
540491 99540491 1001 86380 86390 1
540634 99540634 1001 86380 86390 1
540596 99540596 1001 86380 86390 1
540493 99540493 1001 86380 86390 1
540533 99540533 1001 86380 86390 1
540469 99540469 1001 86380 86390 1
540525 99540525 1001 86380 86390 1
540551 99540551 1001 86380 86390 1
541260 99541260 1001 86380 86390 1
541140 99541140 1001 86380 86390 1
541133 99541133 1001 86380 86390 1
541159 99541159 1001 86380 86390 1
541160 99541160 1001 86380 86390 1
540906 99540906 1001 86380 86390 1
540971 99540971 1001 86380 86390 1
540998 99540998 1001 86380 86390 1
540965 99540965 1001 86380 86390 1
541073 99541073 1001 86380 86390 1
540872 99540872 1001 86380 86390 1
541300 99541300 1001 86380 86390 1
542068 99542068 1001 86380 86390 1
542059 99542059 1001 86380 86390 1
541945 99541945 1001 86380 86390 1
542001 99542001 1001 86380 86390 1
541736 99541736 1001 86380 86390 1
541766 99541766 1001 86380 86390 1
541727 99541727 1001 86380 86390 1
541609 99541609 1001 86380 86390 1
541664 99541664 1001 86380 86390 1
542186 99542186 1001 86380 86390 1
542154 99542154 1001 86380 86390 1
542599 99542599 1001 86380 86390 1
542613 99542613 1001 86380 86390 1
542415 99542415 1001 86380 86390 1
542485 99542485 1001 86380 86390 1
542438 99542438 1001 86380 86390 1
542479 99542479 1001 86380 86390 1
543077 99543077 1001 86380 86390 1
543720 99543720 1001 86380 86390 1
543541 99543541 1001 86380 86390 1
543418 99543418 1001 86380 86390 1
543407 99543407 1001 86380 86390 1
543276 99543276 1001 86380 86390 1
543212 99543212 1001 86380 86390 1
543162 99543162 1001 86380 86390 1
543292 99543292 1001 86380 86390 1
543816 99543816 1001 86380 86390 1
543855 99543855 1001 86380 86390 1
543933 99543933 1001 86380 86390 1
543960 99543960 1001 86380 86390 1
544552 99544552 1001 86380 86390 1
544424 99544424 1001 86380 86390 1
544580 99544580 1001 86380 86390 1
544491 99544491 1001 86380 86390 1
544504 99544504 1001 86380 86390 1
544276 99544276 1001 86380 86390 1
544202 99544202 1001 86380 86390 1
544360 99544360 1001 86380 86390 1
544206 99544206 1001 86380 86390 1
544142 99544142 1001 86380 86390 1
543986 99543986 1001 86380 86390 1
543977 99543977 1001 86380 86390 1
544671 99544671 1001 86380 86390 1
437319 1133 1001 82860 83577 1
503966 753 1001 63672 63972 1
517667 754 1002 42660 43127 1
522927 798 1002 39707 42115 1
400027 99400027 1001 86380 86390 1
400120 99400120 1001 86380 86390 1
400596 99400596 1001 86380 86390 1
400573 99400573 1001 86380 86390 1
400819 99400819 1001 86380 86390 1
400947 99400947 1001 86380 86390 1
401062 99401062 1001 86380 86390 1
401101 99401101 1001 86380 86390 1
401344 99401344 1001 86380 86390 1
401411 99401411 1001 86380 86390 1
401525 99401525 1001 86380 86390 1
401794 99401794 1001 86380 86390 1
401878 99401878 1001 86380 86390 1
402070 99402070 1001 86380 86390 1
402251 99402251 1001 86380 86390 1
402337 99402337 1001 86380 86390 1
402341 99402341 1001 86380 86390 1
402292 99402292 1001 86380 86390 1
402579 99402579 1001 86380 86390 1
402575 99402575 1001 86380 86390 1
402503 99402503 1001 86380 86390 1
402730 99402730 1001 86380 86390 1
402845 99402845 1001 86380 86390 1
402863 99402863 1001 86380 86390 1
402933 99402933 1001 86380 86390 1
402936 99402936 1001 86380 86390 1
403095 99403095 1001 86380 86390 1
403170 99403170 1001 86380 86390 1
403447 99403447 1001 86380 86390 1
403558 99403558 1001 86380 86390 1
403586 99403586 1001 86380 86390 1
403731 99403731 1001 86380 86390 1
403711 99403711 1001 86380 86390 1
403826 99403826 1001 86380 86390 1
403786 99403786 1001 86380 86390 1
403831 99403831 1001 86380 86390 1
403943 99403943 1001 86380 86390 1
404049 99404049 1001 86380 86390 1
404125 99404125 1001 86380 86390 1
404165 99404165 1001 86380 86390 1
404193 99404193 1001 86380 86390 1
404461 99404461 1001 86380 86390 1
404664 99404664 1001 86380 86390 1
404879 99404879 1001 86380 86390 1
405074 99405074 1001 86380 86390 1
405310 99405310 1001 86380 86390 1
405459 99405459 1001 86380 86390 1
405416 99405416 1001 86380 86390 1
405871 99405871 1001 86380 86390 1
406084 99406084 1001 86380 86390 1
406153 99406153 1001 86380 86390 1
406197 99406197 1001 86380 86390 1
406326 99406326 1001 86380 86390 1
406484 99406484 1001 86380 86390 1
406549 99406549 1001 86380 86390 1
406807 99406807 1001 86380 86390 1
406975 99406975 1001 86380 86390 1
407018 99407018 1001 86380 86390 1
407408 99407408 1001 86380 86390 1
407559 99407559 1001 86380 86390 1
407619 99407619 1001 86380 86390 1
407626 99407626 1001 86380 86390 1
407744 99407744 1001 86380 86390 1
407971 99407971 1001 86380 86390 1
407933 99407933 1001 86380 86390 1
408477 99408477 1001 86380 86390 1
408754 99408754 1001 86380 86390 1
408775 99408775 1001 86380 86390 1
409158 99409158 1001 86380 86390 1
409239 99409239 1001 86380 86390 1
409221 99409221 1001 86380 86390 1
409322 99409322 1001 86380 86390 1
409304 99409304 1001 86380 86390 1
409441 99409441 1001 86380 86390 1
409445 99409445 1001 86380 86390 1
409491 99409491 1001 86380 86390 1
409587 99409587 1001 86380 86390 1
409525 99409525 1001 86380 86390 1
409548 99409548 1001 86380 86390 1
409658 99409658 1001 86380 86390 1
409934 99409934 1001 86380 86390 1
409940 99409940 1001 86380 86390 1
410138 99410138 1001 86380 86390 1
410113 99410113 1001 86380 86390 1
410323 99410323 1001 86380 86390 1
410461 99410461 1001 86380 86390 1
410554 99410554 1001 86380 86390 1
410891 99410891 1001 86380 86390 1
410875 99410875 1001 86380 86390 1
410886 99410886 1001 86380 86390 1
410943 99410943 1001 86380 86390 1
410922 99410922 1001 86380 86390 1
411027 99411027 1001 86380 86390 1
411082 99411082 1001 86380 86390 1
411208 99411208 1001 86380 86390 1
411136 99411136 1001 86380 86390 1
411167 99411167 1001 86380 86390 1
411304 99411304 1001 86380 86390 1
411347 99411347 1001 86380 86390 1
411464 99411464 1001 86380 86390 1
411470 99411470 1001 86380 86390 1
411605 99411605 1001 86380 86390 1
411909 99411909 1001 86380 86390 1
411926 99411926 1001 86380 86390 1
412055 99412055 1001 86380 86390 1
412125 99412125 1001 86380 86390 1
412243 99412243 1001 86380 86390 1
412348 99412348 1001 86380 86390 1
413216 99413216 1001 86380 86390 1
412981 99412981 1001 86380 86390 1
413225 99413225 1001 86380 86390 1
412777 99412777 1001 86380 86390 1
412592 99412592 1001 86380 86390 1
412858 99412858 1001 86380 86390 1
414037 99414037 1001 86380 86390 1
412887 99412887 1001 86380 86390 1
413812 99413812 1001 86380 86390 1
413798 99413798 1001 86380 86390 1
415057 99415057 1001 86380 86390 1
415171 99415171 1001 86380 86390 1
414976 99414976 1001 86380 86390 1
415287 99415287 1001 86380 86390 1
414821 99414821 1001 86380 86390 1
414618 99414618 1001 86380 86390 1
414577 99414577 1001 86380 86390 1
414669 99414669 1001 86380 86390 1
414887 99414887 1001 86380 86390 1
414317 99414317 1001 86380 86390 1
415422 99415422 1001 86380 86390 1
415486 99415486 1001 86380 86390 1
415711 99415711 1001 86380 86390 1
415330 99415330 1001 86380 86390 1
416896 99416896 1001 86380 86390 1
416771 99416771 1001 86380 86390 1
416484 99416484 1001 86380 86390 1
416201 99416201 1001 86380 86390 1
416513 99416513 1001 86380 86390 1
416463 99416463 1001 86380 86390 1
415860 99415860 1001 86380 86390 1
415840 99415840 1001 86380 86390 1
415943 99415943 1001 86380 86390 1
417080 99417080 1001 86380 86390 1
417085 99417085 1001 86380 86390 1
417040 99417040 1001 86380 86390 1
417519 99417519 1001 86380 86390 1
417426 99417426 1001 86380 86390 1
417418 99417418 1001 86380 86390 1
418714 99418714 1001 86380 86390 1
418698 99418698 1001 86380 86390 1
418492 99418492 1001 86380 86390 1
418784 99418784 1001 86380 86390 1
418548 99418548 1001 86380 86390 1
418130 99418130 1001 86380 86390 1
418429 99418429 1001 86380 86390 1
418072 99418072 1001 86380 86390 1
417823 99417823 1001 86380 86390 1
417967 99417967 1001 86380 86390 1
417969 99417969 1001 86380 86390 1
417868 99417868 1001 86380 86390 1
418965 99418965 1001 86380 86390 1
419014 99419014 1001 86380 86390 1
420126 99420126 1001 86380 86390 1
420392 99420392 1001 86380 86390 1
420208 99420208 1001 86380 86390 1
420058 99420058 1001 86380 86390 1
420034 99420034 1001 86380 86390 1
420027 99420027 1001 86380 86390 1
419874 99419874 1001 86380 86390 1
419876 99419876 1001 86380 86390 1
419347 99419347 1001 86380 86390 1
419375 99419375 1001 86380 86390 1
419380 99419380 1001 86380 86390 1
419410 99419410 1001 86380 86390 1
419526 99419526 1001 86380 86390 1
419393 99419393 1001 86380 86390 1
419367 99419367 1001 86380 86390 1
419401 99419401 1001 86380 86390 1
420586 99420586 1001 86380 86390 1
420816 99420816 1001 86380 86390 1
420688 99420688 1001 86380 86390 1
420787 99420787 1001 86380 86390 1
422026 99422026 1001 86380 86390 1
421839 99421839 1001 86380 86390 1
421875 99421875 1001 86380 86390 1
422075 99422075 1001 86380 86390 1
421504 99421504 1001 86380 86390 1
421559 99421559 1001 86380 86390 1
421345 99421345 1001 86380 86390 1
420919 99420919 1001 86380 86390 1
420902 99420902 1001 86380 86390 1
422162 99422162 1001 86380 86390 1
422277 99422277 1001 86380 86390 1
422446 99422446 1001 86380 86390 1
423692 99423692 1001 86380 86390 1
423320 99423320 1001 86380 86390 1
423563 99423563 1001 86380 86390 1
423483 99423483 1001 86380 86390 1
422961 99422961 1001 86380 86390 1
423251 99423251 1001 86380 86390 1
422956 99422956 1001 86380 86390 1
423214 99423214 1001 86380 86390 1
422722 99422722 1001 86380 86390 1
422663 99422663 1001 86380 86390 1
422686 99422686 1001 86380 86390 1
422742 99422742 1001 86380 86390 1
422743 99422743 1001 86380 86390 1
423754 99423754 1001 86380 86390 1
424133 99424133 1001 86380 86390 1
424030 99424030 1001 86380 86390 1
425220 99425220 1001 86380 86390 1
425150 99425150 1001 86380 86390 1
425199 99425199 1001 86380 86390 1
425015 99425015 1001 86380 86390 1
425005 99425005 1001 86380 86390 1
424655 99424655 1001 86380 86390 1
424772 99424772 1001 86380 86390 1
424658 99424658 1001 86380 86390 1
424920 99424920 1001 86380 86390 1
424753 99424753 1001 86380 86390 1
424232 99424232 1001 86380 86390 1
424451 99424451 1001 86380 86390 1
424363 99424363 1001 86380 86390 1
425605 99425605 1001 86380 86390 1
425561 99425561 1001 86380 86390 1
425570 99425570 1001 86380 86390 1
425695 99425695 1001 86380 86390 1
425576 99425576 1001 86380 86390 1
425523 99425523 1001 86380 86390 1
425597 99425597 1001 86380 86390 1
425703 99425703 1001 86380 86390 1
425768 99425768 1001 86380 86390 1
425772 99425772 1001 86380 86390 1
425470 99425470 1001 86380 86390 1
426840 99426840 1001 86380 86390 1
426456 99426456 1001 86380 86390 1
426387 99426387 1001 86380 86390 1
426315 99426315 1001 86380 86390 1
426152 99426152 1001 86380 86390 1
426094 99426094 1001 86380 86390 1
427483 99427483 1001 86380 86390 1
428586 99428586 1001 86380 86390 1
428436 99428436 1001 86380 86390 1
428723 99428723 1001 86380 86390 1
428159 99428159 1001 86380 86390 1
428109 99428109 1001 86380 86390 1
428275 99428275 1001 86380 86390 1
428336 99428336 1001 86380 86390 1
427684 99427684 1001 86380 86390 1
427910 99427910 1001 86380 86390 1
427744 99427744 1001 86380 86390 1
427919 99427919 1001 86380 86390 1
427674 99427674 1001 86380 86390 1
427774 99427774 1001 86380 86390 1
428737 99428737 1001 86380 86390 1
429116 99429116 1001 86380 86390 1
430253 99430253 1001 86380 86390 1
429858 99429858 1001 86380 86390 1
429621 99429621 1001 86380 86390 1
429578 99429578 1001 86380 86390 1
429653 99429653 1001 86380 86390 1
429801 99429801 1001 86380 86390 1
429348 99429348 1001 86380 86390 1
429363 99429363 1001 86380 86390 1
430625 99430625 1001 86380 86390 1
430649 99430649 1001 86380 86390 1
430500 99430500 1001 86380 86390 1
431673 99431673 1001 86380 86390 1
431943 99431943 1001 86380 86390 1
431299 99431299 1001 86380 86390 1
431641 99431641 1001 86380 86390 1
431452 99431452 1001 86380 86390 1
430845 99430845 1001 86380 86390 1
430897 99430897 1001 86380 86390 1
430857 99430857 1001 86380 86390 1
430859 99430859 1001 86380 86390 1
432221 99432221 1001 86380 86390 1
432439 99432439 1001 86380 86390 1
432308 99432308 1001 86380 86390 1
433721 99433721 1001 86380 86390 1
433641 99433641 1001 86380 86390 1
433356 99433356 1001 86380 86390 1
433577 99433577 1001 86380 86390 1
433269 99433269 1001 86380 86390 1
433054 99433054 1001 86380 86390 1
432919 99432919 1001 86380 86390 1
432942 99432942 1001 86380 86390 1
432726 99432726 1001 86380 86390 1
432777 99432777 1001 86380 86390 1
434037 99434037 1001 86380 86390 1
432899 99432899 1001 86380 86390 1
434097 99434097 1001 86380 86390 1
434104 99434104 1001 86380 86390 1
433804 99433804 1001 86380 86390 1
435160 99435160 1001 86380 86390 1
435050 99435050 1001 86380 86390 1
435208 99435208 1001 86380 86390 1
434868 99434868 1001 86380 86390 1
434559 99434559 1001 86380 86390 1
434224 99434224 1001 86380 86390 1
435483 99435483 1001 86380 86390 1
435645 99435645 1001 86380 86390 1
435856 99435856 1001 86380 86390 1
436809 99436809 1001 86380 86390 1
436563 99436563 1001 86380 86390 1
436384 99436384 1001 86380 86390 1
436346 99436346 1001 86380 86390 1
436480 99436480 1001 86380 86390 1
436485 99436485 1001 86380 86390 1
436470 99436470 1001 86380 86390 1
436239 99436239 1001 86380 86390 1
436016 99436016 1001 86380 86390 1
436086 99436086 1001 86380 86390 1
300058 99300058 1001 86380 86390 1
300582 99300582 1001 86380 86390 1
300690 99300690 1001 86380 86390 1
300506 99300506 1001 86380 86390 1
300444 99300444 1001 86380 86390 1
300225 99300225 1001 86380 86390 1
300136 99300136 1001 86380 86390 1
300244 99300244 1001 86380 86390 1
300197 99300197 1001 86380 86390 1
300146 99300146 1001 86380 86390 1
300824 99300824 1001 86380 86390 1
300734 99300734 1001 86380 86390 1
301465 99301465 1001 86380 86390 1
301523 99301523 1001 86380 86390 1
301494 99301494 1001 86380 86390 1
301365 99301365 1001 86380 86390 1
301273 99301273 1001 86380 86390 1
301223 99301223 1001 86380 86390 1
301306 99301306 1001 86380 86390 1
301015 99301015 1001 86380 86390 1
301705 99301705 1001 86380 86390 1
302194 99302194 1001 86380 86390 1
302020 99302020 1001 86380 86390 1
302008 99302008 1001 86380 86390 1
302025 99302025 1001 86380 86390 1
302110 99302110 1001 86380 86390 1
301915 99301915 1001 86380 86390 1
301873 99301873 1001 86380 86390 1
302483 99302483 1001 86380 86390 1
302517 99302517 1001 86380 86390 1
303156 99303156 1001 86380 86390 1
302916 99302916 1001 86380 86390 1
302943 99302943 1001 86380 86390 1
302956 99302956 1001 86380 86390 1
302931 99302931 1001 86380 86390 1
302867 99302867 1001 86380 86390 1
302831 99302831 1001 86380 86390 1
302858 99302858 1001 86380 86390 1
302616 99302616 1001 86380 86390 1
302766 99302766 1001 86380 86390 1
303303 99303303 1001 86380 86390 1
303304 99303304 1001 86380 86390 1
303383 99303383 1001 86380 86390 1
303956 99303956 1001 86380 86390 1
303931 99303931 1001 86380 86390 1
303804 99303804 1001 86380 86390 1
303756 99303756 1001 86380 86390 1
303667 99303667 1001 86380 86390 1
303719 99303719 1001 86380 86390 1
303658 99303658 1001 86380 86390 1
303788 99303788 1001 86380 86390 1
303556 99303556 1001 86380 86390 1
303608 99303608 1001 86380 86390 1
303557 99303557 1001 86380 86390 1
303508 99303508 1001 86380 86390 1
303605 99303605 1001 86380 86390 1
304082 99304082 1001 86380 86390 1
304162 99304162 1001 86380 86390 1
304227 99304227 1001 86380 86390 1
304710 99304710 1001 86380 86390 1
304849 99304849 1001 86380 86390 1
304780 99304780 1001 86380 86390 1
304678 99304678 1001 86380 86390 1
304474 99304474 1001 86380 86390 1
304647 99304647 1001 86380 86390 1
304570 99304570 1001 86380 86390 1
304255 99304255 1001 86380 86390 1
304655 99304655 1001 86380 86390 1
305617 99305617 1001 86380 86390 1
305316 99305316 1001 86380 86390 1
305295 99305295 1001 86380 86390 1
305168 99305168 1001 86380 86390 1
305104 99305104 1001 86380 86390 1
305193 99305193 1001 86380 86390 1
500167 99500167 1001 86380 86390 1
500168 99500168 1001 86380 86390 1
500106 99500106 1001 86380 86390 1
500176 99500176 1001 86380 86390 1
500750 99500750 1001 86380 86390 1
500649 99500649 1001 86380 86390 1
500704 99500704 1001 86380 86390 1
500682 99500682 1001 86380 86390 1
500619 99500619 1001 86380 86390 1
500544 99500544 1001 86380 86390 1
500600 99500600 1001 86380 86390 1
500590 99500590 1001 86380 86390 1
500400 99500400 1001 86380 86390 1
500205 99500205 1001 86380 86390 1
500317 99500317 1001 86380 86390 1
500980 99500980 1001 86380 86390 1
500828 99500828 1001 86380 86390 1
500938 99500938 1001 86380 86390 1
501571 99501571 1001 86380 86390 1
501536 99501536 1001 86380 86390 1
501345 99501345 1001 86380 86390 1
501322 99501322 1001 86380 86390 1
501232 99501232 1001 86380 86390 1
501263 99501263 1001 86380 86390 1
501098 99501098 1001 86380 86390 1
501215 99501215 1001 86380 86390 1
501061 99501061 1001 86380 86390 1
501151 99501151 1001 86380 86390 1
501022 99501022 1001 86380 86390 1
501078 99501078 1001 86380 86390 1
501159 99501159 1001 86380 86390 1
501709 99501709 1001 86380 86390 1
501749 99501749 1001 86380 86390 1
501827 99501827 1001 86380 86390 1
501647 99501647 1001 86380 86390 1
502419 99502419 1001 86380 86390 1
502291 99502291 1001 86380 86390 1
502308 99502308 1001 86380 86390 1
502309 99502309 1001 86380 86390 1
502212 99502212 1001 86380 86390 1
502251 99502251 1001 86380 86390 1
501897 99501897 1001 86380 86390 1
501943 99501943 1001 86380 86390 1
501983 99501983 1001 86380 86390 1
502632 99502632 1001 86380 86390 1
502529 99502529 1001 86380 86390 1
502568 99502568 1001 86380 86390 1
503151 99503151 1001 86380 86390 1
503221 99503221 1001 86380 86390 1
503240 99503240 1001 86380 86390 1
502983 99502983 1001 86380 86390 1
502907 99502907 1001 86380 86390 1
503013 99503013 1001 86380 86390 1
502965 99502965 1001 86380 86390 1
503057 99503057 1001 86380 86390 1
502675 99502675 1001 86380 86390 1
502676 99502676 1001 86380 86390 1
503393 99503393 1001 86380 86390 1
503419 99503419 1001 86380 86390 1
503476 99503476 1001 86380 86390 1
503934 99503934 1001 86380 86390 1
504111 99504111 1001 86380 86390 1
503762 99503762 1001 86380 86390 1
503845 99503845 1001 86380 86390 1
503846 99503846 1001 86380 86390 1
503885 99503885 1001 86380 86390 1
503499 99503499 1001 86380 86390 1
503631 99503631 1001 86380 86390 1
503584 99503584 1001 86380 86390 1
503533 99503533 1001 86380 86390 1
503611 99503611 1001 86380 86390 1
503548 99503548 1001 86380 86390 1
504194 99504194 1001 86380 86390 1
504317 99504317 1001 86380 86390 1
504320 99504320 1001 86380 86390 1
504860 99504860 1001 86380 86390 1
504592 99504592 1001 86380 86390 1
504567 99504567 1001 86380 86390 1
504607 99504607 1001 86380 86390 1
504416 99504416 1001 86380 86390 1
504429 99504429 1001 86380 86390 1
504457 99504457 1001 86380 86390 1
504419 99504419 1001 86380 86390 1
504973 99504973 1001 86380 86390 1
505751 99505751 1001 86380 86390 1
505728 99505728 1001 86380 86390 1
505653 99505653 1001 86380 86390 1
505768 99505768 1001 86380 86390 1
505410 99505410 1001 86380 86390 1
505462 99505462 1001 86380 86390 1
505478 99505478 1001 86380 86390 1
505389 99505389 1001 86380 86390 1
505537 99505537 1001 86380 86390 1
505563 99505563 1001 86380 86390 1
505295 99505295 1001 86380 86390 1
505198 99505198 1001 86380 86390 1
505301 99505301 1001 86380 86390 1
505238 99505238 1001 86380 86390 1
505317 99505317 1001 86380 86390 1
505343 99505343 1001 86380 86390 1
505836 99505836 1001 86380 86390 1
505942 99505942 1001 86380 86390 1
505904 99505904 1001 86380 86390 1
506498 99506498 1001 86380 86390 1
506553 99506553 1001 86380 86390 1
506424 99506424 1001 86380 86390 1
506425 99506425 1001 86380 86390 1
506591 99506591 1001 86380 86390 1
506594 99506594 1001 86380 86390 1
506211 99506211 1001 86380 86390 1
506305 99506305 1001 86380 86390 1
506346 99506346 1001 86380 86390 1
506029 99506029 1001 86380 86390 1
506171 99506171 1001 86380 86390 1
506008 99506008 1001 86380 86390 1
505982 99505982 1001 86380 86390 1
506763 99506763 1001 86380 86390 1
506790 99506790 1001 86380 86390 1
506687 99506687 1001 86380 86390 1
506727 99506727 1001 86380 86390 1
506793 99506793 1001 86380 86390 1
506745 99506745 1001 86380 86390 1
507022 99507022 1001 86380 86390 1
506854 99506854 1001 86380 86390 1
506833 99506833 1001 86380 86390 1
507003 99507003 1001 86380 86390 1
506928 99506928 1001 86380 86390 1
506838 99506838 1001 86380 86390 1
507007 99507007 1001 86380 86390 1
506917 99506917 1001 86380 86390 1
508117 99508117 1001 86380 86390 1
508033 99508033 1001 86380 86390 1
507881 99507881 1001 86380 86390 1
508014 99508014 1001 86380 86390 1
507654 99507654 1001 86380 86390 1
507682 99507682 1001 86380 86390 1
507750 99507750 1001 86380 86390 1
507776 99507776 1001 86380 86390 1
507769 99507769 1001 86380 86390 1
508393 99508393 1001 86380 86390 1
508395 99508395 1001 86380 86390 1
508410 99508410 1001 86380 86390 1
508966 99508966 1001 86380 86390 1
509062 99509062 1001 86380 86390 1
508714 99508714 1001 86380 86390 1
508755 99508755 1001 86380 86390 1
508822 99508822 1001 86380 86390 1
508810 99508810 1001 86380 86390 1
508772 99508772 1001 86380 86390 1
508790 99508790 1001 86380 86390 1
508648 99508648 1001 86380 86390 1
508519 99508519 1001 86380 86390 1
508468 99508468 1001 86380 86390 1
508551 99508551 1001 86380 86390 1
508655 99508655 1001 86380 86390 1
509203 99509203 1001 86380 86390 1
509221 99509221 1001 86380 86390 1
509170 99509170 1001 86380 86390 1
509173 99509173 1001 86380 86390 1
509212 99509212 1001 86380 86390 1
509278 99509278 1001 86380 86390 1
509811 99509811 1001 86380 86390 1
509712 99509712 1001 86380 86390 1
509836 99509836 1001 86380 86390 1
509545 99509545 1001 86380 86390 1
509361 99509361 1001 86380 86390 1
509483 99509483 1001 86380 86390 1
509357 99509357 1001 86380 86390 1
510023 99510023 1001 86380 86390 1
509908 99509908 1001 86380 86390 1
509909 99509909 1001 86380 86390 1
510666 99510666 1001 86380 86390 1
510670 99510670 1001 86380 86390 1
510511 99510511 1001 86380 86390 1
510500 99510500 1001 86380 86390 1
510464 99510464 1001 86380 86390 1
510429 99510429 1001 86380 86390 1
510520 99510520 1001 86380 86390 1
510266 99510266 1001 86380 86390 1
510177 99510177 1001 86380 86390 1
510222 99510222 1001 86380 86390 1
510740 99510740 1001 86380 86390 1
510783 99510783 1001 86380 86390 1
510734 99510734 1001 86380 86390 1
511411 99511411 1001 86380 86390 1
511437 99511437 1001 86380 86390 1
511507 99511507 1001 86380 86390 1
511365 99511365 1001 86380 86390 1
511205 99511205 1001 86380 86390 1
511278 99511278 1001 86380 86390 1
511331 99511331 1001 86380 86390 1
511013 99511013 1001 86380 86390 1
511027 99511027 1001 86380 86390 1
510940 99510940 1001 86380 86390 1
510980 99510980 1001 86380 86390 1
511097 99511097 1001 86380 86390 1
511578 99511578 1001 86380 86390 1
511676 99511676 1001 86380 86390 1
511754 99511754 1001 86380 86390 1
511627 99511627 1001 86380 86390 1
512304 99512304 1001 86380 86390 1
512347 99512347 1001 86380 86390 1
512204 99512204 1001 86380 86390 1
512024 99512024 1001 86380 86390 1
512025 99512025 1001 86380 86390 1
512131 99512131 1001 86380 86390 1
511990 99511990 1001 86380 86390 1
512159 99512159 1001 86380 86390 1
512449 99512449 1001 86380 86390 1
512503 99512503 1001 86380 86390 1
513007 99513007 1001 86380 86390 1
513139 99513139 1001 86380 86390 1
513062 99513062 1001 86380 86390 1
513199 99513199 1001 86380 86390 1
512871 99512871 1001 86380 86390 1
512624 99512624 1001 86380 86390 1
512780 99512780 1001 86380 86390 1
512667 99512667 1001 86380 86390 1
512603 99512603 1001 86380 86390 1
512633 99512633 1001 86380 86390 1
513254 99513254 1001 86380 86390 1
513217 99513217 1001 86380 86390 1
513218 99513218 1001 86380 86390 1
513208 99513208 1001 86380 86390 1
513930 99513930 1001 86380 86390 1
513882 99513882 1001 86380 86390 1
514022 99514022 1001 86380 86390 1
513862 99513862 1001 86380 86390 1
513658 99513658 1001 86380 86390 1
513799 99513799 1001 86380 86390 1
513566 99513566 1001 86380 86390 1
513554 99513554 1001 86380 86390 1
513478 99513478 1001 86380 86390 1
513507 99513507 1001 86380 86390 1
513521 99513521 1001 86380 86390 1
513601 99513601 1001 86380 86390 1
513551 99513551 1001 86380 86390 1
514121 99514121 1001 86380 86390 1
514203 99514203 1001 86380 86390 1
514037 99514037 1001 86380 86390 1
514828 99514828 1001 86380 86390 1
514448 99514448 1001 86380 86390 1
514528 99514528 1001 86380 86390 1
514532 99514532 1001 86380 86390 1
514407 99514407 1001 86380 86390 1
514309 99514309 1001 86380 86390 1
514427 99514427 1001 86380 86390 1
514935 99514935 1001 86380 86390 1
515040 99515040 1001 86380 86390 1
515506 99515506 1001 86380 86390 1
515522 99515522 1001 86380 86390 1
515625 99515625 1001 86380 86390 1
515498 99515498 1001 86380 86390 1
515526 99515526 1001 86380 86390 1
515617 99515617 1001 86380 86390 1
515348 99515348 1001 86380 86390 1
515285 99515285 1001 86380 86390 1
515279 99515279 1001 86380 86390 1
515280 99515280 1001 86380 86390 1
515066 99515066 1001 86380 86390 1
515157 99515157 1001 86380 86390 1
515072 99515072 1001 86380 86390 1
515720 99515720 1001 86380 86390 1
515735 99515735 1001 86380 86390 1
515874 99515874 1001 86380 86390 1
516476 99516476 1001 86380 86390 1
516323 99516323 1001 86380 86390 1
516337 99516337 1001 86380 86390 1
516403 99516403 1001 86380 86390 1
516500 99516500 1001 86380 86390 1
516291 99516291 1001 86380 86390 1
516152 99516152 1001 86380 86390 1
516192 99516192 1001 86380 86390 1
516134 99516134 1001 86380 86390 1
515915 99515915 1001 86380 86390 1
515999 99515999 1001 86380 86390 1
515938 99515938 1001 86380 86390 1
517187 99517187 1001 86380 86390 1
517331 99517331 1001 86380 86390 1
517081 99517081 1001 86380 86390 1
516965 99516965 1001 86380 86390 1
517095 99517095 1001 86380 86390 1
517123 99517123 1001 86380 86390 1
516968 99516968 1001 86380 86390 1
516850 99516850 1001 86380 86390 1
516838 99516838 1001 86380 86390 1
517492 99517492 1001 86380 86390 1
517393 99517393 1001 86380 86390 1
517484 99517484 1001 86380 86390 1
517460 99517460 1001 86380 86390 1
518098 99518098 1001 86380 86390 1
518126 99518126 1001 86380 86390 1
518011 99518011 1001 86380 86390 1
518037 99518037 1001 86380 86390 1
518001 99518001 1001 86380 86390 1
518094 99518094 1001 86380 86390 1
518031 99518031 1001 86380 86390 1
517777 99517777 1001 86380 86390 1
517794 99517794 1001 86380 86390 1
517864 99517864 1001 86380 86390 1
517620 99517620 1001 86380 86390 1
517726 99517726 1001 86380 86390 1
517639 99517639 1001 86380 86390 1
517561 99517561 1001 86380 86390 1
517618 99517618 1001 86380 86390 1
518359 99518359 1001 86380 86390 1
518269 99518269 1001 86380 86390 1
518218 99518218 1001 86380 86390 1
518260 99518260 1001 86380 86390 1
518916 99518916 1001 86380 86390 1
518934 99518934 1001 86380 86390 1
518718 99518718 1001 86380 86390 1
518616 99518616 1001 86380 86390 1
518671 99518671 1001 86380 86390 1
518433 99518433 1001 86380 86390 1
518525 99518525 1001 86380 86390 1
518465 99518465 1001 86380 86390 1
518456 99518456 1001 86380 86390 1
519183 99519183 1001 86380 86390 1
519068 99519068 1001 86380 86390 1
519018 99519018 1001 86380 86390 1
519060 99519060 1001 86380 86390 1
519112 99519112 1001 86380 86390 1
518996 99518996 1001 86380 86390 1
519779 99519779 1001 86380 86390 1
519722 99519722 1001 86380 86390 1
519474 99519474 1001 86380 86390 1
519500 99519500 1001 86380 86390 1
519451 99519451 1001 86380 86390 1
519464 99519464 1001 86380 86390 1
519271 99519271 1001 86380 86390 1
519227 99519227 1001 86380 86390 1
519345 99519345 1001 86380 86390 1
519610 99519610 1001 86380 86390 1
519998 99519998 1001 86380 86390 1
519936 99519936 1001 86380 86390 1
520515 99520515 1001 86380 86390 1
520612 99520612 1001 86380 86390 1
520616 99520616 1001 86380 86390 1
520559 99520559 1001 86380 86390 1
520573 99520573 1001 86380 86390 1
520601 99520601 1001 86380 86390 1
520307 99520307 1001 86380 86390 1
520359 99520359 1001 86380 86390 1
520282 99520282 1001 86380 86390 1
520285 99520285 1001 86380 86390 1
520313 99520313 1001 86380 86390 1
520405 99520405 1001 86380 86390 1
520380 99520380 1001 86380 86390 1
520330 99520330 1001 86380 86390 1
520046 99520046 1001 86380 86390 1
520126 99520126 1001 86380 86390 1
520195 99520195 1001 86380 86390 1
520092 99520092 1001 86380 86390 1
520213 99520213 1001 86380 86390 1
520031 99520031 1001 86380 86390 1
520692 99520692 1001 86380 86390 1
520798 99520798 1001 86380 86390 1
520753 99520753 1001 86380 86390 1
521298 99521298 1001 86380 86390 1
521120 99521120 1001 86380 86390 1
521220 99521220 1001 86380 86390 1
520924 99520924 1001 86380 86390 1
520937 99520937 1001 86380 86390 1
520943 99520943 1001 86380 86390 1
521049 99521049 1001 86380 86390 1
521530 99521530 1001 86380 86390 1
521532 99521532 1001 86380 86390 1
522165 99522165 1001 86380 86390 1
522122 99522122 1001 86380 86390 1
522288 99522288 1001 86380 86390 1
522150 99522150 1001 86380 86390 1
522254 99522254 1001 86380 86390 1
521996 99521996 1001 86380 86390 1
522025 99522025 1001 86380 86390 1
522067 99522067 1001 86380 86390 1
521943 99521943 1001 86380 86390 1
521891 99521891 1001 86380 86390 1
522047 99522047 1001 86380 86390 1
521762 99521762 1001 86380 86390 1
521840 99521840 1001 86380 86390 1
521804 99521804 1001 86380 86390 1
521717 99521717 1001 86380 86390 1
521679 99521679 1001 86380 86390 1
521745 99521745 1001 86380 86390 1
521708 99521708 1001 86380 86390 1
522317 99522317 1001 86380 86390 1
522461 99522461 1001 86380 86390 1
522296 99522296 1001 86380 86390 1
522440 99522440 1001 86380 86390 1
522389 99522389 1001 86380 86390 1
522444 99522444 1001 86380 86390 1
523100 99523100 1001 86380 86390 1
523065 99523065 1001 86380 86390 1
523078 99523078 1001 86380 86390 1
523014 99523014 1001 86380 86390 1
522989 99522989 1001 86380 86390 1
522913 99522913 1001 86380 86390 1
522745 99522745 1001 86380 86390 1
522826 99522826 1001 86380 86390 1
522767 99522767 1001 86380 86390 1
522679 99522679 1001 86380 86390 1
522550 99522550 1001 86380 86390 1
522578 99522578 1001 86380 86390 1
522529 99522529 1001 86380 86390 1
522659 99522659 1001 86380 86390 1
522505 99522505 1001 86380 86390 1
522702 99522702 1001 86380 86390 1
523894 99523894 1001 86380 86390 1
523869 99523869 1001 86380 86390 1
523747 99523747 1001 86380 86390 1
523597 99523597 1001 86380 86390 1
523639 99523639 1001 86380 86390 1
523553 99523553 1001 86380 86390 1
523633 99523633 1001 86380 86390 1
523608 99523608 1001 86380 86390 1
523494 99523494 1001 86380 86390 1
523482 99523482 1001 86380 86390 1
523444 99523444 1001 86380 86390 1
523432 99523432 1001 86380 86390 1
523394 99523394 1001 86380 86390 1
523356 99523356 1001 86380 86390 1
523500 99523500 1001 86380 86390 1
523398 99523398 1001 86380 86390 1
524110 99524110 1001 86380 86390 1
523970 99523970 1001 86380 86390 1
524126 99524126 1001 86380 86390 1
523959 99523959 1001 86380 86390 1
523989 99523989 1001 86380 86390 1
524015 99524015 1001 86380 86390 1
524709 99524709 1001 86380 86390 1
524583 99524583 1001 86380 86390 1
524635 99524635 1001 86380 86390 1
524453 99524453 1001 86380 86390 1
524457 99524457 1001 86380 86390 1
524270 99524270 1001 86380 86390 1
524209 99524209 1001 86380 86390 1
524278 99524278 1001 86380 86390 1
524356 99524356 1001 86380 86390 1
524910 99524910 1001 86380 86390 1
524949 99524949 1001 86380 86390 1
524912 99524912 1001 86380 86390 1
524929 99524929 1001 86380 86390 1
524827 99524827 1001 86380 86390 1
525406 99525406 1001 86380 86390 1
525409 99525409 1001 86380 86390 1
525427 99525427 1001 86380 86390 1
525557 99525557 1001 86380 86390 1
525210 99525210 1001 86380 86390 1
525283 99525283 1001 86380 86390 1
525232 99525232 1001 86380 86390 1
525337 99525337 1001 86380 86390 1
525071 99525071 1001 86380 86390 1
525034 99525034 1001 86380 86390 1
525099 99525099 1001 86380 86390 1
525638 99525638 1001 86380 86390 1
525656 99525656 1001 86380 86390 1
526050 99526050 1001 86380 86390 1
526018 99526018 1001 86380 86390 1
525921 99525921 1001 86380 86390 1
525897 99525897 1001 86380 86390 1
525836 99525836 1001 86380 86390 1
525942 99525942 1001 86380 86390 1
525995 99525995 1001 86380 86390 1
526486 99526486 1001 86380 86390 1
526593 99526593 1001 86380 86390 1
526483 99526483 1001 86380 86390 1
527090 99527090 1001 86380 86390 1
527006 99527006 1001 86380 86390 1
526855 99526855 1001 86380 86390 1
526926 99526926 1001 86380 86390 1
526667 99526667 1001 86380 86390 1
526771 99526771 1001 86380 86390 1
526632 99526632 1001 86380 86390 1
526659 99526659 1001 86380 86390 1
526727 99526727 1001 86380 86390 1
527340 99527340 1001 86380 86390 1
527342 99527342 1001 86380 86390 1
527400 99527400 1001 86380 86390 1
527906 99527906 1001 86380 86390 1
527781 99527781 1001 86380 86390 1
527821 99527821 1001 86380 86390 1
527809 99527809 1001 86380 86390 1
527785 99527785 1001 86380 86390 1
527813 99527813 1001 86380 86390 1
527584 99527584 1001 86380 86390 1
527585 99527585 1001 86380 86390 1
527457 99527457 1001 86380 86390 1
527626 99527626 1001 86380 86390 1
527639 99527639 1001 86380 86390 1
527474 99527474 1001 86380 86390 1
528190 99528190 1001 86380 86390 1
528152 99528152 1001 86380 86390 1
528114 99528114 1001 86380 86390 1
528155 99528155 1001 86380 86390 1
528260 99528260 1001 86380 86390 1
528170 99528170 1001 86380 86390 1
528765 99528765 1001 86380 86390 1
528830 99528830 1001 86380 86390 1
528522 99528522 1001 86380 86390 1
528496 99528496 1001 86380 86390 1
528498 99528498 1001 86380 86390 1
528604 99528604 1001 86380 86390 1
528336 99528336 1001 86380 86390 1
528313 99528313 1001 86380 86390 1
528481 99528481 1001 86380 86390 1
528434 99528434 1001 86380 86390 1
528915 99528915 1001 86380 86390 1
529059 99529059 1001 86380 86390 1
529563 99529563 1001 86380 86390 1
529657 99529657 1001 86380 86390 1
529710 99529710 1001 86380 86390 1
529168 99529168 1001 86380 86390 1
529739 99529739 1001 86380 86390 1
529927 99529927 1001 86380 86390 1
529798 99529798 1001 86380 86390 1
530362 99530362 1001 86380 86390 1
530526 99530526 1001 86380 86390 1
530508 99530508 1001 86380 86390 1
530366 99530366 1001 86380 86390 1
530271 99530271 1001 86380 86390 1
530155 99530155 1001 86380 86390 1
530325 99530325 1001 86380 86390 1
530190 99530190 1001 86380 86390 1
530090 99530090 1001 86380 86390 1
530107 99530107 1001 86380 86390 1
530133 99530133 1001 86380 86390 1
530018 99530018 1001 86380 86390 1
529970 99529970 1001 86380 86390 1
530035 99530035 1001 86380 86390 1
530590 99530590 1001 86380 86390 1
530617 99530617 1001 86380 86390 1
530593 99530593 1001 86380 86390 1
530749 99530749 1001 86380 86390 1
530650 99530650 1001 86380 86390 1
530717 99530717 1001 86380 86390 1
530666 99530666 1001 86380 86390 1
531252 99531252 1001 86380 86390 1
531311 99531311 1001 86380 86390 1
531168 99531168 1001 86380 86390 1
531039 99531039 1001 86380 86390 1
531131 99531131 1001 86380 86390 1
530930 99530930 1001 86380 86390 1
530779 99530779 1001 86380 86390 1
531558 99531558 1001 86380 86390 1
531416 99531416 1001 86380 86390 1
531561 99531561 1001 86380 86390 1
531536 99531536 1001 86380 86390 1
531511 99531511 1001 86380 86390 1
531550 99531550 1001 86380 86390 1
531473 99531473 1001 86380 86390 1
531565 99531565 1001 86380 86390 1
531527 99531527 1001 86380 86390 1
531385 99531385 1001 86380 86390 1
531555 99531555 1001 86380 86390 1
532027 99532027 1001 86380 86390 1
532105 99532105 1001 86380 86390 1
532043 99532043 1001 86380 86390 1
532124 99532124 1001 86380 86390 1
532113 99532113 1001 86380 86390 1
532198 99532198 1001 86380 86390 1
532012 99532012 1001 86380 86390 1
531807 99531807 1001 86380 86390 1
531898 99531898 1001 86380 86390 1
531795 99531795 1001 86380 86390 1
531848 99531848 1001 86380 86390 1
531891 99531891 1001 86380 86390 1
531893 99531893 1001 86380 86390 1
531958 99531958 1001 86380 86390 1
531971 99531971 1001 86380 86390 1
531656 99531656 1001 86380 86390 1
531649 99531649 1001 86380 86390 1
532319 99532319 1001 86380 86390 1
532271 99532271 1001 86380 86390 1
532276 99532276 1001 86380 86390 1
532860 99532860 1001 86380 86390 1
532913 99532913 1001 86380 86390 1
532634 99532634 1001 86380 86390 1
532813 99532813 1001 86380 86390 1
532511 99532511 1001 86380 86390 1
533097 99533097 1001 86380 86390 1
533215 99533215 1001 86380 86390 1
533679 99533679 1001 86380 86390 1
533728 99533728 1001 86380 86390 1
533540 99533540 1001 86380 86390 1
533541 99533541 1001 86380 86390 1
533265 99533265 1001 86380 86390 1
533372 99533372 1001 86380 86390 1
533272 99533272 1001 86380 86390 1
533313 99533313 1001 86380 86390 1
534062 99534062 1001 86380 86390 1
533975 99533975 1001 86380 86390 1
533885 99533885 1001 86380 86390 1
533900 99533900 1001 86380 86390 1
533967 99533967 1001 86380 86390 1
533968 99533968 1001 86380 86390 1
534544 99534544 1001 86380 86390 1
534548 99534548 1001 86380 86390 1
534486 99534486 1001 86380 86390 1
534589 99534589 1001 86380 86390 1
534305 99534305 1001 86380 86390 1
534078 99534078 1001 86380 86390 1
534701 99534701 1001 86380 86390 1
534884 99534884 1001 86380 86390 1
534717 99534717 1001 86380 86390 1
534862 99534862 1001 86380 86390 1
535310 99535310 1001 86380 86390 1
535402 99535402 1001 86380 86390 1
535338 99535338 1001 86380 86390 1
535326 99535326 1001 86380 86390 1
535445 99535445 1001 86380 86390 1
535254 99535254 1001 86380 86390 1
535219 99535219 1001 86380 86390 1
535108 99535108 1001 86380 86390 1
534915 99534915 1001 86380 86390 1
534903 99534903 1001 86380 86390 1
534935 99534935 1001 86380 86390 1
534961 99534961 1001 86380 86390 1
534949 99534949 1001 86380 86390 1
535668 99535668 1001 86380 86390 1
535709 99535709 1001 86380 86390 1
535619 99535619 1001 86380 86390 1
535596 99535596 1001 86380 86390 1
536252 99536252 1001 86380 86390 1
536015 99536015 1001 86380 86390 1
535953 99535953 1001 86380 86390 1
535930 99535930 1001 86380 86390 1
535945 99535945 1001 86380 86390 1
535860 99535860 1001 86380 86390 1
535861 99535861 1001 86380 86390 1
535813 99535813 1001 86380 86390 1
535870 99535870 1001 86380 86390 1
536438 99536438 1001 86380 86390 1
536496 99536496 1001 86380 86390 1
536380 99536380 1001 86380 86390 1
537129 99537129 1001 86380 86390 1
537013 99537013 1001 86380 86390 1
537015 99537015 1001 86380 86390 1
537068 99537068 1001 86380 86390 1
537006 99537006 1001 86380 86390 1
536757 99536757 1001 86380 86390 1
536913 99536913 1001 86380 86390 1
536787 99536787 1001 86380 86390 1
536594 99536594 1001 86380 86390 1
536688 99536688 1001 86380 86390 1
536728 99536728 1001 86380 86390 1
536625 99536625 1001 86380 86390 1
536564 99536564 1001 86380 86390 1
537303 99537303 1001 86380 86390 1
537278 99537278 1001 86380 86390 1
537214 99537214 1001 86380 86390 1
537254 99537254 1001 86380 86390 1
537295 99537295 1001 86380 86390 1
537166 99537166 1001 86380 86390 1
537892 99537892 1001 86380 86390 1
537859 99537859 1001 86380 86390 1
537692 99537692 1001 86380 86390 1
537722 99537722 1001 86380 86390 1
537595 99537595 1001 86380 86390 1
537500 99537500 1001 86380 86390 1
537371 99537371 1001 86380 86390 1
537424 99537424 1001 86380 86390 1
537456 99537456 1001 86380 86390 1
538114 99538114 1001 86380 86390 1
538140 99538140 1001 86380 86390 1
538168 99538168 1001 86380 86390 1
538652 99538652 1001 86380 86390 1
538630 99538630 1001 86380 86390 1
538508 99538508 1001 86380 86390 1
538502 99538502 1001 86380 86390 1
538261 99538261 1001 86380 86390 1
538200 99538200 1001 86380 86390 1
538281 99538281 1001 86380 86390 1
538218 99538218 1001 86380 86390 1
538387 99538387 1001 86380 86390 1
539008 99539008 1001 86380 86390 1
539010 99539010 1001 86380 86390 1
538989 99538989 1001 86380 86390 1
538889 99538889 1001 86380 86390 1
539018 99539018 1001 86380 86390 1
539461 99539461 1001 86380 86390 1
539580 99539580 1001 86380 86390 1
539531 99539531 1001 86380 86390 1
539619 99539619 1001 86380 86390 1
539294 99539294 1001 86380 86390 1
539333 99539333 1001 86380 86390 1
539349 99539349 1001 86380 86390 1
539247 99539247 1001 86380 86390 1
539260 99539260 1001 86380 86390 1
539342 99539342 1001 86380 86390 1
539061 99539061 1001 86380 86390 1
539147 99539147 1001 86380 86390 1
539670 99539670 1001 86380 86390 1
539815 99539815 1001 86380 86390 1
540280 99540280 1001 86380 86390 1
540074 99540074 1001 86380 86390 1
540045 99540045 1001 86380 86390 1
540632 99540632 1001 86380 86390 1
540481 99540481 1001 86380 86390 1
541291 99541291 1001 86380 86390 1
540985 99540985 1001 86380 86390 1
540947 99540947 1001 86380 86390 1
541025 99541025 1001 86380 86390 1
541066 99541066 1001 86380 86390 1
540858 99540858 1001 86380 86390 1
540770 99540770 1001 86380 86390 1
540681 99540681 1001 86380 86390 1
540799 99540799 1001 86380 86390 1
541382 99541382 1001 86380 86390 1
541421 99541421 1001 86380 86390 1
541320 99541320 1001 86380 86390 1
541301 99541301 1001 86380 86390 1
542088 99542088 1001 86380 86390 1
542007 99542007 1001 86380 86390 1
541961 99541961 1001 86380 86390 1
541797 99541797 1001 86380 86390 1
541781 99541781 1001 86380 86390 1
541581 99541581 1001 86380 86390 1
541672 99541672 1001 86380 86390 1
541557 99541557 1001 86380 86390 1
541532 99541532 1001 86380 86390 1
541534 99541534 1001 86380 86390 1
541510 99541510 1001 86380 86390 1
542308 99542308 1001 86380 86390 1
542912 99542912 1001 86380 86390 1
542769 99542769 1001 86380 86390 1
542795 99542795 1001 86380 86390 1
542888 99542888 1001 86380 86390 1
542798 99542798 1001 86380 86390 1
542879 99542879 1001 86380 86390 1
542943 99542943 1001 86380 86390 1
542574 99542574 1001 86380 86390 1
542712 99542712 1001 86380 86390 1
542478 99542478 1001 86380 86390 1
543059 99543059 1001 86380 86390 1
543037 99543037 1001 86380 86390 1
542949 99542949 1001 86380 86390 1
543105 99543105 1001 86380 86390 1
542977 99542977 1001 86380 86390 1
542965 99542965 1001 86380 86390 1
543005 99543005 1001 86380 86390 1
543148 99543148 1001 86380 86390 1
543772 99543772 1001 86380 86390 1
543650 99543650 1001 86380 86390 1
543719 99543719 1001 86380 86390 1
543412 99543412 1001 86380 86390 1
543490 99543490 1001 86380 86390 1
543518 99543518 1001 86380 86390 1
543364 99543364 1001 86380 86390 1
543497 99543497 1001 86380 86390 1
543512 99543512 1001 86380 86390 1
543270 99543270 1001 86380 86390 1
543259 99543259 1001 86380 86390 1
543234 99543234 1001 86380 86390 1
543301 99543301 1001 86380 86390 1
543239 99543239 1001 86380 86390 1
543355 99543355 1001 86380 86390 1
543900 99543900 1001 86380 86390 1
543817 99543817 1001 86380 86390 1
543857 99543857 1001 86380 86390 1
544495 99544495 1001 86380 86390 1
544303 99544303 1001 86380 86390 1
544199 99544199 1001 86380 86390 1
544230 99544230 1001 86380 86390 1
544257 99544257 1001 86380 86390 1
544283 99544283 1001 86380 86390 1
544387 99544387 1001 86380 86390 1
544336 99544336 1001 86380 86390 1
544220 99544220 1001 86380 86390 1
544042 99544042 1001 86380 86390 1
543978 99543978 1001 86380 86390 1
544602 99544602 1001 86380 86390 1
544709 99544709 1001 86380 86390 1
413544 234 1001 31560 31917 1
400807 227 1001 36120 36477 1
514966 958 1002 45551 57837 1
520583 864 1001 42675 42974 1
400029 99400029 1001 86380 86390 1
400106 99400106 1001 86380 86390 1
400050 99400050 1001 86380 86390 1
400390 99400390 1001 86380 86390 1
400414 99400414 1001 86380 86390 1
400326 99400326 1001 86380 86390 1
400327 99400327 1001 86380 86390 1
400452 99400452 1001 86380 86390 1
400490 99400490 1001 86380 86390 1
400717 99400717 1001 86380 86390 1
400771 99400771 1001 86380 86390 1
400830 99400830 1001 86380 86390 1
401005 99401005 1001 86380 86390 1
400981 99400981 1001 86380 86390 1
400941 99400941 1001 86380 86390 1
401305 99401305 1001 86380 86390 1
401306 99401306 1001 86380 86390 1
401310 99401310 1001 86380 86390 1
401596 99401596 1001 86380 86390 1
401702 99401702 1001 86380 86390 1
401805 99401805 1001 86380 86390 1
401761 99401761 1001 86380 86390 1
401847 99401847 1001 86380 86390 1
401890 99401890 1001 86380 86390 1
401926 99401926 1001 86380 86390 1
402061 99402061 1001 86380 86390 1
401978 99401978 1001 86380 86390 1
402235 99402235 1001 86380 86390 1
402276 99402276 1001 86380 86390 1
402480 99402480 1001 86380 86390 1
402891 99402891 1001 86380 86390 1
402905 99402905 1001 86380 86390 1
402958 99402958 1001 86380 86390 1
403077 99403077 1001 86380 86390 1
403052 99403052 1001 86380 86390 1
403496 99403496 1001 86380 86390 1
403589 99403589 1001 86380 86390 1
403696 99403696 1001 86380 86390 1
403779 99403779 1001 86380 86390 1
403801 99403801 1001 86380 86390 1
404330 99404330 1001 86380 86390 1
404291 99404291 1001 86380 86390 1
404419 99404419 1001 86380 86390 1
404412 99404412 1001 86380 86390 1
404565 99404565 1001 86380 86390 1
404487 99404487 1001 86380 86390 1
404847 99404847 1001 86380 86390 1
405105 99405105 1001 86380 86390 1
405162 99405162 1001 86380 86390 1
405268 99405268 1001 86380 86390 1
405412 99405412 1001 86380 86390 1
405316 99405316 1001 86380 86390 1
405460 99405460 1001 86380 86390 1
405646 99405646 1001 86380 86390 1
405636 99405636 1001 86380 86390 1
406041 99406041 1001 86380 86390 1
406053 99406053 1001 86380 86390 1
406231 99406231 1001 86380 86390 1
406782 99406782 1001 86380 86390 1
407199 99407199 1001 86380 86390 1
407150 99407150 1001 86380 86390 1
407244 99407244 1001 86380 86390 1
407391 99407391 1001 86380 86390 1
407377 99407377 1001 86380 86390 1
407679 99407679 1001 86380 86390 1
407845 99407845 1001 86380 86390 1
407858 99407858 1001 86380 86390 1
407921 99407921 1001 86380 86390 1
407939 99407939 1001 86380 86390 1
407994 99407994 1001 86380 86390 1
408003 99408003 1001 86380 86390 1
408267 99408267 1001 86380 86390 1
408272 99408272 1001 86380 86390 1
408411 99408411 1001 86380 86390 1
408601 99408601 1001 86380 86390 1
408730 99408730 1001 86380 86390 1
408940 99408940 1001 86380 86390 1
408921 99408921 1001 86380 86390 1
408933 99408933 1001 86380 86390 1
409063 99409063 1001 86380 86390 1
409046 99409046 1001 86380 86390 1
409138 99409138 1001 86380 86390 1
409255 99409255 1001 86380 86390 1
409342 99409342 1001 86380 86390 1
409458 99409458 1001 86380 86390 1
409563 99409563 1001 86380 86390 1
409787 99409787 1001 86380 86390 1
410261 99410261 1001 86380 86390 1
410290 99410290 1001 86380 86390 1
410310 99410310 1001 86380 86390 1
410655 99410655 1001 86380 86390 1
410763 99410763 1001 86380 86390 1
410926 99410926 1001 86380 86390 1
411125 99411125 1001 86380 86390 1
411265 99411265 1001 86380 86390 1
411581 99411581 1001 86380 86390 1
411732 99411732 1001 86380 86390 1
412065 99412065 1001 86380 86390 1
411965 99411965 1001 86380 86390 1
412097 99412097 1001 86380 86390 1
412105 99412105 1001 86380 86390 1
412163 99412163 1001 86380 86390 1
412355 99412355 1001 86380 86390 1
412281 99412281 1001 86380 86390 1
412282 99412282 1001 86380 86390 1
413471 99413471 1001 86380 86390 1
413654 99413654 1001 86380 86390 1
413357 99413357 1001 86380 86390 1
413440 99413440 1001 86380 86390 1
413161 99413161 1001 86380 86390 1
413144 99413144 1001 86380 86390 1
412548 99412548 1001 86380 86390 1
412549 99412549 1001 86380 86390 1
412666 99412666 1001 86380 86390 1
412490 99412490 1001 86380 86390 1
412772 99412772 1001 86380 86390 1
412818 99412818 1001 86380 86390 1
412883 99412883 1001 86380 86390 1
413972 99413972 1001 86380 86390 1
413992 99413992 1001 86380 86390 1
414024 99414024 1001 86380 86390 1
413942 99413942 1001 86380 86390 1
414972 99414972 1001 86380 86390 1
415177 99415177 1001 86380 86390 1
414639 99414639 1001 86380 86390 1
414624 99414624 1001 86380 86390 1
414856 99414856 1001 86380 86390 1
416613 99416613 1001 86380 86390 1
416580 99416580 1001 86380 86390 1
415883 99415883 1001 86380 86390 1
415910 99415910 1001 86380 86390 1
416127 99416127 1001 86380 86390 1
416078 99416078 1001 86380 86390 1
415858 99415858 1001 86380 86390 1
417093 99417093 1001 86380 86390 1
417123 99417123 1001 86380 86390 1
417153 99417153 1001 86380 86390 1
417089 99417089 1001 86380 86390 1
417522 99417522 1001 86380 86390 1
417492 99417492 1001 86380 86390 1
418460 99418460 1001 86380 86390 1
418436 99418436 1001 86380 86390 1
418489 99418489 1001 86380 86390 1
418587 99418587 1001 86380 86390 1
418782 99418782 1001 86380 86390 1
418545 99418545 1001 86380 86390 1
418179 99418179 1001 86380 86390 1
418100 99418100 1001 86380 86390 1
417916 99417916 1001 86380 86390 1
419084 99419084 1001 86380 86390 1
419198 99419198 1001 86380 86390 1
419118 99419118 1001 86380 86390 1
420164 99420164 1001 86380 86390 1
420329 99420329 1001 86380 86390 1
419753 99419753 1001 86380 86390 1
419680 99419680 1001 86380 86390 1
419900 99419900 1001 86380 86390 1
419660 99419660 1001 86380 86390 1
419451 99419451 1001 86380 86390 1
419382 99419382 1001 86380 86390 1
420562 99420562 1001 86380 86390 1
420769 99420769 1001 86380 86390 1
420549 99420549 1001 86380 86390 1
420607 99420607 1001 86380 86390 1
420608 99420608 1001 86380 86390 1
421799 99421799 1001 86380 86390 1
421748 99421748 1001 86380 86390 1
421872 99421872 1001 86380 86390 1
421758 99421758 1001 86380 86390 1
421831 99421831 1001 86380 86390 1
421395 99421395 1001 86380 86390 1
421318 99421318 1001 86380 86390 1
421487 99421487 1001 86380 86390 1
420944 99420944 1001 86380 86390 1
421047 99421047 1001 86380 86390 1
421222 99421222 1001 86380 86390 1
420958 99420958 1001 86380 86390 1
422309 99422309 1001 86380 86390 1
422232 99422232 1001 86380 86390 1
423463 99423463 1001 86380 86390 1
423494 99423494 1001 86380 86390 1
423524 99423524 1001 86380 86390 1
423595 99423595 1001 86380 86390 1
423249 99423249 1001 86380 86390 1
422783 99422783 1001 86380 86390 1
422547 99422547 1001 86380 86390 1
424124 99424124 1001 86380 86390 1
423970 99423970 1001 86380 86390 1
424022 99424022 1001 86380 86390 1
423906 99423906 1001 86380 86390 1
423981 99423981 1001 86380 86390 1
425172 99425172 1001 86380 86390 1
425233 99425233 1001 86380 86390 1
425163 99425163 1001 86380 86390 1
425190 99425190 1001 86380 86390 1
424793 99424793 1001 86380 86390 1
424186 99424186 1001 86380 86390 1
424416 99424416 1001 86380 86390 1
424356 99424356 1001 86380 86390 1
424383 99424383 1001 86380 86390 1
425775 99425775 1001 86380 86390 1
425528 99425528 1001 86380 86390 1
425555 99425555 1001 86380 86390 1
426947 99426947 1001 86380 86390 1
426903 99426903 1001 86380 86390 1
426645 99426645 1001 86380 86390 1
426500 99426500 1001 86380 86390 1
425889 99425889 1001 86380 86390 1
426235 99426235 1001 86380 86390 1
427245 99427245 1001 86380 86390 1
427500 99427500 1001 86380 86390 1
427522 99427522 1001 86380 86390 1
427381 99427381 1001 86380 86390 1
428632 99428632 1001 86380 86390 1
428711 99428711 1001 86380 86390 1
427853 99427853 1001 86380 86390 1
427791 99427791 1001 86380 86390 1
427745 99427745 1001 86380 86390 1
427702 99427702 1001 86380 86390 1
429160 99429160 1001 86380 86390 1
428905 99428905 1001 86380 86390 1
428986 99428986 1001 86380 86390 1
430163 99430163 1001 86380 86390 1
430146 99430146 1001 86380 86390 1
430263 99430263 1001 86380 86390 1
429598 99429598 1001 86380 86390 1
429366 99429366 1001 86380 86390 1
429434 99429434 1001 86380 86390 1
429416 99429416 1001 86380 86390 1
429535 99429535 1001 86380 86390 1
429427 99429427 1001 86380 86390 1
430704 99430704 1001 86380 86390 1
430795 99430795 1001 86380 86390 1
430506 99430506 1001 86380 86390 1
430707 99430707 1001 86380 86390 1
430711 99430711 1001 86380 86390 1
430785 99430785 1001 86380 86390 1
431990 99431990 1001 86380 86390 1
431915 99431915 1001 86380 86390 1
432006 99432006 1001 86380 86390 1
431897 99431897 1001 86380 86390 1
431661 99431661 1001 86380 86390 1
432037 99432037 1001 86380 86390 1
431636 99431636 1001 86380 86390 1
431617 99431617 1001 86380 86390 1
431520 99431520 1001 86380 86390 1
431099 99431099 1001 86380 86390 1
431023 99431023 1001 86380 86390 1
432292 99432292 1001 86380 86390 1
432217 99432217 1001 86380 86390 1
432426 99432426 1001 86380 86390 1
432169 99432169 1001 86380 86390 1
432373 99432373 1001 86380 86390 1
433411 99433411 1001 86380 86390 1
433661 99433661 1001 86380 86390 1
433492 99433492 1001 86380 86390 1
433020 99433020 1001 86380 86390 1
433057 99433057 1001 86380 86390 1
433067 99433067 1001 86380 86390 1
432585 99432585 1001 86380 86390 1
433998 99433998 1001 86380 86390 1
434024 99434024 1001 86380 86390 1
433745 99433745 1001 86380 86390 1
433880 99433880 1001 86380 86390 1
435134 99435134 1001 86380 86390 1
435057 99435057 1001 86380 86390 1
435046 99435046 1001 86380 86390 1
435146 99435146 1001 86380 86390 1
435419 99435419 1001 86380 86390 1
435178 99435178 1001 86380 86390 1
434895 99434895 1001 86380 86390 1
434725 99434725 1001 86380 86390 1
434770 99434770 1001 86380 86390 1
434937 99434937 1001 86380 86390 1
434269 99434269 1001 86380 86390 1
434416 99434416 1001 86380 86390 1
434279 99434279 1001 86380 86390 1
434531 99434531 1001 86380 86390 1
435582 99435582 1001 86380 86390 1
435450 99435450 1001 86380 86390 1
435755 99435755 1001 86380 86390 1
436802 99436802 1001 86380 86390 1
437076 99437076 1001 86380 86390 1
437004 99437004 1001 86380 86390 1
437080 99437080 1001 86380 86390 1
437054 99437054 1001 86380 86390 1
436940 99436940 1001 86380 86390 1
436911 99436911 1001 86380 86390 1
436949 99436949 1001 86380 86390 1
436711 99436711 1001 86380 86390 1
436587 99436587 1001 86380 86390 1
436311 99436311 1001 86380 86390 1
436166 99436166 1001 86380 86390 1
435952 99435952 1001 86380 86390 1
437236 99437236 1001 86380 86390 1
437316 99437316 1001 86380 86390 1
437293 99437293 1001 86380 86390 1
437325 99437325 1001 86380 86390 1
437250 99437250 1001 86380 86390 1
437228 99437228 1001 86380 86390 1
437256 99437256 1001 86380 86390 1
300527 99300527 1001 86380 86390 1
300593 99300593 1001 86380 86390 1
300620 99300620 1001 86380 86390 1
300635 99300635 1001 86380 86390 1
300534 99300534 1001 86380 86390 1
300356 99300356 1001 86380 86390 1
300322 99300322 1001 86380 86390 1
300172 99300172 1001 86380 86390 1
300182 99300182 1001 86380 86390 1
300921 99300921 1001 86380 86390 1
300912 99300912 1001 86380 86390 1
301506 99301506 1001 86380 86390 1
301526 99301526 1001 86380 86390 1
301259 99301259 1001 86380 86390 1
300975 99300975 1001 86380 86390 1
300965 99300965 1001 86380 86390 1
301018 99301018 1001 86380 86390 1
300941 99300941 1001 86380 86390 1
301698 99301698 1001 86380 86390 1
301586 99301586 1001 86380 86390 1
301587 99301587 1001 86380 86390 1
302178 99302178 1001 86380 86390 1
301997 99301997 1001 86380 86390 1
301851 99301851 1001 86380 86390 1
301852 99301852 1001 86380 86390 1
301774 99301774 1001 86380 86390 1
301804 99301804 1001 86380 86390 1
301887 99301887 1001 86380 86390 1
303084 99303084 1001 86380 86390 1
303142 99303142 1001 86380 86390 1
302833 99302833 1001 86380 86390 1
302984 99302984 1001 86380 86390 1
302815 99302815 1001 86380 86390 1
302921 99302921 1001 86380 86390 1
302694 99302694 1001 86380 86390 1
302708 99302708 1001 86380 86390 1
302631 99302631 1001 86380 86390 1
302788 99302788 1001 86380 86390 1
302737 99302737 1001 86380 86390 1
302790 99302790 1001 86380 86390 1
303310 99303310 1001 86380 86390 1
303249 99303249 1001 86380 86390 1
303265 99303265 1001 86380 86390 1
303254 99303254 1001 86380 86390 1
303977 99303977 1001 86380 86390 1
303816 99303816 1001 86380 86390 1
303746 99303746 1001 86380 86390 1
303762 99303762 1001 86380 86390 1
303429 99303429 1001 86380 86390 1
303420 99303420 1001 86380 86390 1
303447 99303447 1001 86380 86390 1
303421 99303421 1001 86380 86390 1
303603 99303603 1001 86380 86390 1
303489 99303489 1001 86380 86390 1
303502 99303502 1001 86380 86390 1
304066 99304066 1001 86380 86390 1
304105 99304105 1001 86380 86390 1
304068 99304068 1001 86380 86390 1
304776 99304776 1001 86380 86390 1
304841 99304841 1001 86380 86390 1
304781 99304781 1001 86380 86390 1
304475 99304475 1001 86380 86390 1
304605 99304605 1001 86380 86390 1
304490 99304490 1001 86380 86390 1
304451 99304451 1001 86380 86390 1
304491 99304491 1001 86380 86390 1
304505 99304505 1001 86380 86390 1
304453 99304453 1001 86380 86390 1
304547 99304547 1001 86380 86390 1
304562 99304562 1001 86380 86390 1
304329 99304329 1001 86380 86390 1
304408 99304408 1001 86380 86390 1
304370 99304370 1001 86380 86390 1
304360 99304360 1001 86380 86390 1
304349 99304349 1001 86380 86390 1
305015 99305015 1001 86380 86390 1
304867 99304867 1001 86380 86390 1
305546 99305546 1001 86380 86390 1
305585 99305585 1001 86380 86390 1
305275 99305275 1001 86380 86390 1
305079 99305079 1001 86380 86390 1
305135 99305135 1001 86380 86390 1
305110 99305110 1001 86380 86390 1
305150 99305150 1001 86380 86390 1
305216 99305216 1001 86380 86390 1
500088 99500088 1001 86380 86390 1
500153 99500153 1001 86380 86390 1
500181 99500181 1001 86380 86390 1
500095 99500095 1001 86380 86390 1
500007 99500007 1001 86380 86390 1
500589 99500589 1001 86380 86390 1
500501 99500501 1001 86380 86390 1
500287 99500287 1001 86380 86390 1
500275 99500275 1001 86380 86390 1
500340 99500340 1001 86380 86390 1
500344 99500344 1001 86380 86390 1
501006 99501006 1001 86380 86390 1
500844 99500844 1001 86380 86390 1
501537 99501537 1001 86380 86390 1
501567 99501567 1001 86380 86390 1
501530 99501530 1001 86380 86390 1
501519 99501519 1001 86380 86390 1
501496 99501496 1001 86380 86390 1
501332 99501332 1001 86380 86390 1
501324 99501324 1001 86380 86390 1
501290 99501290 1001 86380 86390 1
501278 99501278 1001 86380 86390 1
501083 99501083 1001 86380 86390 1
501097 99501097 1001 86380 86390 1
501101 99501101 1001 86380 86390 1
501036 99501036 1001 86380 86390 1
501142 99501142 1001 86380 86390 1
501436 99501436 1001 86380 86390 1
501681 99501681 1001 86380 86390 1
501720 99501720 1001 86380 86390 1
501837 99501837 1001 86380 86390 1
501760 99501760 1001 86380 86390 1
501775 99501775 1001 86380 86390 1
501712 99501712 1001 86380 86390 1
501713 99501713 1001 86380 86390 1
501803 99501803 1001 86380 86390 1
502391 99502391 1001 86380 86390 1
502264 99502264 1001 86380 86390 1
502303 99502303 1001 86380 86390 1
502399 99502399 1001 86380 86390 1
502108 99502108 1001 86380 86390 1
502147 99502147 1001 86380 86390 1
501968 99501968 1001 86380 86390 1
501894 99501894 1001 86380 86390 1
501947 99501947 1001 86380 86390 1
502012 99502012 1001 86380 86390 1
502553 99502553 1001 86380 86390 1
502518 99502518 1001 86380 86390 1
502601 99502601 1001 86380 86390 1
503124 99503124 1001 86380 86390 1
503139 99503139 1001 86380 86390 1
503179 99503179 1001 86380 86390 1
503142 99503142 1001 86380 86390 1
503094 99503094 1001 86380 86390 1
503184 99503184 1001 86380 86390 1
502893 99502893 1001 86380 86390 1
502999 99502999 1001 86380 86390 1
502885 99502885 1001 86380 86390 1
502943 99502943 1001 86380 86390 1
502778 99502778 1001 86380 86390 1
502793 99502793 1001 86380 86390 1
502730 99502730 1001 86380 86390 1
502783 99502783 1001 86380 86390 1
502837 99502837 1001 86380 86390 1
502786 99502786 1001 86380 86390 1
502696 99502696 1001 86380 86390 1
504080 99504080 1001 86380 86390 1
504030 99504030 1001 86380 86390 1
504037 99504037 1001 86380 86390 1
504113 99504113 1001 86380 86390 1
503747 99503747 1001 86380 86390 1
503537 99503537 1001 86380 86390 1
503696 99503696 1001 86380 86390 1
503646 99503646 1001 86380 86390 1
503610 99503610 1001 86380 86390 1
504240 99504240 1001 86380 86390 1
504791 99504791 1001 86380 86390 1
504909 99504909 1001 86380 86390 1
504857 99504857 1001 86380 86390 1
504918 99504918 1001 86380 86390 1
504927 99504927 1001 86380 86390 1
504852 99504852 1001 86380 86390 1
504558 99504558 1001 86380 86390 1
504613 99504613 1001 86380 86390 1
504601 99504601 1001 86380 86390 1
504537 99504537 1001 86380 86390 1
504733 99504733 1001 86380 86390 1
504541 99504541 1001 86380 86390 1
504595 99504595 1001 86380 86390 1
504484 99504484 1001 86380 86390 1
504524 99504524 1001 86380 86390 1
504499 99504499 1001 86380 86390 1
504374 99504374 1001 86380 86390 1
504955 99504955 1001 86380 86390 1
505021 99505021 1001 86380 86390 1
504983 99504983 1001 86380 86390 1
504987 99504987 1001 86380 86390 1
505000 99505000 1001 86380 86390 1
505065 99505065 1001 86380 86390 1
505054 99505054 1001 86380 86390 1
505083 99505083 1001 86380 86390 1
505693 99505693 1001 86380 86390 1
505605 99505605 1001 86380 86390 1
505660 99505660 1001 86380 86390 1
505636 99505636 1001 86380 86390 1
505716 99505716 1001 86380 86390 1
505385 99505385 1001 86380 86390 1
505469 99505469 1001 86380 86390 1
505524 99505524 1001 86380 86390 1
505189 99505189 1001 86380 86390 1
505248 99505248 1001 86380 86390 1
505287 99505287 1001 86380 86390 1
505354 99505354 1001 86380 86390 1
505846 99505846 1001 86380 86390 1
505862 99505862 1001 86380 86390 1
505771 99505771 1001 86380 86390 1
505953 99505953 1001 86380 86390 1
505890 99505890 1001 86380 86390 1
505800 99505800 1001 86380 86390 1
505907 99505907 1001 86380 86390 1
505908 99505908 1001 86380 86390 1
506559 99506559 1001 86380 86390 1
506445 99506445 1001 86380 86390 1
506566 99506566 1001 86380 86390 1
506486 99506486 1001 86380 86390 1
506448 99506448 1001 86380 86390 1
506437 99506437 1001 86380 86390 1
506466 99506466 1001 86380 86390 1
506506 99506506 1001 86380 86390 1
506519 99506519 1001 86380 86390 1
506250 99506250 1001 86380 86390 1
506380 99506380 1001 86380 86390 1
506258 99506258 1001 86380 86390 1
506233 99506233 1001 86380 86390 1
506272 99506272 1001 86380 86390 1
505989 99505989 1001 86380 86390 1
506147 99506147 1001 86380 86390 1
506161 99506161 1001 86380 86390 1
506181 99506181 1001 86380 86390 1
506801 99506801 1001 86380 86390 1
506791 99506791 1001 86380 86390 1
506683 99506683 1001 86380 86390 1
507233 99507233 1001 86380 86390 1
507237 99507237 1001 86380 86390 1
507383 99507383 1001 86380 86390 1
507051 99507051 1001 86380 86390 1
507025 99507025 1001 86380 86390 1
507212 99507212 1001 86380 86390 1
506973 99506973 1001 86380 86390 1
506859 99506859 1001 86380 86390 1
506822 99506822 1001 86380 86390 1
506940 99506940 1001 86380 86390 1
506956 99506956 1001 86380 86390 1
507497 99507497 1001 86380 86390 1
507505 99507505 1001 86380 86390 1
507531 99507531 1001 86380 86390 1
507558 99507558 1001 86380 86390 1
507586 99507586 1001 86380 86390 1
508135 99508135 1001 86380 86390 1
508125 99508125 1001 86380 86390 1
508178 99508178 1001 86380 86390 1
508179 99508179 1001 86380 86390 1
508194 99508194 1001 86380 86390 1
508054 99508054 1001 86380 86390 1
507941 99507941 1001 86380 86390 1
507655 99507655 1001 86380 86390 1
507760 99507760 1001 86380 86390 1
508271 99508271 1001 86380 86390 1
508327 99508327 1001 86380 86390 1
508382 99508382 1001 86380 86390 1
508422 99508422 1001 86380 86390 1
508309 99508309 1001 86380 86390 1
508982 99508982 1001 86380 86390 1
508972 99508972 1001 86380 86390 1
509037 99509037 1001 86380 86390 1
508791 99508791 1001 86380 86390 1
508572 99508572 1001 86380 86390 1
508618 99508618 1001 86380 86390 1
508491 99508491 1001 86380 86390 1
509228 99509228 1001 86380 86390 1
509143 99509143 1001 86380 86390 1
509122 99509122 1001 86380 86390 1
509699 99509699 1001 86380 86390 1
509886 99509886 1001 86380 86390 1
509887 99509887 1001 86380 86390 1
509730 99509730 1001 86380 86390 1
509810 99509810 1001 86380 86390 1
509622 99509622 1001 86380 86390 1
509623 99509623 1001 86380 86390 1
509637 99509637 1001 86380 86390 1
509340 99509340 1001 86380 86390 1
509458 99509458 1001 86380 86390 1
509302 99509302 1001 86380 86390 1
509344 99509344 1001 86380 86390 1
509915 99509915 1001 86380 86390 1
509936 99509936 1001 86380 86390 1
510614 99510614 1001 86380 86390 1
510498 99510498 1001 86380 86390 1
510513 99510513 1001 86380 86390 1
510451 99510451 1001 86380 86390 1
510494 99510494 1001 86380 86390 1
510274 99510274 1001 86380 86390 1
510142 99510142 1001 86380 86390 1
510866 99510866 1001 86380 86390 1
510804 99510804 1001 86380 86390 1
510753 99510753 1001 86380 86390 1
511515 99511515 1001 86380 86390 1
511466 99511466 1001 86380 86390 1
511415 99511415 1001 86380 86390 1
511538 99511538 1001 86380 86390 1
511382 99511382 1001 86380 86390 1
511547 99511547 1001 86380 86390 1
511155 99511155 1001 86380 86390 1
511087 99511087 1001 86380 86390 1
511121 99511121 1001 86380 86390 1
511576 99511576 1001 86380 86390 1
511563 99511563 1001 86380 86390 1
511629 99511629 1001 86380 86390 1
511567 99511567 1001 86380 86390 1
511626 99511626 1001 86380 86390 1
512343 99512343 1001 86380 86390 1
512241 99512241 1001 86380 86390 1
512190 99512190 1001 86380 86390 1
512203 99512203 1001 86380 86390 1
512193 99512193 1001 86380 86390 1
512037 99512037 1001 86380 86390 1
512142 99512142 1001 86380 86390 1
512054 99512054 1001 86380 86390 1
511851 99511851 1001 86380 86390 1
511822 99511822 1001 86380 86390 1
512467 99512467 1001 86380 86390 1
512574 99512574 1001 86380 86390 1
512410 99512410 1001 86380 86390 1
512476 99512476 1001 86380 86390 1
512544 99512544 1001 86380 86390 1
513144 99513144 1001 86380 86390 1
513135 99513135 1001 86380 86390 1
513163 99513163 1001 86380 86390 1
513138 99513138 1001 86380 86390 1
513088 99513088 1001 86380 86390 1
512951 99512951 1001 86380 86390 1
512983 99512983 1001 86380 86390 1
512602 99512602 1001 86380 86390 1
513406 99513406 1001 86380 86390 1
513891 99513891 1001 86380 86390 1
514003 99514003 1001 86380 86390 1
513679 99513679 1001 86380 86390 1
513593 99513593 1001 86380 86390 1
514072 99514072 1001 86380 86390 1
514153 99514153 1001 86380 86390 1
514128 99514128 1001 86380 86390 1
514050 99514050 1001 86380 86390 1
514717 99514717 1001 86380 86390 1
514814 99514814 1001 86380 86390 1
514819 99514819 1001 86380 86390 1
514549 99514549 1001 86380 86390 1
514577 99514577 1001 86380 86390 1
514450 99514450 1001 86380 86390 1
514453 99514453 1001 86380 86390 1
514558 99514558 1001 86380 86390 1
514288 99514288 1001 86380 86390 1
514301 99514301 1001 86380 86390 1
514437 99514437 1001 86380 86390 1
515560 99515560 1001 86380 86390 1
515599 99515599 1001 86380 86390 1
515515 99515515 1001 86380 86390 1
515429 99515429 1001 86380 86390 1
515391 99515391 1001 86380 86390 1
515369 99515369 1001 86380 86390 1
515448 99515448 1001 86380 86390 1
515410 99515410 1001 86380 86390 1
515103 99515103 1001 86380 86390 1
515171 99515171 1001 86380 86390 1
515688 99515688 1001 86380 86390 1
515754 99515754 1001 86380 86390 1
515717 99515717 1001 86380 86390 1
515885 99515885 1001 86380 86390 1
516467 99516467 1001 86380 86390 1
516496 99516496 1001 86380 86390 1
516213 99516213 1001 86380 86390 1
516110 99516110 1001 86380 86390 1
516266 99516266 1001 86380 86390 1
516244 99516244 1001 86380 86390 1
516210 99516210 1001 86380 86390 1
516135 99516135 1001 86380 86390 1
516018 99516018 1001 86380 86390 1
515893 99515893 1001 86380 86390 1
515998 99515998 1001 86380 86390 1
516025 99516025 1001 86380 86390 1
516000 99516000 1001 86380 86390 1
516001 99516001 1001 86380 86390 1
516548 99516548 1001 86380 86390 1
516607 99516607 1001 86380 86390 1
516698 99516698 1001 86380 86390 1
517161 99517161 1001 86380 86390 1
517252 99517252 1001 86380 86390 1
517293 99517293 1001 86380 86390 1
516783 99516783 1001 86380 86390 1
517400 99517400 1001 86380 86390 1
517535 99517535 1001 86380 86390 1
517539 99517539 1001 86380 86390 1
518140 99518140 1001 86380 86390 1
518066 99518066 1001 86380 86390 1
518016 99518016 1001 86380 86390 1
518108 99518108 1001 86380 86390 1
517781 99517781 1001 86380 86390 1
517891 99517891 1001 86380 86390 1
517673 99517673 1001 86380 86390 1
517664 99517664 1001 86380 86390 1
517690 99517690 1001 86380 86390 1
517665 99517665 1001 86380 86390 1
518340 99518340 1001 86380 86390 1
518829 99518829 1001 86380 86390 1
518920 99518920 1001 86380 86390 1
518986 99518986 1001 86380 86390 1
518644 99518644 1001 86380 86390 1
518699 99518699 1001 86380 86390 1
518676 99518676 1001 86380 86390 1
518756 99518756 1001 86380 86390 1
518575 99518575 1001 86380 86390 1
518526 99518526 1001 86380 86390 1
518370 99518370 1001 86380 86390 1
518415 99518415 1001 86380 86390 1
518428 99518428 1001 86380 86390 1
518376 99518376 1001 86380 86390 1
518404 99518404 1001 86380 86390 1
518483 99518483 1001 86380 86390 1
519029 99519029 1001 86380 86390 1
519558 99519558 1001 86380 86390 1
519417 99519417 1001 86380 86390 1
519525 99519525 1001 86380 86390 1
519592 99519592 1001 86380 86390 1
519424 99519424 1001 86380 86390 1
519439 99519439 1001 86380 86390 1
519262 99519262 1001 86380 86390 1
519993 99519993 1001 86380 86390 1
519825 99519825 1001 86380 86390 1
519815 99519815 1001 86380 86390 1
520292 99520292 1001 86380 86390 1
520321 99520321 1001 86380 86390 1
520354 99520354 1001 86380 86390 1
520381 99520381 1001 86380 86390 1
520394 99520394 1001 86380 86390 1
520101 99520101 1001 86380 86390 1
520079 99520079 1001 86380 86390 1
520222 99520222 1001 86380 86390 1
520717 99520717 1001 86380 86390 1
520782 99520782 1001 86380 86390 1
520783 99520783 1001 86380 86390 1
521316 99521316 1001 86380 86390 1
521223 99521223 1001 86380 86390 1
521200 99521200 1001 86380 86390 1
521005 99521005 1001 86380 86390 1
520929 99520929 1001 86380 86390 1
520894 99520894 1001 86380 86390 1
521038 99521038 1001 86380 86390 1
521543 99521543 1001 86380 86390 1
521596 99521596 1001 86380 86390 1
521495 99521495 1001 86380 86390 1
521591 99521591 1001 86380 86390 1
522245 99522245 1001 86380 86390 1
522131 99522131 1001 86380 86390 1
522119 99522119 1001 86380 86390 1
522278 99522278 1001 86380 86390 1
522147 99522147 1001 86380 86390 1
522212 99522212 1001 86380 86390 1
522252 99522252 1001 86380 86390 1
522214 99522214 1001 86380 86390 1
522076 99522076 1001 86380 86390 1
521988 99521988 1001 86380 86390 1
521963 99521963 1001 86380 86390 1
521915 99521915 1001 86380 86390 1
521805 99521805 1001 86380 86390 1
521871 99521871 1001 86380 86390 1
521846 99521846 1001 86380 86390 1
521680 99521680 1001 86380 86390 1
522393 99522393 1001 86380 86390 1
522463 99522463 1001 86380 86390 1
522414 99522414 1001 86380 86390 1
522364 99522364 1001 86380 86390 1
522339 99522339 1001 86380 86390 1
523101 99523101 1001 86380 86390 1
522935 99522935 1001 86380 86390 1
522862 99522862 1001 86380 86390 1
522500 99522500 1001 86380 86390 1
522676 99522676 1001 86380 86390 1
522665 99522665 1001 86380 86390 1
523182 99523182 1001 86380 86390 1
523195 99523195 1001 86380 86390 1
523247 99523247 1001 86380 86390 1
523190 99523190 1001 86380 86390 1
523819 99523819 1001 86380 86390 1
523548 99523548 1001 86380 86390 1
523667 99523667 1001 86380 86390 1
523622 99523622 1001 86380 86390 1
523357 99523357 1001 86380 86390 1
523525 99523525 1001 86380 86390 1
523474 99523474 1001 86380 86390 1
523349 99523349 1001 86380 86390 1
524090 99524090 1001 86380 86390 1
524130 99524130 1001 86380 86390 1
523950 99523950 1001 86380 86390 1
524527 99524527 1001 86380 86390 1
524544 99524544 1001 86380 86390 1
524296 99524296 1001 86380 86390 1
524260 99524260 1001 86380 86390 1
524873 99524873 1001 86380 86390 1
524876 99524876 1001 86380 86390 1
524878 99524878 1001 86380 86390 1
524828 99524828 1001 86380 86390 1
524906 99524906 1001 86380 86390 1
524958 99524958 1001 86380 86390 1
524830 99524830 1001 86380 86390 1
525570 99525570 1001 86380 86390 1
525398 99525398 1001 86380 86390 1
525476 99525476 1001 86380 86390 1
525477 99525477 1001 86380 86390 1
525402 99525402 1001 86380 86390 1
525371 99525371 1001 86380 86390 1
524991 99524991 1001 86380 86390 1
525073 99525073 1001 86380 86390 1
525012 99525012 1001 86380 86390 1
524988 99524988 1001 86380 86390 1
525739 99525739 1001 86380 86390 1
526391 99526391 1001 86380 86390 1
526232 99526232 1001 86380 86390 1
526396 99526396 1001 86380 86390 1
526405 99526405 1001 86380 86390 1
526289 99526289 1001 86380 86390 1
526265 99526265 1001 86380 86390 1
526305 99526305 1001 86380 86390 1
526371 99526371 1001 86380 86390 1
526180 99526180 1001 86380 86390 1
526201 99526201 1001 86380 86390 1
526022 99526022 1001 86380 86390 1
525996 99525996 1001 86380 86390 1
525894 99525894 1001 86380 86390 1
525937 99525937 1001 86380 86390 1
525860 99525860 1001 86380 86390 1
526007 99526007 1001 86380 86390 1
525813 99525813 1001 86380 86390 1
526577 99526577 1001 86380 86390 1
526474 99526474 1001 86380 86390 1
526565 99526565 1001 86380 86390 1
526617 99526617 1001 86380 86390 1
526514 99526514 1001 86380 86390 1
526490 99526490 1001 86380 86390 1
526503 99526503 1001 86380 86390 1
526531 99526531 1001 86380 86390 1
527219 99527219 1001 86380 86390 1
527224 99527224 1001 86380 86390 1
527131 99527131 1001 86380 86390 1
527146 99527146 1001 86380 86390 1
526966 99526966 1001 86380 86390 1
526969 99526969 1001 86380 86390 1
526944 99526944 1001 86380 86390 1
526959 99526959 1001 86380 86390 1
526908 99526908 1001 86380 86390 1
527025 99527025 1001 86380 86390 1
526950 99526950 1001 86380 86390 1
526828 99526828 1001 86380 86390 1
526715 99526715 1001 86380 86390 1
526651 99526651 1001 86380 86390 1
526821 99526821 1001 86380 86390 1
526834 99526834 1001 86380 86390 1
527277 99527277 1001 86380 86390 1
527251 99527251 1001 86380 86390 1
527413 99527413 1001 86380 86390 1
527999 99527999 1001 86380 86390 1
528029 99528029 1001 86380 86390 1
528053 99528053 1001 86380 86390 1
528062 99528062 1001 86380 86390 1
527905 99527905 1001 86380 86390 1
527806 99527806 1001 86380 86390 1
527797 99527797 1001 86380 86390 1
527710 99527710 1001 86380 86390 1
527762 99527762 1001 86380 86390 1
527775 99527775 1001 86380 86390 1
527672 99527672 1001 86380 86390 1
527577 99527577 1001 86380 86390 1
527526 99527526 1001 86380 86390 1
527658 99527658 1001 86380 86390 1
528189 99528189 1001 86380 86390 1
528086 99528086 1001 86380 86390 1
528139 99528139 1001 86380 86390 1
528105 99528105 1001 86380 86390 1
528132 99528132 1001 86380 86390 1
528236 99528236 1001 86380 86390 1
528736 99528736 1001 86380 86390 1
528619 99528619 1001 86380 86390 1
528649 99528649 1001 86380 86390 1
528666 99528666 1001 86380 86390 1
528643 99528643 1001 86380 86390 1
528359 99528359 1001 86380 86390 1
528463 99528463 1001 86380 86390 1
528440 99528440 1001 86380 86390 1
528479 99528479 1001 86380 86390 1
528967 99528967 1001 86380 86390 1
528931 99528931 1001 86380 86390 1
529074 99529074 1001 86380 86390 1
528972 99528972 1001 86380 86390 1
529578 99529578 1001 86380 86390 1
529423 99529423 1001 86380 86390 1
529324 99529324 1001 86380 86390 1
529390 99529390 1001 86380 86390 1
529211 99529211 1001 86380 86390 1
529224 99529224 1001 86380 86390 1
529228 99529228 1001 86380 86390 1
529204 99529204 1001 86380 86390 1
529155 99529155 1001 86380 86390 1
529208 99529208 1001 86380 86390 1
529299 99529299 1001 86380 86390 1
529261 99529261 1001 86380 86390 1
529300 99529300 1001 86380 86390 1
529750 99529750 1001 86380 86390 1
529906 99529906 1001 86380 86390 1
529766 99529766 1001 86380 86390 1
529818 99529818 1001 86380 86390 1
529770 99529770 1001 86380 86390 1
529758 99529758 1001 86380 86390 1
529900 99529900 1001 86380 86390 1
529851 99529851 1001 86380 86390 1
529761 99529761 1001 86380 86390 1
529918 99529918 1001 86380 86390 1
530553 99530553 1001 86380 86390 1
530466 99530466 1001 86380 86390 1
530479 99530479 1001 86380 86390 1
530527 99530527 1001 86380 86390 1
530408 99530408 1001 86380 86390 1
530169 99530169 1001 86380 86390 1
530290 99530290 1001 86380 86390 1
530317 99530317 1001 86380 86390 1
530241 99530241 1001 86380 86390 1
530141 99530141 1001 86380 86390 1
530051 99530051 1001 86380 86390 1
530091 99530091 1001 86380 86390 1
529941 99529941 1001 86380 86390 1
530060 99530060 1001 86380 86390 1
530138 99530138 1001 86380 86390 1
530602 99530602 1001 86380 86390 1
531316 99531316 1001 86380 86390 1
531265 99531265 1001 86380 86390 1
531254 99531254 1001 86380 86390 1
531098 99531098 1001 86380 86390 1
530984 99530984 1001 86380 86390 1
531018 99531018 1001 86380 86390 1
530875 99530875 1001 86380 86390 1
530825 99530825 1001 86380 86390 1
530892 99530892 1001 86380 86390 1
530829 99530829 1001 86380 86390 1
531535 99531535 1001 86380 86390 1
531476 99531476 1001 86380 86390 1
532051 99532051 1001 86380 86390 1
532013 99532013 1001 86380 86390 1
532005 99532005 1001 86380 86390 1
532071 99532071 1001 86380 86390 1
532163 99532163 1001 86380 86390 1
531902 99531902 1001 86380 86390 1
531944 99531944 1001 86380 86390 1
531895 99531895 1001 86380 86390 1
531638 99531638 1001 86380 86390 1
531619 99531619 1001 86380 86390 1
532257 99532257 1001 86380 86390 1
532260 99532260 1001 86380 86390 1
532381 99532381 1001 86380 86390 1
532227 99532227 1001 86380 86390 1
532841 99532841 1001 86380 86390 1
532883 99532883 1001 86380 86390 1
533026 99533026 1001 86380 86390 1
532424 99532424 1001 86380 86390 1
532581 99532581 1001 86380 86390 1
532610 99532610 1001 86380 86390 1
533107 99533107 1001 86380 86390 1
533056 99533056 1001 86380 86390 1
533199 99533199 1001 86380 86390 1
533214 99533214 1001 86380 86390 1
533774 99533774 1001 86380 86390 1
533737 99533737 1001 86380 86390 1
533652 99533652 1001 86380 86390 1
533278 99533278 1001 86380 86390 1
533408 99533408 1001 86380 86390 1
533434 99533434 1001 86380 86390 1
533422 99533422 1001 86380 86390 1
533371 99533371 1001 86380 86390 1
533338 99533338 1001 86380 86390 1
533921 99533921 1001 86380 86390 1
533912 99533912 1001 86380 86390 1
533942 99533942 1001 86380 86390 1
533981 99533981 1001 86380 86390 1
533996 99533996 1001 86380 86390 1
533879 99533879 1001 86380 86390 1
533919 99533919 1001 86380 86390 1
534647 99534647 1001 86380 86390 1
534509 99534509 1001 86380 86390 1
534440 99534440 1001 86380 86390 1
534103 99534103 1001 86380 86390 1
534260 99534260 1001 86380 86390 1
534242 99534242 1001 86380 86390 1
534243 99534243 1001 86380 86390 1
534875 99534875 1001 86380 86390 1
535413 99535413 1001 86380 86390 1
535487 99535487 1001 86380 86390 1
535393 99535393 1001 86380 86390 1
535227 99535227 1001 86380 86390 1
535253 99535253 1001 86380 86390 1
535269 99535269 1001 86380 86390 1
535667 99535667 1001 86380 86390 1
535528 99535528 1001 86380 86390 1
535542 99535542 1001 86380 86390 1
535529 99535529 1001 86380 86390 1
535530 99535530 1001 86380 86390 1
535701 99535701 1001 86380 86390 1
536208 99536208 1001 86380 86390 1
536145 99536145 1001 86380 86390 1
536237 99536237 1001 86380 86390 1
536314 99536314 1001 86380 86390 1
536320 99536320 1001 86380 86390 1
536283 99536283 1001 86380 86390 1
536245 99536245 1001 86380 86390 1
536220 99536220 1001 86380 86390 1
535989 99535989 1001 86380 86390 1
536080 99536080 1001 86380 86390 1
536074 99536074 1001 86380 86390 1
536117 99536117 1001 86380 86390 1
535751 99535751 1001 86380 86390 1
535881 99535881 1001 86380 86390 1
536404 99536404 1001 86380 86390 1
536418 99536418 1001 86380 86390 1
537139 99537139 1001 86380 86390 1
537018 99537018 1001 86380 86390 1
536792 99536792 1001 86380 86390 1
536870 99536870 1001 86380 86390 1
536896 99536896 1001 86380 86390 1
536859 99536859 1001 86380 86390 1
536737 99536737 1001 86380 86390 1
537240 99537240 1001 86380 86390 1
537313 99537313 1001 86380 86390 1
537796 99537796 1001 86380 86390 1
537822 99537822 1001 86380 86390 1
537861 99537861 1001 86380 86390 1
537972 99537972 1001 86380 86390 1
537776 99537776 1001 86380 86390 1
537739 99537739 1001 86380 86390 1
537612 99537612 1001 86380 86390 1
537398 99537398 1001 86380 86390 1
538054 99538054 1001 86380 86390 1
538784 99538784 1001 86380 86390 1
538641 99538641 1001 86380 86390 1
538761 99538761 1001 86380 86390 1
538645 99538645 1001 86380 86390 1
538429 99538429 1001 86380 86390 1
538404 99538404 1001 86380 86390 1
538208 99538208 1001 86380 86390 1
538197 99538197 1001 86380 86390 1
538321 99538321 1001 86380 86390 1
538864 99538864 1001 86380 86390 1
538982 99538982 1001 86380 86390 1
538934 99538934 1001 86380 86390 1
539557 99539557 1001 86380 86390 1
539629 99539629 1001 86380 86390 1
539374 99539374 1001 86380 86390 1
539391 99539391 1001 86380 86390 1
539165 99539165 1001 86380 86390 1
539142 99539142 1001 86380 86390 1
539067 99539067 1001 86380 86390 1
539184 99539184 1001 86380 86390 1
539198 99539198 1001 86380 86390 1
539833 99539833 1001 86380 86390 1
539705 99539705 1001 86380 86390 1
539667 99539667 1001 86380 86390 1
539745 99539745 1001 86380 86390 1
539746 99539746 1001 86380 86390 1
540355 99540355 1001 86380 86390 1
540284 99540284 1001 86380 86390 1
540159 99540159 1001 86380 86390 1
540062 99540062 1001 86380 86390 1
539983 99539983 1001 86380 86390 1
540051 99540051 1001 86380 86390 1
539962 99539962 1001 86380 86390 1
540585 99540585 1001 86380 86390 1
540663 99540663 1001 86380 86390 1
540958 99540958 1001 86380 86390 1
540887 99540887 1001 86380 86390 1
541083 99541083 1001 86380 86390 1
541019 99541019 1001 86380 86390 1
541033 99541033 1001 86380 86390 1
541022 99541022 1001 86380 86390 1
540711 99540711 1001 86380 86390 1
540810 99540810 1001 86380 86390 1
540850 99540850 1001 86380 86390 1
540722 99540722 1001 86380 86390 1
540673 99540673 1001 86380 86390 1
541474 99541474 1001 86380 86390 1
541488 99541488 1001 86380 86390 1
542086 99542086 1001 86380 86390 1
542047 99542047 1001 86380 86390 1
542099 99542099 1001 86380 86390 1
542023 99542023 1001 86380 86390 1
541936 99541936 1001 86380 86390 1
541784 99541784 1001 86380 86390 1
541521 99541521 1001 86380 86390 1
541601 99541601 1001 86380 86390 1
542195 99542195 1001 86380 86390 1
542910 99542910 1001 86380 86390 1
542833 99542833 1001 86380 86390 1
542863 99542863 1001 86380 86390 1
542838 99542838 1001 86380 86390 1
542750 99542750 1001 86380 86390 1
542790 99542790 1001 86380 86390 1
542653 99542653 1001 86380 86390 1
542711 99542711 1001 86380 86390 1
542739 99542739 1001 86380 86390 1
542521 99542521 1001 86380 86390 1
542393 99542393 1001 86380 86390 1
542368 99542368 1001 86380 86390 1
542331 99542331 1001 86380 86390 1
542515 99542515 1001 86380 86390 1
542399 99542399 1001 86380 86390 1
543073 99543073 1001 86380 86390 1
543069 99543069 1001 86380 86390 1
543709 99543709 1001 86380 86390 1
543679 99543679 1001 86380 86390 1
543362 99543362 1001 86380 86390 1
543216 99543216 1001 86380 86390 1
543217 99543217 1001 86380 86390 1
543219 99543219 1001 86380 86390 1
543168 99543168 1001 86380 86390 1
543260 99543260 1001 86380 86390 1
543286 99543286 1001 86380 86390 1
543351 99543351 1001 86380 86390 1
543300 99543300 1001 86380 86390 1
543833 99543833 1001 86380 86390 1
543902 99543902 1001 86380 86390 1
543903 99543903 1001 86380 86390 1
543845 99543845 1001 86380 86390 1
544456 99544456 1001 86380 86390 1
544490 99544490 1001 86380 86390 1
544466 99544466 1001 86380 86390 1
544558 99544558 1001 86380 86390 1
544520 99544520 1001 86380 86390 1
544384 99544384 1001 86380 86390 1
544333 99544333 1001 86380 86390 1
544260 99544260 1001 86380 86390 1
544262 99544262 1001 86380 86390 1
544108 99544108 1001 86380 86390 1
543997 99543997 1001 86380 86390 1
401437 678 1001 7440 12417 1
520584 1044 1001 41553 41652 1
534358 891 1001 55574 55873 1
400089 99400089 1001 86380 86390 1
400180 99400180 1001 86380 86390 1
400257 99400257 1001 86380 86390 1
400659 99400659 1001 86380 86390 1
400810 99400810 1001 86380 86390 1
401037 99401037 1001 86380 86390 1
401179 99401179 1001 86380 86390 1
401312 99401312 1001 86380 86390 1
401346 99401346 1001 86380 86390 1
401538 99401538 1001 86380 86390 1
401627 99401627 1001 86380 86390 1
401991 99401991 1001 86380 86390 1
402063 99402063 1001 86380 86390 1
402224 99402224 1001 86380 86390 1
402470 99402470 1001 86380 86390 1
402539 99402539 1001 86380 86390 1
403011 99403011 1001 86380 86390 1
403202 99403202 1001 86380 86390 1
403124 99403124 1001 86380 86390 1
403462 99403462 1001 86380 86390 1
403557 99403557 1001 86380 86390 1
403848 99403848 1001 86380 86390 1
403832 99403832 1001 86380 86390 1
404026 99404026 1001 86380 86390 1
403985 99403985 1001 86380 86390 1
404227 99404227 1001 86380 86390 1
404429 99404429 1001 86380 86390 1
404464 99404464 1001 86380 86390 1
404610 99404610 1001 86380 86390 1
404702 99404702 1001 86380 86390 1
404951 99404951 1001 86380 86390 1
404919 99404919 1001 86380 86390 1
405002 99405002 1001 86380 86390 1
405031 99405031 1001 86380 86390 1
405086 99405086 1001 86380 86390 1
405206 99405206 1001 86380 86390 1
405406 99405406 1001 86380 86390 1
405390 99405390 1001 86380 86390 1
405507 99405507 1001 86380 86390 1
405619 99405619 1001 86380 86390 1
405729 99405729 1001 86380 86390 1
405758 99405758 1001 86380 86390 1
405814 99405814 1001 86380 86390 1
405837 99405837 1001 86380 86390 1
405826 99405826 1001 86380 86390 1
405949 99405949 1001 86380 86390 1
406192 99406192 1001 86380 86390 1
406263 99406263 1001 86380 86390 1
406357 99406357 1001 86380 86390 1
406424 99406424 1001 86380 86390 1
406474 99406474 1001 86380 86390 1
406506 99406506 1001 86380 86390 1
406520 99406520 1001 86380 86390 1
406643 99406643 1001 86380 86390 1
406660 99406660 1001 86380 86390 1
407669 99407669 1001 86380 86390 1
407617 99407617 1001 86380 86390 1
407835 99407835 1001 86380 86390 1
407989 99407989 1001 86380 86390 1
408087 99408087 1001 86380 86390 1
408045 99408045 1001 86380 86390 1
408015 99408015 1001 86380 86390 1
408178 99408178 1001 86380 86390 1
408156 99408156 1001 86380 86390 1
409118 99409118 1001 86380 86390 1
409077 99409077 1001 86380 86390 1
409092 99409092 1001 86380 86390 1
409216 99409216 1001 86380 86390 1
409480 99409480 1001 86380 86390 1
409438 99409438 1001 86380 86390 1
409621 99409621 1001 86380 86390 1
409665 99409665 1001 86380 86390 1
410031 99410031 1001 86380 86390 1
410144 99410144 1001 86380 86390 1
410306 99410306 1001 86380 86390 1
410480 99410480 1001 86380 86390 1
410698 99410698 1001 86380 86390 1
410884 99410884 1001 86380 86390 1
410852 99410852 1001 86380 86390 1
410998 99410998 1001 86380 86390 1
411030 99411030 1001 86380 86390 1
411232 99411232 1001 86380 86390 1
411318 99411318 1001 86380 86390 1
411378 99411378 1001 86380 86390 1
411476 99411476 1001 86380 86390 1
411587 99411587 1001 86380 86390 1
411848 99411848 1001 86380 86390 1
411797 99411797 1001 86380 86390 1
411781 99411781 1001 86380 86390 1
411883 99411883 1001 86380 86390 1
413458 99413458 1001 86380 86390 1
413466 99413466 1001 86380 86390 1
413063 99413063 1001 86380 86390 1
413179 99413179 1001 86380 86390 1
412748 99412748 1001 86380 86390 1
412731 99412731 1001 86380 86390 1
412524 99412524 1001 86380 86390 1
413804 99413804 1001 86380 86390 1
413840 99413840 1001 86380 86390 1
414100 99414100 1001 86380 86390 1
413707 99413707 1001 86380 86390 1
414056 99414056 1001 86380 86390 1
414057 99414057 1001 86380 86390 1
414971 99414971 1001 86380 86390 1
415049 99415049 1001 86380 86390 1
414634 99414634 1001 86380 86390 1
414232 99414232 1001 86380 86390 1
414137 99414137 1001 86380 86390 1
415548 99415548 1001 86380 86390 1
415697 99415697 1001 86380 86390 1
416596 99416596 1001 86380 86390 1
416808 99416808 1001 86380 86390 1
416751 99416751 1001 86380 86390 1
416524 99416524 1001 86380 86390 1
416301 99416301 1001 86380 86390 1
416310 99416310 1001 86380 86390 1
416154 99416154 1001 86380 86390 1
415932 99415932 1001 86380 86390 1
415787 99415787 1001 86380 86390 1
415822 99415822 1001 86380 86390 1
416132 99416132 1001 86380 86390 1
416135 99416135 1001 86380 86390 1
415721 99415721 1001 86380 86390 1
417078 99417078 1001 86380 86390 1
417126 99417126 1001 86380 86390 1
417190 99417190 1001 86380 86390 1
417307 99417307 1001 86380 86390 1
417455 99417455 1001 86380 86390 1
417515 99417515 1001 86380 86390 1
418556 99418556 1001 86380 86390 1
418135 99418135 1001 86380 86390 1
418040 99418040 1001 86380 86390 1
418430 99418430 1001 86380 86390 1
417645 99417645 1001 86380 86390 1
418023 99418023 1001 86380 86390 1
417867 99417867 1001 86380 86390 1
419161 99419161 1001 86380 86390 1
419112 99419112 1001 86380 86390 1
418918 99418918 1001 86380 86390 1
419119 99419119 1001 86380 86390 1
420330 99420330 1001 86380 86390 1
420073 99420073 1001 86380 86390 1
420375 99420375 1001 86380 86390 1
420049 99420049 1001 86380 86390 1
419743 99419743 1001 86380 86390 1
419767 99419767 1001 86380 86390 1
419402 99419402 1001 86380 86390 1
419492 99419492 1001 86380 86390 1
419582 99419582 1001 86380 86390 1
419583 99419583 1001 86380 86390 1
420676 99420676 1001 86380 86390 1
420515 99420515 1001 86380 86390 1
420668 99420668 1001 86380 86390 1
421865 99421865 1001 86380 86390 1
421781 99421781 1001 86380 86390 1
421857 99421857 1001 86380 86390 1
421914 99421914 1001 86380 86390 1
421484 99421484 1001 86380 86390 1
421550 99421550 1001 86380 86390 1
421673 99421673 1001 86380 86390 1
421331 99421331 1001 86380 86390 1
421304 99421304 1001 86380 86390 1
421365 99421365 1001 86380 86390 1
421240 99421240 1001 86380 86390 1
420841 99420841 1001 86380 86390 1
420952 99420952 1001 86380 86390 1
422378 99422378 1001 86380 86390 1
422497 99422497 1001 86380 86390 1
423461 99423461 1001 86380 86390 1
423581 99423581 1001 86380 86390 1
423647 99423647 1001 86380 86390 1
423004 99423004 1001 86380 86390 1
423289 99423289 1001 86380 86390 1
422748 99422748 1001 86380 86390 1
422838 99422838 1001 86380 86390 1
423938 99423938 1001 86380 86390 1
423873 99423873 1001 86380 86390 1
424755 99424755 1001 86380 86390 1
424762 99424762 1001 86380 86390 1
424833 99424833 1001 86380 86390 1
424495 99424495 1001 86380 86390 1
424318 99424318 1001 86380 86390 1
424478 99424478 1001 86380 86390 1
424182 99424182 1001 86380 86390 1
425797 99425797 1001 86380 86390 1
425474 99425474 1001 86380 86390 1
425610 99425610 1001 86380 86390 1
425633 99425633 1001 86380 86390 1
425566 99425566 1001 86380 86390 1
425448 99425448 1001 86380 86390 1
425480 99425480 1001 86380 86390 1
425752 99425752 1001 86380 86390 1
425791 99425791 1001 86380 86390 1
426745 99426745 1001 86380 86390 1
426699 99426699 1001 86380 86390 1
426899 99426899 1001 86380 86390 1
426752 99426752 1001 86380 86390 1
427069 99427069 1001 86380 86390 1
426400 99426400 1001 86380 86390 1
426243 99426243 1001 86380 86390 1
427292 99427292 1001 86380 86390 1
428566 99428566 1001 86380 86390 1
428497 99428497 1001 86380 86390 1
428671 99428671 1001 86380 86390 1
428678 99428678 1001 86380 86390 1
428550 99428550 1001 86380 86390 1
428511 99428511 1001 86380 86390 1
428007 99428007 1001 86380 86390 1
428217 99428217 1001 86380 86390 1
427692 99427692 1001 86380 86390 1
427818 99427818 1001 86380 86390 1
427895 99427895 1001 86380 86390 1
428767 99428767 1001 86380 86390 1
429076 99429076 1001 86380 86390 1
428904 99428904 1001 86380 86390 1
428983 99428983 1001 86380 86390 1
429776 99429776 1001 86380 86390 1
429857 99429857 1001 86380 86390 1
429664 99429664 1001 86380 86390 1
429809 99429809 1001 86380 86390 1
429886 99429886 1001 86380 86390 1
429723 99429723 1001 86380 86390 1
429248 99429248 1001 86380 86390 1
429398 99429398 1001 86380 86390 1
429488 99429488 1001 86380 86390 1
430609 99430609 1001 86380 86390 1
430389 99430389 1001 86380 86390 1
430807 99430807 1001 86380 86390 1
431870 99431870 1001 86380 86390 1
431703 99431703 1001 86380 86390 1
431583 99431583 1001 86380 86390 1
431359 99431359 1001 86380 86390 1
431494 99431494 1001 86380 86390 1
431415 99431415 1001 86380 86390 1
431369 99431369 1001 86380 86390 1
431450 99431450 1001 86380 86390 1
431280 99431280 1001 86380 86390 1
431126 99431126 1001 86380 86390 1
431236 99431236 1001 86380 86390 1
430945 99430945 1001 86380 86390 1
432123 99432123 1001 86380 86390 1
432245 99432245 1001 86380 86390 1
432383 99432383 1001 86380 86390 1
432210 99432210 1001 86380 86390 1
432106 99432106 1001 86380 86390 1
433586 99433586 1001 86380 86390 1
433099 99433099 1001 86380 86390 1
433241 99433241 1001 86380 86390 1
432970 99432970 1001 86380 86390 1
432931 99432931 1001 86380 86390 1
432748 99432748 1001 86380 86390 1
432774 99432774 1001 86380 86390 1
432588 99432588 1001 86380 86390 1
432783 99432783 1001 86380 86390 1
433792 99433792 1001 86380 86390 1
434070 99434070 1001 86380 86390 1
435345 99435345 1001 86380 86390 1
434765 99434765 1001 86380 86390 1
434809 99434809 1001 86380 86390 1
434427 99434427 1001 86380 86390 1
434289 99434289 1001 86380 86390 1
434249 99434249 1001 86380 86390 1
435701 99435701 1001 86380 86390 1
435501 99435501 1001 86380 86390 1
435565 99435565 1001 86380 86390 1
436953 99436953 1001 86380 86390 1
436879 99436879 1001 86380 86390 1
436727 99436727 1001 86380 86390 1
435951 99435951 1001 86380 86390 1
436069 99436069 1001 86380 86390 1
435930 99435930 1001 86380 86390 1
436276 99436276 1001 86380 86390 1
436161 99436161 1001 86380 86390 1
435896 99435896 1001 86380 86390 1
300639 99300639 1001 86380 86390 1
300392 99300392 1001 86380 86390 1
300431 99300431 1001 86380 86390 1
300160 99300160 1001 86380 86390 1
300209 99300209 1001 86380 86390 1
300222 99300222 1001 86380 86390 1
300739 99300739 1001 86380 86390 1
300834 99300834 1001 86380 86390 1
300783 99300783 1001 86380 86390 1
300849 99300849 1001 86380 86390 1
300914 99300914 1001 86380 86390 1
300865 99300865 1001 86380 86390 1
300802 99300802 1001 86380 86390 1
300737 99300737 1001 86380 86390 1
301521 99301521 1001 86380 86390 1
301483 99301483 1001 86380 86390 1
301535 99301535 1001 86380 86390 1
301420 99301420 1001 86380 86390 1
301146 99301146 1001 86380 86390 1
301276 99301276 1001 86380 86390 1
301333 99301333 1001 86380 86390 1
301029 99301029 1001 86380 86390 1
300996 99300996 1001 86380 86390 1
301708 99301708 1001 86380 86390 1
301666 99301666 1001 86380 86390 1
302229 99302229 1001 86380 86390 1
302286 99302286 1001 86380 86390 1
302275 99302275 1001 86380 86390 1
301994 99301994 1001 86380 86390 1
302139 99302139 1001 86380 86390 1
302142 99302142 1001 86380 86390 1
302158 99302158 1001 86380 86390 1
302056 99302056 1001 86380 86390 1
301799 99301799 1001 86380 86390 1
301790 99301790 1001 86380 86390 1
301907 99301907 1001 86380 86390 1
301850 99301850 1001 86380 86390 1
302482 99302482 1001 86380 86390 1
302537 99302537 1001 86380 86390 1
302448 99302448 1001 86380 86390 1
302399 99302399 1001 86380 86390 1
302479 99302479 1001 86380 86390 1
302964 99302964 1001 86380 86390 1
302926 99302926 1001 86380 86390 1
302908 99302908 1001 86380 86390 1
302678 99302678 1001 86380 86390 1
302770 99302770 1001 86380 86390 1
303362 99303362 1001 86380 86390 1
303224 99303224 1001 86380 86390 1
303252 99303252 1001 86380 86390 1
303892 99303892 1001 86380 86390 1
304011 99304011 1001 86380 86390 1
303859 99303859 1001 86380 86390 1
303662 99303662 1001 86380 86390 1
303636 99303636 1001 86380 86390 1
303670 99303670 1001 86380 86390 1
303475 99303475 1001 86380 86390 1
304186 99304186 1001 86380 86390 1
304101 99304101 1001 86380 86390 1
304832 99304832 1001 86380 86390 1
304840 99304840 1001 86380 86390 1
304765 99304765 1001 86380 86390 1
304577 99304577 1001 86380 86390 1
304635 99304635 1001 86380 86390 1
304278 99304278 1001 86380 86390 1
304347 99304347 1001 86380 86390 1
304289 99304289 1001 86380 86390 1
304367 99304367 1001 86380 86390 1
304897 99304897 1001 86380 86390 1
305016 99305016 1001 86380 86390 1
304953 99304953 1001 86380 86390 1
305558 99305558 1001 86380 86390 1
305526 99305526 1001 86380 86390 1
305433 99305433 1001 86380 86390 1
305330 99305330 1001 86380 86390 1
305371 99305371 1001 86380 86390 1
305462 99305462 1001 86380 86390 1
305297 99305297 1001 86380 86390 1
305427 99305427 1001 86380 86390 1
305198 99305198 1001 86380 86390 1
305095 99305095 1001 86380 86390 1
500182 99500182 1001 86380 86390 1
500170 99500170 1001 86380 86390 1
500016 99500016 1001 86380 86390 1
500004 99500004 1001 86380 86390 1
500190 99500190 1001 86380 86390 1
500679 99500679 1001 86380 86390 1
500802 99500802 1001 86380 86390 1
500774 99500774 1001 86380 86390 1
500710 99500710 1001 86380 86390 1
500451 99500451 1001 86380 86390 1
500477 99500477 1001 86380 86390 1
500257 99500257 1001 86380 86390 1
500311 99500311 1001 86380 86390 1
500378 99500378 1001 86380 86390 1
500327 99500327 1001 86380 86390 1
500396 99500396 1001 86380 86390 1
500921 99500921 1001 86380 86390 1
500922 99500922 1001 86380 86390 1
500910 99500910 1001 86380 86390 1
501580 99501580 1001 86380 86390 1
501616 99501616 1001 86380 86390 1
501584 99501584 1001 86380 86390 1
501507 99501507 1001 86380 86390 1
501470 99501470 1001 86380 86390 1
501318 99501318 1001 86380 86390 1
501281 99501281 1001 86380 86390 1
501379 99501379 1001 86380 86390 1
501380 99501380 1001 86380 86390 1
501393 99501393 1001 86380 86390 1
501122 99501122 1001 86380 86390 1
501206 99501206 1001 86380 86390 1
501220 99501220 1001 86380 86390 1
501184 99501184 1001 86380 86390 1
501120 99501120 1001 86380 86390 1
501108 99501108 1001 86380 86390 1
501704 99501704 1001 86380 86390 1
501820 99501820 1001 86380 86390 1
501761 99501761 1001 86380 86390 1
501736 99501736 1001 86380 86390 1
502331 99502331 1001 86380 86390 1
502458 99502458 1001 86380 86390 1
502374 99502374 1001 86380 86390 1
502201 99502201 1001 86380 86390 1
502072 99502072 1001 86380 86390 1
502075 99502075 1001 86380 86390 1
502166 99502166 1001 86380 86390 1
502180 99502180 1001 86380 86390 1
502103 99502103 1001 86380 86390 1
501877 99501877 1001 86380 86390 1
501932 99501932 1001 86380 86390 1
502591 99502591 1001 86380 86390 1
503190 99503190 1001 86380 86390 1
503208 99503208 1001 86380 86390 1
503227 99503227 1001 86380 86390 1
503003 99503003 1001 86380 86390 1
502827 99502827 1001 86380 86390 1
502727 99502727 1001 86380 86390 1
502856 99502856 1001 86380 86390 1
502823 99502823 1001 86380 86390 1
502746 99502746 1001 86380 86390 1
503458 99503458 1001 86380 86390 1
503320 99503320 1001 86380 86390 1
504035 99504035 1001 86380 86390 1
503945 99503945 1001 86380 86390 1
504010 99504010 1001 86380 86390 1
503950 99503950 1001 86380 86390 1
503709 99503709 1001 86380 86390 1
503847 99503847 1001 86380 86390 1
503536 99503536 1001 86380 86390 1
503642 99503642 1001 86380 86390 1
503613 99503613 1001 86380 86390 1
504912 99504912 1001 86380 86390 1
504794 99504794 1001 86380 86390 1
504661 99504661 1001 86380 86390 1
504655 99504655 1001 86380 86390 1
504593 99504593 1001 86380 86390 1
504390 99504390 1001 86380 86390 1
504406 99504406 1001 86380 86390 1
504434 99504434 1001 86380 86390 1
504461 99504461 1001 86380 86390 1
504373 99504373 1001 86380 86390 1
505035 99505035 1001 86380 86390 1
504958 99504958 1001 86380 86390 1
505145 99505145 1001 86380 86390 1
505721 99505721 1001 86380 86390 1
505622 99505622 1001 86380 86390 1
505749 99505749 1001 86380 86390 1
505466 99505466 1001 86380 86390 1
505331 99505331 1001 86380 86390 1
505294 99505294 1001 86380 86390 1
505236 99505236 1001 86380 86390 1
505820 99505820 1001 86380 86390 1
505808 99505808 1001 86380 86390 1
505969 99505969 1001 86380 86390 1
505853 99505853 1001 86380 86390 1
506491 99506491 1001 86380 86390 1
506441 99506441 1001 86380 86390 1
506256 99506256 1001 86380 86390 1
506084 99506084 1001 86380 86390 1
506024 99506024 1001 86380 86390 1
506166 99506166 1001 86380 86390 1
506129 99506129 1001 86380 86390 1
506610 99506610 1001 86380 86390 1
506767 99506767 1001 86380 86390 1
506721 99506721 1001 86380 86390 1
506670 99506670 1001 86380 86390 1
507351 99507351 1001 86380 86390 1
507364 99507364 1001 86380 86390 1
507326 99507326 1001 86380 86390 1
507405 99507405 1001 86380 86390 1
507153 99507153 1001 86380 86390 1
507040 99507040 1001 86380 86390 1
506960 99506960 1001 86380 86390 1
506832 99506832 1001 86380 86390 1
506910 99506910 1001 86380 86390 1
506969 99506969 1001 86380 86390 1
507491 99507491 1001 86380 86390 1
507569 99507569 1001 86380 86390 1
507557 99507557 1001 86380 86390 1
508073 99508073 1001 86380 86390 1
508158 99508158 1001 86380 86390 1
508171 99508171 1001 86380 86390 1
507862 99507862 1001 86380 86390 1
507967 99507967 1001 86380 86390 1
507917 99507917 1001 86380 86390 1
507985 99507985 1001 86380 86390 1
508027 99508027 1001 86380 86390 1
507811 99507811 1001 86380 86390 1
507631 99507631 1001 86380 86390 1
507657 99507657 1001 86380 86390 1
507658 99507658 1001 86380 86390 1
507686 99507686 1001 86380 86390 1
507652 99507652 1001 86380 86390 1
508323 99508323 1001 86380 86390 1
508385 99508385 1001 86380 86390 1
508987 99508987 1001 86380 86390 1
508931 99508931 1001 86380 86390 1
508959 99508959 1001 86380 86390 1
508756 99508756 1001 86380 86390 1
508769 99508769 1001 86380 86390 1
508770 99508770 1001 86380 86390 1
508773 99508773 1001 86380 86390 1
508736 99508736 1001 86380 86390 1
509079 99509079 1001 86380 86390 1
509864 99509864 1001 86380 86390 1
509726 99509726 1001 86380 86390 1
509845 99509845 1001 86380 86390 1
509820 99509820 1001 86380 86390 1
509581 99509581 1001 86380 86390 1
509610 99509610 1001 86380 86390 1
509639 99509639 1001 86380 86390 1
509510 99509510 1001 86380 86390 1
509441 99509441 1001 86380 86390 1
509298 99509298 1001 86380 86390 1
509420 99509420 1001 86380 86390 1
510053 99510053 1001 86380 86390 1
510003 99510003 1001 86380 86390 1
509931 99509931 1001 86380 86390 1
510090 99510090 1001 86380 86390 1
510642 99510642 1001 86380 86390 1
510483 99510483 1001 86380 86390 1
510335 99510335 1001 86380 86390 1
510377 99510377 1001 86380 86390 1
510158 99510158 1001 86380 86390 1
510211 99510211 1001 86380 86390 1
510289 99510289 1001 86380 86390 1
510216 99510216 1001 86380 86390 1
510219 99510219 1001 86380 86390 1
510168 99510168 1001 86380 86390 1
510832 99510832 1001 86380 86390 1
510812 99510812 1001 86380 86390 1
510916 99510916 1001 86380 86390 1
511401 99511401 1001 86380 86390 1
511526 99511526 1001 86380 86390 1
511429 99511429 1001 86380 86390 1
511497 99511497 1001 86380 86390 1
511340 99511340 1001 86380 86390 1
511198 99511198 1001 86380 86390 1
511152 99511152 1001 86380 86390 1
511059 99511059 1001 86380 86390 1
511706 99511706 1001 86380 86390 1
511604 99511604 1001 86380 86390 1
511709 99511709 1001 86380 86390 1
512283 99512283 1001 86380 86390 1
512322 99512322 1001 86380 86390 1
512259 99512259 1001 86380 86390 1
512208 99512208 1001 86380 86390 1
512325 99512325 1001 86380 86390 1
512184 99512184 1001 86380 86390 1
512248 99512248 1001 86380 86390 1
512370 99512370 1001 86380 86390 1
512148 99512148 1001 86380 86390 1
512038 99512038 1001 86380 86390 1
511895 99511895 1001 86380 86390 1
511858 99511858 1001 86380 86390 1
511910 99511910 1001 86380 86390 1
512507 99512507 1001 86380 86390 1
512560 99512560 1001 86380 86390 1
512420 99512420 1001 86380 86390 1
512550 99512550 1001 86380 86390 1
512563 99512563 1001 86380 86390 1
512553 99512553 1001 86380 86390 1
513053 99513053 1001 86380 86390 1
512961 99512961 1001 86380 86390 1
512925 99512925 1001 86380 86390 1
512848 99512848 1001 86380 86390 1
512875 99512875 1001 86380 86390 1
512841 99512841 1001 86380 86390 1
512869 99512869 1001 86380 86390 1
512614 99512614 1001 86380 86390 1
512589 99512589 1001 86380 86390 1
513340 99513340 1001 86380 86390 1
513224 99513224 1001 86380 86390 1
513225 99513225 1001 86380 86390 1
513906 99513906 1001 86380 86390 1
513933 99513933 1001 86380 86390 1
513847 99513847 1001 86380 86390 1
513724 99513724 1001 86380 86390 1
513720 99513720 1001 86380 86390 1
513450 99513450 1001 86380 86390 1
513476 99513476 1001 86380 86390 1
513582 99513582 1001 86380 86390 1
513430 99513430 1001 86380 86390 1
513511 99513511 1001 86380 86390 1
514110 99514110 1001 86380 86390 1
514066 99514066 1001 86380 86390 1
514824 99514824 1001 86380 86390 1
514731 99514731 1001 86380 86390 1
514682 99514682 1001 86380 86390 1
514804 99514804 1001 86380 86390 1
514702 99514702 1001 86380 86390 1
514567 99514567 1001 86380 86390 1
514559 99514559 1001 86380 86390 1
514302 99514302 1001 86380 86390 1
514394 99514394 1001 86380 86390 1
514370 99514370 1001 86380 86390 1
515596 99515596 1001 86380 86390 1
515598 99515598 1001 86380 86390 1
515534 99515534 1001 86380 86390 1
515613 99515613 1001 86380 86390 1
515665 99515665 1001 86380 86390 1
515499 99515499 1001 86380 86390 1
515297 99515297 1001 86380 86390 1
515375 99515375 1001 86380 86390 1
515404 99515404 1001 86380 86390 1
515418 99515418 1001 86380 86390 1
515434 99515434 1001 86380 86390 1
515397 99515397 1001 86380 86390 1
515293 99515293 1001 86380 86390 1
515294 99515294 1001 86380 86390 1
515241 99515241 1001 86380 86390 1
515230 99515230 1001 86380 86390 1
515855 99515855 1001 86380 86390 1
515692 99515692 1001 86380 86390 1
516433 99516433 1001 86380 86390 1
516508 99516508 1001 86380 86390 1
516324 99516324 1001 86380 86390 1
516502 99516502 1001 86380 86390 1
516125 99516125 1001 86380 86390 1
516216 99516216 1001 86380 86390 1
516257 99516257 1001 86380 86390 1
515918 99515918 1001 86380 86390 1
515973 99515973 1001 86380 86390 1
516090 99516090 1001 86380 86390 1
516065 99516065 1001 86380 86390 1
515912 99515912 1001 86380 86390 1
516613 99516613 1001 86380 86390 1
516652 99516652 1001 86380 86390 1
516682 99516682 1001 86380 86390 1
516631 99516631 1001 86380 86390 1
516700 99516700 1001 86380 86390 1
517078 99517078 1001 86380 86390 1
516995 99516995 1001 86380 86390 1
516945 99516945 1001 86380 86390 1
516770 99516770 1001 86380 86390 1
516853 99516853 1001 86380 86390 1
517466 99517466 1001 86380 86390 1
517520 99517520 1001 86380 86390 1
518062 99518062 1001 86380 86390 1
518097 99518097 1001 86380 86390 1
517762 99517762 1001 86380 86390 1
517805 99517805 1001 86380 86390 1
517659 99517659 1001 86380 86390 1
517614 99517614 1001 86380 86390 1
517705 99517705 1001 86380 86390 1
517578 99517578 1001 86380 86390 1
518346 99518346 1001 86380 86390 1
518890 99518890 1001 86380 86390 1
518833 99518833 1001 86380 86390 1
518662 99518662 1001 86380 86390 1
518369 99518369 1001 86380 86390 1
518503 99518503 1001 86380 86390 1
518439 99518439 1001 86380 86390 1
518452 99518452 1001 86380 86390 1
518427 99518427 1001 86380 86390 1
518392 99518392 1001 86380 86390 1
519128 99519128 1001 86380 86390 1
519038 99519038 1001 86380 86390 1
519041 99519041 1001 86380 86390 1
519106 99519106 1001 86380 86390 1
519058 99519058 1001 86380 86390 1
519676 99519676 1001 86380 86390 1
519704 99519704 1001 86380 86390 1
519798 99519798 1001 86380 86390 1
519479 99519479 1001 86380 86390 1
519598 99519598 1001 86380 86390 1
519496 99519496 1001 86380 86390 1
519367 99519367 1001 86380 86390 1
519257 99519257 1001 86380 86390 1
519917 99519917 1001 86380 86390 1
519969 99519969 1001 86380 86390 1
519856 99519856 1001 86380 86390 1
520501 99520501 1001 86380 86390 1
520615 99520615 1001 86380 86390 1
520318 99520318 1001 86380 86390 1
520358 99520358 1001 86380 86390 1
520335 99520335 1001 86380 86390 1
520376 99520376 1001 86380 86390 1
520392 99520392 1001 86380 86390 1
520418 99520418 1001 86380 86390 1
520329 99520329 1001 86380 86390 1
520069 99520069 1001 86380 86390 1
520779 99520779 1001 86380 86390 1
521331 99521331 1001 86380 86390 1
521324 99521324 1001 86380 86390 1
521161 99521161 1001 86380 86390 1
521075 99521075 1001 86380 86390 1
521002 99521002 1001 86380 86390 1
521019 99521019 1001 86380 86390 1
520982 99520982 1001 86380 86390 1
520896 99520896 1001 86380 86390 1
521595 99521595 1001 86380 86390 1
521586 99521586 1001 86380 86390 1
521497 99521497 1001 86380 86390 1
522181 99522181 1001 86380 86390 1
522132 99522132 1001 86380 86390 1
522172 99522172 1001 86380 86390 1
522281 99522281 1001 86380 86390 1
522189 99522189 1001 86380 86390 1
522088 99522088 1001 86380 86390 1
521920 99521920 1001 86380 86390 1
521934 99521934 1001 86380 86390 1
521911 99521911 1001 86380 86390 1
522019 99522019 1001 86380 86390 1
522072 99522072 1001 86380 86390 1
521815 99521815 1001 86380 86390 1
521727 99521727 1001 86380 86390 1
521735 99521735 1001 86380 86390 1
522446 99522446 1001 86380 86390 1
522480 99522480 1001 86380 86390 1
523074 99523074 1001 86380 86390 1
522999 99522999 1001 86380 86390 1
523080 99523080 1001 86380 86390 1
522848 99522848 1001 86380 86390 1
522812 99522812 1001 86380 86390 1
522856 99522856 1001 86380 86390 1
522728 99522728 1001 86380 86390 1
522575 99522575 1001 86380 86390 1
522548 99522548 1001 86380 86390 1
523249 99523249 1001 86380 86390 1
523769 99523769 1001 86380 86390 1
523919 99523919 1001 86380 86390 1
523928 99523928 1001 86380 86390 1
523812 99523812 1001 86380 86390 1
523661 99523661 1001 86380 86390 1
523687 99523687 1001 86380 86390 1
523730 99523730 1001 86380 86390 1
523705 99523705 1001 86380 86390 1
523685 99523685 1001 86380 86390 1
523363 99523363 1001 86380 86390 1
523456 99523456 1001 86380 86390 1
523420 99523420 1001 86380 86390 1
523460 99523460 1001 86380 86390 1
523385 99523385 1001 86380 86390 1
523424 99523424 1001 86380 86390 1
523361 99523361 1001 86380 86390 1
523348 99523348 1001 86380 86390 1
524024 99524024 1001 86380 86390 1
524001 99524001 1001 86380 86390 1
524143 99524143 1001 86380 86390 1
524120 99524120 1001 86380 86390 1
524568 99524568 1001 86380 86390 1
524715 99524715 1001 86380 86390 1
524717 99524717 1001 86380 86390 1
524416 99524416 1001 86380 86390 1
524470 99524470 1001 86380 86390 1
524472 99524472 1001 86380 86390 1
524537 99524537 1001 86380 86390 1
524228 99524228 1001 86380 86390 1
524256 99524256 1001 86380 86390 1
524179 99524179 1001 86380 86390 1
524325 99524325 1001 86380 86390 1
524871 99524871 1001 86380 86390 1
524956 99524956 1001 86380 86390 1
524971 99524971 1001 86380 86390 1
524855 99524855 1001 86380 86390 1
524883 99524883 1001 86380 86390 1
525411 99525411 1001 86380 86390 1
525237 99525237 1001 86380 86390 1
525291 99525291 1001 86380 86390 1
525194 99525194 1001 86380 86390 1
525207 99525207 1001 86380 86390 1
525324 99525324 1001 86380 86390 1
525145 99525145 1001 86380 86390 1
526283 99526283 1001 86380 86390 1
526225 99526225 1001 86380 86390 1
526343 99526343 1001 86380 86390 1
526266 99526266 1001 86380 86390 1
526421 99526421 1001 86380 86390 1
526140 99526140 1001 86380 86390 1
526038 99526038 1001 86380 86390 1
526053 99526053 1001 86380 86390 1
526045 99526045 1001 86380 86390 1
525893 99525893 1001 86380 86390 1
525869 99525869 1001 86380 86390 1
525892 99525892 1001 86380 86390 1
526596 99526596 1001 86380 86390 1
527057 99527057 1001 86380 86390 1
527051 99527051 1001 86380 86390 1
527120 99527120 1001 86380 86390 1
526940 99526940 1001 86380 86390 1
526916 99526916 1001 86380 86390 1
527010 99527010 1001 86380 86390 1
526680 99526680 1001 86380 86390 1
526776 99526776 1001 86380 86390 1
526738 99526738 1001 86380 86390 1
527441 99527441 1001 86380 86390 1
527454 99527454 1001 86380 86390 1
528013 99528013 1001 86380 86390 1
527923 99527923 1001 86380 86390 1
527822 99527822 1001 86380 86390 1
527696 99527696 1001 86380 86390 1
527737 99527737 1001 86380 86390 1
527521 99527521 1001 86380 86390 1
527537 99527537 1001 86380 86390 1
527455 99527455 1001 86380 86390 1
528729 99528729 1001 86380 86390 1
528553 99528553 1001 86380 86390 1
528671 99528671 1001 86380 86390 1
528676 99528676 1001 86380 86390 1
528653 99528653 1001 86380 86390 1
528347 99528347 1001 86380 86390 1
528399 99528399 1001 86380 86390 1
528389 99528389 1001 86380 86390 1
528415 99528415 1001 86380 86390 1
528455 99528455 1001 86380 86390 1
528926 99528926 1001 86380 86390 1
528904 99528904 1001 86380 86390 1
528932 99528932 1001 86380 86390 1
529076 99529076 1001 86380 86390 1
529052 99529052 1001 86380 86390 1
529672 99529672 1001 86380 86390 1
529660 99529660 1001 86380 86390 1
529358 99529358 1001 86380 86390 1
529410 99529410 1001 86380 86390 1
529515 99529515 1001 86380 86390 1
529320 99529320 1001 86380 86390 1
529493 99529493 1001 86380 86390 1
529337 99529337 1001 86380 86390 1
529177 99529177 1001 86380 86390 1
529232 99529232 1001 86380 86390 1
529246 99529246 1001 86380 86390 1
529912 99529912 1001 86380 86390 1
530394 99530394 1001 86380 86390 1
530397 99530397 1001 86380 86390 1
530193 99530193 1001 86380 86390 1
530294 99530294 1001 86380 86390 1
530178 99530178 1001 86380 86390 1
530049 99530049 1001 86380 86390 1
530000 99530000 1001 86380 86390 1
529949 99529949 1001 86380 86390 1
529968 99529968 1001 86380 86390 1
530566 99530566 1001 86380 86390 1
530580 99530580 1001 86380 86390 1
530704 99530704 1001 86380 86390 1
531213 99531213 1001 86380 86390 1
531297 99531297 1001 86380 86390 1
531289 99531289 1001 86380 86390 1
530981 99530981 1001 86380 86390 1
531008 99531008 1001 86380 86390 1
530969 99530969 1001 86380 86390 1
531080 99531080 1001 86380 86390 1
531158 99531158 1001 86380 86390 1
530908 99530908 1001 86380 86390 1
530832 99530832 1001 86380 86390 1
530835 99530835 1001 86380 86390 1
531420 99531420 1001 86380 86390 1
531397 99531397 1001 86380 86390 1
531465 99531465 1001 86380 86390 1
532092 99532092 1001 86380 86390 1
532046 99532046 1001 86380 86390 1
531897 99531897 1001 86380 86390 1
531957 99531957 1001 86380 86390 1
531830 99531830 1001 86380 86390 1
531719 99531719 1001 86380 86390 1
532309 99532309 1001 86380 86390 1
532218 99532218 1001 86380 86390 1
532389 99532389 1001 86380 86390 1
532313 99532313 1001 86380 86390 1
532903 99532903 1001 86380 86390 1
532894 99532894 1001 86380 86390 1
532933 99532933 1001 86380 86390 1
533016 99533016 1001 86380 86390 1
532952 99532952 1001 86380 86390 1
532851 99532851 1001 86380 86390 1
532711 99532711 1001 86380 86390 1
532803 99532803 1001 86380 86390 1
532747 99532747 1001 86380 86390 1
532643 99532643 1001 86380 86390 1
532491 99532491 1001 86380 86390 1
532443 99532443 1001 86380 86390 1
532527 99532527 1001 86380 86390 1
533149 99533149 1001 86380 86390 1
533127 99533127 1001 86380 86390 1
533166 99533166 1001 86380 86390 1
533103 99533103 1001 86380 86390 1
533117 99533117 1001 86380 86390 1
533768 99533768 1001 86380 86390 1
533691 99533691 1001 86380 86390 1
533839 99533839 1001 86380 86390 1
533689 99533689 1001 86380 86390 1
533452 99533452 1001 86380 86390 1
533445 99533445 1001 86380 86390 1
533342 99533342 1001 86380 86390 1
533433 99533433 1001 86380 86390 1
534024 99534024 1001 86380 86390 1
534039 99534039 1001 86380 86390 1
534032 99534032 1001 86380 86390 1
534494 99534494 1001 86380 86390 1
534637 99534637 1001 86380 86390 1
534488 99534488 1001 86380 86390 1
534677 99534677 1001 86380 86390 1
534364 99534364 1001 86380 86390 1
534419 99534419 1001 86380 86390 1
534372 99534372 1001 86380 86390 1
534386 99534386 1001 86380 86390 1
534465 99534465 1001 86380 86390 1
534749 99534749 1001 86380 86390 1
534687 99534687 1001 86380 86390 1
534714 99534714 1001 86380 86390 1
535331 99535331 1001 86380 86390 1
535447 99535447 1001 86380 86390 1
535437 99535437 1001 86380 86390 1
535386 99535386 1001 86380 86390 1
535443 99535443 1001 86380 86390 1
535241 99535241 1001 86380 86390 1
535113 99535113 1001 86380 86390 1
535224 99535224 1001 86380 86390 1
534938 99534938 1001 86380 86390 1
535572 99535572 1001 86380 86390 1
535715 99535715 1001 86380 86390 1
535613 99535613 1001 86380 86390 1
535618 99535618 1001 86380 86390 1
535688 99535688 1001 86380 86390 1
536169 99536169 1001 86380 86390 1
536133 99536133 1001 86380 86390 1
536211 99536211 1001 86380 86390 1
536292 99536292 1001 86380 86390 1
536323 99536323 1001 86380 86390 1
536032 99536032 1001 86380 86390 1
536071 99536071 1001 86380 86390 1
535985 99535985 1001 86380 86390 1
535946 99535946 1001 86380 86390 1
536505 99536505 1001 86380 86390 1
536518 99536518 1001 86380 86390 1
536367 99536367 1001 86380 86390 1
537099 99537099 1001 86380 86390 1
537024 99537024 1001 86380 86390 1
537076 99537076 1001 86380 86390 1
537103 99537103 1001 86380 86390 1
536963 99536963 1001 86380 86390 1
537143 99537143 1001 86380 86390 1
537154 99537154 1001 86380 86390 1
536764 99536764 1001 86380 86390 1
536755 99536755 1001 86380 86390 1
536796 99536796 1001 86380 86390 1
536824 99536824 1001 86380 86390 1
536679 99536679 1001 86380 86390 1
537304 99537304 1001 86380 86390 1
537270 99537270 1001 86380 86390 1
537195 99537195 1001 86380 86390 1
537261 99537261 1001 86380 86390 1
537366 99537366 1001 86380 86390 1
537945 99537945 1001 86380 86390 1
537885 99537885 1001 86380 86390 1
537602 99537602 1001 86380 86390 1
537645 99537645 1001 86380 86390 1
537715 99537715 1001 86380 86390 1
537565 99537565 1001 86380 86390 1
537414 99537414 1001 86380 86390 1
537530 99537530 1001 86380 86390 1
537467 99537467 1001 86380 86390 1
538055 99538055 1001 86380 86390 1
538139 99538139 1001 86380 86390 1
538165 99538165 1001 86380 86390 1
538117 99538117 1001 86380 86390 1
538124 99538124 1001 86380 86390 1
538677 99538677 1001 86380 86390 1
538717 99538717 1001 86380 86390 1
538571 99538571 1001 86380 86390 1
538573 99538573 1001 86380 86390 1
538498 99538498 1001 86380 86390 1
538527 99538527 1001 86380 86390 1
538515 99538515 1001 86380 86390 1
538377 99538377 1001 86380 86390 1
538279 99538279 1001 86380 86390 1
539007 99539007 1001 86380 86390 1
538826 99538826 1001 86380 86390 1
539011 99539011 1001 86380 86390 1
538911 99538911 1001 86380 86390 1
539540 99539540 1001 86380 86390 1
539320 99539320 1001 86380 86390 1
539394 99539394 1001 86380 86390 1
539137 99539137 1001 86380 86390 1
539103 99539103 1001 86380 86390 1
539780 99539780 1001 86380 86390 1
539642 99539642 1001 86380 86390 1
539734 99539734 1001 86380 86390 1
539699 99539699 1001 86380 86390 1
539766 99539766 1001 86380 86390 1
540447 99540447 1001 86380 86390 1
540237 99540237 1001 86380 86390 1
540165 99540165 1001 86380 86390 1
540116 99540116 1001 86380 86390 1
539855 99539855 1001 86380 86390 1
540622 99540622 1001 86380 86390 1
540574 99540574 1001 86380 86390 1
540536 99540536 1001 86380 86390 1
541230 99541230 1001 86380 86390 1
541192 99541192 1001 86380 86390 1
541090 99541090 1001 86380 86390 1
541278 99541278 1001 86380 86390 1
541063 99541063 1001 86380 86390 1
541076 99541076 1001 86380 86390 1
541001 99541001 1001 86380 86390 1
540792 99540792 1001 86380 86390 1
540721 99540721 1001 86380 86390 1
540801 99540801 1001 86380 86390 1
541439 99541439 1001 86380 86390 1
541482 99541482 1001 86380 86390 1
542100 99542100 1001 86380 86390 1
542024 99542024 1001 86380 86390 1
542026 99542026 1001 86380 86390 1
542111 99542111 1001 86380 86390 1
542117 99542117 1001 86380 86390 1
541951 99541951 1001 86380 86390 1
541851 99541851 1001 86380 86390 1
541790 99541790 1001 86380 86390 1
541856 99541856 1001 86380 86390 1
541669 99541669 1001 86380 86390 1
541618 99541618 1001 86380 86390 1
541631 99541631 1001 86380 86390 1
541558 99541558 1001 86380 86390 1
541624 99541624 1001 86380 86390 1
541549 99541549 1001 86380 86390 1
542233 99542233 1001 86380 86390 1
542148 99542148 1001 86380 86390 1
542310 99542310 1001 86380 86390 1
542820 99542820 1001 86380 86390 1
542929 99542929 1001 86380 86390 1
542639 99542639 1001 86380 86390 1
542506 99542506 1001 86380 86390 1
542330 99542330 1001 86380 86390 1
543087 99543087 1001 86380 86390 1
543038 99543038 1001 86380 86390 1
543040 99543040 1001 86380 86390 1
543741 99543741 1001 86380 86390 1
543637 99543637 1001 86380 86390 1
543716 99543716 1001 86380 86390 1
543761 99543761 1001 86380 86390 1
543559 99543559 1001 86380 86390 1
543404 99543404 1001 86380 86390 1
543417 99543417 1001 86380 86390 1
543446 99543446 1001 86380 86390 1
543382 99543382 1001 86380 86390 1
543289 99543289 1001 86380 86390 1
543951 99543951 1001 86380 86390 1
543913 99543913 1001 86380 86390 1
543867 99543867 1001 86380 86390 1
543842 99543842 1001 86380 86390 1
543936 99543936 1001 86380 86390 1
543975 99543975 1001 86380 86390 1
544482 99544482 1001 86380 86390 1
544560 99544560 1001 86380 86390 1
544489 99544489 1001 86380 86390 1
544493 99544493 1001 86380 86390 1
544305 99544305 1001 86380 86390 1
544371 99544371 1001 86380 86390 1
544191 99544191 1001 86380 86390 1
544159 99544159 1001 86380 86390 1
544160 99544160 1001 86380 86390 1
543994 99543994 1001 86380 86390 1
544050 99544050 1001 86380 86390 1
544065 99544065 1001 86380 86390 1
430713 792 1001 23640 41517 1
408195 527 1001 52980 53397 1
433240 383 1001 32520 32937 1
506380 951 1001 25865 26164 1
506602 802 1002 52667 55282 1
400121 99400121 1001 86380 86390 1
400565 99400565 1001 86380 86390 1
400602 99400602 1001 86380 86390 1
401121 99401121 1001 86380 86390 1
401150 99401150 1001 86380 86390 1
401097 99401097 1001 86380 86390 1
401367 99401367 1001 86380 86390 1
401762 99401762 1001 86380 86390 1
401740 99401740 1001 86380 86390 1
401840 99401840 1001 86380 86390 1
401879 99401879 1001 86380 86390 1
402277 99402277 1001 86380 86390 1
402298 99402298 1001 86380 86390 1
402472 99402472 1001 86380 86390 1
402574 99402574 1001 86380 86390 1
402716 99402716 1001 86380 86390 1
403033 99403033 1001 86380 86390 1
403013 99403013 1001 86380 86390 1
403319 99403319 1001 86380 86390 1
403421 99403421 1001 86380 86390 1
403503 99403503 1001 86380 86390 1
403494 99403494 1001 86380 86390 1
403553 99403553 1001 86380 86390 1
404152 99404152 1001 86380 86390 1
404505 99404505 1001 86380 86390 1
404659 99404659 1001 86380 86390 1
404640 99404640 1001 86380 86390 1
404798 99404798 1001 86380 86390 1
404907 99404907 1001 86380 86390 1
404823 99404823 1001 86380 86390 1
404943 99404943 1001 86380 86390 1
405197 99405197 1001 86380 86390 1
405154 99405154 1001 86380 86390 1
405365 99405365 1001 86380 86390 1
405625 99405625 1001 86380 86390 1
405848 99405848 1001 86380 86390 1
406348 99406348 1001 86380 86390 1
406386 99406386 1001 86380 86390 1
406552 99406552 1001 86380 86390 1
406734 99406734 1001 86380 86390 1
406743 99406743 1001 86380 86390 1
407051 99407051 1001 86380 86390 1
407279 99407279 1001 86380 86390 1
407272 99407272 1001 86380 86390 1
407493 99407493 1001 86380 86390 1
407531 99407531 1001 86380 86390 1
407605 99407605 1001 86380 86390 1
407746 99407746 1001 86380 86390 1
407986 99407986 1001 86380 86390 1
407965 99407965 1001 86380 86390 1
408002 99408002 1001 86380 86390 1
408136 99408136 1001 86380 86390 1
408293 99408293 1001 86380 86390 1
408321 99408321 1001 86380 86390 1
408322 99408322 1001 86380 86390 1
408434 99408434 1001 86380 86390 1
408641 99408641 1001 86380 86390 1
408533 99408533 1001 86380 86390 1
408726 99408726 1001 86380 86390 1
408965 99408965 1001 86380 86390 1
408944 99408944 1001 86380 86390 1
408908 99408908 1001 86380 86390 1
409208 99409208 1001 86380 86390 1
409210 99409210 1001 86380 86390 1
409213 99409213 1001 86380 86390 1
409271 99409271 1001 86380 86390 1
409380 99409380 1001 86380 86390 1
409375 99409375 1001 86380 86390 1
409403 99409403 1001 86380 86390 1
409540 99409540 1001 86380 86390 1
409503 99409503 1001 86380 86390 1
409632 99409632 1001 86380 86390 1
409796 99409796 1001 86380 86390 1
409931 99409931 1001 86380 86390 1
410155 99410155 1001 86380 86390 1
410226 99410226 1001 86380 86390 1
410315 99410315 1001 86380 86390 1
410670 99410670 1001 86380 86390 1
410676 99410676 1001 86380 86390 1
410789 99410789 1001 86380 86390 1
411068 99411068 1001 86380 86390 1
411121 99411121 1001 86380 86390 1
411547 99411547 1001 86380 86390 1
411720 99411720 1001 86380 86390 1
411928 99411928 1001 86380 86390 1
412077 99412077 1001 86380 86390 1
412431 99412431 1001 86380 86390 1
412311 99412311 1001 86380 86390 1
412387 99412387 1001 86380 86390 1
413497 99413497 1001 86380 86390 1
413550 99413550 1001 86380 86390 1
413610 99413610 1001 86380 86390 1
413413 99413413 1001 86380 86390 1
413072 99413072 1001 86380 86390 1
412799 99412799 1001 86380 86390 1
412806 99412806 1001 86380 86390 1
412810 99412810 1001 86380 86390 1
412519 99412519 1001 86380 86390 1
412817 99412817 1001 86380 86390 1
412774 99412774 1001 86380 86390 1
413900 99413900 1001 86380 86390 1
414048 99414048 1001 86380 86390 1
415056 99415056 1001 86380 86390 1
415088 99415088 1001 86380 86390 1
415138 99415138 1001 86380 86390 1
414589 99414589 1001 86380 86390 1
414740 99414740 1001 86380 86390 1
414595 99414595 1001 86380 86390 1
414754 99414754 1001 86380 86390 1
414122 99414122 1001 86380 86390 1
414387 99414387 1001 86380 86390 1
414412 99414412 1001 86380 86390 1
414173 99414173 1001 86380 86390 1
415511 99415511 1001 86380 86390 1
415663 99415663 1001 86380 86390 1
415614 99415614 1001 86380 86390 1
415441 99415441 1001 86380 86390 1
415542 99415542 1001 86380 86390 1
415716 99415716 1001 86380 86390 1
416997 99416997 1001 86380 86390 1
416493 99416493 1001 86380 86390 1
416158 99416158 1001 86380 86390 1
416509 99416509 1001 86380 86390 1
415756 99415756 1001 86380 86390 1
415915 99415915 1001 86380 86390 1
415874 99415874 1001 86380 86390 1
416024 99416024 1001 86380 86390 1
417451 99417451 1001 86380 86390 1
418712 99418712 1001 86380 86390 1
418585 99418585 1001 86380 86390 1
418609 99418609 1001 86380 86390 1
418773 99418773 1001 86380 86390 1
418646 99418646 1001 86380 86390 1
418219 99418219 1001 86380 86390 1
418117 99418117 1001 86380 86390 1
418043 99418043 1001 86380 86390 1
418263 99418263 1001 86380 86390 1
418188 99418188 1001 86380 86390 1
418387 99418387 1001 86380 86390 1
417921 99417921 1001 86380 86390 1
417896 99417896 1001 86380 86390 1
417620 99417620 1001 86380 86390 1
417844 99417844 1001 86380 86390 1
419041 99419041 1001 86380 86390 1
418997 99418997 1001 86380 86390 1
419204 99419204 1001 86380 86390 1
419206 99419206 1001 86380 86390 1
420249 99420249 1001 86380 86390 1
420080 99420080 1001 86380 86390 1
420400 99420400 1001 86380 86390 1
419800 99419800 1001 86380 86390 1
419880 99419880 1001 86380 86390 1
419756 99419756 1001 86380 86390 1
419999 99419999 1001 86380 86390 1
419844 99419844 1001 86380 86390 1
419273 99419273 1001 86380 86390 1
419282 99419282 1001 86380 86390 1
419444 99419444 1001 86380 86390 1
420501 99420501 1001 86380 86390 1
420684 99420684 1001 86380 86390 1
420707 99420707 1001 86380 86390 1
421944 99421944 1001 86380 86390 1
421779 99421779 1001 86380 86390 1
422086 99422086 1001 86380 86390 1
421828 99421828 1001 86380 86390 1
421537 99421537 1001 86380 86390 1
421441 99421441 1001 86380 86390 1
421515 99421515 1001 86380 86390 1
421381 99421381 1001 86380 86390 1
421384 99421384 1001 86380 86390 1
421582 99421582 1001 86380 86390 1
421661 99421661 1001 86380 86390 1
421314 99421314 1001 86380 86390 1
420925 99420925 1001 86380 86390 1
421089 99421089 1001 86380 86390 1
422482 99422482 1001 86380 86390 1
422201 99422201 1001 86380 86390 1
422206 99422206 1001 86380 86390 1
422371 99422371 1001 86380 86390 1
422322 99422322 1001 86380 86390 1
422186 99422186 1001 86380 86390 1
422433 99422433 1001 86380 86390 1
423613 99423613 1001 86380 86390 1
423389 99423389 1001 86380 86390 1
423719 99423719 1001 86380 86390 1
423352 99423352 1001 86380 86390 1
423353 99423353 1001 86380 86390 1
423304 99423304 1001 86380 86390 1
423173 99423173 1001 86380 86390 1
423273 99423273 1001 86380 86390 1
423261 99423261 1001 86380 86390 1
422628 99422628 1001 86380 86390 1
422929 99422929 1001 86380 86390 1
423828 99423828 1001 86380 86390 1
424102 99424102 1001 86380 86390 1
425219 99425219 1001 86380 86390 1
425087 99425087 1001 86380 86390 1
425302 99425302 1001 86380 86390 1
425338 99425338 1001 86380 86390 1
424979 99424979 1001 86380 86390 1
424789 99424789 1001 86380 86390 1
424561 99424561 1001 86380 86390 1
424304 99424304 1001 86380 86390 1
424541 99424541 1001 86380 86390 1
424206 99424206 1001 86380 86390 1
425709 99425709 1001 86380 86390 1
427003 99427003 1001 86380 86390 1
426933 99426933 1001 86380 86390 1
426885 99426885 1001 86380 86390 1
426907 99426907 1001 86380 86390 1
426970 99426970 1001 86380 86390 1
426250 99426250 1001 86380 86390 1
425897 99425897 1001 86380 86390 1
425994 99425994 1001 86380 86390 1
425855 99425855 1001 86380 86390 1
427168 99427168 1001 86380 86390 1
427394 99427394 1001 86380 86390 1
427156 99427156 1001 86380 86390 1
428733 99428733 1001 86380 86390 1
428350 99428350 1001 86380 86390 1
428616 99428616 1001 86380 86390 1
428708 99428708 1001 86380 86390 1
428583 99428583 1001 86380 86390 1
428319 99428319 1001 86380 86390 1
427958 99427958 1001 86380 86390 1
428177 99428177 1001 86380 86390 1
428204 99428204 1001 86380 86390 1
427851 99427851 1001 86380 86390 1
427630 99427630 1001 86380 86390 1
427584 99427584 1001 86380 86390 1
427588 99427588 1001 86380 86390 1
427610 99427610 1001 86380 86390 1
428817 99428817 1001 86380 86390 1
429020 99429020 1001 86380 86390 1
429161 99429161 1001 86380 86390 1
428981 99428981 1001 86380 86390 1
429034 99429034 1001 86380 86390 1
428934 99428934 1001 86380 86390 1
430122 99430122 1001 86380 86390 1
430158 99430158 1001 86380 86390 1
429904 99429904 1001 86380 86390 1
429911 99429911 1001 86380 86390 1
429676 99429676 1001 86380 86390 1
429396 99429396 1001 86380 86390 1
430737 99430737 1001 86380 86390 1
430549 99430549 1001 86380 86390 1
430456 99430456 1001 86380 86390 1
430446 99430446 1001 86380 86390 1
431709 99431709 1001 86380 86390 1
431970 99431970 1001 86380 86390 1
431923 99431923 1001 86380 86390 1
431536 99431536 1001 86380 86390 1
431423 99431423 1001 86380 86390 1
431062 99431062 1001 86380 86390 1
430974 99430974 1001 86380 86390 1
431070 99431070 1001 86380 86390 1
430968 99430968 1001 86380 86390 1
431140 99431140 1001 86380 86390 1
432438 99432438 1001 86380 86390 1
432066 99432066 1001 86380 86390 1
432280 99432280 1001 86380 86390 1
433384 99433384 1001 86380 86390 1
433615 99433615 1001 86380 86390 1
433003 99433003 1001 86380 86390 1
432915 99432915 1001 86380 86390 1
432826 99432826 1001 86380 86390 1
432737 99432737 1001 86380 86390 1
432875 99432875 1001 86380 86390 1
433905 99433905 1001 86380 86390 1
435094 99435094 1001 86380 86390 1
435306 99435306 1001 86380 86390 1
435360 99435360 1001 86380 86390 1
435000 99435000 1001 86380 86390 1
434870 99434870 1001 86380 86390 1
434900 99434900 1001 86380 86390 1
434909 99434909 1001 86380 86390 1
434673 99434673 1001 86380 86390 1
434917 99434917 1001 86380 86390 1
434997 99434997 1001 86380 86390 1
434481 99434481 1001 86380 86390 1
435594 99435594 1001 86380 86390 1
435636 99435636 1001 86380 86390 1
435453 99435453 1001 86380 86390 1
436786 99436786 1001 86380 86390 1
436920 99436920 1001 86380 86390 1
436773 99436773 1001 86380 86390 1
437132 99437132 1001 86380 86390 1
437072 99437072 1001 86380 86390 1
436869 99436869 1001 86380 86390 1
436757 99436757 1001 86380 86390 1
436573 99436573 1001 86380 86390 1
436194 99436194 1001 86380 86390 1
435939 99435939 1001 86380 86390 1
436308 99436308 1001 86380 86390 1
437210 99437210 1001 86380 86390 1
300062 99300062 1001 86380 86390 1
300077 99300077 1001 86380 86390 1
300013 99300013 1001 86380 86390 1
300065 99300065 1001 86380 86390 1
300590 99300590 1001 86380 86390 1
300624 99300624 1001 86380 86390 1
300499 99300499 1001 86380 86390 1
300337 99300337 1001 86380 86390 1
300277 99300277 1001 86380 86390 1
300267 99300267 1001 86380 86390 1
300169 99300169 1001 86380 86390 1
300830 99300830 1001 86380 86390 1
300742 99300742 1001 86380 86390 1
300807 99300807 1001 86380 86390 1
300863 99300863 1001 86380 86390 1
300854 99300854 1001 86380 86390 1
301455 99301455 1001 86380 86390 1
301458 99301458 1001 86380 86390 1
301448 99301448 1001 86380 86390 1
301475 99301475 1001 86380 86390 1
301373 99301373 1001 86380 86390 1
301233 99301233 1001 86380 86390 1
301183 99301183 1001 86380 86390 1
301275 99301275 1001 86380 86390 1
301345 99301345 1001 86380 86390 1
301026 99301026 1001 86380 86390 1
301119 99301119 1001 86380 86390 1
301081 99301081 1001 86380 86390 1
301133 99301133 1001 86380 86390 1
300978 99300978 1001 86380 86390 1
301007 99301007 1001 86380 86390 1
301721 99301721 1001 86380 86390 1
301559 99301559 1001 86380 86390 1
301588 99301588 1001 86380 86390 1
301603 99301603 1001 86380 86390 1
302203 99302203 1001 86380 86390 1
302334 99302334 1001 86380 86390 1
302312 99302312 1001 86380 86390 1
302222 99302222 1001 86380 86390 1
302301 99302301 1001 86380 86390 1
302302 99302302 1001 86380 86390 1
302011 99302011 1001 86380 86390 1
302078 99302078 1001 86380 86390 1
302081 99302081 1001 86380 86390 1
302135 99302135 1001 86380 86390 1
302032 99302032 1001 86380 86390 1
301917 99301917 1001 86380 86390 1
301884 99301884 1001 86380 86390 1
302423 99302423 1001 86380 86390 1
302488 99302488 1001 86380 86390 1
302477 99302477 1001 86380 86390 1
303204 99303204 1001 86380 86390 1
303120 99303120 1001 86380 86390 1
303021 99303021 1001 86380 86390 1
303205 99303205 1001 86380 86390 1
302880 99302880 1001 86380 86390 1
302997 99302997 1001 86380 86390 1
302832 99302832 1001 86380 86390 1
302722 99302722 1001 86380 86390 1
303217 99303217 1001 86380 86390 1
303312 99303312 1001 86380 86390 1
303209 99303209 1001 86380 86390 1
303343 99303343 1001 86380 86390 1
303910 99303910 1001 86380 86390 1
303763 99303763 1001 86380 86390 1
303713 99303713 1001 86380 86390 1
303793 99303793 1001 86380 86390 1
303641 99303641 1001 86380 86390 1
303681 99303681 1001 86380 86390 1
303620 99303620 1001 86380 86390 1
303599 99303599 1001 86380 86390 1
303593 99303593 1001 86380 86390 1
304237 99304237 1001 86380 86390 1
304122 99304122 1001 86380 86390 1
304230 99304230 1001 86380 86390 1
304050 99304050 1001 86380 86390 1
304041 99304041 1001 86380 86390 1
304859 99304859 1001 86380 86390 1
304480 99304480 1001 86380 86390 1
304481 99304481 1001 86380 86390 1
304598 99304598 1001 86380 86390 1
304256 99304256 1001 86380 86390 1
304362 99304362 1001 86380 86390 1
304389 99304389 1001 86380 86390 1
304273 99304273 1001 86380 86390 1
304378 99304378 1001 86380 86390 1
304937 99304937 1001 86380 86390 1
305520 99305520 1001 86380 86390 1
305666 99305666 1001 86380 86390 1
305608 99305608 1001 86380 86390 1
305403 99305403 1001 86380 86390 1
305365 99305365 1001 86380 86390 1
305278 99305278 1001 86380 86390 1
305331 99305331 1001 86380 86390 1
305385 99305385 1001 86380 86390 1
305281 99305281 1001 86380 86390 1
305323 99305323 1001 86380 86390 1
305479 99305479 1001 86380 86390 1
305235 99305235 1001 86380 86390 1
305229 99305229 1001 86380 86390 1
305114 99305114 1001 86380 86390 1
305218 99305218 1001 86380 86390 1
305245 99305245 1001 86380 86390 1
305089 99305089 1001 86380 86390 1
500118 99500118 1001 86380 86390 1
500157 99500157 1001 86380 86390 1
305686 99305686 1001 86380 86390 1
305689 99305689 1001 86380 86390 1
500653 99500653 1001 86380 86390 1
500745 99500745 1001 86380 86390 1
500746 99500746 1001 86380 86390 1
500531 99500531 1001 86380 86390 1
500406 99500406 1001 86380 86390 1
500372 99500372 1001 86380 86390 1
500958 99500958 1001 86380 86390 1
501568 99501568 1001 86380 86390 1
501620 99501620 1001 86380 86390 1
501545 99501545 1001 86380 86390 1
501626 99501626 1001 86380 86390 1
501495 99501495 1001 86380 86390 1
501483 99501483 1001 86380 86390 1
501242 99501242 1001 86380 86390 1
501349 99501349 1001 86380 86390 1
501390 99501390 1001 86380 86390 1
501262 99501262 1001 86380 86390 1
501020 99501020 1001 86380 86390 1
501223 99501223 1001 86380 86390 1
501186 99501186 1001 86380 86390 1
501794 99501794 1001 86380 86390 1
501776 99501776 1001 86380 86390 1
502378 99502378 1001 86380 86390 1
502417 99502417 1001 86380 86390 1
502329 99502329 1001 86380 86390 1
502307 99502307 1001 86380 86390 1
502361 99502361 1001 86380 86390 1
502082 99502082 1001 86380 86390 1
502214 99502214 1001 86380 86390 1
501948 99501948 1001 86380 86390 1
501911 99501911 1001 86380 86390 1
501859 99501859 1001 86380 86390 1
501890 99501890 1001 86380 86390 1
501891 99501891 1001 86380 86390 1
502046 99502046 1001 86380 86390 1
501866 99501866 1001 86380 86390 1
501909 99501909 1001 86380 86390 1
502527 99502527 1001 86380 86390 1
502573 99502573 1001 86380 86390 1
503256 99503256 1001 86380 86390 1
503222 99503222 1001 86380 86390 1
502944 99502944 1001 86380 86390 1
503086 99503086 1001 86380 86390 1
502923 99502923 1001 86380 86390 1
502929 99502929 1001 86380 86390 1
502736 99502736 1001 86380 86390 1
502779 99502779 1001 86380 86390 1
502769 99502769 1001 86380 86390 1
503402 99503402 1001 86380 86390 1
503403 99503403 1001 86380 86390 1
503429 99503429 1001 86380 86390 1
504048 99504048 1001 86380 86390 1
503985 99503985 1001 86380 86390 1
503718 99503718 1001 86380 86390 1
503901 99503901 1001 86380 86390 1
503889 99503889 1001 86380 86390 1
503721 99503721 1001 86380 86390 1
503541 99503541 1001 86380 86390 1
503594 99503594 1001 86380 86390 1
503621 99503621 1001 86380 86390 1
504182 99504182 1001 86380 86390 1
504147 99504147 1001 86380 86390 1
504213 99504213 1001 86380 86390 1
504777 99504777 1001 86380 86390 1
504849 99504849 1001 86380 86390 1
504801 99504801 1001 86380 86390 1
504674 99504674 1001 86380 86390 1
504587 99504587 1001 86380 86390 1
504536 99504536 1001 86380 86390 1
504500 99504500 1001 86380 86390 1
504502 99504502 1001 86380 86390 1
504993 99504993 1001 86380 86390 1
505117 99505117 1001 86380 86390 1
504989 99504989 1001 86380 86390 1
504978 99504978 1001 86380 86390 1
505737 99505737 1001 86380 86390 1
505658 99505658 1001 86380 86390 1
505646 99505646 1001 86380 86390 1
505570 99505570 1001 86380 86390 1
505752 99505752 1001 86380 86390 1
505727 99505727 1001 86380 86390 1
505372 99505372 1001 86380 86390 1
505364 99505364 1001 86380 86390 1
505507 99505507 1001 86380 86390 1
505382 99505382 1001 86380 86390 1
505217 99505217 1001 86380 86390 1
505221 99505221 1001 86380 86390 1
505159 99505159 1001 86380 86390 1
505897 99505897 1001 86380 86390 1
505852 99505852 1001 86380 86390 1
505788 99505788 1001 86380 86390 1
506593 99506593 1001 86380 86390 1
506507 99506507 1001 86380 86390 1
506277 99506277 1001 86380 86390 1
506202 99506202 1001 86380 86390 1
506374 99506374 1001 86380 86390 1
506014 99506014 1001 86380 86390 1
505979 99505979 1001 86380 86390 1
506022 99506022 1001 86380 86390 1
506762 99506762 1001 86380 86390 1
506775 99506775 1001 86380 86390 1
506737 99506737 1001 86380 86390 1
506778 99506778 1001 86380 86390 1
506664 99506664 1001 86380 86390 1
506614 99506614 1001 86380 86390 1
507242 99507242 1001 86380 86390 1
507308 99507308 1001 86380 86390 1
507298 99507298 1001 86380 86390 1
507394 99507394 1001 86380 86390 1
507266 99507266 1001 86380 86390 1
507194 99507194 1001 86380 86390 1
507093 99507093 1001 86380 86390 1
507171 99507171 1001 86380 86390 1
507149 99507149 1001 86380 86390 1
506997 99506997 1001 86380 86390 1
506875 99506875 1001 86380 86390 1
507498 99507498 1001 86380 86390 1
507499 99507499 1001 86380 86390 1
507512 99507512 1001 86380 86390 1
508223 99508223 1001 86380 86390 1
508226 99508226 1001 86380 86390 1
508061 99508061 1001 86380 86390 1
508140 99508140 1001 86380 86390 1
508240 99508240 1001 86380 86390 1
508044 99508044 1001 86380 86390 1
508006 99508006 1001 86380 86390 1
507857 99507857 1001 86380 86390 1
508026 99508026 1001 86380 86390 1
507670 99507670 1001 86380 86390 1
507632 99507632 1001 86380 86390 1
508390 99508390 1001 86380 86390 1
508263 99508263 1001 86380 86390 1
508452 99508452 1001 86380 86390 1
509045 99509045 1001 86380 86390 1
509049 99509049 1001 86380 86390 1
508991 99508991 1001 86380 86390 1
508915 99508915 1001 86380 86390 1
508929 99508929 1001 86380 86390 1
508844 99508844 1001 86380 86390 1
508676 99508676 1001 86380 86390 1
508846 99508846 1001 86380 86390 1
508752 99508752 1001 86380 86390 1
509280 99509280 1001 86380 86390 1
509813 99509813 1001 86380 86390 1
509754 99509754 1001 86380 86390 1
509768 99509768 1001 86380 86390 1
509833 99509833 1001 86380 86390 1
509684 99509684 1001 86380 86390 1
509574 99509574 1001 86380 86390 1
509691 99509691 1001 86380 86390 1
509425 99509425 1001 86380 86390 1
509390 99509390 1001 86380 86390 1
509417 99509417 1001 86380 86390 1
509303 99509303 1001 86380 86390 1
509356 99509356 1001 86380 86390 1
510004 99510004 1001 86380 86390 1
509928 99509928 1001 86380 86390 1
509992 99509992 1001 86380 86390 1
510047 99510047 1001 86380 86390 1
509983 99509983 1001 86380 86390 1
510036 99510036 1001 86380 86390 1
509987 99509987 1001 86380 86390 1
510574 99510574 1001 86380 86390 1
510433 99510433 1001 86380 86390 1
510435 99510435 1001 86380 86390 1
510465 99510465 1001 86380 86390 1
510481 99510481 1001 86380 86390 1
510404 99510404 1001 86380 86390 1
510251 99510251 1001 86380 86390 1
510110 99510110 1001 86380 86390 1
510305 99510305 1001 86380 86390 1
510183 99510183 1001 86380 86390 1
510790 99510790 1001 86380 86390 1
510754 99510754 1001 86380 86390 1
511438 99511438 1001 86380 86390 1
511402 99511402 1001 86380 86390 1
511356 99511356 1001 86380 86390 1
511381 99511381 1001 86380 86390 1
511498 99511498 1001 86380 86390 1
511434 99511434 1001 86380 86390 1
511179 99511179 1001 86380 86390 1
511232 99511232 1001 86380 86390 1
511323 99511323 1001 86380 86390 1
511182 99511182 1001 86380 86390 1
511261 99511261 1001 86380 86390 1
511184 99511184 1001 86380 86390 1
511158 99511158 1001 86380 86390 1
511315 99511315 1001 86380 86390 1
511328 99511328 1001 86380 86390 1
511264 99511264 1001 86380 86390 1
511174 99511174 1001 86380 86390 1
511089 99511089 1001 86380 86390 1
510989 99510989 1001 86380 86390 1
511082 99511082 1001 86380 86390 1
511134 99511134 1001 86380 86390 1
511724 99511724 1001 86380 86390 1
511608 99511608 1001 86380 86390 1
511752 99511752 1001 86380 86390 1
511588 99511588 1001 86380 86390 1
511679 99511679 1001 86380 86390 1
512096 99512096 1001 86380 86390 1
512066 99512066 1001 86380 86390 1
511827 99511827 1001 86380 86390 1
512519 99512519 1001 86380 86390 1
512566 99512566 1001 86380 86390 1
512515 99512515 1001 86380 86390 1
512568 99512568 1001 86380 86390 1
513119 99513119 1001 86380 86390 1
513180 99513180 1001 86380 86390 1
513031 99513031 1001 86380 86390 1
513150 99513150 1001 86380 86390 1
512819 99512819 1001 86380 86390 1
512824 99512824 1001 86380 86390 1
512998 99512998 1001 86380 86390 1
512741 99512741 1001 86380 86390 1
512600 99512600 1001 86380 86390 1
512783 99512783 1001 86380 86390 1
513332 99513332 1001 86380 86390 1
513324 99513324 1001 86380 86390 1
513276 99513276 1001 86380 86390 1
513302 99513302 1001 86380 86390 1
513962 99513962 1001 86380 86390 1
513941 99513941 1001 86380 86390 1
513774 99513774 1001 86380 86390 1
513790 99513790 1001 86380 86390 1
513651 99513651 1001 86380 86390 1
513820 99513820 1001 86380 86390 1
513705 99513705 1001 86380 86390 1
513579 99513579 1001 86380 86390 1
513426 99513426 1001 86380 86390 1
513465 99513465 1001 86380 86390 1
513466 99513466 1001 86380 86390 1
513583 99513583 1001 86380 86390 1
513443 99513443 1001 86380 86390 1
513456 99513456 1001 86380 86390 1
513460 99513460 1001 86380 86390 1
513590 99513590 1001 86380 86390 1
514199 99514199 1001 86380 86390 1
514049 99514049 1001 86380 86390 1
514102 99514102 1001 86380 86390 1
514141 99514141 1001 86380 86390 1
514051 99514051 1001 86380 86390 1
514144 99514144 1001 86380 86390 1
514746 99514746 1001 86380 86390 1
514775 99514775 1001 86380 86390 1
514848 99514848 1001 86380 86390 1
514855 99514855 1001 86380 86390 1
514728 99514728 1001 86380 86390 1
514628 99514628 1001 86380 86390 1
514642 99514642 1001 86380 86390 1
514553 99514553 1001 86380 86390 1
514647 99514647 1001 86380 86390 1
514278 99514278 1001 86380 86390 1
514420 99514420 1001 86380 86390 1
514317 99514317 1001 86380 86390 1
514323 99514323 1001 86380 86390 1
515638 99515638 1001 86380 86390 1
515388 99515388 1001 86380 86390 1
515383 99515383 1001 86380 86390 1
515247 99515247 1001 86380 86390 1
515074 99515074 1001 86380 86390 1
515827 99515827 1001 86380 86390 1
515763 99515763 1001 86380 86390 1
515793 99515793 1001 86380 86390 1
515768 99515768 1001 86380 86390 1
515873 99515873 1001 86380 86390 1
516409 99516409 1001 86380 86390 1
516482 99516482 1001 86380 86390 1
516387 99516387 1001 86380 86390 1
515966 99515966 1001 86380 86390 1
515969 99515969 1001 86380 86390 1
516066 99516066 1001 86380 86390 1
516709 99516709 1001 86380 86390 1
516645 99516645 1001 86380 86390 1
516697 99516697 1001 86380 86390 1
516519 99516519 1001 86380 86390 1
517216 99517216 1001 86380 86390 1
517204 99517204 1001 86380 86390 1
517154 99517154 1001 86380 86390 1
517119 99517119 1001 86380 86390 1
517003 99517003 1001 86380 86390 1
517128 99517128 1001 86380 86390 1
517012 99517012 1001 86380 86390 1
516889 99516889 1001 86380 86390 1
516801 99516801 1001 86380 86390 1
516918 99516918 1001 86380 86390 1
517530 99517530 1001 86380 86390 1
517365 99517365 1001 86380 86390 1
517534 99517534 1001 86380 86390 1
517512 99517512 1001 86380 86390 1
518027 99518027 1001 86380 86390 1
517964 99517964 1001 86380 86390 1
518084 99518084 1001 86380 86390 1
517906 99517906 1001 86380 86390 1
517804 99517804 1001 86380 86390 1
517938 99517938 1001 86380 86390 1
517874 99517874 1001 86380 86390 1
517900 99517900 1001 86380 86390 1
517737 99517737 1001 86380 86390 1
518316 99518316 1001 86380 86390 1
518243 99518243 1001 86380 86390 1
518618 99518618 1001 86380 86390 1
518751 99518751 1001 86380 86390 1
519677 99519677 1001 86380 86390 1
519695 99519695 1001 86380 86390 1
519604 99519604 1001 86380 86390 1
519527 99519527 1001 86380 86390 1
519412 99519412 1001 86380 86390 1
519517 99519517 1001 86380 86390 1
519314 99519314 1001 86380 86390 1
519354 99519354 1001 86380 86390 1
519330 99519330 1001 86380 86390 1
519358 99519358 1001 86380 86390 1
519941 99519941 1001 86380 86390 1
519865 99519865 1001 86380 86390 1
519920 99519920 1001 86380 86390 1
519835 99519835 1001 86380 86390 1
520512 99520512 1001 86380 86390 1
520609 99520609 1001 86380 86390 1
520580 99520580 1001 86380 86390 1
520451 99520451 1001 86380 86390 1
520416 99520416 1001 86380 86390 1
520123 99520123 1001 86380 86390 1
520100 99520100 1001 86380 86390 1
520088 99520088 1001 86380 86390 1
520140 99520140 1001 86380 86390 1
520091 99520091 1001 86380 86390 1
520145 99520145 1001 86380 86390 1
520758 99520758 1001 86380 86390 1
520694 99520694 1001 86380 86390 1
520812 99520812 1001 86380 86390 1
520762 99520762 1001 86380 86390 1
520737 99520737 1001 86380 86390 1
520752 99520752 1001 86380 86390 1
520818 99520818 1001 86380 86390 1
521403 99521403 1001 86380 86390 1
521432 99521432 1001 86380 86390 1
521314 99521314 1001 86380 86390 1
521327 99521327 1001 86380 86390 1
521438 99521438 1001 86380 86390 1
521409 99521409 1001 86380 86390 1
521080 99521080 1001 86380 86390 1
521237 99521237 1001 86380 86390 1
521186 99521186 1001 86380 86390 1
521199 99521199 1001 86380 86390 1
521110 99521110 1001 86380 86390 1
521167 99521167 1001 86380 86390 1
520950 99520950 1001 86380 86390 1
521020 99521020 1001 86380 86390 1
520853 99520853 1001 86380 86390 1
520869 99520869 1001 86380 86390 1
520922 99520922 1001 86380 86390 1
521529 99521529 1001 86380 86390 1
521623 99521623 1001 86380 86390 1
521636 99521636 1001 86380 86390 1
521585 99521585 1001 86380 86390 1
521628 99521628 1001 86380 86390 1
521670 99521670 1001 86380 86390 1
522089 99522089 1001 86380 86390 1
522271 99522271 1001 86380 86390 1
522144 99522144 1001 86380 86390 1
522160 99522160 1001 86380 86390 1
522225 99522225 1001 86380 86390 1
522174 99522174 1001 86380 86390 1
522227 99522227 1001 86380 86390 1
522011 99522011 1001 86380 86390 1
522001 99522001 1001 86380 86390 1
522081 99522081 1001 86380 86390 1
521685 99521685 1001 86380 86390 1
521712 99521712 1001 86380 86390 1
521778 99521778 1001 86380 86390 1
521716 99521716 1001 86380 86390 1
521839 99521839 1001 86380 86390 1
522328 99522328 1001 86380 86390 1
522332 99522332 1001 86380 86390 1
522410 99522410 1001 86380 86390 1
522400 99522400 1001 86380 86390 1
522455 99522455 1001 86380 86390 1
522978 99522978 1001 86380 86390 1
522974 99522974 1001 86380 86390 1
522784 99522784 1001 86380 86390 1
522723 99522723 1001 86380 86390 1
522907 99522907 1001 86380 86390 1
522805 99522805 1001 86380 86390 1
522607 99522607 1001 86380 86390 1
522559 99522559 1001 86380 86390 1
522703 99522703 1001 86380 86390 1
523297 99523297 1001 86380 86390 1
523254 99523254 1001 86380 86390 1
523166 99523166 1001 86380 86390 1
523128 99523128 1001 86380 86390 1
523764 99523764 1001 86380 86390 1
523881 99523881 1001 86380 86390 1
523923 99523923 1001 86380 86390 1
523701 99523701 1001 86380 86390 1
523628 99523628 1001 86380 86390 1
523733 99523733 1001 86380 86390 1
523605 99523605 1001 86380 86390 1
523540 99523540 1001 86380 86390 1
523377 99523377 1001 86380 86390 1
523485 99523485 1001 86380 86390 1
523462 99523462 1001 86380 86390 1
523516 99523516 1001 86380 86390 1
523375 99523375 1001 86380 86390 1
523969 99523969 1001 86380 86390 1
524108 99524108 1001 86380 86390 1
524617 99524617 1001 86380 86390 1
524755 99524755 1001 86380 86390 1
524702 99524702 1001 86380 86390 1
524677 99524677 1001 86380 86390 1
524690 99524690 1001 86380 86390 1
524487 99524487 1001 86380 86390 1
524397 99524397 1001 86380 86390 1
524410 99524410 1001 86380 86390 1
524554 99524554 1001 86380 86390 1
524404 99524404 1001 86380 86390 1
524156 99524156 1001 86380 86390 1
524326 99524326 1001 86380 86390 1
524775 99524775 1001 86380 86390 1
525575 99525575 1001 86380 86390 1
525466 99525466 1001 86380 86390 1
525545 99525545 1001 86380 86390 1
525253 99525253 1001 86380 86390 1
525331 99525331 1001 86380 86390 1
525201 99525201 1001 86380 86390 1
525268 99525268 1001 86380 86390 1
525320 99525320 1001 86380 86390 1
525348 99525348 1001 86380 86390 1
525046 99525046 1001 86380 86390 1
525137 99525137 1001 86380 86390 1
525176 99525176 1001 86380 86390 1
525001 99525001 1001 86380 86390 1
525620 99525620 1001 86380 86390 1
525676 99525676 1001 86380 86390 1
525779 99525779 1001 86380 86390 1
525792 99525792 1001 86380 86390 1
525642 99525642 1001 86380 86390 1
526321 99526321 1001 86380 86390 1
526323 99526323 1001 86380 86390 1
526389 99526389 1001 86380 86390 1
526363 99526363 1001 86380 86390 1
526383 99526383 1001 86380 86390 1
526141 99526141 1001 86380 86390 1
526014 99526014 1001 86380 86390 1
526109 99526109 1001 86380 86390 1
526216 99526216 1001 86380 86390 1
526087 99526087 1001 86380 86390 1
525848 99525848 1001 86380 86390 1
526579 99526579 1001 86380 86390 1
526476 99526476 1001 86380 86390 1
527225 99527225 1001 86380 86390 1
526865 99526865 1001 86380 86390 1
526878 99526878 1001 86380 86390 1
527001 99527001 1001 86380 86390 1
526925 99526925 1001 86380 86390 1
526725 99526725 1001 86380 86390 1
526662 99526662 1001 86380 86390 1
526805 99526805 1001 86380 86390 1
526677 99526677 1001 86380 86390 1
526757 99526757 1001 86380 86390 1
527428 99527428 1001 86380 86390 1
527377 99527377 1001 86380 86390 1
527250 99527250 1001 86380 86390 1
527331 99527331 1001 86380 86390 1
527296 99527296 1001 86380 86390 1
527874 99527874 1001 86380 86390 1
527901 99527901 1001 86380 86390 1
528064 99528064 1001 86380 86390 1
527970 99527970 1001 86380 86390 1
527920 99527920 1001 86380 86390 1
527688 99527688 1001 86380 86390 1
527679 99527679 1001 86380 86390 1
527823 99527823 1001 86380 86390 1
527711 99527711 1001 86380 86390 1
527802 99527802 1001 86380 86390 1
527738 99527738 1001 86380 86390 1
527843 99527843 1001 86380 86390 1
527623 99527623 1001 86380 86390 1
527549 99527549 1001 86380 86390 1
527515 99527515 1001 86380 86390 1
528268 99528268 1001 86380 86390 1
528256 99528256 1001 86380 86390 1
528193 99528193 1001 86380 86390 1
528896 99528896 1001 86380 86390 1
528502 99528502 1001 86380 86390 1
528634 99528634 1001 86380 86390 1
528675 99528675 1001 86380 86390 1
528549 99528549 1001 86380 86390 1
528591 99528591 1001 86380 86390 1
528401 99528401 1001 86380 86390 1
528403 99528403 1001 86380 86390 1
528291 99528291 1001 86380 86390 1
529023 99529023 1001 86380 86390 1
529727 99529727 1001 86380 86390 1
529643 99529643 1001 86380 86390 1
529541 99529541 1001 86380 86390 1
529709 99529709 1001 86380 86390 1
529598 99529598 1001 86380 86390 1
529329 99529329 1001 86380 86390 1
529402 99529402 1001 86380 86390 1
529198 99529198 1001 86380 86390 1
529163 99529163 1001 86380 86390 1
529294 99529294 1001 86380 86390 1
529205 99529205 1001 86380 86390 1
529128 99529128 1001 86380 86390 1
529259 99529259 1001 86380 86390 1
529298 99529298 1001 86380 86390 1
530477 99530477 1001 86380 86390 1
530416 99530416 1001 86380 86390 1
530468 99530468 1001 86380 86390 1
530435 99530435 1001 86380 86390 1
530411 99530411 1001 86380 86390 1
530208 99530208 1001 86380 86390 1
530250 99530250 1001 86380 86390 1
530228 99530228 1001 86380 86390 1
529973 99529973 1001 86380 86390 1
529988 99529988 1001 86380 86390 1
529936 99529936 1001 86380 86390 1
530045 99530045 1001 86380 86390 1
530085 99530085 1001 86380 86390 1
530618 99530618 1001 86380 86390 1
530621 99530621 1001 86380 86390 1
530712 99530712 1001 86380 86390 1
530688 99530688 1001 86380 86390 1
530573 99530573 1001 86380 86390 1
530588 99530588 1001 86380 86390 1
531290 99531290 1001 86380 86390 1
531304 99531304 1001 86380 86390 1
531191 99531191 1001 86380 86390 1
531033 99531033 1001 86380 86390 1
530879 99530879 1001 86380 86390 1
530918 99530918 1001 86380 86390 1
530963 99530963 1001 86380 86390 1
530968 99530968 1001 86380 86390 1
531525 99531525 1001 86380 86390 1
531384 99531384 1001 86380 86390 1
531541 99531541 1001 86380 86390 1
532114 99532114 1001 86380 86390 1
532154 99532154 1001 86380 86390 1
531996 99531996 1001 86380 86390 1
531747 99531747 1001 86380 86390 1
531670 99531670 1001 86380 86390 1
531711 99531711 1001 86380 86390 1
531701 99531701 1001 86380 86390 1
532359 99532359 1001 86380 86390 1
532308 99532308 1001 86380 86390 1
532321 99532321 1001 86380 86390 1
532377 99532377 1001 86380 86390 1
532317 99532317 1001 86380 86390 1
532331 99532331 1001 86380 86390 1
532344 99532344 1001 86380 86390 1
532831 99532831 1001 86380 86390 1
532882 99532882 1001 86380 86390 1
532936 99532936 1001 86380 86390 1
532776 99532776 1001 86380 86390 1
532768 99532768 1001 86380 86390 1
532665 99532665 1001 86380 86390 1
532756 99532756 1001 86380 86390 1
532654 99532654 1001 86380 86390 1
532515 99532515 1001 86380 86390 1
532594 99532594 1001 86380 86390 1
532543 99532543 1001 86380 86390 1
532519 99532519 1001 86380 86390 1
532442 99532442 1001 86380 86390 1
532573 99532573 1001 86380 86390 1
532460 99532460 1001 86380 86390 1
533187 99533187 1001 86380 86390 1
533126 99533126 1001 86380 86390 1
533165 99533165 1001 86380 86390 1
533220 99533220 1001 86380 86390 1
533208 99533208 1001 86380 86390 1
533784 99533784 1001 86380 86390 1
533788 99533788 1001 86380 86390 1
533776 99533776 1001 86380 86390 1
533805 99533805 1001 86380 86390 1
533715 99533715 1001 86380 86390 1
533852 99533852 1001 86380 86390 1
533632 99533632 1001 86380 86390 1
533609 99533609 1001 86380 86390 1
533453 99533453 1001 86380 86390 1
533573 99533573 1001 86380 86390 1
533303 99533303 1001 86380 86390 1
533306 99533306 1001 86380 86390 1
533269 99533269 1001 86380 86390 1
533425 99533425 1001 86380 86390 1
533920 99533920 1001 86380 86390 1
533991 99533991 1001 86380 86390 1
533929 99533929 1001 86380 86390 1
534655 99534655 1001 86380 86390 1
534566 99534566 1001 86380 86390 1
534404 99534404 1001 86380 86390 1
534128 99534128 1001 86380 86390 1
534170 99534170 1001 86380 86390 1
534083 99534083 1001 86380 86390 1
534215 99534215 1001 86380 86390 1
534812 99534812 1001 86380 86390 1
534788 99534788 1001 86380 86390 1
534751 99534751 1001 86380 86390 1
534744 99534744 1001 86380 86390 1
535333 99535333 1001 86380 86390 1
535424 99535424 1001 86380 86390 1
535452 99535452 1001 86380 86390 1
535280 99535280 1001 86380 86390 1
535100 99535100 1001 86380 86390 1
535180 99535180 1001 86380 86390 1
535014 99535014 1001 86380 86390 1
534910 99534910 1001 86380 86390 1
534900 99534900 1001 86380 86390 1
535663 99535663 1001 86380 86390 1
535306 99535306 1001 86380 86390 1
536209 99536209 1001 86380 86390 1
536266 99536266 1001 86380 86390 1
536255 99536255 1001 86380 86390 1
536056 99536056 1001 86380 86390 1
536101 99536101 1001 86380 86390 1
536038 99536038 1001 86380 86390 1
536077 99536077 1001 86380 86390 1
535875 99535875 1001 86380 86390 1
535811 99535811 1001 86380 86390 1
535803 99535803 1001 86380 86390 1
536515 99536515 1001 86380 86390 1
536417 99536417 1001 86380 86390 1
536406 99536406 1001 86380 86390 1
536446 99536446 1001 86380 86390 1
536408 99536408 1001 86380 86390 1
537116 99537116 1001 86380 86390 1
537056 99537056 1001 86380 86390 1
536867 99536867 1001 86380 86390 1
536673 99536673 1001 86380 86390 1
536738 99536738 1001 86380 86390 1
536714 99536714 1001 86380 86390 1
536676 99536676 1001 86380 86390 1
536562 99536562 1001 86380 86390 1
536706 99536706 1001 86380 86390 1
536590 99536590 1001 86380 86390 1
537359 99537359 1001 86380 86390 1
537197 99537197 1001 86380 86390 1
537339 99537339 1001 86380 86390 1
537314 99537314 1001 86380 86390 1
537848 99537848 1001 86380 86390 1
537838 99537838 1001 86380 86390 1
537579 99537579 1001 86380 86390 1
537754 99537754 1001 86380 86390 1
537627 99537627 1001 86380 86390 1
537512 99537512 1001 86380 86390 1
537501 99537501 1001 86380 86390 1
537430 99537430 1001 86380 86390 1
538091 99538091 1001 86380 86390 1
538751 99538751 1001 86380 86390 1
538636 99538636 1001 86380 86390 1
538789 99538789 1001 86380 86390 1
538655 99538655 1001 86380 86390 1
538631 99538631 1001 86380 86390 1
538671 99538671 1001 86380 86390 1
538246 99538246 1001 86380 86390 1
538276 99538276 1001 86380 86390 1
538368 99538368 1001 86380 86390 1
538267 99538267 1001 86380 86390 1
538345 99538345 1001 86380 86390 1
538822 99538822 1001 86380 86390 1
538888 99538888 1001 86380 86390 1
538979 99538979 1001 86380 86390 1
539568 99539568 1001 86380 86390 1
539465 99539465 1001 86380 86390 1
539273 99539273 1001 86380 86390 1
539072 99539072 1001 86380 86390 1
539114 99539114 1001 86380 86390 1
539155 99539155 1001 86380 86390 1
539716 99539716 1001 86380 86390 1
539770 99539770 1001 86380 86390 1
539840 99539840 1001 86380 86390 1
539660 99539660 1001 86380 86390 1
539752 99539752 1001 86380 86390 1
540085 99540085 1001 86380 86390 1
540027 99540027 1001 86380 86390 1
539891 99539891 1001 86380 86390 1
539944 99539944 1001 86380 86390 1
540643 99540643 1001 86380 86390 1
540527 99540527 1001 86380 86390 1
541116 99541116 1001 86380 86390 1
541222 99541222 1001 86380 86390 1
541282 99541282 1001 86380 86390 1
541202 99541202 1001 86380 86390 1
540737 99540737 1001 86380 86390 1
540726 99540726 1001 86380 86390 1
540811 99540811 1001 86380 86390 1
541436 99541436 1001 86380 86390 1
541477 99541477 1001 86380 86390 1
541363 99541363 1001 86380 86390 1
541467 99541467 1001 86380 86390 1
542116 99542116 1001 86380 86390 1
541977 99541977 1001 86380 86390 1
541890 99541890 1001 86380 86390 1
541800 99541800 1001 86380 86390 1
541741 99541741 1001 86380 86390 1
541550 99541550 1001 86380 86390 1
541632 99541632 1001 86380 86390 1
542145 99542145 1001 86380 86390 1
542173 99542173 1001 86380 86390 1
542277 99542277 1001 86380 86390 1
542135 99542135 1001 86380 86390 1
542149 99542149 1001 86380 86390 1
542215 99542215 1001 86380 86390 1
542295 99542295 1001 86380 86390 1
542832 99542832 1001 86380 86390 1
542751 99542751 1001 86380 86390 1
542581 99542581 1001 86380 86390 1
542472 99542472 1001 86380 86390 1
542396 99542396 1001 86380 86390 1
542333 99542333 1001 86380 86390 1
542492 99542492 1001 86380 86390 1
543070 99543070 1001 86380 86390 1
543735 99543735 1001 86380 86390 1
543648 99543648 1001 86380 86390 1
543715 99543715 1001 86380 86390 1
543615 99543615 1001 86380 86390 1
543425 99543425 1001 86380 86390 1
543426 99543426 1001 86380 86390 1
543543 99543543 1001 86380 86390 1
543496 99543496 1001 86380 86390 1
543153 99543153 1001 86380 86390 1
543206 99543206 1001 86380 86390 1
543174 99543174 1001 86380 86390 1
543330 99543330 1001 86380 86390 1
543891 99543891 1001 86380 86390 1
543905 99543905 1001 86380 86390 1
543856 99543856 1001 86380 86390 1
543882 99543882 1001 86380 86390 1
543974 99543974 1001 86380 86390 1
544596 99544596 1001 86380 86390 1
544355 99544355 1001 86380 86390 1
544319 99544319 1001 86380 86390 1
544205 99544205 1001 86380 86390 1
543984 99543984 1001 86380 86390 1
544088 99544088 1001 86380 86390 1
544169 99544169 1001 86380 86390 1
544663 99544663 1001 86380 86390 1
544601 99544601 1001 86380 86390 1
544719 99544719 1001 86380 86390 1
544668 99544668 1001 86380 86390 1
544603 99544603 1001 86380 86390 1
523374 981 1001 43619 43919 1
400013 99400013 1001 86380 86390 1
400086 99400086 1001 86380 86390 1
400137 99400137 1001 86380 86390 1
400278 99400278 1001 86380 86390 1
400512 99400512 1001 86380 86390 1
400563 99400563 1001 86380 86390 1
400609 99400609 1001 86380 86390 1
400709 99400709 1001 86380 86390 1
400729 99400729 1001 86380 86390 1
400772 99400772 1001 86380 86390 1
400743 99400743 1001 86380 86390 1
401608 99401608 1001 86380 86390 1
401778 99401778 1001 86380 86390 1
401906 99401906 1001 86380 86390 1
402112 99402112 1001 86380 86390 1
402220 99402220 1001 86380 86390 1
402210 99402210 1001 86380 86390 1
402511 99402511 1001 86380 86390 1
402570 99402570 1001 86380 86390 1
402796 99402796 1001 86380 86390 1
402953 99402953 1001 86380 86390 1
402932 99402932 1001 86380 86390 1
403085 99403085 1001 86380 86390 1
403512 99403512 1001 86380 86390 1
403546 99403546 1001 86380 86390 1
403615 99403615 1001 86380 86390 1
403710 99403710 1001 86380 86390 1
403738 99403738 1001 86380 86390 1
403750 99403750 1001 86380 86390 1
404034 99404034 1001 86380 86390 1
404048 99404048 1001 86380 86390 1
404137 99404137 1001 86380 86390 1
404086 99404086 1001 86380 86390 1
404097 99404097 1001 86380 86390 1
404206 99404206 1001 86380 86390 1
404474 99404474 1001 86380 86390 1
404575 99404575 1001 86380 86390 1
404644 99404644 1001 86380 86390 1
404629 99404629 1001 86380 86390 1
404728 99404728 1001 86380 86390 1
404786 99404786 1001 86380 86390 1
404843 99404843 1001 86380 86390 1
404932 99404932 1001 86380 86390 1
405200 99405200 1001 86380 86390 1
405299 99405299 1001 86380 86390 1
405269 99405269 1001 86380 86390 1
405423 99405423 1001 86380 86390 1
405419 99405419 1001 86380 86390 1
405650 99405650 1001 86380 86390 1
405692 99405692 1001 86380 86390 1
405999 99405999 1001 86380 86390 1
406070 99406070 1001 86380 86390 1
406135 99406135 1001 86380 86390 1
406314 99406314 1001 86380 86390 1
406698 99406698 1001 86380 86390 1
406803 99406803 1001 86380 86390 1
406806 99406806 1001 86380 86390 1
406754 99406754 1001 86380 86390 1
406930 99406930 1001 86380 86390 1
406940 99406940 1001 86380 86390 1
407170 99407170 1001 86380 86390 1
407264 99407264 1001 86380 86390 1
407392 99407392 1001 86380 86390 1
407528 99407528 1001 86380 86390 1
407782 99407782 1001 86380 86390 1
407677 99407677 1001 86380 86390 1
407959 99407959 1001 86380 86390 1
407899 99407899 1001 86380 86390 1
407932 99407932 1001 86380 86390 1
408396 99408396 1001 86380 86390 1
408352 99408352 1001 86380 86390 1
409169 99409169 1001 86380 86390 1
409254 99409254 1001 86380 86390 1
409260 99409260 1001 86380 86390 1
409262 99409262 1001 86380 86390 1
409368 99409368 1001 86380 86390 1
409457 99409457 1001 86380 86390 1
409538 99409538 1001 86380 86390 1
409569 99409569 1001 86380 86390 1
409677 99409677 1001 86380 86390 1
409712 99409712 1001 86380 86390 1
410279 99410279 1001 86380 86390 1
410458 99410458 1001 86380 86390 1
410577 99410577 1001 86380 86390 1
410881 99410881 1001 86380 86390 1
410815 99410815 1001 86380 86390 1
410817 99410817 1001 86380 86390 1
410824 99410824 1001 86380 86390 1
410961 99410961 1001 86380 86390 1
411078 99411078 1001 86380 86390 1
411395 99411395 1001 86380 86390 1
411580 99411580 1001 86380 86390 1
411804 99411804 1001 86380 86390 1
411809 99411809 1001 86380 86390 1
412084 99412084 1001 86380 86390 1
412135 99412135 1001 86380 86390 1
412164 99412164 1001 86380 86390 1
412220 99412220 1001 86380 86390 1
412258 99412258 1001 86380 86390 1
413599 99413599 1001 86380 86390 1
413307 99413307 1001 86380 86390 1
413360 99413360 1001 86380 86390 1
413685 99413685 1001 86380 86390 1
413309 99413309 1001 86380 86390 1
413333 99413333 1001 86380 86390 1
413215 99413215 1001 86380 86390 1
413113 99413113 1001 86380 86390 1
412988 99412988 1001 86380 86390 1
413212 99413212 1001 86380 86390 1
413287 99413287 1001 86380 86390 1
412665 99412665 1001 86380 86390 1
412511 99412511 1001 86380 86390 1
412563 99412563 1001 86380 86390 1
412516 99412516 1001 86380 86390 1
412857 99412857 1001 86380 86390 1
412495 99412495 1001 86380 86390 1
415216 99415216 1001 86380 86390 1
414900 99414900 1001 86380 86390 1
414601 99414601 1001 86380 86390 1
414919 99414919 1001 86380 86390 1
414407 99414407 1001 86380 86390 1
414333 99414333 1001 86380 86390 1
415499 99415499 1001 86380 86390 1
414119 99414119 1001 86380 86390 1
415529 99415529 1001 86380 86390 1
415626 99415626 1001 86380 86390 1
415689 99415689 1001 86380 86390 1
415643 99415643 1001 86380 86390 1
416812 99416812 1001 86380 86390 1
416938 99416938 1001 86380 86390 1
416844 99416844 1001 86380 86390 1
416501 99416501 1001 86380 86390 1
416311 99416311 1001 86380 86390 1
416080 99416080 1001 86380 86390 1
415763 99415763 1001 86380 86390 1
415790 99415790 1001 86380 86390 1
416079 99416079 1001 86380 86390 1
417387 99417387 1001 86380 86390 1
417043 99417043 1001 86380 86390 1
417437 99417437 1001 86380 86390 1
417563 99417563 1001 86380 86390 1
418739 99418739 1001 86380 86390 1
418677 99418677 1001 86380 86390 1
418757 99418757 1001 86380 86390 1
418720 99418720 1001 86380 86390 1
418686 99418686 1001 86380 86390 1
418058 99418058 1001 86380 86390 1
418419 99418419 1001 86380 86390 1
418258 99418258 1001 86380 86390 1
418122 99418122 1001 86380 86390 1
417700 99417700 1001 86380 86390 1
419057 99419057 1001 86380 86390 1
419044 99419044 1001 86380 86390 1
420341 99420341 1001 86380 86390 1
420070 99420070 1001 86380 86390 1
420089 99420089 1001 86380 86390 1
420270 99420270 1001 86380 86390 1
419886 99419886 1001 86380 86390 1
420009 99420009 1001 86380 86390 1
419643 99419643 1001 86380 86390 1
419710 99419710 1001 86380 86390 1
420054 99420054 1001 86380 86390 1
420056 99420056 1001 86380 86390 1
419306 99419306 1001 86380 86390 1
419329 99419329 1001 86380 86390 1
420505 99420505 1001 86380 86390 1
420760 99420760 1001 86380 86390 1
421694 99421694 1001 86380 86390 1
421909 99421909 1001 86380 86390 1
421347 99421347 1001 86380 86390 1
421404 99421404 1001 86380 86390 1
421277 99421277 1001 86380 86390 1
421520 99421520 1001 86380 86390 1
421021 99421021 1001 86380 86390 1
421247 99421247 1001 86380 86390 1
423658 99423658 1001 86380 86390 1
423664 99423664 1001 86380 86390 1
423030 99423030 1001 86380 86390 1
423151 99423151 1001 86380 86390 1
422986 99422986 1001 86380 86390 1
423074 99423074 1001 86380 86390 1
423014 99423014 1001 86380 86390 1
423242 99423242 1001 86380 86390 1
422602 99422602 1001 86380 86390 1
422555 99422555 1001 86380 86390 1
422540 99422540 1001 86380 86390 1
422612 99422612 1001 86380 86390 1
422813 99422813 1001 86380 86390 1
422648 99422648 1001 86380 86390 1
423845 99423845 1001 86380 86390 1
423775 99423775 1001 86380 86390 1
425171 99425171 1001 86380 86390 1
425040 99425040 1001 86380 86390 1
424642 99424642 1001 86380 86390 1
424935 99424935 1001 86380 86390 1
424726 99424726 1001 86380 86390 1
424657 99424657 1001 86380 86390 1
425002 99425002 1001 86380 86390 1
424273 99424273 1001 86380 86390 1
424327 99424327 1001 86380 86390 1
424159 99424159 1001 86380 86390 1
425668 99425668 1001 86380 86390 1
426824 99426824 1001 86380 86390 1
426831 99426831 1001 86380 86390 1
426677 99426677 1001 86380 86390 1
426542 99426542 1001 86380 86390 1
426292 99426292 1001 86380 86390 1
425968 99425968 1001 86380 86390 1
427258 99427258 1001 86380 86390 1
427473 99427473 1001 86380 86390 1
427366 99427366 1001 86380 86390 1
427507 99427507 1001 86380 86390 1
428401 99428401 1001 86380 86390 1
428478 99428478 1001 86380 86390 1
428481 99428481 1001 86380 86390 1
428724 99428724 1001 86380 86390 1
428257 99428257 1001 86380 86390 1
427963 99427963 1001 86380 86390 1
428135 99428135 1001 86380 86390 1
427806 99427806 1001 86380 86390 1
427809 99427809 1001 86380 86390 1
427570 99427570 1001 86380 86390 1
427703 99427703 1001 86380 86390 1
428852 99428852 1001 86380 86390 1
430099 99430099 1001 86380 86390 1
430281 99430281 1001 86380 86390 1
430150 99430150 1001 86380 86390 1
429928 99429928 1001 86380 86390 1
429670 99429670 1001 86380 86390 1
429671 99429671 1001 86380 86390 1
429938 99429938 1001 86380 86390 1
429847 99429847 1001 86380 86390 1
429893 99429893 1001 86380 86390 1
429523 99429523 1001 86380 86390 1
429455 99429455 1001 86380 86390 1
429312 99429312 1001 86380 86390 1
429263 99429263 1001 86380 86390 1
430576 99430576 1001 86380 86390 1
430745 99430745 1001 86380 86390 1
430658 99430658 1001 86380 86390 1
431685 99431685 1001 86380 86390 1
431930 99431930 1001 86380 86390 1
431510 99431510 1001 86380 86390 1
431496 99431496 1001 86380 86390 1
431091 99431091 1001 86380 86390 1
430873 99430873 1001 86380 86390 1
430874 99430874 1001 86380 86390 1
431220 99431220 1001 86380 86390 1
432382 99432382 1001 86380 86390 1
433468 99433468 1001 86380 86390 1
433490 99433490 1001 86380 86390 1
433440 99433440 1001 86380 86390 1
433629 99433629 1001 86380 86390 1
433581 99433581 1001 86380 86390 1
432938 99432938 1001 86380 86390 1
433290 99433290 1001 86380 86390 1
432535 99432535 1001 86380 86390 1
432571 99432571 1001 86380 86390 1
432743 99432743 1001 86380 86390 1
434117 99434117 1001 86380 86390 1
433786 99433786 1001 86380 86390 1
435036 99435036 1001 86380 86390 1
435321 99435321 1001 86380 86390 1
435084 99435084 1001 86380 86390 1
435195 99435195 1001 86380 86390 1
435203 99435203 1001 86380 86390 1
434793 99434793 1001 86380 86390 1
434798 99434798 1001 86380 86390 1
434833 99434833 1001 86380 86390 1
434613 99434613 1001 86380 86390 1
434231 99434231 1001 86380 86390 1
434472 99434472 1001 86380 86390 1
434459 99434459 1001 86380 86390 1
434306 99434306 1001 86380 86390 1
434197 99434197 1001 86380 86390 1
435460 99435460 1001 86380 86390 1
435620 99435620 1001 86380 86390 1
436894 99436894 1001 86380 86390 1
436324 99436324 1001 86380 86390 1
436105 99436105 1001 86380 86390 1
436188 99436188 1001 86380 86390 1
300728 99300728 1001 86380 86390 1
300643 99300643 1001 86380 86390 1
300647 99300647 1001 86380 86390 1
300584 99300584 1001 86380 86390 1
300625 99300625 1001 86380 86390 1
300369 99300369 1001 86380 86390 1
300490 99300490 1001 86380 86390 1
300496 99300496 1001 86380 86390 1
300191 99300191 1001 86380 86390 1
300230 99300230 1001 86380 86390 1
301478 99301478 1001 86380 86390 1
301471 99301471 1001 86380 86390 1
301384 99301384 1001 86380 86390 1
301549 99301549 1001 86380 86390 1
301284 99301284 1001 86380 86390 1
301311 99301311 1001 86380 86390 1
301235 99301235 1001 86380 86390 1
301162 99301162 1001 86380 86390 1
301334 99301334 1001 86380 86390 1
301244 99301244 1001 86380 86390 1
301283 99301283 1001 86380 86390 1
301025 99301025 1001 86380 86390 1
301134 99301134 1001 86380 86390 1
301696 99301696 1001 86380 86390 1
301723 99301723 1001 86380 86390 1
301736 99301736 1001 86380 86390 1
301558 99301558 1001 86380 86390 1
301575 99301575 1001 86380 86390 1
301745 99301745 1001 86380 86390 1
302266 99302266 1001 86380 86390 1
302281 99302281 1001 86380 86390 1
302350 99302350 1001 86380 86390 1
302309 99302309 1001 86380 86390 1
302274 99302274 1001 86380 86390 1
302211 99302211 1001 86380 86390 1
302091 99302091 1001 86380 86390 1
301838 99301838 1001 86380 86390 1
301961 99301961 1001 86380 86390 1
302430 99302430 1001 86380 86390 1
302572 99302572 1001 86380 86390 1
303027 99303027 1001 86380 86390 1
303123 99303123 1001 86380 86390 1
303124 99303124 1001 86380 86390 1
303061 99303061 1001 86380 86390 1
302873 99302873 1001 86380 86390 1
302963 99302963 1001 86380 86390 1
302980 99302980 1001 86380 86390 1
302995 99302995 1001 86380 86390 1
302615 99302615 1001 86380 86390 1
303322 99303322 1001 86380 86390 1
303211 99303211 1001 86380 86390 1
303214 99303214 1001 86380 86390 1
303266 99303266 1001 86380 86390 1
304012 99304012 1001 86380 86390 1
303966 99303966 1001 86380 86390 1
303992 99303992 1001 86380 86390 1
303904 99303904 1001 86380 86390 1
303728 99303728 1001 86380 86390 1
303624 99303624 1001 86380 86390 1
303652 99303652 1001 86380 86390 1
303794 99303794 1001 86380 86390 1
303465 99303465 1001 86380 86390 1
303595 99303595 1001 86380 86390 1
303611 99303611 1001 86380 86390 1
304194 99304194 1001 86380 86390 1
304051 99304051 1001 86380 86390 1
304233 99304233 1001 86380 86390 1
304144 99304144 1001 86380 86390 1
304159 99304159 1001 86380 86390 1
304826 99304826 1001 86380 86390 1
304693 99304693 1001 86380 86390 1
304797 99304797 1001 86380 86390 1
304815 99304815 1001 86380 86390 1
304729 99304729 1001 86380 86390 1
304615 99304615 1001 86380 86390 1
304629 99304629 1001 86380 86390 1
304578 99304578 1001 86380 86390 1
304606 99304606 1001 86380 86390 1
304558 99304558 1001 86380 86390 1
304574 99304574 1001 86380 86390 1
304311 99304311 1001 86380 86390 1
304954 99304954 1001 86380 86390 1
304995 99304995 1001 86380 86390 1
305442 99305442 1001 86380 86390 1
305397 99305397 1001 86380 86390 1
305346 99305346 1001 86380 86390 1
305463 99305463 1001 86380 86390 1
305476 99305476 1001 86380 86390 1
305091 99305091 1001 86380 86390 1
305105 99305105 1001 86380 86390 1
305122 99305122 1001 86380 86390 1
500127 99500127 1001 86380 86390 1
500050 99500050 1001 86380 86390 1
500038 99500038 1001 86380 86390 1
500056 99500056 1001 86380 86390 1
500046 99500046 1001 86380 86390 1
500098 99500098 1001 86380 86390 1
500152 99500152 1001 86380 86390 1
305694 99305694 1001 86380 86390 1
500740 99500740 1001 86380 86390 1
500789 99500789 1001 86380 86390 1
500430 99500430 1001 86380 86390 1
500526 99500526 1001 86380 86390 1
500267 99500267 1001 86380 86390 1
500881 99500881 1001 86380 86390 1
500951 99500951 1001 86380 86390 1
501621 99501621 1001 86380 86390 1
501508 99501508 1001 86380 86390 1
501266 99501266 1001 86380 86390 1
501321 99501321 1001 86380 86390 1
501285 99501285 1001 86380 86390 1
501337 99501337 1001 86380 86390 1
501286 99501286 1001 86380 86390 1
501299 99501299 1001 86380 86390 1
501150 99501150 1001 86380 86390 1
501112 99501112 1001 86380 86390 1
501050 99501050 1001 86380 86390 1
501792 99501792 1001 86380 86390 1
501668 99501668 1001 86380 86390 1
501684 99501684 1001 86380 86390 1
502300 99502300 1001 86380 86390 1
502394 99502394 1001 86380 86390 1
502372 99502372 1001 86380 86390 1
502457 99502457 1001 86380 86390 1
502323 99502323 1001 86380 86390 1
502095 99502095 1001 86380 86390 1
502225 99502225 1001 86380 86390 1
502084 99502084 1001 86380 86390 1
502059 99502059 1001 86380 86390 1
502102 99502102 1001 86380 86390 1
501974 99501974 1001 86380 86390 1
501927 99501927 1001 86380 86390 1
501973 99501973 1001 86380 86390 1
502532 99502532 1001 86380 86390 1
502600 99502600 1001 86380 86390 1
502563 99502563 1001 86380 86390 1
502603 99502603 1001 86380 86390 1
503203 99503203 1001 86380 86390 1
503113 99503113 1001 86380 86390 1
503101 99503101 1001 86380 86390 1
503166 99503166 1001 86380 86390 1
503243 99503243 1001 86380 86390 1
503115 99503115 1001 86380 86390 1
503220 99503220 1001 86380 86390 1
503172 99503172 1001 86380 86390 1
502916 99502916 1001 86380 86390 1
502994 99502994 1001 86380 86390 1
502803 99502803 1001 86380 86390 1
502872 99502872 1001 86380 86390 1
502743 99502743 1001 86380 86390 1
502760 99502760 1001 86380 86390 1
503408 99503408 1001 86380 86390 1
503318 99503318 1001 86380 86390 1
503414 99503414 1001 86380 86390 1
503298 99503298 1001 86380 86390 1
504015 99504015 1001 86380 86390 1
503917 99503917 1001 86380 86390 1
503994 99503994 1001 86380 86390 1
504095 99504095 1001 86380 86390 1
503970 99503970 1001 86380 86390 1
503974 99503974 1001 86380 86390 1
504026 99504026 1001 86380 86390 1
503899 99503899 1001 86380 86390 1
503850 99503850 1001 86380 86390 1
503511 99503511 1001 86380 86390 1
503563 99503563 1001 86380 86390 1
503628 99503628 1001 86380 86390 1
503565 99503565 1001 86380 86390 1
503657 99503657 1001 86380 86390 1
503567 99503567 1001 86380 86390 1
503520 99503520 1001 86380 86390 1
504199 99504199 1001 86380 86390 1
504202 99504202 1001 86380 86390 1
504833 99504833 1001 86380 86390 1
504826 99504826 1001 86380 86390 1
504891 99504891 1001 86380 86390 1
504637 99504637 1001 86380 86390 1
504612 99504612 1001 86380 86390 1
504548 99504548 1001 86380 86390 1
504550 99504550 1001 86380 86390 1
504554 99504554 1001 86380 86390 1
504441 99504441 1001 86380 86390 1
504506 99504506 1001 86380 86390 1
504418 99504418 1001 86380 86390 1
504458 99504458 1001 86380 86390 1
504395 99504395 1001 86380 86390 1
504525 99504525 1001 86380 86390 1
504357 99504357 1001 86380 86390 1
505125 99505125 1001 86380 86390 1
505037 99505037 1001 86380 86390 1
504962 99504962 1001 86380 86390 1
505591 99505591 1001 86380 86390 1
505643 99505643 1001 86380 86390 1
505650 99505650 1001 86380 86390 1
505614 99505614 1001 86380 86390 1
505475 99505475 1001 86380 86390 1
505201 99505201 1001 86380 86390 1
505231 99505231 1001 86380 86390 1
505323 99505323 1001 86380 86390 1
505225 99505225 1001 86380 86390 1
505173 99505173 1001 86380 86390 1
505330 99505330 1001 86380 86390 1
505150 99505150 1001 86380 86390 1
505912 99505912 1001 86380 86390 1
505822 99505822 1001 86380 86390 1
505940 99505940 1001 86380 86390 1
505961 99505961 1001 86380 86390 1
506493 99506493 1001 86380 86390 1
506105 99506105 1001 86380 86390 1
506083 99506083 1001 86380 86390 1
506073 99506073 1001 86380 86390 1
506125 99506125 1001 86380 86390 1
506152 99506152 1001 86380 86390 1
506623 99506623 1001 86380 86390 1
506693 99506693 1001 86380 86390 1
507375 99507375 1001 86380 86390 1
507363 99507363 1001 86380 86390 1
507139 99507139 1001 86380 86390 1
507140 99507140 1001 86380 86390 1
507192 99507192 1001 86380 86390 1
507015 99507015 1001 86380 86390 1
507210 99507210 1001 86380 86390 1
507112 99507112 1001 86380 86390 1
506908 99506908 1001 86380 86390 1
506848 99506848 1001 86380 86390 1
507618 99507618 1001 86380 86390 1
507574 99507574 1001 86380 86390 1
508172 99508172 1001 86380 86390 1
508212 99508212 1001 86380 86390 1
508149 99508149 1001 86380 86390 1
508087 99508087 1001 86380 86390 1
508152 99508152 1001 86380 86390 1
508155 99508155 1001 86380 86390 1
507891 99507891 1001 86380 86390 1
507963 99507963 1001 86380 86390 1
507671 99507671 1001 86380 86390 1
507795 99507795 1001 86380 86390 1
507821 99507821 1001 86380 86390 1
508897 99508897 1001 86380 86390 1
508901 99508901 1001 86380 86390 1
509005 99509005 1001 86380 86390 1
508879 99508879 1001 86380 86390 1
508860 99508860 1001 86380 86390 1
508708 99508708 1001 86380 86390 1
508863 99508863 1001 86380 86390 1
508510 99508510 1001 86380 86390 1
509229 99509229 1001 86380 86390 1
509135 99509135 1001 86380 86390 1
509083 99509083 1001 86380 86390 1
509748 99509748 1001 86380 86390 1
509631 99509631 1001 86380 86390 1
509609 99509609 1001 86380 86390 1
509563 99509563 1001 86380 86390 1
509526 99509526 1001 86380 86390 1
509488 99509488 1001 86380 86390 1
509439 99509439 1001 86380 86390 1
509479 99509479 1001 86380 86390 1
509938 99509938 1001 86380 86390 1
509966 99509966 1001 86380 86390 1
510096 99510096 1001 86380 86390 1
510013 99510013 1001 86380 86390 1
510563 99510563 1001 86380 86390 1
510656 99510656 1001 86380 86390 1
510618 99510618 1001 86380 86390 1
510521 99510521 1001 86380 86390 1
510393 99510393 1001 86380 86390 1
510423 99510423 1001 86380 86390 1
510261 99510261 1001 86380 86390 1
510161 99510161 1001 86380 86390 1
510226 99510226 1001 86380 86390 1
510298 99510298 1001 86380 86390 1
510919 99510919 1001 86380 86390 1
510834 99510834 1001 86380 86390 1
511470 99511470 1001 86380 86390 1
511447 99511447 1001 86380 86390 1
511512 99511512 1001 86380 86390 1
511314 99511314 1001 86380 86390 1
511227 99511227 1001 86380 86390 1
511023 99511023 1001 86380 86390 1
511126 99511126 1001 86380 86390 1
511054 99511054 1001 86380 86390 1
510965 99510965 1001 86380 86390 1
511109 99511109 1001 86380 86390 1
511058 99511058 1001 86380 86390 1
511739 99511739 1001 86380 86390 1
512291 99512291 1001 86380 86390 1
512268 99512268 1001 86380 86390 1
512363 99512363 1001 86380 86390 1
512262 99512262 1001 86380 86390 1
512374 99512374 1001 86380 86390 1
511966 99511966 1001 86380 86390 1
511773 99511773 1001 86380 86390 1
511892 99511892 1001 86380 86390 1
511967 99511967 1001 86380 86390 1
513015 99513015 1001 86380 86390 1
513192 99513192 1001 86380 86390 1
513034 99513034 1001 86380 86390 1
513036 99513036 1001 86380 86390 1
512977 99512977 1001 86380 86390 1
512889 99512889 1001 86380 86390 1
512968 99512968 1001 86380 86390 1
512904 99512904 1001 86380 86390 1
512919 99512919 1001 86380 86390 1
512675 99512675 1001 86380 86390 1
512637 99512637 1001 86380 86390 1
512606 99512606 1001 86380 86390 1
512724 99512724 1001 86380 86390 1
513403 99513403 1001 86380 86390 1
513989 99513989 1001 86380 86390 1
513850 99513850 1001 86380 86390 1
513902 99513902 1001 86380 86390 1
513715 99513715 1001 86380 86390 1
513732 99513732 1001 86380 86390 1
513449 99513449 1001 86380 86390 1
514093 99514093 1001 86380 86390 1
514236 99514236 1001 86380 86390 1
514226 99514226 1001 86380 86390 1
514077 99514077 1001 86380 86390 1
514196 99514196 1001 86380 86390 1
514678 99514678 1001 86380 86390 1
514808 99514808 1001 86380 86390 1
514692 99514692 1001 86380 86390 1
514639 99514639 1001 86380 86390 1
514510 99514510 1001 86380 86390 1
514566 99514566 1001 86380 86390 1
514530 99514530 1001 86380 86390 1
514240 99514240 1001 86380 86390 1
514332 99514332 1001 86380 86390 1
514333 99514333 1001 86380 86390 1
514897 99514897 1001 86380 86390 1
514924 99514924 1001 86380 86390 1
514890 99514890 1001 86380 86390 1
514878 99514878 1001 86380 86390 1
515570 99515570 1001 86380 86390 1
515635 99515635 1001 86380 86390 1
515488 99515488 1001 86380 86390 1
515502 99515502 1001 86380 86390 1
515323 99515323 1001 86380 86390 1
515460 99515460 1001 86380 86390 1
515295 99515295 1001 86380 86390 1
515166 99515166 1001 86380 86390 1
515727 99515727 1001 86380 86390 1
515769 99515769 1001 86380 86390 1
515718 99515718 1001 86380 86390 1
515822 99515822 1001 86380 86390 1
516321 99516321 1001 86380 86390 1
516402 99516402 1001 86380 86390 1
516456 99516456 1001 86380 86390 1
516367 99516367 1001 86380 86390 1
516149 99516149 1001 86380 86390 1
516268 99516268 1001 86380 86390 1
516183 99516183 1001 86380 86390 1
516132 99516132 1001 86380 86390 1
516288 99516288 1001 86380 86390 1
515979 99515979 1001 86380 86390 1
515902 99515902 1001 86380 86390 1
515947 99515947 1001 86380 86390 1
516077 99516077 1001 86380 86390 1
516533 99516533 1001 86380 86390 1
516624 99516624 1001 86380 86390 1
517203 99517203 1001 86380 86390 1
517206 99517206 1001 86380 86390 1
517005 99517005 1001 86380 86390 1
516996 99516996 1001 86380 86390 1
517087 99517087 1001 86380 86390 1
517011 99517011 1001 86380 86390 1
516896 99516896 1001 86380 86390 1
516797 99516797 1001 86380 86390 1
516814 99516814 1001 86380 86390 1
517359 99517359 1001 86380 86390 1
517478 99517478 1001 86380 86390 1
517348 99517348 1001 86380 86390 1
517440 99517440 1001 86380 86390 1
517485 99517485 1001 86380 86390 1
518159 99518159 1001 86380 86390 1
518015 99518015 1001 86380 86390 1
518068 99518068 1001 86380 86390 1
518123 99518123 1001 86380 86390 1
517948 99517948 1001 86380 86390 1
517949 99517949 1001 86380 86390 1
517913 99517913 1001 86380 86390 1
517672 99517672 1001 86380 86390 1
518238 99518238 1001 86380 86390 1
518179 99518179 1001 86380 86390 1
518271 99518271 1001 86380 86390 1
518313 99518313 1001 86380 86390 1
518275 99518275 1001 86380 86390 1
518813 99518813 1001 86380 86390 1
518908 99518908 1001 86380 86390 1
518923 99518923 1001 86380 86390 1
518745 99518745 1001 86380 86390 1
518633 99518633 1001 86380 86390 1
518724 99518724 1001 86380 86390 1
518727 99518727 1001 86380 86390 1
518489 99518489 1001 86380 86390 1
518425 99518425 1001 86380 86390 1
519699 99519699 1001 86380 86390 1
519783 99519783 1001 86380 86390 1
519624 99519624 1001 86380 86390 1
519730 99519730 1001 86380 86390 1
519721 99519721 1001 86380 86390 1
519806 99519806 1001 86380 86390 1
519414 99519414 1001 86380 86390 1
519459 99519459 1001 86380 86390 1
519220 99519220 1001 86380 86390 1
519286 99519286 1001 86380 86390 1
519236 99519236 1001 86380 86390 1
519384 99519384 1001 86380 86390 1
519320 99519320 1001 86380 86390 1
519282 99519282 1001 86380 86390 1
519880 99519880 1001 86380 86390 1
519819 99519819 1001 86380 86390 1
520625 99520625 1001 86380 86390 1
520472 99520472 1001 86380 86390 1
520370 99520370 1001 86380 86390 1
520310 99520310 1001 86380 86390 1
520233 99520233 1001 86380 86390 1
520235 99520235 1001 86380 86390 1
520339 99520339 1001 86380 86390 1
520433 99520433 1001 86380 86390 1
520151 99520151 1001 86380 86390 1
520127 99520127 1001 86380 86390 1
520037 99520037 1001 86380 86390 1
520703 99520703 1001 86380 86390 1
520833 99520833 1001 86380 86390 1
520658 99520658 1001 86380 86390 1
520649 99520649 1001 86380 86390 1
521366 99521366 1001 86380 86390 1
521376 99521376 1001 86380 86390 1
521138 99521138 1001 86380 86390 1
521164 99521164 1001 86380 86390 1
520936 99520936 1001 86380 86390 1
520930 99520930 1001 86380 86390 1
521035 99521035 1001 86380 86390 1
520984 99520984 1001 86380 86390 1
520856 99520856 1001 86380 86390 1
521619 99521619 1001 86380 86390 1
521491 99521491 1001 86380 86390 1
521544 99521544 1001 86380 86390 1
521508 99521508 1001 86380 86390 1
521472 99521472 1001 86380 86390 1
521473 99521473 1001 86380 86390 1
522140 99522140 1001 86380 86390 1
522169 99522169 1001 86380 86390 1
522105 99522105 1001 86380 86390 1
522110 99522110 1001 86380 86390 1
522041 99522041 1001 86380 86390 1
521912 99521912 1001 86380 86390 1
521977 99521977 1001 86380 86390 1
521965 99521965 1001 86380 86390 1
521788 99521788 1001 86380 86390 1
521869 99521869 1001 86380 86390 1
521845 99521845 1001 86380 86390 1
521810 99521810 1001 86380 86390 1
521824 99521824 1001 86380 86390 1
522926 99522926 1001 86380 86390 1
522809 99522809 1001 86380 86390 1
522555 99522555 1001 86380 86390 1
522521 99522521 1001 86380 86390 1
523181 99523181 1001 86380 86390 1
523259 99523259 1001 86380 86390 1
523132 99523132 1001 86380 86390 1
523753 99523753 1001 86380 86390 1
523766 99523766 1001 86380 86390 1
523945 99523945 1001 86380 86390 1
523845 99523845 1001 86380 86390 1
523518 99523518 1001 86380 86390 1
523364 99523364 1001 86380 86390 1
523476 99523476 1001 86380 86390 1
524019 99524019 1001 86380 86390 1
524011 99524011 1001 86380 86390 1
524091 99524091 1001 86380 86390 1
524659 99524659 1001 86380 86390 1
524729 99524729 1001 86380 86390 1
524396 99524396 1001 86380 86390 1
524489 99524489 1001 86380 86390 1
524528 99524528 1001 86380 86390 1
524465 99524465 1001 86380 86390 1
524564 99524564 1001 86380 86390 1
524308 99524308 1001 86380 86390 1
524291 99524291 1001 86380 86390 1
524343 99524343 1001 86380 86390 1
524925 99524925 1001 86380 86390 1
524901 99524901 1001 86380 86390 1
524776 99524776 1001 86380 86390 1
525513 99525513 1001 86380 86390 1
525212 99525212 1001 86380 86390 1
525307 99525307 1001 86380 86390 1
525060 99525060 1001 86380 86390 1
524982 99524982 1001 86380 86390 1
525013 99525013 1001 86380 86390 1
525065 99525065 1001 86380 86390 1
525743 99525743 1001 86380 86390 1
526258 99526258 1001 86380 86390 1
526297 99526297 1001 86380 86390 1
526362 99526362 1001 86380 86390 1
526411 99526411 1001 86380 86390 1
526197 99526197 1001 86380 86390 1
526086 99526086 1001 86380 86390 1
525900 99525900 1001 86380 86390 1
525876 99525876 1001 86380 86390 1
525826 99525826 1001 86380 86390 1
526485 99526485 1001 86380 86390 1
526545 99526545 1001 86380 86390 1
527179 99527179 1001 86380 86390 1
526968 99526968 1001 86380 86390 1
526846 99526846 1001 86380 86390 1
526887 99526887 1001 86380 86390 1
526739 99526739 1001 86380 86390 1
526782 99526782 1001 86380 86390 1
527884 99527884 1001 86380 86390 1
527898 99527898 1001 86380 86390 1
527937 99527937 1001 86380 86390 1
527966 99527966 1001 86380 86390 1
527956 99527956 1001 86380 86390 1
527689 99527689 1001 86380 86390 1
527728 99527728 1001 86380 86390 1
527741 99527741 1001 86380 86390 1
527755 99527755 1001 86380 86390 1
527719 99527719 1001 86380 86390 1
527772 99527772 1001 86380 86390 1
527774 99527774 1001 86380 86390 1
527801 99527801 1001 86380 86390 1
527827 99527827 1001 86380 86390 1
527866 99527866 1001 86380 86390 1
527533 99527533 1001 86380 86390 1
527535 99527535 1001 86380 86390 1
527518 99527518 1001 86380 86390 1
528266 99528266 1001 86380 86390 1
528749 99528749 1001 86380 86390 1
528737 99528737 1001 86380 86390 1
528879 99528879 1001 86380 86390 1
528716 99528716 1001 86380 86390 1
528759 99528759 1001 86380 86390 1
528566 99528566 1001 86380 86390 1
528495 99528495 1001 86380 86390 1
528651 99528651 1001 86380 86390 1
528349 99528349 1001 86380 86390 1
528288 99528288 1001 86380 86390 1
528317 99528317 1001 86380 86390 1
528986 99528986 1001 86380 86390 1
529704 99529704 1001 86380 86390 1
529546 99529546 1001 86380 86390 1
529433 99529433 1001 86380 86390 1
529145 99529145 1001 86380 86390 1
529225 99529225 1001 86380 86390 1
529189 99529189 1001 86380 86390 1
529306 99529306 1001 86380 86390 1
529310 99529310 1001 86380 86390 1
529157 99529157 1001 86380 86390 1
529274 99529274 1001 86380 86390 1
529764 99529764 1001 86380 86390 1
529315 99529315 1001 86380 86390 1
529889 99529889 1001 86380 86390 1
530442 99530442 1001 86380 86390 1
530365 99530365 1001 86380 86390 1
530391 99530391 1001 86380 86390 1
530367 99530367 1001 86380 86390 1
530483 99530483 1001 86380 86390 1
530499 99530499 1001 86380 86390 1
530334 99530334 1001 86380 86390 1
530088 99530088 1001 86380 86390 1
530681 99530681 1001 86380 86390 1
530594 99530594 1001 86380 86390 1
530647 99530647 1001 86380 86390 1
530570 99530570 1001 86380 86390 1
530612 99530612 1001 86380 86390 1
531344 99531344 1001 86380 86390 1
531319 99531319 1001 86380 86390 1
531307 99531307 1001 86380 86390 1
531060 99531060 1001 86380 86390 1
531040 99531040 1001 86380 86390 1
531157 99531157 1001 86380 86390 1
530915 99530915 1001 86380 86390 1
530852 99530852 1001 86380 86390 1
530870 99530870 1001 86380 86390 1
530770 99530770 1001 86380 86390 1
531548 99531548 1001 86380 86390 1
531502 99531502 1001 86380 86390 1
531441 99531441 1001 86380 86390 1
532173 99532173 1001 86380 86390 1
532133 99532133 1001 86380 86390 1
532148 99532148 1001 86380 86390 1
532088 99532088 1001 86380 86390 1
532037 99532037 1001 86380 86390 1
531832 99531832 1001 86380 86390 1
531977 99531977 1001 86380 86390 1
531867 99531867 1001 86380 86390 1
531803 99531803 1001 86380 86390 1
531640 99531640 1001 86380 86390 1
531732 99531732 1001 86380 86390 1
531660 99531660 1001 86380 86390 1
532365 99532365 1001 86380 86390 1
532302 99532302 1001 86380 86390 1
532904 99532904 1001 86380 86390 1
532859 99532859 1001 86380 86390 1
532874 99532874 1001 86380 86390 1
532900 99532900 1001 86380 86390 1
533021 99533021 1001 86380 86390 1
532806 99532806 1001 86380 86390 1
532704 99532704 1001 86380 86390 1
532770 99532770 1001 86380 86390 1
532721 99532721 1001 86380 86390 1
532439 99532439 1001 86380 86390 1
532415 99532415 1001 86380 86390 1
533041 99533041 1001 86380 86390 1
533834 99533834 1001 86380 86390 1
533841 99533841 1001 86380 86390 1
533847 99533847 1001 86380 86390 1
533510 99533510 1001 86380 86390 1
533462 99533462 1001 86380 86390 1
533290 99533290 1001 86380 86390 1
533330 99533330 1001 86380 86390 1
533401 99533401 1001 86380 86390 1
533414 99533414 1001 86380 86390 1
533392 99533392 1001 86380 86390 1
533881 99533881 1001 86380 86390 1
534041 99534041 1001 86380 86390 1
533916 99533916 1001 86380 86390 1
534582 99534582 1001 86380 86390 1
534585 99534585 1001 86380 86390 1
534536 99534536 1001 86380 86390 1
534591 99534591 1001 86380 86390 1
534297 99534297 1001 86380 86390 1
534427 99534427 1001 86380 86390 1
534317 99534317 1001 86380 86390 1
534369 99534369 1001 86380 86390 1
534398 99534398 1001 86380 86390 1
534118 99534118 1001 86380 86390 1
534824 99534824 1001 86380 86390 1
534889 99534889 1001 86380 86390 1
534711 99534711 1001 86380 86390 1
534779 99534779 1001 86380 86390 1
534741 99534741 1001 86380 86390 1
534689 99534689 1001 86380 86390 1
534823 99534823 1001 86380 86390 1
535383 99535383 1001 86380 86390 1
535371 99535371 1001 86380 86390 1
535388 99535388 1001 86380 86390 1
535176 99535176 1001 86380 86390 1
535126 99535126 1001 86380 86390 1
535106 99535106 1001 86380 86390 1
534968 99534968 1001 86380 86390 1
535077 99535077 1001 86380 86390 1
535605 99535605 1001 86380 86390 1
535644 99535644 1001 86380 86390 1
535608 99535608 1001 86380 86390 1
535648 99535648 1001 86380 86390 1
535597 99535597 1001 86380 86390 1
536171 99536171 1001 86380 86390 1
536175 99536175 1001 86380 86390 1
536190 99536190 1001 86380 86390 1
536285 99536285 1001 86380 86390 1
536041 99536041 1001 86380 86390 1
536029 99536029 1001 86380 86390 1
536012 99536012 1001 86380 86390 1
535745 99535745 1001 86380 86390 1
536360 99536360 1001 86380 86390 1
536451 99536451 1001 86380 86390 1
536506 99536506 1001 86380 86390 1
537113 99537113 1001 86380 86390 1
537062 99537062 1001 86380 86390 1
537075 99537075 1001 86380 86390 1
537140 99537140 1001 86380 86390 1
536571 99536571 1001 86380 86390 1
536727 99536727 1001 86380 86390 1
536702 99536702 1001 86380 86390 1
536559 99536559 1001 86380 86390 1
536642 99536642 1001 86380 86390 1
536630 99536630 1001 86380 86390 1
537291 99537291 1001 86380 86390 1
537168 99537168 1001 86380 86390 1
537299 99537299 1001 86380 86390 1
537235 99537235 1001 86380 86390 1
537915 99537915 1001 86380 86390 1
537799 99537799 1001 86380 86390 1
537814 99537814 1001 86380 86390 1
537840 99537840 1001 86380 86390 1
537971 99537971 1001 86380 86390 1
537803 99537803 1001 86380 86390 1
537746 99537746 1001 86380 86390 1
537650 99537650 1001 86380 86390 1
537516 99537516 1001 86380 86390 1
538073 99538073 1001 86380 86390 1
538113 99538113 1001 86380 86390 1
538149 99538149 1001 86380 86390 1
538653 99538653 1001 86380 86390 1
538496 99538496 1001 86380 86390 1
538589 99538589 1001 86380 86390 1
538277 99538277 1001 86380 86390 1
538840 99538840 1001 86380 86390 1
538829 99538829 1001 86380 86390 1
539012 99539012 1001 86380 86390 1
538987 99538987 1001 86380 86390 1
538849 99538849 1001 86380 86390 1
539628 99539628 1001 86380 86390 1
539548 99539548 1001 86380 86390 1
539319 99539319 1001 86380 86390 1
539411 99539411 1001 86380 86390 1
539428 99539428 1001 86380 86390 1
539325 99539325 1001 86380 86390 1
539370 99539370 1001 86380 86390 1
539128 99539128 1001 86380 86390 1
539082 99539082 1001 86380 86390 1
539030 99539030 1001 86380 86390 1
539148 99539148 1001 86380 86390 1
539031 99539031 1001 86380 86390 1
539809 99539809 1001 86380 86390 1
539669 99539669 1001 86380 86390 1
539736 99539736 1001 86380 86390 1
539673 99539673 1001 86380 86390 1
540426 99540426 1001 86380 86390 1
540160 99540160 1001 86380 86390 1
540063 99540063 1001 86380 86390 1
540105 99540105 1001 86380 86390 1
539939 99539939 1001 86380 86390 1
539930 99539930 1001 86380 86390 1
540023 99540023 1001 86380 86390 1
539869 99539869 1001 86380 86390 1
539973 99539973 1001 86380 86390 1
539909 99539909 1001 86380 86390 1
540001 99540001 1001 86380 86390 1
540542 99540542 1001 86380 86390 1
540595 99540595 1001 86380 86390 1
540548 99540548 1001 86380 86390 1
540500 99540500 1001 86380 86390 1
540580 99540580 1001 86380 86390 1
540476 99540476 1001 86380 86390 1
541104 99541104 1001 86380 86390 1
541275 99541275 1001 86380 86390 1
541288 99541288 1001 86380 86390 1
540924 99540924 1001 86380 86390 1
541068 99541068 1001 86380 86390 1
541084 99541084 1001 86380 86390 1
540727 99540727 1001 86380 86390 1
540753 99540753 1001 86380 86390 1
540742 99540742 1001 86380 86390 1
541329 99541329 1001 86380 86390 1
541388 99541388 1001 86380 86390 1
542044 99542044 1001 86380 86390 1
541993 99541993 1001 86380 86390 1
542035 99542035 1001 86380 86390 1
541987 99541987 1001 86380 86390 1
541888 99541888 1001 86380 86390 1
541850 99541850 1001 86380 86390 1
541876 99541876 1001 86380 86390 1
541891 99541891 1001 86380 86390 1
541893 99541893 1001 86380 86390 1
541777 99541777 1001 86380 86390 1
541884 99541884 1001 86380 86390 1
541910 99541910 1001 86380 86390 1
541743 99541743 1001 86380 86390 1
541769 99541769 1001 86380 86390 1
541860 99541860 1001 86380 86390 1
541658 99541658 1001 86380 86390 1
542909 99542909 1001 86380 86390 1
542801 99542801 1001 86380 86390 1
542731 99542731 1001 86380 86390 1
542576 99542576 1001 86380 86390 1
542667 99542667 1001 86380 86390 1
542578 99542578 1001 86380 86390 1
542566 99542566 1001 86380 86390 1
542580 99542580 1001 86380 86390 1
542570 99542570 1001 86380 86390 1
542470 99542470 1001 86380 86390 1
542981 99542981 1001 86380 86390 1
542955 99542955 1001 86380 86390 1
543139 99543139 1001 86380 86390 1
543030 99543030 1001 86380 86390 1
543031 99543031 1001 86380 86390 1
543726 99543726 1001 86380 86390 1
543751 99543751 1001 86380 86390 1
543574 99543574 1001 86380 86390 1
543489 99543489 1001 86380 86390 1
543415 99543415 1001 86380 86390 1
543534 99543534 1001 86380 86390 1
543321 99543321 1001 86380 86390 1
543323 99543323 1001 86380 86390 1
543328 99543328 1001 86380 86390 1
543290 99543290 1001 86380 86390 1
543227 99543227 1001 86380 86390 1
543240 99543240 1001 86380 86390 1
544597 99544597 1001 86380 86390 1
544523 99544523 1001 86380 86390 1
544575 99544575 1001 86380 86390 1
544529 99544529 1001 86380 86390 1
544586 99544586 1001 86380 86390 1
544592 99544592 1001 86380 86390 1
544481 99544481 1001 86380 86390 1
544250 99544250 1001 86380 86390 1
544213 99544213 1001 86380 86390 1
544388 99544388 1001 86380 86390 1
544106 99544106 1001 86380 86390 1
544016 99544016 1001 86380 86390 1
544081 99544081 1001 86380 86390 1
544122 99544122 1001 86380 86390 1
544020 99544020 1001 86380 86390 1
544150 99544150 1001 86380 86390 1
543985 99543985 1001 86380 86390 1
544090 99544090 1001 86380 86390 1
544013 99544013 1001 86380 86390 1
544394 99544394 1001 86380 86390 1
414715 208 1001 31800 32217 1
400001 99400001 1001 86380 86390 1
400109 99400109 1001 86380 86390 1
400110 99400110 1001 86380 86390 1
400149 99400149 1001 86380 86390 1
400267 99400267 1001 86380 86390 1
400373 99400373 1001 86380 86390 1
400439 99400439 1001 86380 86390 1
400415 99400415 1001 86380 86390 1
400589 99400589 1001 86380 86390 1
400923 99400923 1001 86380 86390 1
401048 99401048 1001 86380 86390 1
400953 99400953 1001 86380 86390 1
400986 99400986 1001 86380 86390 1
401015 99401015 1001 86380 86390 1
400999 99400999 1001 86380 86390 1
401363 99401363 1001 86380 86390 1
401345 99401345 1001 86380 86390 1
401400 99401400 1001 86380 86390 1
401537 99401537 1001 86380 86390 1
401676 99401676 1001 86380 86390 1
401751 99401751 1001 86380 86390 1
401788 99401788 1001 86380 86390 1
401746 99401746 1001 86380 86390 1
401919 99401919 1001 86380 86390 1
401963 99401963 1001 86380 86390 1
402142 99402142 1001 86380 86390 1
402071 99402071 1001 86380 86390 1
402264 99402264 1001 86380 86390 1
402267 99402267 1001 86380 86390 1
402347 99402347 1001 86380 86390 1
402526 99402526 1001 86380 86390 1
402504 99402504 1001 86380 86390 1
402690 99402690 1001 86380 86390 1
402712 99402712 1001 86380 86390 1
402879 99402879 1001 86380 86390 1
403068 99403068 1001 86380 86390 1
403115 99403115 1001 86380 86390 1
403239 99403239 1001 86380 86390 1
403212 99403212 1001 86380 86390 1
403536 99403536 1001 86380 86390 1
403946 99403946 1001 86380 86390 1
404418 99404418 1001 86380 86390 1
404527 99404527 1001 86380 86390 1
404688 99404688 1001 86380 86390 1
404765 99404765 1001 86380 86390 1
404861 99404861 1001 86380 86390 1
405042 99405042 1001 86380 86390 1
405309 99405309 1001 86380 86390 1
405241 99405241 1001 86380 86390 1
405383 99405383 1001 86380 86390 1
405372 99405372 1001 86380 86390 1
405397 99405397 1001 86380 86390 1
405466 99405466 1001 86380 86390 1
405433 99405433 1001 86380 86390 1
405498 99405498 1001 86380 86390 1
405440 99405440 1001 86380 86390 1
405616 99405616 1001 86380 86390 1
405728 99405728 1001 86380 86390 1
405717 99405717 1001 86380 86390 1
405767 99405767 1001 86380 86390 1
405950 99405950 1001 86380 86390 1
406209 99406209 1001 86380 86390 1
406214 99406214 1001 86380 86390 1
406472 99406472 1001 86380 86390 1
406543 99406543 1001 86380 86390 1
406896 99406896 1001 86380 86390 1
406861 99406861 1001 86380 86390 1
406993 99406993 1001 86380 86390 1
407019 99407019 1001 86380 86390 1
407069 99407069 1001 86380 86390 1
407137 99407137 1001 86380 86390 1
407450 99407450 1001 86380 86390 1
407456 99407456 1001 86380 86390 1
407814 99407814 1001 86380 86390 1
408044 99408044 1001 86380 86390 1
408143 99408143 1001 86380 86390 1
408204 99408204 1001 86380 86390 1
408126 99408126 1001 86380 86390 1
408303 99408303 1001 86380 86390 1
408428 99408428 1001 86380 86390 1
408525 99408525 1001 86380 86390 1
408472 99408472 1001 86380 86390 1
408614 99408614 1001 86380 86390 1
408570 99408570 1001 86380 86390 1
408749 99408749 1001 86380 86390 1
408743 99408743 1001 86380 86390 1
408974 99408974 1001 86380 86390 1
409087 99409087 1001 86380 86390 1
409235 99409235 1001 86380 86390 1
409333 99409333 1001 86380 86390 1
409337 99409337 1001 86380 86390 1
409675 99409675 1001 86380 86390 1
409746 99409746 1001 86380 86390 1
409941 99409941 1001 86380 86390 1
410180 99410180 1001 86380 86390 1
410203 99410203 1001 86380 86390 1
410222 99410222 1001 86380 86390 1
410367 99410367 1001 86380 86390 1
410404 99410404 1001 86380 86390 1
410941 99410941 1001 86380 86390 1
411144 99411144 1001 86380 86390 1
411448 99411448 1001 86380 86390 1
411572 99411572 1001 86380 86390 1
412174 99412174 1001 86380 86390 1
412094 99412094 1001 86380 86390 1
412417 99412417 1001 86380 86390 1
413475 99413475 1001 86380 86390 1
413457 99413457 1001 86380 86390 1
413551 99413551 1001 86380 86390 1
413553 99413553 1001 86380 86390 1
413398 99413398 1001 86380 86390 1
413058 99413058 1001 86380 86390 1
412895 99412895 1001 86380 86390 1
413172 99413172 1001 86380 86390 1
413101 99413101 1001 86380 86390 1
412862 99412862 1001 86380 86390 1
412702 99412702 1001 86380 86390 1
412688 99412688 1001 86380 86390 1
415162 99415162 1001 86380 86390 1
415306 99415306 1001 86380 86390 1
415240 99415240 1001 86380 86390 1
414617 99414617 1001 86380 86390 1
414666 99414666 1001 86380 86390 1
414792 99414792 1001 86380 86390 1
414700 99414700 1001 86380 86390 1
414529 99414529 1001 86380 86390 1
414463 99414463 1001 86380 86390 1
414284 99414284 1001 86380 86390 1
414501 99414501 1001 86380 86390 1
415476 99415476 1001 86380 86390 1
415501 99415501 1001 86380 86390 1
415509 99415509 1001 86380 86390 1
415619 99415619 1001 86380 86390 1
416753 99416753 1001 86380 86390 1
416932 99416932 1001 86380 86390 1
416954 99416954 1001 86380 86390 1
416620 99416620 1001 86380 86390 1
416917 99416917 1001 86380 86390 1
416370 99416370 1001 86380 86390 1
416352 99416352 1001 86380 86390 1
416341 99416341 1001 86380 86390 1
416065 99416065 1001 86380 86390 1
416070 99416070 1001 86380 86390 1
415982 99415982 1001 86380 86390 1
417092 99417092 1001 86380 86390 1
417183 99417183 1001 86380 86390 1
418528 99418528 1001 86380 86390 1
418724 99418724 1001 86380 86390 1
418218 99418218 1001 86380 86390 1
418251 99418251 1001 86380 86390 1
418381 99418381 1001 86380 86390 1
417820 99417820 1001 86380 86390 1
417816 99417816 1001 86380 86390 1
418939 99418939 1001 86380 86390 1
418916 99418916 1001 86380 86390 1
419186 99419186 1001 86380 86390 1
420154 99420154 1001 86380 86390 1
420414 99420414 1001 86380 86390 1
419751 99419751 1001 86380 86390 1
419409 99419409 1001 86380 86390 1
419257 99419257 1001 86380 86390 1
420565 99420565 1001 86380 86390 1
420601 99420601 1001 86380 86390 1
420584 99420584 1001 86380 86390 1
421814 99421814 1001 86380 86390 1
421319 99421319 1001 86380 86390 1
421461 99421461 1001 86380 86390 1
421577 99421577 1001 86380 86390 1
421625 99421625 1001 86380 86390 1
421580 99421580 1001 86380 86390 1
422387 99422387 1001 86380 86390 1
422292 99422292 1001 86380 86390 1
422125 99422125 1001 86380 86390 1
423336 99423336 1001 86380 86390 1
423652 99423652 1001 86380 86390 1
423150 99423150 1001 86380 86390 1
423135 99423135 1001 86380 86390 1
423253 99423253 1001 86380 86390 1
422729 99422729 1001 86380 86390 1
422754 99422754 1001 86380 86390 1
422812 99422812 1001 86380 86390 1
422705 99422705 1001 86380 86390 1
422711 99422711 1001 86380 86390 1
422762 99422762 1001 86380 86390 1
423919 99423919 1001 86380 86390 1
424020 99424020 1001 86380 86390 1
423963 99423963 1001 86380 86390 1
424116 99424116 1001 86380 86390 1
423792 99423792 1001 86380 86390 1
425298 99425298 1001 86380 86390 1
425128 99425128 1001 86380 86390 1
425351 99425351 1001 86380 86390 1
425359 99425359 1001 86380 86390 1
425369 99425369 1001 86380 86390 1
424957 99424957 1001 86380 86390 1
424919 99424919 1001 86380 86390 1
424412 99424412 1001 86380 86390 1
424417 99424417 1001 86380 86390 1
424409 99424409 1001 86380 86390 1
425670 99425670 1001 86380 86390 1
425544 99425544 1001 86380 86390 1
427036 99427036 1001 86380 86390 1
426799 99426799 1001 86380 86390 1
426776 99426776 1001 86380 86390 1
426888 99426888 1001 86380 86390 1
426939 99426939 1001 86380 86390 1
426299 99426299 1001 86380 86390 1
426664 99426664 1001 86380 86390 1
426612 99426612 1001 86380 86390 1
426273 99426273 1001 86380 86390 1
426067 99426067 1001 86380 86390 1
425935 99425935 1001 86380 86390 1
427353 99427353 1001 86380 86390 1
428670 99428670 1001 86380 86390 1
428504 99428504 1001 86380 86390 1
428321 99428321 1001 86380 86390 1
427940 99427940 1001 86380 86390 1
427968 99427968 1001 86380 86390 1
427579 99427579 1001 86380 86390 1
427805 99427805 1001 86380 86390 1
427713 99427713 1001 86380 86390 1
427568 99427568 1001 86380 86390 1
427799 99427799 1001 86380 86390 1
427596 99427596 1001 86380 86390 1
429043 99429043 1001 86380 86390 1
429129 99429129 1001 86380 86390 1
429006 99429006 1001 86380 86390 1
429132 99429132 1001 86380 86390 1
429079 99429079 1001 86380 86390 1
430054 99430054 1001 86380 86390 1
429973 99429973 1001 86380 86390 1
430006 99430006 1001 86380 86390 1
429782 99429782 1001 86380 86390 1
429937 99429937 1001 86380 86390 1
429820 99429820 1001 86380 86390 1
429623 99429623 1001 86380 86390 1
429770 99429770 1001 86380 86390 1
429630 99429630 1001 86380 86390 1
429828 99429828 1001 86380 86390 1
429180 99429180 1001 86380 86390 1
429493 99429493 1001 86380 86390 1
430548 99430548 1001 86380 86390 1
430551 99430551 1001 86380 86390 1
430488 99430488 1001 86380 86390 1
430579 99430579 1001 86380 86390 1
430512 99430512 1001 86380 86390 1
430597 99430597 1001 86380 86390 1
430694 99430694 1001 86380 86390 1
430483 99430483 1001 86380 86390 1
431963 99431963 1001 86380 86390 1
431917 99431917 1001 86380 86390 1
431807 99431807 1001 86380 86390 1
431847 99431847 1001 86380 86390 1
431670 99431670 1001 86380 86390 1
431478 99431478 1001 86380 86390 1
431381 99431381 1001 86380 86390 1
431635 99431635 1001 86380 86390 1
431135 99431135 1001 86380 86390 1
432176 99432176 1001 86380 86390 1
432355 99432355 1001 86380 86390 1
432227 99432227 1001 86380 86390 1
432473 99432473 1001 86380 86390 1
432483 99432483 1001 86380 86390 1
433657 99433657 1001 86380 86390 1
433553 99433553 1001 86380 86390 1
433691 99433691 1001 86380 86390 1
433017 99433017 1001 86380 86390 1
433055 99433055 1001 86380 86390 1
433093 99433093 1001 86380 86390 1
432709 99432709 1001 86380 86390 1
433897 99433897 1001 86380 86390 1
435077 99435077 1001 86380 86390 1
435434 99435434 1001 86380 86390 1
435304 99435304 1001 86380 86390 1
435100 99435100 1001 86380 86390 1
435121 99435121 1001 86380 86390 1
434735 99434735 1001 86380 86390 1
434788 99434788 1001 86380 86390 1
434662 99434662 1001 86380 86390 1
434663 99434663 1001 86380 86390 1
434607 99434607 1001 86380 86390 1
434963 99434963 1001 86380 86390 1
434322 99434322 1001 86380 86390 1
434219 99434219 1001 86380 86390 1
434497 99434497 1001 86380 86390 1
435488 99435488 1001 86380 86390 1
436818 99436818 1001 86380 86390 1
436731 99436731 1001 86380 86390 1
436215 99436215 1001 86380 86390 1
435956 99435956 1001 86380 86390 1
436055 99436055 1001 86380 86390 1
436251 99436251 1001 86380 86390 1
437290 99437290 1001 86380 86390 1
300574 99300574 1001 86380 86390 1
300616 99300616 1001 86380 86390 1
300540 99300540 1001 86380 86390 1
300709 99300709 1001 86380 86390 1
300721 99300721 1001 86380 86390 1
300386 99300386 1001 86380 86390 1
300111 99300111 1001 86380 86390 1
300190 99300190 1001 86380 86390 1
300152 99300152 1001 86380 86390 1
300768 99300768 1001 86380 86390 1
300911 99300911 1001 86380 86390 1
300917 99300917 1001 86380 86390 1
300841 99300841 1001 86380 86390 1
301424 99301424 1001 86380 86390 1
301437 99301437 1001 86380 86390 1
301515 99301515 1001 86380 86390 1
301211 99301211 1001 86380 86390 1
301199 99301199 1001 86380 86390 1
301343 99301343 1001 86380 86390 1
301066 99301066 1001 86380 86390 1
300936 99300936 1001 86380 86390 1
301121 99301121 1001 86380 86390 1
301127 99301127 1001 86380 86390 1
301746 99301746 1001 86380 86390 1
301621 99301621 1001 86380 86390 1
301573 99301573 1001 86380 86390 1
302254 99302254 1001 86380 86390 1
302311 99302311 1001 86380 86390 1
302376 99302376 1001 86380 86390 1
302150 99302150 1001 86380 86390 1
302166 99302166 1001 86380 86390 1
302104 99302104 1001 86380 86390 1
301892 99301892 1001 86380 86390 1
301896 99301896 1001 86380 86390 1
302386 99302386 1001 86380 86390 1
303143 99303143 1001 86380 86390 1
303154 99303154 1001 86380 86390 1
302810 99302810 1001 86380 86390 1
302841 99302841 1001 86380 86390 1
302883 99302883 1001 86380 86390 1
302793 99302793 1001 86380 86390 1
302704 99302704 1001 86380 86390 1
302698 99302698 1001 86380 86390 1
303972 99303972 1001 86380 86390 1
303974 99303974 1001 86380 86390 1
303965 99303965 1001 86380 86390 1
303941 99303941 1001 86380 86390 1
303711 99303711 1001 86380 86390 1
303634 99303634 1001 86380 86390 1
303765 99303765 1001 86380 86390 1
303704 99303704 1001 86380 86390 1
303645 99303645 1001 86380 86390 1
303572 99303572 1001 86380 86390 1
303547 99303547 1001 86380 86390 1
303523 99303523 1001 86380 86390 1
303539 99303539 1001 86380 86390 1
303579 99303579 1001 86380 86390 1
303437 99303437 1001 86380 86390 1
304114 99304114 1001 86380 86390 1
304153 99304153 1001 86380 86390 1
304155 99304155 1001 86380 86390 1
304209 99304209 1001 86380 86390 1
304808 99304808 1001 86380 86390 1
304524 99304524 1001 86380 86390 1
304512 99304512 1001 86380 86390 1
304551 99304551 1001 86380 86390 1
304617 99304617 1001 86380 86390 1
304542 99304542 1001 86380 86390 1
304626 99304626 1001 86380 86390 1
304385 99304385 1001 86380 86390 1
304242 99304242 1001 86380 86390 1
304373 99304373 1001 86380 86390 1
304259 99304259 1001 86380 86390 1
304975 99304975 1001 86380 86390 1
304997 99304997 1001 86380 86390 1
305652 99305652 1001 86380 86390 1
305485 99305485 1001 86380 86390 1
305670 99305670 1001 86380 86390 1
305504 99305504 1001 86380 86390 1
305325 99305325 1001 86380 86390 1
305277 99305277 1001 86380 86390 1
305336 99305336 1001 86380 86390 1
305375 99305375 1001 86380 86390 1
305440 99305440 1001 86380 86390 1
305181 99305181 1001 86380 86390 1
305252 99305252 1001 86380 86390 1
305087 99305087 1001 86380 86390 1
500154 99500154 1001 86380 86390 1
500109 99500109 1001 86380 86390 1
500767 99500767 1001 86380 86390 1
500787 99500787 1001 86380 86390 1
500651 99500651 1001 86380 86390 1
500627 99500627 1001 86380 86390 1
500798 99500798 1001 86380 86390 1
500720 99500720 1001 86380 86390 1
500773 99500773 1001 86380 86390 1
500582 99500582 1001 86380 86390 1
500598 99500598 1001 86380 86390 1
500535 99500535 1001 86380 86390 1
500539 99500539 1001 86380 86390 1
500244 99500244 1001 86380 86390 1
500258 99500258 1001 86380 86390 1
500341 99500341 1001 86380 86390 1
500852 99500852 1001 86380 86390 1
500853 99500853 1001 86380 86390 1
500886 99500886 1001 86380 86390 1
501492 99501492 1001 86380 86390 1
501636 99501636 1001 86380 86390 1
501398 99501398 1001 86380 86390 1
501433 99501433 1001 86380 86390 1
501214 99501214 1001 86380 86390 1
501081 99501081 1001 86380 86390 1
501664 99501664 1001 86380 86390 1
501783 99501783 1001 86380 86390 1
501759 99501759 1001 86380 86390 1
501722 99501722 1001 86380 86390 1
501649 99501649 1001 86380 86390 1
502301 99502301 1001 86380 86390 1
502365 99502365 1001 86380 86390 1
502397 99502397 1001 86380 86390 1
502454 99502454 1001 86380 86390 1
502427 99502427 1001 86380 86390 1
502197 99502197 1001 86380 86390 1
502087 99502087 1001 86380 86390 1
502126 99502126 1001 86380 86390 1
501873 99501873 1001 86380 86390 1
502003 99502003 1001 86380 86390 1
501901 99501901 1001 86380 86390 1
501869 99501869 1001 86380 86390 1
502580 99502580 1001 86380 86390 1
502468 99502468 1001 86380 86390 1
502521 99502521 1001 86380 86390 1
503164 99503164 1001 86380 86390 1
503206 99503206 1001 86380 86390 1
503132 99503132 1001 86380 86390 1
503096 99503096 1001 86380 86390 1
503059 99503059 1001 86380 86390 1
502800 99502800 1001 86380 86390 1
502830 99502830 1001 86380 86390 1
502870 99502870 1001 86380 86390 1
502715 99502715 1001 86380 86390 1
502822 99502822 1001 86380 86390 1
502732 99502732 1001 86380 86390 1
503392 99503392 1001 86380 86390 1
503294 99503294 1001 86380 86390 1
503310 99503310 1001 86380 86390 1
503467 99503467 1001 86380 86390 1
503927 99503927 1001 86380 86390 1
503955 99503955 1001 86380 86390 1
503722 99503722 1001 86380 86390 1
503907 99503907 1001 86380 86390 1
503819 99503819 1001 86380 86390 1
503615 99503615 1001 86380 86390 1
503654 99503654 1001 86380 86390 1
503661 99503661 1001 86380 86390 1
504322 99504322 1001 86380 86390 1
[truncated: 4,077,620 more chars]
