# Supplementary material for: Fast and near-optimal monitoring for healthcare acquired infection outbreaks
Source: PLoS Comput Biol. 2019 Sep 16;15(9):e1007284. doi: 10.1371/journal.pcbi.1007284 (PMC6762212; doi:10.1371/journal.pcbi.1007284)
Supplement: S2 Data — (ZIP) [file pcbi.1007284.s007.zip › MobilityLogs2/HAISE_Carilion_all_visits_day_155.txt]

#Person location Sublocation StartTime EndTime Type
431215 679 1001 3780 6357 1
400029 99400029 1001 86380 86390 1
400036 99400036 1001 86380 86390 1
400454 99400454 1001 86380 86390 1
400438 99400438 1001 86380 86390 1
400646 99400646 1001 86380 86390 1
400795 99400795 1001 86380 86390 1
401335 99401335 1001 86380 86390 1
401625 99401625 1001 86380 86390 1
401733 99401733 1001 86380 86390 1
401899 99401899 1001 86380 86390 1
401958 99401958 1001 86380 86390 1
402511 99402511 1001 86380 86390 1
402684 99402684 1001 86380 86390 1
402717 99402717 1001 86380 86390 1
402985 99402985 1001 86380 86390 1
403015 99403015 1001 86380 86390 1
403503 99403503 1001 86380 86390 1
403475 99403475 1001 86380 86390 1
403588 99403588 1001 86380 86390 1
403703 99403703 1001 86380 86390 1
403883 99403883 1001 86380 86390 1
404143 99404143 1001 86380 86390 1
404047 99404047 1001 86380 86390 1
404363 99404363 1001 86380 86390 1
404387 99404387 1001 86380 86390 1
404542 99404542 1001 86380 86390 1
404578 99404578 1001 86380 86390 1
404653 99404653 1001 86380 86390 1
404668 99404668 1001 86380 86390 1
404588 99404588 1001 86380 86390 1
405163 99405163 1001 86380 86390 1
405195 99405195 1001 86380 86390 1
405210 99405210 1001 86380 86390 1
405013 99405013 1001 86380 86390 1
405117 99405117 1001 86380 86390 1
405148 99405148 1001 86380 86390 1
405234 99405234 1001 86380 86390 1
405474 99405474 1001 86380 86390 1
405853 99405853 1001 86380 86390 1
405978 99405978 1001 86380 86390 1
406071 99406071 1001 86380 86390 1
406028 99406028 1001 86380 86390 1
405991 99405991 1001 86380 86390 1
406173 99406173 1001 86380 86390 1
406130 99406130 1001 86380 86390 1
406192 99406192 1001 86380 86390 1
406249 99406249 1001 86380 86390 1
406280 99406280 1001 86380 86390 1
406486 99406486 1001 86380 86390 1
406513 99406513 1001 86380 86390 1
406604 99406604 1001 86380 86390 1
406731 99406731 1001 86380 86390 1
406902 99406902 1001 86380 86390 1
406846 99406846 1001 86380 86390 1
407081 99407081 1001 86380 86390 1
407188 99407188 1001 86380 86390 1
407498 99407498 1001 86380 86390 1
407774 99407774 1001 86380 86390 1
408025 99408025 1001 86380 86390 1
408042 99408042 1001 86380 86390 1
408167 99408167 1001 86380 86390 1
408194 99408194 1001 86380 86390 1
408172 99408172 1001 86380 86390 1
408098 99408098 1001 86380 86390 1
408186 99408186 1001 86380 86390 1
408608 99408608 1001 86380 86390 1
408951 99408951 1001 86380 86390 1
408981 99408981 1001 86380 86390 1
409092 99409092 1001 86380 86390 1
409256 99409256 1001 86380 86390 1
409380 99409380 1001 86380 86390 1
409457 99409457 1001 86380 86390 1
409589 99409589 1001 86380 86390 1
409569 99409569 1001 86380 86390 1
409646 99409646 1001 86380 86390 1
409722 99409722 1001 86380 86390 1
409704 99409704 1001 86380 86390 1
409691 99409691 1001 86380 86390 1
409792 99409792 1001 86380 86390 1
409909 99409909 1001 86380 86390 1
410051 99410051 1001 86380 86390 1
410094 99410094 1001 86380 86390 1
410205 99410205 1001 86380 86390 1
410166 99410166 1001 86380 86390 1
410369 99410369 1001 86380 86390 1
410356 99410356 1001 86380 86390 1
410384 99410384 1001 86380 86390 1
410454 99410454 1001 86380 86390 1
410879 99410879 1001 86380 86390 1
410818 99410818 1001 86380 86390 1
410872 99410872 1001 86380 86390 1
410979 99410979 1001 86380 86390 1
411030 99411030 1001 86380 86390 1
411082 99411082 1001 86380 86390 1
411188 99411188 1001 86380 86390 1
411157 99411157 1001 86380 86390 1
411270 99411270 1001 86380 86390 1
411483 99411483 1001 86380 86390 1
411493 99411493 1001 86380 86390 1
411717 99411717 1001 86380 86390 1
411746 99411746 1001 86380 86390 1
411758 99411758 1001 86380 86390 1
411897 99411897 1001 86380 86390 1
411880 99411880 1001 86380 86390 1
412074 99412074 1001 86380 86390 1
412242 99412242 1001 86380 86390 1
412196 99412196 1001 86380 86390 1
412453 99412453 1001 86380 86390 1
412469 99412469 1001 86380 86390 1
412470 99412470 1001 86380 86390 1
412337 99412337 1001 86380 86390 1
412474 99412474 1001 86380 86390 1
413382 99413382 1001 86380 86390 1
413136 99413136 1001 86380 86390 1
413038 99413038 1001 86380 86390 1
413145 99413145 1001 86380 86390 1
413072 99413072 1001 86380 86390 1
413230 99413230 1001 86380 86390 1
412865 99412865 1001 86380 86390 1
412814 99412814 1001 86380 86390 1
412857 99412857 1001 86380 86390 1
412662 99412662 1001 86380 86390 1
414058 99414058 1001 86380 86390 1
413993 99413993 1001 86380 86390 1
413909 99413909 1001 86380 86390 1
413877 99413877 1001 86380 86390 1
415085 99415085 1001 86380 86390 1
414834 99414834 1001 86380 86390 1
414120 99414120 1001 86380 86390 1
414474 99414474 1001 86380 86390 1
415368 99415368 1001 86380 86390 1
415626 99415626 1001 86380 86390 1
415405 99415405 1001 86380 86390 1
416911 99416911 1001 86380 86390 1
416955 99416955 1001 86380 86390 1
416919 99416919 1001 86380 86390 1
416344 99416344 1001 86380 86390 1
416517 99416517 1001 86380 86390 1
416150 99416150 1001 86380 86390 1
416228 99416228 1001 86380 86390 1
416579 99416579 1001 86380 86390 1
415931 99415931 1001 86380 86390 1
415884 99415884 1001 86380 86390 1
415886 99415886 1001 86380 86390 1
417232 99417232 1001 86380 86390 1
417256 99417256 1001 86380 86390 1
417354 99417354 1001 86380 86390 1
417025 99417025 1001 86380 86390 1
417303 99417303 1001 86380 86390 1
417062 99417062 1001 86380 86390 1
417444 99417444 1001 86380 86390 1
417454 99417454 1001 86380 86390 1
418414 99418414 1001 86380 86390 1
418259 99418259 1001 86380 86390 1
417736 99417736 1001 86380 86390 1
417820 99417820 1001 86380 86390 1
417944 99417944 1001 86380 86390 1
418016 99418016 1001 86380 86390 1
417697 99417697 1001 86380 86390 1
417912 99417912 1001 86380 86390 1
418981 99418981 1001 86380 86390 1
418903 99418903 1001 86380 86390 1
420283 99420283 1001 86380 86390 1
420327 99420327 1001 86380 86390 1
419757 99419757 1001 86380 86390 1
419374 99419374 1001 86380 86390 1
419302 99419302 1001 86380 86390 1
420724 99420724 1001 86380 86390 1
420684 99420684 1001 86380 86390 1
420687 99420687 1001 86380 86390 1
420481 99420481 1001 86380 86390 1
422049 99422049 1001 86380 86390 1
421916 99421916 1001 86380 86390 1
421345 99421345 1001 86380 86390 1
420890 99420890 1001 86380 86390 1
420967 99420967 1001 86380 86390 1
421034 99421034 1001 86380 86390 1
421228 99421228 1001 86380 86390 1
421037 99421037 1001 86380 86390 1
421230 99421230 1001 86380 86390 1
422335 99422335 1001 86380 86390 1
422490 99422490 1001 86380 86390 1
423581 99423581 1001 86380 86390 1
423585 99423585 1001 86380 86390 1
423391 99423391 1001 86380 86390 1
423353 99423353 1001 86380 86390 1
423175 99423175 1001 86380 86390 1
423227 99423227 1001 86380 86390 1
423213 99423213 1001 86380 86390 1
422837 99422837 1001 86380 86390 1
422812 99422812 1001 86380 86390 1
422638 99422638 1001 86380 86390 1
422612 99422612 1001 86380 86390 1
424091 99424091 1001 86380 86390 1
423769 99423769 1001 86380 86390 1
423825 99423825 1001 86380 86390 1
423774 99423774 1001 86380 86390 1
423869 99423869 1001 86380 86390 1
423982 99423982 1001 86380 86390 1
425220 99425220 1001 86380 86390 1
425030 99425030 1001 86380 86390 1
425104 99425104 1001 86380 86390 1
425118 99425118 1001 86380 86390 1
425209 99425209 1001 86380 86390 1
425070 99425070 1001 86380 86390 1
424731 99424731 1001 86380 86390 1
424736 99424736 1001 86380 86390 1
424830 99424830 1001 86380 86390 1
424895 99424895 1001 86380 86390 1
424976 99424976 1001 86380 86390 1
424195 99424195 1001 86380 86390 1
424362 99424362 1001 86380 86390 1
425608 99425608 1001 86380 86390 1
425460 99425460 1001 86380 86390 1
426718 99426718 1001 86380 86390 1
427095 99427095 1001 86380 86390 1
426374 99426374 1001 86380 86390 1
426629 99426629 1001 86380 86390 1
426409 99426409 1001 86380 86390 1
426660 99426660 1001 86380 86390 1
426226 99426226 1001 86380 86390 1
426167 99426167 1001 86380 86390 1
427391 99427391 1001 86380 86390 1
427148 99427148 1001 86380 86390 1
427466 99427466 1001 86380 86390 1
427428 99427428 1001 86380 86390 1
427473 99427473 1001 86380 86390 1
427134 99427134 1001 86380 86390 1
428712 99428712 1001 86380 86390 1
428722 99428722 1001 86380 86390 1
428325 99428325 1001 86380 86390 1
428265 99428265 1001 86380 86390 1
428295 99428295 1001 86380 86390 1
427985 99427985 1001 86380 86390 1
428081 99428081 1001 86380 86390 1
428332 99428332 1001 86380 86390 1
428247 99428247 1001 86380 86390 1
427887 99427887 1001 86380 86390 1
428797 99428797 1001 86380 86390 1
428835 99428835 1001 86380 86390 1
429161 99429161 1001 86380 86390 1
429976 99429976 1001 86380 86390 1
430040 99430040 1001 86380 86390 1
429697 99429697 1001 86380 86390 1
429828 99429828 1001 86380 86390 1
429344 99429344 1001 86380 86390 1
429321 99429321 1001 86380 86390 1
429369 99429369 1001 86380 86390 1
429530 99429530 1001 86380 86390 1
429404 99429404 1001 86380 86390 1
429264 99429264 1001 86380 86390 1
430740 99430740 1001 86380 86390 1
430584 99430584 1001 86380 86390 1
430777 99430777 1001 86380 86390 1
430534 99430534 1001 86380 86390 1
430785 99430785 1001 86380 86390 1
431774 99431774 1001 86380 86390 1
432004 99432004 1001 86380 86390 1
431752 99431752 1001 86380 86390 1
431306 99431306 1001 86380 86390 1
430985 99430985 1001 86380 86390 1
430875 99430875 1001 86380 86390 1
431188 99431188 1001 86380 86390 1
431144 99431144 1001 86380 86390 1
432195 99432195 1001 86380 86390 1
432445 99432445 1001 86380 86390 1
433349 99433349 1001 86380 86390 1
433432 99433432 1001 86380 86390 1
433272 99433272 1001 86380 86390 1
433278 99433278 1001 86380 86390 1
433127 99433127 1001 86380 86390 1
433089 99433089 1001 86380 86390 1
432578 99432578 1001 86380 86390 1
432771 99432771 1001 86380 86390 1
432607 99432607 1001 86380 86390 1
432586 99432586 1001 86380 86390 1
433904 99433904 1001 86380 86390 1
435342 99435342 1001 86380 86390 1
435134 99435134 1001 86380 86390 1
435416 99435416 1001 86380 86390 1
434639 99434639 1001 86380 86390 1
434828 99434828 1001 86380 86390 1
434793 99434793 1001 86380 86390 1
434963 99434963 1001 86380 86390 1
434378 99434378 1001 86380 86390 1
434289 99434289 1001 86380 86390 1
434217 99434217 1001 86380 86390 1
434299 99434299 1001 86380 86390 1
434449 99434449 1001 86380 86390 1
435720 99435720 1001 86380 86390 1
435536 99435536 1001 86380 86390 1
436951 99436951 1001 86380 86390 1
436859 99436859 1001 86380 86390 1
437102 99437102 1001 86380 86390 1
436545 99436545 1001 86380 86390 1
436596 99436596 1001 86380 86390 1
436734 99436734 1001 86380 86390 1
436477 99436477 1001 86380 86390 1
436613 99436613 1001 86380 86390 1
436677 99436677 1001 86380 86390 1
436381 99436381 1001 86380 86390 1
436074 99436074 1001 86380 86390 1
436225 99436225 1001 86380 86390 1
437197 99437197 1001 86380 86390 1
300088 99300088 1001 86380 86390 1
437252 99437252 1001 86380 86390 1
437305 99437305 1001 86380 86390 1
437235 99437235 1001 86380 86390 1
437289 99437289 1001 86380 86390 1
300015 99300015 1001 86380 86390 1
300106 99300106 1001 86380 86390 1
300615 99300615 1001 86380 86390 1
300544 99300544 1001 86380 86390 1
300510 99300510 1001 86380 86390 1
300277 99300277 1001 86380 86390 1
300227 99300227 1001 86380 86390 1
300150 99300150 1001 86380 86390 1
300112 99300112 1001 86380 86390 1
300166 99300166 1001 86380 86390 1
300194 99300194 1001 86380 86390 1
300259 99300259 1001 86380 86390 1
300300 99300300 1001 86380 86390 1
300881 99300881 1001 86380 86390 1
300767 99300767 1001 86380 86390 1
300875 99300875 1001 86380 86390 1
300906 99300906 1001 86380 86390 1
301504 99301504 1001 86380 86390 1
301422 99301422 1001 86380 86390 1
301435 99301435 1001 86380 86390 1
301437 99301437 1001 86380 86390 1
301476 99301476 1001 86380 86390 1
301503 99301503 1001 86380 86390 1
301211 99301211 1001 86380 86390 1
301237 99301237 1001 86380 86390 1
301160 99301160 1001 86380 86390 1
301161 99301161 1001 86380 86390 1
301029 99301029 1001 86380 86390 1
301035 99301035 1001 86380 86390 1
301036 99301036 1001 86380 86390 1
301127 99301127 1001 86380 86390 1
301565 99301565 1001 86380 86390 1
301760 99301760 1001 86380 86390 1
301673 99301673 1001 86380 86390 1
301561 99301561 1001 86380 86390 1
302201 99302201 1001 86380 86390 1
302191 99302191 1001 86380 86390 1
302180 99302180 1001 86380 86390 1
302219 99302219 1001 86380 86390 1
302127 99302127 1001 86380 86390 1
301852 99301852 1001 86380 86390 1
301868 99301868 1001 86380 86390 1
301869 99301869 1001 86380 86390 1
302444 99302444 1001 86380 86390 1
302392 99302392 1001 86380 86390 1
302504 99302504 1001 86380 86390 1
302441 99302441 1001 86380 86390 1
303123 99303123 1001 86380 86390 1
303136 99303136 1001 86380 86390 1
303022 99303022 1001 86380 86390 1
303062 99303062 1001 86380 86390 1
302872 99302872 1001 86380 86390 1
302940 99302940 1001 86380 86390 1
302827 99302827 1001 86380 86390 1
302867 99302867 1001 86380 86390 1
302973 99302973 1001 86380 86390 1
302844 99302844 1001 86380 86390 1
302757 99302757 1001 86380 86390 1
302642 99302642 1001 86380 86390 1
303406 99303406 1001 86380 86390 1
303333 99303333 1001 86380 86390 1
303982 99303982 1001 86380 86390 1
303860 99303860 1001 86380 86390 1
303819 99303819 1001 86380 86390 1
303625 99303625 1001 86380 86390 1
303774 99303774 1001 86380 86390 1
303477 99303477 1001 86380 86390 1
303483 99303483 1001 86380 86390 1
304059 99304059 1001 86380 86390 1
304166 99304166 1001 86380 86390 1
304115 99304115 1001 86380 86390 1
304116 99304116 1001 86380 86390 1
304042 99304042 1001 86380 86390 1
304736 99304736 1001 86380 86390 1
304777 99304777 1001 86380 86390 1
304818 99304818 1001 86380 86390 1
304819 99304819 1001 86380 86390 1
304466 99304466 1001 86380 86390 1
304648 99304648 1001 86380 86390 1
304586 99304586 1001 86380 86390 1
304427 99304427 1001 86380 86390 1
304363 99304363 1001 86380 86390 1
305028 99305028 1001 86380 86390 1
304965 99304965 1001 86380 86390 1
304929 99304929 1001 86380 86390 1
305047 99305047 1001 86380 86390 1
305590 99305590 1001 86380 86390 1
305671 99305671 1001 86380 86390 1
305324 99305324 1001 86380 86390 1
305315 99305315 1001 86380 86390 1
305410 99305410 1001 86380 86390 1
305308 99305308 1001 86380 86390 1
305477 99305477 1001 86380 86390 1
305226 99305226 1001 86380 86390 1
500064 99500064 1001 86380 86390 1
500100 99500100 1001 86380 86390 1
500482 99500482 1001 86380 86390 1
500534 99500534 1001 86380 86390 1
500405 99500405 1001 86380 86390 1
500497 99500497 1001 86380 86390 1
500564 99500564 1001 86380 86390 1
500539 99500539 1001 86380 86390 1
500296 99500296 1001 86380 86390 1
500374 99500374 1001 86380 86390 1
500254 99500254 1001 86380 86390 1
500229 99500229 1001 86380 86390 1
500384 99500384 1001 86380 86390 1
500203 99500203 1001 86380 86390 1
500993 99500993 1001 86380 86390 1
500825 99500825 1001 86380 86390 1
500828 99500828 1001 86380 86390 1
500884 99500884 1001 86380 86390 1
501479 99501479 1001 86380 86390 1
501533 99501533 1001 86380 86390 1
501588 99501588 1001 86380 86390 1
501360 99501360 1001 86380 86390 1
501084 99501084 1001 86380 86390 1
501202 99501202 1001 86380 86390 1
501038 99501038 1001 86380 86390 1
501172 99501172 1001 86380 86390 1
501740 99501740 1001 86380 86390 1
501650 99501650 1001 86380 86390 1
501813 99501813 1001 86380 86390 1
501724 99501724 1001 86380 86390 1
502381 99502381 1001 86380 86390 1
502234 99502234 1001 86380 86390 1
502252 99502252 1001 86380 86390 1
502162 99502162 1001 86380 86390 1
502000 99502000 1001 86380 86390 1
501875 99501875 1001 86380 86390 1
502021 99502021 1001 86380 86390 1
501909 99501909 1001 86380 86390 1
502478 99502478 1001 86380 86390 1
502508 99502508 1001 86380 86390 1
502483 99502483 1001 86380 86390 1
502666 99502666 1001 86380 86390 1
503204 99503204 1001 86380 86390 1
503230 99503230 1001 86380 86390 1
503239 99503239 1001 86380 86390 1
503003 99503003 1001 86380 86390 1
502953 99502953 1001 86380 86390 1
502942 99502942 1001 86380 86390 1
502815 99502815 1001 86380 86390 1
502712 99502712 1001 86380 86390 1
502791 99502791 1001 86380 86390 1
502767 99502767 1001 86380 86390 1
502729 99502729 1001 86380 86390 1
502757 99502757 1001 86380 86390 1
502693 99502693 1001 86380 86390 1
502784 99502784 1001 86380 86390 1
502707 99502707 1001 86380 86390 1
503367 99503367 1001 86380 86390 1
503321 99503321 1001 86380 86390 1
503416 99503416 1001 86380 86390 1
503469 99503469 1001 86380 86390 1
504016 99504016 1001 86380 86390 1
504118 99504118 1001 86380 86390 1
503992 99503992 1001 86380 86390 1
504019 99504019 1001 86380 86390 1
503758 99503758 1001 86380 86390 1
503874 99503874 1001 86380 86390 1
503748 99503748 1001 86380 86390 1
503873 99503873 1001 86380 86390 1
503654 99503654 1001 86380 86390 1
503681 99503681 1001 86380 86390 1
503646 99503646 1001 86380 86390 1
503504 99503504 1001 86380 86390 1
503561 99503561 1001 86380 86390 1
503574 99503574 1001 86380 86390 1
504309 99504309 1001 86380 86390 1
504221 99504221 1001 86380 86390 1
504172 99504172 1001 86380 86390 1
504816 99504816 1001 86380 86390 1
504752 99504752 1001 86380 86390 1
504561 99504561 1001 86380 86390 1
504589 99504589 1001 86380 86390 1
504733 99504733 1001 86380 86390 1
504725 99504725 1001 86380 86390 1
504504 99504504 1001 86380 86390 1
504466 99504466 1001 86380 86390 1
504508 99504508 1001 86380 86390 1
504379 99504379 1001 86380 86390 1
504396 99504396 1001 86380 86390 1
504437 99504437 1001 86380 86390 1
504532 99504532 1001 86380 86390 1
505083 99505083 1001 86380 86390 1
505578 99505578 1001 86380 86390 1
505765 99505765 1001 86380 86390 1
505372 99505372 1001 86380 86390 1
505543 99505543 1001 86380 86390 1
505364 99505364 1001 86380 86390 1
505442 99505442 1001 86380 86390 1
505254 99505254 1001 86380 86390 1
505153 99505153 1001 86380 86390 1
505311 99505311 1001 86380 86390 1
505806 99505806 1001 86380 86390 1
505807 99505807 1001 86380 86390 1
505566 99505566 1001 86380 86390 1
505810 99505810 1001 86380 86390 1
506416 99506416 1001 86380 86390 1
506498 99506498 1001 86380 86390 1
506425 99506425 1001 86380 86390 1
506452 99506452 1001 86380 86390 1
506403 99506403 1001 86380 86390 1
506300 99506300 1001 86380 86390 1
506267 99506267 1001 86380 86390 1
506231 99506231 1001 86380 86390 1
506014 99506014 1001 86380 86390 1
505988 99505988 1001 86380 86390 1
506026 99506026 1001 86380 86390 1
506750 99506750 1001 86380 86390 1
506779 99506779 1001 86380 86390 1
506612 99506612 1001 86380 86390 1
506605 99506605 1001 86380 86390 1
507271 99507271 1001 86380 86390 1
507351 99507351 1001 86380 86390 1
507262 99507262 1001 86380 86390 1
507318 99507318 1001 86380 86390 1
507040 99507040 1001 86380 86390 1
507172 99507172 1001 86380 86390 1
507163 99507163 1001 86380 86390 1
506841 99506841 1001 86380 86390 1
506921 99506921 1001 86380 86390 1
506825 99506825 1001 86380 86390 1
506955 99506955 1001 86380 86390 1
506813 99506813 1001 86380 86390 1
507471 99507471 1001 86380 86390 1
506802 99506802 1001 86380 86390 1
507010 99507010 1001 86380 86390 1
507604 99507604 1001 86380 86390 1
507423 99507423 1001 86380 86390 1
507489 99507489 1001 86380 86390 1
507492 99507492 1001 86380 86390 1
507584 99507584 1001 86380 86390 1
508074 99508074 1001 86380 86390 1
508113 99508113 1001 86380 86390 1
508206 99508206 1001 86380 86390 1
508142 99508142 1001 86380 86390 1
507837 99507837 1001 86380 86390 1
507904 99507904 1001 86380 86390 1
507841 99507841 1001 86380 86390 1
507883 99507883 1001 86380 86390 1
507692 99507692 1001 86380 86390 1
507672 99507672 1001 86380 86390 1
508300 99508300 1001 86380 86390 1
508261 99508261 1001 86380 86390 1
508329 99508329 1001 86380 86390 1
508752 99508752 1001 86380 86390 1
508681 99508681 1001 86380 86390 1
508789 99508789 1001 86380 86390 1
508518 99508518 1001 86380 86390 1
508591 99508591 1001 86380 86390 1
508645 99508645 1001 86380 86390 1
509104 99509104 1001 86380 86390 1
509221 99509221 1001 86380 86390 1
509248 99509248 1001 86380 86390 1
509777 99509777 1001 86380 86390 1
509881 99509881 1001 86380 86390 1
509669 99509669 1001 86380 86390 1
509516 99509516 1001 86380 86390 1
509504 99509504 1001 86380 86390 1
509648 99509648 1001 86380 86390 1
509687 99509687 1001 86380 86390 1
509649 99509649 1001 86380 86390 1
509611 99509611 1001 86380 86390 1
509524 99509524 1001 86380 86390 1
509512 99509512 1001 86380 86390 1
509296 99509296 1001 86380 86390 1
509391 99509391 1001 86380 86390 1
510079 99510079 1001 86380 86390 1
510069 99510069 1001 86380 86390 1
510656 99510656 1001 86380 86390 1
510367 99510367 1001 86380 86390 1
510511 99510511 1001 86380 86390 1
510488 99510488 1001 86380 86390 1
510322 99510322 1001 86380 86390 1
510466 99510466 1001 86380 86390 1
510235 99510235 1001 86380 86390 1
510214 99510214 1001 86380 86390 1
510191 99510191 1001 86380 86390 1
510206 99510206 1001 86380 86390 1
510117 99510117 1001 86380 86390 1
510931 99510931 1001 86380 86390 1
510859 99510859 1001 86380 86390 1
510861 99510861 1001 86380 86390 1
510746 99510746 1001 86380 86390 1
511464 99511464 1001 86380 86390 1
511454 99511454 1001 86380 86390 1
511526 99511526 1001 86380 86390 1
511496 99511496 1001 86380 86390 1
511542 99511542 1001 86380 86390 1
511169 99511169 1001 86380 86390 1
511234 99511234 1001 86380 86390 1
511332 99511332 1001 86380 86390 1
510997 99510997 1001 86380 86390 1
511027 99511027 1001 86380 86390 1
510976 99510976 1001 86380 86390 1
511048 99511048 1001 86380 86390 1
511709 99511709 1001 86380 86390 1
511699 99511699 1001 86380 86390 1
511611 99511611 1001 86380 86390 1
512294 99512294 1001 86380 86390 1
512335 99512335 1001 86380 86390 1
512298 99512298 1001 86380 86390 1
512337 99512337 1001 86380 86390 1
512196 99512196 1001 86380 86390 1
512288 99512288 1001 86380 86390 1
512071 99512071 1001 86380 86390 1
511797 99511797 1001 86380 86390 1
511889 99511889 1001 86380 86390 1
511958 99511958 1001 86380 86390 1
511856 99511856 1001 86380 86390 1
511963 99511963 1001 86380 86390 1
512495 99512495 1001 86380 86390 1
512392 99512392 1001 86380 86390 1
512486 99512486 1001 86380 86390 1
512501 99512501 1001 86380 86390 1
512527 99512527 1001 86380 86390 1
512491 99512491 1001 86380 86390 1
512544 99512544 1001 86380 86390 1
513077 99513077 1001 86380 86390 1
513096 99513096 1001 86380 86390 1
513115 99513115 1001 86380 86390 1
512849 99512849 1001 86380 86390 1
512959 99512959 1001 86380 86390 1
512611 99512611 1001 86380 86390 1
512755 99512755 1001 86380 86390 1
512629 99512629 1001 86380 86390 1
512670 99512670 1001 86380 86390 1
512774 99512774 1001 86380 86390 1
512725 99512725 1001 86380 86390 1
513371 99513371 1001 86380 86390 1
513236 99513236 1001 86380 86390 1
513955 99513955 1001 86380 86390 1
513921 99513921 1001 86380 86390 1
514019 99514019 1001 86380 86390 1
513912 99513912 1001 86380 86390 1
513788 99513788 1001 86380 86390 1
513758 99513758 1001 86380 86390 1
513503 99513503 1001 86380 86390 1
513444 99513444 1001 86380 86390 1
513561 99513561 1001 86380 86390 1
514107 99514107 1001 86380 86390 1
513827 99513827 1001 86380 86390 1
514180 99514180 1001 86380 86390 1
514847 99514847 1001 86380 86390 1
514714 99514714 1001 86380 86390 1
514780 99514780 1001 86380 86390 1
514652 99514652 1001 86380 86390 1
514537 99514537 1001 86380 86390 1
514486 99514486 1001 86380 86390 1
514595 99514595 1001 86380 86390 1
514557 99514557 1001 86380 86390 1
514893 99514893 1001 86380 86390 1
515062 99515062 1001 86380 86390 1
514908 99514908 1001 86380 86390 1
514917 99514917 1001 86380 86390 1
515654 99515654 1001 86380 86390 1
515677 99515677 1001 86380 86390 1
515388 99515388 1001 86380 86390 1
515393 99515393 1001 86380 86390 1
515473 99515473 1001 86380 86390 1
515461 99515461 1001 86380 86390 1
515321 99515321 1001 86380 86390 1
515232 99515232 1001 86380 86390 1
515130 99515130 1001 86380 86390 1
515174 99515174 1001 86380 86390 1
515098 99515098 1001 86380 86390 1
515719 99515719 1001 86380 86390 1
516446 99516446 1001 86380 86390 1
516482 99516482 1001 86380 86390 1
516326 99516326 1001 86380 86390 1
516150 99516150 1001 86380 86390 1
516256 99516256 1001 86380 86390 1
516045 99516045 1001 86380 86390 1
515944 99515944 1001 86380 86390 1
516636 99516636 1001 86380 86390 1
516537 99516537 1001 86380 86390 1
516616 99516616 1001 86380 86390 1
516630 99516630 1001 86380 86390 1
516609 99516609 1001 86380 86390 1
517234 99517234 1001 86380 86390 1
517292 99517292 1001 86380 86390 1
517232 99517232 1001 86380 86390 1
516977 99516977 1001 86380 86390 1
517107 99517107 1001 86380 86390 1
517056 99517056 1001 86380 86390 1
516983 99516983 1001 86380 86390 1
516831 99516831 1001 86380 86390 1
516794 99516794 1001 86380 86390 1
516913 99516913 1001 86380 86390 1
516776 99516776 1001 86380 86390 1
517458 99517458 1001 86380 86390 1
517368 99517368 1001 86380 86390 1
518105 99518105 1001 86380 86390 1
518151 99518151 1001 86380 86390 1
517801 99517801 1001 86380 86390 1
517867 99517867 1001 86380 86390 1
517896 99517896 1001 86380 86390 1
517645 99517645 1001 86380 86390 1
517729 99517729 1001 86380 86390 1
517719 99517719 1001 86380 86390 1
517564 99517564 1001 86380 86390 1
517669 99517669 1001 86380 86390 1
518185 99518185 1001 86380 86390 1
517750 99517750 1001 86380 86390 1
518320 99518320 1001 86380 86390 1
518960 99518960 1001 86380 86390 1
518800 99518800 1001 86380 86390 1
518904 99518904 1001 86380 86390 1
518708 99518708 1001 86380 86390 1
518685 99518685 1001 86380 86390 1
518725 99518725 1001 86380 86390 1
518729 99518729 1001 86380 86390 1
518433 99518433 1001 86380 86390 1
518411 99518411 1001 86380 86390 1
519064 99519064 1001 86380 86390 1
519122 99519122 1001 86380 86390 1
519006 99519006 1001 86380 86390 1
519731 99519731 1001 86380 86390 1
519641 99519641 1001 86380 86390 1
519721 99519721 1001 86380 86390 1
519533 99519533 1001 86380 86390 1
519418 99519418 1001 86380 86390 1
519500 99519500 1001 86380 86390 1
519556 99519556 1001 86380 86390 1
519388 99519388 1001 86380 86390 1
519208 99519208 1001 86380 86390 1
519250 99519250 1001 86380 86390 1
519320 99519320 1001 86380 86390 1
519903 99519903 1001 86380 86390 1
519969 99519969 1001 86380 86390 1
519854 99519854 1001 86380 86390 1
519815 99519815 1001 86380 86390 1
520527 99520527 1001 86380 86390 1
520463 99520463 1001 86380 86390 1
520596 99520596 1001 86380 86390 1
520547 99520547 1001 86380 86390 1
520139 99520139 1001 86380 86390 1
520178 99520178 1001 86380 86390 1
520024 99520024 1001 86380 86390 1
520206 99520206 1001 86380 86390 1
520104 99520104 1001 86380 86390 1
520183 99520183 1001 86380 86390 1
520730 99520730 1001 86380 86390 1
520714 99520714 1001 86380 86390 1
521290 99521290 1001 86380 86390 1
521342 99521342 1001 86380 86390 1
521343 99521343 1001 86380 86390 1
521294 99521294 1001 86380 86390 1
521119 99521119 1001 86380 86390 1
521068 99521068 1001 86380 86390 1
521108 99521108 1001 86380 86390 1
521028 99521028 1001 86380 86390 1
520863 99520863 1001 86380 86390 1
520932 99520932 1001 86380 86390 1
520946 99520946 1001 86380 86390 1
520974 99520974 1001 86380 86390 1
521026 99521026 1001 86380 86390 1
521476 99521476 1001 86380 86390 1
522169 99522169 1001 86380 86390 1
522250 99522250 1001 86380 86390 1
522124 99522124 1001 86380 86390 1
522080 99522080 1001 86380 86390 1
521953 99521953 1001 86380 86390 1
521832 99521832 1001 86380 86390 1
521705 99521705 1001 86380 86390 1
522317 99522317 1001 86380 86390 1
522423 99522423 1001 86380 86390 1
522427 99522427 1001 86380 86390 1
522441 99522441 1001 86380 86390 1
522978 99522978 1001 86380 86390 1
523020 99523020 1001 86380 86390 1
523072 99523072 1001 86380 86390 1
523048 99523048 1001 86380 86390 1
523104 99523104 1001 86380 86390 1
522707 99522707 1001 86380 86390 1
522905 99522905 1001 86380 86390 1
522711 99522711 1001 86380 86390 1
522816 99522816 1001 86380 86390 1
522769 99522769 1001 86380 86390 1
522579 99522579 1001 86380 86390 1
522585 99522585 1001 86380 86390 1
523141 99523141 1001 86380 86390 1
523268 99523268 1001 86380 86390 1
523806 99523806 1001 86380 86390 1
523769 99523769 1001 86380 86390 1
523847 99523847 1001 86380 86390 1
523784 99523784 1001 86380 86390 1
523940 99523940 1001 86380 86390 1
523880 99523880 1001 86380 86390 1
523648 99523648 1001 86380 86390 1
523689 99523689 1001 86380 86390 1
523575 99523575 1001 86380 86390 1
523683 99523683 1001 86380 86390 1
523712 99523712 1001 86380 86390 1
523493 99523493 1001 86380 86390 1
523532 99523532 1001 86380 86390 1
523429 99523429 1001 86380 86390 1
523430 99523430 1001 86380 86390 1
523521 99523521 1001 86380 86390 1
523486 99523486 1001 86380 86390 1
523436 99523436 1001 86380 86390 1
523528 99523528 1001 86380 86390 1
523438 99523438 1001 86380 86390 1
524007 99524007 1001 86380 86390 1
523962 99523962 1001 86380 86390 1
523980 99523980 1001 86380 86390 1
524603 99524603 1001 86380 86390 1
524639 99524639 1001 86380 86390 1
524519 99524519 1001 86380 86390 1
524507 99524507 1001 86380 86390 1
524238 99524238 1001 86380 86390 1
524201 99524201 1001 86380 86390 1
524925 99524925 1001 86380 86390 1
524809 99524809 1001 86380 86390 1
524814 99524814 1001 86380 86390 1
524866 99524866 1001 86380 86390 1
524817 99524817 1001 86380 86390 1
525590 99525590 1001 86380 86390 1
525428 99525428 1001 86380 86390 1
525276 99525276 1001 86380 86390 1
525081 99525081 1001 86380 86390 1
525058 99525058 1001 86380 86390 1
525084 99525084 1001 86380 86390 1
525022 99525022 1001 86380 86390 1
525088 99525088 1001 86380 86390 1
525129 99525129 1001 86380 86390 1
525664 99525664 1001 86380 86390 1
525743 99525743 1001 86380 86390 1
525618 99525618 1001 86380 86390 1
526246 99526246 1001 86380 86390 1
526016 99526016 1001 86380 86390 1
526112 99526112 1001 86380 86390 1
525919 99525919 1001 86380 86390 1
525807 99525807 1001 86380 86390 1
525825 99525825 1001 86380 86390 1
526461 99526461 1001 86380 86390 1
526593 99526593 1001 86380 86390 1
526484 99526484 1001 86380 86390 1
527172 99527172 1001 86380 86390 1
527191 99527191 1001 86380 86390 1
527101 99527101 1001 86380 86390 1
527114 99527114 1001 86380 86390 1
527245 99527245 1001 86380 86390 1
526878 99526878 1001 86380 86390 1
527034 99527034 1001 86380 86390 1
526811 99526811 1001 86380 86390 1
526698 99526698 1001 86380 86390 1
526738 99526738 1001 86380 86390 1
526713 99526713 1001 86380 86390 1
526795 99526795 1001 86380 86390 1
527363 99527363 1001 86380 86390 1
527252 99527252 1001 86380 86390 1
527440 99527440 1001 86380 86390 1
528049 99528049 1001 86380 86390 1
527887 99527887 1001 86380 86390 1
527904 99527904 1001 86380 86390 1
527917 99527917 1001 86380 86390 1
527882 99527882 1001 86380 86390 1
527721 99527721 1001 86380 86390 1
527467 99527467 1001 86380 86390 1
527483 99527483 1001 86380 86390 1
527527 99527527 1001 86380 86390 1
527621 99527621 1001 86380 86390 1
528090 99528090 1001 86380 86390 1
528263 99528263 1001 86380 86390 1
528767 99528767 1001 86380 86390 1
528663 99528663 1001 86380 86390 1
528668 99528668 1001 86380 86390 1
528578 99528578 1001 86380 86390 1
528345 99528345 1001 86380 86390 1
528424 99528424 1001 86380 86390 1
528299 99528299 1001 86380 86390 1
528300 99528300 1001 86380 86390 1
528421 99528421 1001 86380 86390 1
528422 99528422 1001 86380 86390 1
528976 99528976 1001 86380 86390 1
528905 99528905 1001 86380 86390 1
529599 99529599 1001 86380 86390 1
529607 99529607 1001 86380 86390 1
529556 99529556 1001 86380 86390 1
529331 99529331 1001 86380 86390 1
529409 99529409 1001 86380 86390 1
529332 99529332 1001 86380 86390 1
529158 99529158 1001 86380 86390 1
529108 99529108 1001 86380 86390 1
529214 99529214 1001 86380 86390 1
529227 99529227 1001 86380 86390 1
529284 99529284 1001 86380 86390 1
529780 99529780 1001 86380 86390 1
529823 99529823 1001 86380 86390 1
529876 99529876 1001 86380 86390 1
530455 99530455 1001 86380 86390 1
530458 99530458 1001 86380 86390 1
530237 99530237 1001 86380 86390 1
530264 99530264 1001 86380 86390 1
530036 99530036 1001 86380 86390 1
530013 99530013 1001 86380 86390 1
530052 99530052 1001 86380 86390 1
530121 99530121 1001 86380 86390 1
530644 99530644 1001 86380 86390 1
530652 99530652 1001 86380 86390 1
530576 99530576 1001 86380 86390 1
531257 99531257 1001 86380 86390 1
531357 99531357 1001 86380 86390 1
531007 99531007 1001 86380 86390 1
531155 99531155 1001 86380 86390 1
531001 99531001 1001 86380 86390 1
530991 99530991 1001 86380 86390 1
530946 99530946 1001 86380 86390 1
530968 99530968 1001 86380 86390 1
531436 99531436 1001 86380 86390 1
531462 99531462 1001 86380 86390 1
531411 99531411 1001 86380 86390 1
531504 99531504 1001 86380 86390 1
531517 99531517 1001 86380 86390 1
532131 99532131 1001 86380 86390 1
532147 99532147 1001 86380 86390 1
532191 99532191 1001 86380 86390 1
531845 99531845 1001 86380 86390 1
531847 99531847 1001 86380 86390 1
531964 99531964 1001 86380 86390 1
531965 99531965 1001 86380 86390 1
531849 99531849 1001 86380 86390 1
531980 99531980 1001 86380 86390 1
531995 99531995 1001 86380 86390 1
531973 99531973 1001 86380 86390 1
531593 99531593 1001 86380 86390 1
531765 99531765 1001 86380 86390 1
532261 99532261 1001 86380 86390 1
532288 99532288 1001 86380 86390 1
532301 99532301 1001 86380 86390 1
532304 99532304 1001 86380 86390 1
532395 99532395 1001 86380 86390 1
532830 99532830 1001 86380 86390 1
532958 99532958 1001 86380 86390 1
532640 99532640 1001 86380 86390 1
532759 99532759 1001 86380 86390 1
532708 99532708 1001 86380 86390 1
532631 99532631 1001 86380 86390 1
532532 99532532 1001 86380 86390 1
532522 99532522 1001 86380 86390 1
532471 99532471 1001 86380 86390 1
532435 99532435 1001 86380 86390 1
533189 99533189 1001 86380 86390 1
533166 99533166 1001 86380 86390 1
533235 99533235 1001 86380 86390 1
533755 99533755 1001 86380 86390 1
533669 99533669 1001 86380 86390 1
533802 99533802 1001 86380 86390 1
533815 99533815 1001 86380 86390 1
533780 99533780 1001 86380 86390 1
533856 99533856 1001 86380 86390 1
533550 99533550 1001 86380 86390 1
533460 99533460 1001 86380 86390 1
533470 99533470 1001 86380 86390 1
533333 99533333 1001 86380 86390 1
533243 99533243 1001 86380 86390 1
533896 99533896 1001 86380 86390 1
533954 99533954 1001 86380 86390 1
533892 99533892 1001 86380 86390 1
534596 99534596 1001 86380 86390 1
534640 99534640 1001 86380 86390 1
534501 99534501 1001 86380 86390 1
534631 99534631 1001 86380 86390 1
534453 99534453 1001 86380 86390 1
534415 99534415 1001 86380 86390 1
534456 99534456 1001 86380 86390 1
534217 99534217 1001 86380 86390 1
534166 99534166 1001 86380 86390 1
534734 99534734 1001 86380 86390 1
534779 99534779 1001 86380 86390 1
534741 99534741 1001 86380 86390 1
535476 99535476 1001 86380 86390 1
535464 99535464 1001 86380 86390 1
535491 99535491 1001 86380 86390 1
535457 99535457 1001 86380 86390 1
535230 99535230 1001 86380 86390 1
535284 99535284 1001 86380 86390 1
535275 99535275 1001 86380 86390 1
534997 99534997 1001 86380 86390 1
535080 99535080 1001 86380 86390 1
535669 99535669 1001 86380 86390 1
535542 99535542 1001 86380 86390 1
536171 99536171 1001 86380 86390 1
536210 99536210 1001 86380 86390 1
536149 99536149 1001 86380 86390 1
536162 99536162 1001 86380 86390 1
536164 99536164 1001 86380 86390 1
536294 99536294 1001 86380 86390 1
536003 99536003 1001 86380 86390 1
536094 99536094 1001 86380 86390 1
535949 99535949 1001 86380 86390 1
535807 99535807 1001 86380 86390 1
535747 99535747 1001 86380 86390 1
535779 99535779 1001 86380 86390 1
536380 99536380 1001 86380 86390 1
536488 99536488 1001 86380 86390 1
537072 99537072 1001 86380 86390 1
536911 99536911 1001 86380 86390 1
536798 99536798 1001 86380 86390 1
536738 99536738 1001 86380 86390 1
536655 99536655 1001 86380 86390 1
537186 99537186 1001 86380 86390 1
536542 99536542 1001 86380 86390 1
537165 99537165 1001 86380 86390 1
537860 99537860 1001 86380 86390 1
537873 99537873 1001 86380 86390 1
537830 99537830 1001 86380 86390 1
537592 99537592 1001 86380 86390 1
537635 99537635 1001 86380 86390 1
537597 99537597 1001 86380 86390 1
537701 99537701 1001 86380 86390 1
537638 99537638 1001 86380 86390 1
537472 99537472 1001 86380 86390 1
537477 99537477 1001 86380 86390 1
538010 99538010 1001 86380 86390 1
538180 99538180 1001 86380 86390 1
538104 99538104 1001 86380 86390 1
538120 99538120 1001 86380 86390 1
538609 99538609 1001 86380 86390 1
538507 99538507 1001 86380 86390 1
538502 99538502 1001 86380 86390 1
538542 99538542 1001 86380 86390 1
538595 99538595 1001 86380 86390 1
538365 99538365 1001 86380 86390 1
538210 99538210 1001 86380 86390 1
538212 99538212 1001 86380 86390 1
538253 99538253 1001 86380 86390 1
538201 99538201 1001 86380 86390 1
538319 99538319 1001 86380 86390 1
539003 99539003 1001 86380 86390 1
538914 99538914 1001 86380 86390 1
539561 99539561 1001 86380 86390 1
539497 99539497 1001 86380 86390 1
539447 99539447 1001 86380 86390 1
539284 99539284 1001 86380 86390 1
539275 99539275 1001 86380 86390 1
539330 99539330 1001 86380 86390 1
539074 99539074 1001 86380 86390 1
539205 99539205 1001 86380 86390 1
539210 99539210 1001 86380 86390 1
539057 99539057 1001 86380 86390 1
539058 99539058 1001 86380 86390 1
539832 99539832 1001 86380 86390 1
539762 99539762 1001 86380 86390 1
540305 99540305 1001 86380 86390 1
540269 99540269 1001 86380 86390 1
540119 99540119 1001 86380 86390 1
540210 99540210 1001 86380 86390 1
540203 99540203 1001 86380 86390 1
540244 99540244 1001 86380 86390 1
540169 99540169 1001 86380 86390 1
540004 99540004 1001 86380 86390 1
539993 99539993 1001 86380 86390 1
539881 99539881 1001 86380 86390 1
539858 99539858 1001 86380 86390 1
540587 99540587 1001 86380 86390 1
540484 99540484 1001 86380 86390 1
540499 99540499 1001 86380 86390 1
540590 99540590 1001 86380 86390 1
540567 99540567 1001 86380 86390 1
541216 99541216 1001 86380 86390 1
541257 99541257 1001 86380 86390 1
541114 99541114 1001 86380 86390 1
541207 99541207 1001 86380 86390 1
541183 99541183 1001 86380 86390 1
541184 99541184 1001 86380 86390 1
541237 99541237 1001 86380 86390 1
540886 99540886 1001 86380 86390 1
540977 99540977 1001 86380 86390 1
540778 99540778 1001 86380 86390 1
540741 99540741 1001 86380 86390 1
540878 99540878 1001 86380 86390 1
541375 99541375 1001 86380 86390 1
541479 99541479 1001 86380 86390 1
541471 99541471 1001 86380 86390 1
541955 99541955 1001 86380 86390 1
541937 99541937 1001 86380 86390 1
541888 99541888 1001 86380 86390 1
541783 99541783 1001 86380 86390 1
541555 99541555 1001 86380 86390 1
541652 99541652 1001 86380 86390 1
542259 99542259 1001 86380 86390 1
542200 99542200 1001 86380 86390 1
542318 99542318 1001 86380 86390 1
542165 99542165 1001 86380 86390 1
542944 99542944 1001 86380 86390 1
542807 99542807 1001 86380 86390 1
542833 99542833 1001 86380 86390 1
542859 99542859 1001 86380 86390 1
542886 99542886 1001 86380 86390 1
542850 99542850 1001 86380 86390 1
542839 99542839 1001 86380 86390 1
542943 99542943 1001 86380 86390 1
542677 99542677 1001 86380 86390 1
542589 99542589 1001 86380 86390 1
542721 99542721 1001 86380 86390 1
542441 99542441 1001 86380 86390 1
542493 99542493 1001 86380 86390 1
542507 99542507 1001 86380 86390 1
542425 99542425 1001 86380 86390 1
542453 99542453 1001 86380 86390 1
543025 99543025 1001 86380 86390 1
542987 99542987 1001 86380 86390 1
543135 99543135 1001 86380 86390 1
543742 99543742 1001 86380 86390 1
543501 99543501 1001 86380 86390 1
543426 99543426 1001 86380 86390 1
543364 99543364 1001 86380 86390 1
543321 99543321 1001 86380 86390 1
543354 99543354 1001 86380 86390 1
543161 99543161 1001 86380 86390 1
543967 99543967 1001 86380 86390 1
543942 99543942 1001 86380 86390 1
543943 99543943 1001 86380 86390 1
543975 99543975 1001 86380 86390 1
544571 99544571 1001 86380 86390 1
544573 99544573 1001 86380 86390 1
544388 99544388 1001 86380 86390 1
544184 99544184 1001 86380 86390 1
543990 99543990 1001 86380 86390 1
544147 99544147 1001 86380 86390 1
544122 99544122 1001 86380 86390 1
544154 99544154 1001 86380 86390 1
544675 99544675 1001 86380 86390 1
544727 99544727 1001 86380 86390 1
544625 99544625 1001 86380 86390 1
544638 99544638 1001 86380 86390 1
544719 99544719 1001 86380 86390 1
544684 99544684 1001 86380 86390 1
400182 99400182 1001 86380 86390 1
400195 99400195 1001 86380 86390 1
400409 99400409 1001 86380 86390 1
400680 99400680 1001 86380 86390 1
400780 99400780 1001 86380 86390 1
401026 99401026 1001 86380 86390 1
401020 99401020 1001 86380 86390 1
401124 99401124 1001 86380 86390 1
401127 99401127 1001 86380 86390 1
401114 99401114 1001 86380 86390 1
401470 99401470 1001 86380 86390 1
401482 99401482 1001 86380 86390 1
401418 99401418 1001 86380 86390 1
401557 99401557 1001 86380 86390 1
401732 99401732 1001 86380 86390 1
401944 99401944 1001 86380 86390 1
401929 99401929 1001 86380 86390 1
401967 99401967 1001 86380 86390 1
401984 99401984 1001 86380 86390 1
402327 99402327 1001 86380 86390 1
402452 99402452 1001 86380 86390 1
402643 99402643 1001 86380 86390 1
402850 99402850 1001 86380 86390 1
402933 99402933 1001 86380 86390 1
402940 99402940 1001 86380 86390 1
403016 99403016 1001 86380 86390 1
403303 99403303 1001 86380 86390 1
403571 99403571 1001 86380 86390 1
403726 99403726 1001 86380 86390 1
403796 99403796 1001 86380 86390 1
403750 99403750 1001 86380 86390 1
404103 99404103 1001 86380 86390 1
404196 99404196 1001 86380 86390 1
404305 99404305 1001 86380 86390 1
404823 99404823 1001 86380 86390 1
404923 99404923 1001 86380 86390 1
405104 99405104 1001 86380 86390 1
405183 99405183 1001 86380 86390 1
405200 99405200 1001 86380 86390 1
405309 99405309 1001 86380 86390 1
405269 99405269 1001 86380 86390 1
405384 99405384 1001 86380 86390 1
405448 99405448 1001 86380 86390 1
405435 99405435 1001 86380 86390 1
405510 99405510 1001 86380 86390 1
405641 99405641 1001 86380 86390 1
405674 99405674 1001 86380 86390 1
405767 99405767 1001 86380 86390 1
405941 99405941 1001 86380 86390 1
405960 99405960 1001 86380 86390 1
406088 99406088 1001 86380 86390 1
406127 99406127 1001 86380 86390 1
406462 99406462 1001 86380 86390 1
406608 99406608 1001 86380 86390 1
406660 99406660 1001 86380 86390 1
407074 99407074 1001 86380 86390 1
407207 99407207 1001 86380 86390 1
407251 99407251 1001 86380 86390 1
407325 99407325 1001 86380 86390 1
407469 99407469 1001 86380 86390 1
407506 99407506 1001 86380 86390 1
407488 99407488 1001 86380 86390 1
407604 99407604 1001 86380 86390 1
407670 99407670 1001 86380 86390 1
407619 99407619 1001 86380 86390 1
407657 99407657 1001 86380 86390 1
407705 99407705 1001 86380 86390 1
407731 99407731 1001 86380 86390 1
407939 99407939 1001 86380 86390 1
408204 99408204 1001 86380 86390 1
408296 99408296 1001 86380 86390 1
408297 99408297 1001 86380 86390 1
408306 99408306 1001 86380 86390 1
408288 99408288 1001 86380 86390 1
408501 99408501 1001 86380 86390 1
408312 99408312 1001 86380 86390 1
408564 99408564 1001 86380 86390 1
409180 99409180 1001 86380 86390 1
409131 99409131 1001 86380 86390 1
409138 99409138 1001 86380 86390 1
409296 99409296 1001 86380 86390 1
409335 99409335 1001 86380 86390 1
409336 99409336 1001 86380 86390 1
409842 99409842 1001 86380 86390 1
410099 99410099 1001 86380 86390 1
410247 99410247 1001 86380 86390 1
410319 99410319 1001 86380 86390 1
410644 99410644 1001 86380 86390 1
410730 99410730 1001 86380 86390 1
410873 99410873 1001 86380 86390 1
411027 99411027 1001 86380 86390 1
411019 99411019 1001 86380 86390 1
411265 99411265 1001 86380 86390 1
411392 99411392 1001 86380 86390 1
411223 99411223 1001 86380 86390 1
411404 99411404 1001 86380 86390 1
411468 99411468 1001 86380 86390 1
411476 99411476 1001 86380 86390 1
411709 99411709 1001 86380 86390 1
412185 99412185 1001 86380 86390 1
412203 99412203 1001 86380 86390 1
412238 99412238 1001 86380 86390 1
412476 99412476 1001 86380 86390 1
412341 99412341 1001 86380 86390 1
412396 99412396 1001 86380 86390 1
412346 99412346 1001 86380 86390 1
412409 99412409 1001 86380 86390 1
413698 99413698 1001 86380 86390 1
413402 99413402 1001 86380 86390 1
413320 99413320 1001 86380 86390 1
413490 99413490 1001 86380 86390 1
413061 99413061 1001 86380 86390 1
412508 99412508 1001 86380 86390 1
412777 99412777 1001 86380 86390 1
412758 99412758 1001 86380 86390 1
412769 99412769 1001 86380 86390 1
412838 99412838 1001 86380 86390 1
412524 99412524 1001 86380 86390 1
413758 99413758 1001 86380 86390 1
414020 99414020 1001 86380 86390 1
415099 99415099 1001 86380 86390 1
415088 99415088 1001 86380 86390 1
414943 99414943 1001 86380 86390 1
414991 99414991 1001 86380 86390 1
414642 99414642 1001 86380 86390 1
414910 99414910 1001 86380 86390 1
415330 99415330 1001 86380 86390 1
416839 99416839 1001 86380 86390 1
416589 99416589 1001 86380 86390 1
416941 99416941 1001 86380 86390 1
416957 99416957 1001 86380 86390 1
416599 99416599 1001 86380 86390 1
416874 99416874 1001 86380 86390 1
416666 99416666 1001 86380 86390 1
416162 99416162 1001 86380 86390 1
416536 99416536 1001 86380 86390 1
416564 99416564 1001 86380 86390 1
415882 99415882 1001 86380 86390 1
415864 99415864 1001 86380 86390 1
415727 99415727 1001 86380 86390 1
415874 99415874 1001 86380 86390 1
415942 99415942 1001 86380 86390 1
416106 99416106 1001 86380 86390 1
415879 99415879 1001 86380 86390 1
415901 99415901 1001 86380 86390 1
415775 99415775 1001 86380 86390 1
417376 99417376 1001 86380 86390 1
417038 99417038 1001 86380 86390 1
417371 99417371 1001 86380 86390 1
417017 99417017 1001 86380 86390 1
417538 99417538 1001 86380 86390 1
418475 99418475 1001 86380 86390 1
418600 99418600 1001 86380 86390 1
418710 99418710 1001 86380 86390 1
418128 99418128 1001 86380 86390 1
418144 99418144 1001 86380 86390 1
418126 99418126 1001 86380 86390 1
417946 99417946 1001 86380 86390 1
418845 99418845 1001 86380 86390 1
419166 99419166 1001 86380 86390 1
419118 99419118 1001 86380 86390 1
419204 99419204 1001 86380 86390 1
420062 99420062 1001 86380 86390 1
420100 99420100 1001 86380 86390 1
420086 99420086 1001 86380 86390 1
420325 99420325 1001 86380 86390 1
419938 99419938 1001 86380 86390 1
419890 99419890 1001 86380 86390 1
419876 99419876 1001 86380 86390 1
419903 99419903 1001 86380 86390 1
419533 99419533 1001 86380 86390 1
420675 99420675 1001 86380 86390 1
420683 99420683 1001 86380 86390 1
420642 99420642 1001 86380 86390 1
421941 99421941 1001 86380 86390 1
421795 99421795 1001 86380 86390 1
421820 99421820 1001 86380 86390 1
421998 99421998 1001 86380 86390 1
421666 99421666 1001 86380 86390 1
421353 99421353 1001 86380 86390 1
421300 99421300 1001 86380 86390 1
421380 99421380 1001 86380 86390 1
422244 99422244 1001 86380 86390 1
422308 99422308 1001 86380 86390 1
420837 99420837 1001 86380 86390 1
422461 99422461 1001 86380 86390 1
422495 99422495 1001 86380 86390 1
422396 99422396 1001 86380 86390 1
423750 99423750 1001 86380 86390 1
423661 99423661 1001 86380 86390 1
423331 99423331 1001 86380 86390 1
423253 99423253 1001 86380 86390 1
423210 99423210 1001 86380 86390 1
422553 99422553 1001 86380 86390 1
422540 99422540 1001 86380 86390 1
422546 99422546 1001 86380 86390 1
424098 99424098 1001 86380 86390 1
423753 99423753 1001 86380 86390 1
425080 99425080 1001 86380 86390 1
425008 99425008 1001 86380 86390 1
425066 99425066 1001 86380 86390 1
424612 99424612 1001 86380 86390 1
424627 99424627 1001 86380 86390 1
424901 99424901 1001 86380 86390 1
424187 99424187 1001 86380 86390 1
424448 99424448 1001 86380 86390 1
424450 99424450 1001 86380 86390 1
424592 99424592 1001 86380 86390 1
425785 99425785 1001 86380 86390 1
425482 99425482 1001 86380 86390 1
425700 99425700 1001 86380 86390 1
425596 99425596 1001 86380 86390 1
425523 99425523 1001 86380 86390 1
426956 99426956 1001 86380 86390 1
426476 99426476 1001 86380 86390 1
426399 99426399 1001 86380 86390 1
426588 99426588 1001 86380 86390 1
426112 99426112 1001 86380 86390 1
425897 99425897 1001 86380 86390 1
427519 99427519 1001 86380 86390 1
427334 99427334 1001 86380 86390 1
427378 99427378 1001 86380 86390 1
427432 99427432 1001 86380 86390 1
428731 99428731 1001 86380 86390 1
428483 99428483 1001 86380 86390 1
428556 99428556 1001 86380 86390 1
427925 99427925 1001 86380 86390 1
428335 99428335 1001 86380 86390 1
427740 99427740 1001 86380 86390 1
429026 99429026 1001 86380 86390 1
428955 99428955 1001 86380 86390 1
429011 99429011 1001 86380 86390 1
429036 99429036 1001 86380 86390 1
430210 99430210 1001 86380 86390 1
429963 99429963 1001 86380 86390 1
430194 99430194 1001 86380 86390 1
430349 99430349 1001 86380 86390 1
430130 99430130 1001 86380 86390 1
430286 99430286 1001 86380 86390 1
430350 99430350 1001 86380 86390 1
430117 99430117 1001 86380 86390 1
429624 99429624 1001 86380 86390 1
429209 99429209 1001 86380 86390 1
429185 99429185 1001 86380 86390 1
429240 99429240 1001 86380 86390 1
430686 99430686 1001 86380 86390 1
430466 99430466 1001 86380 86390 1
431861 99431861 1001 86380 86390 1
431745 99431745 1001 86380 86390 1
431999 99431999 1001 86380 86390 1
431811 99431811 1001 86380 86390 1
432048 99432048 1001 86380 86390 1
431532 99431532 1001 86380 86390 1
431343 99431343 1001 86380 86390 1
431150 99431150 1001 86380 86390 1
431016 99431016 1001 86380 86390 1
430856 99430856 1001 86380 86390 1
431255 99431255 1001 86380 86390 1
432457 99432457 1001 86380 86390 1
432207 99432207 1001 86380 86390 1
432417 99432417 1001 86380 86390 1
433490 99433490 1001 86380 86390 1
433704 99433704 1001 86380 86390 1
433430 99433430 1001 86380 86390 1
433020 99433020 1001 86380 86390 1
433261 99433261 1001 86380 86390 1
432664 99432664 1001 86380 86390 1
432863 99432863 1001 86380 86390 1
433815 99433815 1001 86380 86390 1
435244 99435244 1001 86380 86390 1
435368 99435368 1001 86380 86390 1
435323 99435323 1001 86380 86390 1
435119 99435119 1001 86380 86390 1
434726 99434726 1001 86380 86390 1
434699 99434699 1001 86380 86390 1
434653 99434653 1001 86380 86390 1
434839 99434839 1001 86380 86390 1
434520 99434520 1001 86380 86390 1
434441 99434441 1001 86380 86390 1
435545 99435545 1001 86380 86390 1
435599 99435599 1001 86380 86390 1
437085 99437085 1001 86380 86390 1
437130 99437130 1001 86380 86390 1
437002 99437002 1001 86380 86390 1
436010 99436010 1001 86380 86390 1
436269 99436269 1001 86380 86390 1
436110 99436110 1001 86380 86390 1
300107 99300107 1001 86380 86390 1
300008 99300008 1001 86380 86390 1
300099 99300099 1001 86380 86390 1
437356 99437356 1001 86380 86390 1
300549 99300549 1001 86380 86390 1
300668 99300668 1001 86380 86390 1
300598 99300598 1001 86380 86390 1
300498 99300498 1001 86380 86390 1
300264 99300264 1001 86380 86390 1
300265 99300265 1001 86380 86390 1
300125 99300125 1001 86380 86390 1
300218 99300218 1001 86380 86390 1
300257 99300257 1001 86380 86390 1
300193 99300193 1001 86380 86390 1
300197 99300197 1001 86380 86390 1
300907 99300907 1001 86380 86390 1
300771 99300771 1001 86380 86390 1
300903 99300903 1001 86380 86390 1
301533 99301533 1001 86380 86390 1
301255 99301255 1001 86380 86390 1
301192 99301192 1001 86380 86390 1
301104 99301104 1001 86380 86390 1
301092 99301092 1001 86380 86390 1
301119 99301119 1001 86380 86390 1
301121 99301121 1001 86380 86390 1
301022 99301022 1001 86380 86390 1
301143 99301143 1001 86380 86390 1
301611 99301611 1001 86380 86390 1
302306 99302306 1001 86380 86390 1
302261 99302261 1001 86380 86390 1
302375 99302375 1001 86380 86390 1
302036 99302036 1001 86380 86390 1
302166 99302166 1001 86380 86390 1
302122 99302122 1001 86380 86390 1
301764 99301764 1001 86380 86390 1
301938 99301938 1001 86380 86390 1
302514 99302514 1001 86380 86390 1
303043 99303043 1001 86380 86390 1
303059 99303059 1001 86380 86390 1
303202 99303202 1001 86380 86390 1
302997 99302997 1001 86380 86390 1
302858 99302858 1001 86380 86390 1
302638 99302638 1001 86380 86390 1
302592 99302592 1001 86380 86390 1
303401 99303401 1001 86380 86390 1
303233 99303233 1001 86380 86390 1
303311 99303311 1001 86380 86390 1
303227 99303227 1001 86380 86390 1
303922 99303922 1001 86380 86390 1
303937 99303937 1001 86380 86390 1
303917 99303917 1001 86380 86390 1
303659 99303659 1001 86380 86390 1
303649 99303649 1001 86380 86390 1
303703 99303703 1001 86380 86390 1
303629 99303629 1001 86380 86390 1
303597 99303597 1001 86380 86390 1
303602 99303602 1001 86380 86390 1
303615 99303615 1001 86380 86390 1
303526 99303526 1001 86380 86390 1
304134 99304134 1001 86380 86390 1
304149 99304149 1001 86380 86390 1
304165 99304165 1001 86380 86390 1
304220 99304220 1001 86380 86390 1
304783 99304783 1001 86380 86390 1
304459 99304459 1001 86380 86390 1
304526 99304526 1001 86380 86390 1
304620 99304620 1001 86380 86390 1
304621 99304621 1001 86380 86390 1
304521 99304521 1001 86380 86390 1
304336 99304336 1001 86380 86390 1
304246 99304246 1001 86380 86390 1
305045 99305045 1001 86380 86390 1
305635 99305635 1001 86380 86390 1
305579 99305579 1001 86380 86390 1
305674 99305674 1001 86380 86390 1
305328 99305328 1001 86380 86390 1
305369 99305369 1001 86380 86390 1
305181 99305181 1001 86380 86390 1
305076 99305076 1001 86380 86390 1
305167 99305167 1001 86380 86390 1
500079 99500079 1001 86380 86390 1
500106 99500106 1001 86380 86390 1
500186 99500186 1001 86380 86390 1
500137 99500137 1001 86380 86390 1
500724 99500724 1001 86380 86390 1
500688 99500688 1001 86380 86390 1
500794 99500794 1001 86380 86390 1
500616 99500616 1001 86380 86390 1
500572 99500572 1001 86380 86390 1
500460 99500460 1001 86380 86390 1
500464 99500464 1001 86380 86390 1
500593 99500593 1001 86380 86390 1
500260 99500260 1001 86380 86390 1
500338 99500338 1001 86380 86390 1
500224 99500224 1001 86380 86390 1
500198 99500198 1001 86380 86390 1
500320 99500320 1001 86380 86390 1
500945 99500945 1001 86380 86390 1
500984 99500984 1001 86380 86390 1
500948 99500948 1001 86380 86390 1
501612 99501612 1001 86380 86390 1
501492 99501492 1001 86380 86390 1
501507 99501507 1001 86380 86390 1
501304 99501304 1001 86380 86390 1
501280 99501280 1001 86380 86390 1
501413 99501413 1001 86380 86390 1
501260 99501260 1001 86380 86390 1
501417 99501417 1001 86380 86390 1
501249 99501249 1001 86380 86390 1
501032 99501032 1001 86380 86390 1
501125 99501125 1001 86380 86390 1
501053 99501053 1001 86380 86390 1
501805 99501805 1001 86380 86390 1
502420 99502420 1001 86380 86390 1
502384 99502384 1001 86380 86390 1
502080 99502080 1001 86380 86390 1
502005 99502005 1001 86380 86390 1
501996 99501996 1001 86380 86390 1
503291 99503291 1001 86380 86390 1
502949 99502949 1001 86380 86390 1
502992 99502992 1001 86380 86390 1
502751 99502751 1001 86380 86390 1
502766 99502766 1001 86380 86390 1
502676 99502676 1001 86380 86390 1
502769 99502769 1001 86380 86390 1
502732 99502732 1001 86380 86390 1
503473 99503473 1001 86380 86390 1
503411 99503411 1001 86380 86390 1
503426 99503426 1001 86380 86390 1
503439 99503439 1001 86380 86390 1
504021 99504021 1001 86380 86390 1
503931 99503931 1001 86380 86390 1
504022 99504022 1001 86380 86390 1
504076 99504076 1001 86380 86390 1
503810 99503810 1001 86380 86390 1
503890 99503890 1001 86380 86390 1
503710 99503710 1001 86380 86390 1
503866 99503866 1001 86380 86390 1
503868 99503868 1001 86380 86390 1
503614 99503614 1001 86380 86390 1
503692 99503692 1001 86380 86390 1
503644 99503644 1001 86380 86390 1
503689 99503689 1001 86380 86390 1
503507 99503507 1001 86380 86390 1
504159 99504159 1001 86380 86390 1
504225 99504225 1001 86380 86390 1
504815 99504815 1001 86380 86390 1
504920 99504920 1001 86380 86390 1
504795 99504795 1001 86380 86390 1
504809 99504809 1001 86380 86390 1
504774 99504774 1001 86380 86390 1
504613 99504613 1001 86380 86390 1
504682 99504682 1001 86380 86390 1
504518 99504518 1001 86380 86390 1
504496 99504496 1001 86380 86390 1
504419 99504419 1001 86380 86390 1
504446 99504446 1001 86380 86390 1
505111 99505111 1001 86380 86390 1
505011 99505011 1001 86380 86390 1
504991 99504991 1001 86380 86390 1
505696 99505696 1001 86380 86390 1
505645 99505645 1001 86380 86390 1
505713 99505713 1001 86380 86390 1
505624 99505624 1001 86380 86390 1
505601 99505601 1001 86380 86390 1
505492 99505492 1001 86380 86390 1
505429 99505429 1001 86380 86390 1
505307 99505307 1001 86380 86390 1
505221 99505221 1001 86380 86390 1
505173 99505173 1001 86380 86390 1
505832 99505832 1001 86380 86390 1
505897 99505897 1001 86380 86390 1
505962 99505962 1001 86380 86390 1
505903 99505903 1001 86380 86390 1
505929 99505929 1001 86380 86390 1
505814 99505814 1001 86380 86390 1
505970 99505970 1001 86380 86390 1
505960 99505960 1001 86380 86390 1
506329 99506329 1001 86380 86390 1
506305 99506305 1001 86380 86390 1
506319 99506319 1001 86380 86390 1
506232 99506232 1001 86380 86390 1
506258 99506258 1001 86380 86390 1
506338 99506338 1001 86380 86390 1
506094 99506094 1001 86380 86390 1
506661 99506661 1001 86380 86390 1
506626 99506626 1001 86380 86390 1
506665 99506665 1001 86380 86390 1
507337 99507337 1001 86380 86390 1
507371 99507371 1001 86380 86390 1
507217 99507217 1001 86380 86390 1
507083 99507083 1001 86380 86390 1
507214 99507214 1001 86380 86390 1
507073 99507073 1001 86380 86390 1
506872 99506872 1001 86380 86390 1
507458 99507458 1001 86380 86390 1
507518 99507518 1001 86380 86390 1
507427 99507427 1001 86380 86390 1
508087 99508087 1001 86380 86390 1
508116 99508116 1001 86380 86390 1
508169 99508169 1001 86380 86390 1
508210 99508210 1001 86380 86390 1
507968 99507968 1001 86380 86390 1
507917 99507917 1001 86380 86390 1
507947 99507947 1001 86380 86390 1
507774 99507774 1001 86380 86390 1
508388 99508388 1001 86380 86390 1
508290 99508290 1001 86380 86390 1
508986 99508986 1001 86380 86390 1
508964 99508964 1001 86380 86390 1
508940 99508940 1001 86380 86390 1
508796 99508796 1001 86380 86390 1
508816 99508816 1001 86380 86390 1
508609 99508609 1001 86380 86390 1
508558 99508558 1001 86380 86390 1
508636 99508636 1001 86380 86390 1
508612 99508612 1001 86380 86390 1
508616 99508616 1001 86380 86390 1
509123 99509123 1001 86380 86390 1
509241 99509241 1001 86380 86390 1
509138 99509138 1001 86380 86390 1
509747 99509747 1001 86380 86390 1
509723 99509723 1001 86380 86390 1
509833 99509833 1001 86380 86390 1
509595 99509595 1001 86380 86390 1
509491 99509491 1001 86380 86390 1
509551 99509551 1001 86380 86390 1
509467 99509467 1001 86380 86390 1
509459 99509459 1001 86380 86390 1
509290 99509290 1001 86380 86390 1
510067 99510067 1001 86380 86390 1
509990 99509990 1001 86380 86390 1
509945 99509945 1001 86380 86390 1
509974 99509974 1001 86380 86390 1
510626 99510626 1001 86380 86390 1
510634 99510634 1001 86380 86390 1
510344 99510344 1001 86380 86390 1
510478 99510478 1001 86380 86390 1
510494 99510494 1001 86380 86390 1
510287 99510287 1001 86380 86390 1
510250 99510250 1001 86380 86390 1
510251 99510251 1001 86380 86390 1
510253 99510253 1001 86380 86390 1
510137 99510137 1001 86380 86390 1
510176 99510176 1001 86380 86390 1
510309 99510309 1001 86380 86390 1
510791 99510791 1001 86380 86390 1
510923 99510923 1001 86380 86390 1
510899 99510899 1001 86380 86390 1
510796 99510796 1001 86380 86390 1
510888 99510888 1001 86380 86390 1
510877 99510877 1001 86380 86390 1
511355 99511355 1001 86380 86390 1
511209 99511209 1001 86380 86390 1
511318 99511318 1001 86380 86390 1
511254 99511254 1001 86380 86390 1
511062 99511062 1001 86380 86390 1
511110 99511110 1001 86380 86390 1
511654 99511654 1001 86380 86390 1
511580 99511580 1001 86380 86390 1
511609 99511609 1001 86380 86390 1
511635 99511635 1001 86380 86390 1
511626 99511626 1001 86380 86390 1
511652 99511652 1001 86380 86390 1
512031 99512031 1001 86380 86390 1
512058 99512058 1001 86380 86390 1
511980 99511980 1001 86380 86390 1
511994 99511994 1001 86380 86390 1
512098 99512098 1001 86380 86390 1
511837 99511837 1001 86380 86390 1
511899 99511899 1001 86380 86390 1
512494 99512494 1001 86380 86390 1
512507 99512507 1001 86380 86390 1
512487 99512487 1001 86380 86390 1
513020 99513020 1001 86380 86390 1
512799 99512799 1001 86380 86390 1
512786 99512786 1001 86380 86390 1
512683 99512683 1001 86380 86390 1
513350 99513350 1001 86380 86390 1
513262 99513262 1001 86380 86390 1
513918 99513918 1001 86380 86390 1
513696 99513696 1001 86380 86390 1
513632 99513632 1001 86380 86390 1
513814 99513814 1001 86380 86390 1
513673 99513673 1001 86380 86390 1
513751 99513751 1001 86380 86390 1
513680 99513680 1001 86380 86390 1
513592 99513592 1001 86380 86390 1
513505 99513505 1001 86380 86390 1
513587 99513587 1001 86380 86390 1
513431 99513431 1001 86380 86390 1
513510 99513510 1001 86380 86390 1
513575 99513575 1001 86380 86390 1
514158 99514158 1001 86380 86390 1
514039 99514039 1001 86380 86390 1
514221 99514221 1001 86380 86390 1
514691 99514691 1001 86380 86390 1
514809 99514809 1001 86380 86390 1
514844 99514844 1001 86380 86390 1
514700 99514700 1001 86380 86390 1
514804 99514804 1001 86380 86390 1
514570 99514570 1001 86380 86390 1
514467 99514467 1001 86380 86390 1
514276 99514276 1001 86380 86390 1
514381 99514381 1001 86380 86390 1
515049 99515049 1001 86380 86390 1
514960 99514960 1001 86380 86390 1
514944 99514944 1001 86380 86390 1
515501 99515501 1001 86380 86390 1
515327 99515327 1001 86380 86390 1
515457 99515457 1001 86380 86390 1
515459 99515459 1001 86380 86390 1
515202 99515202 1001 86380 86390 1
515203 99515203 1001 86380 86390 1
515706 99515706 1001 86380 86390 1
515784 99515784 1001 86380 86390 1
515864 99515864 1001 86380 86390 1
515841 99515841 1001 86380 86390 1
515880 99515880 1001 86380 86390 1
515739 99515739 1001 86380 86390 1
515703 99515703 1001 86380 86390 1
516473 99516473 1001 86380 86390 1
516435 99516435 1001 86380 86390 1
516461 99516461 1001 86380 86390 1
516486 99516486 1001 86380 86390 1
516313 99516313 1001 86380 86390 1
516280 99516280 1001 86380 86390 1
516126 99516126 1001 86380 86390 1
516101 99516101 1001 86380 86390 1
515966 99515966 1001 86380 86390 1
516083 99516083 1001 86380 86390 1
515892 99515892 1001 86380 86390 1
515962 99515962 1001 86380 86390 1
515978 99515978 1001 86380 86390 1
515914 99515914 1001 86380 86390 1
516626 99516626 1001 86380 86390 1
516629 99516629 1001 86380 86390 1
516668 99516668 1001 86380 86390 1
516618 99516618 1001 86380 86390 1
516568 99516568 1001 86380 86390 1
516699 99516699 1001 86380 86390 1
517170 99517170 1001 86380 86390 1
517291 99517291 1001 86380 86390 1
517140 99517140 1001 86380 86390 1
517105 99517105 1001 86380 86390 1
516906 99516906 1001 86380 86390 1
516842 99516842 1001 86380 86390 1
516881 99516881 1001 86380 86390 1
517401 99517401 1001 86380 86390 1
517393 99517393 1001 86380 86390 1
518026 99518026 1001 86380 86390 1
517775 99517775 1001 86380 86390 1
517957 99517957 1001 86380 86390 1
517921 99517921 1001 86380 86390 1
517934 99517934 1001 86380 86390 1
517808 99517808 1001 86380 86390 1
517822 99517822 1001 86380 86390 1
517928 99517928 1001 86380 86390 1
517723 99517723 1001 86380 86390 1
517685 99517685 1001 86380 86390 1
517740 99517740 1001 86380 86390 1
517637 99517637 1001 86380 86390 1
517561 99517561 1001 86380 86390 1
517730 99517730 1001 86380 86390 1
517681 99517681 1001 86380 86390 1
517643 99517643 1001 86380 86390 1
517682 99517682 1001 86380 86390 1
518212 99518212 1001 86380 86390 1
518269 99518269 1001 86380 86390 1
518283 99518283 1001 86380 86390 1
518179 99518179 1001 86380 86390 1
518797 99518797 1001 86380 86390 1
518863 99518863 1001 86380 86390 1
518876 99518876 1001 86380 86390 1
518787 99518787 1001 86380 86390 1
518758 99518758 1001 86380 86390 1
518772 99518772 1001 86380 86390 1
518723 99518723 1001 86380 86390 1
518673 99518673 1001 86380 86390 1
518464 99518464 1001 86380 86390 1
518379 99518379 1001 86380 86390 1
519037 99519037 1001 86380 86390 1
519156 99519156 1001 86380 86390 1
518991 99518991 1001 86380 86390 1
519661 99519661 1001 86380 86390 1
519705 99519705 1001 86380 86390 1
519435 99519435 1001 86380 86390 1
519516 99519516 1001 86380 86390 1
519297 99519297 1001 86380 86390 1
519292 99519292 1001 86380 86390 1
519305 99519305 1001 86380 86390 1
519255 99519255 1001 86380 86390 1
519911 99519911 1001 86380 86390 1
519925 99519925 1001 86380 86390 1
519861 99519861 1001 86380 86390 1
520626 99520626 1001 86380 86390 1
520585 99520585 1001 86380 86390 1
520351 99520351 1001 86380 86390 1
520354 99520354 1001 86380 86390 1
520075 99520075 1001 86380 86390 1
520153 99520153 1001 86380 86390 1
520193 99520193 1001 86380 86390 1
520145 99520145 1001 86380 86390 1
520042 99520042 1001 86380 86390 1
520760 99520760 1001 86380 86390 1
521430 99521430 1001 86380 86390 1
521429 99521429 1001 86380 86390 1
521442 99521442 1001 86380 86390 1
521083 99521083 1001 86380 86390 1
521161 99521161 1001 86380 86390 1
521226 99521226 1001 86380 86390 1
521073 99521073 1001 86380 86390 1
520962 99520962 1001 86380 86390 1
520991 99520991 1001 86380 86390 1
520882 99520882 1001 86380 86390 1
521013 99521013 1001 86380 86390 1
521541 99521541 1001 86380 86390 1
521498 99521498 1001 86380 86390 1
521615 99521615 1001 86380 86390 1
521631 99521631 1001 86380 86390 1
522091 99522091 1001 86380 86390 1
521898 99521898 1001 86380 86390 1
521955 99521955 1001 86380 86390 1
521802 99521802 1001 86380 86390 1
521766 99521766 1001 86380 86390 1
521779 99521779 1001 86380 86390 1
522363 99522363 1001 86380 86390 1
523017 99523017 1001 86380 86390 1
522928 99522928 1001 86380 86390 1
522981 99522981 1001 86380 86390 1
522773 99522773 1001 86380 86390 1
522754 99522754 1001 86380 86390 1
522549 99522549 1001 86380 86390 1
522499 99522499 1001 86380 86390 1
522617 99522617 1001 86380 86390 1
522515 99522515 1001 86380 86390 1
522582 99522582 1001 86380 86390 1
522532 99522532 1001 86380 86390 1
522574 99522574 1001 86380 86390 1
523253 99523253 1001 86380 86390 1
523279 99523279 1001 86380 86390 1
523778 99523778 1001 86380 86390 1
523781 99523781 1001 86380 86390 1
523798 99523798 1001 86380 86390 1
523749 99523749 1001 86380 86390 1
523813 99523813 1001 86380 86390 1
523938 99523938 1001 86380 86390 1
523663 99523663 1001 86380 86390 1
523693 99523693 1001 86380 86390 1
523577 99523577 1001 86380 86390 1
523578 99523578 1001 86380 86390 1
523622 99523622 1001 86380 86390 1
523503 99523503 1001 86380 86390 1
523362 99523362 1001 86380 86390 1
524757 99524757 1001 86380 86390 1
524599 99524599 1001 86380 86390 1
524513 99524513 1001 86380 86390 1
524527 99524527 1001 86380 86390 1
524445 99524445 1001 86380 86390 1
524550 99524550 1001 86380 86390 1
524381 99524381 1001 86380 86390 1
524285 99524285 1001 86380 86390 1
524291 99524291 1001 86380 86390 1
524924 99524924 1001 86380 86390 1
524937 99524937 1001 86380 86390 1
525468 99525468 1001 86380 86390 1
525520 99525520 1001 86380 86390 1
525409 99525409 1001 86380 86390 1
525411 99525411 1001 86380 86390 1
525586 99525586 1001 86380 86390 1
525353 99525353 1001 86380 86390 1
525298 99525298 1001 86380 86390 1
525350 99525350 1001 86380 86390 1
525109 99525109 1001 86380 86390 1
525011 99525011 1001 86380 86390 1
525185 99525185 1001 86380 86390 1
525731 99525731 1001 86380 86390 1
525616 99525616 1001 86380 86390 1
525709 99525709 1001 86380 86390 1
526298 99526298 1001 86380 86390 1
526224 99526224 1001 86380 86390 1
526402 99526402 1001 86380 86390 1
526068 99526068 1001 86380 86390 1
526149 99526149 1001 86380 86390 1
526508 99526508 1001 86380 86390 1
526458 99526458 1001 86380 86390 1
527057 99527057 1001 86380 86390 1
527060 99527060 1001 86380 86390 1
527139 99527139 1001 86380 86390 1
526927 99526927 1001 86380 86390 1
527020 99527020 1001 86380 86390 1
526869 99526869 1001 86380 86390 1
526973 99526973 1001 86380 86390 1
527038 99527038 1001 86380 86390 1
527000 99527000 1001 86380 86390 1
526638 99526638 1001 86380 86390 1
527324 99527324 1001 86380 86390 1
527287 99527287 1001 86380 86390 1
527379 99527379 1001 86380 86390 1
527315 99527315 1001 86380 86390 1
527328 99527328 1001 86380 86390 1
527277 99527277 1001 86380 86390 1
527330 99527330 1001 86380 86390 1
527331 99527331 1001 86380 86390 1
527347 99527347 1001 86380 86390 1
527913 99527913 1001 86380 86390 1
527965 99527965 1001 86380 86390 1
528054 99528054 1001 86380 86390 1
528035 99528035 1001 86380 86390 1
527819 99527819 1001 86380 86390 1
527836 99527836 1001 86380 86390 1
527736 99527736 1001 86380 86390 1
527579 99527579 1001 86380 86390 1
527530 99527530 1001 86380 86390 1
528176 99528176 1001 86380 86390 1
528234 99528234 1001 86380 86390 1
528097 99528097 1001 86380 86390 1
528773 99528773 1001 86380 86390 1
528872 99528872 1001 86380 86390 1
528822 99528822 1001 86380 86390 1
528645 99528645 1001 86380 86390 1
528599 99528599 1001 86380 86390 1
528522 99528522 1001 86380 86390 1
528561 99528561 1001 86380 86390 1
528334 99528334 1001 86380 86390 1
528482 99528482 1001 86380 86390 1
529016 99529016 1001 86380 86390 1
529029 99529029 1001 86380 86390 1
528965 99528965 1001 86380 86390 1
528966 99528966 1001 86380 86390 1
529658 99529658 1001 86380 86390 1
529635 99529635 1001 86380 86390 1
529316 99529316 1001 86380 86390 1
529382 99529382 1001 86380 86390 1
529415 99529415 1001 86380 86390 1
529441 99529441 1001 86380 86390 1
529207 99529207 1001 86380 86390 1
530399 99530399 1001 86380 86390 1
530491 99530491 1001 86380 86390 1
530441 99530441 1001 86380 86390 1
530326 99530326 1001 86380 86390 1
530159 99530159 1001 86380 86390 1
530212 99530212 1001 86380 86390 1
530015 99530015 1001 86380 86390 1
530615 99530615 1001 86380 86390 1
530665 99530665 1001 86380 86390 1
531331 99531331 1001 86380 86390 1
531236 99531236 1001 86380 86390 1
531110 99531110 1001 86380 86390 1
531145 99531145 1001 86380 86390 1
530854 99530854 1001 86380 86390 1
530934 99530934 1001 86380 86390 1
531558 99531558 1001 86380 86390 1
531571 99531571 1001 86380 86390 1
531409 99531409 1001 86380 86390 1
532105 99532105 1001 86380 86390 1
532194 99532194 1001 86380 86390 1
532113 99532113 1001 86380 86390 1
532202 99532202 1001 86380 86390 1
531899 99531899 1001 86380 86390 1
531756 99531756 1001 86380 86390 1
532401 99532401 1001 86380 86390 1
532351 99532351 1001 86380 86390 1
532378 99532378 1001 86380 86390 1
532407 99532407 1001 86380 86390 1
533001 99533001 1001 86380 86390 1
532832 99532832 1001 86380 86390 1
533009 99533009 1001 86380 86390 1
532874 99532874 1001 86380 86390 1
532991 99532991 1001 86380 86390 1
532980 99532980 1001 86380 86390 1
532686 99532686 1001 86380 86390 1
532714 99532714 1001 86380 86390 1
532818 99532818 1001 86380 86390 1
532452 99532452 1001 86380 86390 1
532585 99532585 1001 86380 86390 1
532616 99532616 1001 86380 86390 1
533095 99533095 1001 86380 86390 1
533155 99533155 1001 86380 86390 1
533794 99533794 1001 86380 86390 1
533822 99533822 1001 86380 86390 1
533809 99533809 1001 86380 86390 1
533708 99533708 1001 86380 86390 1
533843 99533843 1001 86380 86390 1
533844 99533844 1001 86380 86390 1
533653 99533653 1001 86380 86390 1
533532 99533532 1001 86380 86390 1
533483 99533483 1001 86380 86390 1
533315 99533315 1001 86380 86390 1
533355 99533355 1001 86380 86390 1
533279 99533279 1001 86380 86390 1
533319 99533319 1001 86380 86390 1
533411 99533411 1001 86380 86390 1
533414 99533414 1001 86380 86390 1
533326 99533326 1001 86380 86390 1
533912 99533912 1001 86380 86390 1
534021 99534021 1001 86380 86390 1
534559 99534559 1001 86380 86390 1
534313 99534313 1001 86380 86390 1
534369 99534369 1001 86380 86390 1
534410 99534410 1001 86380 86390 1
534476 99534476 1001 86380 86390 1
534193 99534193 1001 86380 86390 1
534182 99534182 1001 86380 86390 1
534249 99534249 1001 86380 86390 1
534097 99534097 1001 86380 86390 1
534691 99534691 1001 86380 86390 1
534770 99534770 1001 86380 86390 1
534874 99534874 1001 86380 86390 1
534823 99534823 1001 86380 86390 1
535507 99535507 1001 86380 86390 1
535326 99535326 1001 86380 86390 1
535297 99535297 1001 86380 86390 1
535233 99535233 1001 86380 86390 1
535130 99535130 1001 86380 86390 1
535298 99535298 1001 86380 86390 1
535211 99535211 1001 86380 86390 1
535147 99535147 1001 86380 86390 1
535225 99535225 1001 86380 86390 1
534982 99534982 1001 86380 86390 1
535087 99535087 1001 86380 86390 1
535088 99535088 1001 86380 86390 1
534894 99534894 1001 86380 86390 1
535604 99535604 1001 86380 86390 1
535558 99535558 1001 86380 86390 1
536086 99536086 1001 86380 86390 1
536116 99536116 1001 86380 86390 1
535769 99535769 1001 86380 86390 1
535898 99535898 1001 86380 86390 1
535744 99535744 1001 86380 86390 1
535760 99535760 1001 86380 86390 1
535853 99535853 1001 86380 86390 1
535803 99535803 1001 86380 86390 1
536413 99536413 1001 86380 86390 1
536468 99536468 1001 86380 86390 1
536341 99536341 1001 86380 86390 1
537031 99537031 1001 86380 86390 1
537007 99537007 1001 86380 86390 1
536920 99536920 1001 86380 86390 1
536792 99536792 1001 86380 86390 1
536754 99536754 1001 86380 86390 1
536845 99536845 1001 86380 86390 1
536781 99536781 1001 86380 86390 1
536939 99536939 1001 86380 86390 1
536713 99536713 1001 86380 86390 1
536560 99536560 1001 86380 86390 1
537239 99537239 1001 86380 86390 1
537345 99537345 1001 86380 86390 1
537177 99537177 1001 86380 86390 1
537309 99537309 1001 86380 86390 1
537233 99537233 1001 86380 86390 1
537313 99537313 1001 86380 86390 1
537951 99537951 1001 86380 86390 1
537964 99537964 1001 86380 86390 1
537642 99537642 1001 86380 86390 1
537475 99537475 1001 86380 86390 1
537424 99537424 1001 86380 86390 1
537557 99537557 1001 86380 86390 1
537390 99537390 1001 86380 86390 1
538034 99538034 1001 86380 86390 1
538152 99538152 1001 86380 86390 1
538181 99538181 1001 86380 86390 1
538093 99538093 1001 86380 86390 1
538176 99538176 1001 86380 86390 1
538677 99538677 1001 86380 86390 1
538759 99538759 1001 86380 86390 1
538669 99538669 1001 86380 86390 1
538723 99538723 1001 86380 86390 1
538776 99538776 1001 86380 86390 1
538428 99538428 1001 86380 86390 1
538503 99538503 1001 86380 86390 1
538504 99538504 1001 86380 86390 1
538556 99538556 1001 86380 86390 1
538310 99538310 1001 86380 86390 1
538363 99538363 1001 86380 86390 1
538234 99538234 1001 86380 86390 1
538341 99538341 1001 86380 86390 1
538382 99538382 1001 86380 86390 1
538245 99538245 1001 86380 86390 1
538978 99538978 1001 86380 86390 1
539466 99539466 1001 86380 86390 1
539636 99539636 1001 86380 86390 1
539524 99539524 1001 86380 86390 1
539102 99539102 1001 86380 86390 1
539182 99539182 1001 86380 86390 1
539224 99539224 1001 86380 86390 1
539187 99539187 1001 86380 86390 1
539200 99539200 1001 86380 86390 1
539744 99539744 1001 86380 86390 1
539721 99539721 1001 86380 86390 1
539764 99539764 1001 86380 86390 1
539663 99539663 1001 86380 86390 1
540417 99540417 1001 86380 86390 1
540418 99540418 1001 86380 86390 1
540332 99540332 1001 86380 86390 1
540068 99540068 1001 86380 86390 1
540136 99540136 1001 86380 86390 1
540071 99540071 1001 86380 86390 1
540089 99540089 1001 86380 86390 1
540033 99540033 1001 86380 86390 1
539973 99539973 1001 86380 86390 1
540000 99540000 1001 86380 86390 1
540610 99540610 1001 86380 86390 1
540553 99540553 1001 86380 86390 1
541144 99541144 1001 86380 86390 1
541278 99541278 1001 86380 86390 1
540997 99540997 1001 86380 86390 1
541029 99541029 1001 86380 86390 1
540952 99540952 1001 86380 86390 1
540693 99540693 1001 86380 86390 1
540865 99540865 1001 86380 86390 1
541435 99541435 1001 86380 86390 1
541465 99541465 1001 86380 86390 1
542011 99542011 1001 86380 86390 1
541960 99541960 1001 86380 86390 1
541787 99541787 1001 86380 86390 1
541880 99541880 1001 86380 86390 1
541726 99541726 1001 86380 86390 1
541908 99541908 1001 86380 86390 1
541885 99541885 1001 86380 86390 1
541681 99541681 1001 86380 86390 1
541610 99541610 1001 86380 86390 1
541703 99541703 1001 86380 86390 1
542154 99542154 1001 86380 86390 1
542271 99542271 1001 86380 86390 1
542778 99542778 1001 86380 86390 1
542791 99542791 1001 86380 86390 1
542796 99542796 1001 86380 86390 1
542773 99542773 1001 86380 86390 1
542933 99542933 1001 86380 86390 1
542599 99542599 1001 86380 86390 1
542678 99542678 1001 86380 86390 1
542712 99542712 1001 86380 86390 1
542363 99542363 1001 86380 86390 1
542377 99542377 1001 86380 86390 1
542969 99542969 1001 86380 86390 1
543138 99543138 1001 86380 86390 1
543644 99543644 1001 86380 86390 1
543611 99543611 1001 86380 86390 1
543629 99543629 1001 86380 86390 1
543733 99543733 1001 86380 86390 1
543557 99543557 1001 86380 86390 1
543393 99543393 1001 86380 86390 1
543233 99543233 1001 86380 86390 1
543237 99543237 1001 86380 86390 1
543214 99543214 1001 86380 86390 1
543292 99543292 1001 86380 86390 1
543865 99543865 1001 86380 86390 1
543867 99543867 1001 86380 86390 1
543973 99543973 1001 86380 86390 1
544575 99544575 1001 86380 86390 1
544316 99544316 1001 86380 86390 1
544093 99544093 1001 86380 86390 1
544123 99544123 1001 86380 86390 1
544138 99544138 1001 86380 86390 1
544100 99544100 1001 86380 86390 1
544182 99544182 1001 86380 86390 1
544715 99544715 1001 86380 86390 1
501172 892 1001 40984 41283 1
520533 473 1002 53076 56263 1
531834 1027 1002 68133 68849 1
531850 796 1002 41008 51215 1
400275 99400275 1001 86380 86390 1
400357 99400357 1001 86380 86390 1
400462 99400462 1001 86380 86390 1
400537 99400537 1001 86380 86390 1
400704 99400704 1001 86380 86390 1
400766 99400766 1001 86380 86390 1
400735 99400735 1001 86380 86390 1
401073 99401073 1001 86380 86390 1
401667 99401667 1001 86380 86390 1
401739 99401739 1001 86380 86390 1
401778 99401778 1001 86380 86390 1
401931 99401931 1001 86380 86390 1
401963 99401963 1001 86380 86390 1
402113 99402113 1001 86380 86390 1
402450 99402450 1001 86380 86390 1
402572 99402572 1001 86380 86390 1
402569 99402569 1001 86380 86390 1
402700 99402700 1001 86380 86390 1
402764 99402764 1001 86380 86390 1
403057 99403057 1001 86380 86390 1
403121 99403121 1001 86380 86390 1
403297 99403297 1001 86380 86390 1
403265 99403265 1001 86380 86390 1
403526 99403526 1001 86380 86390 1
403699 99403699 1001 86380 86390 1
403643 99403643 1001 86380 86390 1
403648 99403648 1001 86380 86390 1
403927 99403927 1001 86380 86390 1
404214 99404214 1001 86380 86390 1
404466 99404466 1001 86380 86390 1
404626 99404626 1001 86380 86390 1
404847 99404847 1001 86380 86390 1
404824 99404824 1001 86380 86390 1
404895 99404895 1001 86380 86390 1
404987 99404987 1001 86380 86390 1
405268 99405268 1001 86380 86390 1
405840 99405840 1001 86380 86390 1
405968 99405968 1001 86380 86390 1
406174 99406174 1001 86380 86390 1
406105 99406105 1001 86380 86390 1
406186 99406186 1001 86380 86390 1
406355 99406355 1001 86380 86390 1
406633 99406633 1001 86380 86390 1
406993 99406993 1001 86380 86390 1
407094 99407094 1001 86380 86390 1
407041 99407041 1001 86380 86390 1
407052 99407052 1001 86380 86390 1
407297 99407297 1001 86380 86390 1
407422 99407422 1001 86380 86390 1
407527 99407527 1001 86380 86390 1
407593 99407593 1001 86380 86390 1
407629 99407629 1001 86380 86390 1
407712 99407712 1001 86380 86390 1
407753 99407753 1001 86380 86390 1
407756 99407756 1001 86380 86390 1
407963 99407963 1001 86380 86390 1
407964 99407964 1001 86380 86390 1
408258 99408258 1001 86380 86390 1
408243 99408243 1001 86380 86390 1
408272 99408272 1001 86380 86390 1
408469 99408469 1001 86380 86390 1
408851 99408851 1001 86380 86390 1
408979 99408979 1001 86380 86390 1
409045 99409045 1001 86380 86390 1
409008 99409008 1001 86380 86390 1
409116 99409116 1001 86380 86390 1
409266 99409266 1001 86380 86390 1
409398 99409398 1001 86380 86390 1
409703 99409703 1001 86380 86390 1
409822 99409822 1001 86380 86390 1
409898 99409898 1001 86380 86390 1
410034 99410034 1001 86380 86390 1
410085 99410085 1001 86380 86390 1
410261 99410261 1001 86380 86390 1
410289 99410289 1001 86380 86390 1
410339 99410339 1001 86380 86390 1
410349 99410349 1001 86380 86390 1
410439 99410439 1001 86380 86390 1
410459 99410459 1001 86380 86390 1
410441 99410441 1001 86380 86390 1
410493 99410493 1001 86380 86390 1
410798 99410798 1001 86380 86390 1
410883 99410883 1001 86380 86390 1
411173 99411173 1001 86380 86390 1
411160 99411160 1001 86380 86390 1
411341 99411341 1001 86380 86390 1
411464 99411464 1001 86380 86390 1
411811 99411811 1001 86380 86390 1
411829 99411829 1001 86380 86390 1
411785 99411785 1001 86380 86390 1
411991 99411991 1001 86380 86390 1
412103 99412103 1001 86380 86390 1
412252 99412252 1001 86380 86390 1
412353 99412353 1001 86380 86390 1
413570 99413570 1001 86380 86390 1
413672 99413672 1001 86380 86390 1
413683 99413683 1001 86380 86390 1
413443 99413443 1001 86380 86390 1
412940 99412940 1001 86380 86390 1
412701 99412701 1001 86380 86390 1
413862 99413862 1001 86380 86390 1
414052 99414052 1001 86380 86390 1
414057 99414057 1001 86380 86390 1
415164 99415164 1001 86380 86390 1
415190 99415190 1001 86380 86390 1
414929 99414929 1001 86380 86390 1
414527 99414527 1001 86380 86390 1
414138 99414138 1001 86380 86390 1
414408 99414408 1001 86380 86390 1
414349 99414349 1001 86380 86390 1
415659 99415659 1001 86380 86390 1
415516 99415516 1001 86380 86390 1
415518 99415518 1001 86380 86390 1
416614 99416614 1001 86380 86390 1
416601 99416601 1001 86380 86390 1
416464 99416464 1001 86380 86390 1
416166 99416166 1001 86380 86390 1
416574 99416574 1001 86380 86390 1
415838 99415838 1001 86380 86390 1
415788 99415788 1001 86380 86390 1
416126 99416126 1001 86380 86390 1
415769 99415769 1001 86380 86390 1
417391 99417391 1001 86380 86390 1
417349 99417349 1001 86380 86390 1
417397 99417397 1001 86380 86390 1
417514 99417514 1001 86380 86390 1
417567 99417567 1001 86380 86390 1
418463 99418463 1001 86380 86390 1
418491 99418491 1001 86380 86390 1
418685 99418685 1001 86380 86390 1
418571 99418571 1001 86380 86390 1
418218 99418218 1001 86380 86390 1
418370 99418370 1001 86380 86390 1
418335 99418335 1001 86380 86390 1
418398 99418398 1001 86380 86390 1
418332 99418332 1001 86380 86390 1
417798 99417798 1001 86380 86390 1
417812 99417812 1001 86380 86390 1
417815 99417815 1001 86380 86390 1
419165 99419165 1001 86380 86390 1
418803 99418803 1001 86380 86390 1
420147 99420147 1001 86380 86390 1
420197 99420197 1001 86380 86390 1
419632 99419632 1001 86380 86390 1
419574 99419574 1001 86380 86390 1
419279 99419279 1001 86380 86390 1
419463 99419463 1001 86380 86390 1
419420 99419420 1001 86380 86390 1
420788 99420788 1001 86380 86390 1
420632 99420632 1001 86380 86390 1
421923 99421923 1001 86380 86390 1
421433 99421433 1001 86380 86390 1
421484 99421484 1001 86380 86390 1
421519 99421519 1001 86380 86390 1
421361 99421361 1001 86380 86390 1
421583 99421583 1001 86380 86390 1
421104 99421104 1001 86380 86390 1
421080 99421080 1001 86380 86390 1
422219 99422219 1001 86380 86390 1
422406 99422406 1001 86380 86390 1
422152 99422152 1001 86380 86390 1
423403 99423403 1001 86380 86390 1
423547 99423547 1001 86380 86390 1
423406 99423406 1001 86380 86390 1
423628 99423628 1001 86380 86390 1
423309 99423309 1001 86380 86390 1
423632 99423632 1001 86380 86390 1
423422 99423422 1001 86380 86390 1
423744 99423744 1001 86380 86390 1
422986 99422986 1001 86380 86390 1
423279 99423279 1001 86380 86390 1
422749 99422749 1001 86380 86390 1
422630 99422630 1001 86380 86390 1
422883 99422883 1001 86380 86390 1
422643 99422643 1001 86380 86390 1
422563 99422563 1001 86380 86390 1
423890 99423890 1001 86380 86390 1
425232 99425232 1001 86380 86390 1
425093 99425093 1001 86380 86390 1
425186 99425186 1001 86380 86390 1
424904 99424904 1001 86380 86390 1
424771 99424771 1001 86380 86390 1
424812 99424812 1001 86380 86390 1
425003 99425003 1001 86380 86390 1
424157 99424157 1001 86380 86390 1
424274 99424274 1001 86380 86390 1
424304 99424304 1001 86380 86390 1
425765 99425765 1001 86380 86390 1
425404 99425404 1001 86380 86390 1
426746 99426746 1001 86380 86390 1
426827 99426827 1001 86380 86390 1
427073 99427073 1001 86380 86390 1
427113 99427113 1001 86380 86390 1
426643 99426643 1001 86380 86390 1
426446 99426446 1001 86380 86390 1
426356 99426356 1001 86380 86390 1
426415 99426415 1001 86380 86390 1
426159 99426159 1001 86380 86390 1
426146 99426146 1001 86380 86390 1
427145 99427145 1001 86380 86390 1
427174 99427174 1001 86380 86390 1
428540 99428540 1001 86380 86390 1
428541 99428541 1001 86380 86390 1
428349 99428349 1001 86380 86390 1
428683 99428683 1001 86380 86390 1
428184 99428184 1001 86380 86390 1
428142 99428142 1001 86380 86390 1
428289 99428289 1001 86380 86390 1
428049 99428049 1001 86380 86390 1
428182 99428182 1001 86380 86390 1
427853 99427853 1001 86380 86390 1
428761 99428761 1001 86380 86390 1
428960 99428960 1001 86380 86390 1
429066 99429066 1001 86380 86390 1
428754 99428754 1001 86380 86390 1
429165 99429165 1001 86380 86390 1
428934 99428934 1001 86380 86390 1
430020 99430020 1001 86380 86390 1
430106 99430106 1001 86380 86390 1
430260 99430260 1001 86380 86390 1
429686 99429686 1001 86380 86390 1
429933 99429933 1001 86380 86390 1
429748 99429748 1001 86380 86390 1
429731 99429731 1001 86380 86390 1
429472 99429472 1001 86380 86390 1
429216 99429216 1001 86380 86390 1
430758 99430758 1001 86380 86390 1
430381 99430381 1001 86380 86390 1
430807 99430807 1001 86380 86390 1
431945 99431945 1001 86380 86390 1
431926 99431926 1001 86380 86390 1
431266 99431266 1001 86380 86390 1
431180 99431180 1001 86380 86390 1
430968 99430968 1001 86380 86390 1
432268 99432268 1001 86380 86390 1
430824 99430824 1001 86380 86390 1
432462 99432462 1001 86380 86390 1
432470 99432470 1001 86380 86390 1
432384 99432384 1001 86380 86390 1
432283 99432283 1001 86380 86390 1
432264 99432264 1001 86380 86390 1
433534 99433534 1001 86380 86390 1
433472 99433472 1001 86380 86390 1
433702 99433702 1001 86380 86390 1
432936 99432936 1001 86380 86390 1
433204 99433204 1001 86380 86390 1
432960 99432960 1001 86380 86390 1
433069 99433069 1001 86380 86390 1
432829 99432829 1001 86380 86390 1
432565 99432565 1001 86380 86390 1
432613 99432613 1001 86380 86390 1
432861 99432861 1001 86380 86390 1
433860 99433860 1001 86380 86390 1
434006 99434006 1001 86380 86390 1
434057 99434057 1001 86380 86390 1
433745 99433745 1001 86380 86390 1
433809 99433809 1001 86380 86390 1
435004 99435004 1001 86380 86390 1
435148 99435148 1001 86380 86390 1
434941 99434941 1001 86380 86390 1
434898 99434898 1001 86380 86390 1
434794 99434794 1001 86380 86390 1
434669 99434669 1001 86380 86390 1
434673 99434673 1001 86380 86390 1
434421 99434421 1001 86380 86390 1
434356 99434356 1001 86380 86390 1
434459 99434459 1001 86380 86390 1
435630 99435630 1001 86380 86390 1
435716 99435716 1001 86380 86390 1
435840 99435840 1001 86380 86390 1
435565 99435565 1001 86380 86390 1
435886 99435886 1001 86380 86390 1
435478 99435478 1001 86380 86390 1
436853 99436853 1001 86380 86390 1
436916 99436916 1001 86380 86390 1
437092 99437092 1001 86380 86390 1
437122 99437122 1001 86380 86390 1
436496 99436496 1001 86380 86390 1
436686 99436686 1001 86380 86390 1
436507 99436507 1001 86380 86390 1
436008 99436008 1001 86380 86390 1
436019 99436019 1001 86380 86390 1
436221 99436221 1001 86380 86390 1
436226 99436226 1001 86380 86390 1
437290 99437290 1001 86380 86390 1
300082 99300082 1001 86380 86390 1
300554 99300554 1001 86380 86390 1
300595 99300595 1001 86380 86390 1
300435 99300435 1001 86380 86390 1
300462 99300462 1001 86380 86390 1
300491 99300491 1001 86380 86390 1
300440 99300440 1001 86380 86390 1
300470 99300470 1001 86380 86390 1
300238 99300238 1001 86380 86390 1
300154 99300154 1001 86380 86390 1
300261 99300261 1001 86380 86390 1
300825 99300825 1001 86380 86390 1
300788 99300788 1001 86380 86390 1
300918 99300918 1001 86380 86390 1
301478 99301478 1001 86380 86390 1
301517 99301517 1001 86380 86390 1
301492 99301492 1001 86380 86390 1
301445 99301445 1001 86380 86390 1
301381 99301381 1001 86380 86390 1
301502 99301502 1001 86380 86390 1
301328 99301328 1001 86380 86390 1
301165 99301165 1001 86380 86390 1
301015 99301015 1001 86380 86390 1
301067 99301067 1001 86380 86390 1
301070 99301070 1001 86380 86390 1
301033 99301033 1001 86380 86390 1
300944 99300944 1001 86380 86390 1
302361 99302361 1001 86380 86390 1
302210 99302210 1001 86380 86390 1
302315 99302315 1001 86380 86390 1
302050 99302050 1001 86380 86390 1
302077 99302077 1001 86380 86390 1
302133 99302133 1001 86380 86390 1
301826 99301826 1001 86380 86390 1
301900 99301900 1001 86380 86390 1
302497 99302497 1001 86380 86390 1
302536 99302536 1001 86380 86390 1
302475 99302475 1001 86380 86390 1
302540 99302540 1001 86380 86390 1
303098 99303098 1001 86380 86390 1
303138 99303138 1001 86380 86390 1
303197 99303197 1001 86380 86390 1
303116 99303116 1001 86380 86390 1
302813 99302813 1001 86380 86390 1
302923 99302923 1001 86380 86390 1
302625 99302625 1001 86380 86390 1
302600 99302600 1001 86380 86390 1
302769 99302769 1001 86380 86390 1
302654 99302654 1001 86380 86390 1
303217 99303217 1001 86380 86390 1
303265 99303265 1001 86380 86390 1
303382 99303382 1001 86380 86390 1
303345 99303345 1001 86380 86390 1
303687 99303687 1001 86380 86390 1
303630 99303630 1001 86380 86390 1
303465 99303465 1001 86380 86390 1
303607 99303607 1001 86380 86390 1
303571 99303571 1001 86380 86390 1
303422 99303422 1001 86380 86390 1
303565 99303565 1001 86380 86390 1
304100 99304100 1001 86380 86390 1
304167 99304167 1001 86380 86390 1
304054 99304054 1001 86380 86390 1
304708 99304708 1001 86380 86390 1
304486 99304486 1001 86380 86390 1
304570 99304570 1001 86380 86390 1
304623 99304623 1001 86380 86390 1
304316 99304316 1001 86380 86390 1
304272 99304272 1001 86380 86390 1
305001 99305001 1001 86380 86390 1
305014 99305014 1001 86380 86390 1
304925 99304925 1001 86380 86390 1
304889 99304889 1001 86380 86390 1
305021 99305021 1001 86380 86390 1
305622 99305622 1001 86380 86390 1
305650 99305650 1001 86380 86390 1
305651 99305651 1001 86380 86390 1
305573 99305573 1001 86380 86390 1
305660 99305660 1001 86380 86390 1
305513 99305513 1001 86380 86390 1
305337 99305337 1001 86380 86390 1
305291 99305291 1001 86380 86390 1
305387 99305387 1001 86380 86390 1
305439 99305439 1001 86380 86390 1
305172 99305172 1001 86380 86390 1
305255 99305255 1001 86380 86390 1
305140 99305140 1001 86380 86390 1
500175 99500175 1001 86380 86390 1
500021 99500021 1001 86380 86390 1
500776 99500776 1001 86380 86390 1
500740 99500740 1001 86380 86390 1
500692 99500692 1001 86380 86390 1
500671 99500671 1001 86380 86390 1
500440 99500440 1001 86380 86390 1
500533 99500533 1001 86380 86390 1
500589 99500589 1001 86380 86390 1
500449 99500449 1001 86380 86390 1
500237 99500237 1001 86380 86390 1
500303 99500303 1001 86380 86390 1
500330 99500330 1001 86380 86390 1
500253 99500253 1001 86380 86390 1
500279 99500279 1001 86380 86390 1
500863 99500863 1001 86380 86390 1
500879 99500879 1001 86380 86390 1
500814 99500814 1001 86380 86390 1
500842 99500842 1001 86380 86390 1
500949 99500949 1001 86380 86390 1
501613 99501613 1001 86380 86390 1
501516 99501516 1001 86380 86390 1
501385 99501385 1001 86380 86390 1
501349 99501349 1001 86380 86390 1
501414 99501414 1001 86380 86390 1
501275 99501275 1001 86380 86390 1
501314 99501314 1001 86380 86390 1
501407 99501407 1001 86380 86390 1
501033 99501033 1001 86380 86390 1
501112 99501112 1001 86380 86390 1
501682 99501682 1001 86380 86390 1
501657 99501657 1001 86380 86390 1
501700 99501700 1001 86380 86390 1
502346 99502346 1001 86380 86390 1
502272 99502272 1001 86380 86390 1
502414 99502414 1001 86380 86390 1
502084 99502084 1001 86380 86390 1
502216 99502216 1001 86380 86390 1
502063 99502063 1001 86380 86390 1
501858 99501858 1001 86380 86390 1
501888 99501888 1001 86380 86390 1
502032 99502032 1001 86380 86390 1
501945 99501945 1001 86380 86390 1
502566 99502566 1001 86380 86390 1
502517 99502517 1001 86380 86390 1
502493 99502493 1001 86380 86390 1
502638 99502638 1001 86380 86390 1
502473 99502473 1001 86380 86390 1
502500 99502500 1001 86380 86390 1
503149 99503149 1001 86380 86390 1
503009 99503009 1001 86380 86390 1
502882 99502882 1001 86380 86390 1
502896 99502896 1001 86380 86390 1
503001 99503001 1001 86380 86390 1
502887 99502887 1001 86380 86390 1
502794 99502794 1001 86380 86390 1
503432 99503432 1001 86380 86390 1
503316 99503316 1001 86380 86390 1
503319 99503319 1001 86380 86390 1
503335 99503335 1001 86380 86390 1
503298 99503298 1001 86380 86390 1
503327 99503327 1001 86380 86390 1
504084 99504084 1001 86380 86390 1
503968 99503968 1001 86380 86390 1
504061 99504061 1001 86380 86390 1
504013 99504013 1001 86380 86390 1
503822 99503822 1001 86380 86390 1
503861 99503861 1001 86380 86390 1
503877 99503877 1001 86380 86390 1
503894 99503894 1001 86380 86390 1
503778 99503778 1001 86380 86390 1
503859 99503859 1001 86380 86390 1
503627 99503627 1001 86380 86390 1
503537 99503537 1001 86380 86390 1
503683 99503683 1001 86380 86390 1
503529 99503529 1001 86380 86390 1
504182 99504182 1001 86380 86390 1
504300 99504300 1001 86380 86390 1
504237 99504237 1001 86380 86390 1
504315 99504315 1001 86380 86390 1
504240 99504240 1001 86380 86390 1
504319 99504319 1001 86380 86390 1
504791 99504791 1001 86380 86390 1
504779 99504779 1001 86380 86390 1
504583 99504583 1001 86380 86390 1
504635 99504635 1001 86380 86390 1
504558 99504558 1001 86380 86390 1
504699 99504699 1001 86380 86390 1
504336 99504336 1001 86380 86390 1
504448 99504448 1001 86380 86390 1
504990 99504990 1001 86380 86390 1
504978 99504978 1001 86380 86390 1
505732 99505732 1001 86380 86390 1
505652 99505652 1001 86380 86390 1
505764 99505764 1001 86380 86390 1
505500 99505500 1001 86380 86390 1
505386 99505386 1001 86380 86390 1
505451 99505451 1001 86380 86390 1
505400 99505400 1001 86380 86390 1
505374 99505374 1001 86380 86390 1
505408 99505408 1001 86380 86390 1
505341 99505341 1001 86380 86390 1
505277 99505277 1001 86380 86390 1
505290 99505290 1001 86380 86390 1
505874 99505874 1001 86380 86390 1
505875 99505875 1001 86380 86390 1
505800 99505800 1001 86380 86390 1
505866 99505866 1001 86380 86390 1
505791 99505791 1001 86380 86390 1
506580 99506580 1001 86380 86390 1
506210 99506210 1001 86380 86390 1
506330 99506330 1001 86380 86390 1
506119 99506119 1001 86380 86390 1
506008 99506008 1001 86380 86390 1
506156 99506156 1001 86380 86390 1
506671 99506671 1001 86380 86390 1
506648 99506648 1001 86380 86390 1
506778 99506778 1001 86380 86390 1
507308 99507308 1001 86380 86390 1
507325 99507325 1001 86380 86390 1
507223 99507223 1001 86380 86390 1
507313 99507313 1001 86380 86390 1
507326 99507326 1001 86380 86390 1
507301 99507301 1001 86380 86390 1
507024 99507024 1001 86380 86390 1
507058 99507058 1001 86380 86390 1
507189 99507189 1001 86380 86390 1
506873 99506873 1001 86380 86390 1
506977 99506977 1001 86380 86390 1
506811 99506811 1001 86380 86390 1
506969 99506969 1001 86380 86390 1
507488 99507488 1001 86380 86390 1
507605 99507605 1001 86380 86390 1
507430 99507430 1001 86380 86390 1
508155 99508155 1001 86380 86390 1
508079 99508079 1001 86380 86390 1
508119 99508119 1001 86380 86390 1
507905 99507905 1001 86380 86390 1
507996 99507996 1001 86380 86390 1
507925 99507925 1001 86380 86390 1
507809 99507809 1001 86380 86390 1
507758 99507758 1001 86380 86390 1
507826 99507826 1001 86380 86390 1
507632 99507632 1001 86380 86390 1
508391 99508391 1001 86380 86390 1
508305 99508305 1001 86380 86390 1
508409 99508409 1001 86380 86390 1
508439 99508439 1001 86380 86390 1
508912 99508912 1001 86380 86390 1
509057 99509057 1001 86380 86390 1
508998 99508998 1001 86380 86390 1
508736 99508736 1001 86380 86390 1
508699 99508699 1001 86380 86390 1
508501 99508501 1001 86380 86390 1
508647 99508647 1001 86380 86390 1
509254 99509254 1001 86380 86390 1
509165 99509165 1001 86380 86390 1
509195 99509195 1001 86380 86390 1
509109 99509109 1001 86380 86390 1
509772 99509772 1001 86380 86390 1
509785 99509785 1001 86380 86390 1
509850 99509850 1001 86380 86390 1
509775 99509775 1001 86380 86390 1
509711 99509711 1001 86380 86390 1
509817 99509817 1001 86380 86390 1
509716 99509716 1001 86380 86390 1
509744 99509744 1001 86380 86390 1
509849 99509849 1001 86380 86390 1
509523 99509523 1001 86380 86390 1
509550 99509550 1001 86380 86390 1
509476 99509476 1001 86380 86390 1
509466 99509466 1001 86380 86390 1
509368 99509368 1001 86380 86390 1
510001 99510001 1001 86380 86390 1
510042 99510042 1001 86380 86390 1
509981 99509981 1001 86380 86390 1
510598 99510598 1001 86380 86390 1
510611 99510611 1001 86380 86390 1
510679 99510679 1001 86380 86390 1
510706 99510706 1001 86380 86390 1
510675 99510675 1001 86380 86390 1
510185 99510185 1001 86380 86390 1
510148 99510148 1001 86380 86390 1
510109 99510109 1001 86380 86390 1
510242 99510242 1001 86380 86390 1
510297 99510297 1001 86380 86390 1
510866 99510866 1001 86380 86390 1
510736 99510736 1001 86380 86390 1
511477 99511477 1001 86380 86390 1
511514 99511514 1001 86380 86390 1
511155 99511155 1001 86380 86390 1
511313 99511313 1001 86380 86390 1
511173 99511173 1001 86380 86390 1
511015 99511015 1001 86380 86390 1
511016 99511016 1001 86380 86390 1
511042 99511042 1001 86380 86390 1
511108 99511108 1001 86380 86390 1
512305 99512305 1001 86380 86390 1
512247 99512247 1001 86380 86390 1
512371 99512371 1001 86380 86390 1
512236 99512236 1001 86380 86390 1
512008 99512008 1001 86380 86390 1
512114 99512114 1001 86380 86390 1
512079 99512079 1001 86380 86390 1
511976 99511976 1001 86380 86390 1
512146 99512146 1001 86380 86390 1
511991 99511991 1001 86380 86390 1
511902 99511902 1001 86380 86390 1
511882 99511882 1001 86380 86390 1
511794 99511794 1001 86380 86390 1
511964 99511964 1001 86380 86390 1
511769 99511769 1001 86380 86390 1
512429 99512429 1001 86380 86390 1
512471 99512471 1001 86380 86390 1
512528 99512528 1001 86380 86390 1
512413 99512413 1001 86380 86390 1
512543 99512543 1001 86380 86390 1
513157 99513157 1001 86380 86390 1
513081 99513081 1001 86380 86390 1
513190 99513190 1001 86380 86390 1
513085 99513085 1001 86380 86390 1
513049 99513049 1001 86380 86390 1
512808 99512808 1001 86380 86390 1
512891 99512891 1001 86380 86390 1
512663 99512663 1001 86380 86390 1
512589 99512589 1001 86380 86390 1
512745 99512745 1001 86380 86390 1
512684 99512684 1001 86380 86390 1
513293 99513293 1001 86380 86390 1
513288 99513288 1001 86380 86390 1
513879 99513879 1001 86380 86390 1
513931 99513931 1001 86380 86390 1
513957 99513957 1001 86380 86390 1
513843 99513843 1001 86380 86390 1
514014 99514014 1001 86380 86390 1
514029 99514029 1001 86380 86390 1
513714 99513714 1001 86380 86390 1
513759 99513759 1001 86380 86390 1
513540 99513540 1001 86380 86390 1
513454 99513454 1001 86380 86390 1
513591 99513591 1001 86380 86390 1
514093 99514093 1001 86380 86390 1
514085 99514085 1001 86380 86390 1
514099 99514099 1001 86380 86390 1
514228 99514228 1001 86380 86390 1
514742 99514742 1001 86380 86390 1
514683 99514683 1001 86380 86390 1
514709 99514709 1001 86380 86390 1
514816 99514816 1001 86380 86390 1
514511 99514511 1001 86380 86390 1
514551 99514551 1001 86380 86390 1
514592 99514592 1001 86380 86390 1
514636 99514636 1001 86380 86390 1
514432 99514432 1001 86380 86390 1
514370 99514370 1001 86380 86390 1
514425 99514425 1001 86380 86390 1
515037 99515037 1001 86380 86390 1
515025 99515025 1001 86380 86390 1
515623 99515623 1001 86380 86390 1
515498 99515498 1001 86380 86390 1
515593 99515593 1001 86380 86390 1
515290 99515290 1001 86380 86390 1
515194 99515194 1001 86380 86390 1
515091 99515091 1001 86380 86390 1
515145 99515145 1001 86380 86390 1
515777 99515777 1001 86380 86390 1
515699 99515699 1001 86380 86390 1
515881 99515881 1001 86380 86390 1
515705 99515705 1001 86380 86390 1
516423 99516423 1001 86380 86390 1
516340 99516340 1001 86380 86390 1
516469 99516469 1001 86380 86390 1
516432 99516432 1001 86380 86390 1
516226 99516226 1001 86380 86390 1
516265 99516265 1001 86380 86390 1
516245 99516245 1001 86380 86390 1
516272 99516272 1001 86380 86390 1
516057 99516057 1001 86380 86390 1
516097 99516097 1001 86380 86390 1
516048 99516048 1001 86380 86390 1
515948 99515948 1001 86380 86390 1
516043 99516043 1001 86380 86390 1
516641 99516641 1001 86380 86390 1
516617 99516617 1001 86380 86390 1
516682 99516682 1001 86380 86390 1
516631 99516631 1001 86380 86390 1
517137 99517137 1001 86380 86390 1
517175 99517175 1001 86380 86390 1
517139 99517139 1001 86380 86390 1
517218 99517218 1001 86380 86390 1
517065 99517065 1001 86380 86390 1
517003 99517003 1001 86380 86390 1
517068 99517068 1001 86380 86390 1
517094 99517094 1001 86380 86390 1
517108 99517108 1001 86380 86390 1
517109 99517109 1001 86380 86390 1
516859 99516859 1001 86380 86390 1
516873 99516873 1001 86380 86390 1
516809 99516809 1001 86380 86390 1
516861 99516861 1001 86380 86390 1
516751 99516751 1001 86380 86390 1
517540 99517540 1001 86380 86390 1
517346 99517346 1001 86380 86390 1
517535 99517535 1001 86380 86390 1
517432 99517432 1001 86380 86390 1
517370 99517370 1001 86380 86390 1
517487 99517487 1001 86380 86390 1
517970 99517970 1001 86380 86390 1
517999 99517999 1001 86380 86390 1
518079 99518079 1001 86380 86390 1
518016 99518016 1001 86380 86390 1
517827 99517827 1001 86380 86390 1
517853 99517853 1001 86380 86390 1
517781 99517781 1001 86380 86390 1
517608 99517608 1001 86380 86390 1
517598 99517598 1001 86380 86390 1
518353 99518353 1001 86380 86390 1
518163 99518163 1001 86380 86390 1
518311 99518311 1001 86380 86390 1
518821 99518821 1001 86380 86390 1
518883 99518883 1001 86380 86390 1
518748 99518748 1001 86380 86390 1
518700 99518700 1001 86380 86390 1
518485 99518485 1001 86380 86390 1
518524 99518524 1001 86380 86390 1
518541 99518541 1001 86380 86390 1
518467 99518467 1001 86380 86390 1
519179 99519179 1001 86380 86390 1
519181 99519181 1001 86380 86390 1
519097 99519097 1001 86380 86390 1
519136 99519136 1001 86380 86390 1
519653 99519653 1001 86380 86390 1
519760 99519760 1001 86380 86390 1
519505 99519505 1001 86380 86390 1
519499 99519499 1001 86380 86390 1
519538 99519538 1001 86380 86390 1
519436 99519436 1001 86380 86390 1
519476 99519476 1001 86380 86390 1
519411 99519411 1001 86380 86390 1
519413 99519413 1001 86380 86390 1
519301 99519301 1001 86380 86390 1
519989 99519989 1001 86380 86390 1
520473 99520473 1001 86380 86390 1
520576 99520576 1001 86380 86390 1
520604 99520604 1001 86380 86390 1
520506 99520506 1001 86380 86390 1
520584 99520584 1001 86380 86390 1
520627 99520627 1001 86380 86390 1
520521 99520521 1001 86380 86390 1
520524 99520524 1001 86380 86390 1
520319 99520319 1001 86380 86390 1
520294 99520294 1001 86380 86390 1
520137 99520137 1001 86380 86390 1
520165 99520165 1001 86380 86390 1
520035 99520035 1001 86380 86390 1
520103 99520103 1001 86380 86390 1
520692 99520692 1001 86380 86390 1
521374 99521374 1001 86380 86390 1
521069 99521069 1001 86380 86390 1
521125 99521125 1001 86380 86390 1
521116 99521116 1001 86380 86390 1
521117 99521117 1001 86380 86390 1
520898 99520898 1001 86380 86390 1
521016 99521016 1001 86380 86390 1
521011 99521011 1001 86380 86390 1
521582 99521582 1001 86380 86390 1
521660 99521660 1001 86380 86390 1
521611 99521611 1001 86380 86390 1
521602 99521602 1001 86380 86390 1
521642 99521642 1001 86380 86390 1
521630 99521630 1001 86380 86390 1
521592 99521592 1001 86380 86390 1
522090 99522090 1001 86380 86390 1
522142 99522142 1001 86380 86390 1
522233 99522233 1001 86380 86390 1
522241 99522241 1001 86380 86390 1
522005 99522005 1001 86380 86390 1
521889 99521889 1001 86380 86390 1
521750 99521750 1001 86380 86390 1
521867 99521867 1001 86380 86390 1
521870 99521870 1001 86380 86390 1
521731 99521731 1001 86380 86390 1
522460 99522460 1001 86380 86390 1
522448 99522448 1001 86380 86390 1
522360 99522360 1001 86380 86390 1
523008 99523008 1001 86380 86390 1
523106 99523106 1001 86380 86390 1
522784 99522784 1001 86380 86390 1
522850 99522850 1001 86380 86390 1
522839 99522839 1001 86380 86390 1
522741 99522741 1001 86380 86390 1
522807 99522807 1001 86380 86390 1
522601 99522601 1001 86380 86390 1
522605 99522605 1001 86380 86390 1
522597 99522597 1001 86380 86390 1
522610 99522610 1001 86380 86390 1
522612 99522612 1001 86380 86390 1
523288 99523288 1001 86380 86390 1
523191 99523191 1001 86380 86390 1
523205 99523205 1001 86380 86390 1
523589 99523589 1001 86380 86390 1
523602 99523602 1001 86380 86390 1
523566 99523566 1001 86380 86390 1
523556 99523556 1001 86380 86390 1
523412 99523412 1001 86380 86390 1
523957 99523957 1001 86380 86390 1
524066 99524066 1001 86380 86390 1
524056 99524056 1001 86380 86390 1
524057 99524057 1001 86380 86390 1
524672 99524672 1001 86380 86390 1
524611 99524611 1001 86380 86390 1
524541 99524541 1001 86380 86390 1
524525 99524525 1001 86380 86390 1
524256 99524256 1001 86380 86390 1
524334 99524334 1001 86380 86390 1
524247 99524247 1001 86380 86390 1
524351 99524351 1001 86380 86390 1
524330 99524330 1001 86380 86390 1
524912 99524912 1001 86380 86390 1
525417 99525417 1001 86380 86390 1
525474 99525474 1001 86380 86390 1
525465 99525465 1001 86380 86390 1
525275 99525275 1001 86380 86390 1
525263 99525263 1001 86380 86390 1
525265 99525265 1001 86380 86390 1
525356 99525356 1001 86380 86390 1
525292 99525292 1001 86380 86390 1
525331 99525331 1001 86380 86390 1
525094 99525094 1001 86380 86390 1
525108 99525108 1001 86380 86390 1
525165 99525165 1001 86380 86390 1
525000 99525000 1001 86380 86390 1
525629 99525629 1001 86380 86390 1
526263 99526263 1001 86380 86390 1
526421 99526421 1001 86380 86390 1
526043 99526043 1001 86380 86390 1
525946 99525946 1001 86380 86390 1
526002 99526002 1001 86380 86390 1
525810 99525810 1001 86380 86390 1
526516 99526516 1001 86380 86390 1
526562 99526562 1001 86380 86390 1
527123 99527123 1001 86380 86390 1
527234 99527234 1001 86380 86390 1
527239 99527239 1001 86380 86390 1
526917 99526917 1001 86380 86390 1
526943 99526943 1001 86380 86390 1
527041 99527041 1001 86380 86390 1
526736 99526736 1001 86380 86390 1
526632 99526632 1001 86380 86390 1
526701 99526701 1001 86380 86390 1
526780 99526780 1001 86380 86390 1
527453 99527453 1001 86380 86390 1
527314 99527314 1001 86380 86390 1
527265 99527265 1001 86380 86390 1
527941 99527941 1001 86380 86390 1
528010 99528010 1001 86380 86390 1
527741 99527741 1001 86380 86390 1
527787 99527787 1001 86380 86390 1
527726 99527726 1001 86380 86390 1
527517 99527517 1001 86380 86390 1
528244 99528244 1001 86380 86390 1
528155 99528155 1001 86380 86390 1
528220 99528220 1001 86380 86390 1
528236 99528236 1001 86380 86390 1
528213 99528213 1001 86380 86390 1
528853 99528853 1001 86380 86390 1
528835 99528835 1001 86380 86390 1
528581 99528581 1001 86380 86390 1
528611 99528611 1001 86380 86390 1
528587 99528587 1001 86380 86390 1
528694 99528694 1001 86380 86390 1
528360 99528360 1001 86380 86390 1
528473 99528473 1001 86380 86390 1
528942 99528942 1001 86380 86390 1
529638 99529638 1001 86380 86390 1
529700 99529700 1001 86380 86390 1
529719 99529719 1001 86380 86390 1
529636 99529636 1001 86380 86390 1
529446 99529446 1001 86380 86390 1
529499 99529499 1001 86380 86390 1
529500 99529500 1001 86380 86390 1
529440 99529440 1001 86380 86390 1
529326 99529326 1001 86380 86390 1
529289 99529289 1001 86380 86390 1
529109 99529109 1001 86380 86390 1
529893 99529893 1001 86380 86390 1
529910 99529910 1001 86380 86390 1
529814 99529814 1001 86380 86390 1
530373 99530373 1001 86380 86390 1
530400 99530400 1001 86380 86390 1
530456 99530456 1001 86380 86390 1
530369 99530369 1001 86380 86390 1
530435 99530435 1001 86380 86390 1
530384 99530384 1001 86380 86390 1
530423 99530423 1001 86380 86390 1
530346 99530346 1001 86380 86390 1
530029 99530029 1001 86380 86390 1
530007 99530007 1001 86380 86390 1
530633 99530633 1001 86380 86390 1
531261 99531261 1001 86380 86390 1
531148 99531148 1001 86380 86390 1
531137 99531137 1001 86380 86390 1
531049 99531049 1001 86380 86390 1
531079 99531079 1001 86380 86390 1
530825 99530825 1001 86380 86390 1
530760 99530760 1001 86380 86390 1
530813 99530813 1001 86380 86390 1
530833 99530833 1001 86380 86390 1
530964 99530964 1001 86380 86390 1
531536 99531536 1001 86380 86390 1
531488 99531488 1001 86380 86390 1
531412 99531412 1001 86380 86390 1
531386 99531386 1001 86380 86390 1
531569 99531569 1001 86380 86390 1
532156 99532156 1001 86380 86390 1
532069 99532069 1001 86380 86390 1
532112 99532112 1001 86380 86390 1
532200 99532200 1001 86380 86390 1
531952 99531952 1001 86380 86390 1
531893 99531893 1001 86380 86390 1
531972 99531972 1001 86380 86390 1
531804 99531804 1001 86380 86390 1
531818 99531818 1001 86380 86390 1
531740 99531740 1001 86380 86390 1
531689 99531689 1001 86380 86390 1
531656 99531656 1001 86380 86390 1
531777 99531777 1001 86380 86390 1
532229 99532229 1001 86380 86390 1
532361 99532361 1001 86380 86390 1
532218 99532218 1001 86380 86390 1
532314 99532314 1001 86380 86390 1
532250 99532250 1001 86380 86390 1
532355 99532355 1001 86380 86390 1
532949 99532949 1001 86380 86390 1
532803 99532803 1001 86380 86390 1
532766 99532766 1001 86380 86390 1
532678 99532678 1001 86380 86390 1
532694 99532694 1001 86380 86390 1
532772 99532772 1001 86380 86390 1
532606 99532606 1001 86380 86390 1
532430 99532430 1001 86380 86390 1
532527 99532527 1001 86380 86390 1
533198 99533198 1001 86380 86390 1
533134 99533134 1001 86380 86390 1
533147 99533147 1001 86380 86390 1
533062 99533062 1001 86380 86390 1
533154 99533154 1001 86380 86390 1
533828 99533828 1001 86380 86390 1
533659 99533659 1001 86380 86390 1
533593 99533593 1001 86380 86390 1
533542 99533542 1001 86380 86390 1
533508 99533508 1001 86380 86390 1
533433 99533433 1001 86380 86390 1
533350 99533350 1001 86380 86390 1
534050 99534050 1001 86380 86390 1
533986 99533986 1001 86380 86390 1
533911 99533911 1001 86380 86390 1
533887 99533887 1001 86380 86390 1
533966 99533966 1001 86380 86390 1
534560 99534560 1001 86380 86390 1
534573 99534573 1001 86380 86390 1
534562 99534562 1001 86380 86390 1
534615 99534615 1001 86380 86390 1
534538 99534538 1001 86380 86390 1
534679 99534679 1001 86380 86390 1
534400 99534400 1001 86380 86390 1
534129 99534129 1001 86380 86390 1
534078 99534078 1001 86380 86390 1
534158 99534158 1001 86380 86390 1
534171 99534171 1001 86380 86390 1
534098 99534098 1001 86380 86390 1
534189 99534189 1001 86380 86390 1
534697 99534697 1001 86380 86390 1
534686 99534686 1001 86380 86390 1
534758 99534758 1001 86380 86390 1
535447 99535447 1001 86380 86390 1
535307 99535307 1001 86380 86390 1
535466 99535466 1001 86380 86390 1
535351 99535351 1001 86380 86390 1
535281 99535281 1001 86380 86390 1
534956 99534956 1001 86380 86390 1
534983 99534983 1001 86380 86390 1
535587 99535587 1001 86380 86390 1
535628 99535628 1001 86380 86390 1
535607 99535607 1001 86380 86390 1
535635 99535635 1001 86380 86390 1
535649 99535649 1001 86380 86390 1
536227 99536227 1001 86380 86390 1
536163 99536163 1001 86380 86390 1
536254 99536254 1001 86380 86390 1
536280 99536280 1001 86380 86390 1
535897 99535897 1001 86380 86390 1
535823 99535823 1001 86380 86390 1
535722 99535722 1001 86380 86390 1
536972 99536972 1001 86380 86390 1
537132 99537132 1001 86380 86390 1
537038 99537038 1001 86380 86390 1
536988 99536988 1001 86380 86390 1
536817 99536817 1001 86380 86390 1
536806 99536806 1001 86380 86390 1
536543 99536543 1001 86380 86390 1
536587 99536587 1001 86380 86390 1
536692 99536692 1001 86380 86390 1
536706 99536706 1001 86380 86390 1
537207 99537207 1001 86380 86390 1
537809 99537809 1001 86380 86390 1
537861 99537861 1001 86380 86390 1
537714 99537714 1001 86380 86390 1
537549 99537549 1001 86380 86390 1
537520 99537520 1001 86380 86390 1
537377 99537377 1001 86380 86390 1
537574 99537574 1001 86380 86390 1
538000 99538000 1001 86380 86390 1
538169 99538169 1001 86380 86390 1
538660 99538660 1001 86380 86390 1
538712 99538712 1001 86380 86390 1
538689 99538689 1001 86380 86390 1
538702 99538702 1001 86380 86390 1
538769 99538769 1001 86380 86390 1
538685 99538685 1001 86380 86390 1
538495 99538495 1001 86380 86390 1
538459 99538459 1001 86380 86390 1
538516 99538516 1001 86380 86390 1
538397 99538397 1001 86380 86390 1
538864 99538864 1001 86380 86390 1
538900 99538900 1001 86380 86390 1
538992 99538992 1001 86380 86390 1
539594 99539594 1001 86380 86390 1
539547 99539547 1001 86380 86390 1
539548 99539548 1001 86380 86390 1
539371 99539371 1001 86380 86390 1
539385 99539385 1001 86380 86390 1
539334 99539334 1001 86380 86390 1
539404 99539404 1001 86380 86390 1
539113 99539113 1001 86380 86390 1
539024 99539024 1001 86380 86390 1
539195 99539195 1001 86380 86390 1
539727 99539727 1001 86380 86390 1
539766 99539766 1001 86380 86390 1
540432 99540432 1001 86380 86390 1
539914 99539914 1001 86380 86390 1
540005 99540005 1001 86380 86390 1
540007 99540007 1001 86380 86390 1
540516 99540516 1001 86380 86390 1
540628 99540628 1001 86380 86390 1
540514 99540514 1001 86380 86390 1
540527 99540527 1001 86380 86390 1
541231 99541231 1001 86380 86390 1
541208 99541208 1001 86380 86390 1
541105 99541105 1001 86380 86390 1
541159 99541159 1001 86380 86390 1
541198 99541198 1001 86380 86390 1
541025 99541025 1001 86380 86390 1
541068 99541068 1001 86380 86390 1
540889 99540889 1001 86380 86390 1
540983 99540983 1001 86380 86390 1
540729 99540729 1001 86380 86390 1
540744 99540744 1001 86380 86390 1
540798 99540798 1001 86380 86390 1
540735 99540735 1001 86380 86390 1
541420 99541420 1001 86380 86390 1
541486 99541486 1001 86380 86390 1
541409 99541409 1001 86380 86390 1
541398 99541398 1001 86380 86390 1
541415 99541415 1001 86380 86390 1
541339 99541339 1001 86380 86390 1
541328 99541328 1001 86380 86390 1
542041 99542041 1001 86380 86390 1
541607 99541607 1001 86380 86390 1
541558 99541558 1001 86380 86390 1
541506 99541506 1001 86380 86390 1
541639 99541639 1001 86380 86390 1
542248 99542248 1001 86380 86390 1
542265 99542265 1001 86380 86390 1
542163 99542163 1001 86380 86390 1
542307 99542307 1001 86380 86390 1
542882 99542882 1001 86380 86390 1
542800 99542800 1001 86380 86390 1
542939 99542939 1001 86380 86390 1
542572 99542572 1001 86380 86390 1
542615 99542615 1001 86380 86390 1
542733 99542733 1001 86380 86390 1
542645 99542645 1001 86380 86390 1
542738 99542738 1001 86380 86390 1
542609 99542609 1001 86380 86390 1
542508 99542508 1001 86380 86390 1
542484 99542484 1001 86380 86390 1
543099 99543099 1001 86380 86390 1
543087 99543087 1001 86380 86390 1
543023 99543023 1001 86380 86390 1
543119 99543119 1001 86380 86390 1
543580 99543580 1001 86380 86390 1
543583 99543583 1001 86380 86390 1
543700 99543700 1001 86380 86390 1
543650 99543650 1001 86380 86390 1
543600 99543600 1001 86380 86390 1
543717 99543717 1001 86380 86390 1
543718 99543718 1001 86380 86390 1
543362 99543362 1001 86380 86390 1
543558 99543558 1001 86380 86390 1
543379 99543379 1001 86380 86390 1
543537 99543537 1001 86380 86390 1
543348 99543348 1001 86380 86390 1
543888 99543888 1001 86380 86390 1
543921 99543921 1001 86380 86390 1
543910 99543910 1001 86380 86390 1
544511 99544511 1001 86380 86390 1
544212 99544212 1001 86380 86390 1
544282 99544282 1001 86380 86390 1
544005 99544005 1001 86380 86390 1
544009 99544009 1001 86380 86390 1
544104 99544104 1001 86380 86390 1
544724 99544724 1001 86380 86390 1
544729 99544729 1001 86380 86390 1
544615 99544615 1001 86380 86390 1
544680 99544680 1001 86380 86390 1
425128 218 1001 33960 34497 1
528892 830 1001 51422 51722 1
531584 1119 1001 58145 58445 1
400038 99400038 1001 86380 86390 1
543176 811 1001 53645 53744 1
400149 99400149 1001 86380 86390 1
400153 99400153 1001 86380 86390 1
400402 99400402 1001 86380 86390 1
400601 99400601 1001 86380 86390 1
400658 99400658 1001 86380 86390 1
400634 99400634 1001 86380 86390 1
400789 99400789 1001 86380 86390 1
400842 99400842 1001 86380 86390 1
401159 99401159 1001 86380 86390 1
401273 99401273 1001 86380 86390 1
401751 99401751 1001 86380 86390 1
401871 99401871 1001 86380 86390 1
402066 99402066 1001 86380 86390 1
402139 99402139 1001 86380 86390 1
402237 99402237 1001 86380 86390 1
402184 99402184 1001 86380 86390 1
402439 99402439 1001 86380 86390 1
402579 99402579 1001 86380 86390 1
402765 99402765 1001 86380 86390 1
403048 99403048 1001 86380 86390 1
403431 99403431 1001 86380 86390 1
403385 99403385 1001 86380 86390 1
403504 99403504 1001 86380 86390 1
403447 99403447 1001 86380 86390 1
403685 99403685 1001 86380 86390 1
403638 99403638 1001 86380 86390 1
403737 99403737 1001 86380 86390 1
403862 99403862 1001 86380 86390 1
403843 99403843 1001 86380 86390 1
403832 99403832 1001 86380 86390 1
404086 99404086 1001 86380 86390 1
404238 99404238 1001 86380 86390 1
404415 99404415 1001 86380 86390 1
404418 99404418 1001 86380 86390 1
404582 99404582 1001 86380 86390 1
404649 99404649 1001 86380 86390 1
404595 99404595 1001 86380 86390 1
404753 99404753 1001 86380 86390 1
405372 99405372 1001 86380 86390 1
405395 99405395 1001 86380 86390 1
405416 99405416 1001 86380 86390 1
405544 99405544 1001 86380 86390 1
405575 99405575 1001 86380 86390 1
405586 99405586 1001 86380 86390 1
405696 99405696 1001 86380 86390 1
405838 99405838 1001 86380 86390 1
405793 99405793 1001 86380 86390 1
405887 99405887 1001 86380 86390 1
405897 99405897 1001 86380 86390 1
406070 99406070 1001 86380 86390 1
406404 99406404 1001 86380 86390 1
406589 99406589 1001 86380 86390 1
406685 99406685 1001 86380 86390 1
406807 99406807 1001 86380 86390 1
406859 99406859 1001 86380 86390 1
406891 99406891 1001 86380 86390 1
407236 99407236 1001 86380 86390 1
407423 99407423 1001 86380 86390 1
407446 99407446 1001 86380 86390 1
407631 99407631 1001 86380 86390 1
408126 99408126 1001 86380 86390 1
408155 99408155 1001 86380 86390 1
408337 99408337 1001 86380 86390 1
408428 99408428 1001 86380 86390 1
408580 99408580 1001 86380 86390 1
408593 99408593 1001 86380 86390 1
408529 99408529 1001 86380 86390 1
408827 99408827 1001 86380 86390 1
408974 99408974 1001 86380 86390 1
408998 99408998 1001 86380 86390 1
409185 99409185 1001 86380 86390 1
409249 99409249 1001 86380 86390 1
409320 99409320 1001 86380 86390 1
409775 99409775 1001 86380 86390 1
409740 99409740 1001 86380 86390 1
409809 99409809 1001 86380 86390 1
409973 99409973 1001 86380 86390 1
410363 99410363 1001 86380 86390 1
410667 99410667 1001 86380 86390 1
410623 99410623 1001 86380 86390 1
410682 99410682 1001 86380 86390 1
410791 99410791 1001 86380 86390 1
410793 99410793 1001 86380 86390 1
411142 99411142 1001 86380 86390 1
411234 99411234 1001 86380 86390 1
411272 99411272 1001 86380 86390 1
411405 99411405 1001 86380 86390 1
411344 99411344 1001 86380 86390 1
411580 99411580 1001 86380 86390 1
411720 99411720 1001 86380 86390 1
411842 99411842 1001 86380 86390 1
411934 99411934 1001 86380 86390 1
412232 99412232 1001 86380 86390 1
412422 99412422 1001 86380 86390 1
412330 99412330 1001 86380 86390 1
413060 99413060 1001 86380 86390 1
412527 99412527 1001 86380 86390 1
412697 99412697 1001 86380 86390 1
412827 99412827 1001 86380 86390 1
414101 99414101 1001 86380 86390 1
413982 99413982 1001 86380 86390 1
415096 99415096 1001 86380 86390 1
415192 99415192 1001 86380 86390 1
415227 99415227 1001 86380 86390 1
415049 99415049 1001 86380 86390 1
414745 99414745 1001 86380 86390 1
414830 99414830 1001 86380 86390 1
414753 99414753 1001 86380 86390 1
414700 99414700 1001 86380 86390 1
414919 99414919 1001 86380 86390 1
414221 99414221 1001 86380 86390 1
414273 99414273 1001 86380 86390 1
414505 99414505 1001 86380 86390 1
414297 99414297 1001 86380 86390 1
414387 99414387 1001 86380 86390 1
414390 99414390 1001 86380 86390 1
414445 99414445 1001 86380 86390 1
414421 99414421 1001 86380 86390 1
415644 99415644 1001 86380 86390 1
416813 99416813 1001 86380 86390 1
416749 99416749 1001 86380 86390 1
416164 99416164 1001 86380 86390 1
416390 99416390 1001 86380 86390 1
416487 99416487 1001 86380 86390 1
416488 99416488 1001 86380 86390 1
416434 99416434 1001 86380 86390 1
416013 99416013 1001 86380 86390 1
416099 99416099 1001 86380 86390 1
415997 99415997 1001 86380 86390 1
417175 99417175 1001 86380 86390 1
417385 99417385 1001 86380 86390 1
418731 99418731 1001 86380 86390 1
418557 99418557 1001 86380 86390 1
418798 99418798 1001 86380 86390 1
418202 99418202 1001 86380 86390 1
418060 99418060 1001 86380 86390 1
418169 99418169 1001 86380 86390 1
418211 99418211 1001 86380 86390 1
418265 99418265 1001 86380 86390 1
417752 99417752 1001 86380 86390 1
417875 99417875 1001 86380 86390 1
417647 99417647 1001 86380 86390 1
418980 99418980 1001 86380 86390 1
419169 99419169 1001 86380 86390 1
419010 99419010 1001 86380 86390 1
419087 99419087 1001 86380 86390 1
418865 99418865 1001 86380 86390 1
419071 99419071 1001 86380 86390 1
420333 99420333 1001 86380 86390 1
420204 99420204 1001 86380 86390 1
420015 99420015 1001 86380 86390 1
419929 99419929 1001 86380 86390 1
419873 99419873 1001 86380 86390 1
419316 99419316 1001 86380 86390 1
419630 99419630 1001 86380 86390 1
419296 99419296 1001 86380 86390 1
419546 99419546 1001 86380 86390 1
419477 99419477 1001 86380 86390 1
419252 99419252 1001 86380 86390 1
420718 99420718 1001 86380 86390 1
420501 99420501 1001 86380 86390 1
420458 99420458 1001 86380 86390 1
420732 99420732 1001 86380 86390 1
421913 99421913 1001 86380 86390 1
422020 99422020 1001 86380 86390 1
421592 99421592 1001 86380 86390 1
421331 99421331 1001 86380 86390 1
421188 99421188 1001 86380 86390 1
422459 99422459 1001 86380 86390 1
423555 99423555 1001 86380 86390 1
423557 99423557 1001 86380 86390 1
423614 99423614 1001 86380 86390 1
423618 99423618 1001 86380 86390 1
423498 99423498 1001 86380 86390 1
423005 99423005 1001 86380 86390 1
422949 99422949 1001 86380 86390 1
422859 99422859 1001 86380 86390 1
422889 99422889 1001 86380 86390 1
422758 99422758 1001 86380 86390 1
422929 99422929 1001 86380 86390 1
422617 99422617 1001 86380 86390 1
423797 99423797 1001 86380 86390 1
423835 99423835 1001 86380 86390 1
424109 99424109 1001 86380 86390 1
423765 99423765 1001 86380 86390 1
425387 99425387 1001 86380 86390 1
425111 99425111 1001 86380 86390 1
425063 99425063 1001 86380 86390 1
425263 99425263 1001 86380 86390 1
425207 99425207 1001 86380 86390 1
424785 99424785 1001 86380 86390 1
424910 99424910 1001 86380 86390 1
424317 99424317 1001 86380 86390 1
424584 99424584 1001 86380 86390 1
425630 99425630 1001 86380 86390 1
425444 99425444 1001 86380 86390 1
425565 99425565 1001 86380 86390 1
425546 99425546 1001 86380 86390 1
426912 99426912 1001 86380 86390 1
426873 99426873 1001 86380 86390 1
426296 99426296 1001 86380 86390 1
426397 99426397 1001 86380 86390 1
426400 99426400 1001 86380 86390 1
426498 99426498 1001 86380 86390 1
426057 99426057 1001 86380 86390 1
425903 99425903 1001 86380 86390 1
426029 99426029 1001 86380 86390 1
428708 99428708 1001 86380 86390 1
428319 99428319 1001 86380 86390 1
428216 99428216 1001 86380 86390 1
428145 99428145 1001 86380 86390 1
428330 99428330 1001 86380 86390 1
428147 99428147 1001 86380 86390 1
428207 99428207 1001 86380 86390 1
428118 99428118 1001 86380 86390 1
427576 99427576 1001 86380 86390 1
427535 99427535 1001 86380 86390 1
427570 99427570 1001 86380 86390 1
427596 99427596 1001 86380 86390 1
428873 99428873 1001 86380 86390 1
428802 99428802 1001 86380 86390 1
428904 99428904 1001 86380 86390 1
430313 99430313 1001 86380 86390 1
430341 99430341 1001 86380 86390 1
430037 99430037 1001 86380 86390 1
430089 99430089 1001 86380 86390 1
430012 99430012 1001 86380 86390 1
429776 99429776 1001 86380 86390 1
429615 99429615 1001 86380 86390 1
429908 99429908 1001 86380 86390 1
429893 99429893 1001 86380 86390 1
429953 99429953 1001 86380 86390 1
429268 99429268 1001 86380 86390 1
429290 99429290 1001 86380 86390 1
429408 99429408 1001 86380 86390 1
430796 99430796 1001 86380 86390 1
430746 99430746 1001 86380 86390 1
430690 99430690 1001 86380 86390 1
430649 99430649 1001 86380 86390 1
430569 99430569 1001 86380 86390 1
430542 99430542 1001 86380 86390 1
430788 99430788 1001 86380 86390 1
431828 99431828 1001 86380 86390 1
432015 99432015 1001 86380 86390 1
431590 99431590 1001 86380 86390 1
431445 99431445 1001 86380 86390 1
431615 99431615 1001 86380 86390 1
431271 99431271 1001 86380 86390 1
431203 99431203 1001 86380 86390 1
431259 99431259 1001 86380 86390 1
430871 99430871 1001 86380 86390 1
430977 99430977 1001 86380 86390 1
431072 99431072 1001 86380 86390 1
430905 99430905 1001 86380 86390 1
432143 99432143 1001 86380 86390 1
432123 99432123 1001 86380 86390 1
432189 99432189 1001 86380 86390 1
432164 99432164 1001 86380 86390 1
433690 99433690 1001 86380 86390 1
433538 99433538 1001 86380 86390 1
433627 99433627 1001 86380 86390 1
433646 99433646 1001 86380 86390 1
433714 99433714 1001 86380 86390 1
433075 99433075 1001 86380 86390 1
433219 99433219 1001 86380 86390 1
432571 99432571 1001 86380 86390 1
432686 99432686 1001 86380 86390 1
432891 99432891 1001 86380 86390 1
433858 99433858 1001 86380 86390 1
433908 99433908 1001 86380 86390 1
435374 99435374 1001 86380 86390 1
435260 99435260 1001 86380 86390 1
435357 99435357 1001 86380 86390 1
434738 99434738 1001 86380 86390 1
434946 99434946 1001 86380 86390 1
434143 99434143 1001 86380 86390 1
434481 99434481 1001 86380 86390 1
434186 99434186 1001 86380 86390 1
434367 99434367 1001 86380 86390 1
435522 99435522 1001 86380 86390 1
435723 99435723 1001 86380 86390 1
436494 99436494 1001 86380 86390 1
436506 99436506 1001 86380 86390 1
436553 99436553 1001 86380 86390 1
436743 99436743 1001 86380 86390 1
436536 99436536 1001 86380 86390 1
436513 99436513 1001 86380 86390 1
436280 99436280 1001 86380 86390 1
300004 99300004 1001 86380 86390 1
300020 99300020 1001 86380 86390 1
300062 99300062 1001 86380 86390 1
437181 99437181 1001 86380 86390 1
300697 99300697 1001 86380 86390 1
300594 99300594 1001 86380 86390 1
300596 99300596 1001 86380 86390 1
300726 99300726 1001 86380 86390 1
300355 99300355 1001 86380 86390 1
300515 99300515 1001 86380 86390 1
300123 99300123 1001 86380 86390 1
300831 99300831 1001 86380 86390 1
300786 99300786 1001 86380 86390 1
301466 99301466 1001 86380 86390 1
301479 99301479 1001 86380 86390 1
301472 99301472 1001 86380 86390 1
301463 99301463 1001 86380 86390 1
301276 99301276 1001 86380 86390 1
301218 99301218 1001 86380 86390 1
301193 99301193 1001 86380 86390 1
301089 99301089 1001 86380 86390 1
300986 99300986 1001 86380 86390 1
300966 99300966 1001 86380 86390 1
300981 99300981 1001 86380 86390 1
300942 99300942 1001 86380 86390 1
301062 99301062 1001 86380 86390 1
301708 99301708 1001 86380 86390 1
302254 99302254 1001 86380 86390 1
302238 99302238 1001 86380 86390 1
302277 99302277 1001 86380 86390 1
302128 99302128 1001 86380 86390 1
302040 99302040 1001 86380 86390 1
301928 99301928 1001 86380 86390 1
302443 99302443 1001 86380 86390 1
302431 99302431 1001 86380 86390 1
302432 99302432 1001 86380 86390 1
302510 99302510 1001 86380 86390 1
301969 99301969 1001 86380 86390 1
302577 99302577 1001 86380 86390 1
302397 99302397 1001 86380 86390 1
303067 99303067 1001 86380 86390 1
303159 99303159 1001 86380 86390 1
303057 99303057 1001 86380 86390 1
303007 99303007 1001 86380 86390 1
303046 99303046 1001 86380 86390 1
303011 99303011 1001 86380 86390 1
302945 99302945 1001 86380 86390 1
302830 99302830 1001 86380 86390 1
302744 99302744 1001 86380 86390 1
302741 99302741 1001 86380 86390 1
303295 99303295 1001 86380 86390 1
303361 99303361 1001 86380 86390 1
303400 99303400 1001 86380 86390 1
303945 99303945 1001 86380 86390 1
303868 99303868 1001 86380 86390 1
303960 99303960 1001 86380 86390 1
303675 99303675 1001 86380 86390 1
303692 99303692 1001 86380 86390 1
303723 99303723 1001 86380 86390 1
303478 99303478 1001 86380 86390 1
303592 99303592 1001 86380 86390 1
304237 99304237 1001 86380 86390 1
304174 99304174 1001 86380 86390 1
304192 99304192 1001 86380 86390 1
304218 99304218 1001 86380 86390 1
304118 99304118 1001 86380 86390 1
304196 99304196 1001 86380 86390 1
304080 99304080 1001 86380 86390 1
304710 99304710 1001 86380 86390 1
304686 99304686 1001 86380 86390 1
304714 99304714 1001 86380 86390 1
304703 99304703 1001 86380 86390 1
304589 99304589 1001 86380 86390 1
304488 99304488 1001 86380 86390 1
304528 99304528 1001 86380 86390 1
304483 99304483 1001 86380 86390 1
304470 99304470 1001 86380 86390 1
304330 99304330 1001 86380 86390 1
304338 99304338 1001 86380 86390 1
304431 99304431 1001 86380 86390 1
304302 99304302 1001 86380 86390 1
305040 99305040 1001 86380 86390 1
305030 99305030 1001 86380 86390 1
304968 99304968 1001 86380 86390 1
305523 99305523 1001 86380 86390 1
305618 99305618 1001 86380 86390 1
305490 99305490 1001 86380 86390 1
305515 99305515 1001 86380 86390 1
305503 99305503 1001 86380 86390 1
305430 99305430 1001 86380 86390 1
305306 99305306 1001 86380 86390 1
305216 99305216 1001 86380 86390 1
500101 99500101 1001 86380 86390 1
500081 99500081 1001 86380 86390 1
500673 99500673 1001 86380 86390 1
500782 99500782 1001 86380 86390 1
500767 99500767 1001 86380 86390 1
500617 99500617 1001 86380 86390 1
500408 99500408 1001 86380 86390 1
500422 99500422 1001 86380 86390 1
500592 99500592 1001 86380 86390 1
500309 99500309 1001 86380 86390 1
500284 99500284 1001 86380 86390 1
500266 99500266 1001 86380 86390 1
500280 99500280 1001 86380 86390 1
500914 99500914 1001 86380 86390 1
500830 99500830 1001 86380 86390 1
501488 99501488 1001 86380 86390 1
501562 99501562 1001 86380 86390 1
501369 99501369 1001 86380 86390 1
501299 99501299 1001 86380 86390 1
501175 99501175 1001 86380 86390 1
501217 99501217 1001 86380 86390 1
501119 99501119 1001 86380 86390 1
501766 99501766 1001 86380 86390 1
501706 99501706 1001 86380 86390 1
501669 99501669 1001 86380 86390 1
501735 99501735 1001 86380 86390 1
501842 99501842 1001 86380 86390 1
502465 99502465 1001 86380 86390 1
502263 99502263 1001 86380 86390 1
502208 99502208 1001 86380 86390 1
502224 99502224 1001 86380 86390 1
502135 99502135 1001 86380 86390 1
502128 99502128 1001 86380 86390 1
502077 99502077 1001 86380 86390 1
501937 99501937 1001 86380 86390 1
502043 99502043 1001 86380 86390 1
501917 99501917 1001 86380 86390 1
501934 99501934 1001 86380 86390 1
502543 99502543 1001 86380 86390 1
502506 99502506 1001 86380 86390 1
502598 99502598 1001 86380 86390 1
502588 99502588 1001 86380 86390 1
502614 99502614 1001 86380 86390 1
502642 99502642 1001 86380 86390 1
503286 99503286 1001 86380 86390 1
503084 99503084 1001 86380 86390 1
503072 99503072 1001 86380 86390 1
502686 99502686 1001 86380 86390 1
502858 99502858 1001 86380 86390 1
502734 99502734 1001 86380 86390 1
503450 99503450 1001 86380 86390 1
503746 99503746 1001 86380 86390 1
503714 99503714 1001 86380 86390 1
503730 99503730 1001 86380 86390 1
503552 99503552 1001 86380 86390 1
503516 99503516 1001 86380 86390 1
503687 99503687 1001 86380 86390 1
504133 99504133 1001 86380 86390 1
504198 99504198 1001 86380 86390 1
504305 99504305 1001 86380 86390 1
504537 99504537 1001 86380 86390 1
505089 99505089 1001 86380 86390 1
505015 99505015 1001 86380 86390 1
505069 99505069 1001 86380 86390 1
504966 99504966 1001 86380 86390 1
505642 99505642 1001 86380 86390 1
505609 99505609 1001 86380 86390 1
505753 99505753 1001 86380 86390 1
505513 99505513 1001 86380 86390 1
505375 99505375 1001 86380 86390 1
505537 99505537 1001 86380 86390 1
505499 99505499 1001 86380 86390 1
505162 99505162 1001 86380 86390 1
505151 99505151 1001 86380 86390 1
505352 99505352 1001 86380 86390 1
505172 99505172 1001 86380 86390 1
505889 99505889 1001 86380 86390 1
505971 99505971 1001 86380 86390 1
506472 99506472 1001 86380 86390 1
506512 99506512 1001 86380 86390 1
506449 99506449 1001 86380 86390 1
506426 99506426 1001 86380 86390 1
506024 99506024 1001 86380 86390 1
506767 99506767 1001 86380 86390 1
507394 99507394 1001 86380 86390 1
507273 99507273 1001 86380 86390 1
507352 99507352 1001 86380 86390 1
507117 99507117 1001 86380 86390 1
507119 99507119 1001 86380 86390 1
506997 99506997 1001 86380 86390 1
507008 99507008 1001 86380 86390 1
507606 99507606 1001 86380 86390 1
507491 99507491 1001 86380 86390 1
507508 99507508 1001 86380 86390 1
508249 99508249 1001 86380 86390 1
508192 99508192 1001 86380 86390 1
507957 99507957 1001 86380 86390 1
507972 99507972 1001 86380 86390 1
507922 99507922 1001 86380 86390 1
507912 99507912 1001 86380 86390 1
507814 99507814 1001 86380 86390 1
507711 99507711 1001 86380 86390 1
507829 99507829 1001 86380 86390 1
508262 99508262 1001 86380 86390 1
508292 99508292 1001 86380 86390 1
508256 99508256 1001 86380 86390 1
508270 99508270 1001 86380 86390 1
509038 99509038 1001 86380 86390 1
508962 99508962 1001 86380 86390 1
508939 99508939 1001 86380 86390 1
508807 99508807 1001 86380 86390 1
508860 99508860 1001 86380 86390 1
508696 99508696 1001 86380 86390 1
508603 99508603 1001 86380 86390 1
508655 99508655 1001 86380 86390 1
509210 99509210 1001 86380 86390 1
509095 99509095 1001 86380 86390 1
509838 99509838 1001 86380 86390 1
509831 99509831 1001 86380 86390 1
509718 99509718 1001 86380 86390 1
509823 99509823 1001 86380 86390 1
509584 99509584 1001 86380 86390 1
509546 99509546 1001 86380 86390 1
509511 99509511 1001 86380 86390 1
509577 99509577 1001 86380 86390 1
509655 99509655 1001 86380 86390 1
509284 99509284 1001 86380 86390 1
509339 99509339 1001 86380 86390 1
509481 99509481 1001 86380 86390 1
509393 99509393 1001 86380 86390 1
509472 99509472 1001 86380 86390 1
510070 99510070 1001 86380 86390 1
509941 99509941 1001 86380 86390 1
510032 99510032 1001 86380 86390 1
509920 99509920 1001 86380 86390 1
510680 99510680 1001 86380 86390 1
510341 99510341 1001 86380 86390 1
510517 99510517 1001 86380 86390 1
510236 99510236 1001 86380 86390 1
510263 99510263 1001 86380 86390 1
510229 99510229 1001 86380 86390 1
510281 99510281 1001 86380 86390 1
510153 99510153 1001 86380 86390 1
510296 99510296 1001 86380 86390 1
510234 99510234 1001 86380 86390 1
510778 99510778 1001 86380 86390 1
510844 99510844 1001 86380 86390 1
510799 99510799 1001 86380 86390 1
511365 99511365 1001 86380 86390 1
511431 99511431 1001 86380 86390 1
511410 99511410 1001 86380 86390 1
511302 99511302 1001 86380 86390 1
511191 99511191 1001 86380 86390 1
511092 99511092 1001 86380 86390 1
511123 99511123 1001 86380 86390 1
511668 99511668 1001 86380 86390 1
511700 99511700 1001 86380 86390 1
511612 99511612 1001 86380 86390 1
511690 99511690 1001 86380 86390 1
512253 99512253 1001 86380 86390 1
512318 99512318 1001 86380 86390 1
512014 99512014 1001 86380 86390 1
512134 99512134 1001 86380 86390 1
511940 99511940 1001 86380 86390 1
511826 99511826 1001 86380 86390 1
512443 99512443 1001 86380 86390 1
512406 99512406 1001 86380 86390 1
512459 99512459 1001 86380 86390 1
512460 99512460 1001 86380 86390 1
512475 99512475 1001 86380 86390 1
512412 99512412 1001 86380 86390 1
512388 99512388 1001 86380 86390 1
513039 99513039 1001 86380 86390 1
513091 99513091 1001 86380 86390 1
513111 99513111 1001 86380 86390 1
512980 99512980 1001 86380 86390 1
512971 99512971 1001 86380 86390 1
512972 99512972 1001 86380 86390 1
512882 99512882 1001 86380 86390 1
512741 99512741 1001 86380 86390 1
512782 99512782 1001 86380 86390 1
512698 99512698 1001 86380 86390 1
512776 99512776 1001 86380 86390 1
513281 99513281 1001 86380 86390 1
513232 99513232 1001 86380 86390 1
513376 99513376 1001 86380 86390 1
513353 99513353 1001 86380 86390 1
513211 99513211 1001 86380 86390 1
513841 99513841 1001 86380 86390 1
513960 99513960 1001 86380 86390 1
513724 99513724 1001 86380 86390 1
513725 99513725 1001 86380 86390 1
513726 99513726 1001 86380 86390 1
513804 99513804 1001 86380 86390 1
513707 99513707 1001 86380 86390 1
513436 99513436 1001 86380 86390 1
513568 99513568 1001 86380 86390 1
513427 99513427 1001 86380 86390 1
513613 99513613 1001 86380 86390 1
513484 99513484 1001 86380 86390 1
513460 99513460 1001 86380 86390 1
514173 99514173 1001 86380 86390 1
514114 99514114 1001 86380 86390 1
514140 99514140 1001 86380 86390 1
514530 99514530 1001 86380 86390 1
514611 99514611 1001 86380 86390 1
514396 99514396 1001 86380 86390 1
514409 99514409 1001 86380 86390 1
514376 99514376 1001 86380 86390 1
514958 99514958 1001 86380 86390 1
514977 99514977 1001 86380 86390 1
514860 99514860 1001 86380 86390 1
515636 99515636 1001 86380 86390 1
515375 99515375 1001 86380 86390 1
515315 99515315 1001 86380 86390 1
515406 99515406 1001 86380 86390 1
515305 99515305 1001 86380 86390 1
515423 99515423 1001 86380 86390 1
515853 99515853 1001 86380 86390 1
516343 99516343 1001 86380 86390 1
516397 99516397 1001 86380 86390 1
516424 99516424 1001 86380 86390 1
516392 99516392 1001 86380 86390 1
516506 99516506 1001 86380 86390 1
516254 99516254 1001 86380 86390 1
516164 99516164 1001 86380 86390 1
516100 99516100 1001 86380 86390 1
516118 99516118 1001 86380 86390 1
516133 99516133 1001 86380 86390 1
516211 99516211 1001 86380 86390 1
515973 99515973 1001 86380 86390 1
515991 99515991 1001 86380 86390 1
516672 99516672 1001 86380 86390 1
517262 99517262 1001 86380 86390 1
517309 99517309 1001 86380 86390 1
517240 99517240 1001 86380 86390 1
517018 99517018 1001 86380 86390 1
516969 99516969 1001 86380 86390 1
516944 99516944 1001 86380 86390 1
516997 99516997 1001 86380 86390 1
516948 99516948 1001 86380 86390 1
516820 99516820 1001 86380 86390 1
516847 99516847 1001 86380 86390 1
516812 99516812 1001 86380 86390 1
516877 99516877 1001 86380 86390 1
516805 99516805 1001 86380 86390 1
517501 99517501 1001 86380 86390 1
517418 99517418 1001 86380 86390 1
517380 99517380 1001 86380 86390 1
517513 99517513 1001 86380 86390 1
517982 99517982 1001 86380 86390 1
518035 99518035 1001 86380 86390 1
518109 99518109 1001 86380 86390 1
517920 99517920 1001 86380 86390 1
517782 99517782 1001 86380 86390 1
517595 99517595 1001 86380 86390 1
517597 99517597 1001 86380 86390 1
517714 99517714 1001 86380 86390 1
517706 99517706 1001 86380 86390 1
518243 99518243 1001 86380 86390 1
518879 99518879 1001 86380 86390 1
518868 99518868 1001 86380 86390 1
518977 99518977 1001 86380 86390 1
518819 99518819 1001 86380 86390 1
518590 99518590 1001 86380 86390 1
518547 99518547 1001 86380 86390 1
518405 99518405 1001 86380 86390 1
518784 99518784 1001 86380 86390 1
519738 99519738 1001 86380 86390 1
519468 99519468 1001 86380 86390 1
519586 99519586 1001 86380 86390 1
519458 99519458 1001 86380 86390 1
519337 99519337 1001 86380 86390 1
519944 99519944 1001 86380 86390 1
519996 99519996 1001 86380 86390 1
519923 99519923 1001 86380 86390 1
520609 99520609 1001 86380 86390 1
520614 99520614 1001 86380 86390 1
520582 99520582 1001 86380 86390 1
520557 99520557 1001 86380 86390 1
520572 99520572 1001 86380 86390 1
520378 99520378 1001 86380 86390 1
520238 99520238 1001 86380 86390 1
520112 99520112 1001 86380 86390 1
520170 99520170 1001 86380 86390 1
521288 99521288 1001 86380 86390 1
521394 99521394 1001 86380 86390 1
521387 99521387 1001 86380 86390 1
521389 99521389 1001 86380 86390 1
521189 99521189 1001 86380 86390 1
521006 99521006 1001 86380 86390 1
520942 99520942 1001 86380 86390 1
520943 99520943 1001 86380 86390 1
520920 99520920 1001 86380 86390 1
521632 99521632 1001 86380 86390 1
521509 99521509 1001 86380 86390 1
521651 99521651 1001 86380 86390 1
521665 99521665 1001 86380 86390 1
521510 99521510 1001 86380 86390 1
521484 99521484 1001 86380 86390 1
521513 99521513 1001 86380 86390 1
522151 99522151 1001 86380 86390 1
522105 99522105 1001 86380 86390 1
522271 99522271 1001 86380 86390 1
522158 99522158 1001 86380 86390 1
522061 99522061 1001 86380 86390 1
521971 99521971 1001 86380 86390 1
521998 99521998 1001 86380 86390 1
521854 99521854 1001 86380 86390 1
521726 99521726 1001 86380 86390 1
521783 99521783 1001 86380 86390 1
522478 99522478 1001 86380 86390 1
522349 99522349 1001 86380 86390 1
522939 99522939 1001 86380 86390 1
523119 99523119 1001 86380 86390 1
522933 99522933 1001 86380 86390 1
522985 99522985 1001 86380 86390 1
523066 99523066 1001 86380 86390 1
522950 99522950 1001 86380 86390 1
522792 99522792 1001 86380 86390 1
522524 99522524 1001 86380 86390 1
522500 99522500 1001 86380 86390 1
522595 99522595 1001 86380 86390 1
523324 99523324 1001 86380 86390 1
522915 99522915 1001 86380 86390 1
523174 99523174 1001 86380 86390 1
523765 99523765 1001 86380 86390 1
523691 99523691 1001 86380 86390 1
523536 99523536 1001 86380 86390 1
523629 99523629 1001 86380 86390 1
523642 99523642 1001 86380 86390 1
523686 99523686 1001 86380 86390 1
523459 99523459 1001 86380 86390 1
523409 99523409 1001 86380 86390 1
524138 99524138 1001 86380 86390 1
524023 99524023 1001 86380 86390 1
524016 99524016 1001 86380 86390 1
524769 99524769 1001 86380 86390 1
524607 99524607 1001 86380 86390 1
524748 99524748 1001 86380 86390 1
524370 99524370 1001 86380 86390 1
524385 99524385 1001 86380 86390 1
524530 99524530 1001 86380 86390 1
524480 99524480 1001 86380 86390 1
524295 99524295 1001 86380 86390 1
524272 99524272 1001 86380 86390 1
524265 99524265 1001 86380 86390 1
524910 99524910 1001 86380 86390 1
524852 99524852 1001 86380 86390 1
525551 99525551 1001 86380 86390 1
525539 99525539 1001 86380 86390 1
525527 99525527 1001 86380 86390 1
525477 99525477 1001 86380 86390 1
525593 99525593 1001 86380 86390 1
525203 99525203 1001 86380 86390 1
525386 99525386 1001 86380 86390 1
525257 99525257 1001 86380 86390 1
525338 99525338 1001 86380 86390 1
525029 99525029 1001 86380 86390 1
525012 99525012 1001 86380 86390 1
525027 99525027 1001 86380 86390 1
525040 99525040 1001 86380 86390 1
525726 99525726 1001 86380 86390 1
525778 99525778 1001 86380 86390 1
525675 99525675 1001 86380 86390 1
525772 99525772 1001 86380 86390 1
525657 99525657 1001 86380 86390 1
526260 99526260 1001 86380 86390 1
526380 99526380 1001 86380 86390 1
526414 99526414 1001 86380 86390 1
526168 99526168 1001 86380 86390 1
526091 99526091 1001 86380 86390 1
526131 99526131 1001 86380 86390 1
526183 99526183 1001 86380 86390 1
526184 99526184 1001 86380 86390 1
526058 99526058 1001 86380 86390 1
526215 99526215 1001 86380 86390 1
525835 99525835 1001 86380 86390 1
525887 99525887 1001 86380 86390 1
526459 99526459 1001 86380 86390 1
526544 99526544 1001 86380 86390 1
526622 99526622 1001 86380 86390 1
526561 99526561 1001 86380 86390 1
526600 99526600 1001 86380 86390 1
527235 99527235 1001 86380 86390 1
527170 99527170 1001 86380 86390 1
526862 99526862 1001 86380 86390 1
526955 99526955 1001 86380 86390 1
526945 99526945 1001 86380 86390 1
526899 99526899 1001 86380 86390 1
526797 99526797 1001 86380 86390 1
526660 99526660 1001 86380 86390 1
526699 99526699 1001 86380 86390 1
527340 99527340 1001 86380 86390 1
527380 99527380 1001 86380 86390 1
527420 99527420 1001 86380 86390 1
527343 99527343 1001 86380 86390 1
527421 99527421 1001 86380 86390 1
527398 99527398 1001 86380 86390 1
527872 99527872 1001 86380 86390 1
527954 99527954 1001 86380 86390 1
528067 99528067 1001 86380 86390 1
527970 99527970 1001 86380 86390 1
527701 99527701 1001 86380 86390 1
527838 99527838 1001 86380 86390 1
527866 99527866 1001 86380 86390 1
527468 99527468 1001 86380 86390 1
527472 99527472 1001 86380 86390 1
528101 99528101 1001 86380 86390 1
528194 99528194 1001 86380 86390 1
528184 99528184 1001 86380 86390 1
528775 99528775 1001 86380 86390 1
528804 99528804 1001 86380 86390 1
528796 99528796 1001 86380 86390 1
528719 99528719 1001 86380 86390 1
528811 99528811 1001 86380 86390 1
528696 99528696 1001 86380 86390 1
528544 99528544 1001 86380 86390 1
528624 99528624 1001 86380 86390 1
528358 99528358 1001 86380 86390 1
528392 99528392 1001 86380 86390 1
528950 99528950 1001 86380 86390 1
529030 99529030 1001 86380 86390 1
529032 99529032 1001 86380 86390 1
529040 99529040 1001 86380 86390 1
529640 99529640 1001 86380 86390 1
529421 99529421 1001 86380 86390 1
529503 99529503 1001 86380 86390 1
529189 99529189 1001 86380 86390 1
529221 99529221 1001 86380 86390 1
529235 99529235 1001 86380 86390 1
529867 99529867 1001 86380 86390 1
529732 99529732 1001 86380 86390 1
530386 99530386 1001 86380 86390 1
530477 99530477 1001 86380 86390 1
530303 99530303 1001 86380 86390 1
530050 99530050 1001 86380 86390 1
530723 99530723 1001 86380 86390 1
530610 99530610 1001 86380 86390 1
530586 99530586 1001 86380 86390 1
531355 99531355 1001 86380 86390 1
531223 99531223 1001 86380 86390 1
531032 99531032 1001 86380 86390 1
531097 99531097 1001 86380 86390 1
531159 99531159 1001 86380 86390 1
530855 99530855 1001 86380 86390 1
530804 99530804 1001 86380 86390 1
530923 99530923 1001 86380 86390 1
531511 99531511 1001 86380 86390 1
532051 99532051 1001 86380 86390 1
532104 99532104 1001 86380 86390 1
532084 99532084 1001 86380 86390 1
532061 99532061 1001 86380 86390 1
531924 99531924 1001 86380 86390 1
531827 99531827 1001 86380 86390 1
531959 99531959 1001 86380 86390 1
531611 99531611 1001 86380 86390 1
531663 99531663 1001 86380 86390 1
531770 99531770 1001 86380 86390 1
531643 99531643 1001 86380 86390 1
531618 99531618 1001 86380 86390 1
531670 99531670 1001 86380 86390 1
531632 99531632 1001 86380 86390 1
531775 99531775 1001 86380 86390 1
531713 99531713 1001 86380 86390 1
532384 99532384 1001 86380 86390 1
532338 99532338 1001 86380 86390 1
532275 99532275 1001 86380 86390 1
532328 99532328 1001 86380 86390 1
532394 99532394 1001 86380 86390 1
532906 99532906 1001 86380 86390 1
532845 99532845 1001 86380 86390 1
532701 99532701 1001 86380 86390 1
532463 99532463 1001 86380 86390 1
532520 99532520 1001 86380 86390 1
532553 99532553 1001 86380 86390 1
533085 99533085 1001 86380 86390 1
533193 99533193 1001 86380 86390 1
533170 99533170 1001 86380 86390 1
533696 99533696 1001 86380 86390 1
533835 99533835 1001 86380 86390 1
533702 99533702 1001 86380 86390 1
533305 99533305 1001 86380 86390 1
533255 99533255 1001 86380 86390 1
534036 99534036 1001 86380 86390 1
533974 99533974 1001 86380 86390 1
533975 99533975 1001 86380 86390 1
534570 99534570 1001 86380 86390 1
534547 99534547 1001 86380 86390 1
534591 99534591 1001 86380 86390 1
534454 99534454 1001 86380 86390 1
534390 99534390 1001 86380 86390 1
534405 99534405 1001 86380 86390 1
534380 99534380 1001 86380 86390 1
534172 99534172 1001 86380 86390 1
534173 99534173 1001 86380 86390 1
534164 99534164 1001 86380 86390 1
534853 99534853 1001 86380 86390 1
534750 99534750 1001 86380 86390 1
535463 99535463 1001 86380 86390 1
535191 99535191 1001 86380 86390 1
535127 99535127 1001 86380 86390 1
535270 99535270 1001 86380 86390 1
535161 99535161 1001 86380 86390 1
534999 99534999 1001 86380 86390 1
534936 99534936 1001 86380 86390 1
535657 99535657 1001 86380 86390 1
535687 99535687 1001 86380 86390 1
536286 99536286 1001 86380 86390 1
536217 99536217 1001 86380 86390 1
536154 99536154 1001 86380 86390 1
536194 99536194 1001 86380 86390 1
536076 99536076 1001 86380 86390 1
536479 99536479 1001 86380 86390 1
536447 99536447 1001 86380 86390 1
536525 99536525 1001 86380 86390 1
537086 99537086 1001 86380 86390 1
536999 99536999 1001 86380 86390 1
537019 99537019 1001 86380 86390 1
536905 99536905 1001 86380 86390 1
536791 99536791 1001 86380 86390 1
536856 99536856 1001 86380 86390 1
536794 99536794 1001 86380 86390 1
536861 99536861 1001 86380 86390 1
536813 99536813 1001 86380 86390 1
536593 99536593 1001 86380 86390 1
536673 99536673 1001 86380 86390 1
536690 99536690 1001 86380 86390 1
536600 99536600 1001 86380 86390 1
537926 99537926 1001 86380 86390 1
537955 99537955 1001 86380 86390 1
537960 99537960 1001 86380 86390 1
537851 99537851 1001 86380 86390 1
537890 99537890 1001 86380 86390 1
537667 99537667 1001 86380 86390 1
537603 99537603 1001 86380 86390 1
537748 99537748 1001 86380 86390 1
537761 99537761 1001 86380 86390 1
537580 99537580 1001 86380 86390 1
537607 99537607 1001 86380 86390 1
537427 99537427 1001 86380 86390 1
537571 99537571 1001 86380 86390 1
537416 99537416 1001 86380 86390 1
538032 99538032 1001 86380 86390 1
538144 99538144 1001 86380 86390 1
538732 99538732 1001 86380 86390 1
538708 99538708 1001 86380 86390 1
538801 99538801 1001 86380 86390 1
538454 99538454 1001 86380 86390 1
538519 99538519 1001 86380 86390 1
538408 99538408 1001 86380 86390 1
538436 99538436 1001 86380 86390 1
538515 99538515 1001 86380 86390 1
538376 99538376 1001 86380 86390 1
538275 99538275 1001 86380 86390 1
538289 99538289 1001 86380 86390 1
538356 99538356 1001 86380 86390 1
538200 99538200 1001 86380 86390 1
538292 99538292 1001 86380 86390 1
538203 99538203 1001 86380 86390 1
538947 99538947 1001 86380 86390 1
538849 99538849 1001 86380 86390 1
538940 99538940 1001 86380 86390 1
539018 99539018 1001 86380 86390 1
539604 99539604 1001 86380 86390 1
539613 99539613 1001 86380 86390 1
539358 99539358 1001 86380 86390 1
539318 99539318 1001 86380 86390 1
539383 99539383 1001 86380 86390 1
539396 99539396 1001 86380 86390 1
539046 99539046 1001 86380 86390 1
539137 99539137 1001 86380 86390 1
539142 99539142 1001 86380 86390 1
539170 99539170 1001 86380 86390 1
539043 99539043 1001 86380 86390 1
539767 99539767 1001 86380 86390 1
539737 99539737 1001 86380 86390 1
539750 99539750 1001 86380 86390 1
539649 99539649 1001 86380 86390 1
540467 99540467 1001 86380 86390 1
540201 99540201 1001 86380 86390 1
540072 99540072 1001 86380 86390 1
539904 99539904 1001 86380 86390 1
539854 99539854 1001 86380 86390 1
540544 99540544 1001 86380 86390 1
540564 99540564 1001 86380 86390 1
540656 99540656 1001 86380 86390 1
540669 99540669 1001 86380 86390 1
541113 99541113 1001 86380 86390 1
541133 99541133 1001 86380 86390 1
541185 99541185 1001 86380 86390 1
541174 99541174 1001 86380 86390 1
540942 99540942 1001 86380 86390 1
540956 99540956 1001 86380 86390 1
541035 99541035 1001 86380 86390 1
540742 99540742 1001 86380 86390 1
540825 99540825 1001 86380 86390 1
540840 99540840 1001 86380 86390 1
541487 99541487 1001 86380 86390 1
541442 99541442 1001 86380 86390 1
541953 99541953 1001 86380 86390 1
542059 99542059 1001 86380 86390 1
541977 99541977 1001 86380 86390 1
541849 99541849 1001 86380 86390 1
541708 99541708 1001 86380 86390 1
541794 99541794 1001 86380 86390 1
541730 99541730 1001 86380 86390 1
541821 99541821 1001 86380 86390 1
541621 99541621 1001 86380 86390 1
542267 99542267 1001 86380 86390 1
542128 99542128 1001 86380 86390 1
542890 99542890 1001 86380 86390 1
542536 99542536 1001 86380 86390 1
542537 99542537 1001 86380 86390 1
542519 99542519 1001 86380 86390 1
542338 99542338 1001 86380 86390 1
542502 99542502 1001 86380 86390 1
542374 99542374 1001 86380 86390 1
542413 99542413 1001 86380 86390 1
542518 99542518 1001 86380 86390 1
543139 99543139 1001 86380 86390 1
542741 99542741 1001 86380 86390 1
543129 99543129 1001 86380 86390 1
543080 99543080 1001 86380 86390 1
543669 99543669 1001 86380 86390 1
543671 99543671 1001 86380 86390 1
543724 99543724 1001 86380 86390 1
543489 99543489 1001 86380 86390 1
543517 99543517 1001 86380 86390 1
543509 99543509 1001 86380 86390 1
543295 99543295 1001 86380 86390 1
543232 99543232 1001 86380 86390 1
543810 99543810 1001 86380 86390 1
543799 99543799 1001 86380 86390 1
543776 99543776 1001 86380 86390 1
543789 99543789 1001 86380 86390 1
543791 99543791 1001 86380 86390 1
543934 99543934 1001 86380 86390 1
543819 99543819 1001 86380 86390 1
543897 99543897 1001 86380 86390 1
544475 99544475 1001 86380 86390 1
544541 99544541 1001 86380 86390 1
544453 99544453 1001 86380 86390 1
544590 99544590 1001 86380 86390 1
544279 99544279 1001 86380 86390 1
544348 99544348 1001 86380 86390 1
544222 99544222 1001 86380 86390 1
544030 99544030 1001 86380 86390 1
543984 99543984 1001 86380 86390 1
544012 99544012 1001 86380 86390 1
544155 99544155 1001 86380 86390 1
543999 99543999 1001 86380 86390 1
544118 99544118 1001 86380 86390 1
544627 99544627 1001 86380 86390 1
544666 99544666 1001 86380 86390 1
544733 99544733 1001 86380 86390 1
544616 99544616 1001 86380 86390 1
512193 867 1002 65559 71262 1
537461 1043 1002 39664 49592 1
539983 602 1002 45471 46658 1
400094 99400094 1001 86380 86390 1
400213 99400213 1001 86380 86390 1
400154 99400154 1001 86380 86390 1
400263 99400263 1001 86380 86390 1
400367 99400367 1001 86380 86390 1
400441 99400441 1001 86380 86390 1
400589 99400589 1001 86380 86390 1
400565 99400565 1001 86380 86390 1
400568 99400568 1001 86380 86390 1
400635 99400635 1001 86380 86390 1
400633 99400633 1001 86380 86390 1
400938 99400938 1001 86380 86390 1
400992 99400992 1001 86380 86390 1
401154 99401154 1001 86380 86390 1
401080 99401080 1001 86380 86390 1
401176 99401176 1001 86380 86390 1
401287 99401287 1001 86380 86390 1
401478 99401478 1001 86380 86390 1
401464 99401464 1001 86380 86390 1
401525 99401525 1001 86380 86390 1
401568 99401568 1001 86380 86390 1
401592 99401592 1001 86380 86390 1
401781 99401781 1001 86380 86390 1
401753 99401753 1001 86380 86390 1
401749 99401749 1001 86380 86390 1
401876 99401876 1001 86380 86390 1
401906 99401906 1001 86380 86390 1
401853 99401853 1001 86380 86390 1
402423 99402423 1001 86380 86390 1
402484 99402484 1001 86380 86390 1
402571 99402571 1001 86380 86390 1
402550 99402550 1001 86380 86390 1
402492 99402492 1001 86380 86390 1
402682 99402682 1001 86380 86390 1
402733 99402733 1001 86380 86390 1
402886 99402886 1001 86380 86390 1
402972 99402972 1001 86380 86390 1
403479 99403479 1001 86380 86390 1
403466 99403466 1001 86380 86390 1
403760 99403760 1001 86380 86390 1
403922 99403922 1001 86380 86390 1
403963 99403963 1001 86380 86390 1
404217 99404217 1001 86380 86390 1
404250 99404250 1001 86380 86390 1
404302 99404302 1001 86380 86390 1
404453 99404453 1001 86380 86390 1
404487 99404487 1001 86380 86390 1
404728 99404728 1001 86380 86390 1
404776 99404776 1001 86380 86390 1
404760 99404760 1001 86380 86390 1
404868 99404868 1001 86380 86390 1
404905 99404905 1001 86380 86390 1
404864 99404864 1001 86380 86390 1
404971 99404971 1001 86380 86390 1
404961 99404961 1001 86380 86390 1
405030 99405030 1001 86380 86390 1
405061 99405061 1001 86380 86390 1
405156 99405156 1001 86380 86390 1
405453 99405453 1001 86380 86390 1
405501 99405501 1001 86380 86390 1
405643 99405643 1001 86380 86390 1
405697 99405697 1001 86380 86390 1
405852 99405852 1001 86380 86390 1
405948 99405948 1001 86380 86390 1
406148 99406148 1001 86380 86390 1
406369 99406369 1001 86380 86390 1
406634 99406634 1001 86380 86390 1
406866 99406866 1001 86380 86390 1
407002 99407002 1001 86380 86390 1
406962 99406962 1001 86380 86390 1
407130 99407130 1001 86380 86390 1
407038 99407038 1001 86380 86390 1
407092 99407092 1001 86380 86390 1
407932 99407932 1001 86380 86390 1
407965 99407965 1001 86380 86390 1
408196 99408196 1001 86380 86390 1
408253 99408253 1001 86380 86390 1
408270 99408270 1001 86380 86390 1
408340 99408340 1001 86380 86390 1
408371 99408371 1001 86380 86390 1
408374 99408374 1001 86380 86390 1
408704 99408704 1001 86380 86390 1
408748 99408748 1001 86380 86390 1
409026 99409026 1001 86380 86390 1
409494 99409494 1001 86380 86390 1
409506 99409506 1001 86380 86390 1
409774 99409774 1001 86380 86390 1
409807 99409807 1001 86380 86390 1
409872 99409872 1001 86380 86390 1
409985 99409985 1001 86380 86390 1
409949 99409949 1001 86380 86390 1
410021 99410021 1001 86380 86390 1
410145 99410145 1001 86380 86390 1
410258 99410258 1001 86380 86390 1
410328 99410328 1001 86380 86390 1
410448 99410448 1001 86380 86390 1
410524 99410524 1001 86380 86390 1
410584 99410584 1001 86380 86390 1
410714 99410714 1001 86380 86390 1
410657 99410657 1001 86380 86390 1
410722 99410722 1001 86380 86390 1
410788 99410788 1001 86380 86390 1
410769 99410769 1001 86380 86390 1
410866 99410866 1001 86380 86390 1
410934 99410934 1001 86380 86390 1
411000 99411000 1001 86380 86390 1
411070 99411070 1001 86380 86390 1
411213 99411213 1001 86380 86390 1
411191 99411191 1001 86380 86390 1
411293 99411293 1001 86380 86390 1
411482 99411482 1001 86380 86390 1
411471 99411471 1001 86380 86390 1
411619 99411619 1001 86380 86390 1
411824 99411824 1001 86380 86390 1
411893 99411893 1001 86380 86390 1
411896 99411896 1001 86380 86390 1
411949 99411949 1001 86380 86390 1
411963 99411963 1001 86380 86390 1
412364 99412364 1001 86380 86390 1
413654 99413654 1001 86380 86390 1
413663 99413663 1001 86380 86390 1
413085 99413085 1001 86380 86390 1
412892 99412892 1001 86380 86390 1
412780 99412780 1001 86380 86390 1
412625 99412625 1001 86380 86390 1
412687 99412687 1001 86380 86390 1
414107 99414107 1001 86380 86390 1
415317 99415317 1001 86380 86390 1
414962 99414962 1001 86380 86390 1
415212 99415212 1001 86380 86390 1
414703 99414703 1001 86380 86390 1
414568 99414568 1001 86380 86390 1
414791 99414791 1001 86380 86390 1
414325 99414325 1001 86380 86390 1
414455 99414455 1001 86380 86390 1
415449 99415449 1001 86380 86390 1
415651 99415651 1001 86380 86390 1
415374 99415374 1001 86380 86390 1
416948 99416948 1001 86380 86390 1
416844 99416844 1001 86380 86390 1
416663 99416663 1001 86380 86390 1
416361 99416361 1001 86380 86390 1
415888 99415888 1001 86380 86390 1
415973 99415973 1001 86380 86390 1
415848 99415848 1001 86380 86390 1
416105 99416105 1001 86380 86390 1
415823 99415823 1001 86380 86390 1
417301 99417301 1001 86380 86390 1
417041 99417041 1001 86380 86390 1
417135 99417135 1001 86380 86390 1
417428 99417428 1001 86380 86390 1
418528 99418528 1001 86380 86390 1
418458 99418458 1001 86380 86390 1
418584 99418584 1001 86380 86390 1
418103 99418103 1001 86380 86390 1
418130 99418130 1001 86380 86390 1
418196 99418196 1001 86380 86390 1
418422 99418422 1001 86380 86390 1
417937 99417937 1001 86380 86390 1
417964 99417964 1001 86380 86390 1
417626 99417626 1001 86380 86390 1
417934 99417934 1001 86380 86390 1
417988 99417988 1001 86380 86390 1
419100 99419100 1001 86380 86390 1
419060 99419060 1001 86380 86390 1
420076 99420076 1001 86380 86390 1
420366 99420366 1001 86380 86390 1
420342 99420342 1001 86380 86390 1
420146 99420146 1001 86380 86390 1
419751 99419751 1001 86380 86390 1
420024 99420024 1001 86380 86390 1
419741 99419741 1001 86380 86390 1
420053 99420053 1001 86380 86390 1
419295 99419295 1001 86380 86390 1
419545 99419545 1001 86380 86390 1
419382 99419382 1001 86380 86390 1
419418 99419418 1001 86380 86390 1
419230 99419230 1001 86380 86390 1
420568 99420568 1001 86380 86390 1
420570 99420570 1001 86380 86390 1
420505 99420505 1001 86380 86390 1
420607 99420607 1001 86380 86390 1
420634 99420634 1001 86380 86390 1
420536 99420536 1001 86380 86390 1
420767 99420767 1001 86380 86390 1
422011 99422011 1001 86380 86390 1
421369 99421369 1001 86380 86390 1
421297 99421297 1001 86380 86390 1
421005 99421005 1001 86380 86390 1
420847 99420847 1001 86380 86390 1
422412 99422412 1001 86380 86390 1
423652 99423652 1001 86380 86390 1
423558 99423558 1001 86380 86390 1
423662 99423662 1001 86380 86390 1
422722 99422722 1001 86380 86390 1
422615 99422615 1001 86380 86390 1
422736 99422736 1001 86380 86390 1
422825 99422825 1001 86380 86390 1
424118 99424118 1001 86380 86390 1
423987 99423987 1001 86380 86390 1
424045 99424045 1001 86380 86390 1
423906 99423906 1001 86380 86390 1
425225 99425225 1001 86380 86390 1
425180 99425180 1001 86380 86390 1
425133 99425133 1001 86380 86390 1
425264 99425264 1001 86380 86390 1
424979 99424979 1001 86380 86390 1
424645 99424645 1001 86380 86390 1
424669 99424669 1001 86380 86390 1
424750 99424750 1001 86380 86390 1
424775 99424775 1001 86380 86390 1
424333 99424333 1001 86380 86390 1
425829 99425829 1001 86380 86390 1
425406 99425406 1001 86380 86390 1
425735 99425735 1001 86380 86390 1
425736 99425736 1001 86380 86390 1
425794 99425794 1001 86380 86390 1
426560 99426560 1001 86380 86390 1
426568 99426568 1001 86380 86390 1
426587 99426587 1001 86380 86390 1
426639 99426639 1001 86380 86390 1
426506 99426506 1001 86380 86390 1
426152 99426152 1001 86380 86390 1
426117 99426117 1001 86380 86390 1
425842 99425842 1001 86380 86390 1
425900 99425900 1001 86380 86390 1
427250 99427250 1001 86380 86390 1
428354 99428354 1001 86380 86390 1
428033 99428033 1001 86380 86390 1
428006 99428006 1001 86380 86390 1
428072 99428072 1001 86380 86390 1
428196 99428196 1001 86380 86390 1
428054 99428054 1001 86380 86390 1
427601 99427601 1001 86380 86390 1
427876 99427876 1001 86380 86390 1
427738 99427738 1001 86380 86390 1
428735 99428735 1001 86380 86390 1
429104 99429104 1001 86380 86390 1
428836 99428836 1001 86380 86390 1
430099 99430099 1001 86380 86390 1
430199 99430199 1001 86380 86390 1
430114 99430114 1001 86380 86390 1
430240 99430240 1001 86380 86390 1
429707 99429707 1001 86380 86390 1
429702 99429702 1001 86380 86390 1
429826 99429826 1001 86380 86390 1
429224 99429224 1001 86380 86390 1
429274 99429274 1001 86380 86390 1
429277 99429277 1001 86380 86390 1
429357 99429357 1001 86380 86390 1
430574 99430574 1001 86380 86390 1
430641 99430641 1001 86380 86390 1
430713 99430713 1001 86380 86390 1
431316 99431316 1001 86380 86390 1
431464 99431464 1001 86380 86390 1
431336 99431336 1001 86380 86390 1
430948 99430948 1001 86380 86390 1
431240 99431240 1001 86380 86390 1
431032 99431032 1001 86380 86390 1
430874 99430874 1001 86380 86390 1
431073 99431073 1001 86380 86390 1
430960 99430960 1001 86380 86390 1
432200 99432200 1001 86380 86390 1
432407 99432407 1001 86380 86390 1
432254 99432254 1001 86380 86390 1
432426 99432426 1001 86380 86390 1
433550 99433550 1001 86380 86390 1
433381 99433381 1001 86380 86390 1
433427 99433427 1001 86380 86390 1
433056 99433056 1001 86380 86390 1
433083 99433083 1001 86380 86390 1
433232 99433232 1001 86380 86390 1
432919 99432919 1001 86380 86390 1
433188 99433188 1001 86380 86390 1
432698 99432698 1001 86380 86390 1
432665 99432665 1001 86380 86390 1
432584 99432584 1001 86380 86390 1
432591 99432591 1001 86380 86390 1
432738 99432738 1001 86380 86390 1
432492 99432492 1001 86380 86390 1
433898 99433898 1001 86380 86390 1
434003 99434003 1001 86380 86390 1
433823 99433823 1001 86380 86390 1
435132 99435132 1001 86380 86390 1
435241 99435241 1001 86380 86390 1
434664 99434664 1001 86380 86390 1
434611 99434611 1001 86380 86390 1
434633 99434633 1001 86380 86390 1
434228 99434228 1001 86380 86390 1
434165 99434165 1001 86380 86390 1
435597 99435597 1001 86380 86390 1
435792 99435792 1001 86380 86390 1
435816 99435816 1001 86380 86390 1
436959 99436959 1001 86380 86390 1
436988 99436988 1001 86380 86390 1
436777 99436777 1001 86380 86390 1
436682 99436682 1001 86380 86390 1
436384 99436384 1001 86380 86390 1
436737 99436737 1001 86380 86390 1
436483 99436483 1001 86380 86390 1
435992 99435992 1001 86380 86390 1
435993 99435993 1001 86380 86390 1
436005 99436005 1001 86380 86390 1
436211 99436211 1001 86380 86390 1
437216 99437216 1001 86380 86390 1
300032 99300032 1001 86380 86390 1
300059 99300059 1001 86380 86390 1
300652 99300652 1001 86380 86390 1
300578 99300578 1001 86380 86390 1
300621 99300621 1001 86380 86390 1
300547 99300547 1001 86380 86390 1
300573 99300573 1001 86380 86390 1
300513 99300513 1001 86380 86390 1
300411 99300411 1001 86380 86390 1
300391 99300391 1001 86380 86390 1
300110 99300110 1001 86380 86390 1
300281 99300281 1001 86380 86390 1
300307 99300307 1001 86380 86390 1
300217 99300217 1001 86380 86390 1
300143 99300143 1001 86380 86390 1
300275 99300275 1001 86380 86390 1
300792 99300792 1001 86380 86390 1
300108 99300108 1001 86380 86390 1
301364 99301364 1001 86380 86390 1
301524 99301524 1001 86380 86390 1
301457 99301457 1001 86380 86390 1
301408 99301408 1001 86380 86390 1
301539 99301539 1001 86380 86390 1
301170 99301170 1001 86380 86390 1
301229 99301229 1001 86380 86390 1
300935 99300935 1001 86380 86390 1
301017 99301017 1001 86380 86390 1
301058 99301058 1001 86380 86390 1
300955 99300955 1001 86380 86390 1
301047 99301047 1001 86380 86390 1
301584 99301584 1001 86380 86390 1
301675 99301675 1001 86380 86390 1
301571 99301571 1001 86380 86390 1
301589 99301589 1001 86380 86390 1
302213 99302213 1001 86380 86390 1
302356 99302356 1001 86380 86390 1
302363 99302363 1001 86380 86390 1
302222 99302222 1001 86380 86390 1
302316 99302316 1001 86380 86390 1
302073 99302073 1001 86380 86390 1
302078 99302078 1001 86380 86390 1
302030 99302030 1001 86380 86390 1
301763 99301763 1001 86380 86390 1
302568 99302568 1001 86380 86390 1
302531 99302531 1001 86380 86390 1
303157 99303157 1001 86380 86390 1
303175 99303175 1001 86380 86390 1
303032 99303032 1001 86380 86390 1
302994 99302994 1001 86380 86390 1
302804 99302804 1001 86380 86390 1
302934 99302934 1001 86380 86390 1
302651 99302651 1001 86380 86390 1
302768 99302768 1001 86380 86390 1
303321 99303321 1001 86380 86390 1
303918 99303918 1001 86380 86390 1
303999 99303999 1001 86380 86390 1
303901 99303901 1001 86380 86390 1
303889 99303889 1001 86380 86390 1
303750 99303750 1001 86380 86390 1
303660 99303660 1001 86380 86390 1
303671 99303671 1001 86380 86390 1
303421 99303421 1001 86380 86390 1
303423 99303423 1001 86380 86390 1
304061 99304061 1001 86380 86390 1
304087 99304087 1001 86380 86390 1
304129 99304129 1001 86380 86390 1
304194 99304194 1001 86380 86390 1
304849 99304849 1001 86380 86390 1
304727 99304727 1001 86380 86390 1
304610 99304610 1001 86380 86390 1
304639 99304639 1001 86380 86390 1
304575 99304575 1001 86380 86390 1
304307 99304307 1001 86380 86390 1
304426 99304426 1001 86380 86390 1
305029 99305029 1001 86380 86390 1
305031 99305031 1001 86380 86390 1
304918 99304918 1001 86380 86390 1
304944 99304944 1001 86380 86390 1
305484 99305484 1001 86380 86390 1
305487 99305487 1001 86380 86390 1
305454 99305454 1001 86380 86390 1
305302 99305302 1001 86380 86390 1
305277 99305277 1001 86380 86390 1
305451 99305451 1001 86380 86390 1
305119 99305119 1001 86380 86390 1
305122 99305122 1001 86380 86390 1
305242 99305242 1001 86380 86390 1
305141 99305141 1001 86380 86390 1
500677 99500677 1001 86380 86390 1
500769 99500769 1001 86380 86390 1
500631 99500631 1001 86380 86390 1
500774 99500774 1001 86380 86390 1
500620 99500620 1001 86380 86390 1
500684 99500684 1001 86380 86390 1
500570 99500570 1001 86380 86390 1
500571 99500571 1001 86380 86390 1
500425 99500425 1001 86380 86390 1
500306 99500306 1001 86380 86390 1
500255 99500255 1001 86380 86390 1
500269 99500269 1001 86380 86390 1
500875 99500875 1001 86380 86390 1
500852 99500852 1001 86380 86390 1
500983 99500983 1001 86380 86390 1
500907 99500907 1001 86380 86390 1
500898 99500898 1001 86380 86390 1
501576 99501576 1001 86380 86390 1
501540 99501540 1001 86380 86390 1
501491 99501491 1001 86380 86390 1
501625 99501625 1001 86380 86390 1
501395 99501395 1001 86380 86390 1
501273 99501273 1001 86380 86390 1
501429 99501429 1001 86380 86390 1
501248 99501248 1001 86380 86390 1
501265 99501265 1001 86380 86390 1
501188 99501188 1001 86380 86390 1
501072 99501072 1001 86380 86390 1
501098 99501098 1001 86380 86390 1
501163 99501163 1001 86380 86390 1
501205 99501205 1001 86380 86390 1
501154 99501154 1001 86380 86390 1
501026 99501026 1001 86380 86390 1
501224 99501224 1001 86380 86390 1
501834 99501834 1001 86380 86390 1
501695 99501695 1001 86380 86390 1
501683 99501683 1001 86380 86390 1
501748 99501748 1001 86380 86390 1
501801 99501801 1001 86380 86390 1
502330 99502330 1001 86380 86390 1
502284 99502284 1001 86380 86390 1
502150 99502150 1001 86380 86390 1
502228 99502228 1001 86380 86390 1
502061 99502061 1001 86380 86390 1
502168 99502168 1001 86380 86390 1
501922 99501922 1001 86380 86390 1
502013 99502013 1001 86380 86390 1
502554 99502554 1001 86380 86390 1
502546 99502546 1001 86380 86390 1
502559 99502559 1001 86380 86390 1
502664 99502664 1001 86380 86390 1
503138 99503138 1001 86380 86390 1
503181 99503181 1001 86380 86390 1
503095 99503095 1001 86380 86390 1
502912 99502912 1001 86380 86390 1
502740 99502740 1001 86380 86390 1
502805 99502805 1001 86380 86390 1
502819 99502819 1001 86380 86390 1
502835 99502835 1001 86380 86390 1
502863 99502863 1001 86380 86390 1
503390 99503390 1001 86380 86390 1
503353 99503353 1001 86380 86390 1
503314 99503314 1001 86380 86390 1
504005 99504005 1001 86380 86390 1
503982 99503982 1001 86380 86390 1
503719 99503719 1001 86380 86390 1
503733 99503733 1001 86380 86390 1
503811 99503811 1001 86380 86390 1
503739 99503739 1001 86380 86390 1
503565 99503565 1001 86380 86390 1
504183 99504183 1001 86380 86390 1
504235 99504235 1001 86380 86390 1
504671 99504671 1001 86380 86390 1
504659 99504659 1001 86380 86390 1
504738 99504738 1001 86380 86390 1
504521 99504521 1001 86380 86390 1
504344 99504344 1001 86380 86390 1
504527 99504527 1001 86380 86390 1
504373 99504373 1001 86380 86390 1
504503 99504503 1001 86380 86390 1
504478 99504478 1001 86380 86390 1
505084 99505084 1001 86380 86390 1
505085 99505085 1001 86380 86390 1
505075 99505075 1001 86380 86390 1
505770 99505770 1001 86380 86390 1
505592 99505592 1001 86380 86390 1
505739 99505739 1001 86380 86390 1
505684 99505684 1001 86380 86390 1
505710 99505710 1001 86380 86390 1
505711 99505711 1001 86380 86390 1
505660 99505660 1001 86380 86390 1
505716 99505716 1001 86380 86390 1
505613 99505613 1001 86380 86390 1
505424 99505424 1001 86380 86390 1
505529 99505529 1001 86380 86390 1
505534 99505534 1001 86380 86390 1
505483 99505483 1001 86380 86390 1
505177 99505177 1001 86380 86390 1
505284 99505284 1001 86380 86390 1
505259 99505259 1001 86380 86390 1
505156 99505156 1001 86380 86390 1
505843 99505843 1001 86380 86390 1
505973 99505973 1001 86380 86390 1
506596 99506596 1001 86380 86390 1
506536 99506536 1001 86380 86390 1
506549 99506549 1001 86380 86390 1
506569 99506569 1001 86380 86390 1
506568 99506568 1001 86380 86390 1
506499 99506499 1001 86380 86390 1
506436 99506436 1001 86380 86390 1
506265 99506265 1001 86380 86390 1
506216 99506216 1001 86380 86390 1
506271 99506271 1001 86380 86390 1
506102 99506102 1001 86380 86390 1
506762 99506762 1001 86380 86390 1
506712 99506712 1001 86380 86390 1
506624 99506624 1001 86380 86390 1
507242 99507242 1001 86380 86390 1
507396 99507396 1001 86380 86390 1
507364 99507364 1001 86380 86390 1
507378 99507378 1001 86380 86390 1
507332 99507332 1001 86380 86390 1
507118 99507118 1001 86380 86390 1
507132 99507132 1001 86380 86390 1
507072 99507072 1001 86380 86390 1
507086 99507086 1001 86380 86390 1
506848 99506848 1001 86380 86390 1
506889 99506889 1001 86380 86390 1
507435 99507435 1001 86380 86390 1
507565 99507565 1001 86380 86390 1
507566 99507566 1001 86380 86390 1
507424 99507424 1001 86380 86390 1
508198 99508198 1001 86380 86390 1
508217 99508217 1001 86380 86390 1
508097 99508097 1001 86380 86390 1
508059 99508059 1001 86380 86390 1
508227 99508227 1001 86380 86390 1
508166 99508166 1001 86380 86390 1
508132 99508132 1001 86380 86390 1
507942 99507942 1001 86380 86390 1
508010 99508010 1001 86380 86390 1
507907 99507907 1001 86380 86390 1
507830 99507830 1001 86380 86390 1
507662 99507662 1001 86380 86390 1
508430 99508430 1001 86380 86390 1
508263 99508263 1001 86380 86390 1
508344 99508344 1001 86380 86390 1
508425 99508425 1001 86380 86390 1
508348 99508348 1001 86380 86390 1
509052 99509052 1001 86380 86390 1
509054 99509054 1001 86380 86390 1
508814 99508814 1001 86380 86390 1
509176 99509176 1001 86380 86390 1
509102 99509102 1001 86380 86390 1
509206 99509206 1001 86380 86390 1
509232 99509232 1001 86380 86390 1
509081 99509081 1001 86380 86390 1
509866 99509866 1001 86380 86390 1
509886 99509886 1001 86380 86390 1
509795 99509795 1001 86380 86390 1
509731 99509731 1001 86380 86390 1
509530 99509530 1001 86380 86390 1
509663 99509663 1001 86380 86390 1
509665 99509665 1001 86380 86390 1
509423 99509423 1001 86380 86390 1
509471 99509471 1001 86380 86390 1
509395 99509395 1001 86380 86390 1
510096 99510096 1001 86380 86390 1
510047 99510047 1001 86380 86390 1
509904 99509904 1001 86380 86390 1
510663 99510663 1001 86380 86390 1
510617 99510617 1001 86380 86390 1
510648 99510648 1001 86380 86390 1
510402 99510402 1001 86380 86390 1
510365 99510365 1001 86380 86390 1
510288 99510288 1001 86380 86390 1
510767 99510767 1001 86380 86390 1
511478 99511478 1001 86380 86390 1
511485 99511485 1001 86380 86390 1
511498 99511498 1001 86380 86390 1
511274 99511274 1001 86380 86390 1
511145 99511145 1001 86380 86390 1
511088 99511088 1001 86380 86390 1
510998 99510998 1001 86380 86390 1
511079 99511079 1001 86380 86390 1
510993 99510993 1001 86380 86390 1
511749 99511749 1001 86380 86390 1
511568 99511568 1001 86380 86390 1
511559 99511559 1001 86380 86390 1
512214 99512214 1001 86380 86390 1
512177 99512177 1001 86380 86390 1
511892 99511892 1001 86380 86390 1
511803 99511803 1001 86380 86390 1
511791 99511791 1001 86380 86390 1
511883 99511883 1001 86380 86390 1
511806 99511806 1001 86380 86390 1
512469 99512469 1001 86380 86390 1
512547 99512547 1001 86380 86390 1
511967 99511967 1001 86380 86390 1
512574 99512574 1001 86380 86390 1
512513 99512513 1001 86380 86390 1
512450 99512450 1001 86380 86390 1
513038 99513038 1001 86380 86390 1
513028 99513028 1001 86380 86390 1
513177 99513177 1001 86380 86390 1
513094 99513094 1001 86380 86390 1
513032 99513032 1001 86380 86390 1
513037 99513037 1001 86380 86390 1
512859 99512859 1001 86380 86390 1
512854 99512854 1001 86380 86390 1
512704 99512704 1001 86380 86390 1
512758 99512758 1001 86380 86390 1
512668 99512668 1001 86380 86390 1
512685 99512685 1001 86380 86390 1
513332 99513332 1001 86380 86390 1
513385 99513385 1001 86380 86390 1
513378 99513378 1001 86380 86390 1
513250 99513250 1001 86380 86390 1
513878 99513878 1001 86380 86390 1
513729 99513729 1001 86380 86390 1
513476 99513476 1001 86380 86390 1
513477 99513477 1001 86380 86390 1
513533 99513533 1001 86380 86390 1
513614 99513614 1001 86380 86390 1
514084 99514084 1001 86380 86390 1
514731 99514731 1001 86380 86390 1
514656 99514656 1001 86380 86390 1
514499 99514499 1001 86380 86390 1
514460 99514460 1001 86380 86390 1
514450 99514450 1001 86380 86390 1
514556 99514556 1001 86380 86390 1
514392 99514392 1001 86380 86390 1
514334 99514334 1001 86380 86390 1
514270 99514270 1001 86380 86390 1
514991 99514991 1001 86380 86390 1
515480 99515480 1001 86380 86390 1
515586 99515586 1001 86380 86390 1
515613 99515613 1001 86380 86390 1
515562 99515562 1001 86380 86390 1
515589 99515589 1001 86380 86390 1
515323 99515323 1001 86380 86390 1
515352 99515352 1001 86380 86390 1
515408 99515408 1001 86380 86390 1
515071 99515071 1001 86380 86390 1
515100 99515100 1001 86380 86390 1
515087 99515087 1001 86380 86390 1
515204 99515204 1001 86380 86390 1
515835 99515835 1001 86380 86390 1
516409 99516409 1001 86380 86390 1
516359 99516359 1001 86380 86390 1
516123 99516123 1001 86380 86390 1
516240 99516240 1001 86380 86390 1
516104 99516104 1001 86380 86390 1
516186 99516186 1001 86380 86390 1
516090 99516090 1001 86380 86390 1
516091 99516091 1001 86380 86390 1
516597 99516597 1001 86380 86390 1
516516 99516516 1001 86380 86390 1
516674 99516674 1001 86380 86390 1
517220 99517220 1001 86380 86390 1
517151 99517151 1001 86380 86390 1
517244 99517244 1001 86380 86390 1
517015 99517015 1001 86380 86390 1
517082 99517082 1001 86380 86390 1
517011 99517011 1001 86380 86390 1
516922 99516922 1001 86380 86390 1
516833 99516833 1001 86380 86390 1
516849 99516849 1001 86380 86390 1
516892 99516892 1001 86380 86390 1
516802 99516802 1001 86380 86390 1
516920 99516920 1001 86380 86390 1
517505 99517505 1001 86380 86390 1
517404 99517404 1001 86380 86390 1
518008 99518008 1001 86380 86390 1
518034 99518034 1001 86380 86390 1
518119 99518119 1001 86380 86390 1
517949 99517949 1001 86380 86390 1
517774 99517774 1001 86380 86390 1
517580 99517580 1001 86380 86390 1
517570 99517570 1001 86380 86390 1
517596 99517596 1001 86380 86390 1
517571 99517571 1001 86380 86390 1
517623 99517623 1001 86380 86390 1
517705 99517705 1001 86380 86390 1
517591 99517591 1001 86380 86390 1
518256 99518256 1001 86380 86390 1
518180 99518180 1001 86380 86390 1
518890 99518890 1001 86380 86390 1
518972 99518972 1001 86380 86390 1
518530 99518530 1001 86380 86390 1
518440 99518440 1001 86380 86390 1
518572 99518572 1001 86380 86390 1
519076 99519076 1001 86380 86390 1
519140 99519140 1001 86380 86390 1
519026 99519026 1001 86380 86390 1
519096 99519096 1001 86380 86390 1
519713 99519713 1001 86380 86390 1
519715 99519715 1001 86380 86390 1
519613 99519613 1001 86380 86390 1
519355 99519355 1001 86380 86390 1
519317 99519317 1001 86380 86390 1
519308 99519308 1001 86380 86390 1
519993 99519993 1001 86380 86390 1
519879 99519879 1001 86380 86390 1
519921 99519921 1001 86380 86390 1
519896 99519896 1001 86380 86390 1
519901 99519901 1001 86380 86390 1
519823 99519823 1001 86380 86390 1
520455 99520455 1001 86380 86390 1
520253 99520253 1001 86380 86390 1
520293 99520293 1001 86380 86390 1
520241 99520241 1001 86380 86390 1
520265 99520265 1001 86380 86390 1
520278 99520278 1001 86380 86390 1
520180 99520180 1001 86380 86390 1
520040 99520040 1001 86380 86390 1
520108 99520108 1001 86380 86390 1
520805 99520805 1001 86380 86390 1
521416 99521416 1001 86380 86390 1
521278 99521278 1001 86380 86390 1
521261 99521261 1001 86380 86390 1
521066 99521066 1001 86380 86390 1
521152 99521152 1001 86380 86390 1
521075 99521075 1001 86380 86390 1
521040 99521040 1001 86380 86390 1
521002 99521002 1001 86380 86390 1
520901 99520901 1001 86380 86390 1
520993 99520993 1001 86380 86390 1
521663 99521663 1001 86380 86390 1
522234 99522234 1001 86380 86390 1
521987 99521987 1001 86380 86390 1
521897 99521897 1001 86380 86390 1
521885 99521885 1001 86380 86390 1
521965 99521965 1001 86380 86390 1
521930 99521930 1001 86380 86390 1
521769 99521769 1001 86380 86390 1
521720 99521720 1001 86380 86390 1
522421 99522421 1001 86380 86390 1
522489 99522489 1001 86380 86390 1
522362 99522362 1001 86380 86390 1
522454 99522454 1001 86380 86390 1
522325 99522325 1001 86380 86390 1
522364 99522364 1001 86380 86390 1
522403 99522403 1001 86380 86390 1
522965 99522965 1001 86380 86390 1
522940 99522940 1001 86380 86390 1
523044 99523044 1001 86380 86390 1
522745 99522745 1001 86380 86390 1
522878 99522878 1001 86380 86390 1
522897 99522897 1001 86380 86390 1
522680 99522680 1001 86380 86390 1
522642 99522642 1001 86380 86390 1
522558 99522558 1001 86380 86390 1
523259 99523259 1001 86380 86390 1
523248 99523248 1001 86380 86390 1
523148 99523148 1001 86380 86390 1
523252 99523252 1001 86380 86390 1
523188 99523188 1001 86380 86390 1
523320 99523320 1001 86380 86390 1
523869 99523869 1001 86380 86390 1
523809 99523809 1001 86380 86390 1
523921 99523921 1001 86380 86390 1
523758 99523758 1001 86380 86390 1
523927 99523927 1001 86380 86390 1
523836 99523836 1001 86380 86390 1
523902 99523902 1001 86380 86390 1
523654 99523654 1001 86380 86390 1
523671 99523671 1001 86380 86390 1
523633 99523633 1001 86380 86390 1
523496 99523496 1001 86380 86390 1
523407 99523407 1001 86380 86390 1
524020 99524020 1001 86380 86390 1
524060 99524060 1001 86380 86390 1
523970 99523970 1001 86380 86390 1
524004 99524004 1001 86380 86390 1
523993 99523993 1001 86380 86390 1
524641 99524641 1001 86380 86390 1
524606 99524606 1001 86380 86390 1
524634 99524634 1001 86380 86390 1
524674 99524674 1001 86380 86390 1
524666 99524666 1001 86380 86390 1
524361 99524361 1001 86380 86390 1
524482 99524482 1001 86380 86390 1
524279 99524279 1001 86380 86390 1
524345 99524345 1001 86380 86390 1
524153 99524153 1001 86380 86390 1
524160 99524160 1001 86380 86390 1
524904 99524904 1001 86380 86390 1
524827 99524827 1001 86380 86390 1
525561 99525561 1001 86380 86390 1
525394 99525394 1001 86380 86390 1
525445 99525445 1001 86380 86390 1
525262 99525262 1001 86380 86390 1
525159 99525159 1001 86380 86390 1
525096 99525096 1001 86380 86390 1
525767 99525767 1001 86380 86390 1
525677 99525677 1001 86380 86390 1
525683 99525683 1001 86380 86390 1
526359 99526359 1001 86380 86390 1
526026 99526026 1001 86380 86390 1
526145 99526145 1001 86380 86390 1
525893 99525893 1001 86380 86390 1
525906 99525906 1001 86380 86390 1
525818 99525818 1001 86380 86390 1
525888 99525888 1001 86380 86390 1
525995 99525995 1001 86380 86390 1
526498 99526498 1001 86380 86390 1
526589 99526589 1001 86380 86390 1
527173 99527173 1001 86380 86390 1
527096 99527096 1001 86380 86390 1
527225 99527225 1001 86380 86390 1
526636 99526636 1001 86380 86390 1
526663 99526663 1001 86380 86390 1
526637 99526637 1001 86380 86390 1
526730 99526730 1001 86380 86390 1
526808 99526808 1001 86380 86390 1
526744 99526744 1001 86380 86390 1
526835 99526835 1001 86380 86390 1
527325 99527325 1001 86380 86390 1
527884 99527884 1001 86380 86390 1
528041 99528041 1001 86380 86390 1
528053 99528053 1001 86380 86390 1
527858 99527858 1001 86380 86390 1
527665 99527665 1001 86380 86390 1
527707 99527707 1001 86380 86390 1
527762 99527762 1001 86380 86390 1
527841 99527841 1001 86380 86390 1
527816 99527816 1001 86380 86390 1
527548 99527548 1001 86380 86390 1
527466 99527466 1001 86380 86390 1
528267 99528267 1001 86380 86390 1
528231 99528231 1001 86380 86390 1
528115 99528115 1001 86380 86390 1
528076 99528076 1001 86380 86390 1
528761 99528761 1001 86380 86390 1
528766 99528766 1001 86380 86390 1
528781 99528781 1001 86380 86390 1
528821 99528821 1001 86380 86390 1
528583 99528583 1001 86380 86390 1
528586 99528586 1001 86380 86390 1
528536 99528536 1001 86380 86390 1
528575 99528575 1001 86380 86390 1
528614 99528614 1001 86380 86390 1
528693 99528693 1001 86380 86390 1
528333 99528333 1001 86380 86390 1
528329 99528329 1001 86380 86390 1
528937 99528937 1001 86380 86390 1
529066 99529066 1001 86380 86390 1
529529 99529529 1001 86380 86390 1
529317 99529317 1001 86380 86390 1
529462 99529462 1001 86380 86390 1
529171 99529171 1001 86380 86390 1
529185 99529185 1001 86380 86390 1
529263 99529263 1001 86380 86390 1
529160 99529160 1001 86380 86390 1
529280 99529280 1001 86380 86390 1
529272 99529272 1001 86380 86390 1
529907 99529907 1001 86380 86390 1
530420 99530420 1001 86380 86390 1
530449 99530449 1001 86380 86390 1
530333 99530333 1001 86380 86390 1
530129 99530129 1001 86380 86390 1
530031 99530031 1001 86380 86390 1
530044 99530044 1001 86380 86390 1
530741 99530741 1001 86380 86390 1
531190 99531190 1001 86380 86390 1
531063 99531063 1001 86380 86390 1
531102 99531102 1001 86380 86390 1
531026 99531026 1001 86380 86390 1
531053 99531053 1001 86380 86390 1
530915 99530915 1001 86380 86390 1
530851 99530851 1001 86380 86390 1
530853 99530853 1001 86380 86390 1
530770 99530770 1001 86380 86390 1
531390 99531390 1001 86380 86390 1
531483 99531483 1001 86380 86390 1
531437 99531437 1001 86380 86390 1
531490 99531490 1001 86380 86390 1
531439 99531439 1001 86380 86390 1
531556 99531556 1001 86380 86390 1
532090 99532090 1001 86380 86390 1
532177 99532177 1001 86380 86390 1
532083 99532083 1001 86380 86390 1
532023 99532023 1001 86380 86390 1
532199 99532199 1001 86380 86390 1
532037 99532037 1001 86380 86390 1
531797 99531797 1001 86380 86390 1
531817 99531817 1001 86380 86390 1
531909 99531909 1001 86380 86390 1
531705 99531705 1001 86380 86390 1
531751 99531751 1001 86380 86390 1
532397 99532397 1001 86380 86390 1
532308 99532308 1001 86380 86390 1
532400 99532400 1001 86380 86390 1
532388 99532388 1001 86380 86390 1
532278 99532278 1001 86380 86390 1
532932 99532932 1001 86380 86390 1
532989 99532989 1001 86380 86390 1
532738 99532738 1001 86380 86390 1
532607 99532607 1001 86380 86390 1
532543 99532543 1001 86380 86390 1
532538 99532538 1001 86380 86390 1
532475 99532475 1001 86380 86390 1
533201 99533201 1001 86380 86390 1
533047 99533047 1001 86380 86390 1
533153 99533153 1001 86380 86390 1
533704 99533704 1001 86380 86390 1
533841 99533841 1001 86380 86390 1
533845 99533845 1001 86380 86390 1
533478 99533478 1001 86380 86390 1
533587 99533587 1001 86380 86390 1
533251 99533251 1001 86380 86390 1
533412 99533412 1001 86380 86390 1
533378 99533378 1001 86380 86390 1
533288 99533288 1001 86380 86390 1
534026 99534026 1001 86380 86390 1
533884 99533884 1001 86380 86390 1
533965 99533965 1001 86380 86390 1
533956 99533956 1001 86380 86390 1
534506 99534506 1001 86380 86390 1
534519 99534519 1001 86380 86390 1
534298 99534298 1001 86380 86390 1
534404 99534404 1001 86380 86390 1
534359 99534359 1001 86380 86390 1
534271 99534271 1001 86380 86390 1
534077 99534077 1001 86380 86390 1
534234 99534234 1001 86380 86390 1
534788 99534788 1001 86380 86390 1
534480 99534480 1001 86380 86390 1
534854 99534854 1001 86380 86390 1
535409 99535409 1001 86380 86390 1
535062 99535062 1001 86380 86390 1
535655 99535655 1001 86380 86390 1
535644 99535644 1001 86380 86390 1
535660 99535660 1001 86380 86390 1
536335 99536335 1001 86380 86390 1
536301 99536301 1001 86380 86390 1
536146 99536146 1001 86380 86390 1
536291 99536291 1001 86380 86390 1
536326 99536326 1001 86380 86390 1
536271 99536271 1001 86380 86390 1
536053 99536053 1001 86380 86390 1
536041 99536041 1001 86380 86390 1
535973 99535973 1001 86380 86390 1
535899 99535899 1001 86380 86390 1
535875 99535875 1001 86380 86390 1
535815 99535815 1001 86380 86390 1
535791 99535791 1001 86380 86390 1
536361 99536361 1001 86380 86390 1
536388 99536388 1001 86380 86390 1
536402 99536402 1001 86380 86390 1
537023 99537023 1001 86380 86390 1
537090 99537090 1001 86380 86390 1
536632 99536632 1001 86380 86390 1
536569 99536569 1001 86380 86390 1
536661 99536661 1001 86380 86390 1
536597 99536597 1001 86380 86390 1
536715 99536715 1001 86380 86390 1
536589 99536589 1001 86380 86390 1
536552 99536552 1001 86380 86390 1
537317 99537317 1001 86380 86390 1
537331 99537331 1001 86380 86390 1
537231 99537231 1001 86380 86390 1
537296 99537296 1001 86380 86390 1
537297 99537297 1001 86380 86390 1
537351 99537351 1001 86380 86390 1
537340 99537340 1001 86380 86390 1
537908 99537908 1001 86380 86390 1
537758 99537758 1001 86380 86390 1
537604 99537604 1001 86380 86390 1
537754 99537754 1001 86380 86390 1
537452 99537452 1001 86380 86390 1
538050 99538050 1001 86380 86390 1
538070 99538070 1001 86380 86390 1
538125 99538125 1001 86380 86390 1
538791 99538791 1001 86380 86390 1
538654 99538654 1001 86380 86390 1
538799 99538799 1001 86380 86390 1
538446 99538446 1001 86380 86390 1
538525 99538525 1001 86380 86390 1
538552 99538552 1001 86380 86390 1
538466 99538466 1001 86380 86390 1
538276 99538276 1001 86380 86390 1
538360 99538360 1001 86380 86390 1
538993 99538993 1001 86380 86390 1
538865 99538865 1001 86380 86390 1
538969 99538969 1001 86380 86390 1
539488 99539488 1001 86380 86390 1
539293 99539293 1001 86380 86390 1
539389 99539389 1001 86380 86390 1
539341 99539341 1001 86380 86390 1
539329 99539329 1001 86380 86390 1
539253 99539253 1001 86380 86390 1
539101 99539101 1001 86380 86390 1
539115 99539115 1001 86380 86390 1
539077 99539077 1001 86380 86390 1
539208 99539208 1001 86380 86390 1
539132 99539132 1001 86380 86390 1
539197 99539197 1001 86380 86390 1
539172 99539172 1001 86380 86390 1
539148 99539148 1001 86380 86390 1
539810 99539810 1001 86380 86390 1
539648 99539648 1001 86380 86390 1
540403 99540403 1001 86380 86390 1
540430 99540430 1001 86380 86390 1
540115 99540115 1001 86380 86390 1
539927 99539927 1001 86380 86390 1
539853 99539853 1001 86380 86390 1
539997 99539997 1001 86380 86390 1
540584 99540584 1001 86380 86390 1
541264 99541264 1001 86380 86390 1
541122 99541122 1001 86380 86390 1
541214 99541214 1001 86380 86390 1
541036 99541036 1001 86380 86390 1
540960 99540960 1001 86380 86390 1
540776 99540776 1001 86380 86390 1
540856 99540856 1001 86380 86390 1
540796 99540796 1001 86380 86390 1
541410 99541410 1001 86380 86390 1
541373 99541373 1001 86380 86390 1
541350 99541350 1001 86380 86390 1
541313 99541313 1001 86380 86390 1
541927 99541927 1001 86380 86390 1
541916 99541916 1001 86380 86390 1
542046 99542046 1001 86380 86390 1
541867 99541867 1001 86380 86390 1
541910 99541910 1001 86380 86390 1
541501 99541501 1001 86380 86390 1
541517 99541517 1001 86380 86390 1
541686 99541686 1001 86380 86390 1
541666 99541666 1001 86380 86390 1
542184 99542184 1001 86380 86390 1
542240 99542240 1001 86380 86390 1
542769 99542769 1001 86380 86390 1
542795 99542795 1001 86380 86390 1
542774 99542774 1001 86380 86390 1
542852 99542852 1001 86380 86390 1
542803 99542803 1001 86380 86390 1
542549 99542549 1001 86380 86390 1
542563 99542563 1001 86380 86390 1
542707 99542707 1001 86380 86390 1
542400 99542400 1001 86380 86390 1
543021 99543021 1001 86380 86390 1
543092 99543092 1001 86380 86390 1
543755 99543755 1001 86380 86390 1
543527 99543527 1001 86380 86390 1
543483 99543483 1001 86380 86390 1
543315 99543315 1001 86380 86390 1
543277 99543277 1001 86380 86390 1
543836 99543836 1001 86380 86390 1
543875 99543875 1001 86380 86390 1
543800 99543800 1001 86380 86390 1
543878 99543878 1001 86380 86390 1
543904 99543904 1001 86380 86390 1
543814 99543814 1001 86380 86390 1
544444 99544444 1001 86380 86390 1
544548 99544548 1001 86380 86390 1
544497 99544497 1001 86380 86390 1
544420 99544420 1001 86380 86390 1
544480 99544480 1001 86380 86390 1
544200 99544200 1001 86380 86390 1
544254 99544254 1001 86380 86390 1
544308 99544308 1001 86380 86390 1
544334 99544334 1001 86380 86390 1
544363 99544363 1001 86380 86390 1
544377 99544377 1001 86380 86390 1
544029 99544029 1001 86380 86390 1
544004 99544004 1001 86380 86390 1
544157 99544157 1001 86380 86390 1
544170 99544170 1001 86380 86390 1
544620 99544620 1001 86380 86390 1
531584 1119 1002 58455 71836 1
543116 605 1002 63536 64215 1
400075 99400075 1001 86380 86390 1
400216 99400216 1001 86380 86390 1
400317 99400317 1001 86380 86390 1
400366 99400366 1001 86380 86390 1
400490 99400490 1001 86380 86390 1
400436 99400436 1001 86380 86390 1
400915 99400915 1001 86380 86390 1
401177 99401177 1001 86380 86390 1
401343 99401343 1001 86380 86390 1
401348 99401348 1001 86380 86390 1
401440 99401440 1001 86380 86390 1
401970 99401970 1001 86380 86390 1
402125 99402125 1001 86380 86390 1
402234 99402234 1001 86380 86390 1
402298 99402298 1001 86380 86390 1
402565 99402565 1001 86380 86390 1
402491 99402491 1001 86380 86390 1
402685 99402685 1001 86380 86390 1
402686 99402686 1001 86380 86390 1
402777 99402777 1001 86380 86390 1
402701 99402701 1001 86380 86390 1
402994 99402994 1001 86380 86390 1
403075 99403075 1001 86380 86390 1
403491 99403491 1001 86380 86390 1
403546 99403546 1001 86380 86390 1
403543 99403543 1001 86380 86390 1
403732 99403732 1001 86380 86390 1
403837 99403837 1001 86380 86390 1
403923 99403923 1001 86380 86390 1
403934 99403934 1001 86380 86390 1
404537 99404537 1001 86380 86390 1
404640 99404640 1001 86380 86390 1
404703 99404703 1001 86380 86390 1
405006 99405006 1001 86380 86390 1
404931 99404931 1001 86380 86390 1
405057 99405057 1001 86380 86390 1
405040 99405040 1001 86380 86390 1
405374 99405374 1001 86380 86390 1
405375 99405375 1001 86380 86390 1
405465 99405465 1001 86380 86390 1
405494 99405494 1001 86380 86390 1
405514 99405514 1001 86380 86390 1
405573 99405573 1001 86380 86390 1
405591 99405591 1001 86380 86390 1
405664 99405664 1001 86380 86390 1
405649 99405649 1001 86380 86390 1
405727 99405727 1001 86380 86390 1
405821 99405821 1001 86380 86390 1
405997 99405997 1001 86380 86390 1
406078 99406078 1001 86380 86390 1
406153 99406153 1001 86380 86390 1
406229 99406229 1001 86380 86390 1
406313 99406313 1001 86380 86390 1
406622 99406622 1001 86380 86390 1
406691 99406691 1001 86380 86390 1
406830 99406830 1001 86380 86390 1
406963 99406963 1001 86380 86390 1
406946 99406946 1001 86380 86390 1
407123 99407123 1001 86380 86390 1
407187 99407187 1001 86380 86390 1
407190 99407190 1001 86380 86390 1
407346 99407346 1001 86380 86390 1
407350 99407350 1001 86380 86390 1
407296 99407296 1001 86380 86390 1
407354 99407354 1001 86380 86390 1
407326 99407326 1001 86380 86390 1
407408 99407408 1001 86380 86390 1
407612 99407612 1001 86380 86390 1
407671 99407671 1001 86380 86390 1
407616 99407616 1001 86380 86390 1
407759 99407759 1001 86380 86390 1
407698 99407698 1001 86380 86390 1
407831 99407831 1001 86380 86390 1
407872 99407872 1001 86380 86390 1
407816 99407816 1001 86380 86390 1
408014 99408014 1001 86380 86390 1
408145 99408145 1001 86380 86390 1
408187 99408187 1001 86380 86390 1
408267 99408267 1001 86380 86390 1
408388 99408388 1001 86380 86390 1
408729 99408729 1001 86380 86390 1
408801 99408801 1001 86380 86390 1
409052 99409052 1001 86380 86390 1
409118 99409118 1001 86380 86390 1
409127 99409127 1001 86380 86390 1
409449 99409449 1001 86380 86390 1
409476 99409476 1001 86380 86390 1
409563 99409563 1001 86380 86390 1
409577 99409577 1001 86380 86390 1
409922 99409922 1001 86380 86390 1
410983 99410983 1001 86380 86390 1
411026 99411026 1001 86380 86390 1
411255 99411255 1001 86380 86390 1
411628 99411628 1001 86380 86390 1
411546 99411546 1001 86380 86390 1
411551 99411551 1001 86380 86390 1
411846 99411846 1001 86380 86390 1
411771 99411771 1001 86380 86390 1
411856 99411856 1001 86380 86390 1
411889 99411889 1001 86380 86390 1
411986 99411986 1001 86380 86390 1
412234 99412234 1001 86380 86390 1
412326 99412326 1001 86380 86390 1
412458 99412458 1001 86380 86390 1
412404 99412404 1001 86380 86390 1
412462 99412462 1001 86380 86390 1
413627 99413627 1001 86380 86390 1
413549 99413549 1001 86380 86390 1
413487 99413487 1001 86380 86390 1
413559 99413559 1001 86380 86390 1
413617 99413617 1001 86380 86390 1
413020 99413020 1001 86380 86390 1
413051 99413051 1001 86380 86390 1
413052 99413052 1001 86380 86390 1
413132 99413132 1001 86380 86390 1
412665 99412665 1001 86380 86390 1
412719 99412719 1001 86380 86390 1
413759 99413759 1001 86380 86390 1
413992 99413992 1001 86380 86390 1
413708 99413708 1001 86380 86390 1
413878 99413878 1001 86380 86390 1
413856 99413856 1001 86380 86390 1
413919 99413919 1001 86380 86390 1
414112 99414112 1001 86380 86390 1
415118 99415118 1001 86380 86390 1
415295 99415295 1001 86380 86390 1
415109 99415109 1001 86380 86390 1
415159 99415159 1001 86380 86390 1
414587 99414587 1001 86380 86390 1
414843 99414843 1001 86380 86390 1
414822 99414822 1001 86380 86390 1
414868 99414868 1001 86380 86390 1
414909 99414909 1001 86380 86390 1
414523 99414523 1001 86380 86390 1
414236 99414236 1001 86380 86390 1
415602 99415602 1001 86380 86390 1
415643 99415643 1001 86380 86390 1
416637 99416637 1001 86380 86390 1
416936 99416936 1001 86380 86390 1
416891 99416891 1001 86380 86390 1
416408 99416408 1001 86380 86390 1
416525 99416525 1001 86380 86390 1
416323 99416323 1001 86380 86390 1
416352 99416352 1001 86380 86390 1
416389 99416389 1001 86380 86390 1
415862 99415862 1001 86380 86390 1
415987 99415987 1001 86380 86390 1
415921 99415921 1001 86380 86390 1
415876 99415876 1001 86380 86390 1
415941 99415941 1001 86380 86390 1
415923 99415923 1001 86380 86390 1
417024 99417024 1001 86380 86390 1
416138 99416138 1001 86380 86390 1
417121 99417121 1001 86380 86390 1
417028 99417028 1001 86380 86390 1
417147 99417147 1001 86380 86390 1
417573 99417573 1001 86380 86390 1
417589 99417589 1001 86380 86390 1
418599 99418599 1001 86380 86390 1
418547 99418547 1001 86380 86390 1
418100 99418100 1001 86380 86390 1
417839 99417839 1001 86380 86390 1
417672 99417672 1001 86380 86390 1
417734 99417734 1001 86380 86390 1
417868 99417868 1001 86380 86390 1
419075 99419075 1001 86380 86390 1
418887 99418887 1001 86380 86390 1
420182 99420182 1001 86380 86390 1
420101 99420101 1001 86380 86390 1
420031 99420031 1001 86380 86390 1
419971 99419971 1001 86380 86390 1
419835 99419835 1001 86380 86390 1
419980 99419980 1001 86380 86390 1
419497 99419497 1001 86380 86390 1
419270 99419270 1001 86380 86390 1
419456 99419456 1001 86380 86390 1
419414 99419414 1001 86380 86390 1
419282 99419282 1001 86380 86390 1
419333 99419333 1001 86380 86390 1
420700 99420700 1001 86380 86390 1
420824 99420824 1001 86380 86390 1
420462 99420462 1001 86380 86390 1
421720 99421720 1001 86380 86390 1
421807 99421807 1001 86380 86390 1
421282 99421282 1001 86380 86390 1
421145 99421145 1001 86380 86390 1
421018 99421018 1001 86380 86390 1
421150 99421150 1001 86380 86390 1
422130 99422130 1001 86380 86390 1
422298 99422298 1001 86380 86390 1
422350 99422350 1001 86380 86390 1
423374 99423374 1001 86380 86390 1
423436 99423436 1001 86380 86390 1
423468 99423468 1001 86380 86390 1
423559 99423559 1001 86380 86390 1
423624 99423624 1001 86380 86390 1
423149 99423149 1001 86380 86390 1
422539 99422539 1001 86380 86390 1
424067 99424067 1001 86380 86390 1
423828 99423828 1001 86380 86390 1
423999 99423999 1001 86380 86390 1
425088 99425088 1001 86380 86390 1
425358 99425358 1001 86380 86390 1
425218 99425218 1001 86380 86390 1
424959 99424959 1001 86380 86390 1
424739 99424739 1001 86380 86390 1
424940 99424940 1001 86380 86390 1
424700 99424700 1001 86380 86390 1
424462 99424462 1001 86380 86390 1
424370 99424370 1001 86380 86390 1
424583 99424583 1001 86380 86390 1
424177 99424177 1001 86380 86390 1
425532 99425532 1001 86380 86390 1
425529 99425529 1001 86380 86390 1
425737 99425737 1001 86380 86390 1
427060 99427060 1001 86380 86390 1
426318 99426318 1001 86380 86390 1
425938 99425938 1001 86380 86390 1
425865 99425865 1001 86380 86390 1
425931 99425931 1001 86380 86390 1
426081 99426081 1001 86380 86390 1
425886 99425886 1001 86380 86390 1
427389 99427389 1001 86380 86390 1
427271 99427271 1001 86380 86390 1
427402 99427402 1001 86380 86390 1
428612 99428612 1001 86380 86390 1
428616 99428616 1001 86380 86390 1
428088 99428088 1001 86380 86390 1
428252 99428252 1001 86380 86390 1
428026 99428026 1001 86380 86390 1
427907 99427907 1001 86380 86390 1
427809 99427809 1001 86380 86390 1
427845 99427845 1001 86380 86390 1
427846 99427846 1001 86380 86390 1
428787 99428787 1001 86380 86390 1
428878 99428878 1001 86380 86390 1
429059 99429059 1001 86380 86390 1
430324 99430324 1001 86380 86390 1
430229 99430229 1001 86380 86390 1
429685 99429685 1001 86380 86390 1
429711 99429711 1001 86380 86390 1
429677 99429677 1001 86380 86390 1
429682 99429682 1001 86380 86390 1
429247 99429247 1001 86380 86390 1
429257 99429257 1001 86380 86390 1
429278 99429278 1001 86380 86390 1
429508 99429508 1001 86380 86390 1
429305 99429305 1001 86380 86390 1
429313 99429313 1001 86380 86390 1
429431 99429431 1001 86380 86390 1
430486 99430486 1001 86380 86390 1
430593 99430593 1001 86380 86390 1
430694 99430694 1001 86380 86390 1
430603 99430603 1001 86380 86390 1
430629 99430629 1001 86380 86390 1
430606 99430606 1001 86380 86390 1
431847 99431847 1001 86380 86390 1
431640 99431640 1001 86380 86390 1
431643 99431643 1001 86380 86390 1
431171 99431171 1001 86380 86390 1
431214 99431214 1001 86380 86390 1
430906 99430906 1001 86380 86390 1
432226 99432226 1001 86380 86390 1
432066 99432066 1001 86380 86390 1
432316 99432316 1001 86380 86390 1
433191 99433191 1001 86380 86390 1
433028 99433028 1001 86380 86390 1
432835 99432835 1001 86380 86390 1
432504 99432504 1001 86380 86390 1
432783 99432783 1001 86380 86390 1
432770 99432770 1001 86380 86390 1
433792 99433792 1001 86380 86390 1
433922 99433922 1001 86380 86390 1
433741 99433741 1001 86380 86390 1
433804 99433804 1001 86380 86390 1
433771 99433771 1001 86380 86390 1
435351 99435351 1001 86380 86390 1
435176 99435176 1001 86380 86390 1
435277 99435277 1001 86380 86390 1
434739 99434739 1001 86380 86390 1
434748 99434748 1001 86380 86390 1
434957 99434957 1001 86380 86390 1
434614 99434614 1001 86380 86390 1
434366 99434366 1001 86380 86390 1
435645 99435645 1001 86380 86390 1
435586 99435586 1001 86380 86390 1
437027 99437027 1001 86380 86390 1
437054 99437054 1001 86380 86390 1
436967 99436967 1001 86380 86390 1
436503 99436503 1001 86380 86390 1
436405 99436405 1001 86380 86390 1
436128 99436128 1001 86380 86390 1
435907 99435907 1001 86380 86390 1
436088 99436088 1001 86380 86390 1
300601 99300601 1001 86380 86390 1
300618 99300618 1001 86380 86390 1
300593 99300593 1001 86380 86390 1
300708 99300708 1001 86380 86390 1
300716 99300716 1001 86380 86390 1
300597 99300597 1001 86380 86390 1
300662 99300662 1001 86380 86390 1
300362 99300362 1001 86380 86390 1
300492 99300492 1001 86380 86390 1
300327 99300327 1001 86380 86390 1
300380 99300380 1001 86380 86390 1
300276 99300276 1001 86380 86390 1
300131 99300131 1001 86380 86390 1
301323 99301323 1001 86380 86390 1
301155 99301155 1001 86380 86390 1
301311 99301311 1001 86380 86390 1
301108 99301108 1001 86380 86390 1
301018 99301018 1001 86380 86390 1
301111 99301111 1001 86380 86390 1
300946 99300946 1001 86380 86390 1
302267 99302267 1001 86380 86390 1
302271 99302271 1001 86380 86390 1
302326 99302326 1001 86380 86390 1
302024 99302024 1001 86380 86390 1
301904 99301904 1001 86380 86390 1
301855 99301855 1001 86380 86390 1
302567 99302567 1001 86380 86390 1
302390 99302390 1001 86380 86390 1
303065 99303065 1001 86380 86390 1
303093 99303093 1001 86380 86390 1
303160 99303160 1001 86380 86390 1
303052 99303052 1001 86380 86390 1
302847 99302847 1001 86380 86390 1
302963 99302963 1001 86380 86390 1
302824 99302824 1001 86380 86390 1
302826 99302826 1001 86380 86390 1
302906 99302906 1001 86380 86390 1
302921 99302921 1001 86380 86390 1
302697 99302697 1001 86380 86390 1
302659 99302659 1001 86380 86390 1
304001 99304001 1001 86380 86390 1
303938 99303938 1001 86380 86390 1
303663 99303663 1001 86380 86390 1
303620 99303620 1001 86380 86390 1
303504 99303504 1001 86380 86390 1
303586 99303586 1001 86380 86390 1
303587 99303587 1001 86380 86390 1
303601 99303601 1001 86380 86390 1
303446 99303446 1001 86380 86390 1
303552 99303552 1001 86380 86390 1
303604 99303604 1001 86380 86390 1
303579 99303579 1001 86380 86390 1
303476 99303476 1001 86380 86390 1
304147 99304147 1001 86380 86390 1
304215 99304215 1001 86380 86390 1
304130 99304130 1001 86380 86390 1
304732 99304732 1001 86380 86390 1
304682 99304682 1001 86380 86390 1
304762 99304762 1001 86380 86390 1
304755 99304755 1001 86380 86390 1
304524 99304524 1001 86380 86390 1
304461 99304461 1001 86380 86390 1
304415 99304415 1001 86380 86390 1
304276 99304276 1001 86380 86390 1
305025 99305025 1001 86380 86390 1
304950 99304950 1001 86380 86390 1
304902 99304902 1001 86380 86390 1
305639 99305639 1001 86380 86390 1
305565 99305565 1001 86380 86390 1
305592 99305592 1001 86380 86390 1
305357 99305357 1001 86380 86390 1
305435 99305435 1001 86380 86390 1
305198 99305198 1001 86380 86390 1
305225 99305225 1001 86380 86390 1
305113 99305113 1001 86380 86390 1
305243 99305243 1001 86380 86390 1
500011 99500011 1001 86380 86390 1
500192 99500192 1001 86380 86390 1
500103 99500103 1001 86380 86390 1
500185 99500185 1001 86380 86390 1
500633 99500633 1001 86380 86390 1
500699 99500699 1001 86380 86390 1
500788 99500788 1001 86380 86390 1
500795 99500795 1001 86380 86390 1
500618 99500618 1001 86380 86390 1
500735 99500735 1001 86380 86390 1
500506 99500506 1001 86380 86390 1
500416 99500416 1001 86380 86390 1
500575 99500575 1001 86380 86390 1
500605 99500605 1001 86380 86390 1
500581 99500581 1001 86380 86390 1
500310 99500310 1001 86380 86390 1
500354 99500354 1001 86380 86390 1
500357 99500357 1001 86380 86390 1
500992 99500992 1001 86380 86390 1
500882 99500882 1001 86380 86390 1
501595 99501595 1001 86380 86390 1
501483 99501483 1001 86380 86390 1
501305 99501305 1001 86380 86390 1
501282 99501282 1001 86380 86390 1
501285 99501285 1001 86380 86390 1
501353 99501353 1001 86380 86390 1
501165 99501165 1001 86380 86390 1
501076 99501076 1001 86380 86390 1
501169 99501169 1001 86380 86390 1
501741 99501741 1001 86380 86390 1
501811 99501811 1001 86380 86390 1
501786 99501786 1001 86380 86390 1
502325 99502325 1001 86380 86390 1
502328 99502328 1001 86380 86390 1
502455 99502455 1001 86380 86390 1
502413 99502413 1001 86380 86390 1
502426 99502426 1001 86380 86390 1
502095 99502095 1001 86380 86390 1
501886 99501886 1001 86380 86390 1
501900 99501900 1001 86380 86390 1
501969 99501969 1001 86380 86390 1
501931 99501931 1001 86380 86390 1
501946 99501946 1001 86380 86390 1
502647 99502647 1001 86380 86390 1
502522 99502522 1001 86380 86390 1
503290 99503290 1001 86380 86390 1
503141 99503141 1001 86380 86390 1
503129 99503129 1001 86380 86390 1
502919 99502919 1001 86380 86390 1
502911 99502911 1001 86380 86390 1
503019 99503019 1001 86380 86390 1
502678 99502678 1001 86380 86390 1
502825 99502825 1001 86380 86390 1
503302 99503302 1001 86380 86390 1
503437 99503437 1001 86380 86390 1
504028 99504028 1001 86380 86390 1
503977 99503977 1001 86380 86390 1
504004 99504004 1001 86380 86390 1
503923 99503923 1001 86380 86390 1
503701 99503701 1001 86380 86390 1
504274 99504274 1001 86380 86390 1
504755 99504755 1001 86380 86390 1
504833 99504833 1001 86380 86390 1
504759 99504759 1001 86380 86390 1
504545 99504545 1001 86380 86390 1
504638 99504638 1001 86380 86390 1
504697 99504697 1001 86380 86390 1
504415 99504415 1001 86380 86390 1
504524 99504524 1001 86380 86390 1
504502 99504502 1001 86380 86390 1
505020 99505020 1001 86380 86390 1
504740 99504740 1001 86380 86390 1
504960 99504960 1001 86380 86390 1
505068 99505068 1001 86380 86390 1
505680 99505680 1001 86380 86390 1
505586 99505586 1001 86380 86390 1
505480 99505480 1001 86380 86390 1
505459 99505459 1001 86380 86390 1
505295 99505295 1001 86380 86390 1
505324 99505324 1001 86380 86390 1
505260 99505260 1001 86380 86390 1
505237 99505237 1001 86380 86390 1
505289 99505289 1001 86380 86390 1
505782 99505782 1001 86380 86390 1
505809 99505809 1001 86380 86390 1
505914 99505914 1001 86380 86390 1
505879 99505879 1001 86380 86390 1
505790 99505790 1001 86380 86390 1
506457 99506457 1001 86380 86390 1
506535 99506535 1001 86380 86390 1
506433 99506433 1001 86380 86390 1
506412 99506412 1001 86380 86390 1
506223 99506223 1001 86380 86390 1
506368 99506368 1001 86380 86390 1
506240 99506240 1001 86380 86390 1
506363 99506363 1001 86380 86390 1
506058 99506058 1001 86380 86390 1
506650 99506650 1001 86380 86390 1
506691 99506691 1001 86380 86390 1
506773 99506773 1001 86380 86390 1
506799 99506799 1001 86380 86390 1
506800 99506800 1001 86380 86390 1
507361 99507361 1001 86380 86390 1
507102 99507102 1001 86380 86390 1
507055 99507055 1001 86380 86390 1
506934 99506934 1001 86380 86390 1
506999 99506999 1001 86380 86390 1
506979 99506979 1001 86380 86390 1
507592 99507592 1001 86380 86390 1
507502 99507502 1001 86380 86390 1
507477 99507477 1001 86380 86390 1
507495 99507495 1001 86380 86390 1
507573 99507573 1001 86380 86390 1
508236 99508236 1001 86380 86390 1
508194 99508194 1001 86380 86390 1
508196 99508196 1001 86380 86390 1
508209 99508209 1001 86380 86390 1
507971 99507971 1001 86380 86390 1
507908 99507908 1001 86380 86390 1
508000 99508000 1001 86380 86390 1
508029 99508029 1001 86380 86390 1
507745 99507745 1001 86380 86390 1
507635 99507635 1001 86380 86390 1
508414 99508414 1001 86380 86390 1
508298 99508298 1001 86380 86390 1
508253 99508253 1001 86380 86390 1
508934 99508934 1001 86380 86390 1
508936 99508936 1001 86380 86390 1
508945 99508945 1001 86380 86390 1
508691 99508691 1001 86380 86390 1
508798 99508798 1001 86380 86390 1
508455 99508455 1001 86380 86390 1
509098 99509098 1001 86380 86390 1
509086 99509086 1001 86380 86390 1
509261 99509261 1001 86380 86390 1
509812 99509812 1001 86380 86390 1
509789 99509789 1001 86380 86390 1
509861 99509861 1001 86380 86390 1
509580 99509580 1001 86380 86390 1
509538 99509538 1001 86380 86390 1
509397 99509397 1001 86380 86390 1
509323 99509323 1001 86380 86390 1
509342 99509342 1001 86380 86390 1
509433 99509433 1001 86380 86390 1
509369 99509369 1001 86380 86390 1
509966 99509966 1001 86380 86390 1
509916 99509916 1001 86380 86390 1
509907 99509907 1001 86380 86390 1
509962 99509962 1001 86380 86390 1
510668 99510668 1001 86380 86390 1
510685 99510685 1001 86380 86390 1
510713 99510713 1001 86380 86390 1
510621 99510621 1001 86380 86390 1
510510 99510510 1001 86380 86390 1
510474 99510474 1001 86380 86390 1
510514 99510514 1001 86380 86390 1
510256 99510256 1001 86380 86390 1
510901 99510901 1001 86380 86390 1
510734 99510734 1001 86380 86390 1
511495 99511495 1001 86380 86390 1
511407 99511407 1001 86380 86390 1
511297 99511297 1001 86380 86390 1
511194 99511194 1001 86380 86390 1
511156 99511156 1001 86380 86390 1
511289 99511289 1001 86380 86390 1
511277 99511277 1001 86380 86390 1
511118 99511118 1001 86380 86390 1
511603 99511603 1001 86380 86390 1
511751 99511751 1001 86380 86390 1
511743 99511743 1001 86380 86390 1
512246 99512246 1001 86380 86390 1
512311 99512311 1001 86380 86390 1
512286 99512286 1001 86380 86390 1
511979 99511979 1001 86380 86390 1
512064 99512064 1001 86380 86390 1
512116 99512116 1001 86380 86390 1
512078 99512078 1001 86380 86390 1
512132 99512132 1001 86380 86390 1
511810 99511810 1001 86380 86390 1
511904 99511904 1001 86380 86390 1
512432 99512432 1001 86380 86390 1
512400 99512400 1001 86380 86390 1
513025 99513025 1001 86380 86390 1
513098 99513098 1001 86380 86390 1
513073 99513073 1001 86380 86390 1
513012 99513012 1001 86380 86390 1
512965 99512965 1001 86380 86390 1
512862 99512862 1001 86380 86390 1
512824 99512824 1001 86380 86390 1
512804 99512804 1001 86380 86390 1
512654 99512654 1001 86380 86390 1
512770 99512770 1001 86380 86390 1
512773 99512773 1001 86380 86390 1
512632 99512632 1001 86380 86390 1
512672 99512672 1001 86380 86390 1
513283 99513283 1001 86380 86390 1
513374 99513374 1001 86380 86390 1
513275 99513275 1001 86380 86390 1
513946 99513946 1001 86380 86390 1
513950 99513950 1001 86380 86390 1
513889 99513889 1001 86380 86390 1
513980 99513980 1001 86380 86390 1
513735 99513735 1001 86380 86390 1
513768 99513768 1001 86380 86390 1
513704 99513704 1001 86380 86390 1
513608 99513608 1001 86380 86390 1
513414 99513414 1001 86380 86390 1
513521 99513521 1001 86380 86390 1
514690 99514690 1001 86380 86390 1
514808 99514808 1001 86380 86390 1
514763 99514763 1001 86380 86390 1
514524 99514524 1001 86380 86390 1
514554 99514554 1001 86380 86390 1
514634 99514634 1001 86380 86390 1
514383 99514383 1001 86380 86390 1
514284 99514284 1001 86380 86390 1
514365 99514365 1001 86380 86390 1
515532 99515532 1001 86380 86390 1
515558 99515558 1001 86380 86390 1
515548 99515548 1001 86380 86390 1
515538 99515538 1001 86380 86390 1
515488 99515488 1001 86380 86390 1
515298 99515298 1001 86380 86390 1
515076 99515076 1001 86380 86390 1
515113 99515113 1001 86380 86390 1
515755 99515755 1001 86380 86390 1
515809 99515809 1001 86380 86390 1
516436 99516436 1001 86380 86390 1
516336 99516336 1001 86380 86390 1
516136 99516136 1001 86380 86390 1
516127 99516127 1001 86380 86390 1
516115 99516115 1001 86380 86390 1
516181 99516181 1001 86380 86390 1
516122 99516122 1001 86380 86390 1
515943 99515943 1001 86380 86390 1
516550 99516550 1001 86380 86390 1
516541 99516541 1001 86380 86390 1
517028 99517028 1001 86380 86390 1
517106 99517106 1001 86380 86390 1
516998 99516998 1001 86380 86390 1
516986 99516986 1001 86380 86390 1
516818 99516818 1001 86380 86390 1
516733 99516733 1001 86380 86390 1
516840 99516840 1001 86380 86390 1
517521 99517521 1001 86380 86390 1
517523 99517523 1001 86380 86390 1
517961 99517961 1001 86380 86390 1
518051 99518051 1001 86380 86390 1
518116 99518116 1001 86380 86390 1
517991 99517991 1001 86380 86390 1
517812 99517812 1001 86380 86390 1
517826 99517826 1001 86380 86390 1
517619 99517619 1001 86380 86390 1
517710 99517710 1001 86380 86390 1
517581 99517581 1001 86380 86390 1
517738 99517738 1001 86380 86390 1
517713 99517713 1001 86380 86390 1
517675 99517675 1001 86380 86390 1
517588 99517588 1001 86380 86390 1
517642 99517642 1001 86380 86390 1
518288 99518288 1001 86380 86390 1
518253 99518253 1001 86380 86390 1
518357 99518357 1001 86380 86390 1
518930 99518930 1001 86380 86390 1
518804 99518804 1001 86380 86390 1
518818 99518818 1001 86380 86390 1
518831 99518831 1001 86380 86390 1
518681 99518681 1001 86380 86390 1
518712 99518712 1001 86380 86390 1
518780 99518780 1001 86380 86390 1
518540 99518540 1001 86380 86390 1
518463 99518463 1001 86380 86390 1
518399 99518399 1001 86380 86390 1
518457 99518457 1001 86380 86390 1
519053 99519053 1001 86380 86390 1
519015 99519015 1001 86380 86390 1
518989 99518989 1001 86380 86390 1
519017 99519017 1001 86380 86390 1
519188 99519188 1001 86380 86390 1
519776 99519776 1001 86380 86390 1
519764 99519764 1001 86380 86390 1
519546 99519546 1001 86380 86390 1
519456 99519456 1001 86380 86390 1
519496 99519496 1001 86380 86390 1
519461 99519461 1001 86380 86390 1
519394 99519394 1001 86380 86390 1
519281 99519281 1001 86380 86390 1
519321 99519321 1001 86380 86390 1
519971 99519971 1001 86380 86390 1
519883 99519883 1001 86380 86390 1
519990 99519990 1001 86380 86390 1
520578 99520578 1001 86380 86390 1
520640 99520640 1001 86380 86390 1
520592 99520592 1001 86380 86390 1
520555 99520555 1001 86380 86390 1
520622 99520622 1001 86380 86390 1
520386 99520386 1001 86380 86390 1
520405 99520405 1001 86380 86390 1
520202 99520202 1001 86380 86390 1
520115 99520115 1001 86380 86390 1
520128 99520128 1001 86380 86390 1
520144 99520144 1001 86380 86390 1
520134 99520134 1001 86380 86390 1
520225 99520225 1001 86380 86390 1
520794 99520794 1001 86380 86390 1
520746 99520746 1001 86380 86390 1
521465 99521465 1001 86380 86390 1
521408 99521408 1001 86380 86390 1
521346 99521346 1001 86380 86390 1
521079 99521079 1001 86380 86390 1
521167 99521167 1001 86380 86390 1
521034 99521034 1001 86380 86390 1
520970 99520970 1001 86380 86390 1
521606 99521606 1001 86380 86390 1
521584 99521584 1001 86380 86390 1
521662 99521662 1001 86380 86390 1
521485 99521485 1001 86380 86390 1
522291 99522291 1001 86380 86390 1
521985 99521985 1001 86380 86390 1
522046 99522046 1001 86380 86390 1
521712 99521712 1001 86380 86390 1
521856 99521856 1001 86380 86390 1
521819 99521819 1001 86380 86390 1
521756 99521756 1001 86380 86390 1
521784 99521784 1001 86380 86390 1
522330 99522330 1001 86380 86390 1
522453 99522453 1001 86380 86390 1
522404 99522404 1001 86380 86390 1
523092 99523092 1001 86380 86390 1
522983 99522983 1001 86380 86390 1
523097 99523097 1001 86380 86390 1
522945 99522945 1001 86380 86390 1
523062 99523062 1001 86380 86390 1
523051 99523051 1001 86380 86390 1
522935 99522935 1001 86380 86390 1
522813 99522813 1001 86380 86390 1
522777 99522777 1001 86380 86390 1
522706 99522706 1001 86380 86390 1
522677 99522677 1001 86380 86390 1
523277 99523277 1001 86380 86390 1
523780 99523780 1001 86380 86390 1
523913 99523913 1001 86380 86390 1
523918 99523918 1001 86380 86390 1
523824 99523824 1001 86380 86390 1
523889 99523889 1001 86380 86390 1
523729 99523729 1001 86380 86390 1
523698 99523698 1001 86380 86390 1
523647 99523647 1001 86380 86390 1
523404 99523404 1001 86380 86390 1
523366 99523366 1001 86380 86390 1
523367 99523367 1001 86380 86390 1
524064 99524064 1001 86380 86390 1
523977 99523977 1001 86380 86390 1
524693 99524693 1001 86380 86390 1
524655 99524655 1001 86380 86390 1
524739 99524739 1001 86380 86390 1
524602 99524602 1001 86380 86390 1
524552 99524552 1001 86380 86390 1
524437 99524437 1001 86380 86390 1
524455 99524455 1001 86380 86390 1
524218 99524218 1001 86380 86390 1
524274 99524274 1001 86380 86390 1
524300 99524300 1001 86380 86390 1
524328 99524328 1001 86380 86390 1
525596 99525596 1001 86380 86390 1
525498 99525498 1001 86380 86390 1
525400 99525400 1001 86380 86390 1
525330 99525330 1001 86380 86390 1
525240 99525240 1001 86380 86390 1
525254 99525254 1001 86380 86390 1
524989 99524989 1001 86380 86390 1
525073 99525073 1001 86380 86390 1
525152 99525152 1001 86380 86390 1
525156 99525156 1001 86380 86390 1
525634 99525634 1001 86380 86390 1
525715 99525715 1001 86380 86390 1
525756 99525756 1001 86380 86390 1
525656 99525656 1001 86380 86390 1
525644 99525644 1001 86380 86390 1
526295 99526295 1001 86380 86390 1
526285 99526285 1001 86380 86390 1
526234 99526234 1001 86380 86390 1
526277 99526277 1001 86380 86390 1
526384 99526384 1001 86380 86390 1
526055 99526055 1001 86380 86390 1
526160 99526160 1001 86380 86390 1
526213 99526213 1001 86380 86390 1
526591 99526591 1001 86380 86390 1
526451 99526451 1001 86380 86390 1
526619 99526619 1001 86380 86390 1
526620 99526620 1001 86380 86390 1
526465 99526465 1001 86380 86390 1
526547 99526547 1001 86380 86390 1
526457 99526457 1001 86380 86390 1
527110 99527110 1001 86380 86390 1
527190 99527190 1001 86380 86390 1
527233 99527233 1001 86380 86390 1
526997 99526997 1001 86380 86390 1
526895 99526895 1001 86380 86390 1
526680 99526680 1001 86380 86390 1
526682 99526682 1001 86380 86390 1
526697 99526697 1001 86380 86390 1
526674 99526674 1001 86380 86390 1
526755 99526755 1001 86380 86390 1
527449 99527449 1001 86380 86390 1
527373 99527373 1001 86380 86390 1
527792 99527792 1001 86380 86390 1
527702 99527702 1001 86380 86390 1
527768 99527768 1001 86380 86390 1
527825 99527825 1001 86380 86390 1
527828 99527828 1001 86380 86390 1
527674 99527674 1001 86380 86390 1
527817 99527817 1001 86380 86390 1
527494 99527494 1001 86380 86390 1
527578 99527578 1001 86380 86390 1
527463 99527463 1001 86380 86390 1
527477 99527477 1001 86380 86390 1
527607 99527607 1001 86380 86390 1
527660 99527660 1001 86380 86390 1
528085 99528085 1001 86380 86390 1
528280 99528280 1001 86380 86390 1
528250 99528250 1001 86380 86390 1
528187 99528187 1001 86380 86390 1
528875 99528875 1001 86380 86390 1
528844 99528844 1001 86380 86390 1
528808 99528808 1001 86380 86390 1
528772 99528772 1001 86380 86390 1
528514 99528514 1001 86380 86390 1
528605 99528605 1001 86380 86390 1
528569 99528569 1001 86380 86390 1
528451 99528451 1001 86380 86390 1
528357 99528357 1001 86380 86390 1
529004 99529004 1001 86380 86390 1
529639 99529639 1001 86380 86390 1
529702 99529702 1001 86380 86390 1
529631 99529631 1001 86380 86390 1
529594 99529594 1001 86380 86390 1
529622 99529622 1001 86380 86390 1
529597 99529597 1001 86380 86390 1
529689 99529689 1001 86380 86390 1
529405 99529405 1001 86380 86390 1
529460 99529460 1001 86380 86390 1
529501 99529501 1001 86380 86390 1
529359 99529359 1001 86380 86390 1
529213 99529213 1001 86380 86390 1
529149 99529149 1001 86380 86390 1
529116 99529116 1001 86380 86390 1
529805 99529805 1001 86380 86390 1
529903 99529903 1001 86380 86390 1
529866 99529866 1001 86380 86390 1
530537 99530537 1001 86380 86390 1
530446 99530446 1001 86380 86390 1
530297 99530297 1001 86380 86390 1
530262 99530262 1001 86380 86390 1
530199 99530199 1001 86380 86390 1
530149 99530149 1001 86380 86390 1
530227 99530227 1001 86380 86390 1
530345 99530345 1001 86380 86390 1
529963 99529963 1001 86380 86390 1
530135 99530135 1001 86380 86390 1
530032 99530032 1001 86380 86390 1
529995 99529995 1001 86380 86390 1
530656 99530656 1001 86380 86390 1
530585 99530585 1001 86380 86390 1
530612 99530612 1001 86380 86390 1
531259 99531259 1001 86380 86390 1
531273 99531273 1001 86380 86390 1
531338 99531338 1001 86380 86390 1
531275 99531275 1001 86380 86390 1
531035 99531035 1001 86380 86390 1
530983 99530983 1001 86380 86390 1
530817 99530817 1001 86380 86390 1
530887 99530887 1001 86380 86390 1
531515 99531515 1001 86380 86390 1
531998 99531998 1001 86380 86390 1
531691 99531691 1001 86380 86390 1
531628 99531628 1001 86380 86390 1
532307 99532307 1001 86380 86390 1
532296 99532296 1001 86380 86390 1
532960 99532960 1001 86380 86390 1
532962 99532962 1001 86380 86390 1
532952 99532952 1001 86380 86390 1
532764 99532764 1001 86380 86390 1
532575 99532575 1001 86380 86390 1
532565 99532565 1001 86380 86390 1
533224 99533224 1001 86380 86390 1
533160 99533160 1001 86380 86390 1
533191 99533191 1001 86380 86390 1
533142 99533142 1001 86380 86390 1
533719 99533719 1001 86380 86390 1
533499 99533499 1001 86380 86390 1
533632 99533632 1001 86380 86390 1
533317 99533317 1001 86380 86390 1
533413 99533413 1001 86380 86390 1
533336 99533336 1001 86380 86390 1
533313 99533313 1001 86380 86390 1
533404 99533404 1001 86380 86390 1
534003 99534003 1001 86380 86390 1
534513 99534513 1001 86380 86390 1
534541 99534541 1001 86380 86390 1
534336 99534336 1001 86380 86390 1
534440 99534440 1001 86380 86390 1
534273 99534273 1001 86380 86390 1
534365 99534365 1001 86380 86390 1
534432 99534432 1001 86380 86390 1
534344 99534344 1001 86380 86390 1
534169 99534169 1001 86380 86390 1
534094 99534094 1001 86380 86390 1
534211 99534211 1001 86380 86390 1
534238 99534238 1001 86380 86390 1
534852 99534852 1001 86380 86390 1
534763 99534763 1001 86380 86390 1
534817 99534817 1001 86380 86390 1
534792 99534792 1001 86380 86390 1
534806 99534806 1001 86380 86390 1
534810 99534810 1001 86380 86390 1
535361 99535361 1001 86380 86390 1
535389 99535389 1001 86380 86390 1
535188 99535188 1001 86380 86390 1
535170 99535170 1001 86380 86390 1
535213 99535213 1001 86380 86390 1
534902 99534902 1001 86380 86390 1
534895 99534895 1001 86380 86390 1
535030 99535030 1001 86380 86390 1
535553 99535553 1001 86380 86390 1
535570 99535570 1001 86380 86390 1
535610 99535610 1001 86380 86390 1
536273 99536273 1001 86380 86390 1
536178 99536178 1001 86380 86390 1
536155 99536155 1001 86380 86390 1
536123 99536123 1001 86380 86390 1
536009 99536009 1001 86380 86390 1
536063 99536063 1001 86380 86390 1
535754 99535754 1001 86380 86390 1
535910 99535910 1001 86380 86390 1
536453 99536453 1001 86380 86390 1
536443 99536443 1001 86380 86390 1
536392 99536392 1001 86380 86390 1
536509 99536509 1001 86380 86390 1
536523 99536523 1001 86380 86390 1
537073 99537073 1001 86380 86390 1
536974 99536974 1001 86380 86390 1
537027 99537027 1001 86380 86390 1
537105 99537105 1001 86380 86390 1
537002 99537002 1001 86380 86390 1
537018 99537018 1001 86380 86390 1
536802 99536802 1001 86380 86390 1
536723 99536723 1001 86380 86390 1
536571 99536571 1001 86380 86390 1
536652 99536652 1001 86380 86390 1
536579 99536579 1001 86380 86390 1
537302 99537302 1001 86380 86390 1
537293 99537293 1001 86380 86390 1
537270 99537270 1001 86380 86390 1
537863 99537863 1001 86380 86390 1
537865 99537865 1001 86380 86390 1
537744 99537744 1001 86380 86390 1
537696 99537696 1001 86380 86390 1
537697 99537697 1001 86380 86390 1
537637 99537637 1001 86380 86390 1
537780 99537780 1001 86380 86390 1
537432 99537432 1001 86380 86390 1
537369 99537369 1001 86380 86390 1
537396 99537396 1001 86380 86390 1
537558 99537558 1001 86380 86390 1
537561 99537561 1001 86380 86390 1
538038 99538038 1001 86380 86390 1
538053 99538053 1001 86380 86390 1
538084 99538084 1001 86380 86390 1
538147 99538147 1001 86380 86390 1
538812 99538812 1001 86380 86390 1
538798 99538798 1001 86380 86390 1
538695 99538695 1001 86380 86390 1
538809 99538809 1001 86380 86390 1
538810 99538810 1001 86380 86390 1
538471 99538471 1001 86380 86390 1
538514 99538514 1001 86380 86390 1
538197 99538197 1001 86380 86390 1
538379 99538379 1001 86380 86390 1
538205 99538205 1001 86380 86390 1
538854 99538854 1001 86380 86390 1
538820 99538820 1001 86380 86390 1
539487 99539487 1001 86380 86390 1
539552 99539552 1001 86380 86390 1
539542 99539542 1001 86380 86390 1
539446 99539446 1001 86380 86390 1
539272 99539272 1001 86380 86390 1
539366 99539366 1001 86380 86390 1
539073 99539073 1001 86380 86390 1
539100 99539100 1001 86380 86390 1
539822 99539822 1001 86380 86390 1
539837 99539837 1001 86380 86390 1
540211 99540211 1001 86380 86390 1
540212 99540212 1001 86380 86390 1
540161 99540161 1001 86380 86390 1
540192 99540192 1001 86380 86390 1
540261 99540261 1001 86380 86390 1
539872 99539872 1001 86380 86390 1
539942 99539942 1001 86380 86390 1
539869 99539869 1001 86380 86390 1
540626 99540626 1001 86380 86390 1
540565 99540565 1001 86380 86390 1
540578 99540578 1001 86380 86390 1
541117 99541117 1001 86380 86390 1
541251 99541251 1001 86380 86390 1
541239 99541239 1001 86380 86390 1
541075 99541075 1001 86380 86390 1
540884 99540884 1001 86380 86390 1
541054 99541054 1001 86380 86390 1
540990 99540990 1001 86380 86390 1
540940 99540940 1001 86380 86390 1
540967 99540967 1001 86380 86390 1
541087 99541087 1001 86380 86390 1
540777 99540777 1001 86380 86390 1
540687 99540687 1001 86380 86390 1
540762 99540762 1001 86380 86390 1
540881 99540881 1001 86380 86390 1
541462 99541462 1001 86380 86390 1
541425 99541425 1001 86380 86390 1
541323 99541323 1001 86380 86390 1
541336 99541336 1001 86380 86390 1
541392 99541392 1001 86380 86390 1
541496 99541496 1001 86380 86390 1
541991 99541991 1001 86380 86390 1
541988 99541988 1001 86380 86390 1
542114 99542114 1001 86380 86390 1
541785 99541785 1001 86380 86390 1
541827 99541827 1001 86380 86390 1
541857 99541857 1001 86380 86390 1
541729 99541729 1001 86380 86390 1
541913 99541913 1001 86380 86390 1
541616 99541616 1001 86380 86390 1
541541 99541541 1001 86380 86390 1
541619 99541619 1001 86380 86390 1
541597 99541597 1001 86380 86390 1
541585 99541585 1001 86380 86390 1
542168 99542168 1001 86380 86390 1
542298 99542298 1001 86380 86390 1
542132 99542132 1001 86380 86390 1
542263 99542263 1001 86380 86390 1
542895 99542895 1001 86380 86390 1
542931 99542931 1001 86380 86390 1
542740 99542740 1001 86380 86390 1
542673 99542673 1001 86380 86390 1
542557 99542557 1001 86380 86390 1
542378 99542378 1001 86380 86390 1
542452 99542452 1001 86380 86390 1
542517 99542517 1001 86380 86390 1
543037 99543037 1001 86380 86390 1
543052 99543052 1001 86380 86390 1
543656 99543656 1001 86380 86390 1
543770 99543770 1001 86380 86390 1
543596 99543596 1001 86380 86390 1
543754 99543754 1001 86380 86390 1
543703 99543703 1001 86380 86390 1
543511 99543511 1001 86380 86390 1
543215 99543215 1001 86380 86390 1
543275 99543275 1001 86380 86390 1
543341 99543341 1001 86380 86390 1
543239 99543239 1001 86380 86390 1
543917 99543917 1001 86380 86390 1
543956 99543956 1001 86380 86390 1
544470 99544470 1001 86380 86390 1
544583 99544583 1001 86380 86390 1
544246 99544246 1001 86380 86390 1
544196 99544196 1001 86380 86390 1
544055 99544055 1001 86380 86390 1
544172 99544172 1001 86380 86390 1
544110 99544110 1001 86380 86390 1
544036 99544036 1001 86380 86390 1
544078 99544078 1001 86380 86390 1
544621 99544621 1001 86380 86390 1
544725 99544725 1001 86380 86390 1
544716 99544716 1001 86380 86390 1
544678 99544678 1001 86380 86390 1
544657 99544657 1001 86380 86390 1
528947 623 1001 40020 40319 1
400078 99400078 1001 86380 86390 1
400210 99400210 1001 86380 86390 1
400471 99400471 1001 86380 86390 1
400586 99400586 1001 86380 86390 1
400580 99400580 1001 86380 86390 1
400683 99400683 1001 86380 86390 1
400630 99400630 1001 86380 86390 1
400832 99400832 1001 86380 86390 1
401078 99401078 1001 86380 86390 1
401280 99401280 1001 86380 86390 1
401436 99401436 1001 86380 86390 1
401383 99401383 1001 86380 86390 1
401647 99401647 1001 86380 86390 1
401681 99401681 1001 86380 86390 1
401594 99401594 1001 86380 86390 1
401761 99401761 1001 86380 86390 1
401763 99401763 1001 86380 86390 1
401795 99401795 1001 86380 86390 1
402397 99402397 1001 86380 86390 1
402826 99402826 1001 86380 86390 1
402900 99402900 1001 86380 86390 1
403181 99403181 1001 86380 86390 1
403256 99403256 1001 86380 86390 1
403271 99403271 1001 86380 86390 1
403434 99403434 1001 86380 86390 1
403395 99403395 1001 86380 86390 1
403505 99403505 1001 86380 86390 1
403616 99403616 1001 86380 86390 1
403675 99403675 1001 86380 86390 1
403664 99403664 1001 86380 86390 1
403791 99403791 1001 86380 86390 1
403894 99403894 1001 86380 86390 1
403848 99403848 1001 86380 86390 1
404078 99404078 1001 86380 86390 1
404204 99404204 1001 86380 86390 1
404648 99404648 1001 86380 86390 1
404731 99404731 1001 86380 86390 1
404811 99404811 1001 86380 86390 1
404822 99404822 1001 86380 86390 1
405080 99405080 1001 86380 86390 1
405125 99405125 1001 86380 86390 1
405162 99405162 1001 86380 86390 1
405182 99405182 1001 86380 86390 1
405251 99405251 1001 86380 86390 1
405446 99405446 1001 86380 86390 1
405469 99405469 1001 86380 86390 1
405567 99405567 1001 86380 86390 1
405572 99405572 1001 86380 86390 1
405552 99405552 1001 86380 86390 1
405592 99405592 1001 86380 86390 1
405599 99405599 1001 86380 86390 1
405682 99405682 1001 86380 86390 1
405723 99405723 1001 86380 86390 1
405783 99405783 1001 86380 86390 1
406067 99406067 1001 86380 86390 1
406224 99406224 1001 86380 86390 1
406520 99406520 1001 86380 86390 1
406680 99406680 1001 86380 86390 1
406906 99406906 1001 86380 86390 1
407200 99407200 1001 86380 86390 1
407158 99407158 1001 86380 86390 1
407315 99407315 1001 86380 86390 1
407255 99407255 1001 86380 86390 1
407248 99407248 1001 86380 86390 1
407360 99407360 1001 86380 86390 1
407745 99407745 1001 86380 86390 1
407742 99407742 1001 86380 86390 1
407804 99407804 1001 86380 86390 1
407832 99407832 1001 86380 86390 1
407906 99407906 1001 86380 86390 1
407937 99407937 1001 86380 86390 1
408203 99408203 1001 86380 86390 1
408389 99408389 1001 86380 86390 1
408369 99408369 1001 86380 86390 1
408351 99408351 1001 86380 86390 1
408492 99408492 1001 86380 86390 1
408754 99408754 1001 86380 86390 1
408755 99408755 1001 86380 86390 1
408771 99408771 1001 86380 86390 1
409058 99409058 1001 86380 86390 1
409571 99409571 1001 86380 86390 1
409614 99409614 1001 86380 86390 1
409753 99409753 1001 86380 86390 1
410107 99410107 1001 86380 86390 1
410111 99410111 1001 86380 86390 1
410203 99410203 1001 86380 86390 1
410188 99410188 1001 86380 86390 1
410138 99410138 1001 86380 86390 1
410367 99410367 1001 86380 86390 1
410315 99410315 1001 86380 86390 1
410421 99410421 1001 86380 86390 1
411062 99411062 1001 86380 86390 1
411112 99411112 1001 86380 86390 1
411216 99411216 1001 86380 86390 1
411215 99411215 1001 86380 86390 1
411373 99411373 1001 86380 86390 1
411528 99411528 1001 86380 86390 1
411554 99411554 1001 86380 86390 1
411565 99411565 1001 86380 86390 1
411710 99411710 1001 86380 86390 1
411788 99411788 1001 86380 86390 1
411810 99411810 1001 86380 86390 1
411925 99411925 1001 86380 86390 1
412083 99412083 1001 86380 86390 1
412071 99412071 1001 86380 86390 1
412172 99412172 1001 86380 86390 1
412131 99412131 1001 86380 86390 1
412393 99412393 1001 86380 86390 1
412347 99412347 1001 86380 86390 1
413519 99413519 1001 86380 86390 1
413376 99413376 1001 86380 86390 1
413356 99413356 1001 86380 86390 1
413684 99413684 1001 86380 86390 1
413010 99413010 1001 86380 86390 1
413263 99413263 1001 86380 86390 1
413173 99413173 1001 86380 86390 1
412721 99412721 1001 86380 86390 1
412822 99412822 1001 86380 86390 1
412485 99412485 1001 86380 86390 1
412588 99412588 1001 86380 86390 1
412728 99412728 1001 86380 86390 1
412543 99412543 1001 86380 86390 1
413814 99413814 1001 86380 86390 1
413961 99413961 1001 86380 86390 1
413830 99413830 1001 86380 86390 1
415263 99415263 1001 86380 86390 1
415072 99415072 1001 86380 86390 1
414615 99414615 1001 86380 86390 1
414897 99414897 1001 86380 86390 1
414782 99414782 1001 86380 86390 1
414645 99414645 1001 86380 86390 1
414526 99414526 1001 86380 86390 1
414122 99414122 1001 86380 86390 1
415526 99415526 1001 86380 86390 1
415483 99415483 1001 86380 86390 1
415656 99415656 1001 86380 86390 1
416752 99416752 1001 86380 86390 1
417000 99417000 1001 86380 86390 1
416938 99416938 1001 86380 86390 1
416960 99416960 1001 86380 86390 1
416321 99416321 1001 86380 86390 1
416411 99416411 1001 86380 86390 1
416511 99416511 1001 86380 86390 1
415937 99415937 1001 86380 86390 1
415982 99415982 1001 86380 86390 1
417233 99417233 1001 86380 86390 1
417047 99417047 1001 86380 86390 1
417235 99417235 1001 86380 86390 1
417339 99417339 1001 86380 86390 1
417445 99417445 1001 86380 86390 1
417500 99417500 1001 86380 86390 1
417438 99417438 1001 86380 86390 1
418651 99418651 1001 86380 86390 1
418452 99418452 1001 86380 86390 1
418402 99418402 1001 86380 86390 1
418175 99418175 1001 86380 86390 1
418333 99418333 1001 86380 86390 1
418026 99418026 1001 86380 86390 1
417989 99417989 1001 86380 86390 1
418805 99418805 1001 86380 86390 1
419044 99419044 1001 86380 86390 1
418947 99418947 1001 86380 86390 1
420080 99420080 1001 86380 86390 1
420222 99420222 1001 86380 86390 1
420414 99420414 1001 86380 86390 1
419847 99419847 1001 86380 86390 1
419826 99419826 1001 86380 86390 1
419930 99419930 1001 86380 86390 1
419997 99419997 1001 86380 86390 1
419237 99419237 1001 86380 86390 1
419522 99419522 1001 86380 86390 1
419590 99419590 1001 86380 86390 1
419465 99419465 1001 86380 86390 1
420589 99420589 1001 86380 86390 1
419631 99419631 1001 86380 86390 1
420449 99420449 1001 86380 86390 1
420820 99420820 1001 86380 86390 1
420725 99420725 1001 86380 86390 1
420485 99420485 1001 86380 86390 1
422026 99422026 1001 86380 86390 1
422048 99422048 1001 86380 86390 1
421875 99421875 1001 86380 86390 1
421431 99421431 1001 86380 86390 1
421440 99421440 1001 86380 86390 1
421281 99421281 1001 86380 86390 1
421609 99421609 1001 86380 86390 1
421063 99421063 1001 86380 86390 1
421213 99421213 1001 86380 86390 1
421129 99421129 1001 86380 86390 1
420846 99420846 1001 86380 86390 1
421055 99421055 1001 86380 86390 1
420849 99420849 1001 86380 86390 1
421253 99421253 1001 86380 86390 1
422277 99422277 1001 86380 86390 1
421262 99421262 1001 86380 86390 1
422460 99422460 1001 86380 86390 1
422258 99422258 1001 86380 86390 1
422415 99422415 1001 86380 86390 1
423607 99423607 1001 86380 86390 1
423610 99423610 1001 86380 86390 1
423494 99423494 1001 86380 86390 1
423236 99423236 1001 86380 86390 1
423255 99423255 1001 86380 86390 1
422636 99422636 1001 86380 86390 1
422542 99422542 1001 86380 86390 1
422897 99422897 1001 86380 86390 1
423844 99423844 1001 86380 86390 1
423965 99423965 1001 86380 86390 1
423868 99423868 1001 86380 86390 1
424123 99424123 1001 86380 86390 1
424058 99424058 1001 86380 86390 1
425052 99425052 1001 86380 86390 1
425039 99425039 1001 86380 86390 1
425272 99425272 1001 86380 86390 1
425273 99425273 1001 86380 86390 1
424732 99424732 1001 86380 86390 1
424788 99424788 1001 86380 86390 1
424945 99424945 1001 86380 86390 1
424974 99424974 1001 86380 86390 1
424799 99424799 1001 86380 86390 1
424438 99424438 1001 86380 86390 1
424361 99424361 1001 86380 86390 1
425505 99425505 1001 86380 86390 1
425791 99425791 1001 86380 86390 1
427033 99427033 1001 86380 86390 1
426736 99426736 1001 86380 86390 1
427111 99427111 1001 86380 86390 1
426394 99426394 1001 86380 86390 1
426619 99426619 1001 86380 86390 1
426345 99426345 1001 86380 86390 1
426473 99426473 1001 86380 86390 1
426386 99426386 1001 86380 86390 1
426342 99426342 1001 86380 86390 1
426592 99426592 1001 86380 86390 1
426093 99426093 1001 86380 86390 1
426055 99426055 1001 86380 86390 1
426201 99426201 1001 86380 86390 1
427315 99427315 1001 86380 86390 1
427263 99427263 1001 86380 86390 1
427463 99427463 1001 86380 86390 1
427487 99427487 1001 86380 86390 1
427472 99427472 1001 86380 86390 1
427256 99427256 1001 86380 86390 1
428424 99428424 1001 86380 86390 1
428413 99428413 1001 86380 86390 1
428436 99428436 1001 86380 86390 1
428465 99428465 1001 86380 86390 1
428318 99428318 1001 86380 86390 1
428233 99428233 1001 86380 86390 1
428262 99428262 1001 86380 86390 1
427897 99427897 1001 86380 86390 1
427921 99427921 1001 86380 86390 1
427856 99427856 1001 86380 86390 1
427610 99427610 1001 86380 86390 1
427911 99427911 1001 86380 86390 1
427896 99427896 1001 86380 86390 1
428766 99428766 1001 86380 86390 1
428791 99428791 1001 86380 86390 1
429092 99429092 1001 86380 86390 1
430118 99430118 1001 86380 86390 1
430243 99430243 1001 86380 86390 1
430131 99430131 1001 86380 86390 1
430161 99430161 1001 86380 86390 1
429733 99429733 1001 86380 86390 1
429766 99429766 1001 86380 86390 1
429647 99429647 1001 86380 86390 1
429854 99429854 1001 86380 86390 1
429902 99429902 1001 86380 86390 1
429325 99429325 1001 86380 86390 1
430607 99430607 1001 86380 86390 1
430737 99430737 1001 86380 86390 1
430770 99430770 1001 86380 86390 1
430616 99430616 1001 86380 86390 1
430783 99430783 1001 86380 86390 1
431795 99431795 1001 86380 86390 1
432019 99432019 1001 86380 86390 1
431225 99431225 1001 86380 86390 1
430934 99430934 1001 86380 86390 1
430859 99430859 1001 86380 86390 1
432324 99432324 1001 86380 86390 1
432272 99432272 1001 86380 86390 1
432355 99432355 1001 86380 86390 1
433663 99433663 1001 86380 86390 1
433412 99433412 1001 86380 86390 1
433641 99433641 1001 86380 86390 1
433418 99433418 1001 86380 86390 1
433593 99433593 1001 86380 86390 1
433483 99433483 1001 86380 86390 1
432991 99432991 1001 86380 86390 1
433144 99433144 1001 86380 86390 1
433145 99433145 1001 86380 86390 1
433301 99433301 1001 86380 86390 1
432772 99432772 1001 86380 86390 1
432849 99432849 1001 86380 86390 1
432668 99432668 1001 86380 86390 1
432884 99432884 1001 86380 86390 1
432759 99432759 1001 86380 86390 1
435315 99435315 1001 86380 86390 1
435184 99435184 1001 86380 86390 1
435229 99435229 1001 86380 86390 1
434658 99434658 1001 86380 86390 1
434689 99434689 1001 86380 86390 1
434227 99434227 1001 86380 86390 1
434287 99434287 1001 86380 86390 1
434428 99434428 1001 86380 86390 1
434471 99434471 1001 86380 86390 1
434553 99434553 1001 86380 86390 1
435704 99435704 1001 86380 86390 1
435662 99435662 1001 86380 86390 1
435856 99435856 1001 86380 86390 1
437006 99437006 1001 86380 86390 1
436990 99436990 1001 86380 86390 1
436878 99436878 1001 86380 86390 1
436937 99436937 1001 86380 86390 1
436773 99436773 1001 86380 86390 1
436907 99436907 1001 86380 86390 1
436869 99436869 1001 86380 86390 1
436470 99436470 1001 86380 86390 1
436598 99436598 1001 86380 86390 1
436464 99436464 1001 86380 86390 1
436239 99436239 1001 86380 86390 1
436201 99436201 1001 86380 86390 1
436086 99436086 1001 86380 86390 1
300045 99300045 1001 86380 86390 1
300071 99300071 1001 86380 86390 1
300039 99300039 1001 86380 86390 1
300695 99300695 1001 86380 86390 1
300607 99300607 1001 86380 86390 1
300623 99300623 1001 86380 86390 1
300171 99300171 1001 86380 86390 1
300301 99300301 1001 86380 86390 1
300869 99300869 1001 86380 86390 1
300910 99300910 1001 86380 86390 1
300822 99300822 1001 86380 86390 1
301552 99301552 1001 86380 86390 1
301541 99301541 1001 86380 86390 1
301464 99301464 1001 86380 86390 1
301251 99301251 1001 86380 86390 1
301239 99301239 1001 86380 86390 1
301109 99301109 1001 86380 86390 1
301045 99301045 1001 86380 86390 1
301048 99301048 1001 86380 86390 1
301701 99301701 1001 86380 86390 1
302250 99302250 1001 86380 86390 1
302225 99302225 1001 86380 86390 1
301994 99301994 1001 86380 86390 1
302023 99302023 1001 86380 86390 1
301998 99301998 1001 86380 86390 1
302161 99302161 1001 86380 86390 1
302019 99302019 1001 86380 86390 1
301841 99301841 1001 86380 86390 1
301803 99301803 1001 86380 86390 1
301777 99301777 1001 86380 86390 1
301882 99301882 1001 86380 86390 1
301887 99301887 1001 86380 86390 1
302508 99302508 1001 86380 86390 1
302575 99302575 1001 86380 86390 1
302435 99302435 1001 86380 86390 1
302411 99302411 1001 86380 86390 1
302453 99302453 1001 86380 86390 1
303130 99303130 1001 86380 86390 1
303204 99303204 1001 86380 86390 1
303172 99303172 1001 86380 86390 1
303164 99303164 1001 86380 86390 1
303048 99303048 1001 86380 86390 1
303152 99303152 1001 86380 86390 1
303101 99303101 1001 86380 86390 1
302833 99302833 1001 86380 86390 1
302767 99302767 1001 86380 86390 1
302784 99302784 1001 86380 86390 1
302777 99302777 1001 86380 86390 1
302700 99302700 1001 86380 86390 1
302689 99302689 1001 86380 86390 1
303324 99303324 1001 86380 86390 1
303221 99303221 1001 86380 86390 1
303404 99303404 1001 86380 86390 1
303371 99303371 1001 86380 86390 1
304007 99304007 1001 86380 86390 1
303962 99303962 1001 86380 86390 1
303989 99303989 1001 86380 86390 1
303899 99303899 1001 86380 86390 1
303978 99303978 1001 86380 86390 1
303778 99303778 1001 86380 86390 1
303714 99303714 1001 86380 86390 1
303681 99303681 1001 86380 86390 1
303464 99303464 1001 86380 86390 1
303414 99303414 1001 86380 86390 1
303574 99303574 1001 86380 86390 1
303523 99303523 1001 86380 86390 1
304150 99304150 1001 86380 86390 1
304074 99304074 1001 86380 86390 1
304126 99304126 1001 86380 86390 1
304064 99304064 1001 86380 86390 1
304821 99304821 1001 86380 86390 1
304812 99304812 1001 86380 86390 1
304728 99304728 1001 86380 86390 1
304542 99304542 1001 86380 86390 1
304557 99304557 1001 86380 86390 1
304304 99304304 1001 86380 86390 1
304341 99304341 1001 86380 86390 1
304960 99304960 1001 86380 86390 1
304910 99304910 1001 86380 86390 1
304990 99304990 1001 86380 86390 1
305648 99305648 1001 86380 86390 1
305536 99305536 1001 86380 86390 1
305664 99305664 1001 86380 86390 1
305539 99305539 1001 86380 86390 1
305415 99305415 1001 86380 86390 1
305377 99305377 1001 86380 86390 1
305287 99305287 1001 86380 86390 1
500153 99500153 1001 86380 86390 1
500085 99500085 1001 86380 86390 1
500665 99500665 1001 86380 86390 1
500653 99500653 1001 86380 86390 1
500628 99500628 1001 86380 86390 1
500799 99500799 1001 86380 86390 1
500801 99500801 1001 86380 86390 1
500747 99500747 1001 86380 86390 1
500761 99500761 1001 86380 86390 1
500723 99500723 1001 86380 86390 1
500584 99500584 1001 86380 86390 1
500431 99500431 1001 86380 86390 1
500600 99500600 1001 86380 86390 1
500512 99500512 1001 86380 86390 1
500435 99500435 1001 86380 86390 1
500514 99500514 1001 86380 86390 1
500463 99500463 1001 86380 86390 1
500516 99500516 1001 86380 86390 1
500246 99500246 1001 86380 86390 1
500363 99500363 1001 86380 86390 1
500261 99500261 1001 86380 86390 1
501530 99501530 1001 86380 86390 1
501584 99501584 1001 86380 86390 1
501318 99501318 1001 86380 86390 1
501423 99501423 1001 86380 86390 1
501021 99501021 1001 86380 86390 1
501087 99501087 1001 86380 86390 1
501062 99501062 1001 86380 86390 1
501806 99501806 1001 86380 86390 1
501694 99501694 1001 86380 86390 1
501761 99501761 1001 86380 86390 1
501646 99501646 1001 86380 86390 1
502299 99502299 1001 86380 86390 1
502438 99502438 1001 86380 86390 1
502341 99502341 1001 86380 86390 1
502171 99502171 1001 86380 86390 1
502113 99502113 1001 86380 86390 1
501975 99501975 1001 86380 86390 1
501976 99501976 1001 86380 86390 1
502015 99502015 1001 86380 86390 1
502028 99502028 1001 86380 86390 1
501848 99501848 1001 86380 86390 1
501864 99501864 1001 86380 86390 1
501866 99501866 1001 86380 86390 1
501970 99501970 1001 86380 86390 1
502049 99502049 1001 86380 86390 1
501986 99501986 1001 86380 86390 1
502558 99502558 1001 86380 86390 1
502536 99502536 1001 86380 86390 1
503266 99503266 1001 86380 86390 1
503170 99503170 1001 86380 86390 1
503282 99503282 1001 86380 86390 1
503097 99503097 1001 86380 86390 1
503098 99503098 1001 86380 86390 1
503086 99503086 1001 86380 86390 1
502916 99502916 1001 86380 86390 1
503021 99503021 1001 86380 86390 1
502738 99502738 1001 86380 86390 1
502688 99502688 1001 86380 86390 1
503497 99503497 1001 86380 86390 1
503435 99503435 1001 86380 86390 1
503427 99503427 1001 86380 86390 1
504059 99504059 1001 86380 86390 1
503809 99503809 1001 86380 86390 1
503839 99503839 1001 86380 86390 1
503841 99503841 1001 86380 86390 1
503893 99503893 1001 86380 86390 1
503881 99503881 1001 86380 86390 1
503717 99503717 1001 86380 86390 1
504234 99504234 1001 86380 86390 1
504147 99504147 1001 86380 86390 1
504281 99504281 1001 86380 86390 1
504320 99504320 1001 86380 86390 1
504179 99504179 1001 86380 86390 1
504828 99504828 1001 86380 86390 1
504856 99504856 1001 86380 86390 1
504944 99504944 1001 86380 86390 1
504860 99504860 1001 86380 86390 1
504571 99504571 1001 86380 86390 1
504614 99504614 1001 86380 86390 1
504551 99504551 1001 86380 86390 1
504365 99504365 1001 86380 86390 1
504417 99504417 1001 86380 86390 1
504430 99504430 1001 86380 86390 1
504511 99504511 1001 86380 86390 1
505001 99505001 1001 86380 86390 1
505697 99505697 1001 86380 86390 1
505571 99505571 1001 86380 86390 1
505718 99505718 1001 86380 86390 1
505359 99505359 1001 86380 86390 1
505405 99505405 1001 86380 86390 1
505420 99505420 1001 86380 86390 1
505472 99505472 1001 86380 86390 1
505486 99505486 1001 86380 86390 1
505269 99505269 1001 86380 86390 1
505781 99505781 1001 86380 86390 1
505771 99505771 1001 86380 86390 1
506496 99506496 1001 86380 86390 1
506420 99506420 1001 86380 86390 1
506550 99506550 1001 86380 86390 1
506587 99506587 1001 86380 86390 1
506170 99506170 1001 86380 86390 1
506124 99506124 1001 86380 86390 1
506152 99506152 1001 86380 86390 1
506049 99506049 1001 86380 86390 1
506167 99506167 1001 86380 86390 1
506688 99506688 1001 86380 86390 1
506677 99506677 1001 86380 86390 1
507246 99507246 1001 86380 86390 1
507267 99507267 1001 86380 86390 1
507293 99507293 1001 86380 86390 1
507156 99507156 1001 86380 86390 1
507183 99507183 1001 86380 86390 1
507107 99507107 1001 86380 86390 1
507056 99507056 1001 86380 86390 1
507030 99507030 1001 86380 86390 1
507121 99507121 1001 86380 86390 1
507097 99507097 1001 86380 86390 1
506817 99506817 1001 86380 86390 1
507552 99507552 1001 86380 86390 1
507468 99507468 1001 86380 86390 1
507521 99507521 1001 86380 86390 1
508114 99508114 1001 86380 86390 1
508239 99508239 1001 86380 86390 1
508208 99508208 1001 86380 86390 1
507928 99507928 1001 86380 86390 1
507906 99507906 1001 86380 86390 1
507858 99507858 1001 86380 86390 1
507924 99507924 1001 86380 86390 1
507737 99507737 1001 86380 86390 1
507703 99507703 1001 86380 86390 1
508453 99508453 1001 86380 86390 1
508442 99508442 1001 86380 86390 1
508307 99508307 1001 86380 86390 1
508908 99508908 1001 86380 86390 1
509043 99509043 1001 86380 86390 1
509046 99509046 1001 86380 86390 1
508810 99508810 1001 86380 86390 1
508520 99508520 1001 86380 86390 1
508474 99508474 1001 86380 86390 1
508475 99508475 1001 86380 86390 1
508479 99508479 1001 86380 86390 1
509242 99509242 1001 86380 86390 1
509269 99509269 1001 86380 86390 1
509181 99509181 1001 86380 86390 1
509223 99509223 1001 86380 86390 1
509733 99509733 1001 86380 86390 1
509870 99509870 1001 86380 86390 1
509805 99509805 1001 86380 86390 1
509705 99509705 1001 86380 86390 1
509836 99509836 1001 86380 86390 1
509618 99509618 1001 86380 86390 1
509561 99509561 1001 86380 86390 1
509614 99509614 1001 86380 86390 1
509563 99509563 1001 86380 86390 1
509462 99509462 1001 86380 86390 1
509374 99509374 1001 86380 86390 1
509349 99509349 1001 86380 86390 1
509401 99509401 1001 86380 86390 1
509288 99509288 1001 86380 86390 1
509315 99509315 1001 86380 86390 1
509305 99509305 1001 86380 86390 1
510044 99510044 1001 86380 86390 1
509928 99509928 1001 86380 86390 1
510060 99510060 1001 86380 86390 1
509971 99509971 1001 86380 86390 1
510025 99510025 1001 86380 86390 1
510692 99510692 1001 86380 86390 1
510590 99510590 1001 86380 86390 1
510630 99510630 1001 86380 86390 1
510529 99510529 1001 86380 86390 1
510658 99510658 1001 86380 86390 1
510686 99510686 1001 86380 86390 1
510533 99510533 1001 86380 86390 1
510405 99510405 1001 86380 86390 1
510369 99510369 1001 86380 86390 1
510383 99510383 1001 86380 86390 1
510454 99510454 1001 86380 86390 1
510217 99510217 1001 86380 86390 1
510258 99510258 1001 86380 86390 1
510220 99510220 1001 86380 86390 1
510169 99510169 1001 86380 86390 1
510768 99510768 1001 86380 86390 1
511352 99511352 1001 86380 86390 1
511470 99511470 1001 86380 86390 1
511420 99511420 1001 86380 86390 1
511310 99511310 1001 86380 86390 1
511308 99511308 1001 86380 86390 1
510945 99510945 1001 86380 86390 1
511066 99511066 1001 86380 86390 1
510996 99510996 1001 86380 86390 1
511694 99511694 1001 86380 86390 1
511604 99511604 1001 86380 86390 1
511619 99511619 1001 86380 86390 1
511640 99511640 1001 86380 86390 1
512378 99512378 1001 86380 86390 1
512351 99512351 1001 86380 86390 1
511993 99511993 1001 86380 86390 1
512161 99512161 1001 86380 86390 1
512020 99512020 1001 86380 86390 1
511954 99511954 1001 86380 86390 1
511775 99511775 1001 86380 86390 1
512545 99512545 1001 86380 86390 1
512560 99512560 1001 86380 86390 1
512383 99512383 1001 86380 86390 1
513171 99513171 1001 86380 86390 1
513008 99513008 1001 86380 86390 1
512948 99512948 1001 86380 86390 1
512940 99512940 1001 86380 86390 1
512843 99512843 1001 86380 86390 1
512766 99512766 1001 86380 86390 1
512729 99512729 1001 86380 86390 1
512768 99512768 1001 86380 86390 1
512679 99512679 1001 86380 86390 1
512713 99512713 1001 86380 86390 1
513257 99513257 1001 86380 86390 1
513284 99513284 1001 86380 86390 1
513261 99513261 1001 86380 86390 1
513240 99513240 1001 86380 86390 1
513910 99513910 1001 86380 86390 1
513899 99513899 1001 86380 86390 1
513928 99513928 1001 86380 86390 1
513774 99513774 1001 86380 86390 1
513645 99513645 1001 86380 86390 1
513685 99513685 1001 86380 86390 1
513661 99513661 1001 86380 86390 1
513666 99513666 1001 86380 86390 1
513694 99513694 1001 86380 86390 1
513439 99513439 1001 86380 86390 1
513428 99513428 1001 86380 86390 1
513559 99513559 1001 86380 86390 1
513445 99513445 1001 86380 86390 1
514133 99514133 1001 86380 86390 1
514198 99514198 1001 86380 86390 1
514189 99514189 1001 86380 86390 1
514195 99514195 1001 86380 86390 1
514234 99514234 1001 86380 86390 1
514131 99514131 1001 86380 86390 1
514824 99514824 1001 86380 86390 1
514828 99514828 1001 86380 86390 1
514817 99514817 1001 86380 86390 1
514766 99514766 1001 86380 86390 1
514601 99514601 1001 86380 86390 1
514379 99514379 1001 86380 86390 1
514423 99514423 1001 86380 86390 1
514430 99514430 1001 86380 86390 1
514883 99514883 1001 86380 86390 1
515656 99515656 1001 86380 86390 1
515509 99515509 1001 86380 86390 1
515590 99515590 1001 86380 86390 1
515526 99515526 1001 86380 86390 1
515565 99515565 1001 86380 86390 1
515579 99515579 1001 86380 86390 1
515351 99515351 1001 86380 86390 1
515458 99515458 1001 86380 86390 1
515331 99515331 1001 86380 86390 1
515115 99515115 1001 86380 86390 1
515167 99515167 1001 86380 86390 1
515183 99515183 1001 86380 86390 1
515084 99515084 1001 86380 86390 1
515085 99515085 1001 86380 86390 1
515788 99515788 1001 86380 86390 1
515692 99515692 1001 86380 86390 1
516509 99516509 1001 86380 86390 1
516488 99516488 1001 86380 86390 1
516403 99516403 1001 86380 86390 1
516507 99516507 1001 86380 86390 1
516316 99516316 1001 86380 86390 1
516151 99516151 1001 86380 86390 1
516204 99516204 1001 86380 86390 1
516156 99516156 1001 86380 86390 1
515930 99515930 1001 86380 86390 1
516049 99516049 1001 86380 86390 1
516702 99516702 1001 86380 86390 1
516520 99516520 1001 86380 86390 1
516599 99516599 1001 86380 86390 1
517185 99517185 1001 86380 86390 1
517267 99517267 1001 86380 86390 1
517271 99517271 1001 86380 86390 1
517070 99517070 1001 86380 86390 1
517020 99517020 1001 86380 86390 1
516942 99516942 1001 86380 86390 1
517116 99517116 1001 86380 86390 1
516778 99516778 1001 86380 86390 1
517398 99517398 1001 86380 86390 1
516924 99516924 1001 86380 86390 1
517430 99517430 1001 86380 86390 1
518086 99518086 1001 86380 86390 1
518074 99518074 1001 86380 86390 1
518137 99518137 1001 86380 86390 1
518149 99518149 1001 86380 86390 1
518155 99518155 1001 86380 86390 1
517855 99517855 1001 86380 86390 1
517783 99517783 1001 86380 86390 1
517784 99517784 1001 86380 86390 1
517952 99517952 1001 86380 86390 1
517876 99517876 1001 86380 86390 1
517748 99517748 1001 86380 86390 1
517701 99517701 1001 86380 86390 1
517689 99517689 1001 86380 86390 1
517574 99517574 1001 86380 86390 1
517627 99517627 1001 86380 86390 1
518186 99518186 1001 86380 86390 1
518861 99518861 1001 86380 86390 1
518850 99518850 1001 86380 86390 1
518965 99518965 1001 86380 86390 1
518828 99518828 1001 86380 86390 1
518881 99518881 1001 86380 86390 1
518628 99518628 1001 86380 86390 1
518680 99518680 1001 86380 86390 1
518668 99518668 1001 86380 86390 1
518686 99518686 1001 86380 86390 1
518739 99518739 1001 86380 86390 1
518675 99518675 1001 86380 86390 1
518782 99518782 1001 86380 86390 1
518536 99518536 1001 86380 86390 1
518459 99518459 1001 86380 86390 1
518537 99518537 1001 86380 86390 1
518488 99518488 1001 86380 86390 1
518528 99518528 1001 86380 86390 1
518418 99518418 1001 86380 86390 1
519116 99519116 1001 86380 86390 1
519092 99519092 1001 86380 86390 1
519184 99519184 1001 86380 86390 1
519109 99519109 1001 86380 86390 1
519125 99519125 1001 86380 86390 1
519750 99519750 1001 86380 86390 1
519660 99519660 1001 86380 86390 1
519659 99519659 1001 86380 86390 1
519408 99519408 1001 86380 86390 1
519540 99519540 1001 86380 86390 1
519235 99519235 1001 86380 86390 1
519328 99519328 1001 86380 86390 1
519251 99519251 1001 86380 86390 1
519931 99519931 1001 86380 86390 1
519949 99519949 1001 86380 86390 1
519991 99519991 1001 86380 86390 1
519940 99519940 1001 86380 86390 1
520611 99520611 1001 86380 86390 1
520494 99520494 1001 86380 86390 1
520482 99520482 1001 86380 86390 1
520331 99520331 1001 86380 86390 1
520413 99520413 1001 86380 86390 1
520045 99520045 1001 86380 86390 1
520116 99520116 1001 86380 86390 1
520758 99520758 1001 86380 86390 1
520788 99520788 1001 86380 86390 1
520830 99520830 1001 86380 86390 1
521351 99521351 1001 86380 86390 1
521437 99521437 1001 86380 86390 1
521321 99521321 1001 86380 86390 1
521425 99521425 1001 86380 86390 1
521144 99521144 1001 86380 86390 1
521093 99521093 1001 86380 86390 1
521074 99521074 1001 86380 86390 1
521129 99521129 1001 86380 86390 1
520977 99520977 1001 86380 86390 1
521046 99521046 1001 86380 86390 1
520908 99520908 1001 86380 86390 1
520998 99520998 1001 86380 86390 1
521000 99521000 1001 86380 86390 1
520846 99520846 1001 86380 86390 1
521469 99521469 1001 86380 86390 1
521578 99521578 1001 86380 86390 1
521617 99521617 1001 86380 86390 1
522112 99522112 1001 86380 86390 1
522093 99522093 1001 86380 86390 1
522145 99522145 1001 86380 86390 1
522122 99522122 1001 86380 86390 1
521945 99521945 1001 86380 86390 1
521896 99521896 1001 86380 86390 1
522019 99522019 1001 86380 86390 1
521851 99521851 1001 86380 86390 1
522382 99522382 1001 86380 86390 1
522473 99522473 1001 86380 86390 1
522470 99522470 1001 86380 86390 1
523007 99523007 1001 86380 86390 1
523009 99523009 1001 86380 86390 1
522761 99522761 1001 86380 86390 1
522787 99522787 1001 86380 86390 1
522864 99522864 1001 86380 86390 1
522726 99522726 1001 86380 86390 1
522793 99522793 1001 86380 86390 1
522832 99522832 1001 86380 86390 1
522564 99522564 1001 86380 86390 1
522541 99522541 1001 86380 86390 1
522689 99522689 1001 86380 86390 1
522599 99522599 1001 86380 86390 1
523131 99523131 1001 86380 86390 1
523314 99523314 1001 86380 86390 1
523282 99523282 1001 86380 86390 1
523777 99523777 1001 86380 86390 1
523830 99523830 1001 86380 86390 1
523795 99523795 1001 86380 86390 1
523770 99523770 1001 86380 86390 1
523783 99523783 1001 86380 86390 1
523814 99523814 1001 86380 86390 1
523892 99523892 1001 86380 86390 1
523739 99523739 1001 86380 86390 1
523614 99523614 1001 86380 86390 1
523653 99523653 1001 86380 86390 1
523466 99523466 1001 86380 86390 1
523380 99523380 1001 86380 86390 1
523434 99523434 1001 86380 86390 1
523525 99523525 1001 86380 86390 1
523516 99523516 1001 86380 86390 1
524058 99524058 1001 86380 86390 1
524148 99524148 1001 86380 86390 1
524737 99524737 1001 86380 86390 1
524745 99524745 1001 86380 86390 1
524724 99524724 1001 86380 86390 1
524754 99524754 1001 86380 86390 1
524703 99524703 1001 86380 86390 1
524409 99524409 1001 86380 86390 1
524488 99524488 1001 86380 86390 1
524411 99524411 1001 86380 86390 1
524440 99524440 1001 86380 86390 1
524468 99524468 1001 86380 86390 1
524469 99524469 1001 86380 86390 1
524495 99524495 1001 86380 86390 1
524405 99524405 1001 86380 86390 1
524204 99524204 1001 86380 86390 1
524308 99524308 1001 86380 86390 1
524324 99524324 1001 86380 86390 1
524289 99524289 1001 86380 86390 1
524793 99524793 1001 86380 86390 1
525431 99525431 1001 86380 86390 1
525496 99525496 1001 86380 86390 1
525511 99525511 1001 86380 86390 1
525486 99525486 1001 86380 86390 1
525410 99525410 1001 86380 86390 1
525414 99525414 1001 86380 86390 1
525506 99525506 1001 86380 86390 1
525280 99525280 1001 86380 86390 1
525192 99525192 1001 86380 86390 1
525033 99525033 1001 86380 86390 1
525009 99525009 1001 86380 86390 1
525061 99525061 1001 86380 86390 1
525140 99525140 1001 86380 86390 1
525051 99525051 1001 86380 86390 1
525721 99525721 1001 86380 86390 1
526365 99526365 1001 86380 86390 1
526289 99526289 1001 86380 86390 1
526367 99526367 1001 86380 86390 1
526381 99526381 1001 86380 86390 1
526084 99526084 1001 86380 86390 1
526191 99526191 1001 86380 86390 1
525889 99525889 1001 86380 86390 1
525992 99525992 1001 86380 86390 1
525969 99525969 1001 86380 86390 1
526552 99526552 1001 86380 86390 1
526540 99526540 1001 86380 86390 1
527214 99527214 1001 86380 86390 1
527201 99527201 1001 86380 86390 1
526960 99526960 1001 86380 86390 1
526655 99526655 1001 86380 86390 1
526659 99526659 1001 86380 86390 1
526754 99526754 1001 86380 86390 1
526837 99526837 1001 86380 86390 1
527251 99527251 1001 86380 86390 1
527309 99527309 1001 86380 86390 1
527374 99527374 1001 86380 86390 1
527911 99527911 1001 86380 86390 1
527892 99527892 1001 86380 86390 1
527905 99527905 1001 86380 86390 1
527786 99527786 1001 86380 86390 1
527507 99527507 1001 86380 86390 1
527633 99527633 1001 86380 86390 1
528086 99528086 1001 86380 86390 1
528159 99528159 1001 86380 86390 1
528264 99528264 1001 86380 86390 1
528277 99528277 1001 86380 86390 1
528214 99528214 1001 86380 86390 1
528736 99528736 1001 86380 86390 1
528876 99528876 1001 86380 86390 1
528793 99528793 1001 86380 86390 1
528502 99528502 1001 86380 86390 1
528620 99528620 1001 86380 86390 1
528546 99528546 1001 86380 86390 1
528615 99528615 1001 86380 86390 1
528498 99528498 1001 86380 86390 1
528469 99528469 1001 86380 86390 1
528420 99528420 1001 86380 86390 1
528317 99528317 1001 86380 86390 1
529059 99529059 1001 86380 86390 1
529022 99529022 1001 86380 86390 1
529726 99529726 1001 86380 86390 1
529568 99529568 1001 86380 86390 1
529510 99529510 1001 86380 86390 1
529362 99529362 1001 86380 86390 1
529403 99529403 1001 86380 86390 1
529220 99529220 1001 86380 86390 1
529182 99529182 1001 86380 86390 1
529802 99529802 1001 86380 86390 1
529829 99529829 1001 86380 86390 1
529819 99529819 1001 86380 86390 1
529743 99529743 1001 86380 86390 1
529928 99529928 1001 86380 86390 1
529761 99529761 1001 86380 86390 1
530509 99530509 1001 86380 86390 1
530422 99530422 1001 86380 86390 1
530359 99530359 1001 86380 86390 1
530410 99530410 1001 86380 86390 1
530206 99530206 1001 86380 86390 1
529987 99529987 1001 86380 86390 1
529937 99529937 1001 86380 86390 1
529989 99529989 1001 86380 86390 1
530126 99530126 1001 86380 86390 1
530630 99530630 1001 86380 86390 1
530721 99530721 1001 86380 86390 1
530588 99530588 1001 86380 86390 1
530997 99530997 1001 86380 86390 1
531075 99531075 1001 86380 86390 1
531037 99531037 1001 86380 86390 1
531154 99531154 1001 86380 86390 1
531170 99531170 1001 86380 86390 1
531108 99531108 1001 86380 86390 1
530799 99530799 1001 86380 86390 1
530774 99530774 1001 86380 86390 1
530795 99530795 1001 86380 86390 1
531456 99531456 1001 86380 86390 1
531497 99531497 1001 86380 86390 1
531447 99531447 1001 86380 86390 1
532079 99532079 1001 86380 86390 1
532160 99532160 1001 86380 86390 1
532138 99532138 1001 86380 86390 1
532151 99532151 1001 86380 86390 1
532140 99532140 1001 86380 86390 1
531832 99531832 1001 86380 86390 1
531806 99531806 1001 86380 86390 1
531975 99531975 1001 86380 86390 1
531860 99531860 1001 86380 86390 1
531902 99531902 1001 86380 86390 1
531920 99531920 1001 86380 86390 1
531639 99531639 1001 86380 86390 1
532320 99532320 1001 86380 86390 1
532217 99532217 1001 86380 86390 1
532322 99532322 1001 86380 86390 1
532392 99532392 1001 86380 86390 1
532252 99532252 1001 86380 86390 1
532305 99532305 1001 86380 86390 1
533029 99533029 1001 86380 86390 1
532892 99532892 1001 86380 86390 1
532851 99532851 1001 86380 86390 1
532954 99532954 1001 86380 86390 1
532727 99532727 1001 86380 86390 1
532808 99532808 1001 86380 86390 1
532437 99532437 1001 86380 86390 1
532505 99532505 1001 86380 86390 1
532531 99532531 1001 86380 86390 1
532612 99532612 1001 86380 86390 1
532510 99532510 1001 86380 86390 1
533237 99533237 1001 86380 86390 1
533228 99533228 1001 86380 86390 1
533131 99533131 1001 86380 86390 1
533770 99533770 1001 86380 86390 1
533658 99533658 1001 86380 86390 1
533671 99533671 1001 86380 86390 1
533776 99533776 1001 86380 86390 1
533588 99533588 1001 86380 86390 1
533538 99533538 1001 86380 86390 1
533526 99533526 1001 86380 86390 1
533507 99533507 1001 86380 86390 1
533650 99533650 1001 86380 86390 1
533626 99533626 1001 86380 86390 1
533341 99533341 1001 86380 86390 1
533431 99533431 1001 86380 86390 1
533908 99533908 1001 86380 86390 1
533238 99533238 1001 86380 86390 1
534000 99534000 1001 86380 86390 1
533962 99533962 1001 86380 86390 1
533979 99533979 1001 86380 86390 1
534607 99534607 1001 86380 86390 1
534491 99534491 1001 86380 86390 1
534430 99534430 1001 86380 86390 1
534353 99534353 1001 86380 86390 1
534450 99534450 1001 86380 86390 1
534335 99534335 1001 86380 86390 1
534208 99534208 1001 86380 86390 1
534123 99534123 1001 86380 86390 1
534229 99534229 1001 86380 86390 1
535509 99535509 1001 86380 86390 1
535365 99535365 1001 86380 86390 1
535417 99535417 1001 86380 86390 1
535139 99535139 1001 86380 86390 1
535195 99535195 1001 86380 86390 1
535172 99535172 1001 86380 86390 1
534993 99534993 1001 86380 86390 1
535638 99535638 1001 86380 86390 1
535677 99535677 1001 86380 86390 1
535691 99535691 1001 86380 86390 1
536197 99536197 1001 86380 86390 1
536187 99536187 1001 86380 86390 1
536323 99536323 1001 86380 86390 1
536179 99536179 1001 86380 86390 1
536270 99536270 1001 86380 86390 1
536111 99536111 1001 86380 86390 1
535997 99535997 1001 86380 86390 1
535865 99535865 1001 86380 86390 1
535917 99535917 1001 86380 86390 1
535869 99535869 1001 86380 86390 1
535818 99535818 1001 86380 86390 1
536446 99536446 1001 86380 86390 1
536894 99536894 1001 86380 86390 1
536947 99536947 1001 86380 86390 1
536857 99536857 1001 86380 86390 1
536925 99536925 1001 86380 86390 1
536797 99536797 1001 86380 86390 1
536710 99536710 1001 86380 86390 1
536648 99536648 1001 86380 86390 1
537264 99537264 1001 86380 86390 1
537336 99537336 1001 86380 86390 1
537300 99537300 1001 86380 86390 1
537952 99537952 1001 86380 86390 1
537954 99537954 1001 86380 86390 1
537957 99537957 1001 86380 86390 1
537917 99537917 1001 86380 86390 1
537789 99537789 1001 86380 86390 1
537843 99537843 1001 86380 86390 1
537871 99537871 1001 86380 86390 1
537936 99537936 1001 86380 86390 1
537692 99537692 1001 86380 86390 1
537746 99537746 1001 86380 86390 1
537708 99537708 1001 86380 86390 1
537595 99537595 1001 86380 86390 1
537716 99537716 1001 86380 86390 1
537473 99537473 1001 86380 86390 1
537529 99537529 1001 86380 86390 1
537531 99537531 1001 86380 86390 1
538068 99538068 1001 86380 86390 1
538046 99538046 1001 86380 86390 1
538126 99538126 1001 86380 86390 1
538139 99538139 1001 86380 86390 1
538767 99538767 1001 86380 86390 1
538625 99538625 1001 86380 86390 1
538586 99538586 1001 86380 86390 1
538549 99538549 1001 86380 86390 1
538589 99538589 1001 86380 86390 1
538529 99538529 1001 86380 86390 1
538569 99538569 1001 86380 86390 1
538287 99538287 1001 86380 86390 1
538237 99538237 1001 86380 86390 1
538344 99538344 1001 86380 86390 1
538347 99538347 1001 86380 86390 1
538903 99538903 1001 86380 86390 1
538943 99538943 1001 86380 86390 1
538910 99538910 1001 86380 86390 1
539474 99539474 1001 86380 86390 1
539578 99539578 1001 86380 86390 1
539534 99539534 1001 86380 86390 1
539634 99539634 1001 86380 86390 1
539347 99539347 1001 86380 86390 1
539349 99539349 1001 86380 86390 1
539245 99539245 1001 86380 86390 1
539300 99539300 1001 86380 86390 1
539041 99539041 1001 86380 86390 1
539652 99539652 1001 86380 86390 1
539757 99539757 1001 86380 86390 1
540303 99540303 1001 86380 86390 1
540436 99540436 1001 86380 86390 1
540184 99540184 1001 86380 86390 1
540146 99540146 1001 86380 86390 1
540241 99540241 1001 86380 86390 1
540190 99540190 1001 86380 86390 1
540155 99540155 1001 86380 86390 1
540131 99540131 1001 86380 86390 1
540157 99540157 1001 86380 86390 1
540014 99540014 1001 86380 86390 1
539940 99539940 1001 86380 86390 1
539999 99539999 1001 86380 86390 1
540530 99540530 1001 86380 86390 1
540511 99540511 1001 86380 86390 1
540566 99540566 1001 86380 86390 1
540631 99540631 1001 86380 86390 1
541140 99541140 1001 86380 86390 1
541090 99541090 1001 86380 86390 1
541276 99541276 1001 86380 86390 1
541252 99541252 1001 86380 86390 1
540923 99540923 1001 86380 86390 1
541048 99541048 1001 86380 86390 1
540740 99540740 1001 86380 86390 1
540734 99540734 1001 86380 86390 1
540697 99540697 1001 86380 86390 1
541294 99541294 1001 86380 86390 1
541466 99541466 1001 86380 86390 1
542116 99542116 1001 86380 86390 1
541980 99541980 1001 86380 86390 1
541930 99541930 1001 86380 86390 1
541914 99541914 1001 86380 86390 1
541801 99541801 1001 86380 86390 1
541728 99541728 1001 86380 86390 1
541808 99541808 1001 86380 86390 1
541552 99541552 1001 86380 86390 1
541565 99541565 1001 86380 86390 1
541528 99541528 1001 86380 86390 1
541658 99541658 1001 86380 86390 1
541620 99541620 1001 86380 86390 1
541544 99541544 1001 86380 86390 1
541623 99541623 1001 86380 86390 1
541559 99541559 1001 86380 86390 1
541520 99541520 1001 86380 86390 1
542316 99542316 1001 86380 86390 1
542283 99542283 1001 86380 86390 1
542837 99542837 1001 86380 86390 1
542689 99542689 1001 86380 86390 1
542734 99542734 1001 86380 86390 1
542722 99542722 1001 86380 86390 1
542697 99542697 1001 86380 86390 1
542390 99542390 1001 86380 86390 1
542396 99542396 1001 86380 86390 1
542490 99542490 1001 86380 86390 1
542505 99542505 1001 86380 86390 1
543113 99543113 1001 86380 86390 1
542988 99542988 1001 86380 86390 1
543069 99543069 1001 86380 86390 1
543715 99543715 1001 86380 86390 1
543653 99543653 1001 86380 86390 1
543731 99543731 1001 86380 86390 1
543475 99543475 1001 86380 86390 1
543431 99543431 1001 86380 86390 1
543513 99543513 1001 86380 86390 1
543203 99543203 1001 86380 86390 1
543297 99543297 1001 86380 86390 1
543170 99543170 1001 86380 86390 1
543224 99543224 1001 86380 86390 1
543172 99543172 1001 86380 86390 1
543938 99543938 1001 86380 86390 1
543913 99543913 1001 86380 86390 1
544432 99544432 1001 86380 86390 1
544523 99544523 1001 86380 86390 1
544567 99544567 1001 86380 86390 1
544259 99544259 1001 86380 86390 1
544145 99544145 1001 86380 86390 1
544042 99544042 1001 86380 86390 1
544111 99544111 1001 86380 86390 1
544079 99544079 1001 86380 86390 1
544738 99544738 1001 86380 86390 1
544628 99544628 1001 86380 86390 1
544735 99544735 1001 86380 86390 1
427789 705 1001 34860 35217 1
517477 803 1002 57980 61562 1
520533 473 1001 52766 53065 1
520585 1044 1001 48881 49180 1
400012 99400012 1001 86380 86390 1
400110 99400110 1001 86380 86390 1
400309 99400309 1001 86380 86390 1
400370 99400370 1001 86380 86390 1
400518 99400518 1001 86380 86390 1
400583 99400583 1001 86380 86390 1
400657 99400657 1001 86380 86390 1
400666 99400666 1001 86380 86390 1
400727 99400727 1001 86380 86390 1
400772 99400772 1001 86380 86390 1
400859 99400859 1001 86380 86390 1
400861 99400861 1001 86380 86390 1
400981 99400981 1001 86380 86390 1
401132 99401132 1001 86380 86390 1
401179 99401179 1001 86380 86390 1
401268 99401268 1001 86380 86390 1
401320 99401320 1001 86380 86390 1
401794 99401794 1001 86380 86390 1
401879 99401879 1001 86380 86390 1
402015 99402015 1001 86380 86390 1
401986 99401986 1001 86380 86390 1
402142 99402142 1001 86380 86390 1
402093 99402093 1001 86380 86390 1
402422 99402422 1001 86380 86390 1
402436 99402436 1001 86380 86390 1
402410 99402410 1001 86380 86390 1
402524 99402524 1001 86380 86390 1
402567 99402567 1001 86380 86390 1
402546 99402546 1001 86380 86390 1
402678 99402678 1001 86380 86390 1
402877 99402877 1001 86380 86390 1
402835 99402835 1001 86380 86390 1
403196 99403196 1001 86380 86390 1
403312 99403312 1001 86380 86390 1
403250 99403250 1001 86380 86390 1
403490 99403490 1001 86380 86390 1
403597 99403597 1001 86380 86390 1
403600 99403600 1001 86380 86390 1
403624 99403624 1001 86380 86390 1
403719 99403719 1001 86380 86390 1
403731 99403731 1001 86380 86390 1
403710 99403710 1001 86380 86390 1
403855 99403855 1001 86380 86390 1
403961 99403961 1001 86380 86390 1
404092 99404092 1001 86380 86390 1
404097 99404097 1001 86380 86390 1
404300 99404300 1001 86380 86390 1
404419 99404419 1001 86380 86390 1
404974 99404974 1001 86380 86390 1
405003 99405003 1001 86380 86390 1
405164 99405164 1001 86380 86390 1
405242 99405242 1001 86380 86390 1
405401 99405401 1001 86380 86390 1
405646 99405646 1001 86380 86390 1
405725 99405725 1001 86380 86390 1
405753 99405753 1001 86380 86390 1
405733 99405733 1001 86380 86390 1
405972 99405972 1001 86380 86390 1
406063 99406063 1001 86380 86390 1
406064 99406064 1001 86380 86390 1
406084 99406084 1001 86380 86390 1
406381 99406381 1001 86380 86390 1
406339 99406339 1001 86380 86390 1
407362 99407362 1001 86380 86390 1
407557 99407557 1001 86380 86390 1
407574 99407574 1001 86380 86390 1
407697 99407697 1001 86380 86390 1
407882 99407882 1001 86380 86390 1
408350 99408350 1001 86380 86390 1
408317 99408317 1001 86380 86390 1
408584 99408584 1001 86380 86390 1
408712 99408712 1001 86380 86390 1
408933 99408933 1001 86380 86390 1
409105 99409105 1001 86380 86390 1
409341 99409341 1001 86380 86390 1
409375 99409375 1001 86380 86390 1
409742 99409742 1001 86380 86390 1
409738 99409738 1001 86380 86390 1
409838 99409838 1001 86380 86390 1
409863 99409863 1001 86380 86390 1
409893 99409893 1001 86380 86390 1
410108 99410108 1001 86380 86390 1
410299 99410299 1001 86380 86390 1
410323 99410323 1001 86380 86390 1
410438 99410438 1001 86380 86390 1
410458 99410458 1001 86380 86390 1
410668 99410668 1001 86380 86390 1
410904 99410904 1001 86380 86390 1
411229 99411229 1001 86380 86390 1
411371 99411371 1001 86380 86390 1
411433 99411433 1001 86380 86390 1
411448 99411448 1001 86380 86390 1
411574 99411574 1001 86380 86390 1
411928 99411928 1001 86380 86390 1
412055 99412055 1001 86380 86390 1
411999 99411999 1001 86380 86390 1
412105 99412105 1001 86380 86390 1
412109 99412109 1001 86380 86390 1
412231 99412231 1001 86380 86390 1
412279 99412279 1001 86380 86390 1
413326 99413326 1001 86380 86390 1
413307 99413307 1001 86380 86390 1
413440 99413440 1001 86380 86390 1
412907 99412907 1001 86380 86390 1
413112 99413112 1001 86380 86390 1
412979 99412979 1001 86380 86390 1
413113 99413113 1001 86380 86390 1
413126 99413126 1001 86380 86390 1
413235 99413235 1001 86380 86390 1
412950 99412950 1001 86380 86390 1
412861 99412861 1001 86380 86390 1
412659 99412659 1001 86380 86390 1
414093 99414093 1001 86380 86390 1
413839 99413839 1001 86380 86390 1
413875 99413875 1001 86380 86390 1
413751 99413751 1001 86380 86390 1
415076 99415076 1001 86380 86390 1
414739 99414739 1001 86380 86390 1
414826 99414826 1001 86380 86390 1
414600 99414600 1001 86380 86390 1
414701 99414701 1001 86380 86390 1
414274 99414274 1001 86380 86390 1
414386 99414386 1001 86380 86390 1
414237 99414237 1001 86380 86390 1
414371 99414371 1001 86380 86390 1
414312 99414312 1001 86380 86390 1
416889 99416889 1001 86380 86390 1
416592 99416592 1001 86380 86390 1
416817 99416817 1001 86380 86390 1
416607 99416607 1001 86380 86390 1
416359 99416359 1001 86380 86390 1
415860 99415860 1001 86380 86390 1
415861 99415861 1001 86380 86390 1
416086 99416086 1001 86380 86390 1
416062 99416062 1001 86380 86390 1
416024 99416024 1001 86380 86390 1
417163 99417163 1001 86380 86390 1
417353 99417353 1001 86380 86390 1
417150 99417150 1001 86380 86390 1
417034 99417034 1001 86380 86390 1
417470 99417470 1001 86380 86390 1
417494 99417494 1001 86380 86390 1
417441 99417441 1001 86380 86390 1
418460 99418460 1001 86380 86390 1
418638 99418638 1001 86380 86390 1
418659 99418659 1001 86380 86390 1
418493 99418493 1001 86380 86390 1
418688 99418688 1001 86380 86390 1
418691 99418691 1001 86380 86390 1
418077 99418077 1001 86380 86390 1
418221 99418221 1001 86380 86390 1
418394 99418394 1001 86380 86390 1
418258 99418258 1001 86380 86390 1
418323 99418323 1001 86380 86390 1
417634 99417634 1001 86380 86390 1
417967 99417967 1001 86380 86390 1
417674 99417674 1001 86380 86390 1
418959 99418959 1001 86380 86390 1
418920 99418920 1001 86380 86390 1
418837 99418837 1001 86380 86390 1
418926 99418926 1001 86380 86390 1
420199 99420199 1001 86380 86390 1
420205 99420205 1001 86380 86390 1
420296 99420296 1001 86380 86390 1
419906 99419906 1001 86380 86390 1
419297 99419297 1001 86380 86390 1
419576 99419576 1001 86380 86390 1
419217 99419217 1001 86380 86390 1
419365 99419365 1001 86380 86390 1
419310 99419310 1001 86380 86390 1
419284 99419284 1001 86380 86390 1
420618 99420618 1001 86380 86390 1
420789 99420789 1001 86380 86390 1
420775 99420775 1001 86380 86390 1
420817 99420817 1001 86380 86390 1
420629 99420629 1001 86380 86390 1
422117 99422117 1001 86380 86390 1
421926 99421926 1001 86380 86390 1
421476 99421476 1001 86380 86390 1
421267 99421267 1001 86380 86390 1
421515 99421515 1001 86380 86390 1
421647 99421647 1001 86380 86390 1
420949 99420949 1001 86380 86390 1
421197 99421197 1001 86380 86390 1
421138 99421138 1001 86380 86390 1
421139 99421139 1001 86380 86390 1
422394 99422394 1001 86380 86390 1
422397 99422397 1001 86380 86390 1
423626 99423626 1001 86380 86390 1
423680 99423680 1001 86380 86390 1
423684 99423684 1001 86380 86390 1
423493 99423493 1001 86380 86390 1
423350 99423350 1001 86380 86390 1
423664 99423664 1001 86380 86390 1
423540 99423540 1001 86380 86390 1
423108 99423108 1001 86380 86390 1
423127 99423127 1001 86380 86390 1
423111 99423111 1001 86380 86390 1
423135 99423135 1001 86380 86390 1
422989 99422989 1001 86380 86390 1
422678 99422678 1001 86380 86390 1
422723 99422723 1001 86380 86390 1
422762 99422762 1001 86380 86390 1
423820 99423820 1001 86380 86390 1
424024 99424024 1001 86380 86390 1
423780 99423780 1001 86380 86390 1
423978 99423978 1001 86380 86390 1
425032 99425032 1001 86380 86390 1
425339 99425339 1001 86380 86390 1
425315 99425315 1001 86380 86390 1
424709 99424709 1001 86380 86390 1
424646 99424646 1001 86380 86390 1
424938 99424938 1001 86380 86390 1
424223 99424223 1001 86380 86390 1
424373 99424373 1001 86380 86390 1
425776 99425776 1001 86380 86390 1
425703 99425703 1001 86380 86390 1
425823 99425823 1001 86380 86390 1
426769 99426769 1001 86380 86390 1
427068 99427068 1001 86380 86390 1
426781 99426781 1001 86380 86390 1
426999 99426999 1001 86380 86390 1
426839 99426839 1001 86380 86390 1
426425 99426425 1001 86380 86390 1
426526 99426526 1001 86380 86390 1
426681 99426681 1001 86380 86390 1
426392 99426392 1001 86380 86390 1
426573 99426573 1001 86380 86390 1
426213 99426213 1001 86380 86390 1
427518 99427518 1001 86380 86390 1
427403 99427403 1001 86380 86390 1
428672 99428672 1001 86380 86390 1
428065 99428065 1001 86380 86390 1
427955 99427955 1001 86380 86390 1
428179 99428179 1001 86380 86390 1
427783 99427783 1001 86380 86390 1
427569 99427569 1001 86380 86390 1
427848 99427848 1001 86380 86390 1
429071 99429071 1001 86380 86390 1
428953 99428953 1001 86380 86390 1
429010 99429010 1001 86380 86390 1
428982 99428982 1001 86380 86390 1
429148 99429148 1001 86380 86390 1
430239 99430239 1001 86380 86390 1
429664 99429664 1001 86380 86390 1
429832 99429832 1001 86380 86390 1
429623 99429623 1001 86380 86390 1
429202 99429202 1001 86380 86390 1
429453 99429453 1001 86380 86390 1
430434 99430434 1001 86380 86390 1
430446 99430446 1001 86380 86390 1
430595 99430595 1001 86380 86390 1
430596 99430596 1001 86380 86390 1
430393 99430393 1001 86380 86390 1
431922 99431922 1001 86380 86390 1
431876 99431876 1001 86380 86390 1
431286 99431286 1001 86380 86390 1
431376 99431376 1001 86380 86390 1
431318 99431318 1001 86380 86390 1
431370 99431370 1001 86380 86390 1
431371 99431371 1001 86380 86390 1
431644 99431644 1001 86380 86390 1
431122 99431122 1001 86380 86390 1
430950 99430950 1001 86380 86390 1
431007 99431007 1001 86380 86390 1
431245 99431245 1001 86380 86390 1
430952 99430952 1001 86380 86390 1
431249 99431249 1001 86380 86390 1
431165 99431165 1001 86380 86390 1
431057 99431057 1001 86380 86390 1
430945 99430945 1001 86380 86390 1
432443 99432443 1001 86380 86390 1
433670 99433670 1001 86380 86390 1
433492 99433492 1001 86380 86390 1
433503 99433503 1001 86380 86390 1
433358 99433358 1001 86380 86390 1
433336 99433336 1001 86380 86390 1
433050 99433050 1001 86380 86390 1
433021 99433021 1001 86380 86390 1
433196 99433196 1001 86380 86390 1
432954 99432954 1001 86380 86390 1
433307 99433307 1001 86380 86390 1
433132 99433132 1001 86380 86390 1
432581 99432581 1001 86380 86390 1
432585 99432585 1001 86380 86390 1
432866 99432866 1001 86380 86390 1
432788 99432788 1001 86380 86390 1
433913 99433913 1001 86380 86390 1
433968 99433968 1001 86380 86390 1
433820 99433820 1001 86380 86390 1
433841 99433841 1001 86380 86390 1
434131 99434131 1001 86380 86390 1
433910 99433910 1001 86380 86390 1
435179 99435179 1001 86380 86390 1
435311 99435311 1001 86380 86390 1
434817 99434817 1001 86380 86390 1
434681 99434681 1001 86380 86390 1
434826 99434826 1001 86380 86390 1
434741 99434741 1001 86380 86390 1
434691 99434691 1001 86380 86390 1
434668 99434668 1001 86380 86390 1
434671 99434671 1001 86380 86390 1
434343 99434343 1001 86380 86390 1
434290 99434290 1001 86380 86390 1
434571 99434571 1001 86380 86390 1
434389 99434389 1001 86380 86390 1
434313 99434313 1001 86380 86390 1
435457 99435457 1001 86380 86390 1
435495 99435495 1001 86380 86390 1
437032 99437032 1001 86380 86390 1
436843 99436843 1001 86380 86390 1
436847 99436847 1001 86380 86390 1
436752 99436752 1001 86380 86390 1
436456 99436456 1001 86380 86390 1
437186 99437186 1001 86380 86390 1
300669 99300669 1001 86380 86390 1
300540 99300540 1001 86380 86390 1
300659 99300659 1001 86380 86390 1
300329 99300329 1001 86380 86390 1
300439 99300439 1001 86380 86390 1
300378 99300378 1001 86380 86390 1
300199 99300199 1001 86380 86390 1
300920 99300920 1001 86380 86390 1
300883 99300883 1001 86380 86390 1
300769 99300769 1001 86380 86390 1
300932 99300932 1001 86380 86390 1
301375 99301375 1001 86380 86390 1
301365 99301365 1001 86380 86390 1
301368 99301368 1001 86380 86390 1
301395 99301395 1001 86380 86390 1
301501 99301501 1001 86380 86390 1
301372 99301372 1001 86380 86390 1
301451 99301451 1001 86380 86390 1
301171 99301171 1001 86380 86390 1
301262 99301262 1001 86380 86390 1
301343 99301343 1001 86380 86390 1
300961 99300961 1001 86380 86390 1
301066 99301066 1001 86380 86390 1
301074 99301074 1001 86380 86390 1
301631 99301631 1001 86380 86390 1
301593 99301593 1001 86380 86390 1
301626 99301626 1001 86380 86390 1
302294 99302294 1001 86380 86390 1
302195 99302195 1001 86380 86390 1
302362 99302362 1001 86380 86390 1
302364 99302364 1001 86380 86390 1
302370 99302370 1001 86380 86390 1
302251 99302251 1001 86380 86390 1
301853 99301853 1001 86380 86390 1
301964 99301964 1001 86380 86390 1
301874 99301874 1001 86380 86390 1
301927 99301927 1001 86380 86390 1
302417 99302417 1001 86380 86390 1
303078 99303078 1001 86380 86390 1
303042 99303042 1001 86380 86390 1
303033 99303033 1001 86380 86390 1
303087 99303087 1001 86380 86390 1
303113 99303113 1001 86380 86390 1
303129 99303129 1001 86380 86390 1
302911 99302911 1001 86380 86390 1
302968 99302968 1001 86380 86390 1
302603 99302603 1001 86380 86390 1
302746 99302746 1001 86380 86390 1
302748 99302748 1001 86380 86390 1
303256 99303256 1001 86380 86390 1
303376 99303376 1001 86380 86390 1
303855 99303855 1001 86380 86390 1
303857 99303857 1001 86380 86390 1
303965 99303965 1001 86380 86390 1
303752 99303752 1001 86380 86390 1
303664 99303664 1001 86380 86390 1
303626 99303626 1001 86380 86390 1
303743 99303743 1001 86380 86390 1
303810 99303810 1001 86380 86390 1
303720 99303720 1001 86380 86390 1
303418 99303418 1001 86380 86390 1
303541 99303541 1001 86380 86390 1
304043 99304043 1001 86380 86390 1
304110 99304110 1001 86380 86390 1
304690 99304690 1001 86380 86390 1
304460 99304460 1001 86380 86390 1
304569 99304569 1001 86380 86390 1
304634 99304634 1001 86380 86390 1
304559 99304559 1001 86380 86390 1
304653 99304653 1001 86380 86390 1
304319 99304319 1001 86380 86390 1
304400 99304400 1001 86380 86390 1
304312 99304312 1001 86380 86390 1
304364 99304364 1001 86380 86390 1
304261 99304261 1001 86380 86390 1
304365 99304365 1001 86380 86390 1
304379 99304379 1001 86380 86390 1
304934 99304934 1001 86380 86390 1
304973 99304973 1001 86380 86390 1
304954 99304954 1001 86380 86390 1
305008 99305008 1001 86380 86390 1
305562 99305562 1001 86380 86390 1
305499 99305499 1001 86380 86390 1
305672 99305672 1001 86380 86390 1
305645 99305645 1001 86380 86390 1
305608 99305608 1001 86380 86390 1
305389 99305389 1001 86380 86390 1
305394 99305394 1001 86380 86390 1
305422 99305422 1001 86380 86390 1
305320 99305320 1001 86380 86390 1
305333 99305333 1001 86380 86390 1
305360 99305360 1001 86380 86390 1
305066 99305066 1001 86380 86390 1
305146 99305146 1001 86380 86390 1
305134 99305134 1001 86380 86390 1
305215 99305215 1001 86380 86390 1
305268 99305268 1001 86380 86390 1
305245 99305245 1001 86380 86390 1
500040 99500040 1001 86380 86390 1
500033 99500033 1001 86380 86390 1
500739 99500739 1001 86380 86390 1
500714 99500714 1001 86380 86390 1
500491 99500491 1001 86380 86390 1
500475 99500475 1001 86380 86390 1
500213 99500213 1001 86380 86390 1
500889 99500889 1001 86380 86390 1
500988 99500988 1001 86380 86390 1
501638 99501638 1001 86380 86390 1
501611 99501611 1001 86380 86390 1
501290 99501290 1001 86380 86390 1
501085 99501085 1001 86380 86390 1
501079 99501079 1001 86380 86390 1
501030 99501030 1001 86380 86390 1
501679 99501679 1001 86380 86390 1
501671 99501671 1001 86380 86390 1
501660 99501660 1001 86380 86390 1
502396 99502396 1001 86380 86390 1
502269 99502269 1001 86380 86390 1
502222 99502222 1001 86380 86390 1
502086 99502086 1001 86380 86390 1
502152 99502152 1001 86380 86390 1
501914 99501914 1001 86380 86390 1
501916 99501916 1001 86380 86390 1
502048 99502048 1001 86380 86390 1
501893 99501893 1001 86380 86390 1
502503 99502503 1001 86380 86390 1
502521 99502521 1001 86380 86390 1
502497 99502497 1001 86380 86390 1
502616 99502616 1001 86380 86390 1
503257 99503257 1001 86380 86390 1
503269 99503269 1001 86380 86390 1
503182 99503182 1001 86380 86390 1
503223 99503223 1001 86380 86390 1
503198 99503198 1001 86380 86390 1
503224 99503224 1001 86380 86390 1
502905 99502905 1001 86380 86390 1
503063 99503063 1001 86380 86390 1
502881 99502881 1001 86380 86390 1
503038 99503038 1001 86380 86390 1
502976 99502976 1001 86380 86390 1
503054 99503054 1001 86380 86390 1
503016 99503016 1001 86380 86390 1
502941 99502941 1001 86380 86390 1
502827 99502827 1001 86380 86390 1
502828 99502828 1001 86380 86390 1
502764 99502764 1001 86380 86390 1
502790 99502790 1001 86380 86390 1
502743 99502743 1001 86380 86390 1
502783 99502783 1001 86380 86390 1
503408 99503408 1001 86380 86390 1
503372 99503372 1001 86380 86390 1
503415 99503415 1001 86380 86390 1
503378 99503378 1001 86380 86390 1
504055 99504055 1001 86380 86390 1
504086 99504086 1001 86380 86390 1
503993 99503993 1001 86380 86390 1
504045 99504045 1001 86380 86390 1
503981 99503981 1001 86380 86390 1
503718 99503718 1001 86380 86390 1
503842 99503842 1001 86380 86390 1
503511 99503511 1001 86380 86390 1
503563 99503563 1001 86380 86390 1
503512 99503512 1001 86380 86390 1
503578 99503578 1001 86380 86390 1
503582 99503582 1001 86380 86390 1
503558 99503558 1001 86380 86390 1
504141 99504141 1001 86380 86390 1
504156 99504156 1001 86380 86390 1
504306 99504306 1001 86380 86390 1
504893 99504893 1001 86380 86390 1
504909 99504909 1001 86380 86390 1
504753 99504753 1001 86380 86390 1
504887 99504887 1001 86380 86390 1
504810 99504810 1001 86380 86390 1
504836 99504836 1001 86380 86390 1
504598 99504598 1001 86380 86390 1
504612 99504612 1001 86380 86390 1
504704 99504704 1001 86380 86390 1
504576 99504576 1001 86380 86390 1
504481 99504481 1001 86380 86390 1
504394 99504394 1001 86380 86390 1
504384 99504384 1001 86380 86390 1
504501 99504501 1001 86380 86390 1
504957 99504957 1001 86380 86390 1
504947 99504947 1001 86380 86390 1
505066 99505066 1001 86380 86390 1
504949 99504949 1001 86380 86390 1
504977 99504977 1001 86380 86390 1
505147 99505147 1001 86380 86390 1
505580 99505580 1001 86380 86390 1
505628 99505628 1001 86380 86390 1
505409 99505409 1001 86380 86390 1
505479 99505479 1001 86380 86390 1
505210 99505210 1001 86380 86390 1
505187 99505187 1001 86380 86390 1
505343 99505343 1001 86380 86390 1
505833 99505833 1001 86380 86390 1
505946 99505946 1001 86380 86390 1
506429 99506429 1001 86380 86390 1
506490 99506490 1001 86380 86390 1
506467 99506467 1001 86380 86390 1
506328 99506328 1001 86380 86390 1
506380 99506380 1001 86380 86390 1
506206 99506206 1001 86380 86390 1
506066 99506066 1001 86380 86390 1
506173 99506173 1001 86380 86390 1
506623 99506623 1001 86380 86390 1
506741 99506741 1001 86380 86390 1
506678 99506678 1001 86380 86390 1
506667 99506667 1001 86380 86390 1
506604 99506604 1001 86380 86390 1
506695 99506695 1001 86380 86390 1
507231 99507231 1001 86380 86390 1
507283 99507283 1001 86380 86390 1
507239 99507239 1001 86380 86390 1
507292 99507292 1001 86380 86390 1
507101 99507101 1001 86380 86390 1
507194 99507194 1001 86380 86390 1
506905 99506905 1001 86380 86390 1
506913 99506913 1001 86380 86390 1
507449 99507449 1001 86380 86390 1
508231 99508231 1001 86380 86390 1
508168 99508168 1001 86380 86390 1
508238 99508238 1001 86380 86390 1
508131 99508131 1001 86380 86390 1
508043 99508043 1001 86380 86390 1
507992 99507992 1001 86380 86390 1
507876 99507876 1001 86380 86390 1
508007 99508007 1001 86380 86390 1
507684 99507684 1001 86380 86390 1
507740 99507740 1001 86380 86390 1
507676 99507676 1001 86380 86390 1
507833 99507833 1001 86380 86390 1
508342 99508342 1001 86380 86390 1
508449 99508449 1001 86380 86390 1
508398 99508398 1001 86380 86390 1
508255 99508255 1001 86380 86390 1
509048 99509048 1001 86380 86390 1
508805 99508805 1001 86380 86390 1
508786 99508786 1001 86380 86390 1
508514 99508514 1001 86380 86390 1
508553 99508553 1001 86380 86390 1
509149 99509149 1001 86380 86390 1
509126 99509126 1001 86380 86390 1
509168 99509168 1001 86380 86390 1
509233 99509233 1001 86380 86390 1
509262 99509262 1001 86380 86390 1
509093 99509093 1001 86380 86390 1
509265 99509265 1001 86380 86390 1
509749 99509749 1001 86380 86390 1
509802 99509802 1001 86380 86390 1
509674 99509674 1001 86380 86390 1
509438 99509438 1001 86380 86390 1
509350 99509350 1001 86380 86390 1
509327 99509327 1001 86380 86390 1
509914 99509914 1001 86380 86390 1
510019 99510019 1001 86380 86390 1
510049 99510049 1001 86380 86390 1
510725 99510725 1001 86380 86390 1
510642 99510642 1001 86380 86390 1
510643 99510643 1001 86380 86390 1
510708 99510708 1001 86380 86390 1
510582 99510582 1001 86380 86390 1
510688 99510688 1001 86380 86390 1
510512 99510512 1001 86380 86390 1
510332 99510332 1001 86380 86390 1
510502 99510502 1001 86380 86390 1
510155 99510155 1001 86380 86390 1
510129 99510129 1001 86380 86390 1
510868 99510868 1001 86380 86390 1
510926 99510926 1001 86380 86390 1
511521 99511521 1001 86380 86390 1
511457 99511457 1001 86380 86390 1
511245 99511245 1001 86380 86390 1
511340 99511340 1001 86380 86390 1
511185 99511185 1001 86380 86390 1
511329 99511329 1001 86380 86390 1
511152 99511152 1001 86380 86390 1
510946 99510946 1001 86380 86390 1
510938 99510938 1001 86380 86390 1
511004 99511004 1001 86380 86390 1
511085 99511085 1001 86380 86390 1
511060 99511060 1001 86380 86390 1
511719 99511719 1001 86380 86390 1
511707 99511707 1001 86380 86390 1
511735 99511735 1001 86380 86390 1
512329 99512329 1001 86380 86390 1
512345 99512345 1001 86380 86390 1
512269 99512269 1001 86380 86390 1
512048 99512048 1001 86380 86390 1
512119 99512119 1001 86380 86390 1
511762 99511762 1001 86380 86390 1
511910 99511910 1001 86380 86390 1
511950 99511950 1001 86380 86390 1
512483 99512483 1001 86380 86390 1
512423 99512423 1001 86380 86390 1
512465 99512465 1001 86380 86390 1
512427 99512427 1001 86380 86390 1
513078 99513078 1001 86380 86390 1
513122 99513122 1001 86380 86390 1
513071 99513071 1001 86380 86390 1
513197 99513197 1001 86380 86390 1
513089 99513089 1001 86380 86390 1
512858 99512858 1001 86380 86390 1
512991 99512991 1001 86380 86390 1
512878 99512878 1001 86380 86390 1
512960 99512960 1001 86380 86390 1
512610 99512610 1001 86380 86390 1
512677 99512677 1001 86380 86390 1
512643 99512643 1001 86380 86390 1
513347 99513347 1001 86380 86390 1
513271 99513271 1001 86380 86390 1
513362 99513362 1001 86380 86390 1
513311 99513311 1001 86380 86390 1
513300 99513300 1001 86380 86390 1
513237 99513237 1001 86380 86390 1
513290 99513290 1001 86380 86390 1
514002 99514002 1001 86380 86390 1
513907 99513907 1001 86380 86390 1
513882 99513882 1001 86380 86390 1
513819 99513819 1001 86380 86390 1
513807 99513807 1001 86380 86390 1
513681 99513681 1001 86380 86390 1
513486 99513486 1001 86380 86390 1
513500 99513500 1001 86380 86390 1
514112 99514112 1001 86380 86390 1
514781 99514781 1001 86380 86390 1
514771 99514771 1001 86380 86390 1
514668 99514668 1001 86380 86390 1
514773 99514773 1001 86380 86390 1
514674 99514674 1001 86380 86390 1
514793 99514793 1001 86380 86390 1
514476 99514476 1001 86380 86390 1
514504 99514504 1001 86380 86390 1
514435 99514435 1001 86380 86390 1
514411 99514411 1001 86380 86390 1
514424 99514424 1001 86380 86390 1
515038 99515038 1001 86380 86390 1
514937 99514937 1001 86380 86390 1
514980 99514980 1001 86380 86390 1
515574 99515574 1001 86380 86390 1
515587 99515587 1001 86380 86390 1
515575 99515575 1001 86380 86390 1
515489 99515489 1001 86380 86390 1
515502 99515502 1001 86380 86390 1
515294 99515294 1001 86380 86390 1
515079 99515079 1001 86380 86390 1
515188 99515188 1001 86380 86390 1
515839 99515839 1001 86380 86390 1
515852 99515852 1001 86380 86390 1
515833 99515833 1001 86380 86390 1
515886 99515886 1001 86380 86390 1
516422 99516422 1001 86380 86390 1
516378 99516378 1001 86380 86390 1
516201 99516201 1001 86380 86390 1
516219 99516219 1001 86380 86390 1
516147 99516147 1001 86380 86390 1
515992 99515992 1001 86380 86390 1
516534 99516534 1001 86380 86390 1
516693 99516693 1001 86380 86390 1
516695 99516695 1001 86380 86390 1
516709 99516709 1001 86380 86390 1
516620 99516620 1001 86380 86390 1
516633 99516633 1001 86380 86390 1
517249 99517249 1001 86380 86390 1
517160 99517160 1001 86380 86390 1
517328 99517328 1001 86380 86390 1
517166 99517166 1001 86380 86390 1
517192 99517192 1001 86380 86390 1
517329 99517329 1001 86380 86390 1
517130 99517130 1001 86380 86390 1
517101 99517101 1001 86380 86390 1
516885 99516885 1001 86380 86390 1
516834 99516834 1001 86380 86390 1
516823 99516823 1001 86380 86390 1
516914 99516914 1001 86380 86390 1
516851 99516851 1001 86380 86390 1
517541 99517541 1001 86380 86390 1
517348 99517348 1001 86380 86390 1
517388 99517388 1001 86380 86390 1
517415 99517415 1001 86380 86390 1
517484 99517484 1001 86380 86390 1
518024 99518024 1001 86380 86390 1
518093 99518093 1001 86380 86390 1
517931 99517931 1001 86380 86390 1
517763 99517763 1001 86380 86390 1
517751 99517751 1001 86380 86390 1
517882 99517882 1001 86380 86390 1
517886 99517886 1001 86380 86390 1
517836 99517836 1001 86380 86390 1
517877 99517877 1001 86380 86390 1
517709 99517709 1001 86380 86390 1
518305 99518305 1001 86380 86390 1
518267 99518267 1001 86380 86390 1
518273 99518273 1001 86380 86390 1
518939 99518939 1001 86380 86390 1
518862 99518862 1001 86380 86390 1
518914 99518914 1001 86380 86390 1
518923 99518923 1001 86380 86390 1
518629 99518629 1001 86380 86390 1
518707 99518707 1001 86380 86390 1
518656 99518656 1001 86380 86390 1
518695 99518695 1001 86380 86390 1
519143 99519143 1001 86380 86390 1
519737 99519737 1001 86380 86390 1
519727 99519727 1001 86380 86390 1
519691 99519691 1001 86380 86390 1
519732 99519732 1001 86380 86390 1
519798 99519798 1001 86380 86390 1
519630 99519630 1001 86380 86390 1
519682 99519682 1001 86380 86390 1
519454 99519454 1001 86380 86390 1
519522 99519522 1001 86380 86390 1
519601 99519601 1001 86380 86390 1
519498 99519498 1001 86380 86390 1
519515 99519515 1001 86380 86390 1
519401 99519401 1001 86380 86390 1
519291 99519291 1001 86380 86390 1
519304 99519304 1001 86380 86390 1
519335 99519335 1001 86380 86390 1
520017 99520017 1001 86380 86390 1
519927 99519927 1001 86380 86390 1
520539 99520539 1001 86380 86390 1
520438 99520438 1001 86380 86390 1
520615 99520615 1001 86380 86390 1
520536 99520536 1001 86380 86390 1
520391 99520391 1001 86380 86390 1
520430 99520430 1001 86380 86390 1
520239 99520239 1001 86380 86390 1
520369 99520369 1001 86380 86390 1
520110 99520110 1001 86380 86390 1
520051 99520051 1001 86380 86390 1
520077 99520077 1001 86380 86390 1
520052 99520052 1001 86380 86390 1
520160 99520160 1001 86380 86390 1
520769 99520769 1001 86380 86390 1
520834 99520834 1001 86380 86390 1
521265 99521265 1001 86380 86390 1
521382 99521382 1001 86380 86390 1
521298 99521298 1001 86380 86390 1
521223 99521223 1001 86380 86390 1
521137 99521137 1001 86380 86390 1
521233 99521233 1001 86380 86390 1
521001 99521001 1001 86380 86390 1
520907 99520907 1001 86380 86390 1
521637 99521637 1001 86380 86390 1
521522 99521522 1001 86380 86390 1
521487 99521487 1001 86380 86390 1
522216 99522216 1001 86380 86390 1
522126 99522126 1001 86380 86390 1
522243 99522243 1001 86380 86390 1
522168 99522168 1001 86380 86390 1
522133 99522133 1001 86380 86390 1
522159 99522159 1001 86380 86390 1
522228 99522228 1001 86380 86390 1
522050 99522050 1001 86380 86390 1
522076 99522076 1001 86380 86390 1
521909 99521909 1001 86380 86390 1
522030 99522030 1001 86380 86390 1
521710 99521710 1001 86380 86390 1
521775 99521775 1001 86380 86390 1
521842 99521842 1001 86380 86390 1
521805 99521805 1001 86380 86390 1
521689 99521689 1001 86380 86390 1
521794 99521794 1001 86380 86390 1
522315 99522315 1001 86380 86390 1
522428 99522428 1001 86380 86390 1
522980 99522980 1001 86380 86390 1
523059 99523059 1001 86380 86390 1
522862 99522862 1001 86380 86390 1
522751 99522751 1001 86380 86390 1
522504 99522504 1001 86380 86390 1
523881 99523881 1001 86380 86390 1
523871 99523871 1001 86380 86390 1
523888 99523888 1001 86380 86390 1
523705 99523705 1001 86380 86390 1
523680 99523680 1001 86380 86390 1
523551 99523551 1001 86380 86390 1
523414 99523414 1001 86380 86390 1
523506 99523506 1001 86380 86390 1
523433 99523433 1001 86380 86390 1
523369 99523369 1001 86380 86390 1
523343 99523343 1001 86380 86390 1
523448 99523448 1001 86380 86390 1
523397 99523397 1001 86380 86390 1
523336 99523336 1001 86380 86390 1
524125 99524125 1001 86380 86390 1
523979 99523979 1001 86380 86390 1
524662 99524662 1001 86380 86390 1
524586 99524586 1001 86380 86390 1
524462 99524462 1001 86380 86390 1
524492 99524492 1001 86380 86390 1
524544 99524544 1001 86380 86390 1
524559 99524559 1001 86380 86390 1
524368 99524368 1001 86380 86390 1
524281 99524281 1001 86380 86390 1
524219 99524219 1001 86380 86390 1
524194 99524194 1001 86380 86390 1
524156 99524156 1001 86380 86390 1
524222 99524222 1001 86380 86390 1
524949 99524949 1001 86380 86390 1
524847 99524847 1001 86380 86390 1
524784 99524784 1001 86380 86390 1
524812 99524812 1001 86380 86390 1
524825 99524825 1001 86380 86390 1
524773 99524773 1001 86380 86390 1
524802 99524802 1001 86380 86390 1
524816 99524816 1001 86380 86390 1
524843 99524843 1001 86380 86390 1
525473 99525473 1001 86380 86390 1
525500 99525500 1001 86380 86390 1
525454 99525454 1001 86380 86390 1
525233 99525233 1001 86380 86390 1
525247 99525247 1001 86380 86390 1
525021 99525021 1001 86380 86390 1
525010 99525010 1001 86380 86390 1
525065 99525065 1001 86380 86390 1
525702 99525702 1001 86380 86390 1
525744 99525744 1001 86380 86390 1
525774 99525774 1001 86380 86390 1
526256 99526256 1001 86380 86390 1
526311 99526311 1001 86380 86390 1
526368 99526368 1001 86380 86390 1
526227 99526227 1001 86380 86390 1
526077 99526077 1001 86380 86390 1
526208 99526208 1001 86380 86390 1
526030 99526030 1001 86380 86390 1
526097 99526097 1001 86380 86390 1
525997 99525997 1001 86380 86390 1
525896 99525896 1001 86380 86390 1
526615 99526615 1001 86380 86390 1
526612 99526612 1001 86380 86390 1
527061 99527061 1001 86380 86390 1
527075 99527075 1001 86380 86390 1
527167 99527167 1001 86380 86390 1
527210 99527210 1001 86380 86390 1
526851 99526851 1001 86380 86390 1
526962 99526962 1001 86380 86390 1
526991 99526991 1001 86380 86390 1
526775 99526775 1001 86380 86390 1
526662 99526662 1001 86380 86390 1
527428 99527428 1001 86380 86390 1
527422 99527422 1001 86380 86390 1
527412 99527412 1001 86380 86390 1
527938 99527938 1001 86380 86390 1
527998 99527998 1001 86380 86390 1
527730 99527730 1001 86380 86390 1
527822 99527822 1001 86380 86390 1
527746 99527746 1001 86380 86390 1
527854 99527854 1001 86380 86390 1
527612 99527612 1001 86380 86390 1
527593 99527593 1001 86380 86390 1
528164 99528164 1001 86380 86390 1
528169 99528169 1001 86380 86390 1
528183 99528183 1001 86380 86390 1
528094 99528094 1001 86380 86390 1
528266 99528266 1001 86380 86390 1
528851 99528851 1001 86380 86390 1
528855 99528855 1001 86380 86390 1
528878 99528878 1001 86380 86390 1
528728 99528728 1001 86380 86390 1
528795 99528795 1001 86380 86390 1
528657 99528657 1001 86380 86390 1
528528 99528528 1001 86380 86390 1
528634 99528634 1001 86380 86390 1
528558 99528558 1001 86380 86390 1
528548 99528548 1001 86380 86390 1
528524 99528524 1001 86380 86390 1
528513 99528513 1001 86380 86390 1
528643 99528643 1001 86380 86390 1
528307 99528307 1001 86380 86390 1
528386 99528386 1001 86380 86390 1
528414 99528414 1001 86380 86390 1
528366 99528366 1001 86380 86390 1
528328 99528328 1001 86380 86390 1
528982 99528982 1001 86380 86390 1
529085 99529085 1001 86380 86390 1
529724 99529724 1001 86380 86390 1
529550 99529550 1001 86380 86390 1
529668 99529668 1001 86380 86390 1
529569 99529569 1001 86380 86390 1
529407 99529407 1001 86380 86390 1
529400 99529400 1001 86380 86390 1
529455 99529455 1001 86380 86390 1
529187 99529187 1001 86380 86390 1
529117 99529117 1001 86380 86390 1
529261 99529261 1001 86380 86390 1
529287 99529287 1001 86380 86390 1
529854 99529854 1001 86380 86390 1
529752 99529752 1001 86380 86390 1
529869 99529869 1001 86380 86390 1
529882 99529882 1001 86380 86390 1
529863 99529863 1001 86380 86390 1
529905 99529905 1001 86380 86390 1
530362 99530362 1001 86380 86390 1
530510 99530510 1001 86380 86390 1
530498 99530498 1001 86380 86390 1
530499 99530499 1001 86380 86390 1
530397 99530397 1001 86380 86390 1
530154 99530154 1001 86380 86390 1
530164 99530164 1001 86380 86390 1
530178 99530178 1001 86380 86390 1
530165 99530165 1001 86380 86390 1
530660 99530660 1001 86380 86390 1
530738 99530738 1001 86380 86390 1
530569 99530569 1001 86380 86390 1
531279 99531279 1001 86380 86390 1
531305 99531305 1001 86380 86390 1
531177 99531177 1001 86380 86390 1
531207 99531207 1001 86380 86390 1
530989 99530989 1001 86380 86390 1
530836 99530836 1001 86380 86390 1
531403 99531403 1001 86380 86390 1
531393 99531393 1001 86380 86390 1
531487 99531487 1001 86380 86390 1
531464 99531464 1001 86380 86390 1
532053 99532053 1001 86380 86390 1
532094 99532094 1001 86380 86390 1
532030 99532030 1001 86380 86390 1
532060 99532060 1001 86380 86390 1
531977 99531977 1001 86380 86390 1
531755 99531755 1001 86380 86390 1
531592 99531592 1001 86380 86390 1
531710 99531710 1001 86380 86390 1
531789 99531789 1001 86380 86390 1
531701 99531701 1001 86380 86390 1
532220 99532220 1001 86380 86390 1
532274 99532274 1001 86380 86390 1
532326 99532326 1001 86380 86390 1
532405 99532405 1001 86380 86390 1
532279 99532279 1001 86380 86390 1
532909 99532909 1001 86380 86390 1
532977 99532977 1001 86380 86390 1
533022 99533022 1001 86380 86390 1
532723 99532723 1001 86380 86390 1
532779 99532779 1001 86380 86390 1
532719 99532719 1001 86380 86390 1
532683 99532683 1001 86380 86390 1
532774 99532774 1001 86380 86390 1
532593 99532593 1001 86380 86390 1
532529 99532529 1001 86380 86390 1
532598 99532598 1001 86380 86390 1
532484 99532484 1001 86380 86390 1
532613 99532613 1001 86380 86390 1
532539 99532539 1001 86380 86390 1
533199 99533199 1001 86380 86390 1
533088 99533088 1001 86380 86390 1
533127 99533127 1001 86380 86390 1
533748 99533748 1001 86380 86390 1
533661 99533661 1001 86380 86390 1
533777 99533777 1001 86380 86390 1
533848 99533848 1001 86380 86390 1
533477 99533477 1001 86380 86390 1
533520 99533520 1001 86380 86390 1
533574 99533574 1001 86380 86390 1
533372 99533372 1001 86380 86390 1
533923 99533923 1001 86380 86390 1
534027 99534027 1001 86380 86390 1
533878 99533878 1001 86380 86390 1
533906 99533906 1001 86380 86390 1
534544 99534544 1001 86380 86390 1
534661 99534661 1001 86380 86390 1
534237 99534237 1001 86380 86390 1
534264 99534264 1001 86380 86390 1
534136 99534136 1001 86380 86390 1
534139 99534139 1001 86380 86390 1
534785 99534785 1001 86380 86390 1
534687 99534687 1001 86380 86390 1
534885 99534885 1001 86380 86390 1
535510 99535510 1001 86380 86390 1
535468 99535468 1001 86380 86390 1
535193 99535193 1001 86380 86390 1
534984 99534984 1001 86380 86390 1
535075 99535075 1001 86380 86390 1
535630 99535630 1001 86380 86390 1
536147 99536147 1001 86380 86390 1
536213 99536213 1001 86380 86390 1
536318 99536318 1001 86380 86390 1
536242 99536242 1001 86380 86390 1
536322 99536322 1001 86380 86390 1
536095 99536095 1001 86380 86390 1
536121 99536121 1001 86380 86390 1
536044 99536044 1001 86380 86390 1
535983 99535983 1001 86380 86390 1
535999 99535999 1001 86380 86390 1
535822 99535822 1001 86380 86390 1
535762 99535762 1001 86380 86390 1
535842 99535842 1001 86380 86390 1
535855 99535855 1001 86380 86390 1
535843 99535843 1001 86380 86390 1
536517 99536517 1001 86380 86390 1
536510 99536510 1001 86380 86390 1
536971 99536971 1001 86380 86390 1
537015 99537015 1001 86380 86390 1
537097 99537097 1001 86380 86390 1
537158 99537158 1001 86380 86390 1
537124 99537124 1001 86380 86390 1
536934 99536934 1001 86380 86390 1
536884 99536884 1001 86380 86390 1
536874 99536874 1001 86380 86390 1
536548 99536548 1001 86380 86390 1
536668 99536668 1001 86380 86390 1
536566 99536566 1001 86380 86390 1
537225 99537225 1001 86380 86390 1
537238 99537238 1001 86380 86390 1
537265 99537265 1001 86380 86390 1
537190 99537190 1001 86380 86390 1
537320 99537320 1001 86380 86390 1
537164 99537164 1001 86380 86390 1
537360 99537360 1001 86380 86390 1
537971 99537971 1001 86380 86390 1
537658 99537658 1001 86380 86390 1
537633 99537633 1001 86380 86390 1
537647 99537647 1001 86380 86390 1
537596 99537596 1001 86380 86390 1
537651 99537651 1001 86380 86390 1
537639 99537639 1001 86380 86390 1
537640 99537640 1001 86380 86390 1
537372 99537372 1001 86380 86390 1
537414 99537414 1001 86380 86390 1
538161 99538161 1001 86380 86390 1
538713 99538713 1001 86380 86390 1
538745 99538745 1001 86380 86390 1
538771 99538771 1001 86380 86390 1
538610 99538610 1001 86380 86390 1
538430 99538430 1001 86380 86390 1
538443 99538443 1001 86380 86390 1
538444 99538444 1001 86380 86390 1
538411 99538411 1001 86380 86390 1
538222 99538222 1001 86380 86390 1
538235 99538235 1001 86380 86390 1
538252 99538252 1001 86380 86390 1
538399 99538399 1001 86380 86390 1
538257 99538257 1001 86380 86390 1
539008 99539008 1001 86380 86390 1
538403 99538403 1001 86380 86390 1
538885 99538885 1001 86380 86390 1
538966 99538966 1001 86380 86390 1
539584 99539584 1001 86380 86390 1
539298 99539298 1001 86380 86390 1
539401 99539401 1001 86380 86390 1
539076 99539076 1001 86380 86390 1
539066 99539066 1001 86380 86390 1
539027 99539027 1001 86380 86390 1
539145 99539145 1001 86380 86390 1
539108 99539108 1001 86380 86390 1
539030 99539030 1001 86380 86390 1
539174 99539174 1001 86380 86390 1
539213 99539213 1001 86380 86390 1
540324 99540324 1001 86380 86390 1
540350 99540350 1001 86380 86390 1
540122 99540122 1001 86380 86390 1
540214 99540214 1001 86380 86390 1
540227 99540227 1001 86380 86390 1
540079 99540079 1001 86380 86390 1
539913 99539913 1001 86380 86390 1
539941 99539941 1001 86380 86390 1
539967 99539967 1001 86380 86390 1
539946 99539946 1001 86380 86390 1
540646 99540646 1001 86380 86390 1
540622 99540622 1001 86380 86390 1
540523 99540523 1001 86380 86390 1
541213 99541213 1001 86380 86390 1
541285 99541285 1001 86380 86390 1
540899 99540899 1001 86380 86390 1
540939 99540939 1001 86380 86390 1
540763 99540763 1001 86380 86390 1
540854 99540854 1001 86380 86390 1
540791 99540791 1001 86380 86390 1
541448 99541448 1001 86380 86390 1
541397 99541397 1001 86380 86390 1
541490 99541490 1001 86380 86390 1
541441 99541441 1001 86380 86390 1
542097 99542097 1001 86380 86390 1
541987 99541987 1001 86380 86390 1
541879 99541879 1001 86380 86390 1
541697 99541697 1001 86380 86390 1
541502 99541502 1001 86380 86390 1
541543 99541543 1001 86380 86390 1
541622 99541622 1001 86380 86390 1
541635 99541635 1001 86380 86390 1
541519 99541519 1001 86380 86390 1
541627 99541627 1001 86380 86390 1
542311 99542311 1001 86380 86390 1
542260 99542260 1001 86380 86390 1
542175 99542175 1001 86380 86390 1
542914 99542914 1001 86380 86390 1
542823 99542823 1001 86380 86390 1
542636 99542636 1001 86380 86390 1
542729 99542729 1001 86380 86390 1
542708 99542708 1001 86380 86390 1
542621 99542621 1001 86380 86390 1
542648 99542648 1001 86380 86390 1
542494 99542494 1001 86380 86390 1
542503 99542503 1001 86380 86390 1
542492 99542492 1001 86380 86390 1
543035 99543035 1001 86380 86390 1
543061 99543061 1001 86380 86390 1
543051 99543051 1001 86380 86390 1
543711 99543711 1001 86380 86390 1
543595 99543595 1001 86380 86390 1
543610 99543610 1001 86380 86390 1
543764 99543764 1001 86380 86390 1
543719 99543719 1001 86380 86390 1
543514 99543514 1001 86380 86390 1
543420 99543420 1001 86380 86390 1
543422 99543422 1001 86380 86390 1
543371 99543371 1001 86380 86390 1
543280 99543280 1001 86380 86390 1
543320 99543320 1001 86380 86390 1
543302 99543302 1001 86380 86390 1
543781 99543781 1001 86380 86390 1
543808 99543808 1001 86380 86390 1
543834 99543834 1001 86380 86390 1
543802 99543802 1001 86380 86390 1
543857 99543857 1001 86380 86390 1
544534 99544534 1001 86380 86390 1
544570 99544570 1001 86380 86390 1
544462 99544462 1001 86380 86390 1
544553 99544553 1001 86380 86390 1
544491 99544491 1001 86380 86390 1
544545 99544545 1001 86380 86390 1
544533 99544533 1001 86380 86390 1
544226 99544226 1001 86380 86390 1
544356 99544356 1001 86380 86390 1
544293 99544293 1001 86380 86390 1
544268 99544268 1001 86380 86390 1
544322 99544322 1001 86380 86390 1
544206 99544206 1001 86380 86390 1
544324 99544324 1001 86380 86390 1
544338 99544338 1001 86380 86390 1
544262 99544262 1001 86380 86390 1
543981 99543981 1001 86380 86390 1
544112 99544112 1001 86380 86390 1
543996 99543996 1001 86380 86390 1
544088 99544088 1001 86380 86390 1
544712 99544712 1001 86380 86390 1
413173 1142 1001 27900 30777 1
500906 519 1002 28832 34936 1
509369 1007 1001 32974 33274 1
400109 99400109 1001 86380 86390 1
400166 99400166 1001 86380 86390 1
400169 99400169 1001 86380 86390 1
400264 99400264 1001 86380 86390 1
400510 99400510 1001 86380 86390 1
400519 99400519 1001 86380 86390 1
400472 99400472 1001 86380 86390 1
400694 99400694 1001 86380 86390 1
400700 99400700 1001 86380 86390 1
400747 99400747 1001 86380 86390 1
400833 99400833 1001 86380 86390 1
400834 99400834 1001 86380 86390 1
400944 99400944 1001 86380 86390 1
400954 99400954 1001 86380 86390 1
401374 99401374 1001 86380 86390 1
401700 99401700 1001 86380 86390 1
401997 99401997 1001 86380 86390 1
402264 99402264 1001 86380 86390 1
402240 99402240 1001 86380 86390 1
402357 99402357 1001 86380 86390 1
402465 99402465 1001 86380 86390 1
402813 99402813 1001 86380 86390 1
402839 99402839 1001 86380 86390 1
402946 99402946 1001 86380 86390 1
402923 99402923 1001 86380 86390 1
402894 99402894 1001 86380 86390 1
403018 99403018 1001 86380 86390 1
403140 99403140 1001 86380 86390 1
403148 99403148 1001 86380 86390 1
403285 99403285 1001 86380 86390 1
403593 99403593 1001 86380 86390 1
403728 99403728 1001 86380 86390 1
403962 99403962 1001 86380 86390 1
404237 99404237 1001 86380 86390 1
404378 99404378 1001 86380 86390 1
404291 99404291 1001 86380 86390 1
404727 99404727 1001 86380 86390 1
404763 99404763 1001 86380 86390 1
405207 99405207 1001 86380 86390 1
405399 99405399 1001 86380 86390 1
405576 99405576 1001 86380 86390 1
405617 99405617 1001 86380 86390 1
405657 99405657 1001 86380 86390 1
405737 99405737 1001 86380 86390 1
406103 99406103 1001 86380 86390 1
406203 99406203 1001 86380 86390 1
406312 99406312 1001 86380 86390 1
406625 99406625 1001 86380 86390 1
406700 99406700 1001 86380 86390 1
406958 99406958 1001 86380 86390 1
407327 99407327 1001 86380 86390 1
407401 99407401 1001 86380 86390 1
407835 99407835 1001 86380 86390 1
408289 99408289 1001 86380 86390 1
408414 99408414 1001 86380 86390 1
408806 99408806 1001 86380 86390 1
409010 99409010 1001 86380 86390 1
409069 99409069 1001 86380 86390 1
409315 99409315 1001 86380 86390 1
409565 99409565 1001 86380 86390 1
409640 99409640 1001 86380 86390 1
409776 99409776 1001 86380 86390 1
409892 99409892 1001 86380 86390 1
410001 99410001 1001 86380 86390 1
410180 99410180 1001 86380 86390 1
410236 99410236 1001 86380 86390 1
410344 99410344 1001 86380 86390 1
410306 99410306 1001 86380 86390 1
410702 99410702 1001 86380 86390 1
410704 99410704 1001 86380 86390 1
411059 99411059 1001 86380 86390 1
411171 99411171 1001 86380 86390 1
411253 99411253 1001 86380 86390 1
411383 99411383 1001 86380 86390 1
411385 99411385 1001 86380 86390 1
411458 99411458 1001 86380 86390 1
411480 99411480 1001 86380 86390 1
411596 99411596 1001 86380 86390 1
411725 99411725 1001 86380 86390 1
411778 99411778 1001 86380 86390 1
411950 99411950 1001 86380 86390 1
412149 99412149 1001 86380 86390 1
412293 99412293 1001 86380 86390 1
412408 99412408 1001 86380 86390 1
412380 99412380 1001 86380 86390 1
413521 99413521 1001 86380 86390 1
413646 99413646 1001 86380 86390 1
413341 99413341 1001 86380 86390 1
413058 99413058 1001 86380 86390 1
413222 99413222 1001 86380 86390 1
413167 99413167 1001 86380 86390 1
412996 99412996 1001 86380 86390 1
412725 99412725 1001 86380 86390 1
412832 99412832 1001 86380 86390 1
412637 99412637 1001 86380 86390 1
414007 99414007 1001 86380 86390 1
413720 99413720 1001 86380 86390 1
414958 99414958 1001 86380 86390 1
414986 99414986 1001 86380 86390 1
415137 99415137 1001 86380 86390 1
414177 99414177 1001 86380 86390 1
414382 99414382 1001 86380 86390 1
414307 99414307 1001 86380 86390 1
414245 99414245 1001 86380 86390 1
416688 99416688 1001 86380 86390 1
416898 99416898 1001 86380 86390 1
416580 99416580 1001 86380 86390 1
416214 99416214 1001 86380 86390 1
416322 99416322 1001 86380 86390 1
416201 99416201 1001 86380 86390 1
416226 99416226 1001 86380 86390 1
416489 99416489 1001 86380 86390 1
416572 99416572 1001 86380 86390 1
416114 99416114 1001 86380 86390 1
415761 99415761 1001 86380 86390 1
417021 99417021 1001 86380 86390 1
417115 99417115 1001 86380 86390 1
417544 99417544 1001 86380 86390 1
418714 99418714 1001 86380 86390 1
418536 99418536 1001 86380 86390 1
418795 99418795 1001 86380 86390 1
418354 99418354 1001 86380 86390 1
418356 99418356 1001 86380 86390 1
417779 99417779 1001 86380 86390 1
417785 99417785 1001 86380 86390 1
417936 99417936 1001 86380 86390 1
418034 99418034 1001 86380 86390 1
418937 99418937 1001 86380 86390 1
418960 99418960 1001 86380 86390 1
419125 99419125 1001 86380 86390 1
420383 99420383 1001 86380 86390 1
420195 99420195 1001 86380 86390 1
420334 99420334 1001 86380 86390 1
420356 99420356 1001 86380 86390 1
420198 99420198 1001 86380 86390 1
420269 99420269 1001 86380 86390 1
420092 99420092 1001 86380 86390 1
420303 99420303 1001 86380 86390 1
419866 99419866 1001 86380 86390 1
419242 99419242 1001 86380 86390 1
419512 99419512 1001 86380 86390 1
420626 99420626 1001 86380 86390 1
420797 99420797 1001 86380 86390 1
420703 99420703 1001 86380 86390 1
421802 99421802 1001 86380 86390 1
421347 99421347 1001 86380 86390 1
421482 99421482 1001 86380 86390 1
421441 99421441 1001 86380 86390 1
421552 99421552 1001 86380 86390 1
421489 99421489 1001 86380 86390 1
421559 99421559 1001 86380 86390 1
420899 99420899 1001 86380 86390 1
421002 99421002 1001 86380 86390 1
420977 99420977 1001 86380 86390 1
420980 99420980 1001 86380 86390 1
421201 99421201 1001 86380 86390 1
422197 99422197 1001 86380 86390 1
422181 99422181 1001 86380 86390 1
422212 99422212 1001 86380 86390 1
422498 99422498 1001 86380 86390 1
423577 99423577 1001 86380 86390 1
423464 99423464 1001 86380 86390 1
423636 99423636 1001 86380 86390 1
423524 99423524 1001 86380 86390 1
423402 99423402 1001 86380 86390 1
423246 99423246 1001 86380 86390 1
422963 99422963 1001 86380 86390 1
422984 99422984 1001 86380 86390 1
423201 99423201 1001 86380 86390 1
423233 99423233 1001 86380 86390 1
423142 99423142 1001 86380 86390 1
422623 99422623 1001 86380 86390 1
422807 99422807 1001 86380 86390 1
422864 99422864 1001 86380 86390 1
423876 99423876 1001 86380 86390 1
423954 99423954 1001 86380 86390 1
425126 99425126 1001 86380 86390 1
425226 99425226 1001 86380 86390 1
425341 99425341 1001 86380 86390 1
425287 99425287 1001 86380 86390 1
425028 99425028 1001 86380 86390 1
425190 99425190 1001 86380 86390 1
424364 99424364 1001 86380 86390 1
424437 99424437 1001 86380 86390 1
424555 99424555 1001 86380 86390 1
424558 99424558 1001 86380 86390 1
425558 99425558 1001 86380 86390 1
425405 99425405 1001 86380 86390 1
425561 99425561 1001 86380 86390 1
425715 99425715 1001 86380 86390 1
426948 99426948 1001 86380 86390 1
426936 99426936 1001 86380 86390 1
426966 99426966 1001 86380 86390 1
426970 99426970 1001 86380 86390 1
426605 99426605 1001 86380 86390 1
426654 99426654 1001 86380 86390 1
425917 99425917 1001 86380 86390 1
425898 99425898 1001 86380 86390 1
426235 99426235 1001 86380 86390 1
426087 99426087 1001 86380 86390 1
425912 99425912 1001 86380 86390 1
427268 99427268 1001 86380 86390 1
427441 99427441 1001 86380 86390 1
427274 99427274 1001 86380 86390 1
427195 99427195 1001 86380 86390 1
428445 99428445 1001 86380 86390 1
428519 99428519 1001 86380 86390 1
428601 99428601 1001 86380 86390 1
428584 99428584 1001 86380 86390 1
428217 99428217 1001 86380 86390 1
428309 99428309 1001 86380 86390 1
428136 99428136 1001 86380 86390 1
428275 99428275 1001 86380 86390 1
427538 99427538 1001 86380 86390 1
427919 99427919 1001 86380 86390 1
427774 99427774 1001 86380 86390 1
428855 99428855 1001 86380 86390 1
429116 99429116 1001 86380 86390 1
428839 99428839 1001 86380 86390 1
430276 99430276 1001 86380 86390 1
430236 99430236 1001 86380 86390 1
429736 99429736 1001 86380 86390 1
429919 99429919 1001 86380 86390 1
429348 99429348 1001 86380 86390 1
429416 99429416 1001 86380 86390 1
429385 99429385 1001 86380 86390 1
429494 99429494 1001 86380 86390 1
430455 99430455 1001 86380 86390 1
430499 99430499 1001 86380 86390 1
430546 99430546 1001 86380 86390 1
431698 99431698 1001 86380 86390 1
431923 99431923 1001 86380 86390 1
431841 99431841 1001 86380 86390 1
431844 99431844 1001 86380 86390 1
431903 99431903 1001 86380 86390 1
431441 99431441 1001 86380 86390 1
431270 99431270 1001 86380 86390 1
431208 99431208 1001 86380 86390 1
430881 99430881 1001 86380 86390 1
432120 99432120 1001 86380 86390 1
432225 99432225 1001 86380 86390 1
432228 99432228 1001 86380 86390 1
432256 99432256 1001 86380 86390 1
433341 99433341 1001 86380 86390 1
433320 99433320 1001 86380 86390 1
433449 99433449 1001 86380 86390 1
433454 99433454 1001 86380 86390 1
433632 99433632 1001 86380 86390 1
432965 99432965 1001 86380 86390 1
432999 99432999 1001 86380 86390 1
433207 99433207 1001 86380 86390 1
433046 99433046 1001 86380 86390 1
433286 99433286 1001 86380 86390 1
432625 99432625 1001 86380 86390 1
432533 99432533 1001 86380 86390 1
435172 99435172 1001 86380 86390 1
434640 99434640 1001 86380 86390 1
434974 99434974 1001 86380 86390 1
434249 99434249 1001 86380 86390 1
434448 99434448 1001 86380 86390 1
435578 99435578 1001 86380 86390 1
435756 99435756 1001 86380 86390 1
437099 99437099 1001 86380 86390 1
437107 99437107 1001 86380 86390 1
436649 99436649 1001 86380 86390 1
436044 99436044 1001 86380 86390 1
435996 99435996 1001 86380 86390 1
436247 99436247 1001 86380 86390 1
436228 99436228 1001 86380 86390 1
437325 99437325 1001 86380 86390 1
300090 99300090 1001 86380 86390 1
300561 99300561 1001 86380 86390 1
300679 99300679 1001 86380 86390 1
300649 99300649 1001 86380 86390 1
300586 99300586 1001 86380 86390 1
300502 99300502 1001 86380 86390 1
300508 99300508 1001 86380 86390 1
300521 99300521 1001 86380 86390 1
300328 99300328 1001 86380 86390 1
300296 99300296 1001 86380 86390 1
300816 99300816 1001 86380 86390 1
300808 99300808 1001 86380 86390 1
300863 99300863 1001 86380 86390 1
301510 99301510 1001 86380 86390 1
301498 99301498 1001 86380 86390 1
301183 99301183 1001 86380 86390 1
301222 99301222 1001 86380 86390 1
301159 99301159 1001 86380 86390 1
301320 99301320 1001 86380 86390 1
301130 99301130 1001 86380 86390 1
301131 99301131 1001 86380 86390 1
300964 99300964 1001 86380 86390 1
301112 99301112 1001 86380 86390 1
301011 99301011 1001 86380 86390 1
301140 99301140 1001 86380 86390 1
301739 99301739 1001 86380 86390 1
301637 99301637 1001 86380 86390 1
301718 99301718 1001 86380 86390 1
302279 99302279 1001 86380 86390 1
302310 99302310 1001 86380 86390 1
302302 99302302 1001 86380 86390 1
302002 99302002 1001 86380 86390 1
301847 99301847 1001 86380 86390 1
301824 99301824 1001 86380 86390 1
302386 99302386 1001 86380 86390 1
302555 99302555 1001 86380 86390 1
302944 99302944 1001 86380 86390 1
302682 99302682 1001 86380 86390 1
302787 99302787 1001 86380 86390 1
303223 99303223 1001 86380 86390 1
303356 99303356 1001 86380 86390 1
303833 99303833 1001 86380 86390 1
303699 99303699 1001 86380 86390 1
303816 99303816 1001 86380 86390 1
303651 99303651 1001 86380 86390 1
303668 99303668 1001 86380 86390 1
303573 99303573 1001 86380 86390 1
303535 99303535 1001 86380 86390 1
303588 99303588 1001 86380 86390 1
303614 99303614 1001 86380 86390 1
303472 99303472 1001 86380 86390 1
304181 99304181 1001 86380 86390 1
304221 99304221 1001 86380 86390 1
304223 99304223 1001 86380 86390 1
304718 99304718 1001 86380 86390 1
304658 99304658 1001 86380 86390 1
304675 99304675 1001 86380 86390 1
304778 99304778 1001 86380 86390 1
304741 99304741 1001 86380 86390 1
304500 99304500 1001 86380 86390 1
304504 99304504 1001 86380 86390 1
304646 99304646 1001 86380 86390 1
304433 99304433 1001 86380 86390 1
304413 99304413 1001 86380 86390 1
304376 99304376 1001 86380 86390 1
304896 99304896 1001 86380 86390 1
304447 99304447 1001 86380 86390 1
304984 99304984 1001 86380 86390 1
305010 99305010 1001 86380 86390 1
305576 99305576 1001 86380 86390 1
305621 99305621 1001 86380 86390 1
305416 99305416 1001 86380 86390 1
305423 99305423 1001 86380 86390 1
305373 99305373 1001 86380 86390 1
305400 99305400 1001 86380 86390 1
305465 99305465 1001 86380 86390 1
305142 99305142 1001 86380 86390 1
305220 99305220 1001 86380 86390 1
305211 99305211 1001 86380 86390 1
305083 99305083 1001 86380 86390 1
305176 99305176 1001 86380 86390 1
500110 99500110 1001 86380 86390 1
500701 99500701 1001 86380 86390 1
500762 99500762 1001 86380 86390 1
500545 99500545 1001 86380 86390 1
500442 99500442 1001 86380 86390 1
500599 99500599 1001 86380 86390 1
500400 99500400 1001 86380 86390 1
500395 99500395 1001 86380 86390 1
500370 99500370 1001 86380 86390 1
500243 99500243 1001 86380 86390 1
500888 99500888 1001 86380 86390 1
500916 99500916 1001 86380 86390 1
500848 99500848 1001 86380 86390 1
500822 99500822 1001 86380 86390 1
500991 99500991 1001 86380 86390 1
501480 99501480 1001 86380 86390 1
501495 99501495 1001 86380 86390 1
501332 99501332 1001 86380 86390 1
501345 99501345 1001 86380 86390 1
501359 99501359 1001 86380 86390 1
501316 99501316 1001 86380 86390 1
501110 99501110 1001 86380 86390 1
501061 99501061 1001 86380 86390 1
501141 99501141 1001 86380 86390 1
501220 99501220 1001 86380 86390 1
501056 99501056 1001 86380 86390 1
501835 99501835 1001 86380 86390 1
501787 99501787 1001 86380 86390 1
502416 99502416 1001 86380 86390 1
502366 99502366 1001 86380 86390 1
502453 99502453 1001 86380 86390 1
502271 99502271 1001 86380 86390 1
502197 99502197 1001 86380 86390 1
502076 99502076 1001 86380 86390 1
502142 99502142 1001 86380 86390 1
502024 99502024 1001 86380 86390 1
502524 99502524 1001 86380 86390 1
503190 99503190 1001 86380 86390 1
503153 99503153 1001 86380 86390 1
503130 99503130 1001 86380 86390 1
503252 99503252 1001 86380 86390 1
503000 99503000 1001 86380 86390 1
503030 99503030 1001 86380 86390 1
502930 99502930 1001 86380 86390 1
502775 99502775 1001 86380 86390 1
502777 99502777 1001 86380 86390 1
502752 99502752 1001 86380 86390 1
502834 99502834 1001 86380 86390 1
502759 99502759 1001 86380 86390 1
503431 99503431 1001 86380 86390 1
503925 99503925 1001 86380 86390 1
503951 99503951 1001 86380 86390 1
504092 99504092 1001 86380 86390 1
504101 99504101 1001 86380 86390 1
504050 99504050 1001 86380 86390 1
504108 99504108 1001 86380 86390 1
503852 99503852 1001 86380 86390 1
503878 99503878 1001 86380 86390 1
503763 99503763 1001 86380 86390 1
503846 99503846 1001 86380 86390 1
503602 99503602 1001 86380 86390 1
503698 99503698 1001 86380 86390 1
503534 99503534 1001 86380 86390 1
503626 99503626 1001 86380 86390 1
504252 99504252 1001 86380 86390 1
504282 99504282 1001 86380 86390 1
504835 99504835 1001 86380 86390 1
504785 99504785 1001 86380 86390 1
504584 99504584 1001 86380 86390 1
504586 99504586 1001 86380 86390 1
504588 99504588 1001 86380 86390 1
504601 99504601 1001 86380 86390 1
504655 99504655 1001 86380 86390 1
504554 99504554 1001 86380 86390 1
504492 99504492 1001 86380 86390 1
504520 99504520 1001 86380 86390 1
504392 99504392 1001 86380 86390 1
504393 99504393 1001 86380 86390 1
504406 99504406 1001 86380 86390 1
504356 99504356 1001 86380 86390 1
504409 99504409 1001 86380 86390 1
504993 99504993 1001 86380 86390 1
505110 99505110 1001 86380 86390 1
505059 99505059 1001 86380 86390 1
505124 99505124 1001 86380 86390 1
504997 99504997 1001 86380 86390 1
504945 99504945 1001 86380 86390 1
504976 99504976 1001 86380 86390 1
504963 99504963 1001 86380 86390 1
505411 99505411 1001 86380 86390 1
505399 99505399 1001 86380 86390 1
505505 99505505 1001 86380 86390 1
505366 99505366 1001 86380 86390 1
505485 99505485 1001 86380 86390 1
505267 99505267 1001 86380 86390 1
505327 99505327 1001 86380 86390 1
505795 99505795 1001 86380 86390 1
505831 99505831 1001 86380 86390 1
506459 99506459 1001 86380 86390 1
506574 99506574 1001 86380 86390 1
506451 99506451 1001 86380 86390 1
506529 99506529 1001 86380 86390 1
506517 99506517 1001 86380 86390 1
506268 99506268 1001 86380 86390 1
506015 99506015 1001 86380 86390 1
506003 99506003 1001 86380 86390 1
506148 99506148 1001 86380 86390 1
506141 99506141 1001 86380 86390 1
506797 99506797 1001 86380 86390 1
507285 99507285 1001 86380 86390 1
507342 99507342 1001 86380 86390 1
507170 99507170 1001 86380 86390 1
507043 99507043 1001 86380 86390 1
507112 99507112 1001 86380 86390 1
506958 99506958 1001 86380 86390 1
506885 99506885 1001 86380 86390 1
507003 99507003 1001 86380 86390 1
506939 99506939 1001 86380 86390 1
506953 99506953 1001 86380 86390 1
507610 99507610 1001 86380 86390 1
508186 99508186 1001 86380 86390 1
508090 99508090 1001 86380 86390 1
508156 99508156 1001 86380 86390 1
508240 99508240 1001 86380 86390 1
508033 99508033 1001 86380 86390 1
507982 99507982 1001 86380 86390 1
507894 99507894 1001 86380 86390 1
507721 99507721 1001 86380 86390 1
508400 99508400 1001 86380 86390 1
509044 99509044 1001 86380 86390 1
508951 99508951 1001 86380 86390 1
509005 99509005 1001 86380 86390 1
509035 99509035 1001 86380 86390 1
508984 99508984 1001 86380 86390 1
508870 99508870 1001 86380 86390 1
508858 99508858 1001 86380 86390 1
508742 99508742 1001 86380 86390 1
508808 99508808 1001 86380 86390 1
508822 99508822 1001 86380 86390 1
508667 99508667 1001 86380 86390 1
508772 99508772 1001 86380 86390 1
508749 99508749 1001 86380 86390 1
508672 99508672 1001 86380 86390 1
508482 99508482 1001 86380 86390 1
508614 99508614 1001 86380 86390 1
508540 99508540 1001 86380 86390 1
509253 99509253 1001 86380 86390 1
509257 99509257 1001 86380 86390 1
509245 99509245 1001 86380 86390 1
509090 99509090 1001 86380 86390 1
509778 99509778 1001 86380 86390 1
509894 99509894 1001 86380 86390 1
509514 99509514 1001 86380 86390 1
509632 99509632 1001 86380 86390 1
509602 99509602 1001 86380 86390 1
509383 99509383 1001 86380 86390 1
509425 99509425 1001 86380 86390 1
509367 99509367 1001 86380 86390 1
510072 99510072 1001 86380 86390 1
510625 99510625 1001 86380 86390 1
510652 99510652 1001 86380 86390 1
510699 99510699 1001 86380 86390 1
510530 99510530 1001 86380 86390 1
510353 99510353 1001 86380 86390 1
510508 99510508 1001 86380 86390 1
510485 99510485 1001 86380 86390 1
510846 99510846 1001 86380 86390 1
510872 99510872 1001 86380 86390 1
511451 99511451 1001 86380 86390 1
511380 99511380 1001 86380 86390 1
511238 99511238 1001 86380 86390 1
511343 99511343 1001 86380 86390 1
511230 99511230 1001 86380 86390 1
511127 99511127 1001 86380 86390 1
510953 99510953 1001 86380 86390 1
511019 99511019 1001 86380 86390 1
511710 99511710 1001 86380 86390 1
512349 99512349 1001 86380 86390 1
512354 99512354 1001 86380 86390 1
512256 99512256 1001 86380 86390 1
512180 99512180 1001 86380 86390 1
511952 99511952 1001 86380 86390 1
511965 99511965 1001 86380 86390 1
511785 99511785 1001 86380 86390 1
511928 99511928 1001 86380 86390 1
511878 99511878 1001 86380 86390 1
511840 99511840 1001 86380 86390 1
511821 99511821 1001 86380 86390 1
511834 99511834 1001 86380 86390 1
512520 99512520 1001 86380 86390 1
512470 99512470 1001 86380 86390 1
513014 99513014 1001 86380 86390 1
513099 99513099 1001 86380 86390 1
512870 99512870 1001 86380 86390 1
512939 99512939 1001 86380 86390 1
512879 99512879 1001 86380 86390 1
512907 99512907 1001 86380 86390 1
512702 99512702 1001 86380 86390 1
512744 99512744 1001 86380 86390 1
512722 99512722 1001 86380 86390 1
512735 99512735 1001 86380 86390 1
512585 99512585 1001 86380 86390 1
513335 99513335 1001 86380 86390 1
513273 99513273 1001 86380 86390 1
513274 99513274 1001 86380 86390 1
513352 99513352 1001 86380 86390 1
513368 99513368 1001 86380 86390 1
513971 99513971 1001 86380 86390 1
513870 99513870 1001 86380 86390 1
513896 99513896 1001 86380 86390 1
513909 99513909 1001 86380 86390 1
513739 99513739 1001 86380 86390 1
513638 99513638 1001 86380 86390 1
513773 99513773 1001 86380 86390 1
513415 99513415 1001 86380 86390 1
514200 99514200 1001 86380 86390 1
514097 99514097 1001 86380 86390 1
514175 99514175 1001 86380 86390 1
514061 99514061 1001 86380 86390 1
514232 99514232 1001 86380 86390 1
514784 99514784 1001 86380 86390 1
514669 99514669 1001 86380 86390 1
514734 99514734 1001 86380 86390 1
514786 99514786 1001 86380 86390 1
514647 99514647 1001 86380 86390 1
514507 99514507 1001 86380 86390 1
514637 99514637 1001 86380 86390 1
514573 99514573 1001 86380 86390 1
514304 99514304 1001 86380 86390 1
514318 99514318 1001 86380 86390 1
514359 99514359 1001 86380 86390 1
514348 99514348 1001 86380 86390 1
514922 99514922 1001 86380 86390 1
514892 99514892 1001 86380 86390 1
515504 99515504 1001 86380 86390 1
515507 99515507 1001 86380 86390 1
515363 99515363 1001 86380 86390 1
515410 99515410 1001 86380 86390 1
515246 99515246 1001 86380 86390 1
515195 99515195 1001 86380 86390 1
515199 99515199 1001 86380 86390 1
515136 99515136 1001 86380 86390 1
515818 99515818 1001 86380 86390 1
515691 99515691 1001 86380 86390 1
516369 99516369 1001 86380 86390 1
516395 99516395 1001 86380 86390 1
516309 99516309 1001 86380 86390 1
516492 99516492 1001 86380 86390 1
516467 99516467 1001 86380 86390 1
516162 99516162 1001 86380 86390 1
516179 99516179 1001 86380 86390 1
515979 99515979 1001 86380 86390 1
515968 99515968 1001 86380 86390 1
516035 99516035 1001 86380 86390 1
516010 99516010 1001 86380 86390 1
516040 99516040 1001 86380 86390 1
516054 99516054 1001 86380 86390 1
515938 99515938 1001 86380 86390 1
515964 99515964 1001 86380 86390 1
516081 99516081 1001 86380 86390 1
516585 99516585 1001 86380 86390 1
516535 99516535 1001 86380 86390 1
516577 99516577 1001 86380 86390 1
517195 99517195 1001 86380 86390 1
517222 99517222 1001 86380 86390 1
517235 99517235 1001 86380 86390 1
517290 99517290 1001 86380 86390 1
517325 99517325 1001 86380 86390 1
517191 99517191 1001 86380 86390 1
517359 99517359 1001 86380 86390 1
517424 99517424 1001 86380 86390 1
517400 99517400 1001 86380 86390 1
517498 99517498 1001 86380 86390 1
517537 99517537 1001 86380 86390 1
517538 99517538 1001 86380 86390 1
517995 99517995 1001 86380 86390 1
518010 99518010 1001 86380 86390 1
518132 99518132 1001 86380 86390 1
517966 99517966 1001 86380 86390 1
518156 99518156 1001 86380 86390 1
518019 99518019 1001 86380 86390 1
517869 99517869 1001 86380 86390 1
517897 99517897 1001 86380 86390 1
517874 99517874 1001 86380 86390 1
517811 99517811 1001 86380 86390 1
517722 99517722 1001 86380 86390 1
517745 99517745 1001 86380 86390 1
517655 99517655 1001 86380 86390 1
518281 99518281 1001 86380 86390 1
518298 99518298 1001 86380 86390 1
518899 99518899 1001 86380 86390 1
518836 99518836 1001 86380 86390 1
518959 99518959 1001 86380 86390 1
518928 99518928 1001 86380 86390 1
518929 99518929 1001 86380 86390 1
518839 99518839 1001 86380 86390 1
518878 99518878 1001 86380 86390 1
518946 99518946 1001 86380 86390 1
518694 99518694 1001 86380 86390 1
518728 99518728 1001 86380 86390 1
518476 99518476 1001 86380 86390 1
518543 99518543 1001 86380 86390 1
518428 99518428 1001 86380 86390 1
518480 99518480 1001 86380 86390 1
518469 99518469 1001 86380 86390 1
519141 99519141 1001 86380 86390 1
519129 99519129 1001 86380 86390 1
519170 99519170 1001 86380 86390 1
519108 99519108 1001 86380 86390 1
519071 99519071 1001 86380 86390 1
519085 99519085 1001 86380 86390 1
519047 99519047 1001 86380 86390 1
519443 99519443 1001 86380 86390 1
519406 99519406 1001 86380 86390 1
519563 99519563 1001 86380 86390 1
519474 99519474 1001 86380 86390 1
519438 99519438 1001 86380 86390 1
519504 99519504 1001 86380 86390 1
519310 99519310 1001 86380 86390 1
519392 99519392 1001 86380 86390 1
519227 99519227 1001 86380 86390 1
519254 99519254 1001 86380 86390 1
519306 99519306 1001 86380 86390 1
519256 99519256 1001 86380 86390 1
519936 99519936 1001 86380 86390 1
519846 99519846 1001 86380 86390 1
520016 99520016 1001 86380 86390 1
519848 99519848 1001 86380 86390 1
519900 99519900 1001 86380 86390 1
520476 99520476 1001 86380 86390 1
520597 99520597 1001 86380 86390 1
520623 99520623 1001 86380 86390 1
520599 99520599 1001 86380 86390 1
520320 99520320 1001 86380 86390 1
520401 99520401 1001 86380 86390 1
520389 99520389 1001 86380 86390 1
520366 99520366 1001 86380 86390 1
520329 99520329 1001 86380 86390 1
520027 99520027 1001 86380 86390 1
520146 99520146 1001 86380 86390 1
520135 99520135 1001 86380 86390 1
520693 99520693 1001 86380 86390 1
521341 99521341 1001 86380 86390 1
521446 99521446 1001 86380 86390 1
521072 99521072 1001 86380 86390 1
521127 99521127 1001 86380 86390 1
521258 99521258 1001 86380 86390 1
521078 99521078 1001 86380 86390 1
520884 99520884 1001 86380 86390 1
520964 99520964 1001 86380 86390 1
520848 99520848 1001 86380 86390 1
520849 99520849 1001 86380 86390 1
520930 99520930 1001 86380 86390 1
520982 99520982 1001 86380 86390 1
521021 99521021 1001 86380 86390 1
520881 99520881 1001 86380 86390 1
520961 99520961 1001 86380 86390 1
521490 99521490 1001 86380 86390 1
521634 99521634 1001 86380 86390 1
521670 99521670 1001 86380 86390 1
522140 99522140 1001 86380 86390 1
522218 99522218 1001 86380 86390 1
522163 99522163 1001 86380 86390 1
522011 99522011 1001 86380 86390 1
522065 99522065 1001 86380 86390 1
521912 99521912 1001 86380 86390 1
521914 99521914 1001 86380 86390 1
522085 99522085 1001 86380 86390 1
521739 99521739 1001 86380 86390 1
521768 99521768 1001 86380 86390 1
522355 99522355 1001 86380 86390 1
522331 99522331 1001 86380 86390 1
522320 99522320 1001 86380 86390 1
522467 99522467 1001 86380 86390 1
522995 99522995 1001 86380 86390 1
522931 99522931 1001 86380 86390 1
523110 99523110 1001 86380 86390 1
522925 99522925 1001 86380 86390 1
522849 99522849 1001 86380 86390 1
522759 99522759 1001 86380 86390 1
522786 99522786 1001 86380 86390 1
522890 99522890 1001 86380 86390 1
522576 99522576 1001 86380 86390 1
523299 99523299 1001 86380 86390 1
523171 99523171 1001 86380 86390 1
523315 99523315 1001 86380 86390 1
523124 99523124 1001 86380 86390 1
523931 99523931 1001 86380 86390 1
523533 99523533 1001 86380 86390 1
523666 99523666 1001 86380 86390 1
523604 99523604 1001 86380 86390 1
523605 99523605 1001 86380 86390 1
523710 99523710 1001 86380 86390 1
523484 99523484 1001 86380 86390 1
523330 99523330 1001 86380 86390 1
524075 99524075 1001 86380 86390 1
523988 99523988 1001 86380 86390 1
524067 99524067 1001 86380 86390 1
524668 99524668 1001 86380 86390 1
524670 99524670 1001 86380 86390 1
524637 99524637 1001 86380 86390 1
524676 99524676 1001 86380 86390 1
524500 99524500 1001 86380 86390 1
524449 99524449 1001 86380 86390 1
524529 99524529 1001 86380 86390 1
524465 99524465 1001 86380 86390 1
524404 99524404 1001 86380 86390 1
524297 99524297 1001 86380 86390 1
524159 99524159 1001 86380 86390 1
524838 99524838 1001 86380 86390 1
524804 99524804 1001 86380 86390 1
524895 99524895 1001 86380 86390 1
525533 99525533 1001 86380 86390 1
525497 99525497 1001 86380 86390 1
525549 99525549 1001 86380 86390 1
525396 99525396 1001 86380 86390 1
525503 99525503 1001 86380 86390 1
525545 99525545 1001 86380 86390 1
525199 99525199 1001 86380 86390 1
525333 99525333 1001 86380 86390 1
525352 99525352 1001 86380 86390 1
525151 99525151 1001 86380 86390 1
525101 99525101 1001 86380 86390 1
525167 99525167 1001 86380 86390 1
525143 99525143 1001 86380 86390 1
524977 99524977 1001 86380 86390 1
525729 99525729 1001 86380 86390 1
525706 99525706 1001 86380 86390 1
525771 99525771 1001 86380 86390 1
526387 99526387 1001 86380 86390 1
526250 99526250 1001 86380 86390 1
526117 99526117 1001 86380 86390 1
526041 99526041 1001 86380 86390 1
525829 99525829 1001 86380 86390 1
525897 99525897 1001 86380 86390 1
525901 99525901 1001 86380 86390 1
525839 99525839 1001 86380 86390 1
526564 99526564 1001 86380 86390 1
526437 99526437 1001 86380 86390 1
526623 99526623 1001 86380 86390 1
526549 99526549 1001 86380 86390 1
527136 99527136 1001 86380 86390 1
527205 99527205 1001 86380 86390 1
527115 99527115 1001 86380 86390 1
527066 99527066 1001 86380 86390 1
527131 99527131 1001 86380 86390 1
527247 99527247 1001 86380 86390 1
526889 99526889 1001 86380 86390 1
527006 99527006 1001 86380 86390 1
526855 99526855 1001 86380 86390 1
526951 99526951 1001 86380 86390 1
527017 99527017 1001 86380 86390 1
526812 99526812 1001 86380 86390 1
526803 99526803 1001 86380 86390 1
526740 99526740 1001 86380 86390 1
527311 99527311 1001 86380 86390 1
527417 99527417 1001 86380 86390 1
527354 99527354 1001 86380 86390 1
527908 99527908 1001 86380 86390 1
528040 99528040 1001 86380 86390 1
527949 99527949 1001 86380 86390 1
528030 99528030 1001 86380 86390 1
527914 99527914 1001 86380 86390 1
527979 99527979 1001 86380 86390 1
528031 99528031 1001 86380 86390 1
527754 99527754 1001 86380 86390 1
527832 99527832 1001 86380 86390 1
527718 99527718 1001 86380 86390 1
527737 99527737 1001 86380 86390 1
527495 99527495 1001 86380 86390 1
527639 99527639 1001 86380 86390 1
527485 99527485 1001 86380 86390 1
527644 99527644 1001 86380 86390 1
528229 99528229 1001 86380 86390 1
528153 99528153 1001 86380 86390 1
528132 99528132 1001 86380 86390 1
528123 99528123 1001 86380 86390 1
528735 99528735 1001 86380 86390 1
528759 99528759 1001 86380 86390 1
528785 99528785 1001 86380 86390 1
528516 99528516 1001 86380 86390 1
528532 99528532 1001 86380 86390 1
528649 99528649 1001 86380 86390 1
528493 99528493 1001 86380 86390 1
528309 99528309 1001 86380 86390 1
528389 99528389 1001 86380 86390 1
528338 99528338 1001 86380 86390 1
529028 99529028 1001 86380 86390 1
528992 99528992 1001 86380 86390 1
529072 99529072 1001 86380 86390 1
528957 99528957 1001 86380 86390 1
528996 99528996 1001 86380 86390 1
528960 99528960 1001 86380 86390 1
528973 99528973 1001 86380 86390 1
529604 99529604 1001 86380 86390 1
529659 99529659 1001 86380 86390 1
529687 99529687 1001 86380 86390 1
529449 99529449 1001 86380 86390 1
529463 99529463 1001 86380 86390 1
529479 99529479 1001 86380 86390 1
529454 99529454 1001 86380 86390 1
529215 99529215 1001 86380 86390 1
529126 99529126 1001 86380 86390 1
529114 99529114 1001 86380 86390 1
529260 99529260 1001 86380 86390 1
529831 99529831 1001 86380 86390 1
529872 99529872 1001 86380 86390 1
529889 99529889 1001 86380 86390 1
530355 99530355 1001 86380 86390 1
530382 99530382 1001 86380 86390 1
530182 99530182 1001 86380 86390 1
530300 99530300 1001 86380 86390 1
530224 99530224 1001 86380 86390 1
530229 99530229 1001 86380 86390 1
530307 99530307 1001 86380 86390 1
530053 99530053 1001 86380 86390 1
530069 99530069 1001 86380 86390 1
530022 99530022 1001 86380 86390 1
530632 99530632 1001 86380 86390 1
530752 99530752 1001 86380 86390 1
531342 99531342 1001 86380 86390 1
531349 99531349 1001 86380 86390 1
531195 99531195 1001 86380 86390 1
531171 99531171 1001 86380 86390 1
530840 99530840 1001 86380 86390 1
531382 99531382 1001 86380 86390 1
531552 99531552 1001 86380 86390 1
532020 99532020 1001 86380 86390 1
531688 99531688 1001 86380 86390 1
532390 99532390 1001 86380 86390 1
532277 99532277 1001 86380 86390 1
532265 99532265 1001 86380 86390 1
532344 99532344 1001 86380 86390 1
532879 99532879 1001 86380 86390 1
532918 99532918 1001 86380 86390 1
532854 99532854 1001 86380 86390 1
532872 99532872 1001 86380 86390 1
532965 99532965 1001 86380 86390 1
532877 99532877 1001 86380 86390 1
532805 99532805 1001 86380 86390 1
532780 99532780 1001 86380 86390 1
532720 99532720 1001 86380 86390 1
532489 99532489 1001 86380 86390 1
532566 99532566 1001 86380 86390 1
532528 99532528 1001 86380 86390 1
532459 99532459 1001 86380 86390 1
533122 99533122 1001 86380 86390 1
533111 99533111 1001 86380 86390 1
533099 99533099 1001 86380 86390 1
533229 99533229 1001 86380 86390 1
533129 99533129 1001 86380 86390 1
533157 99533157 1001 86380 86390 1
533742 99533742 1001 86380 86390 1
533783 99533783 1001 86380 86390 1
533858 99533858 1001 86380 86390 1
533851 99533851 1001 86380 86390 1
533741 99533741 1001 86380 86390 1
533616 99533616 1001 86380 86390 1
533514 99533514 1001 86380 86390 1
533453 99533453 1001 86380 86390 1
533456 99533456 1001 86380 86390 1
533343 99533343 1001 86380 86390 1
533898 99533898 1001 86380 86390 1
534492 99534492 1001 86380 86390 1
534496 99534496 1001 86380 86390 1
534642 99534642 1001 86380 86390 1
534539 99534539 1001 86380 86390 1
534479 99534479 1001 86380 86390 1
534341 99534341 1001 86380 86390 1
534393 99534393 1001 86380 86390 1
534309 99534309 1001 86380 86390 1
534174 99534174 1001 86380 86390 1
534226 99534226 1001 86380 86390 1
534203 99534203 1001 86380 86390 1
534773 99534773 1001 86380 86390 1
534800 99534800 1001 86380 86390 1
534803 99534803 1001 86380 86390 1
534689 99534689 1001 86380 86390 1
535333 99535333 1001 86380 86390 1
535394 99535394 1001 86380 86390 1
535202 99535202 1001 86380 86390 1
535271 99535271 1001 86380 86390 1
535236 99535236 1001 86380 86390 1
535070 99535070 1001 86380 86390 1
535626 99535626 1001 86380 86390 1
535591 99535591 1001 86380 86390 1
535597 99535597 1001 86380 86390 1
536211 99536211 1001 86380 86390 1
536010 99536010 1001 86380 86390 1
535886 99535886 1001 86380 86390 1
535839 99535839 1001 86380 86390 1
535852 99535852 1001 86380 86390 1
536404 99536404 1001 86380 86390 1
536469 99536469 1001 86380 86390 1
536485 99536485 1001 86380 86390 1
537048 99537048 1001 86380 86390 1
536998 99536998 1001 86380 86390 1
537078 99537078 1001 86380 86390 1
537156 99537156 1001 86380 86390 1
536849 99536849 1001 86380 86390 1
536772 99536772 1001 86380 86390 1
536607 99536607 1001 86380 86390 1
536610 99536610 1001 86380 86390 1
537323 99537323 1001 86380 86390 1
537826 99537826 1001 86380 86390 1
537879 99537879 1001 86380 86390 1
537872 99537872 1001 86380 86390 1
537759 99537759 1001 86380 86390 1
537577 99537577 1001 86380 86390 1
537739 99537739 1001 86380 86390 1
537691 99537691 1001 86380 86390 1
537489 99537489 1001 86380 86390 1
537507 99537507 1001 86380 86390 1
537992 99537992 1001 86380 86390 1
538100 99538100 1001 86380 86390 1
538142 99538142 1001 86380 86390 1
538678 99538678 1001 86380 86390 1
538680 99538680 1001 86380 86390 1
538643 99538643 1001 86380 86390 1
538671 99538671 1001 86380 86390 1
538390 99538390 1001 86380 86390 1
538378 99538378 1001 86380 86390 1
538305 99538305 1001 86380 86390 1
538395 99538395 1001 86380 86390 1
538358 99538358 1001 86380 86390 1
538256 99538256 1001 86380 86390 1
538335 99538335 1001 86380 86390 1
538902 99538902 1001 86380 86390 1
538866 99538866 1001 86380 86390 1
539577 99539577 1001 86380 86390 1
539566 99539566 1001 86380 86390 1
539641 99539641 1001 86380 86390 1
539549 99539549 1001 86380 86390 1
539294 99539294 1001 86380 86390 1
539388 99539388 1001 86380 86390 1
539169 99539169 1001 86380 86390 1
539105 99539105 1001 86380 86390 1
539071 99539071 1001 86380 86390 1
539746 99539746 1001 86380 86390 1
539696 99539696 1001 86380 86390 1
539776 99539776 1001 86380 86390 1
539802 99539802 1001 86380 86390 1
539647 99539647 1001 86380 86390 1
540345 99540345 1001 86380 86390 1
540325 99540325 1001 86380 86390 1
540237 99540237 1001 86380 86390 1
540176 99540176 1001 86380 86390 1
539964 99539964 1001 86380 86390 1
540047 99540047 1001 86380 86390 1
540616 99540616 1001 86380 86390 1
540579 99540579 1001 86380 86390 1
541091 99541091 1001 86380 86390 1
541277 99541277 1001 86380 86390 1
541125 99541125 1001 86380 86390 1
541026 99541026 1001 86380 86390 1
541017 99541017 1001 86380 86390 1
541043 99541043 1001 86380 86390 1
541082 99541082 1001 86380 86390 1
540732 99540732 1001 86380 86390 1
540708 99540708 1001 86380 86390 1
541357 99541357 1001 86380 86390 1
541376 99541376 1001 86380 86390 1
541364 99541364 1001 86380 86390 1
542030 99542030 1001 86380 86390 1
541940 99541940 1001 86380 86390 1
542093 99542093 1001 86380 86390 1
541925 99541925 1001 86380 86390 1
541905 99541905 1001 86380 86390 1
541526 99541526 1001 86380 86390 1
541515 99541515 1001 86380 86390 1
541596 99541596 1001 86380 86390 1
542158 99542158 1001 86380 86390 1
542146 99542146 1001 86380 86390 1
542133 99542133 1001 86380 86390 1
542178 99542178 1001 86380 86390 1
542206 99542206 1001 86380 86390 1
542846 99542846 1001 86380 86390 1
542840 99542840 1001 86380 86390 1
542751 99542751 1001 86380 86390 1
542894 99542894 1001 86380 86390 1
542649 99542649 1001 86380 86390 1
542560 99542560 1001 86380 86390 1
542627 99542627 1001 86380 86390 1
542719 99542719 1001 86380 86390 1
542643 99542643 1001 86380 86390 1
542544 99542544 1001 86380 86390 1
542416 99542416 1001 86380 86390 1
542382 99542382 1001 86380 86390 1
542466 99542466 1001 86380 86390 1
542971 99542971 1001 86380 86390 1
543026 99543026 1001 86380 86390 1
543028 99543028 1001 86380 86390 1
543149 99543149 1001 86380 86390 1
543689 99543689 1001 86380 86390 1
543758 99543758 1001 86380 86390 1
543766 99543766 1001 86380 86390 1
543436 99543436 1001 86380 86390 1
543463 99543463 1001 86380 86390 1
543252 99543252 1001 86380 86390 1
543893 99543893 1001 86380 86390 1
544446 99544446 1001 86380 86390 1
544519 99544519 1001 86380 86390 1
544314 99544314 1001 86380 86390 1
544355 99544355 1001 86380 86390 1
544344 99544344 1001 86380 86390 1
544244 99544244 1001 86380 86390 1
544284 99544284 1001 86380 86390 1
544016 99544016 1001 86380 86390 1
544070 99544070 1001 86380 86390 1
544679 99544679 1001 86380 86390 1
544654 99544654 1001 86380 86390 1
544696 99544696 1001 86380 86390 1
537425 1181 1002 38934 46151 1
400067 99400067 1001 86380 86390 1
543137 649 1001 50686 50985 1
400147 99400147 1001 86380 86390 1
400272 99400272 1001 86380 86390 1
400466 99400466 1001 86380 86390 1
400647 99400647 1001 86380 86390 1
400864 99400864 1001 86380 86390 1
400970 99400970 1001 86380 86390 1
400946 99400946 1001 86380 86390 1
401117 99401117 1001 86380 86390 1
401145 99401145 1001 86380 86390 1
401195 99401195 1001 86380 86390 1
401284 99401284 1001 86380 86390 1
401466 99401466 1001 86380 86390 1
401377 99401377 1001 86380 86390 1
402145 99402145 1001 86380 86390 1
402254 99402254 1001 86380 86390 1
402447 99402447 1001 86380 86390 1
402501 99402501 1001 86380 86390 1
403052 99403052 1001 86380 86390 1
403062 99403062 1001 86380 86390 1
403242 99403242 1001 86380 86390 1
403392 99403392 1001 86380 86390 1
403696 99403696 1001 86380 86390 1
403916 99403916 1001 86380 86390 1
403967 99403967 1001 86380 86390 1
404052 99404052 1001 86380 86390 1
404056 99404056 1001 86380 86390 1
404477 99404477 1001 86380 86390 1
404637 99404637 1001 86380 86390 1
404750 99404750 1001 86380 86390 1
404742 99404742 1001 86380 86390 1
404717 99404717 1001 86380 86390 1
404942 99404942 1001 86380 86390 1
405075 99405075 1001 86380 86390 1
405189 99405189 1001 86380 86390 1
405139 99405139 1001 86380 86390 1
405252 99405252 1001 86380 86390 1
405388 99405388 1001 86380 86390 1
405648 99405648 1001 86380 86390 1
405637 99405637 1001 86380 86390 1
405612 99405612 1001 86380 86390 1
405845 99405845 1001 86380 86390 1
405788 99405788 1001 86380 86390 1
405915 99405915 1001 86380 86390 1
405962 99405962 1001 86380 86390 1
406122 99406122 1001 86380 86390 1
406207 99406207 1001 86380 86390 1
406359 99406359 1001 86380 86390 1
406484 99406484 1001 86380 86390 1
406739 99406739 1001 86380 86390 1
407165 99407165 1001 86380 86390 1
407172 99407172 1001 86380 86390 1
407577 99407577 1001 86380 86390 1
408254 99408254 1001 86380 86390 1
408377 99408377 1001 86380 86390 1
408462 99408462 1001 86380 86390 1
408539 99408539 1001 86380 86390 1
408547 99408547 1001 86380 86390 1
408568 99408568 1001 86380 86390 1
408533 99408533 1001 86380 86390 1
408905 99408905 1001 86380 86390 1
409098 99409098 1001 86380 86390 1
409365 99409365 1001 86380 86390 1
409422 99409422 1001 86380 86390 1
409699 99409699 1001 86380 86390 1
409952 99409952 1001 86380 86390 1
409924 99409924 1001 86380 86390 1
410190 99410190 1001 86380 86390 1
410222 99410222 1001 86380 86390 1
410226 99410226 1001 86380 86390 1
410483 99410483 1001 86380 86390 1
410475 99410475 1001 86380 86390 1
410709 99410709 1001 86380 86390 1
410976 99410976 1001 86380 86390 1
411048 99411048 1001 86380 86390 1
411072 99411072 1001 86380 86390 1
411126 99411126 1001 86380 86390 1
411636 99411636 1001 86380 86390 1
411958 99411958 1001 86380 86390 1
412202 99412202 1001 86380 86390 1
412281 99412281 1001 86380 86390 1
413316 99413316 1001 86380 86390 1
413485 99413485 1001 86380 86390 1
413581 99413581 1001 86380 86390 1
413661 99413661 1001 86380 86390 1
413583 99413583 1001 86380 86390 1
413589 99413589 1001 86380 86390 1
413192 99413192 1001 86380 86390 1
413245 99413245 1001 86380 86390 1
412669 99412669 1001 86380 86390 1
412726 99412726 1001 86380 86390 1
412831 99412831 1001 86380 86390 1
412638 99412638 1001 86380 86390 1
414074 99414074 1001 86380 86390 1
413918 99413918 1001 86380 86390 1
414935 99414935 1001 86380 86390 1
415234 99415234 1001 86380 86390 1
415105 99415105 1001 86380 86390 1
415052 99415052 1001 86380 86390 1
415089 99415089 1001 86380 86390 1
414863 99414863 1001 86380 86390 1
414640 99414640 1001 86380 86390 1
414643 99414643 1001 86380 86390 1
414746 99414746 1001 86380 86390 1
414881 99414881 1001 86380 86390 1
414829 99414829 1001 86380 86390 1
414891 99414891 1001 86380 86390 1
414586 99414586 1001 86380 86390 1
414248 99414248 1001 86380 86390 1
414434 99414434 1001 86380 86390 1
414365 99414365 1001 86380 86390 1
414127 99414127 1001 86380 86390 1
414131 99414131 1001 86380 86390 1
415381 99415381 1001 86380 86390 1
415619 99415619 1001 86380 86390 1
416800 99416800 1001 86380 86390 1
416963 99416963 1001 86380 86390 1
416859 99416859 1001 86380 86390 1
416264 99416264 1001 86380 86390 1
416267 99416267 1001 86380 86390 1
416429 99416429 1001 86380 86390 1
415766 99415766 1001 86380 86390 1
415981 99415981 1001 86380 86390 1
416078 99416078 1001 86380 86390 1
417219 99417219 1001 86380 86390 1
417123 99417123 1001 86380 86390 1
417244 99417244 1001 86380 86390 1
417308 99417308 1001 86380 86390 1
418552 99418552 1001 86380 86390 1
418656 99418656 1001 86380 86390 1
418721 99418721 1001 86380 86390 1
418305 99418305 1001 86380 86390 1
418424 99418424 1001 86380 86390 1
417896 99417896 1001 86380 86390 1
417835 99417835 1001 86380 86390 1
417759 99417759 1001 86380 86390 1
417961 99417961 1001 86380 86390 1
418965 99418965 1001 86380 86390 1
418943 99418943 1001 86380 86390 1
420379 99420379 1001 86380 86390 1
420150 99420150 1001 86380 86390 1
420223 99420223 1001 86380 86390 1
420288 99420288 1001 86380 86390 1
420267 99420267 1001 86380 86390 1
420075 99420075 1001 86380 86390 1
419966 99419966 1001 86380 86390 1
419700 99419700 1001 86380 86390 1
419891 99419891 1001 86380 86390 1
419680 99419680 1001 86380 86390 1
419714 99419714 1001 86380 86390 1
419935 99419935 1001 86380 86390 1
419516 99419516 1001 86380 86390 1
419249 99419249 1001 86380 86390 1
419250 99419250 1001 86380 86390 1
419555 99419555 1001 86380 86390 1
419460 99419460 1001 86380 86390 1
419482 99419482 1001 86380 86390 1
419370 99419370 1001 86380 86390 1
419262 99419262 1001 86380 86390 1
419625 99419625 1001 86380 86390 1
420487 99420487 1001 86380 86390 1
420576 99420576 1001 86380 86390 1
421944 99421944 1001 86380 86390 1
421783 99421783 1001 86380 86390 1
421704 99421704 1001 86380 86390 1
421565 99421565 1001 86380 86390 1
421504 99421504 1001 86380 86390 1
421461 99421461 1001 86380 86390 1
421442 99421442 1001 86380 86390 1
421466 99421466 1001 86380 86390 1
421628 99421628 1001 86380 86390 1
421309 99421309 1001 86380 86390 1
420939 99420939 1001 86380 86390 1
422251 99422251 1001 86380 86390 1
423449 99423449 1001 86380 86390 1
423705 99423705 1001 86380 86390 1
423716 99423716 1001 86380 86390 1
423642 99423642 1001 86380 86390 1
423033 99423033 1001 86380 86390 1
422987 99422987 1001 86380 86390 1
423292 99423292 1001 86380 86390 1
423113 99423113 1001 86380 86390 1
422733 99422733 1001 86380 86390 1
422562 99422562 1001 86380 86390 1
422650 99422650 1001 86380 86390 1
423884 99423884 1001 86380 86390 1
424072 99424072 1001 86380 86390 1
424073 99424073 1001 86380 86390 1
424107 99424107 1001 86380 86390 1
425125 99425125 1001 86380 86390 1
425276 99425276 1001 86380 86390 1
425060 99425060 1001 86380 86390 1
425283 99425283 1001 86380 86390 1
424800 99424800 1001 86380 86390 1
424962 99424962 1001 86380 86390 1
424652 99424652 1001 86380 86390 1
424604 99424604 1001 86380 86390 1
424846 99424846 1001 86380 86390 1
424780 99424780 1001 86380 86390 1
424611 99424611 1001 86380 86390 1
424433 99424433 1001 86380 86390 1
424245 99424245 1001 86380 86390 1
424283 99424283 1001 86380 86390 1
424586 99424586 1001 86380 86390 1
425827 99425827 1001 86380 86390 1
425388 99425388 1001 86380 86390 1
425517 99425517 1001 86380 86390 1
425574 99425574 1001 86380 86390 1
425673 99425673 1001 86380 86390 1
426973 99426973 1001 86380 86390 1
426764 99426764 1001 86380 86390 1
426817 99426817 1001 86380 86390 1
427049 99427049 1001 86380 86390 1
426903 99426903 1001 86380 86390 1
426709 99426709 1001 86380 86390 1
426960 99426960 1001 86380 86390 1
426371 99426371 1001 86380 86390 1
426690 99426690 1001 86380 86390 1
426361 99426361 1001 86380 86390 1
426070 99426070 1001 86380 86390 1
425878 99425878 1001 86380 86390 1
426697 99426697 1001 86380 86390 1
427122 99427122 1001 86380 86390 1
427469 99427469 1001 86380 86390 1
427381 99427381 1001 86380 86390 1
427196 99427196 1001 86380 86390 1
428656 99428656 1001 86380 86390 1
428489 99428489 1001 86380 86390 1
428605 99428605 1001 86380 86390 1
427971 99427971 1001 86380 86390 1
428159 99428159 1001 86380 86390 1
428284 99428284 1001 86380 86390 1
428834 99428834 1001 86380 86390 1
430149 99430149 1001 86380 86390 1
430355 99430355 1001 86380 86390 1
430207 99430207 1001 86380 86390 1
429764 99429764 1001 86380 86390 1
429644 99429644 1001 86380 86390 1
429522 99429522 1001 86380 86390 1
429368 99429368 1001 86380 86390 1
429411 99429411 1001 86380 86390 1
429532 99429532 1001 86380 86390 1
429183 99429183 1001 86380 86390 1
429233 99429233 1001 86380 86390 1
429212 99429212 1001 86380 86390 1
429461 99429461 1001 86380 86390 1
430397 99430397 1001 86380 86390 1
430613 99430613 1001 86380 86390 1
430579 99430579 1001 86380 86390 1
430492 99430492 1001 86380 86390 1
430700 99430700 1001 86380 86390 1
431987 99431987 1001 86380 86390 1
431996 99431996 1001 86380 86390 1
431863 99431863 1001 86380 86390 1
432027 99432027 1001 86380 86390 1
431561 99431561 1001 86380 86390 1
431298 99431298 1001 86380 86390 1
431468 99431468 1001 86380 86390 1
431001 99431001 1001 86380 86390 1
430956 99430956 1001 86380 86390 1
431044 99431044 1001 86380 86390 1
432419 99432419 1001 86380 86390 1
432388 99432388 1001 86380 86390 1
432446 99432446 1001 86380 86390 1
432080 99432080 1001 86380 86390 1
433410 99433410 1001 86380 86390 1
433373 99433373 1001 86380 86390 1
433323 99433323 1001 86380 86390 1
433471 99433471 1001 86380 86390 1
433647 99433647 1001 86380 86390 1
433316 99433316 1001 86380 86390 1
433160 99433160 1001 86380 86390 1
432908 99432908 1001 86380 86390 1
433107 99433107 1001 86380 86390 1
432909 99432909 1001 86380 86390 1
433202 99433202 1001 86380 86390 1
432981 99432981 1001 86380 86390 1
432609 99432609 1001 86380 86390 1
432830 99432830 1001 86380 86390 1
432634 99432634 1001 86380 86390 1
434066 99434066 1001 86380 86390 1
434096 99434096 1001 86380 86390 1
433802 99433802 1001 86380 86390 1
434015 99434015 1001 86380 86390 1
435380 99435380 1001 86380 86390 1
435329 99435329 1001 86380 86390 1
434706 99434706 1001 86380 86390 1
434789 99434789 1001 86380 86390 1
434832 99434832 1001 86380 86390 1
434613 99434613 1001 86380 86390 1
434412 99434412 1001 86380 86390 1
435526 99435526 1001 86380 86390 1
436805 99436805 1001 86380 86390 1
436911 99436911 1001 86380 86390 1
437043 99437043 1001 86380 86390 1
436623 99436623 1001 86380 86390 1
436476 99436476 1001 86380 86390 1
436687 99436687 1001 86380 86390 1
436554 99436554 1001 86380 86390 1
436738 99436738 1001 86380 86390 1
436647 99436647 1001 86380 86390 1
436467 99436467 1001 86380 86390 1
436342 99436342 1001 86380 86390 1
436196 99436196 1001 86380 86390 1
436083 99436083 1001 86380 86390 1
437316 99437316 1001 86380 86390 1
437241 99437241 1001 86380 86390 1
300640 99300640 1001 86380 86390 1
300653 99300653 1001 86380 86390 1
300576 99300576 1001 86380 86390 1
300658 99300658 1001 86380 86390 1
300545 99300545 1001 86380 86390 1
300723 99300723 1001 86380 86390 1
300450 99300450 1001 86380 86390 1
300365 99300365 1001 86380 86390 1
300406 99300406 1001 86380 86390 1
300304 99300304 1001 86380 86390 1
300253 99300253 1001 86380 86390 1
300215 99300215 1001 86380 86390 1
300141 99300141 1001 86380 86390 1
300791 99300791 1001 86380 86390 1
300834 99300834 1001 86380 86390 1
300873 99300873 1001 86380 86390 1
300828 99300828 1001 86380 86390 1
301402 99301402 1001 86380 86390 1
301534 99301534 1001 86380 86390 1
301461 99301461 1001 86380 86390 1
301247 99301247 1001 86380 86390 1
301264 99301264 1001 86380 86390 1
301188 99301188 1001 86380 86390 1
301267 99301267 1001 86380 86390 1
301270 99301270 1001 86380 86390 1
301141 99301141 1001 86380 86390 1
301064 99301064 1001 86380 86390 1
300975 99300975 1001 86380 86390 1
301079 99301079 1001 86380 86390 1
301134 99301134 1001 86380 86390 1
300939 99300939 1001 86380 86390 1
300959 99300959 1001 86380 86390 1
301734 99301734 1001 86380 86390 1
301752 99301752 1001 86380 86390 1
301627 99301627 1001 86380 86390 1
302255 99302255 1001 86380 86390 1
302179 99302179 1001 86380 86390 1
302338 99302338 1001 86380 86390 1
302112 99302112 1001 86380 86390 1
302125 99302125 1001 86380 86390 1
301986 99301986 1001 86380 86390 1
302066 99302066 1001 86380 86390 1
302456 99302456 1001 86380 86390 1
302498 99302498 1001 86380 86390 1
302447 99302447 1001 86380 86390 1
302382 99302382 1001 86380 86390 1
302448 99302448 1001 86380 86390 1
302455 99302455 1001 86380 86390 1
302481 99302481 1001 86380 86390 1
303080 99303080 1001 86380 86390 1
303189 99303189 1001 86380 86390 1
303010 99303010 1001 86380 86390 1
303089 99303089 1001 86380 86390 1
302811 99302811 1001 86380 86390 1
302918 99302918 1001 86380 86390 1
302919 99302919 1001 86380 86390 1
302717 99302717 1001 86380 86390 1
302618 99302618 1001 86380 86390 1
302634 99302634 1001 86380 86390 1
302674 99302674 1001 86380 86390 1
303325 99303325 1001 86380 86390 1
303931 99303931 1001 86380 86390 1
303861 99303861 1001 86380 86390 1
303837 99303837 1001 86380 86390 1
304031 99304031 1001 86380 86390 1
303878 99303878 1001 86380 86390 1
303782 99303782 1001 86380 86390 1
303718 99303718 1001 86380 86390 1
303732 99303732 1001 86380 86390 1
303683 99303683 1001 86380 86390 1
304173 99304173 1001 86380 86390 1
304213 99304213 1001 86380 86390 1
304038 99304038 1001 86380 86390 1
304195 99304195 1001 86380 86390 1
304198 99304198 1001 86380 86390 1
304667 99304667 1001 86380 86390 1
304796 99304796 1001 86380 86390 1
304838 99304838 1001 86380 86390 1
304593 99304593 1001 86380 86390 1
304491 99304491 1001 86380 86390 1
304518 99304518 1001 86380 86390 1
304342 99304342 1001 86380 86390 1
304317 99304317 1001 86380 86390 1
304396 99304396 1001 86380 86390 1
304384 99304384 1001 86380 86390 1
304241 99304241 1001 86380 86390 1
304405 99304405 1001 86380 86390 1
304988 99304988 1001 86380 86390 1
305557 99305557 1001 86380 86390 1
305522 99305522 1001 86380 86390 1
305512 99305512 1001 86380 86390 1
305551 99305551 1001 86380 86390 1
305501 99305501 1001 86380 86390 1
305683 99305683 1001 86380 86390 1
305468 99305468 1001 86380 86390 1
305418 99305418 1001 86380 86390 1
305473 99305473 1001 86380 86390 1
305383 99305383 1001 86380 86390 1
305358 99305358 1001 86380 86390 1
305399 99305399 1001 86380 86390 1
305401 99305401 1001 86380 86390 1
500076 99500076 1001 86380 86390 1
500135 99500135 1001 86380 86390 1
500009 99500009 1001 86380 86390 1
500798 99500798 1001 86380 86390 1
500771 99500771 1001 86380 86390 1
500759 99500759 1001 86380 86390 1
500760 99500760 1001 86380 86390 1
500402 99500402 1001 86380 86390 1
500455 99500455 1001 86380 86390 1
500494 99500494 1001 86380 86390 1
500469 99500469 1001 86380 86390 1
500437 99500437 1001 86380 86390 1
500336 99500336 1001 86380 86390 1
500226 99500226 1001 86380 86390 1
500319 99500319 1001 86380 86390 1
500866 99500866 1001 86380 86390 1
500883 99500883 1001 86380 86390 1
501512 99501512 1001 86380 86390 1
501254 99501254 1001 86380 86390 1
501075 99501075 1001 86380 86390 1
501050 99501050 1001 86380 86390 1
501194 99501194 1001 86380 86390 1
501104 99501104 1001 86380 86390 1
501780 99501780 1001 86380 86390 1
501670 99501670 1001 86380 86390 1
501749 99501749 1001 86380 86390 1
502298 99502298 1001 86380 86390 1
502353 99502353 1001 86380 86390 1
502370 99502370 1001 86380 86390 1
502293 99502293 1001 86380 86390 1
502282 99502282 1001 86380 86390 1
502457 99502457 1001 86380 86390 1
502221 99502221 1001 86380 86390 1
502179 99502179 1001 86380 86390 1
502026 99502026 1001 86380 86390 1
501936 99501936 1001 86380 86390 1
501912 99501912 1001 86380 86390 1
502668 99502668 1001 86380 86390 1
502669 99502669 1001 86380 86390 1
503152 99503152 1001 86380 86390 1
503217 99503217 1001 86380 86390 1
502885 99502885 1001 86380 86390 1
503056 99503056 1001 86380 86390 1
502756 99502756 1001 86380 86390 1
502821 99502821 1001 86380 86390 1
502758 99502758 1001 86380 86390 1
502877 99502877 1001 86380 86390 1
503361 99503361 1001 86380 86390 1
503478 99503478 1001 86380 86390 1
503940 99503940 1001 86380 86390 1
504094 99504094 1001 86380 86390 1
503760 99503760 1001 86380 86390 1
503892 99503892 1001 86380 86390 1
503789 99503789 1001 86380 86390 1
503880 99503880 1001 86380 86390 1
503882 99503882 1001 86380 86390 1
503908 99503908 1001 86380 86390 1
503831 99503831 1001 86380 86390 1
503754 99503754 1001 86380 86390 1
503871 99503871 1001 86380 86390 1
503808 99503808 1001 86380 86390 1
503615 99503615 1001 86380 86390 1
503605 99503605 1001 86380 86390 1
503518 99503518 1001 86380 86390 1
504905 99504905 1001 86380 86390 1
504610 99504610 1001 86380 86390 1
504657 99504657 1001 86380 86390 1
504672 99504672 1001 86380 86390 1
504414 99504414 1001 86380 86390 1
504378 99504378 1001 86380 86390 1
504358 99504358 1001 86380 86390 1
505032 99505032 1001 86380 86390 1
505064 99505064 1001 86380 86390 1
505689 99505689 1001 86380 86390 1
505691 99505691 1001 86380 86390 1
505402 99505402 1001 86380 86390 1
505434 99505434 1001 86380 86390 1
505298 99505298 1001 86380 86390 1
505943 99505943 1001 86380 86390 1
506393 99506393 1001 86380 86390 1
506149 99506149 1001 86380 86390 1
505984 99505984 1001 86380 86390 1
506619 99506619 1001 86380 86390 1
507418 99507418 1001 86380 86390 1
507113 99507113 1001 86380 86390 1
507187 99507187 1001 86380 86390 1
506975 99506975 1001 86380 86390 1
506963 99506963 1001 86380 86390 1
508069 99508069 1001 86380 86390 1
508112 99508112 1001 86380 86390 1
508141 99508141 1001 86380 86390 1
508167 99508167 1001 86380 86390 1
508103 99508103 1001 86380 86390 1
507965 99507965 1001 86380 86390 1
507847 99507847 1001 86380 86390 1
507718 99507718 1001 86380 86390 1
507825 99507825 1001 86380 86390 1
507738 99507738 1001 86380 86390 1
507702 99507702 1001 86380 86390 1
507664 99507664 1001 86380 86390 1
508889 99508889 1001 86380 86390 1
508954 99508954 1001 86380 86390 1
509071 99509071 1001 86380 86390 1
508689 99508689 1001 86380 86390 1
508821 99508821 1001 86380 86390 1
508763 99508763 1001 86380 86390 1
508530 99508530 1001 86380 86390 1
509164 99509164 1001 86380 86390 1
509244 99509244 1001 86380 86390 1
509869 99509869 1001 86380 86390 1
509843 99509843 1001 86380 86390 1
509806 99509806 1001 86380 86390 1
509631 99509631 1001 86380 86390 1
509565 99509565 1001 86380 86390 1
509487 99509487 1001 86380 86390 1
509378 99509378 1001 86380 86390 1
510054 99510054 1001 86380 86390 1
510062 99510062 1001 86380 86390 1
510436 99510436 1001 86380 86390 1
510240 99510240 1001 86380 86390 1
510111 99510111 1001 86380 86390 1
510177 99510177 1001 86380 86390 1
510157 99510157 1001 86380 86390 1
510867 99510867 1001 86380 86390 1
510805 99510805 1001 86380 86390 1
510742 99510742 1001 86380 86390 1
511479 99511479 1001 86380 86390 1
511392 99511392 1001 86380 86390 1
511548 99511548 1001 86380 86390 1
511273 99511273 1001 86380 86390 1
511200 99511200 1001 86380 86390 1
511279 99511279 1001 86380 86390 1
511307 99511307 1001 86380 86390 1
511103 99511103 1001 86380 86390 1
511723 99511723 1001 86380 86390 1
511750 99511750 1001 86380 86390 1
512346 99512346 1001 86380 86390 1
512292 99512292 1001 86380 86390 1
512336 99512336 1001 86380 86390 1
512109 99512109 1001 86380 86390 1
512007 99512007 1001 86380 86390 1
511968 99511968 1001 86380 86390 1
512138 99512138 1001 86380 86390 1
512009 99512009 1001 86380 86390 1
512092 99512092 1001 86380 86390 1
512404 99512404 1001 86380 86390 1
512536 99512536 1001 86380 86390 1
512401 99512401 1001 86380 86390 1
513170 99513170 1001 86380 86390 1
513185 99513185 1001 86380 86390 1
512958 99512958 1001 86380 86390 1
512705 99512705 1001 86380 86390 1
512590 99512590 1001 86380 86390 1
512695 99512695 1001 86380 86390 1
512739 99512739 1001 86380 86390 1
512752 99512752 1001 86380 86390 1
513402 99513402 1001 86380 86390 1
513221 99513221 1001 86380 86390 1
513369 99513369 1001 86380 86390 1
513936 99513936 1001 86380 86390 1
513746 99513746 1001 86380 86390 1
513557 99513557 1001 86380 86390 1
513512 99513512 1001 86380 86390 1
514086 99514086 1001 86380 86390 1
514699 99514699 1001 86380 86390 1
514848 99514848 1001 86380 86390 1
514461 99514461 1001 86380 86390 1
514501 99514501 1001 86380 86390 1
514632 99514632 1001 86380 86390 1
514635 99514635 1001 86380 86390 1
514546 99514546 1001 86380 86390 1
514469 99514469 1001 86380 86390 1
514320 99514320 1001 86380 86390 1
514283 99514283 1001 86380 86390 1
514309 99514309 1001 86380 86390 1
514286 99514286 1001 86380 86390 1
514429 99514429 1001 86380 86390 1
515014 99515014 1001 86380 86390 1
514891 99514891 1001 86380 86390 1
515555 99515555 1001 86380 86390 1
515568 99515568 1001 86380 86390 1
515543 99515543 1001 86380 86390 1
515638 99515638 1001 86380 86390 1
515600 99515600 1001 86380 86390 1
515554 99515554 1001 86380 86390 1
515312 99515312 1001 86380 86390 1
515304 99515304 1001 86380 86390 1
515332 99515332 1001 86380 86390 1
515102 99515102 1001 86380 86390 1
515117 99515117 1001 86380 86390 1
515066 99515066 1001 86380 86390 1
515162 99515162 1001 86380 86390 1
515214 99515214 1001 86380 86390 1
515125 99515125 1001 86380 86390 1
515269 99515269 1001 86380 86390 1
515888 99515888 1001 86380 86390 1
515871 99515871 1001 86380 86390 1
516447 99516447 1001 86380 86390 1
516450 99516450 1001 86380 86390 1
516390 99516390 1001 86380 86390 1
516339 99516339 1001 86380 86390 1
516341 99516341 1001 86380 86390 1
516152 99516152 1001 86380 86390 1
516191 99516191 1001 86380 86390 1
516114 99516114 1001 86380 86390 1
516018 99516018 1001 86380 86390 1
515990 99515990 1001 86380 86390 1
516574 99516574 1001 86380 86390 1
516666 99516666 1001 86380 86390 1
516589 99516589 1001 86380 86390 1
516528 99516528 1001 86380 86390 1
516543 99516543 1001 86380 86390 1
517272 99517272 1001 86380 86390 1
517286 99517286 1001 86380 86390 1
517223 99517223 1001 86380 86390 1
517161 99517161 1001 86380 86390 1
517058 99517058 1001 86380 86390 1
517048 99517048 1001 86380 86390 1
516985 99516985 1001 86380 86390 1
517024 99517024 1001 86380 86390 1
516870 99516870 1001 86380 86390 1
516838 99516838 1001 86380 86390 1
518060 99518060 1001 86380 86390 1
518023 99518023 1001 86380 86390 1
518117 99518117 1001 86380 86390 1
518041 99518041 1001 86380 86390 1
517766 99517766 1001 86380 86390 1
517632 99517632 1001 86380 86390 1
517609 99517609 1001 86380 86390 1
517622 99517622 1001 86380 86390 1
517599 99517599 1001 86380 86390 1
518257 99518257 1001 86380 86390 1
518168 99518168 1001 86380 86390 1
518181 99518181 1001 86380 86390 1
518339 99518339 1001 86380 86390 1
518909 99518909 1001 86380 86390 1
518759 99518759 1001 86380 86390 1
518573 99518573 1001 86380 86390 1
518496 99518496 1001 86380 86390 1
519050 99519050 1001 86380 86390 1
519057 99519057 1001 86380 86390 1
519702 99519702 1001 86380 86390 1
519619 99519619 1001 86380 86390 1
519588 99519588 1001 86380 86390 1
519489 99519489 1001 86380 86390 1
519477 99519477 1001 86380 86390 1
519490 99519490 1001 86380 86390 1
519594 99519594 1001 86380 86390 1
519607 99519607 1001 86380 86390 1
519582 99519582 1001 86380 86390 1
519233 99519233 1001 86380 86390 1
519316 99519316 1001 86380 86390 1
519205 99519205 1001 86380 86390 1
519857 99519857 1001 86380 86390 1
519988 99519988 1001 86380 86390 1
519836 99519836 1001 86380 86390 1
520477 99520477 1001 86380 86390 1
520619 99520619 1001 86380 86390 1
520621 99520621 1001 86380 86390 1
520545 99520545 1001 86380 86390 1
520481 99520481 1001 86380 86390 1
520357 99520357 1001 86380 86390 1
520268 99520268 1001 86380 86390 1
520296 99520296 1001 86380 86390 1
520250 99520250 1001 86380 86390 1
520087 99520087 1001 86380 86390 1
520113 99520113 1001 86380 86390 1
520226 99520226 1001 86380 86390 1
520729 99520729 1001 86380 86390 1
520759 99520759 1001 86380 86390 1
520645 99520645 1001 86380 86390 1
520701 99520701 1001 86380 86390 1
521411 99521411 1001 86380 86390 1
521424 99521424 1001 86380 86390 1
521388 99521388 1001 86380 86390 1
521105 99521105 1001 86380 86390 1
521170 99521170 1001 86380 86390 1
521056 99521056 1001 86380 86390 1
521150 99521150 1001 86380 86390 1
521139 99521139 1001 86380 86390 1
520859 99520859 1001 86380 86390 1
520912 99520912 1001 86380 86390 1
520853 99520853 1001 86380 86390 1
521492 99521492 1001 86380 86390 1
521641 99521641 1001 86380 86390 1
522138 99522138 1001 86380 86390 1
522272 99522272 1001 86380 86390 1
522223 99522223 1001 86380 86390 1
522239 99522239 1001 86380 86390 1
522215 99522215 1001 86380 86390 1
521933 99521933 1001 86380 86390 1
521982 99521982 1001 86380 86390 1
521699 99521699 1001 86380 86390 1
521677 99521677 1001 86380 86390 1
521873 99521873 1001 86380 86390 1
521770 99521770 1001 86380 86390 1
521822 99521822 1001 86380 86390 1
521719 99521719 1001 86380 86390 1
522321 99522321 1001 86380 86390 1
522296 99522296 1001 86380 86390 1
522455 99522455 1001 86380 86390 1
522418 99522418 1001 86380 86390 1
522977 99522977 1001 86380 86390 1
523089 99523089 1001 86380 86390 1
522984 99522984 1001 86380 86390 1
522863 99522863 1001 86380 86390 1
522902 99522902 1001 86380 86390 1
522891 99522891 1001 86380 86390 1
522710 99522710 1001 86380 86390 1
522789 99522789 1001 86380 86390 1
522893 99522893 1001 86380 86390 1
522783 99522783 1001 86380 86390 1
522536 99522536 1001 86380 86390 1
522666 99522666 1001 86380 86390 1
522565 99522565 1001 86380 86390 1
522684 99522684 1001 86380 86390 1
523271 99523271 1001 86380 86390 1
523207 99523207 1001 86380 86390 1
523185 99523185 1001 86380 86390 1
523227 99523227 1001 86380 86390 1
523177 99523177 1001 86380 86390 1
523256 99523256 1001 86380 86390 1
523257 99523257 1001 86380 86390 1
523539 99523539 1001 86380 86390 1
523736 99523736 1001 86380 86390 1
523444 99523444 1001 86380 86390 1
523501 99523501 1001 86380 86390 1
523424 99523424 1001 86380 86390 1
523373 99523373 1001 86380 86390 1
524010 99524010 1001 86380 86390 1
524129 99524129 1001 86380 86390 1
524142 99524142 1001 86380 86390 1
524751 99524751 1001 86380 86390 1
524718 99524718 1001 86380 86390 1
524518 99524518 1001 86380 86390 1
524454 99524454 1001 86380 86390 1
524432 99524432 1001 86380 86390 1
524472 99524472 1001 86380 86390 1
524228 99524228 1001 86380 86390 1
524167 99524167 1001 86380 86390 1
524278 99524278 1001 86380 86390 1
524873 99524873 1001 86380 86390 1
525443 99525443 1001 86380 86390 1
525573 99525573 1001 86380 86390 1
525541 99525541 1001 86380 86390 1
525392 99525392 1001 86380 86390 1
525332 99525332 1001 86380 86390 1
525243 99525243 1001 86380 86390 1
525361 99525361 1001 86380 86390 1
525148 99525148 1001 86380 86390 1
525089 99525089 1001 86380 86390 1
525736 99525736 1001 86380 86390 1
525790 99525790 1001 86380 86390 1
525732 99525732 1001 86380 86390 1
526300 99526300 1001 86380 86390 1
526288 99526288 1001 86380 86390 1
526316 99526316 1001 86380 86390 1
526281 99526281 1001 86380 86390 1
526038 99526038 1001 86380 86390 1
526015 99526015 1001 86380 86390 1
526185 99526185 1001 86380 86390 1
525996 99525996 1001 86380 86390 1
525855 99525855 1001 86380 86390 1
525960 99525960 1001 86380 86390 1
525847 99525847 1001 86380 86390 1
525940 99525940 1001 86380 86390 1
526434 99526434 1001 86380 86390 1
526448 99526448 1001 86380 86390 1
526475 99526475 1001 86380 86390 1
527032 99527032 1001 86380 86390 1
526981 99526981 1001 86380 86390 1
526892 99526892 1001 86380 86390 1
526931 99526931 1001 86380 86390 1
526972 99526972 1001 86380 86390 1
526702 99526702 1001 86380 86390 1
526728 99526728 1001 86380 86390 1
526731 99526731 1001 86380 86390 1
527259 99527259 1001 86380 86390 1
527338 99527338 1001 86380 86390 1
527403 99527403 1001 86380 86390 1
527333 99527333 1001 86380 86390 1
527399 99527399 1001 86380 86390 1
528026 99528026 1001 86380 86390 1
527677 99527677 1001 86380 86390 1
527758 99527758 1001 86380 86390 1
527611 99527611 1001 86380 86390 1
527534 99527534 1001 86380 86390 1
527560 99527560 1001 86380 86390 1
527484 99527484 1001 86380 86390 1
527657 99527657 1001 86380 86390 1
527542 99527542 1001 86380 86390 1
527583 99527583 1001 86380 86390 1
528137 99528137 1001 86380 86390 1
528272 99528272 1001 86380 86390 1
528119 99528119 1001 86380 86390 1
528239 99528239 1001 86380 86390 1
528734 99528734 1001 86380 86390 1
528740 99528740 1001 86380 86390 1
528861 99528861 1001 86380 86390 1
528797 99528797 1001 86380 86390 1
528594 99528594 1001 86380 86390 1
528503 99528503 1001 86380 86390 1
528494 99528494 1001 86380 86390 1
528577 99528577 1001 86380 86390 1
528681 99528681 1001 86380 86390 1
528313 99528313 1001 86380 86390 1
528370 99528370 1001 86380 86390 1
528952 99528952 1001 86380 86390 1
529020 99529020 1001 86380 86390 1
528931 99528931 1001 86380 86390 1
529728 99529728 1001 86380 86390 1
529653 99529653 1001 86380 86390 1
529697 99529697 1001 86380 86390 1
529707 99529707 1001 86380 86390 1
529710 99529710 1001 86380 86390 1
529464 99529464 1001 86380 86390 1
529378 99529378 1001 86380 86390 1
529146 99529146 1001 86380 86390 1
529224 99529224 1001 86380 86390 1
529120 99529120 1001 86380 86390 1
529111 99529111 1001 86380 86390 1
529245 99529245 1001 86380 86390 1
529828 99529828 1001 86380 86390 1
529841 99529841 1001 86380 86390 1
529756 99529756 1001 86380 86390 1
529847 99529847 1001 86380 86390 1
530464 99530464 1001 86380 86390 1
530416 99530416 1001 86380 86390 1
530367 99530367 1001 86380 86390 1
530169 99530169 1001 86380 86390 1
530195 99530195 1001 86380 86390 1
530158 99530158 1001 86380 86390 1
530304 99530304 1001 86380 86390 1
529972 99529972 1001 86380 86390 1
529939 99529939 1001 86380 86390 1
530057 99530057 1001 86380 86390 1
530071 99530071 1001 86380 86390 1
530655 99530655 1001 86380 86390 1
530568 99530568 1001 86380 86390 1
530597 99530597 1001 86380 86390 1
531296 99531296 1001 86380 86390 1
531360 99531360 1001 86380 86390 1
530971 99530971 1001 86380 86390 1
531101 99531101 1001 86380 86390 1
531000 99531000 1001 86380 86390 1
530916 99530916 1001 86380 86390 1
530868 99530868 1001 86380 86390 1
530792 99530792 1001 86380 86390 1
530794 99530794 1001 86380 86390 1
531535 99531535 1001 86380 86390 1
531473 99531473 1001 86380 86390 1
531526 99531526 1001 86380 86390 1
531501 99531501 1001 86380 86390 1
531557 99531557 1001 86380 86390 1
532155 99532155 1001 86380 86390 1
532043 99532043 1001 86380 86390 1
532018 99532018 1001 86380 86390 1
532046 99532046 1001 86380 86390 1
532087 99532087 1001 86380 86390 1
531950 99531950 1001 86380 86390 1
531894 99531894 1001 86380 86390 1
531664 99531664 1001 86380 86390 1
531720 99531720 1001 86380 86390 1
531597 99531597 1001 86380 86390 1
532208 99532208 1001 86380 86390 1
532866 99532866 1001 86380 86390 1
532905 99532905 1001 86380 86390 1
533003 99533003 1001 86380 86390 1
532769 99532769 1001 86380 86390 1
532745 99532745 1001 86380 86390 1
532642 99532642 1001 86380 86390 1
532554 99532554 1001 86380 86390 1
532444 99532444 1001 86380 86390 1
532600 99532600 1001 86380 86390 1
532499 99532499 1001 86380 86390 1
532512 99532512 1001 86380 86390 1
533107 99533107 1001 86380 86390 1
533101 99533101 1001 86380 86390 1
533144 99533144 1001 86380 86390 1
533067 99533067 1001 86380 86390 1
533730 99533730 1001 86380 86390 1
533666 99533666 1001 86380 86390 1
533679 99533679 1001 86380 86390 1
533734 99533734 1001 86380 86390 1
533471 99533471 1001 86380 86390 1
533252 99533252 1001 86380 86390 1
533371 99533371 1001 86380 86390 1
533415 99533415 1001 86380 86390 1
534012 99534012 1001 86380 86390 1
534051 99534051 1001 86380 86390 1
534013 99534013 1001 86380 86390 1
533937 99533937 1001 86380 86390 1
533899 99533899 1001 86380 86390 1
534482 99534482 1001 86380 86390 1
534572 99534572 1001 86380 86390 1
534576 99534576 1001 86380 86390 1
534324 99534324 1001 86380 86390 1
534367 99534367 1001 86380 86390 1
534345 99534345 1001 86380 86390 1
534141 99534141 1001 86380 86390 1
534121 99534121 1001 86380 86390 1
534083 99534083 1001 86380 86390 1
534111 99534111 1001 86380 86390 1
534746 99534746 1001 86380 86390 1
534811 99534811 1001 86380 86390 1
535467 99535467 1001 86380 86390 1
535505 99535505 1001 86380 86390 1
535113 99535113 1001 86380 86390 1
535011 99535011 1001 86380 86390 1
534923 99534923 1001 86380 86390 1
535068 99535068 1001 86380 86390 1
534965 99534965 1001 86380 86390 1
535589 99535589 1001 86380 86390 1
536264 99536264 1001 86380 86390 1
536285 99536285 1001 86380 86390 1
536055 99536055 1001 86380 86390 1
536084 99536084 1001 86380 86390 1
536059 99536059 1001 86380 86390 1
536085 99536085 1001 86380 86390 1
535861 99535861 1001 86380 86390 1
536338 99536338 1001 86380 86390 1
536536 99536536 1001 86380 86390 1
537131 99537131 1001 86380 86390 1
537144 99537144 1001 86380 86390 1
536994 99536994 1001 86380 86390 1
536789 99536789 1001 86380 86390 1
536859 99536859 1001 86380 86390 1
536873 99536873 1001 86380 86390 1
536848 99536848 1001 86380 86390 1
536888 99536888 1001 86380 86390 1
536567 99536567 1001 86380 86390 1
536646 99536646 1001 86380 86390 1
536685 99536685 1001 86380 86390 1
536583 99536583 1001 86380 86390 1
536725 99536725 1001 86380 86390 1
537224 99537224 1001 86380 86390 1
537237 99537237 1001 86380 86390 1
537304 99537304 1001 86380 86390 1
537274 99537274 1001 86380 86390 1
537840 99537840 1001 86380 86390 1
537892 99537892 1001 86380 86390 1
537932 99537932 1001 86380 86390 1
537933 99537933 1001 86380 86390 1
537713 99537713 1001 86380 86390 1
537756 99537756 1001 86380 86390 1
537563 99537563 1001 86380 86390 1
537565 99537565 1001 86380 86390 1
537533 99537533 1001 86380 86390 1
538026 99538026 1001 86380 86390 1
538041 99538041 1001 86380 86390 1
538623 99538623 1001 86380 86390 1
538815 99538815 1001 86380 86390 1
538766 99538766 1001 86380 86390 1
538618 99538618 1001 86380 86390 1
538570 99538570 1001 86380 86390 1
538508 99538508 1001 86380 86390 1
538404 99538404 1001 86380 86390 1
538486 99538486 1001 86380 86390 1
538843 99538843 1001 86380 86390 1
538948 99538948 1001 86380 86390 1
538886 99538886 1001 86380 86390 1
539017 99539017 1001 86380 86390 1
539564 99539564 1001 86380 86390 1
539568 99539568 1001 86380 86390 1
539518 99539518 1001 86380 86390 1
539471 99539471 1001 86380 86390 1
539288 99539288 1001 86380 86390 1
539301 99539301 1001 86380 86390 1
539303 99539303 1001 86380 86390 1
539433 99539433 1001 86380 86390 1
539086 99539086 1001 86380 86390 1
539022 99539022 1001 86380 86390 1
539042 99539042 1001 86380 86390 1
539702 99539702 1001 86380 86390 1
540367 99540367 1001 86380 86390 1
540290 99540290 1001 86380 86390 1
540166 99540166 1001 86380 86390 1
539931 99539931 1001 86380 86390 1
539985 99539985 1001 86380 86390 1
540581 99540581 1001 86380 86390 1
540652 99540652 1001 86380 86390 1
540642 99540642 1001 86380 86390 1
540489 99540489 1001 86380 86390 1
541193 99541193 1001 86380 86390 1
541259 99541259 1001 86380 86390 1
541182 99541182 1001 86380 86390 1
541249 99541249 1001 86380 86390 1
540909 99540909 1001 86380 86390 1
540897 99540897 1001 86380 86390 1
540767 99540767 1001 86380 86390 1
540706 99540706 1001 86380 86390 1
540720 99540720 1001 86380 86390 1
540733 99540733 1001 86380 86390 1
540694 99540694 1001 86380 86390 1
540814 99540814 1001 86380 86390 1
541475 99541475 1001 86380 86390 1
541918 99541918 1001 86380 86390 1
541931 99541931 1001 86380 86390 1
542095 99542095 1001 86380 86390 1
541932 99541932 1001 86380 86390 1
541922 99541922 1001 86380 86390 1
541719 99541719 1001 86380 86390 1
541736 99541736 1001 86380 86390 1
541854 99541854 1001 86380 86390 1
541714 99541714 1001 86380 86390 1
541571 99541571 1001 86380 86390 1
541612 99541612 1001 86380 86390 1
542157 99542157 1001 86380 86390 1
542261 99542261 1001 86380 86390 1
542173 99542173 1001 86380 86390 1
542238 99542238 1001 86380 86390 1
542138 99542138 1001 86380 86390 1
542847 99542847 1001 86380 86390 1
542929 99542929 1001 86380 86390 1
542880 99542880 1001 86380 86390 1
542612 99542612 1001 86380 86390 1
542735 99542735 1001 86380 86390 1
542444 99542444 1001 86380 86390 1
543712 99543712 1001 86380 86390 1
543761 99543761 1001 86380 86390 1
543763 99543763 1001 86380 86390 1
543667 99543667 1001 86380 86390 1
543466 99543466 1001 86380 86390 1
543496 99543496 1001 86380 86390 1
543435 99543435 1001 86380 86390 1
543192 99543192 1001 86380 86390 1
543310 99543310 1001 86380 86390 1
543311 99543311 1001 86380 86390 1
543291 99543291 1001 86380 86390 1
543860 99543860 1001 86380 86390 1
543925 99543925 1001 86380 86390 1
543151 99543151 1001 86380 86390 1
543863 99543863 1001 86380 86390 1
543906 99543906 1001 86380 86390 1
543971 99543971 1001 86380 86390 1
544443 99544443 1001 86380 86390 1
544445 99544445 1001 86380 86390 1
544543 99544543 1001 86380 86390 1
544467 99544467 1001 86380 86390 1
544250 99544250 1001 86380 86390 1
544187 99544187 1001 86380 86390 1
544240 99544240 1001 86380 86390 1
544332 99544332 1001 86380 86390 1
544273 99544273 1001 86380 86390 1
544185 99544185 1001 86380 86390 1
544072 99544072 1001 86380 86390 1
543982 99543982 1001 86380 86390 1
544127 99544127 1001 86380 86390 1
544166 99544166 1001 86380 86390 1
543998 99543998 1001 86380 86390 1
509369 1007 1002 33284 46481 1
531809 739 1002 63571 64751 1
400180 99400180 1001 86380 86390 1
400325 99400325 1001 86380 86390 1
400585 99400585 1001 86380 86390 1
400571 99400571 1001 86380 86390 1
400632 99400632 1001 86380 86390 1
400753 99400753 1001 86380 86390 1
401267 99401267 1001 86380 86390 1
401445 99401445 1001 86380 86390 1
401551 99401551 1001 86380 86390 1
402177 99402177 1001 86380 86390 1
402098 99402098 1001 86380 86390 1
402250 99402250 1001 86380 86390 1
402251 99402251 1001 86380 86390 1
402392 99402392 1001 86380 86390 1
402519 99402519 1001 86380 86390 1
402710 99402710 1001 86380 86390 1
402796 99402796 1001 86380 86390 1
402880 99402880 1001 86380 86390 1
402830 99402830 1001 86380 86390 1
402837 99402837 1001 86380 86390 1
402816 99402816 1001 86380 86390 1
402944 99402944 1001 86380 86390 1
403008 99403008 1001 86380 86390 1
403013 99403013 1001 86380 86390 1
403344 99403344 1001 86380 86390 1
403356 99403356 1001 86380 86390 1
403712 99403712 1001 86380 86390 1
403736 99403736 1001 86380 86390 1
403918 99403918 1001 86380 86390 1
403854 99403854 1001 86380 86390 1
404389 99404389 1001 86380 86390 1
404943 99404943 1001 86380 86390 1
405034 99405034 1001 86380 86390 1
405217 99405217 1001 86380 86390 1
405460 99405460 1001 86380 86390 1
405642 99405642 1001 86380 86390 1
405775 99405775 1001 86380 86390 1
405820 99405820 1001 86380 86390 1
405870 99405870 1001 86380 86390 1
406216 99406216 1001 86380 86390 1
406260 99406260 1001 86380 86390 1
406333 99406333 1001 86380 86390 1
406398 99406398 1001 86380 86390 1
406418 99406418 1001 86380 86390 1
406801 99406801 1001 86380 86390 1
406776 99406776 1001 86380 86390 1
406762 99406762 1001 86380 86390 1
406869 99406869 1001 86380 86390 1
407121 99407121 1001 86380 86390 1
407184 99407184 1001 86380 86390 1
407272 99407272 1001 86380 86390 1
407377 99407377 1001 86380 86390 1
407689 99407689 1001 86380 86390 1
407838 99407838 1001 86380 86390 1
408184 99408184 1001 86380 86390 1
408138 99408138 1001 86380 86390 1
408378 99408378 1001 86380 86390 1
408611 99408611 1001 86380 86390 1
408699 99408699 1001 86380 86390 1
408915 99408915 1001 86380 86390 1
408916 99408916 1001 86380 86390 1
408945 99408945 1001 86380 86390 1
409150 99409150 1001 86380 86390 1
409480 99409480 1001 86380 86390 1
409628 99409628 1001 86380 86390 1
409711 99409711 1001 86380 86390 1
409913 99409913 1001 86380 86390 1
409990 99409990 1001 86380 86390 1
410277 99410277 1001 86380 86390 1
410241 99410241 1001 86380 86390 1
410245 99410245 1001 86380 86390 1
410401 99410401 1001 86380 86390 1
410333 99410333 1001 86380 86390 1
410699 99410699 1001 86380 86390 1
410878 99410878 1001 86380 86390 1
410912 99410912 1001 86380 86390 1
411222 99411222 1001 86380 86390 1
411308 99411308 1001 86380 86390 1
411260 99411260 1001 86380 86390 1
411398 99411398 1001 86380 86390 1
411401 99411401 1001 86380 86390 1
411517 99411517 1001 86380 86390 1
411470 99411470 1001 86380 86390 1
411613 99411613 1001 86380 86390 1
411740 99411740 1001 86380 86390 1
412075 99412075 1001 86380 86390 1
412221 99412221 1001 86380 86390 1
412477 99412477 1001 86380 86390 1
412455 99412455 1001 86380 86390 1
413611 99413611 1001 86380 86390 1
413091 99413091 1001 86380 86390 1
412895 99412895 1001 86380 86390 1
413043 99413043 1001 86380 86390 1
413227 99413227 1001 86380 86390 1
413282 99413282 1001 86380 86390 1
414068 99414068 1001 86380 86390 1
413977 99413977 1001 86380 86390 1
413886 99413886 1001 86380 86390 1
415243 99415243 1001 86380 86390 1
415289 99415289 1001 86380 86390 1
415047 99415047 1001 86380 86390 1
415306 99415306 1001 86380 86390 1
414622 99414622 1001 86380 86390 1
414793 99414793 1001 86380 86390 1
414250 99414250 1001 86380 86390 1
415525 99415525 1001 86380 86390 1
415390 99415390 1001 86380 86390 1
415498 99415498 1001 86380 86390 1
415334 99415334 1001 86380 86390 1
416697 99416697 1001 86380 86390 1
416903 99416903 1001 86380 86390 1
416676 99416676 1001 86380 86390 1
416679 99416679 1001 86380 86390 1
416954 99416954 1001 86380 86390 1
416600 99416600 1001 86380 86390 1
416262 99416262 1001 86380 86390 1
416480 99416480 1001 86380 86390 1
416507 99416507 1001 86380 86390 1
415940 99415940 1001 86380 86390 1
415806 99415806 1001 86380 86390 1
417402 99417402 1001 86380 86390 1
418501 99418501 1001 86380 86390 1
418625 99418625 1001 86380 86390 1
418636 99418636 1001 86380 86390 1
418668 99418668 1001 86380 86390 1
418372 99418372 1001 86380 86390 1
418307 99418307 1001 86380 86390 1
418143 99418143 1001 86380 86390 1
418117 99418117 1001 86380 86390 1
418291 99418291 1001 86380 86390 1
417870 99417870 1001 86380 86390 1
417907 99417907 1001 86380 86390 1
418027 99418027 1001 86380 86390 1
417762 99417762 1001 86380 86390 1
418817 99418817 1001 86380 86390 1
420378 99420378 1001 86380 86390 1
420114 99420114 1001 86380 86390 1
419773 99419773 1001 86380 86390 1
419806 99419806 1001 86380 86390 1
419678 99419678 1001 86380 86390 1
420021 99420021 1001 86380 86390 1
420051 99420051 1001 86380 86390 1
419425 99419425 1001 86380 86390 1
419287 99419287 1001 86380 86390 1
419400 99419400 1001 86380 86390 1
419535 99419535 1001 86380 86390 1
419591 99419591 1001 86380 86390 1
420679 99420679 1001 86380 86390 1
421693 99421693 1001 86380 86390 1
422073 99422073 1001 86380 86390 1
421763 99421763 1001 86380 86390 1
421621 99421621 1001 86380 86390 1
421458 99421458 1001 86380 86390 1
421604 99421604 1001 86380 86390 1
421561 99421561 1001 86380 86390 1
420958 99420958 1001 86380 86390 1
421116 99421116 1001 86380 86390 1
421255 99421255 1001 86380 86390 1
422194 99422194 1001 86380 86390 1
422413 99422413 1001 86380 86390 1
422132 99422132 1001 86380 86390 1
423651 99423651 1001 86380 86390 1
423751 99423751 1001 86380 86390 1
423665 99423665 1001 86380 86390 1
423215 99423215 1001 86380 86390 1
423306 99423306 1001 86380 86390 1
422976 99422976 1001 86380 86390 1
422696 99422696 1001 86380 86390 1
422640 99422640 1001 86380 86390 1
422693 99422693 1001 86380 86390 1
422792 99422792 1001 86380 86390 1
423846 99423846 1001 86380 86390 1
423927 99423927 1001 86380 86390 1
425248 99425248 1001 86380 86390 1
425199 99425199 1001 86380 86390 1
425009 99425009 1001 86380 86390 1
425357 99425357 1001 86380 86390 1
425361 99425361 1001 86380 86390 1
424863 99424863 1001 86380 86390 1
424658 99424658 1001 86380 86390 1
425002 99425002 1001 86380 86390 1
424529 99424529 1001 86380 86390 1
424564 99424564 1001 86380 86390 1
424415 99424415 1001 86380 86390 1
424511 99424511 1001 86380 86390 1
424310 99424310 1001 86380 86390 1
425710 99425710 1001 86380 86390 1
425480 99425480 1001 86380 86390 1
425489 99425489 1001 86380 86390 1
426816 99426816 1001 86380 86390 1
426705 99426705 1001 86380 86390 1
427074 99427074 1001 86380 86390 1
427075 99427075 1001 86380 86390 1
426647 99426647 1001 86380 86390 1
426581 99426581 1001 86380 86390 1
426637 99426637 1001 86380 86390 1
426366 99426366 1001 86380 86390 1
426659 99426659 1001 86380 86390 1
425953 99425953 1001 86380 86390 1
425855 99425855 1001 86380 86390 1
427301 99427301 1001 86380 86390 1
427399 99427399 1001 86380 86390 1
427277 99427277 1001 86380 86390 1
428497 99428497 1001 86380 86390 1
428638 99428638 1001 86380 86390 1
428041 99428041 1001 86380 86390 1
428195 99428195 1001 86380 86390 1
428292 99428292 1001 86380 86390 1
428244 99428244 1001 86380 86390 1
427988 99427988 1001 86380 86390 1
428137 99428137 1001 86380 86390 1
427777 99427777 1001 86380 86390 1
427629 99427629 1001 86380 86390 1
427782 99427782 1001 86380 86390 1
427712 99427712 1001 86380 86390 1
427759 99427759 1001 86380 86390 1
427789 99427789 1001 86380 86390 1
427717 99427717 1001 86380 86390 1
428930 99428930 1001 86380 86390 1
428905 99428905 1001 86380 86390 1
430166 99430166 1001 86380 86390 1
430335 99430335 1001 86380 86390 1
429622 99429622 1001 86380 86390 1
429497 99429497 1001 86380 86390 1
429552 99429552 1001 86380 86390 1
429297 99429297 1001 86380 86390 1
429283 99429283 1001 86380 86390 1
429543 99429543 1001 86380 86390 1
430526 99430526 1001 86380 86390 1
430609 99430609 1001 86380 86390 1
430741 99430741 1001 86380 86390 1
430412 99430412 1001 86380 86390 1
430632 99430632 1001 86380 86390 1
431975 99431975 1001 86380 86390 1
431732 99431732 1001 86380 86390 1
431610 99431610 1001 86380 86390 1
431572 99431572 1001 86380 86390 1
431593 99431593 1001 86380 86390 1
430872 99430872 1001 86380 86390 1
431019 99431019 1001 86380 86390 1
432375 99432375 1001 86380 86390 1
432095 99432095 1001 86380 86390 1
432274 99432274 1001 86380 86390 1
432359 99432359 1001 86380 86390 1
432439 99432439 1001 86380 86390 1
433468 99433468 1001 86380 86390 1
433098 99433098 1001 86380 86390 1
433137 99433137 1001 86380 86390 1
433006 99433006 1001 86380 86390 1
433092 99433092 1001 86380 86390 1
433287 99433287 1001 86380 86390 1
432898 99432898 1001 86380 86390 1
432838 99432838 1001 86380 86390 1
432511 99432511 1001 86380 86390 1
433830 99433830 1001 86380 86390 1
433863 99433863 1001 86380 86390 1
433946 99433946 1001 86380 86390 1
433817 99433817 1001 86380 86390 1
433929 99433929 1001 86380 86390 1
435379 99435379 1001 86380 86390 1
435307 99435307 1001 86380 86390 1
434825 99434825 1001 86380 86390 1
434958 99434958 1001 86380 86390 1
434635 99434635 1001 86380 86390 1
434468 99434468 1001 86380 86390 1
434172 99434172 1001 86380 86390 1
434224 99434224 1001 86380 86390 1
435567 99435567 1001 86380 86390 1
437081 99437081 1001 86380 86390 1
436876 99436876 1001 86380 86390 1
436865 99436865 1001 86380 86390 1
436999 99436999 1001 86380 86390 1
436950 99436950 1001 86380 86390 1
436493 99436493 1001 86380 86390 1
436460 99436460 1001 86380 86390 1
436550 99436550 1001 86380 86390 1
436638 99436638 1001 86380 86390 1
436524 99436524 1001 86380 86390 1
436376 99436376 1001 86380 86390 1
436720 99436720 1001 86380 86390 1
436378 99436378 1001 86380 86390 1
436363 99436363 1001 86380 86390 1
436133 99436133 1001 86380 86390 1
435955 99435955 1001 86380 86390 1
435963 99435963 1001 86380 86390 1
437176 99437176 1001 86380 86390 1
300012 99300012 1001 86380 86390 1
437178 99437178 1001 86380 86390 1
437179 99437179 1001 86380 86390 1
300700 99300700 1001 86380 86390 1
300419 99300419 1001 86380 86390 1
300511 99300511 1001 86380 86390 1
300331 99300331 1001 86380 86390 1
300334 99300334 1001 86380 86390 1
300417 99300417 1001 86380 86390 1
300139 99300139 1001 86380 86390 1
300731 99300731 1001 86380 86390 1
300775 99300775 1001 86380 86390 1
301197 99301197 1001 86380 86390 1
301185 99301185 1001 86380 86390 1
301215 99301215 1001 86380 86390 1
301254 99301254 1001 86380 86390 1
300960 99300960 1001 86380 86390 1
301077 99301077 1001 86380 86390 1
301040 99301040 1001 86380 86390 1
301596 99301596 1001 86380 86390 1
301622 99301622 1001 86380 86390 1
301691 99301691 1001 86380 86390 1
302215 99302215 1001 86380 86390 1
302347 99302347 1001 86380 86390 1
302257 99302257 1001 86380 86390 1
302193 99302193 1001 86380 86390 1
302206 99302206 1001 86380 86390 1
302162 99302162 1001 86380 86390 1
302154 99302154 1001 86380 86390 1
301979 99301979 1001 86380 86390 1
302058 99302058 1001 86380 86390 1
301916 99301916 1001 86380 86390 1
301811 99301811 1001 86380 86390 1
302502 99302502 1001 86380 86390 1
302545 99302545 1001 86380 86390 1
303109 99303109 1001 86380 86390 1
303148 99303148 1001 86380 86390 1
303019 99303019 1001 86380 86390 1
303115 99303115 1001 86380 86390 1
302956 99302956 1001 86380 86390 1
302696 99302696 1001 86380 86390 1
302649 99302649 1001 86380 86390 1
302611 99302611 1001 86380 86390 1
303218 99303218 1001 86380 86390 1
303219 99303219 1001 86380 86390 1
303338 99303338 1001 86380 86390 1
303379 99303379 1001 86380 86390 1
303277 99303277 1001 86380 86390 1
303971 99303971 1001 86380 86390 1
303935 99303935 1001 86380 86390 1
303974 99303974 1001 86380 86390 1
303897 99303897 1001 86380 86390 1
303873 99303873 1001 86380 86390 1
303864 99303864 1001 86380 86390 1
303661 99303661 1001 86380 86390 1
303777 99303777 1001 86380 86390 1
303697 99303697 1001 86380 86390 1
303555 99303555 1001 86380 86390 1
303583 99303583 1001 86380 86390 1
303468 99303468 1001 86380 86390 1
303551 99303551 1001 86380 86390 1
303539 99303539 1001 86380 86390 1
304096 99304096 1001 86380 86390 1
304168 99304168 1001 86380 86390 1
304757 99304757 1001 86380 86390 1
304725 99304725 1001 86380 86390 1
304854 99304854 1001 86380 86390 1
304730 99304730 1001 86380 86390 1
304448 99304448 1001 86380 86390 1
304580 99304580 1001 86380 86390 1
304614 99304614 1001 86380 86390 1
304358 99304358 1001 86380 86390 1
304256 99304256 1001 86380 86390 1
304309 99304309 1001 86380 86390 1
304399 99304399 1001 86380 86390 1
304412 99304412 1001 86380 86390 1
304362 99304362 1001 86380 86390 1
304417 99304417 1001 86380 86390 1
304445 99304445 1001 86380 86390 1
305041 99305041 1001 86380 86390 1
304886 99304886 1001 86380 86390 1
304982 99304982 1001 86380 86390 1
304865 99304865 1001 86380 86390 1
305597 99305597 1001 86380 86390 1
305495 99305495 1001 86380 86390 1
305655 99305655 1001 86380 86390 1
305319 99305319 1001 86380 86390 1
305398 99305398 1001 86380 86390 1
305362 99305362 1001 86380 86390 1
305157 99305157 1001 86380 86390 1
500026 99500026 1001 86380 86390 1
500134 99500134 1001 86380 86390 1
500634 99500634 1001 86380 86390 1
500687 99500687 1001 86380 86390 1
500718 99500718 1001 86380 86390 1
500569 99500569 1001 86380 86390 1
500432 99500432 1001 86380 86390 1
500579 99500579 1001 86380 86390 1
500424 99500424 1001 86380 86390 1
500412 99500412 1001 86380 86390 1
500387 99500387 1001 86380 86390 1
500328 99500328 1001 86380 86390 1
500876 99500876 1001 86380 86390 1
500942 99500942 1001 86380 86390 1
500982 99500982 1001 86380 86390 1
500996 99500996 1001 86380 86390 1
500924 99500924 1001 86380 86390 1
500860 99500860 1001 86380 86390 1
501451 99501451 1001 86380 86390 1
501454 99501454 1001 86380 86390 1
501545 99501545 1001 86380 86390 1
501571 99501571 1001 86380 86390 1
501597 99501597 1001 86380 86390 1
501634 99501634 1001 86380 86390 1
501418 99501418 1001 86380 86390 1
501134 99501134 1001 86380 86390 1
501768 99501768 1001 86380 86390 1
501821 99501821 1001 86380 86390 1
501771 99501771 1001 86380 86390 1
501654 99501654 1001 86380 86390 1
502351 99502351 1001 86380 86390 1
502403 99502403 1001 86380 86390 1
502290 99502290 1001 86380 86390 1
502369 99502369 1001 86380 86390 1
502094 99502094 1001 86380 86390 1
502070 99502070 1001 86380 86390 1
502007 99502007 1001 86380 86390 1
501958 99501958 1001 86380 86390 1
501920 99501920 1001 86380 86390 1
501960 99501960 1001 86380 86390 1
502530 99502530 1001 86380 86390 1
502531 99502531 1001 86380 86390 1
502627 99502627 1001 86380 86390 1
502513 99502513 1001 86380 86390 1
502552 99502552 1001 86380 86390 1
503228 99503228 1001 86380 86390 1
503203 99503203 1001 86380 86390 1
503156 99503156 1001 86380 86390 1
503105 99503105 1001 86380 86390 1
503107 99503107 1001 86380 86390 1
503225 99503225 1001 86380 86390 1
502928 99502928 1001 86380 86390 1
502760 99502760 1001 86380 86390 1
502735 99502735 1001 86380 86390 1
503417 99503417 1001 86380 86390 1
503938 99503938 1001 86380 86390 1
503964 99503964 1001 86380 86390 1
504011 99504011 1001 86380 86390 1
504104 99504104 1001 86380 86390 1
503947 99503947 1001 86380 86390 1
504109 99504109 1001 86380 86390 1
503772 99503772 1001 86380 86390 1
503838 99503838 1001 86380 86390 1
503904 99503904 1001 86380 86390 1
503751 99503751 1001 86380 86390 1
503752 99503752 1001 86380 86390 1
503791 99503791 1001 86380 86390 1
503804 99503804 1001 86380 86390 1
503641 99503641 1001 86380 86390 1
503543 99503543 1001 86380 86390 1
503686 99503686 1001 86380 86390 1
504227 99504227 1001 86380 86390 1
504747 99504747 1001 86380 86390 1
504761 99504761 1001 86380 86390 1
504674 99504674 1001 86380 86390 1
504495 99504495 1001 86380 86390 1
504497 99504497 1001 86380 86390 1
504523 99504523 1001 86380 86390 1
504472 99504472 1001 86380 86390 1
504422 99504422 1001 86380 86390 1
504371 99504371 1001 86380 86390 1
505033 99505033 1001 86380 86390 1
505138 99505138 1001 86380 86390 1
505665 99505665 1001 86380 86390 1
505541 99505541 1001 86380 86390 1
505401 99505401 1001 86380 86390 1
505445 99505445 1001 86380 86390 1
505380 99505380 1001 86380 86390 1
505562 99505562 1001 86380 86390 1
505292 99505292 1001 86380 86390 1
505176 99505176 1001 86380 86390 1
505335 99505335 1001 86380 86390 1
505314 99505314 1001 86380 86390 1
505821 99505821 1001 86380 86390 1
505953 99505953 1001 86380 86390 1
506527 99506527 1001 86380 86390 1
506581 99506581 1001 86380 86390 1
506478 99506478 1001 86380 86390 1
506274 99506274 1001 86380 86390 1
506185 99506185 1001 86380 86390 1
506199 99506199 1001 86380 86390 1
506213 99506213 1001 86380 86390 1
506296 99506296 1001 86380 86390 1
506680 99506680 1001 86380 86390 1
507245 99507245 1001 86380 86390 1
507414 99507414 1001 86380 86390 1
507218 99507218 1001 86380 86390 1
507142 99507142 1001 86380 86390 1
507052 99507052 1001 86380 86390 1
507033 99507033 1001 86380 86390 1
506840 99506840 1001 86380 86390 1
506859 99506859 1001 86380 86390 1
506914 99506914 1001 86380 86390 1
506878 99506878 1001 86380 86390 1
507455 99507455 1001 86380 86390 1
507443 99507443 1001 86380 86390 1
508068 99508068 1001 86380 86390 1
508200 99508200 1001 86380 86390 1
508188 99508188 1001 86380 86390 1
508117 99508117 1001 86380 86390 1
508242 99508242 1001 86380 86390 1
507862 99507862 1001 86380 86390 1
508037 99508037 1001 86380 86390 1
507680 99507680 1001 86380 86390 1
507730 99507730 1001 86380 86390 1
508370 99508370 1001 86380 86390 1
508280 99508280 1001 86380 86390 1
508319 99508319 1001 86380 86390 1
508935 99508935 1001 86380 86390 1
509013 99509013 1001 86380 86390 1
509047 99509047 1001 86380 86390 1
508859 99508859 1001 86380 86390 1
508733 99508733 1001 86380 86390 1
508799 99508799 1001 86380 86390 1
508838 99508838 1001 86380 86390 1
508735 99508735 1001 86380 86390 1
508571 99508571 1001 86380 86390 1
508662 99508662 1001 86380 86390 1
508624 99508624 1001 86380 86390 1
508613 99508613 1001 86380 86390 1
508499 99508499 1001 86380 86390 1
508632 99508632 1001 86380 86390 1
509879 99509879 1001 86380 86390 1
509756 99509756 1001 86380 86390 1
509860 99509860 1001 86380 86390 1
509822 99509822 1001 86380 86390 1
509522 99509522 1001 86380 86390 1
509398 99509398 1001 86380 86390 1
509373 99509373 1001 86380 86390 1
509478 99509478 1001 86380 86390 1
509403 99509403 1001 86380 86390 1
509486 99509486 1001 86380 86390 1
509952 99509952 1001 86380 86390 1
509983 99509983 1001 86380 86390 1
510592 99510592 1001 86380 86390 1
510618 99510618 1001 86380 86390 1
510631 99510631 1001 86380 86390 1
510719 99510719 1001 86380 86390 1
510610 99510610 1001 86380 86390 1
510483 99510483 1001 86380 86390 1
510458 99510458 1001 86380 86390 1
510320 99510320 1001 86380 86390 1
510377 99510377 1001 86380 86390 1
510299 99510299 1001 86380 86390 1
510870 99510870 1001 86380 86390 1
510809 99510809 1001 86380 86390 1
510823 99510823 1001 86380 86390 1
510863 99510863 1001 86380 86390 1
510915 99510915 1001 86380 86390 1
511482 99511482 1001 86380 86390 1
511446 99511446 1001 86380 86390 1
511305 99511305 1001 86380 86390 1
511177 99511177 1001 86380 86390 1
510971 99510971 1001 86380 86390 1
511065 99511065 1001 86380 86390 1
511069 99511069 1001 86380 86390 1
511121 99511121 1001 86380 86390 1
510952 99510952 1001 86380 86390 1
511018 99511018 1001 86380 86390 1
511099 99511099 1001 86380 86390 1
511009 99511009 1001 86380 86390 1
511632 99511632 1001 86380 86390 1
512200 99512200 1001 86380 86390 1
512273 99512273 1001 86380 86390 1
[truncated: 4,079,593 more chars]
