# Supplementary material for: Fast and near-optimal monitoring for healthcare acquired infection outbreaks
Source: PLoS Comput Biol. 2019 Sep 16;15(9):e1007284. doi: 10.1371/journal.pcbi.1007284 (PMC6762212; doi:10.1371/journal.pcbi.1007284)
Supplement: S2 Data — (ZIP) [file pcbi.1007284.s007.zip › MobilityLogs2/HAISE_Carilion_all_visits_day_156.txt]

#Person location Sublocation StartTime EndTime Type
407736 219 1001 55560 55977 1
423156 1141 1001 25620 28017 1
400037 99400037 1001 86380 86390 1
400098 99400098 1001 86380 86390 1
400040 99400040 1001 86380 86390 1
400263 99400263 1001 86380 86390 1
400332 99400332 1001 86380 86390 1
400461 99400461 1001 86380 86390 1
400466 99400466 1001 86380 86390 1
400682 99400682 1001 86380 86390 1
400670 99400670 1001 86380 86390 1
400698 99400698 1001 86380 86390 1
400819 99400819 1001 86380 86390 1
400743 99400743 1001 86380 86390 1
400929 99400929 1001 86380 86390 1
401263 99401263 1001 86380 86390 1
401448 99401448 1001 86380 86390 1
401562 99401562 1001 86380 86390 1
401702 99401702 1001 86380 86390 1
401594 99401594 1001 86380 86390 1
402254 99402254 1001 86380 86390 1
402797 99402797 1001 86380 86390 1
403006 99403006 1001 86380 86390 1
403648 99403648 1001 86380 86390 1
403787 99403787 1001 86380 86390 1
403756 99403756 1001 86380 86390 1
403963 99403963 1001 86380 86390 1
403967 99403967 1001 86380 86390 1
404137 99404137 1001 86380 86390 1
404155 99404155 1001 86380 86390 1
404316 99404316 1001 86380 86390 1
404537 99404537 1001 86380 86390 1
404692 99404692 1001 86380 86390 1
404826 99404826 1001 86380 86390 1
405002 99405002 1001 86380 86390 1
404926 99404926 1001 86380 86390 1
405092 99405092 1001 86380 86390 1
405251 99405251 1001 86380 86390 1
405325 99405325 1001 86380 86390 1
405216 99405216 1001 86380 86390 1
405440 99405440 1001 86380 86390 1
405567 99405567 1001 86380 86390 1
405591 99405591 1001 86380 86390 1
405609 99405609 1001 86380 86390 1
405782 99405782 1001 86380 86390 1
405845 99405845 1001 86380 86390 1
406063 99406063 1001 86380 86390 1
406114 99406114 1001 86380 86390 1
406307 99406307 1001 86380 86390 1
406462 99406462 1001 86380 86390 1
406625 99406625 1001 86380 86390 1
406823 99406823 1001 86380 86390 1
407026 99407026 1001 86380 86390 1
407136 99407136 1001 86380 86390 1
407220 99407220 1001 86380 86390 1
407324 99407324 1001 86380 86390 1
407301 99407301 1001 86380 86390 1
407436 99407436 1001 86380 86390 1
407498 99407498 1001 86380 86390 1
407559 99407559 1001 86380 86390 1
407486 99407486 1001 86380 86390 1
407630 99407630 1001 86380 86390 1
407572 99407572 1001 86380 86390 1
407705 99407705 1001 86380 86390 1
407728 99407728 1001 86380 86390 1
407746 99407746 1001 86380 86390 1
407756 99407756 1001 86380 86390 1
407743 99407743 1001 86380 86390 1
407880 99407880 1001 86380 86390 1
407792 99407792 1001 86380 86390 1
407892 99407892 1001 86380 86390 1
408131 99408131 1001 86380 86390 1
408309 99408309 1001 86380 86390 1
408320 99408320 1001 86380 86390 1
408469 99408469 1001 86380 86390 1
408730 99408730 1001 86380 86390 1
408772 99408772 1001 86380 86390 1
408865 99408865 1001 86380 86390 1
408790 99408790 1001 86380 86390 1
408877 99408877 1001 86380 86390 1
408883 99408883 1001 86380 86390 1
408927 99408927 1001 86380 86390 1
408934 99408934 1001 86380 86390 1
409042 99409042 1001 86380 86390 1
409035 99409035 1001 86380 86390 1
409181 99409181 1001 86380 86390 1
409217 99409217 1001 86380 86390 1
409423 99409423 1001 86380 86390 1
409537 99409537 1001 86380 86390 1
409773 99409773 1001 86380 86390 1
409708 99409708 1001 86380 86390 1
409812 99409812 1001 86380 86390 1
409806 99409806 1001 86380 86390 1
409962 99409962 1001 86380 86390 1
410099 99410099 1001 86380 86390 1
409996 99409996 1001 86380 86390 1
410363 99410363 1001 86380 86390 1
410620 99410620 1001 86380 86390 1
410525 99410525 1001 86380 86390 1
410587 99410587 1001 86380 86390 1
410714 99410714 1001 86380 86390 1
410623 99410623 1001 86380 86390 1
410778 99410778 1001 86380 86390 1
411091 99411091 1001 86380 86390 1
411191 99411191 1001 86380 86390 1
411480 99411480 1001 86380 86390 1
411794 99411794 1001 86380 86390 1
411785 99411785 1001 86380 86390 1
411862 99411862 1001 86380 86390 1
411959 99411959 1001 86380 86390 1
412302 99412302 1001 86380 86390 1
412415 99412415 1001 86380 86390 1
413525 99413525 1001 86380 86390 1
413647 99413647 1001 86380 86390 1
413589 99413589 1001 86380 86390 1
413161 99413161 1001 86380 86390 1
413085 99413085 1001 86380 86390 1
412895 99412895 1001 86380 86390 1
413020 99413020 1001 86380 86390 1
412677 99412677 1001 86380 86390 1
414013 99414013 1001 86380 86390 1
413793 99413793 1001 86380 86390 1
414057 99414057 1001 86380 86390 1
415187 99415187 1001 86380 86390 1
415056 99415056 1001 86380 86390 1
414572 99414572 1001 86380 86390 1
414745 99414745 1001 86380 86390 1
414630 99414630 1001 86380 86390 1
414614 99414614 1001 86380 86390 1
414321 99414321 1001 86380 86390 1
415342 99415342 1001 86380 86390 1
416620 99416620 1001 86380 86390 1
416232 99416232 1001 86380 86390 1
416357 99416357 1001 86380 86390 1
416041 99416041 1001 86380 86390 1
417280 99417280 1001 86380 86390 1
417021 99417021 1001 86380 86390 1
417093 99417093 1001 86380 86390 1
417038 99417038 1001 86380 86390 1
417157 99417157 1001 86380 86390 1
417474 99417474 1001 86380 86390 1
417559 99417559 1001 86380 86390 1
418673 99418673 1001 86380 86390 1
418554 99418554 1001 86380 86390 1
418436 99418436 1001 86380 86390 1
418717 99418717 1001 86380 86390 1
418709 99418709 1001 86380 86390 1
418334 99418334 1001 86380 86390 1
418037 99418037 1001 86380 86390 1
418116 99418116 1001 86380 86390 1
418211 99418211 1001 86380 86390 1
418323 99418323 1001 86380 86390 1
418332 99418332 1001 86380 86390 1
417765 99417765 1001 86380 86390 1
417692 99417692 1001 86380 86390 1
418000 99418000 1001 86380 86390 1
419003 99419003 1001 86380 86390 1
418990 99418990 1001 86380 86390 1
418903 99418903 1001 86380 86390 1
419129 99419129 1001 86380 86390 1
420119 99420119 1001 86380 86390 1
420134 99420134 1001 86380 86390 1
420116 99420116 1001 86380 86390 1
419665 99419665 1001 86380 86390 1
419986 99419986 1001 86380 86390 1
419862 99419862 1001 86380 86390 1
419997 99419997 1001 86380 86390 1
419213 99419213 1001 86380 86390 1
419454 99419454 1001 86380 86390 1
419273 99419273 1001 86380 86390 1
420649 99420649 1001 86380 86390 1
420809 99420809 1001 86380 86390 1
420568 99420568 1001 86380 86390 1
420779 99420779 1001 86380 86390 1
420805 99420805 1001 86380 86390 1
421721 99421721 1001 86380 86390 1
421857 99421857 1001 86380 86390 1
421961 99421961 1001 86380 86390 1
421362 99421362 1001 86380 86390 1
420990 99420990 1001 86380 86390 1
421080 99421080 1001 86380 86390 1
421006 99421006 1001 86380 86390 1
422304 99422304 1001 86380 86390 1
422446 99422446 1001 86380 86390 1
422517 99422517 1001 86380 86390 1
422449 99422449 1001 86380 86390 1
423460 99423460 1001 86380 86390 1
423328 99423328 1001 86380 86390 1
423724 99423724 1001 86380 86390 1
423110 99423110 1001 86380 86390 1
422984 99422984 1001 86380 86390 1
423175 99423175 1001 86380 86390 1
422996 99422996 1001 86380 86390 1
423214 99423214 1001 86380 86390 1
423286 99423286 1001 86380 86390 1
422581 99422581 1001 86380 86390 1
422568 99422568 1001 86380 86390 1
424030 99424030 1001 86380 86390 1
425149 99425149 1001 86380 86390 1
425325 99425325 1001 86380 86390 1
425330 99425330 1001 86380 86390 1
425364 99425364 1001 86380 86390 1
424292 99424292 1001 86380 86390 1
424333 99424333 1001 86380 86390 1
425411 99425411 1001 86380 86390 1
425456 99425456 1001 86380 86390 1
425772 99425772 1001 86380 86390 1
426872 99426872 1001 86380 86390 1
427022 99427022 1001 86380 86390 1
426713 99426713 1001 86380 86390 1
426673 99426673 1001 86380 86390 1
425866 99425866 1001 86380 86390 1
426095 99426095 1001 86380 86390 1
426126 99426126 1001 86380 86390 1
427171 99427171 1001 86380 86390 1
427376 99427376 1001 86380 86390 1
427248 99427248 1001 86380 86390 1
428587 99428587 1001 86380 86390 1
428715 99428715 1001 86380 86390 1
428605 99428605 1001 86380 86390 1
428146 99428146 1001 86380 86390 1
427934 99427934 1001 86380 86390 1
428316 99428316 1001 86380 86390 1
427897 99427897 1001 86380 86390 1
427789 99427789 1001 86380 86390 1
427568 99427568 1001 86380 86390 1
427895 99427895 1001 86380 86390 1
429098 99429098 1001 86380 86390 1
428845 99428845 1001 86380 86390 1
428742 99428742 1001 86380 86390 1
428759 99428759 1001 86380 86390 1
430068 99430068 1001 86380 86390 1
430167 99430167 1001 86380 86390 1
430195 99430195 1001 86380 86390 1
430249 99430249 1001 86380 86390 1
429707 99429707 1001 86380 86390 1
429903 99429903 1001 86380 86390 1
429689 99429689 1001 86380 86390 1
429573 99429573 1001 86380 86390 1
429910 99429910 1001 86380 86390 1
429949 99429949 1001 86380 86390 1
429554 99429554 1001 86380 86390 1
429240 99429240 1001 86380 86390 1
430607 99430607 1001 86380 86390 1
430451 99430451 1001 86380 86390 1
431895 99431895 1001 86380 86390 1
431357 99431357 1001 86380 86390 1
431263 99431263 1001 86380 86390 1
431628 99431628 1001 86380 86390 1
431336 99431336 1001 86380 86390 1
431415 99431415 1001 86380 86390 1
431501 99431501 1001 86380 86390 1
430869 99430869 1001 86380 86390 1
432271 99432271 1001 86380 86390 1
433617 99433617 1001 86380 86390 1
433677 99433677 1001 86380 86390 1
433692 99433692 1001 86380 86390 1
433483 99433483 1001 86380 86390 1
432929 99432929 1001 86380 86390 1
433272 99433272 1001 86380 86390 1
433297 99433297 1001 86380 86390 1
433205 99433205 1001 86380 86390 1
432528 99432528 1001 86380 86390 1
432654 99432654 1001 86380 86390 1
432731 99432731 1001 86380 86390 1
432823 99432823 1001 86380 86390 1
433858 99433858 1001 86380 86390 1
433792 99433792 1001 86380 86390 1
433817 99433817 1001 86380 86390 1
433793 99433793 1001 86380 86390 1
433798 99433798 1001 86380 86390 1
433843 99433843 1001 86380 86390 1
434060 99434060 1001 86380 86390 1
435036 99435036 1001 86380 86390 1
435184 99435184 1001 86380 86390 1
435377 99435377 1001 86380 86390 1
435391 99435391 1001 86380 86390 1
435205 99435205 1001 86380 86390 1
434764 99434764 1001 86380 86390 1
434774 99434774 1001 86380 86390 1
434143 99434143 1001 86380 86390 1
434459 99434459 1001 86380 86390 1
434274 99434274 1001 86380 86390 1
434558 99434558 1001 86380 86390 1
435771 99435771 1001 86380 86390 1
435692 99435692 1001 86380 86390 1
437081 99437081 1001 86380 86390 1
436759 99436759 1001 86380 86390 1
437005 99437005 1001 86380 86390 1
437059 99437059 1001 86380 86390 1
436996 99436996 1001 86380 86390 1
436795 99436795 1001 86380 86390 1
436824 99436824 1001 86380 86390 1
436592 99436592 1001 86380 86390 1
436709 99436709 1001 86380 86390 1
436671 99436671 1001 86380 86390 1
436359 99436359 1001 86380 86390 1
436361 99436361 1001 86380 86390 1
436587 99436587 1001 86380 86390 1
436218 99436218 1001 86380 86390 1
435925 99435925 1001 86380 86390 1
437326 99437326 1001 86380 86390 1
300050 99300050 1001 86380 86390 1
437336 99437336 1001 86380 86390 1
437232 99437232 1001 86380 86390 1
300001 99300001 1001 86380 86390 1
300574 99300574 1001 86380 86390 1
300615 99300615 1001 86380 86390 1
300643 99300643 1001 86380 86390 1
300394 99300394 1001 86380 86390 1
300453 99300453 1001 86380 86390 1
300418 99300418 1001 86380 86390 1
300175 99300175 1001 86380 86390 1
300110 99300110 1001 86380 86390 1
300305 99300305 1001 86380 86390 1
300129 99300129 1001 86380 86390 1
300844 99300844 1001 86380 86390 1
300897 99300897 1001 86380 86390 1
300889 99300889 1001 86380 86390 1
300866 99300866 1001 86380 86390 1
301473 99301473 1001 86380 86390 1
301156 99301156 1001 86380 86390 1
301053 99301053 1001 86380 86390 1
301629 99301629 1001 86380 86390 1
301655 99301655 1001 86380 86390 1
301645 99301645 1001 86380 86390 1
301621 99301621 1001 86380 86390 1
301570 99301570 1001 86380 86390 1
301662 99301662 1001 86380 86390 1
301716 99301716 1001 86380 86390 1
301665 99301665 1001 86380 86390 1
302252 99302252 1001 86380 86390 1
302201 99302201 1001 86380 86390 1
302312 99302312 1001 86380 86390 1
301988 99301988 1001 86380 86390 1
301762 99301762 1001 86380 86390 1
301764 99301764 1001 86380 86390 1
301960 99301960 1001 86380 86390 1
301792 99301792 1001 86380 86390 1
301848 99301848 1001 86380 86390 1
302572 99302572 1001 86380 86390 1
302448 99302448 1001 86380 86390 1
302464 99302464 1001 86380 86390 1
302390 99302390 1001 86380 86390 1
303098 99303098 1001 86380 86390 1
303112 99303112 1001 86380 86390 1
303138 99303138 1001 86380 86390 1
303194 99303194 1001 86380 86390 1
303140 99303140 1001 86380 86390 1
302912 99302912 1001 86380 86390 1
302942 99302942 1001 86380 86390 1
302817 99302817 1001 86380 86390 1
302730 99302730 1001 86380 86390 1
302661 99302661 1001 86380 86390 1
302700 99302700 1001 86380 86390 1
302726 99302726 1001 86380 86390 1
303361 99303361 1001 86380 86390 1
303259 99303259 1001 86380 86390 1
303392 99303392 1001 86380 86390 1
303342 99303342 1001 86380 86390 1
303396 99303396 1001 86380 86390 1
303958 99303958 1001 86380 86390 1
304007 99304007 1001 86380 86390 1
303835 99303835 1001 86380 86390 1
303942 99303942 1001 86380 86390 1
303627 99303627 1001 86380 86390 1
303653 99303653 1001 86380 86390 1
303628 99303628 1001 86380 86390 1
303607 99303607 1001 86380 86390 1
303506 99303506 1001 86380 86390 1
303513 99303513 1001 86380 86390 1
304218 99304218 1001 86380 86390 1
304050 99304050 1001 86380 86390 1
304039 99304039 1001 86380 86390 1
304208 99304208 1001 86380 86390 1
304679 99304679 1001 86380 86390 1
304823 99304823 1001 86380 86390 1
304785 99304785 1001 86380 86390 1
304750 99304750 1001 86380 86390 1
304703 99304703 1001 86380 86390 1
304855 99304855 1001 86380 86390 1
304500 99304500 1001 86380 86390 1
304553 99304553 1001 86380 86390 1
304647 99304647 1001 86380 86390 1
304622 99304622 1001 86380 86390 1
304240 99304240 1001 86380 86390 1
304308 99304308 1001 86380 86390 1
305060 99305060 1001 86380 86390 1
305036 99305036 1001 86380 86390 1
305638 99305638 1001 86380 86390 1
305299 99305299 1001 86380 86390 1
305314 99305314 1001 86380 86390 1
305392 99305392 1001 86380 86390 1
305421 99305421 1001 86380 86390 1
305359 99305359 1001 86380 86390 1
305450 99305450 1001 86380 86390 1
305323 99305323 1001 86380 86390 1
305094 99305094 1001 86380 86390 1
305204 99305204 1001 86380 86390 1
500053 99500053 1001 86380 86390 1
500189 99500189 1001 86380 86390 1
500624 99500624 1001 86380 86390 1
500668 99500668 1001 86380 86390 1
500722 99500722 1001 86380 86390 1
500723 99500723 1001 86380 86390 1
500439 99500439 1001 86380 86390 1
500544 99500544 1001 86380 86390 1
500545 99500545 1001 86380 86390 1
500598 99500598 1001 86380 86390 1
500431 99500431 1001 86380 86390 1
500405 99500405 1001 86380 86390 1
500542 99500542 1001 86380 86390 1
500379 99500379 1001 86380 86390 1
500237 99500237 1001 86380 86390 1
500342 99500342 1001 86380 86390 1
500345 99500345 1001 86380 86390 1
500836 99500836 1001 86380 86390 1
500927 99500927 1001 86380 86390 1
500827 99500827 1001 86380 86390 1
500822 99500822 1001 86380 86390 1
501533 99501533 1001 86380 86390 1
501572 99501572 1001 86380 86390 1
501458 99501458 1001 86380 86390 1
501280 99501280 1001 86380 86390 1
501294 99501294 1001 86380 86390 1
501282 99501282 1001 86380 86390 1
501414 99501414 1001 86380 86390 1
501404 99501404 1001 86380 86390 1
501405 99501405 1001 86380 86390 1
501217 99501217 1001 86380 86390 1
501142 99501142 1001 86380 86390 1
501065 99501065 1001 86380 86390 1
501104 99501104 1001 86380 86390 1
501196 99501196 1001 86380 86390 1
501055 99501055 1001 86380 86390 1
501172 99501172 1001 86380 86390 1
501650 99501650 1001 86380 86390 1
501781 99501781 1001 86380 86390 1
501776 99501776 1001 86380 86390 1
502378 99502378 1001 86380 86390 1
502417 99502417 1001 86380 86390 1
502329 99502329 1001 86380 86390 1
502319 99502319 1001 86380 86390 1
502322 99502322 1001 86380 86390 1
502054 99502054 1001 86380 86390 1
502203 99502203 1001 86380 86390 1
502181 99502181 1001 86380 86390 1
501961 99501961 1001 86380 86390 1
501975 99501975 1001 86380 86390 1
501912 99501912 1001 86380 86390 1
501964 99501964 1001 86380 86390 1
501993 99501993 1001 86380 86390 1
501916 99501916 1001 86380 86390 1
501986 99501986 1001 86380 86390 1
501999 99501999 1001 86380 86390 1
502521 99502521 1001 86380 86390 1
502535 99502535 1001 86380 86390 1
502537 99502537 1001 86380 86390 1
502655 99502655 1001 86380 86390 1
503196 99503196 1001 86380 86390 1
503025 99503025 1001 86380 86390 1
502898 99502898 1001 86380 86390 1
502994 99502994 1001 86380 86390 1
502750 99502750 1001 86380 86390 1
502702 99502702 1001 86380 86390 1
502676 99502676 1001 86380 86390 1
502690 99502690 1001 86380 86390 1
503328 99503328 1001 86380 86390 1
503383 99503383 1001 86380 86390 1
503088 99503088 1001 86380 86390 1
503487 99503487 1001 86380 86390 1
503378 99503378 1001 86380 86390 1
503366 99503366 1001 86380 86390 1
504071 99504071 1001 86380 86390 1
504038 99504038 1001 86380 86390 1
503771 99503771 1001 86380 86390 1
503614 99503614 1001 86380 86390 1
503640 99503640 1001 86380 86390 1
503629 99503629 1001 86380 86390 1
503499 99503499 1001 86380 86390 1
504220 99504220 1001 86380 86390 1
504298 99504298 1001 86380 86390 1
504319 99504319 1001 86380 86390 1
504192 99504192 1001 86380 86390 1
504797 99504797 1001 86380 86390 1
504662 99504662 1001 86380 86390 1
504637 99504637 1001 86380 86390 1
504715 99504715 1001 86380 86390 1
504698 99504698 1001 86380 86390 1
504660 99504660 1001 86380 86390 1
504470 99504470 1001 86380 86390 1
504511 99504511 1001 86380 86390 1
504408 99504408 1001 86380 86390 1
504500 99504500 1001 86380 86390 1
504488 99504488 1001 86380 86390 1
505125 99505125 1001 86380 86390 1
504971 99504971 1001 86380 86390 1
505042 99505042 1001 86380 86390 1
505688 99505688 1001 86380 86390 1
505651 99505651 1001 86380 86390 1
505502 99505502 1001 86380 86390 1
505550 99505550 1001 86380 86390 1
505204 99505204 1001 86380 86390 1
505256 99505256 1001 86380 86390 1
505270 99505270 1001 86380 86390 1
505271 99505271 1001 86380 86390 1
505871 99505871 1001 86380 86390 1
505807 99505807 1001 86380 86390 1
505965 99505965 1001 86380 86390 1
505941 99505941 1001 86380 86390 1
505905 99505905 1001 86380 86390 1
506429 99506429 1001 86380 86390 1
506510 99506510 1001 86380 86390 1
506570 99506570 1001 86380 86390 1
506515 99506515 1001 86380 86390 1
506557 99506557 1001 86380 86390 1
506209 99506209 1001 86380 86390 1
506340 99506340 1001 86380 86390 1
506237 99506237 1001 86380 86390 1
506348 99506348 1001 86380 86390 1
506017 99506017 1001 86380 86390 1
506138 99506138 1001 86380 86390 1
506142 99506142 1001 86380 86390 1
506143 99506143 1001 86380 86390 1
506726 99506726 1001 86380 86390 1
507012 99507012 1001 86380 86390 1
507079 99507079 1001 86380 86390 1
507014 99507014 1001 86380 86390 1
507107 99507107 1001 86380 86390 1
507201 99507201 1001 86380 86390 1
507214 99507214 1001 86380 86390 1
507202 99507202 1001 86380 86390 1
506921 99506921 1001 86380 86390 1
507499 99507499 1001 86380 86390 1
507564 99507564 1001 86380 86390 1
507010 99507010 1001 86380 86390 1
507566 99507566 1001 86380 86390 1
507450 99507450 1001 86380 86390 1
507530 99507530 1001 86380 86390 1
507522 99507522 1001 86380 86390 1
508101 99508101 1001 86380 86390 1
508128 99508128 1001 86380 86390 1
507902 99507902 1001 86380 86390 1
507998 99507998 1001 86380 86390 1
507787 99507787 1001 86380 86390 1
507710 99507710 1001 86380 86390 1
507704 99507704 1001 86380 86390 1
508272 99508272 1001 86380 86390 1
508314 99508314 1001 86380 86390 1
508366 99508366 1001 86380 86390 1
508408 99508408 1001 86380 86390 1
508253 99508253 1001 86380 86390 1
508424 99508424 1001 86380 86390 1
508885 99508885 1001 86380 86390 1
508925 99508925 1001 86380 86390 1
508967 99508967 1001 86380 86390 1
508919 99508919 1001 86380 86390 1
508972 99508972 1001 86380 86390 1
508767 99508767 1001 86380 86390 1
508815 99508815 1001 86380 86390 1
508803 99508803 1001 86380 86390 1
508576 99508576 1001 86380 86390 1
509254 99509254 1001 86380 86390 1
509179 99509179 1001 86380 86390 1
509233 99509233 1001 86380 86390 1
509091 99509091 1001 86380 86390 1
509828 99509828 1001 86380 86390 1
509740 99509740 1001 86380 86390 1
509884 99509884 1001 86380 86390 1
509769 99509769 1001 86380 86390 1
509809 99509809 1001 86380 86390 1
509894 99509894 1001 86380 86390 1
509528 99509528 1001 86380 86390 1
509620 99509620 1001 86380 86390 1
509293 99509293 1001 86380 86390 1
509424 99509424 1001 86380 86390 1
509374 99509374 1001 86380 86390 1
509377 99509377 1001 86380 86390 1
509977 99509977 1001 86380 86390 1
510691 99510691 1001 86380 86390 1
510652 99510652 1001 86380 86390 1
510617 99510617 1001 86380 86390 1
510711 99510711 1001 86380 86390 1
510351 99510351 1001 86380 86390 1
510290 99510290 1001 86380 86390 1
510165 99510165 1001 86380 86390 1
510840 99510840 1001 86380 86390 1
510792 99510792 1001 86380 86390 1
510825 99510825 1001 86380 86390 1
510878 99510878 1001 86380 86390 1
511375 99511375 1001 86380 86390 1
511364 99511364 1001 86380 86390 1
511533 99511533 1001 86380 86390 1
511154 99511154 1001 86380 86390 1
511312 99511312 1001 86380 86390 1
511235 99511235 1001 86380 86390 1
511332 99511332 1001 86380 86390 1
511106 99511106 1001 86380 86390 1
511018 99511018 1001 86380 86390 1
511006 99511006 1001 86380 86390 1
511719 99511719 1001 86380 86390 1
511733 99511733 1001 86380 86390 1
512188 99512188 1001 86380 86390 1
512366 99512366 1001 86380 86390 1
512186 99512186 1001 86380 86390 1
512023 99512023 1001 86380 86390 1
511972 99511972 1001 86380 86390 1
512063 99512063 1001 86380 86390 1
512128 99512128 1001 86380 86390 1
512157 99512157 1001 86380 86390 1
512106 99512106 1001 86380 86390 1
512056 99512056 1001 86380 86390 1
511923 99511923 1001 86380 86390 1
512503 99512503 1001 86380 86390 1
513128 99513128 1001 86380 86390 1
513013 99513013 1001 86380 86390 1
513174 99513174 1001 86380 86390 1
513003 99513003 1001 86380 86390 1
513183 99513183 1001 86380 86390 1
513070 99513070 1001 86380 86390 1
513033 99513033 1001 86380 86390 1
513000 99513000 1001 86380 86390 1
512841 99512841 1001 86380 86390 1
512946 99512946 1001 86380 86390 1
512985 99512985 1001 86380 86390 1
512830 99512830 1001 86380 86390 1
512740 99512740 1001 86380 86390 1
513282 99513282 1001 86380 86390 1
513393 99513393 1001 86380 86390 1
513622 99513622 1001 86380 86390 1
513791 99513791 1001 86380 86390 1
513627 99513627 1001 86380 86390 1
513733 99513733 1001 86380 86390 1
513457 99513457 1001 86380 86390 1
513522 99513522 1001 86380 86390 1
514171 99514171 1001 86380 86390 1
514185 99514185 1001 86380 86390 1
514225 99514225 1001 86380 86390 1
514071 99514071 1001 86380 86390 1
514179 99514179 1001 86380 86390 1
514077 99514077 1001 86380 86390 1
514833 99514833 1001 86380 86390 1
514535 99514535 1001 86380 86390 1
514574 99514574 1001 86380 86390 1
514562 99514562 1001 86380 86390 1
514472 99514472 1001 86380 86390 1
514473 99514473 1001 86380 86390 1
514641 99514641 1001 86380 86390 1
514619 99514619 1001 86380 86390 1
514556 99514556 1001 86380 86390 1
514407 99514407 1001 86380 86390 1
514389 99514389 1001 86380 86390 1
515036 99515036 1001 86380 86390 1
515061 99515061 1001 86380 86390 1
515647 99515647 1001 86380 86390 1
515671 99515671 1001 86380 86390 1
515619 99515619 1001 86380 86390 1
515274 99515274 1001 86380 86390 1
515358 99515358 1001 86380 86390 1
515262 99515262 1001 86380 86390 1
515161 99515161 1001 86380 86390 1
515187 99515187 1001 86380 86390 1
515862 99515862 1001 86380 86390 1
515759 99515759 1001 86380 86390 1
515712 99515712 1001 86380 86390 1
515887 99515887 1001 86380 86390 1
516487 99516487 1001 86380 86390 1
516490 99516490 1001 86380 86390 1
516351 99516351 1001 86380 86390 1
516416 99516416 1001 86380 86390 1
516502 99516502 1001 86380 86390 1
516252 99516252 1001 86380 86390 1
516175 99516175 1001 86380 86390 1
516260 99516260 1001 86380 86390 1
516118 99516118 1001 86380 86390 1
516302 99516302 1001 86380 86390 1
515984 99515984 1001 86380 86390 1
515986 99515986 1001 86380 86390 1
516026 99516026 1001 86380 86390 1
515923 99515923 1001 86380 86390 1
515950 99515950 1001 86380 86390 1
516636 99516636 1001 86380 86390 1
516615 99516615 1001 86380 86390 1
517200 99517200 1001 86380 86390 1
517315 99517315 1001 86380 86390 1
517193 99517193 1001 86380 86390 1
517001 99517001 1001 86380 86390 1
517031 99517031 1001 86380 86390 1
517020 99517020 1001 86380 86390 1
517011 99517011 1001 86380 86390 1
516832 99516832 1001 86380 86390 1
516729 99516729 1001 86380 86390 1
516863 99516863 1001 86380 86390 1
516908 99516908 1001 86380 86390 1
517450 99517450 1001 86380 86390 1
517528 99517528 1001 86380 86390 1
517388 99517388 1001 86380 86390 1
517822 99517822 1001 86380 86390 1
517942 99517942 1001 86380 86390 1
517606 99517606 1001 86380 86390 1
517646 99517646 1001 86380 86390 1
517673 99517673 1001 86380 86390 1
517699 99517699 1001 86380 86390 1
517584 99517584 1001 86380 86390 1
517687 99517687 1001 86380 86390 1
517662 99517662 1001 86380 86390 1
518276 99518276 1001 86380 86390 1
518267 99518267 1001 86380 86390 1
518190 99518190 1001 86380 86390 1
518269 99518269 1001 86380 86390 1
518179 99518179 1001 86380 86390 1
518898 99518898 1001 86380 86390 1
518952 99518952 1001 86380 86390 1
518969 99518969 1001 86380 86390 1
518806 99518806 1001 86380 86390 1
518601 99518601 1001 86380 86390 1
518627 99518627 1001 86380 86390 1
518486 99518486 1001 86380 86390 1
518532 99518532 1001 86380 86390 1
518533 99518533 1001 86380 86390 1
518508 99518508 1001 86380 86390 1
519042 99519042 1001 86380 86390 1
519020 99519020 1001 86380 86390 1
519123 99519123 1001 86380 86390 1
519177 99519177 1001 86380 86390 1
519814 99519814 1001 86380 86390 1
519453 99519453 1001 86380 86390 1
519584 99519584 1001 86380 86390 1
519220 99519220 1001 86380 86390 1
519291 99519291 1001 86380 86390 1
519398 99519398 1001 86380 86390 1
519983 99519983 1001 86380 86390 1
519985 99519985 1001 86380 86390 1
519992 99519992 1001 86380 86390 1
520604 99520604 1001 86380 86390 1
520512 99520512 1001 86380 86390 1
520595 99520595 1001 86380 86390 1
520230 99520230 1001 86380 86390 1
520215 99520215 1001 86380 86390 1
520051 99520051 1001 86380 86390 1
520078 99520078 1001 86380 86390 1
520159 99520159 1001 86380 86390 1
520186 99520186 1001 86380 86390 1
520225 99520225 1001 86380 86390 1
520756 99520756 1001 86380 86390 1
520765 99520765 1001 86380 86390 1
520675 99520675 1001 86380 86390 1
521293 99521293 1001 86380 86390 1
521235 99521235 1001 86380 86390 1
521242 99521242 1001 86380 86390 1
521166 99521166 1001 86380 86390 1
521075 99521075 1001 86380 86390 1
520937 99520937 1001 86380 86390 1
520979 99520979 1001 86380 86390 1
520968 99520968 1001 86380 86390 1
521011 99521011 1001 86380 86390 1
521647 99521647 1001 86380 86390 1
521596 99521596 1001 86380 86390 1
521262 99521262 1001 86380 86390 1
521508 99521508 1001 86380 86390 1
521601 99521601 1001 86380 86390 1
521628 99521628 1001 86380 86390 1
522118 99522118 1001 86380 86390 1
522285 99522285 1001 86380 86390 1
522228 99522228 1001 86380 86390 1
521989 99521989 1001 86380 86390 1
521778 99521778 1001 86380 86390 1
521834 99521834 1001 86380 86390 1
521770 99521770 1001 86380 86390 1
521798 99521798 1001 86380 86390 1
522311 99522311 1001 86380 86390 1
523030 99523030 1001 86380 86390 1
523086 99523086 1001 86380 86390 1
523075 99523075 1001 86380 86390 1
522911 99522911 1001 86380 86390 1
522565 99522565 1001 86380 86390 1
522677 99522677 1001 86380 86390 1
523163 99523163 1001 86380 86390 1
523216 99523216 1001 86380 86390 1
523281 99523281 1001 86380 86390 1
523754 99523754 1001 86380 86390 1
523811 99523811 1001 86380 86390 1
523606 99523606 1001 86380 86390 1
523660 99523660 1001 86380 86390 1
523414 99523414 1001 86380 86390 1
523499 99523499 1001 86380 86390 1
523386 99523386 1001 86380 86390 1
523374 99523374 1001 86380 86390 1
523980 99523980 1001 86380 86390 1
524148 99524148 1001 86380 86390 1
524719 99524719 1001 86380 86390 1
524736 99524736 1001 86380 86390 1
524699 99524699 1001 86380 86390 1
524664 99524664 1001 86380 86390 1
524448 99524448 1001 86380 86390 1
524529 99524529 1001 86380 86390 1
524492 99524492 1001 86380 86390 1
524507 99524507 1001 86380 86390 1
524311 99524311 1001 86380 86390 1
524301 99524301 1001 86380 86390 1
524863 99524863 1001 86380 86390 1
525488 99525488 1001 86380 86390 1
525502 99525502 1001 86380 86390 1
525240 99525240 1001 86380 86390 1
525324 99525324 1001 86380 86390 1
525042 99525042 1001 86380 86390 1
524991 99524991 1001 86380 86390 1
525072 99525072 1001 86380 86390 1
525165 99525165 1001 86380 86390 1
525141 99525141 1001 86380 86390 1
525706 99525706 1001 86380 86390 1
525694 99525694 1001 86380 86390 1
526276 99526276 1001 86380 86390 1
526238 99526238 1001 86380 86390 1
526280 99526280 1001 86380 86390 1
526064 99526064 1001 86380 86390 1
526090 99526090 1001 86380 86390 1
526169 99526169 1001 86380 86390 1
526000 99526000 1001 86380 86390 1
525810 99525810 1001 86380 86390 1
526506 99526506 1001 86380 86390 1
527149 99527149 1001 86380 86390 1
527225 99527225 1001 86380 86390 1
527140 99527140 1001 86380 86390 1
527141 99527141 1001 86380 86390 1
527156 99527156 1001 86380 86390 1
527032 99527032 1001 86380 86390 1
527002 99527002 1001 86380 86390 1
526745 99526745 1001 86380 86390 1
526774 99526774 1001 86380 86390 1
526782 99526782 1001 86380 86390 1
527312 99527312 1001 86380 86390 1
526629 99526629 1001 86380 86390 1
527418 99527418 1001 86380 86390 1
527427 99527427 1001 86380 86390 1
528067 99528067 1001 86380 86390 1
527771 99527771 1001 86380 86390 1
527837 99527837 1001 86380 86390 1
527840 99527840 1001 86380 86390 1
527485 99527485 1001 86380 86390 1
527578 99527578 1001 86380 86390 1
528254 99528254 1001 86380 86390 1
528280 99528280 1001 86380 86390 1
528078 99528078 1001 86380 86390 1
528093 99528093 1001 86380 86390 1
528708 99528708 1001 86380 86390 1
528553 99528553 1001 86380 86390 1
528571 99528571 1001 86380 86390 1
528969 99528969 1001 86380 86390 1
528944 99528944 1001 86380 86390 1
529047 99529047 1001 86380 86390 1
529600 99529600 1001 86380 86390 1
529579 99529579 1001 86380 86390 1
529572 99529572 1001 86380 86390 1
529510 99529510 1001 86380 86390 1
529410 99529410 1001 86380 86390 1
529362 99529362 1001 86380 86390 1
529454 99529454 1001 86380 86390 1
529377 99529377 1001 86380 86390 1
529327 99529327 1001 86380 86390 1
529145 99529145 1001 86380 86390 1
529910 99529910 1001 86380 86390 1
529814 99529814 1001 86380 86390 1
530517 99530517 1001 86380 86390 1
530375 99530375 1001 86380 86390 1
530494 99530494 1001 86380 86390 1
530484 99530484 1001 86380 86390 1
530407 99530407 1001 86380 86390 1
530286 99530286 1001 86380 86390 1
530106 99530106 1001 86380 86390 1
530082 99530082 1001 86380 86390 1
530006 99530006 1001 86380 86390 1
530739 99530739 1001 86380 86390 1
530612 99530612 1001 86380 86390 1
531377 99531377 1001 86380 86390 1
531012 99531012 1001 86380 86390 1
531156 99531156 1001 86380 86390 1
531054 99531054 1001 86380 86390 1
531121 99531121 1001 86380 86390 1
530792 99530792 1001 86380 86390 1
530832 99530832 1001 86380 86390 1
531534 99531534 1001 86380 86390 1
531444 99531444 1001 86380 86390 1
531393 99531393 1001 86380 86390 1
531477 99531477 1001 86380 86390 1
532027 99532027 1001 86380 86390 1
532096 99532096 1001 86380 86390 1
532062 99532062 1001 86380 86390 1
532012 99532012 1001 86380 86390 1
531826 99531826 1001 86380 86390 1
531843 99531843 1001 86380 86390 1
531678 99531678 1001 86380 86390 1
531619 99531619 1001 86380 86390 1
531751 99531751 1001 86380 86390 1
531688 99531688 1001 86380 86390 1
532258 99532258 1001 86380 86390 1
532329 99532329 1001 86380 86390 1
532997 99532997 1001 86380 86390 1
532871 99532871 1001 86380 86390 1
532846 99532846 1001 86380 86390 1
532847 99532847 1001 86380 86390 1
532759 99532759 1001 86380 86390 1
532451 99532451 1001 86380 86390 1
532465 99532465 1001 86380 86390 1
532508 99532508 1001 86380 86390 1
532458 99532458 1001 86380 86390 1
532526 99532526 1001 86380 86390 1
533223 99533223 1001 86380 86390 1
533668 99533668 1001 86380 86390 1
533849 99533849 1001 86380 86390 1
533702 99533702 1001 86380 86390 1
533523 99533523 1001 86380 86390 1
533590 99533590 1001 86380 86390 1
533548 99533548 1001 86380 86390 1
533457 99533457 1001 86380 86390 1
533281 99533281 1001 86380 86390 1
533411 99533411 1001 86380 86390 1
533963 99533963 1001 86380 86390 1
534004 99534004 1001 86380 86390 1
533928 99533928 1001 86380 86390 1
534021 99534021 1001 86380 86390 1
534297 99534297 1001 86380 86390 1
534368 99534368 1001 86380 86390 1
534343 99534343 1001 86380 86390 1
534421 99534421 1001 86380 86390 1
534318 99534318 1001 86380 86390 1
534396 99534396 1001 86380 86390 1
534452 99534452 1001 86380 86390 1
534193 99534193 1001 86380 86390 1
534219 99534219 1001 86380 86390 1
534222 99534222 1001 86380 86390 1
534107 99534107 1001 86380 86390 1
534237 99534237 1001 86380 86390 1
534166 99534166 1001 86380 86390 1
534205 99534205 1001 86380 86390 1
534761 99534761 1001 86380 86390 1
534827 99534827 1001 86380 86390 1
534868 99534868 1001 86380 86390 1
534821 99534821 1001 86380 86390 1
535385 99535385 1001 86380 86390 1
535274 99535274 1001 86380 86390 1
535060 99535060 1001 86380 86390 1
534946 99534946 1001 86380 86390 1
535040 99535040 1001 86380 86390 1
535017 99535017 1001 86380 86390 1
535082 99535082 1001 86380 86390 1
534927 99534927 1001 86380 86390 1
535655 99535655 1001 86380 86390 1
535675 99535675 1001 86380 86390 1
536241 99536241 1001 86380 86390 1
536325 99536325 1001 86380 86390 1
536207 99536207 1001 86380 86390 1
535962 99535962 1001 86380 86390 1
536081 99536081 1001 86380 86390 1
535934 99535934 1001 86380 86390 1
535948 99535948 1001 86380 86390 1
535835 99535835 1001 86380 86390 1
535749 99535749 1001 86380 86390 1
535882 99535882 1001 86380 86390 1
536389 99536389 1001 86380 86390 1
536508 99536508 1001 86380 86390 1
536449 99536449 1001 86380 86390 1
537073 99537073 1001 86380 86390 1
537013 99537013 1001 86380 86390 1
537030 99537030 1001 86380 86390 1
537160 99537160 1001 86380 86390 1
536844 99536844 1001 86380 86390 1
536887 99536887 1001 86380 86390 1
536759 99536759 1001 86380 86390 1
536544 99536544 1001 86380 86390 1
536547 99536547 1001 86380 86390 1
536639 99536639 1001 86380 86390 1
536717 99536717 1001 86380 86390 1
536615 99536615 1001 86380 86390 1
537211 99537211 1001 86380 86390 1
537190 99537190 1001 86380 86390 1
537165 99537165 1001 86380 86390 1
537296 99537296 1001 86380 86390 1
537352 99537352 1001 86380 86390 1
537875 99537875 1001 86380 86390 1
537957 99537957 1001 86380 86390 1
537963 99537963 1001 86380 86390 1
537892 99537892 1001 86380 86390 1
537841 99537841 1001 86380 86390 1
537596 99537596 1001 86380 86390 1
537374 99537374 1001 86380 86390 1
538025 99538025 1001 86380 86390 1
538043 99538043 1001 86380 86390 1
538168 99538168 1001 86380 86390 1
538136 99538136 1001 86380 86390 1
538673 99538673 1001 86380 86390 1
538792 99538792 1001 86380 86390 1
538805 99538805 1001 86380 86390 1
538604 99538604 1001 86380 86390 1
538393 99538393 1001 86380 86390 1
538292 99538292 1001 86380 86390 1
538306 99538306 1001 86380 86390 1
538348 99538348 1001 86380 86390 1
538905 99538905 1001 86380 86390 1
539014 99539014 1001 86380 86390 1
539459 99539459 1001 86380 86390 1
539255 99539255 1001 86380 86390 1
539338 99539338 1001 86380 86390 1
539433 99539433 1001 86380 86390 1
539225 99539225 1001 86380 86390 1
539730 99539730 1001 86380 86390 1
539795 99539795 1001 86380 86390 1
539643 99539643 1001 86380 86390 1
539779 99539779 1001 86380 86390 1
540377 99540377 1001 86380 86390 1
540403 99540403 1001 86380 86390 1
540405 99540405 1001 86380 86390 1
540324 99540324 1001 86380 86390 1
540068 99540068 1001 86380 86390 1
540198 99540198 1001 86380 86390 1
540160 99540160 1001 86380 86390 1
540200 99540200 1001 86380 86390 1
540175 99540175 1001 86380 86390 1
540256 99540256 1001 86380 86390 1
540130 99540130 1001 86380 86390 1
540040 99540040 1001 86380 86390 1
540557 99540557 1001 86380 86390 1
540494 99540494 1001 86380 86390 1
540533 99540533 1001 86380 86390 1
540573 99540573 1001 86380 86390 1
541255 99541255 1001 86380 86390 1
541102 99541102 1001 86380 86390 1
541184 99541184 1001 86380 86390 1
541159 99541159 1001 86380 86390 1
541030 99541030 1001 86380 86390 1
541035 99541035 1001 86380 86390 1
540687 99540687 1001 86380 86390 1
540733 99540733 1001 86380 86390 1
540827 99540827 1001 86380 86390 1
541459 99541459 1001 86380 86390 1
541348 99541348 1001 86380 86390 1
541480 99541480 1001 86380 86390 1
541341 99541341 1001 86380 86390 1
541992 99541992 1001 86380 86390 1
541982 99541982 1001 86380 86390 1
541862 99541862 1001 86380 86390 1
541837 99541837 1001 86380 86390 1
541718 99541718 1001 86380 86390 1
541556 99541556 1001 86380 86390 1
541621 99541621 1001 86380 86390 1
541586 99541586 1001 86380 86390 1
541599 99541599 1001 86380 86390 1
541614 99541614 1001 86380 86390 1
542209 99542209 1001 86380 86390 1
542926 99542926 1001 86380 86390 1
542889 99542889 1001 86380 86390 1
542572 99542572 1001 86380 86390 1
542540 99542540 1001 86380 86390 1
542696 99542696 1001 86380 86390 1
542402 99542402 1001 86380 86390 1
542454 99542454 1001 86380 86390 1
542339 99542339 1001 86380 86390 1
542407 99542407 1001 86380 86390 1
542526 99542526 1001 86380 86390 1
542360 99542360 1001 86380 86390 1
543023 99543023 1001 86380 86390 1
543740 99543740 1001 86380 86390 1
543672 99543672 1001 86380 86390 1
543493 99543493 1001 86380 86390 1
543407 99543407 1001 86380 86390 1
543165 99543165 1001 86380 86390 1
543231 99543231 1001 86380 86390 1
543296 99543296 1001 86380 86390 1
543324 99543324 1001 86380 86390 1
543350 99543350 1001 86380 86390 1
543168 99543168 1001 86380 86390 1
543221 99543221 1001 86380 86390 1
543314 99543314 1001 86380 86390 1
543963 99543963 1001 86380 86390 1
543822 99543822 1001 86380 86390 1
543359 99543359 1001 86380 86390 1
544499 99544499 1001 86380 86390 1
544571 99544571 1001 86380 86390 1
544574 99544574 1001 86380 86390 1
544451 99544451 1001 86380 86390 1
544366 99544366 1001 86380 86390 1
544217 99544217 1001 86380 86390 1
544285 99544285 1001 86380 86390 1
544207 99544207 1001 86380 86390 1
544057 99544057 1001 86380 86390 1
544037 99544037 1001 86380 86390 1
544637 99544637 1001 86380 86390 1
433163 1129 1001 16680 17997 1
402626 650 1001 70560 71877 1
400208 99400208 1001 86380 86390 1
400287 99400287 1001 86380 86390 1
400333 99400333 1001 86380 86390 1
400367 99400367 1001 86380 86390 1
400459 99400459 1001 86380 86390 1
400504 99400504 1001 86380 86390 1
400782 99400782 1001 86380 86390 1
400880 99400880 1001 86380 86390 1
400862 99400862 1001 86380 86390 1
401041 99401041 1001 86380 86390 1
401179 99401179 1001 86380 86390 1
401414 99401414 1001 86380 86390 1
401567 99401567 1001 86380 86390 1
401725 99401725 1001 86380 86390 1
401787 99401787 1001 86380 86390 1
401789 99401789 1001 86380 86390 1
401717 99401717 1001 86380 86390 1
401929 99401929 1001 86380 86390 1
402028 99402028 1001 86380 86390 1
402062 99402062 1001 86380 86390 1
402167 99402167 1001 86380 86390 1
402422 99402422 1001 86380 86390 1
402555 99402555 1001 86380 86390 1
402695 99402695 1001 86380 86390 1
402732 99402732 1001 86380 86390 1
402701 99402701 1001 86380 86390 1
402984 99402984 1001 86380 86390 1
403214 99403214 1001 86380 86390 1
403330 99403330 1001 86380 86390 1
403306 99403306 1001 86380 86390 1
403380 99403380 1001 86380 86390 1
403392 99403392 1001 86380 86390 1
403512 99403512 1001 86380 86390 1
403679 99403679 1001 86380 86390 1
403815 99403815 1001 86380 86390 1
403953 99403953 1001 86380 86390 1
403994 99403994 1001 86380 86390 1
404196 99404196 1001 86380 86390 1
404275 99404275 1001 86380 86390 1
404378 99404378 1001 86380 86390 1
404523 99404523 1001 86380 86390 1
404688 99404688 1001 86380 86390 1
404644 99404644 1001 86380 86390 1
404747 99404747 1001 86380 86390 1
404793 99404793 1001 86380 86390 1
404953 99404953 1001 86380 86390 1
405105 99405105 1001 86380 86390 1
405350 99405350 1001 86380 86390 1
405525 99405525 1001 86380 86390 1
405823 99405823 1001 86380 86390 1
405901 99405901 1001 86380 86390 1
406148 99406148 1001 86380 86390 1
406308 99406308 1001 86380 86390 1
406510 99406510 1001 86380 86390 1
406925 99406925 1001 86380 86390 1
406891 99406891 1001 86380 86390 1
406964 99406964 1001 86380 86390 1
407130 99407130 1001 86380 86390 1
407152 99407152 1001 86380 86390 1
407306 99407306 1001 86380 86390 1
407257 99407257 1001 86380 86390 1
407421 99407421 1001 86380 86390 1
407493 99407493 1001 86380 86390 1
408086 99408086 1001 86380 86390 1
408090 99408090 1001 86380 86390 1
408075 99408075 1001 86380 86390 1
408140 99408140 1001 86380 86390 1
408169 99408169 1001 86380 86390 1
408171 99408171 1001 86380 86390 1
408175 99408175 1001 86380 86390 1
408126 99408126 1001 86380 86390 1
408138 99408138 1001 86380 86390 1
408321 99408321 1001 86380 86390 1
408333 99408333 1001 86380 86390 1
408723 99408723 1001 86380 86390 1
408856 99408856 1001 86380 86390 1
408788 99408788 1001 86380 86390 1
408848 99408848 1001 86380 86390 1
408933 99408933 1001 86380 86390 1
409025 99409025 1001 86380 86390 1
408984 99408984 1001 86380 86390 1
409161 99409161 1001 86380 86390 1
409138 99409138 1001 86380 86390 1
409542 99409542 1001 86380 86390 1
409558 99409558 1001 86380 86390 1
409660 99409660 1001 86380 86390 1
409752 99409752 1001 86380 86390 1
410218 99410218 1001 86380 86390 1
410143 99410143 1001 86380 86390 1
410384 99410384 1001 86380 86390 1
410463 99410463 1001 86380 86390 1
410536 99410536 1001 86380 86390 1
410784 99410784 1001 86380 86390 1
410802 99410802 1001 86380 86390 1
410845 99410845 1001 86380 86390 1
410922 99410922 1001 86380 86390 1
411147 99411147 1001 86380 86390 1
411298 99411298 1001 86380 86390 1
411442 99411442 1001 86380 86390 1
411714 99411714 1001 86380 86390 1
412089 99412089 1001 86380 86390 1
412149 99412149 1001 86380 86390 1
412338 99412338 1001 86380 86390 1
412424 99412424 1001 86380 86390 1
413420 99413420 1001 86380 86390 1
413543 99413543 1001 86380 86390 1
413641 99413641 1001 86380 86390 1
413523 99413523 1001 86380 86390 1
413655 99413655 1001 86380 86390 1
413583 99413583 1001 86380 86390 1
413586 99413586 1001 86380 86390 1
412914 99412914 1001 86380 86390 1
413094 99413094 1001 86380 86390 1
413024 99413024 1001 86380 86390 1
413030 99413030 1001 86380 86390 1
412843 99412843 1001 86380 86390 1
412699 99412699 1001 86380 86390 1
412875 99412875 1001 86380 86390 1
413833 99413833 1001 86380 86390 1
412887 99412887 1001 86380 86390 1
414072 99414072 1001 86380 86390 1
413779 99413779 1001 86380 86390 1
415198 99415198 1001 86380 86390 1
414801 99414801 1001 86380 86390 1
414781 99414781 1001 86380 86390 1
414920 99414920 1001 86380 86390 1
414177 99414177 1001 86380 86390 1
414451 99414451 1001 86380 86390 1
414139 99414139 1001 86380 86390 1
414436 99414436 1001 86380 86390 1
414366 99414366 1001 86380 86390 1
415371 99415371 1001 86380 86390 1
415321 99415321 1001 86380 86390 1
415684 99415684 1001 86380 86390 1
415545 99415545 1001 86380 86390 1
416682 99416682 1001 86380 86390 1
416876 99416876 1001 86380 86390 1
416146 99416146 1001 86380 86390 1
416432 99416432 1001 86380 86390 1
416462 99416462 1001 86380 86390 1
416278 99416278 1001 86380 86390 1
416080 99416080 1001 86380 86390 1
416022 99416022 1001 86380 86390 1
416130 99416130 1001 86380 86390 1
417203 99417203 1001 86380 86390 1
417319 99417319 1001 86380 86390 1
417372 99417372 1001 86380 86390 1
417572 99417572 1001 86380 86390 1
418470 99418470 1001 86380 86390 1
418135 99418135 1001 86380 86390 1
418145 99418145 1001 86380 86390 1
418324 99418324 1001 86380 86390 1
417847 99417847 1001 86380 86390 1
417827 99417827 1001 86380 86390 1
418013 99418013 1001 86380 86390 1
417912 99417912 1001 86380 86390 1
418981 99418981 1001 86380 86390 1
419133 99419133 1001 86380 86390 1
419196 99419196 1001 86380 86390 1
419014 99419014 1001 86380 86390 1
420114 99420114 1001 86380 86390 1
420428 99420428 1001 86380 86390 1
419752 99419752 1001 86380 86390 1
420049 99420049 1001 86380 86390 1
419814 99419814 1001 86380 86390 1
419762 99419762 1001 86380 86390 1
419540 99419540 1001 86380 86390 1
419594 99419594 1001 86380 86390 1
419427 99419427 1001 86380 86390 1
419329 99419329 1001 86380 86390 1
419368 99419368 1001 86380 86390 1
420817 99420817 1001 86380 86390 1
420797 99420797 1001 86380 86390 1
420730 99420730 1001 86380 86390 1
420634 99420634 1001 86380 86390 1
420707 99420707 1001 86380 86390 1
422115 99422115 1001 86380 86390 1
421537 99421537 1001 86380 86390 1
421118 99421118 1001 86380 86390 1
421013 99421013 1001 86380 86390 1
422311 99422311 1001 86380 86390 1
422265 99422265 1001 86380 86390 1
422456 99422456 1001 86380 86390 1
423374 99423374 1001 86380 86390 1
423491 99423491 1001 86380 86390 1
423703 99423703 1001 86380 86390 1
423614 99423614 1001 86380 86390 1
423169 99423169 1001 86380 86390 1
423191 99423191 1001 86380 86390 1
423171 99423171 1001 86380 86390 1
422986 99422986 1001 86380 86390 1
422965 99422965 1001 86380 86390 1
423137 99423137 1001 86380 86390 1
422956 99422956 1001 86380 86390 1
422695 99422695 1001 86380 86390 1
422572 99422572 1001 86380 86390 1
422555 99422555 1001 86380 86390 1
422837 99422837 1001 86380 86390 1
422579 99422579 1001 86380 86390 1
422669 99422669 1001 86380 86390 1
422590 99422590 1001 86380 86390 1
423886 99423886 1001 86380 86390 1
423869 99423869 1001 86380 86390 1
423780 99423780 1001 86380 86390 1
424011 99424011 1001 86380 86390 1
424615 99424615 1001 86380 86390 1
424910 99424910 1001 86380 86390 1
424598 99424598 1001 86380 86390 1
424788 99424788 1001 86380 86390 1
424833 99424833 1001 86380 86390 1
424329 99424329 1001 86380 86390 1
424474 99424474 1001 86380 86390 1
424359 99424359 1001 86380 86390 1
424387 99424387 1001 86380 86390 1
425436 99425436 1001 86380 86390 1
425532 99425532 1001 86380 86390 1
425612 99425612 1001 86380 86390 1
425539 99425539 1001 86380 86390 1
425760 99425760 1001 86380 86390 1
425524 99425524 1001 86380 86390 1
426816 99426816 1001 86380 86390 1
426621 99426621 1001 86380 86390 1
426446 99426446 1001 86380 86390 1
426351 99426351 1001 86380 86390 1
426681 99426681 1001 86380 86390 1
426252 99426252 1001 86380 86390 1
427315 99427315 1001 86380 86390 1
427484 99427484 1001 86380 86390 1
427134 99427134 1001 86380 86390 1
428488 99428488 1001 86380 86390 1
428158 99428158 1001 86380 86390 1
428054 99428054 1001 86380 86390 1
428155 99428155 1001 86380 86390 1
427867 99427867 1001 86380 86390 1
428342 99428342 1001 86380 86390 1
428833 99428833 1001 86380 86390 1
429085 99429085 1001 86380 86390 1
428775 99428775 1001 86380 86390 1
430324 99430324 1001 86380 86390 1
430111 99430111 1001 86380 86390 1
429808 99429808 1001 86380 86390 1
429911 99429911 1001 86380 86390 1
429791 99429791 1001 86380 86390 1
429650 99429650 1001 86380 86390 1
429918 99429918 1001 86380 86390 1
429923 99429923 1001 86380 86390 1
429222 99429222 1001 86380 86390 1
429433 99429433 1001 86380 86390 1
429203 99429203 1001 86380 86390 1
429455 99429455 1001 86380 86390 1
430579 99430579 1001 86380 86390 1
430492 99430492 1001 86380 86390 1
430534 99430534 1001 86380 86390 1
431703 99431703 1001 86380 86390 1
432034 99432034 1001 86380 86390 1
431669 99431669 1001 86380 86390 1
431527 99431527 1001 86380 86390 1
431333 99431333 1001 86380 86390 1
431410 99431410 1001 86380 86390 1
431572 99431572 1001 86380 86390 1
431369 99431369 1001 86380 86390 1
431642 99431642 1001 86380 86390 1
431452 99431452 1001 86380 86390 1
431550 99431550 1001 86380 86390 1
431066 99431066 1001 86380 86390 1
431134 99431134 1001 86380 86390 1
432249 99432249 1001 86380 86390 1
432212 99432212 1001 86380 86390 1
432072 99432072 1001 86380 86390 1
432345 99432345 1001 86380 86390 1
433449 99433449 1001 86380 86390 1
433334 99433334 1001 86380 86390 1
433159 99433159 1001 86380 86390 1
433080 99433080 1001 86380 86390 1
432935 99432935 1001 86380 86390 1
433132 99433132 1001 86380 86390 1
432878 99432878 1001 86380 86390 1
432776 99432776 1001 86380 86390 1
432803 99432803 1001 86380 86390 1
432736 99432736 1001 86380 86390 1
432591 99432591 1001 86380 86390 1
433996 99433996 1001 86380 86390 1
434093 99434093 1001 86380 86390 1
434094 99434094 1001 86380 86390 1
433835 99433835 1001 86380 86390 1
433757 99433757 1001 86380 86390 1
433990 99433990 1001 86380 86390 1
434016 99434016 1001 86380 86390 1
435055 99435055 1001 86380 86390 1
435253 99435253 1001 86380 86390 1
435042 99435042 1001 86380 86390 1
434971 99434971 1001 86380 86390 1
434984 99434984 1001 86380 86390 1
434702 99434702 1001 86380 86390 1
434509 99434509 1001 86380 86390 1
434138 99434138 1001 86380 86390 1
435563 99435563 1001 86380 86390 1
437052 99437052 1001 86380 86390 1
436812 99436812 1001 86380 86390 1
436937 99436937 1001 86380 86390 1
436819 99436819 1001 86380 86390 1
436793 99436793 1001 86380 86390 1
437039 99437039 1001 86380 86390 1
436977 99436977 1001 86380 86390 1
437074 99437074 1001 86380 86390 1
436463 99436463 1001 86380 86390 1
436508 99436508 1001 86380 86390 1
436556 99436556 1001 86380 86390 1
436312 99436312 1001 86380 86390 1
435989 99435989 1001 86380 86390 1
435939 99435939 1001 86380 86390 1
435999 99435999 1001 86380 86390 1
437345 99437345 1001 86380 86390 1
300087 99300087 1001 86380 86390 1
300089 99300089 1001 86380 86390 1
300582 99300582 1001 86380 86390 1
300609 99300609 1001 86380 86390 1
300329 99300329 1001 86380 86390 1
300344 99300344 1001 86380 86390 1
300463 99300463 1001 86380 86390 1
300377 99300377 1001 86380 86390 1
300365 99300365 1001 86380 86390 1
300250 99300250 1001 86380 86390 1
300278 99300278 1001 86380 86390 1
300136 99300136 1001 86380 86390 1
300246 99300246 1001 86380 86390 1
300882 99300882 1001 86380 86390 1
300811 99300811 1001 86380 86390 1
301447 99301447 1001 86380 86390 1
301361 99301361 1001 86380 86390 1
301148 99301148 1001 86380 86390 1
301193 99301193 1001 86380 86390 1
301000 99301000 1001 86380 86390 1
300948 99300948 1001 86380 86390 1
301066 99301066 1001 86380 86390 1
301069 99301069 1001 86380 86390 1
301083 99301083 1001 86380 86390 1
300996 99300996 1001 86380 86390 1
301595 99301595 1001 86380 86390 1
301583 99301583 1001 86380 86390 1
301752 99301752 1001 86380 86390 1
301559 99301559 1001 86380 86390 1
301638 99301638 1001 86380 86390 1
301729 99301729 1001 86380 86390 1
301602 99301602 1001 86380 86390 1
302266 99302266 1001 86380 86390 1
302182 99302182 1001 86380 86390 1
302233 99302233 1001 86380 86390 1
302273 99302273 1001 86380 86390 1
302184 99302184 1001 86380 86390 1
302150 99302150 1001 86380 86390 1
302000 99302000 1001 86380 86390 1
302144 99302144 1001 86380 86390 1
302093 99302093 1001 86380 86390 1
302172 99302172 1001 86380 86390 1
302017 99302017 1001 86380 86390 1
301846 99301846 1001 86380 86390 1
301925 99301925 1001 86380 86390 1
301951 99301951 1001 86380 86390 1
301837 99301837 1001 86380 86390 1
302437 99302437 1001 86380 86390 1
302438 99302438 1001 86380 86390 1
302399 99302399 1001 86380 86390 1
302543 99302543 1001 86380 86390 1
303042 99303042 1001 86380 86390 1
303055 99303055 1001 86380 86390 1
303176 99303176 1001 86380 86390 1
303147 99303147 1001 86380 86390 1
303113 99303113 1001 86380 86390 1
302814 99302814 1001 86380 86390 1
303000 99303000 1001 86380 86390 1
302962 99302962 1001 86380 86390 1
302703 99302703 1001 86380 86390 1
302632 99302632 1001 86380 86390 1
302776 99302776 1001 86380 86390 1
303218 99303218 1001 86380 86390 1
303258 99303258 1001 86380 86390 1
303336 99303336 1001 86380 86390 1
303276 99303276 1001 86380 86390 1
303341 99303341 1001 86380 86390 1
303215 99303215 1001 86380 86390 1
303255 99303255 1001 86380 86390 1
303931 99303931 1001 86380 86390 1
303975 99303975 1001 86380 86390 1
303917 99303917 1001 86380 86390 1
303699 99303699 1001 86380 86390 1
303754 99303754 1001 86380 86390 1
303594 99303594 1001 86380 86390 1
304135 99304135 1001 86380 86390 1
304154 99304154 1001 86380 86390 1
304142 99304142 1001 86380 86390 1
304068 99304068 1001 86380 86390 1
304787 99304787 1001 86380 86390 1
304802 99304802 1001 86380 86390 1
304544 99304544 1001 86380 86390 1
304386 99304386 1001 86380 86390 1
304322 99304322 1001 86380 86390 1
304271 99304271 1001 86380 86390 1
305028 99305028 1001 86380 86390 1
304879 99304879 1001 86380 86390 1
304894 99304894 1001 86380 86390 1
305519 99305519 1001 86380 86390 1
305601 99305601 1001 86380 86390 1
305628 99305628 1001 86380 86390 1
305513 99305513 1001 86380 86390 1
305567 99305567 1001 86380 86390 1
305491 99305491 1001 86380 86390 1
305294 99305294 1001 86380 86390 1
305078 99305078 1001 86380 86390 1
305070 99305070 1001 86380 86390 1
500042 99500042 1001 86380 86390 1
500081 99500081 1001 86380 86390 1
500135 99500135 1001 86380 86390 1
500112 99500112 1001 86380 86390 1
500789 99500789 1001 86380 86390 1
500798 99500798 1001 86380 86390 1
500656 99500656 1001 86380 86390 1
500469 99500469 1001 86380 86390 1
500444 99500444 1001 86380 86390 1
500418 99500418 1001 86380 86390 1
500589 99500589 1001 86380 86390 1
500578 99500578 1001 86380 86390 1
500347 99500347 1001 86380 86390 1
500914 99500914 1001 86380 86390 1
500890 99500890 1001 86380 86390 1
500995 99500995 1001 86380 86390 1
500918 99500918 1001 86380 86390 1
500881 99500881 1001 86380 86390 1
500920 99500920 1001 86380 86390 1
500887 99500887 1001 86380 86390 1
501592 99501592 1001 86380 86390 1
501450 99501450 1001 86380 86390 1
501534 99501534 1001 86380 86390 1
501351 99501351 1001 86380 86390 1
501378 99501378 1001 86380 86390 1
501380 99501380 1001 86380 86390 1
501291 99501291 1001 86380 86390 1
501368 99501368 1001 86380 86390 1
501020 99501020 1001 86380 86390 1
501112 99501112 1001 86380 86390 1
501218 99501218 1001 86380 86390 1
501063 99501063 1001 86380 86390 1
501805 99501805 1001 86380 86390 1
501815 99501815 1001 86380 86390 1
501841 99501841 1001 86380 86390 1
501777 99501777 1001 86380 86390 1
502263 99502263 1001 86380 86390 1
502301 99502301 1001 86380 86390 1
502320 99502320 1001 86380 86390 1
502334 99502334 1001 86380 86390 1
502087 99502087 1001 86380 86390 1
501909 99501909 1001 86380 86390 1
501872 99501872 1001 86380 86390 1
502002 99502002 1001 86380 86390 1
501940 99501940 1001 86380 86390 1
502661 99502661 1001 86380 86390 1
502617 99502617 1001 86380 86390 1
503100 99503100 1001 86380 86390 1
503258 99503258 1001 86380 86390 1
503158 99503158 1001 86380 86390 1
503060 99503060 1001 86380 86390 1
503023 99503023 1001 86380 86390 1
502948 99502948 1001 86380 86390 1
502911 99502911 1001 86380 86390 1
502751 99502751 1001 86380 86390 1
502743 99502743 1001 86380 86390 1
502691 99502691 1001 86380 86390 1
502874 99502874 1001 86380 86390 1
503334 99503334 1001 86380 86390 1
503402 99503402 1001 86380 86390 1
503441 99503441 1001 86380 86390 1
503918 99503918 1001 86380 86390 1
503974 99503974 1001 86380 86390 1
503901 99503901 1001 86380 86390 1
503785 99503785 1001 86380 86390 1
503787 99503787 1001 86380 86390 1
503827 99503827 1001 86380 86390 1
503704 99503704 1001 86380 86390 1
503642 99503642 1001 86380 86390 1
503578 99503578 1001 86380 86390 1
503567 99503567 1001 86380 86390 1
503506 99503506 1001 86380 86390 1
503572 99503572 1001 86380 86390 1
504233 99504233 1001 86380 86390 1
504143 99504143 1001 86380 86390 1
504260 99504260 1001 86380 86390 1
504829 99504829 1001 86380 86390 1
504781 99504781 1001 86380 86390 1
504744 99504744 1001 86380 86390 1
504745 99504745 1001 86380 86390 1
504784 99504784 1001 86380 86390 1
504623 99504623 1001 86380 86390 1
504728 99504728 1001 86380 86390 1
504667 99504667 1001 86380 86390 1
504481 99504481 1001 86380 86390 1
504392 99504392 1001 86380 86390 1
504497 99504497 1001 86380 86390 1
504424 99504424 1001 86380 86390 1
505137 99505137 1001 86380 86390 1
505014 99505014 1001 86380 86390 1
505737 99505737 1001 86380 86390 1
505759 99505759 1001 86380 86390 1
505577 99505577 1001 86380 86390 1
505487 99505487 1001 86380 86390 1
505397 99505397 1001 86380 86390 1
505529 99505529 1001 86380 86390 1
505413 99505413 1001 86380 86390 1
505517 99505517 1001 86380 86390 1
505319 99505319 1001 86380 86390 1
505151 99505151 1001 86380 86390 1
505315 99505315 1001 86380 86390 1
505251 99505251 1001 86380 86390 1
505901 99505901 1001 86380 86390 1
505785 99505785 1001 86380 86390 1
505917 99505917 1001 86380 86390 1
505869 99505869 1001 86380 86390 1
506488 99506488 1001 86380 86390 1
506514 99506514 1001 86380 86390 1
506466 99506466 1001 86380 86390 1
506321 99506321 1001 86380 86390 1
506310 99506310 1001 86380 86390 1
506134 99506134 1001 86380 86390 1
506176 99506176 1001 86380 86390 1
506164 99506164 1001 86380 86390 1
505984 99505984 1001 86380 86390 1
506179 99506179 1001 86380 86390 1
506769 99506769 1001 86380 86390 1
506628 99506628 1001 86380 86390 1
506604 99506604 1001 86380 86390 1
506761 99506761 1001 86380 86390 1
507359 99507359 1001 86380 86390 1
507328 99507328 1001 86380 86390 1
507278 99507278 1001 86380 86390 1
507076 99507076 1001 86380 86390 1
507180 99507180 1001 86380 86390 1
507215 99507215 1001 86380 86390 1
506868 99506868 1001 86380 86390 1
506843 99506843 1001 86380 86390 1
506961 99506961 1001 86380 86390 1
506820 99506820 1001 86380 86390 1
506939 99506939 1001 86380 86390 1
507510 99507510 1001 86380 86390 1
507577 99507577 1001 86380 86390 1
507423 99507423 1001 86380 86390 1
508213 99508213 1001 86380 86390 1
508217 99508217 1001 86380 86390 1
508203 99508203 1001 86380 86390 1
508127 99508127 1001 86380 86390 1
508009 99508009 1001 86380 86390 1
507871 99507871 1001 86380 86390 1
507630 99507630 1001 86380 86390 1
507703 99507703 1001 86380 86390 1
508422 99508422 1001 86380 86390 1
508385 99508385 1001 86380 86390 1
508439 99508439 1001 86380 86390 1
509003 99509003 1001 86380 86390 1
508792 99508792 1001 86380 86390 1
508865 99508865 1001 86380 86390 1
508671 99508671 1001 86380 86390 1
508518 99508518 1001 86380 86390 1
508493 99508493 1001 86380 86390 1
508482 99508482 1001 86380 86390 1
508654 99508654 1001 86380 86390 1
508492 99508492 1001 86380 86390 1
508466 99508466 1001 86380 86390 1
509240 99509240 1001 86380 86390 1
509189 99509189 1001 86380 86390 1
509151 99509151 1001 86380 86390 1
509243 99509243 1001 86380 86390 1
509127 99509127 1001 86380 86390 1
509117 99509117 1001 86380 86390 1
509274 99509274 1001 86380 86390 1
509733 99509733 1001 86380 86390 1
509773 99509773 1001 86380 86390 1
509889 99509889 1001 86380 86390 1
509705 99509705 1001 86380 86390 1
509581 99509581 1001 86380 86390 1
509636 99509636 1001 86380 86390 1
509676 99509676 1001 86380 86390 1
509628 99509628 1001 86380 86390 1
509538 99509538 1001 86380 86390 1
509412 99509412 1001 86380 86390 1
509451 99509451 1001 86380 86390 1
509426 99509426 1001 86380 86390 1
509390 99509390 1001 86380 86390 1
509927 99509927 1001 86380 86390 1
510611 99510611 1001 86380 86390 1
510651 99510651 1001 86380 86390 1
510602 99510602 1001 86380 86390 1
510641 99510641 1001 86380 86390 1
510591 99510591 1001 86380 86390 1
510566 99510566 1001 86380 86390 1
510619 99510619 1001 86380 86390 1
510610 99510610 1001 86380 86390 1
510675 99510675 1001 86380 86390 1
510508 99510508 1001 86380 86390 1
510329 99510329 1001 86380 86390 1
510343 99510343 1001 86380 86390 1
510397 99510397 1001 86380 86390 1
510291 99510291 1001 86380 86390 1
510124 99510124 1001 86380 86390 1
510282 99510282 1001 86380 86390 1
510231 99510231 1001 86380 86390 1
510273 99510273 1001 86380 86390 1
510863 99510863 1001 86380 86390 1
510801 99510801 1001 86380 86390 1
511426 99511426 1001 86380 86390 1
511505 99511505 1001 86380 86390 1
511377 99511377 1001 86380 86390 1
511443 99511443 1001 86380 86390 1
511434 99511434 1001 86380 86390 1
511486 99511486 1001 86380 86390 1
511501 99511501 1001 86380 86390 1
511296 99511296 1001 86380 86390 1
511145 99511145 1001 86380 86390 1
511251 99511251 1001 86380 86390 1
511147 99511147 1001 86380 86390 1
511161 99511161 1001 86380 86390 1
511188 99511188 1001 86380 86390 1
511214 99511214 1001 86380 86390 1
510984 99510984 1001 86380 86390 1
511087 99511087 1001 86380 86390 1
511052 99511052 1001 86380 86390 1
511079 99511079 1001 86380 86390 1
510943 99510943 1001 86380 86390 1
511576 99511576 1001 86380 86390 1
511615 99511615 1001 86380 86390 1
511752 99511752 1001 86380 86390 1
511651 99511651 1001 86380 86390 1
511573 99511573 1001 86380 86390 1
512199 99512199 1001 86380 86390 1
512351 99512351 1001 86380 86390 1
512354 99512354 1001 86380 86390 1
512282 99512282 1001 86380 86390 1
512258 99512258 1001 86380 86390 1
512310 99512310 1001 86380 86390 1
512136 99512136 1001 86380 86390 1
512089 99512089 1001 86380 86390 1
511838 99511838 1001 86380 86390 1
511768 99511768 1001 86380 86390 1
512389 99512389 1001 86380 86390 1
512486 99512486 1001 86380 86390 1
513118 99513118 1001 86380 86390 1
513058 99513058 1001 86380 86390 1
513136 99513136 1001 86380 86390 1
513060 99513060 1001 86380 86390 1
513203 99513203 1001 86380 86390 1
512978 99512978 1001 86380 86390 1
512826 99512826 1001 86380 86390 1
512957 99512957 1001 86380 86390 1
512651 99512651 1001 86380 86390 1
512759 99512759 1001 86380 86390 1
512775 99512775 1001 86380 86390 1
513359 99513359 1001 86380 86390 1
513338 99513338 1001 86380 86390 1
513352 99513352 1001 86380 86390 1
513903 99513903 1001 86380 86390 1
513996 99513996 1001 86380 86390 1
513891 99513891 1001 86380 86390 1
513857 99513857 1001 86380 86390 1
513883 99513883 1001 86380 86390 1
513646 99513646 1001 86380 86390 1
513648 99513648 1001 86380 86390 1
513661 99513661 1001 86380 86390 1
513630 99513630 1001 86380 86390 1
513579 99513579 1001 86380 86390 1
513571 99513571 1001 86380 86390 1
514037 99514037 1001 86380 86390 1
514742 99514742 1001 86380 86390 1
514673 99514673 1001 86380 86390 1
514847 99514847 1001 86380 86390 1
514702 99514702 1001 86380 86390 1
514628 99514628 1001 86380 86390 1
514558 99514558 1001 86380 86390 1
514398 99514398 1001 86380 86390 1
514337 99514337 1001 86380 86390 1
514972 99514972 1001 86380 86390 1
515025 99515025 1001 86380 86390 1
514988 99514988 1001 86380 86390 1
515594 99515594 1001 86380 86390 1
515546 99515546 1001 86380 86390 1
515614 99515614 1001 86380 86390 1
515579 99515579 1001 86380 86390 1
515475 99515475 1001 86380 86390 1
515247 99515247 1001 86380 86390 1
515249 99515249 1001 86380 86390 1
515735 99515735 1001 86380 86390 1
515866 99515866 1001 86380 86390 1
515714 99515714 1001 86380 86390 1
515883 99515883 1001 86380 86390 1
515783 99515783 1001 86380 86390 1
516120 99516120 1001 86380 86390 1
516187 99516187 1001 86380 86390 1
515902 99515902 1001 86380 86390 1
515972 99515972 1001 86380 86390 1
515936 99515936 1001 86380 86390 1
516557 99516557 1001 86380 86390 1
517144 99517144 1001 86380 86390 1
517249 99517249 1001 86380 86390 1
517292 99517292 1001 86380 86390 1
517257 99517257 1001 86380 86390 1
517117 99517117 1001 86380 86390 1
516957 99516957 1001 86380 86390 1
516742 99516742 1001 86380 86390 1
516772 99516772 1001 86380 86390 1
516727 99516727 1001 86380 86390 1
517533 99517533 1001 86380 86390 1
518033 99518033 1001 86380 86390 1
518122 99518122 1001 86380 86390 1
517797 99517797 1001 86380 86390 1
517849 99517849 1001 86380 86390 1
517772 99517772 1001 86380 86390 1
517916 99517916 1001 86380 86390 1
517826 99517826 1001 86380 86390 1
517658 99517658 1001 86380 86390 1
517661 99517661 1001 86380 86390 1
517572 99517572 1001 86380 86390 1
517728 99517728 1001 86380 86390 1
517678 99517678 1001 86380 86390 1
518201 99518201 1001 86380 86390 1
518176 99518176 1001 86380 86390 1
518332 99518332 1001 86380 86390 1
518219 99518219 1001 86380 86390 1
518260 99518260 1001 86380 86390 1
518951 99518951 1001 86380 86390 1
518864 99518864 1001 86380 86390 1
518918 99518918 1001 86380 86390 1
518978 99518978 1001 86380 86390 1
518908 99518908 1001 86380 86390 1
518588 99518588 1001 86380 86390 1
518684 99518684 1001 86380 86390 1
518424 99518424 1001 86380 86390 1
518541 99518541 1001 86380 86390 1
518399 99518399 1001 86380 86390 1
518494 99518494 1001 86380 86390 1
519027 99519027 1001 86380 86390 1
519635 99519635 1001 86380 86390 1
519636 99519636 1001 86380 86390 1
519618 99519618 1001 86380 86390 1
519682 99519682 1001 86380 86390 1
519619 99519619 1001 86380 86390 1
519471 99519471 1001 86380 86390 1
519337 99519337 1001 86380 86390 1
519249 99519249 1001 86380 86390 1
519224 99519224 1001 86380 86390 1
519280 99519280 1001 86380 86390 1
519204 99519204 1001 86380 86390 1
519880 99519880 1001 86380 86390 1
519906 99519906 1001 86380 86390 1
519976 99519976 1001 86380 86390 1
519848 99519848 1001 86380 86390 1
520556 99520556 1001 86380 86390 1
520319 99520319 1001 86380 86390 1
520281 99520281 1001 86380 86390 1
520322 99520322 1001 86380 86390 1
520297 99520297 1001 86380 86390 1
520401 99520401 1001 86380 86390 1
520364 99520364 1001 86380 86390 1
520288 99520288 1001 86380 86390 1
520110 99520110 1001 86380 86390 1
520059 99520059 1001 86380 86390 1
520151 99520151 1001 86380 86390 1
520103 99520103 1001 86380 86390 1
520052 99520052 1001 86380 86390 1
520132 99520132 1001 86380 86390 1
520043 99520043 1001 86380 86390 1
520122 99520122 1001 86380 86390 1
520652 99520652 1001 86380 86390 1
520795 99520795 1001 86380 86390 1
520705 99520705 1001 86380 86390 1
520710 99520710 1001 86380 86390 1
520842 99520842 1001 86380 86390 1
520688 99520688 1001 86380 86390 1
521305 99521305 1001 86380 86390 1
521285 99521285 1001 86380 86390 1
521337 99521337 1001 86380 86390 1
521096 99521096 1001 86380 86390 1
521174 99521174 1001 86380 86390 1
521058 99521058 1001 86380 86390 1
520977 99520977 1001 86380 86390 1
520980 99520980 1001 86380 86390 1
520945 99520945 1001 86380 86390 1
520934 99520934 1001 86380 86390 1
521541 99521541 1001 86380 86390 1
521636 99521636 1001 86380 86390 1
522102 99522102 1001 86380 86390 1
522234 99522234 1001 86380 86390 1
521971 99521971 1001 86380 86390 1
522050 99522050 1001 86380 86390 1
522072 99522072 1001 86380 86390 1
521741 99521741 1001 86380 86390 1
521719 99521719 1001 86380 86390 1
521784 99521784 1001 86380 86390 1
521785 99521785 1001 86380 86390 1
522341 99522341 1001 86380 86390 1
522344 99522344 1001 86380 86390 1
522951 99522951 1001 86380 86390 1
522931 99522931 1001 86380 86390 1
522987 99522987 1001 86380 86390 1
522901 99522901 1001 86380 86390 1
522828 99522828 1001 86380 86390 1
522806 99522806 1001 86380 86390 1
522821 99522821 1001 86380 86390 1
522628 99522628 1001 86380 86390 1
522623 99522623 1001 86380 86390 1
523183 99523183 1001 86380 86390 1
523286 99523286 1001 86380 86390 1
523290 99523290 1001 86380 86390 1
523128 99523128 1001 86380 86390 1
523894 99523894 1001 86380 86390 1
523766 99523766 1001 86380 86390 1
523819 99523819 1001 86380 86390 1
523832 99523832 1001 86380 86390 1
523755 99523755 1001 86380 86390 1
523927 99523927 1001 86380 86390 1
523942 99523942 1001 86380 86390 1
523548 99523548 1001 86380 86390 1
523627 99523627 1001 86380 86390 1
523615 99523615 1001 86380 86390 1
524022 99524022 1001 86380 86390 1
523999 99523999 1001 86380 86390 1
524000 99524000 1001 86380 86390 1
524096 99524096 1001 86380 86390 1
524696 99524696 1001 86380 86390 1
524746 99524746 1001 86380 86390 1
524624 99524624 1001 86380 86390 1
524502 99524502 1001 86380 86390 1
524176 99524176 1001 86380 86390 1
524231 99524231 1001 86380 86390 1
524287 99524287 1001 86380 86390 1
524873 99524873 1001 86380 86390 1
524954 99524954 1001 86380 86390 1
524877 99524877 1001 86380 86390 1
524786 99524786 1001 86380 86390 1
524945 99524945 1001 86380 86390 1
525566 99525566 1001 86380 86390 1
525474 99525474 1001 86380 86390 1
525425 99525425 1001 86380 86390 1
525595 99525595 1001 86380 86390 1
525302 99525302 1001 86380 86390 1
525216 99525216 1001 86380 86390 1
525365 99525365 1001 86380 86390 1
525131 99525131 1001 86380 86390 1
525163 99525163 1001 86380 86390 1
525727 99525727 1001 86380 86390 1
525644 99525644 1001 86380 86390 1
526271 99526271 1001 86380 86390 1
526107 99526107 1001 86380 86390 1
525873 99525873 1001 86380 86390 1
525809 99525809 1001 86380 86390 1
526461 99526461 1001 86380 86390 1
526571 99526571 1001 86380 86390 1
527217 99527217 1001 86380 86390 1
527164 99527164 1001 86380 86390 1
527063 99527063 1001 86380 86390 1
527115 99527115 1001 86380 86390 1
527056 99527056 1001 86380 86390 1
526947 99526947 1001 86380 86390 1
527404 99527404 1001 86380 86390 1
527323 99527323 1001 86380 86390 1
527934 99527934 1001 86380 86390 1
527924 99527924 1001 86380 86390 1
528054 99528054 1001 86380 86390 1
527915 99527915 1001 86380 86390 1
527941 99527941 1001 86380 86390 1
527732 99527732 1001 86380 86390 1
527737 99527737 1001 86380 86390 1
527532 99527532 1001 86380 86390 1
527616 99527616 1001 86380 86390 1
528092 99528092 1001 86380 86390 1
528211 99528211 1001 86380 86390 1
528736 99528736 1001 86380 86390 1
528807 99528807 1001 86380 86390 1
528834 99528834 1001 86380 86390 1
528770 99528770 1001 86380 86390 1
528580 99528580 1001 86380 86390 1
528521 99528521 1001 86380 86390 1
528550 99528550 1001 86380 86390 1
528500 99528500 1001 86380 86390 1
528429 99528429 1001 86380 86390 1
528300 99528300 1001 86380 86390 1
528394 99528394 1001 86380 86390 1
528330 99528330 1001 86380 86390 1
528976 99528976 1001 86380 86390 1
528955 99528955 1001 86380 86390 1
529613 99529613 1001 86380 86390 1
529665 99529665 1001 86380 86390 1
529616 99529616 1001 86380 86390 1
529620 99529620 1001 86380 86390 1
529646 99529646 1001 86380 86390 1
529379 99529379 1001 86380 86390 1
529321 99529321 1001 86380 86390 1
529237 99529237 1001 86380 86390 1
529252 99529252 1001 86380 86390 1
529294 99529294 1001 86380 86390 1
529127 99529127 1001 86380 86390 1
529221 99529221 1001 86380 86390 1
529117 99529117 1001 86380 86390 1
529797 99529797 1001 86380 86390 1
529849 99529849 1001 86380 86390 1
529800 99529800 1001 86380 86390 1
530399 99530399 1001 86380 86390 1
530438 99530438 1001 86380 86390 1
530492 99530492 1001 86380 86390 1
530402 99530402 1001 86380 86390 1
530512 99530512 1001 86380 86390 1
530358 99530358 1001 86380 86390 1
530196 99530196 1001 86380 86390 1
530236 99530236 1001 86380 86390 1
530212 99530212 1001 86380 86390 1
530151 99530151 1001 86380 86390 1
530032 99530032 1001 86380 86390 1
530618 99530618 1001 86380 86390 1
530594 99530594 1001 86380 86390 1
530737 99530737 1001 86380 86390 1
530585 99530585 1001 86380 86390 1
530574 99530574 1001 86380 86390 1
531226 99531226 1001 86380 86390 1
531355 99531355 1001 86380 86390 1
531182 99531182 1001 86380 86390 1
531246 99531246 1001 86380 86390 1
531195 99531195 1001 86380 86390 1
531209 99531209 1001 86380 86390 1
531274 99531274 1001 86380 86390 1
530980 99530980 1001 86380 86390 1
531077 99531077 1001 86380 86390 1
531013 99531013 1001 86380 86390 1
531042 99531042 1001 86380 86390 1
530957 99530957 1001 86380 86390 1
530854 99530854 1001 86380 86390 1
530960 99530960 1001 86380 86390 1
530861 99530861 1001 86380 86390 1
531584 99531584 1001 86380 86390 1
530968 99530968 1001 86380 86390 1
532007 99532007 1001 86380 86390 1
531852 99531852 1001 86380 86390 1
531999 99531999 1001 86380 86390 1
531717 99531717 1001 86380 86390 1
531720 99531720 1001 86380 86390 1
531772 99531772 1001 86380 86390 1
532882 99532882 1001 86380 86390 1
532874 99532874 1001 86380 86390 1
532805 99532805 1001 86380 86390 1
532730 99532730 1001 86380 86390 1
532799 99532799 1001 86380 86390 1
532825 99532825 1001 86380 86390 1
532420 99532420 1001 86380 86390 1
533169 99533169 1001 86380 86390 1
533208 99533208 1001 86380 86390 1
533693 99533693 1001 86380 86390 1
533733 99533733 1001 86380 86390 1
533787 99533787 1001 86380 86390 1
533698 99533698 1001 86380 86390 1
533726 99533726 1001 86380 86390 1
533791 99533791 1001 86380 86390 1
533847 99533847 1001 86380 86390 1
533542 99533542 1001 86380 86390 1
533621 99533621 1001 86380 86390 1
533466 99533466 1001 86380 86390 1
533345 99533345 1001 86380 86390 1
533401 99533401 1001 86380 86390 1
533442 99533442 1001 86380 86390 1
534041 99534041 1001 86380 86390 1
534492 99534492 1001 86380 86390 1
534545 99534545 1001 86380 86390 1
534510 99534510 1001 86380 86390 1
534511 99534511 1001 86380 86390 1
534538 99534538 1001 86380 86390 1
534274 99534274 1001 86380 86390 1
534330 99534330 1001 86380 86390 1
534154 99534154 1001 86380 86390 1
534184 99534184 1001 86380 86390 1
534163 99534163 1001 86380 86390 1
534217 99534217 1001 86380 86390 1
534798 99534798 1001 86380 86390 1
534867 99534867 1001 86380 86390 1
534885 99534885 1001 86380 86390 1
534847 99534847 1001 86380 86390 1
535448 99535448 1001 86380 86390 1
535479 99535479 1001 86380 86390 1
535411 99535411 1001 86380 86390 1
535481 99535481 1001 86380 86390 1
535426 99535426 1001 86380 86390 1
535452 99535452 1001 86380 86390 1
535456 99535456 1001 86380 86390 1
535457 99535457 1001 86380 86390 1
535149 99535149 1001 86380 86390 1
535162 99535162 1001 86380 86390 1
535215 99535215 1001 86380 86390 1
535138 99535138 1001 86380 86390 1
535235 99535235 1001 86380 86390 1
534993 99534993 1001 86380 86390 1
534932 99534932 1001 86380 86390 1
535000 99535000 1001 86380 86390 1
535029 99535029 1001 86380 86390 1
535664 99535664 1001 86380 86390 1
535677 99535677 1001 86380 86390 1
535694 99535694 1001 86380 86390 1
535634 99535634 1001 86380 86390 1
535660 99535660 1001 86380 86390 1
536186 99536186 1001 86380 86390 1
536265 99536265 1001 86380 86390 1
536042 99536042 1001 86380 86390 1
536005 99536005 1001 86380 86390 1
536006 99536006 1001 86380 86390 1
536102 99536102 1001 86380 86390 1
535946 99535946 1001 86380 86390 1
535741 99535741 1001 86380 86390 1
535786 99535786 1001 86380 86390 1
535851 99535851 1001 86380 86390 1
535916 99535916 1001 86380 86390 1
535753 99535753 1001 86380 86390 1
535883 99535883 1001 86380 86390 1
536477 99536477 1001 86380 86390 1
536400 99536400 1001 86380 86390 1
536441 99536441 1001 86380 86390 1
536535 99536535 1001 86380 86390 1
536409 99536409 1001 86380 86390 1
536371 99536371 1001 86380 86390 1
537101 99537101 1001 86380 86390 1
537012 99537012 1001 86380 86390 1
537052 99537052 1001 86380 86390 1
536883 99536883 1001 86380 86390 1
536706 99536706 1001 86380 86390 1
536695 99536695 1001 86380 86390 1
537976 99537976 1001 86380 86390 1
537895 99537895 1001 86380 86390 1
537805 99537805 1001 86380 86390 1
537679 99537679 1001 86380 86390 1
537784 99537784 1001 86380 86390 1
537576 99537576 1001 86380 86390 1
537475 99537475 1001 86380 86390 1
537417 99537417 1001 86380 86390 1
538024 99538024 1001 86380 86390 1
538130 99538130 1001 86380 86390 1
538170 99538170 1001 86380 86390 1
538184 99538184 1001 86380 86390 1
538108 99538108 1001 86380 86390 1
538111 99538111 1001 86380 86390 1
538661 99538661 1001 86380 86390 1
538663 99538663 1001 86380 86390 1
538689 99538689 1001 86380 86390 1
538655 99538655 1001 86380 86390 1
538581 99538581 1001 86380 86390 1
538569 99538569 1001 86380 86390 1
538310 99538310 1001 86380 86390 1
538223 99538223 1001 86380 86390 1
538955 99538955 1001 86380 86390 1
538831 99538831 1001 86380 86390 1
538862 99538862 1001 86380 86390 1
539625 99539625 1001 86380 86390 1
539522 99539522 1001 86380 86390 1
539633 99539633 1001 86380 86390 1
539447 99539447 1001 86380 86390 1
539411 99539411 1001 86380 86390 1
539426 99539426 1001 86380 86390 1
539304 99539304 1001 86380 86390 1
539421 99539421 1001 86380 86390 1
539162 99539162 1001 86380 86390 1
539060 99539060 1001 86380 86390 1
539088 99539088 1001 86380 86390 1
539755 99539755 1001 86380 86390 1
539717 99539717 1001 86380 86390 1
539670 99539670 1001 86380 86390 1
540327 99540327 1001 86380 86390 1
540289 99540289 1001 86380 86390 1
540331 99540331 1001 86380 86390 1
540069 99540069 1001 86380 86390 1
540122 99540122 1001 86380 86390 1
540137 99540137 1001 86380 86390 1
540230 99540230 1001 86380 86390 1
540031 99540031 1001 86380 86390 1
540000 99540000 1001 86380 86390 1
540544 99540544 1001 86380 86390 1
541260 99541260 1001 86380 86390 1
541116 99541116 1001 86380 86390 1
541094 99541094 1001 86380 86390 1
541084 99541084 1001 86380 86390 1
540738 99540738 1001 86380 86390 1
540822 99540822 1001 86380 86390 1
540732 99540732 1001 86380 86390 1
541384 99541384 1001 86380 86390 1
541377 99541377 1001 86380 86390 1
541328 99541328 1001 86380 86390 1
541953 99541953 1001 86380 86390 1
542099 99542099 1001 86380 86390 1
542117 99542117 1001 86380 86390 1
541964 99541964 1001 86380 86390 1
541768 99541768 1001 86380 86390 1
541532 99541532 1001 86380 86390 1
541612 99541612 1001 86380 86390 1
542197 99542197 1001 86380 86390 1
542187 99542187 1001 86380 86390 1
542201 99542201 1001 86380 86390 1
542254 99542254 1001 86380 86390 1
542190 99542190 1001 86380 86390 1
542255 99542255 1001 86380 86390 1
542321 99542321 1001 86380 86390 1
542167 99542167 1001 86380 86390 1
542297 99542297 1001 86380 86390 1
542688 99542688 1001 86380 86390 1
542653 99542653 1001 86380 86390 1
542576 99542576 1001 86380 86390 1
542668 99542668 1001 86380 86390 1
542733 99542733 1001 86380 86390 1
542632 99542632 1001 86380 86390 1
542468 99542468 1001 86380 86390 1
542989 99542989 1001 86380 86390 1
543080 99543080 1001 86380 86390 1
543744 99543744 1001 86380 86390 1
543751 99543751 1001 86380 86390 1
543649 99543649 1001 86380 86390 1
543665 99543665 1001 86380 86390 1
543719 99543719 1001 86380 86390 1
543479 99543479 1001 86380 86390 1
543422 99543422 1001 86380 86390 1
543500 99543500 1001 86380 86390 1
543163 99543163 1001 86380 86390 1
543242 99543242 1001 86380 86390 1
543322 99543322 1001 86380 86390 1
544417 99544417 1001 86380 86390 1
544508 99544508 1001 86380 86390 1
544541 99544541 1001 86380 86390 1
544402 99544402 1001 86380 86390 1
544589 99544589 1001 86380 86390 1
544224 99544224 1001 86380 86390 1
544094 99544094 1001 86380 86390 1
544030 99544030 1001 86380 86390 1
544108 99544108 1001 86380 86390 1
544073 99544073 1001 86380 86390 1
544729 99544729 1001 86380 86390 1
544680 99544680 1001 86380 86390 1
544604 99544604 1001 86380 86390 1
544683 99544683 1001 86380 86390 1
544736 99544736 1001 86380 86390 1
425777 960 1001 53520 58797 1
426210 554 1001 20880 21657 1
427993 894 1001 2880 9657 1
403553 1136 1001 61920 62697 1
509415 1011 1002 51372 52152 1
526181 1026 1002 47169 58616 1
400157 99400157 1001 86380 86390 1
400389 99400389 1001 86380 86390 1
400614 99400614 1001 86380 86390 1
400798 99400798 1001 86380 86390 1
401012 99401012 1001 86380 86390 1
401060 99401060 1001 86380 86390 1
401202 99401202 1001 86380 86390 1
401721 99401721 1001 86380 86390 1
401765 99401765 1001 86380 86390 1
401821 99401821 1001 86380 86390 1
401940 99401940 1001 86380 86390 1
402117 99402117 1001 86380 86390 1
402248 99402248 1001 86380 86390 1
402592 99402592 1001 86380 86390 1
402763 99402763 1001 86380 86390 1
402740 99402740 1001 86380 86390 1
402985 99402985 1001 86380 86390 1
402940 99402940 1001 86380 86390 1
403004 99403004 1001 86380 86390 1
403011 99403011 1001 86380 86390 1
403303 99403303 1001 86380 86390 1
403438 99403438 1001 86380 86390 1
403543 99403543 1001 86380 86390 1
403883 99403883 1001 86380 86390 1
403985 99403985 1001 86380 86390 1
404017 99404017 1001 86380 86390 1
404115 99404115 1001 86380 86390 1
404127 99404127 1001 86380 86390 1
404305 99404305 1001 86380 86390 1
404287 99404287 1001 86380 86390 1
404566 99404566 1001 86380 86390 1
404536 99404536 1001 86380 86390 1
404643 99404643 1001 86380 86390 1
404748 99404748 1001 86380 86390 1
404831 99404831 1001 86380 86390 1
404811 99404811 1001 86380 86390 1
405089 99405089 1001 86380 86390 1
405200 99405200 1001 86380 86390 1
405195 99405195 1001 86380 86390 1
405198 99405198 1001 86380 86390 1
405123 99405123 1001 86380 86390 1
405242 99405242 1001 86380 86390 1
405371 99405371 1001 86380 86390 1
405540 99405540 1001 86380 86390 1
405682 99405682 1001 86380 86390 1
405746 99405746 1001 86380 86390 1
405811 99405811 1001 86380 86390 1
405912 99405912 1001 86380 86390 1
406034 99406034 1001 86380 86390 1
406085 99406085 1001 86380 86390 1
406193 99406193 1001 86380 86390 1
406233 99406233 1001 86380 86390 1
406339 99406339 1001 86380 86390 1
406487 99406487 1001 86380 86390 1
406513 99406513 1001 86380 86390 1
406530 99406530 1001 86380 86390 1
406605 99406605 1001 86380 86390 1
406852 99406852 1001 86380 86390 1
407500 99407500 1001 86380 86390 1
407609 99407609 1001 86380 86390 1
407713 99407713 1001 86380 86390 1
407723 99407723 1001 86380 86390 1
407704 99407704 1001 86380 86390 1
407831 99407831 1001 86380 86390 1
407869 99407869 1001 86380 86390 1
408063 99408063 1001 86380 86390 1
408004 99408004 1001 86380 86390 1
408071 99408071 1001 86380 86390 1
408235 99408235 1001 86380 86390 1
408481 99408481 1001 86380 86390 1
408749 99408749 1001 86380 86390 1
408800 99408800 1001 86380 86390 1
408979 99408979 1001 86380 86390 1
409155 99409155 1001 86380 86390 1
409292 99409292 1001 86380 86390 1
409326 99409326 1001 86380 86390 1
409480 99409480 1001 86380 86390 1
409491 99409491 1001 86380 86390 1
409589 99409589 1001 86380 86390 1
409549 99409549 1001 86380 86390 1
409715 99409715 1001 86380 86390 1
409723 99409723 1001 86380 86390 1
409800 99409800 1001 86380 86390 1
409828 99409828 1001 86380 86390 1
409980 99409980 1001 86380 86390 1
409940 99409940 1001 86380 86390 1
410044 99410044 1001 86380 86390 1
410077 99410077 1001 86380 86390 1
410265 99410265 1001 86380 86390 1
410507 99410507 1001 86380 86390 1
410668 99410668 1001 86380 86390 1
410884 99410884 1001 86380 86390 1
410968 99410968 1001 86380 86390 1
411086 99411086 1001 86380 86390 1
411195 99411195 1001 86380 86390 1
411650 99411650 1001 86380 86390 1
411781 99411781 1001 86380 86390 1
412041 99412041 1001 86380 86390 1
412105 99412105 1001 86380 86390 1
412165 99412165 1001 86380 86390 1
412140 99412140 1001 86380 86390 1
412238 99412238 1001 86380 86390 1
412217 99412217 1001 86380 86390 1
412482 99412482 1001 86380 86390 1
412408 99412408 1001 86380 86390 1
412445 99412445 1001 86380 86390 1
413698 99413698 1001 86380 86390 1
413520 99413520 1001 86380 86390 1
413611 99413611 1001 86380 86390 1
413311 99413311 1001 86380 86390 1
413258 99413258 1001 86380 86390 1
412979 99412979 1001 86380 86390 1
412984 99412984 1001 86380 86390 1
412531 99412531 1001 86380 86390 1
412691 99412691 1001 86380 86390 1
413762 99413762 1001 86380 86390 1
413817 99413817 1001 86380 86390 1
414971 99414971 1001 86380 86390 1
415320 99415320 1001 86380 86390 1
415049 99415049 1001 86380 86390 1
415093 99415093 1001 86380 86390 1
414615 99414615 1001 86380 86390 1
414696 99414696 1001 86380 86390 1
414275 99414275 1001 86380 86390 1
414143 99414143 1001 86380 86390 1
414284 99414284 1001 86380 86390 1
414290 99414290 1001 86380 86390 1
414474 99414474 1001 86380 86390 1
414501 99414501 1001 86380 86390 1
415647 99415647 1001 86380 86390 1
415538 99415538 1001 86380 86390 1
415587 99415587 1001 86380 86390 1
416805 99416805 1001 86380 86390 1
416780 99416780 1001 86380 86390 1
416883 99416883 1001 86380 86390 1
416267 99416267 1001 86380 86390 1
416052 99416052 1001 86380 86390 1
415932 99415932 1001 86380 86390 1
417166 99417166 1001 86380 86390 1
417341 99417341 1001 86380 86390 1
417057 99417057 1001 86380 86390 1
417300 99417300 1001 86380 86390 1
418739 99418739 1001 86380 86390 1
418755 99418755 1001 86380 86390 1
418513 99418513 1001 86380 86390 1
418183 99418183 1001 86380 86390 1
418288 99418288 1001 86380 86390 1
418423 99418423 1001 86380 86390 1
418425 99418425 1001 86380 86390 1
418429 99418429 1001 86380 86390 1
417677 99417677 1001 86380 86390 1
417638 99417638 1001 86380 86390 1
417841 99417841 1001 86380 86390 1
419131 99419131 1001 86380 86390 1
418965 99418965 1001 86380 86390 1
418947 99418947 1001 86380 86390 1
420391 99420391 1001 86380 86390 1
420401 99420401 1001 86380 86390 1
420100 99420100 1001 86380 86390 1
419880 99419880 1001 86380 86390 1
419773 99419773 1001 86380 86390 1
419942 99419942 1001 86380 86390 1
419729 99419729 1001 86380 86390 1
419893 99419893 1001 86380 86390 1
419767 99419767 1001 86380 86390 1
419265 99419265 1001 86380 86390 1
419348 99419348 1001 86380 86390 1
419425 99419425 1001 86380 86390 1
419389 99419389 1001 86380 86390 1
419390 99419390 1001 86380 86390 1
420464 99420464 1001 86380 86390 1
420682 99420682 1001 86380 86390 1
420826 99420826 1001 86380 86390 1
420787 99420787 1001 86380 86390 1
421890 99421890 1001 86380 86390 1
421853 99421853 1001 86380 86390 1
421729 99421729 1001 86380 86390 1
421788 99421788 1001 86380 86390 1
421687 99421687 1001 86380 86390 1
421316 99421316 1001 86380 86390 1
421467 99421467 1001 86380 86390 1
421609 99421609 1001 86380 86390 1
421502 99421502 1001 86380 86390 1
421012 99421012 1001 86380 86390 1
421188 99421188 1001 86380 86390 1
420846 99420846 1001 86380 86390 1
421010 99421010 1001 86380 86390 1
422196 99422196 1001 86380 86390 1
422218 99422218 1001 86380 86390 1
422494 99422494 1001 86380 86390 1
422477 99422477 1001 86380 86390 1
423617 99423617 1001 86380 86390 1
423329 99423329 1001 86380 86390 1
423304 99423304 1001 86380 86390 1
423293 99423293 1001 86380 86390 1
423014 99423014 1001 86380 86390 1
423101 99423101 1001 86380 86390 1
422852 99422852 1001 86380 86390 1
422775 99422775 1001 86380 86390 1
422551 99422551 1001 86380 86390 1
422883 99422883 1001 86380 86390 1
422688 99422688 1001 86380 86390 1
423884 99423884 1001 86380 86390 1
423846 99423846 1001 86380 86390 1
423923 99423923 1001 86380 86390 1
424135 99424135 1001 86380 86390 1
423958 99423958 1001 86380 86390 1
424109 99424109 1001 86380 86390 1
425171 99425171 1001 86380 86390 1
425158 99425158 1001 86380 86390 1
425316 99425316 1001 86380 86390 1
424851 99424851 1001 86380 86390 1
424953 99424953 1001 86380 86390 1
424861 99424861 1001 86380 86390 1
424711 99424711 1001 86380 86390 1
424763 99424763 1001 86380 86390 1
424740 99424740 1001 86380 86390 1
424766 99424766 1001 86380 86390 1
424640 99424640 1001 86380 86390 1
425545 99425545 1001 86380 86390 1
425708 99425708 1001 86380 86390 1
426763 99426763 1001 86380 86390 1
427033 99427033 1001 86380 86390 1
426898 99426898 1001 86380 86390 1
427060 99427060 1001 86380 86390 1
427073 99427073 1001 86380 86390 1
426644 99426644 1001 86380 86390 1
426434 99426434 1001 86380 86390 1
426366 99426366 1001 86380 86390 1
426253 99426253 1001 86380 86390 1
425923 99425923 1001 86380 86390 1
426239 99426239 1001 86380 86390 1
427304 99427304 1001 86380 86390 1
427522 99427522 1001 86380 86390 1
427428 99427428 1001 86380 86390 1
428349 99428349 1001 86380 86390 1
428602 99428602 1001 86380 86390 1
428727 99428727 1001 86380 86390 1
427610 99427610 1001 86380 86390 1
427672 99427672 1001 86380 86390 1
427723 99427723 1001 86380 86390 1
427751 99427751 1001 86380 86390 1
429036 99429036 1001 86380 86390 1
430197 99430197 1001 86380 86390 1
430337 99430337 1001 86380 86390 1
430355 99430355 1001 86380 86390 1
429614 99429614 1001 86380 86390 1
429884 99429884 1001 86380 86390 1
429782 99429782 1001 86380 86390 1
429644 99429644 1001 86380 86390 1
429863 99429863 1001 86380 86390 1
430792 99430792 1001 86380 86390 1
430689 99430689 1001 86380 86390 1
430570 99430570 1001 86380 86390 1
431738 99431738 1001 86380 86390 1
431978 99431978 1001 86380 86390 1
431287 99431287 1001 86380 86390 1
431431 99431431 1001 86380 86390 1
431298 99431298 1001 86380 86390 1
431575 99431575 1001 86380 86390 1
430998 99430998 1001 86380 86390 1
431068 99431068 1001 86380 86390 1
430906 99430906 1001 86380 86390 1
430966 99430966 1001 86380 86390 1
432154 99432154 1001 86380 86390 1
432443 99432443 1001 86380 86390 1
432067 99432067 1001 86380 86390 1
432393 99432393 1001 86380 86390 1
433350 99433350 1001 86380 86390 1
433503 99433503 1001 86380 86390 1
433391 99433391 1001 86380 86390 1
433192 99433192 1001 86380 86390 1
432999 99432999 1001 86380 86390 1
432771 99432771 1001 86380 86390 1
432525 99432525 1001 86380 86390 1
432586 99432586 1001 86380 86390 1
432766 99432766 1001 86380 86390 1
434090 99434090 1001 86380 86390 1
433823 99433823 1001 86380 86390 1
433911 99433911 1001 86380 86390 1
434088 99434088 1001 86380 86390 1
435085 99435085 1001 86380 86390 1
435345 99435345 1001 86380 86390 1
434738 99434738 1001 86380 86390 1
434651 99434651 1001 86380 86390 1
434590 99434590 1001 86380 86390 1
434270 99434270 1001 86380 86390 1
434433 99434433 1001 86380 86390 1
434281 99434281 1001 86380 86390 1
434587 99434587 1001 86380 86390 1
435826 99435826 1001 86380 86390 1
435526 99435526 1001 86380 86390 1
435603 99435603 1001 86380 86390 1
435610 99435610 1001 86380 86390 1
435664 99435664 1001 86380 86390 1
435565 99435565 1001 86380 86390 1
436903 99436903 1001 86380 86390 1
436774 99436774 1001 86380 86390 1
437002 99437002 1001 86380 86390 1
436710 99436710 1001 86380 86390 1
436290 99436290 1001 86380 86390 1
436272 99436272 1001 86380 86390 1
436149 99436149 1001 86380 86390 1
436161 99436161 1001 86380 86390 1
436005 99436005 1001 86380 86390 1
436162 99436162 1001 86380 86390 1
300090 99300090 1001 86380 86390 1
300561 99300561 1001 86380 86390 1
300587 99300587 1001 86380 86390 1
300639 99300639 1001 86380 86390 1
300546 99300546 1001 86380 86390 1
300689 99300689 1001 86380 86390 1
300638 99300638 1001 86380 86390 1
300434 99300434 1001 86380 86390 1
300466 99300466 1001 86380 86390 1
300338 99300338 1001 86380 86390 1
300199 99300199 1001 86380 86390 1
300137 99300137 1001 86380 86390 1
300205 99300205 1001 86380 86390 1
300197 99300197 1001 86380 86390 1
300815 99300815 1001 86380 86390 1
300751 99300751 1001 86380 86390 1
301366 99301366 1001 86380 86390 1
301449 99301449 1001 86380 86390 1
301259 99301259 1001 86380 86390 1
301249 99301249 1001 86380 86390 1
301304 99301304 1001 86380 86390 1
301294 99301294 1001 86380 86390 1
301256 99301256 1001 86380 86390 1
301119 99301119 1001 86380 86390 1
300991 99300991 1001 86380 86390 1
301085 99301085 1001 86380 86390 1
300998 99300998 1001 86380 86390 1
301619 99301619 1001 86380 86390 1
302217 99302217 1001 86380 86390 1
302180 99302180 1001 86380 86390 1
302194 99302194 1001 86380 86390 1
302208 99302208 1001 86380 86390 1
302313 99302313 1001 86380 86390 1
302302 99302302 1001 86380 86390 1
302251 99302251 1001 86380 86390 1
301994 99301994 1001 86380 86390 1
302001 99302001 1001 86380 86390 1
302053 99302053 1001 86380 86390 1
302171 99302171 1001 86380 86390 1
301993 99301993 1001 86380 86390 1
301844 99301844 1001 86380 86390 1
302417 99302417 1001 86380 86390 1
302433 99302433 1001 86380 86390 1
302394 99302394 1001 86380 86390 1
302410 99302410 1001 86380 86390 1
302411 99302411 1001 86380 86390 1
303078 99303078 1001 86380 86390 1
302823 99302823 1001 86380 86390 1
302863 99302863 1001 86380 86390 1
302910 99302910 1001 86380 86390 1
302793 99302793 1001 86380 86390 1
302602 99302602 1001 86380 86390 1
302594 99302594 1001 86380 86390 1
303282 99303282 1001 86380 86390 1
303233 99303233 1001 86380 86390 1
303352 99303352 1001 86380 86390 1
303353 99303353 1001 86380 86390 1
303304 99303304 1001 86380 86390 1
303279 99303279 1001 86380 86390 1
304032 99304032 1001 86380 86390 1
304008 99304008 1001 86380 86390 1
303847 99303847 1001 86380 86390 1
303556 99303556 1001 86380 86390 1
303525 99303525 1001 86380 86390 1
303487 99303487 1001 86380 86390 1
303592 99303592 1001 86380 86390 1
304212 99304212 1001 86380 86390 1
304213 99304213 1001 86380 86390 1
304124 99304124 1001 86380 86390 1
304164 99304164 1001 86380 86390 1
304034 99304034 1001 86380 86390 1
304757 99304757 1001 86380 86390 1
304700 99304700 1001 86380 86390 1
304730 99304730 1001 86380 86390 1
304743 99304743 1001 86380 86390 1
304548 99304548 1001 86380 86390 1
304435 99304435 1001 86380 86390 1
304896 99304896 1001 86380 86390 1
305002 99305002 1001 86380 86390 1
305046 99305046 1001 86380 86390 1
305062 99305062 1001 86380 86390 1
305037 99305037 1001 86380 86390 1
305570 99305570 1001 86380 86390 1
305493 99305493 1001 86380 86390 1
305559 99305559 1001 86380 86390 1
305670 99305670 1001 86380 86390 1
305140 99305140 1001 86380 86390 1
500023 99500023 1001 86380 86390 1
500076 99500076 1001 86380 86390 1
500069 99500069 1001 86380 86390 1
500677 99500677 1001 86380 86390 1
500770 99500770 1001 86380 86390 1
500655 99500655 1001 86380 86390 1
500428 99500428 1001 86380 86390 1
500571 99500571 1001 86380 86390 1
500572 99500572 1001 86380 86390 1
500421 99500421 1001 86380 86390 1
500552 99500552 1001 86380 86390 1
500274 99500274 1001 86380 86390 1
500936 99500936 1001 86380 86390 1
501001 99501001 1001 86380 86390 1
500911 99500911 1001 86380 86390 1
500925 99500925 1001 86380 86390 1
501603 99501603 1001 86380 86390 1
501475 99501475 1001 86380 86390 1
501408 99501408 1001 86380 86390 1
501073 99501073 1001 86380 86390 1
501154 99501154 1001 86380 86390 1
501038 99501038 1001 86380 86390 1
501207 99501207 1001 86380 86390 1
501054 99501054 1001 86380 86390 1
501732 99501732 1001 86380 86390 1
501720 99501720 1001 86380 86390 1
501712 99501712 1001 86380 86390 1
502406 99502406 1001 86380 86390 1
502222 99502222 1001 86380 86390 1
502213 99502213 1001 86380 86390 1
502140 99502140 1001 86380 86390 1
502154 99502154 1001 86380 86390 1
501900 99501900 1001 86380 86390 1
501930 99501930 1001 86380 86390 1
501853 99501853 1001 86380 86390 1
501996 99501996 1001 86380 86390 1
502522 99502522 1001 86380 86390 1
503228 99503228 1001 86380 86390 1
503119 99503119 1001 86380 86390 1
503146 99503146 1001 86380 86390 1
503048 99503048 1001 86380 86390 1
503024 99503024 1001 86380 86390 1
502896 99502896 1001 86380 86390 1
502736 99502736 1001 86380 86390 1
502776 99502776 1001 86380 86390 1
502764 99502764 1001 86380 86390 1
502876 99502876 1001 86380 86390 1
504028 99504028 1001 86380 86390 1
503983 99503983 1001 86380 86390 1
503920 99503920 1001 86380 86390 1
503850 99503850 1001 86380 86390 1
503807 99503807 1001 86380 86390 1
503641 99503641 1001 86380 86390 1
503672 99503672 1001 86380 86390 1
503661 99503661 1001 86380 86390 1
503598 99503598 1001 86380 86390 1
503560 99503560 1001 86380 86390 1
504257 99504257 1001 86380 86390 1
504322 99504322 1001 86380 86390 1
504299 99504299 1001 86380 86390 1
504222 99504222 1001 86380 86390 1
504211 99504211 1001 86380 86390 1
504798 99504798 1001 86380 86390 1
504937 99504937 1001 86380 86390 1
504558 99504558 1001 86380 86390 1
504653 99504653 1001 86380 86390 1
504679 99504679 1001 86380 86390 1
504634 99504634 1001 86380 86390 1
504405 99504405 1001 86380 86390 1
504484 99504484 1001 86380 86390 1
504329 99504329 1001 86380 86390 1
505127 99505127 1001 86380 86390 1
505040 99505040 1001 86380 86390 1
505131 99505131 1001 86380 86390 1
504991 99504991 1001 86380 86390 1
505754 99505754 1001 86380 86390 1
505587 99505587 1001 86380 86390 1
505679 99505679 1001 86380 86390 1
505396 99505396 1001 86380 86390 1
505386 99505386 1001 86380 86390 1
505181 99505181 1001 86380 86390 1
505212 99505212 1001 86380 86390 1
505290 99505290 1001 86380 86390 1
505797 99505797 1001 86380 86390 1
505772 99505772 1001 86380 86390 1
506594 99506594 1001 86380 86390 1
506198 99506198 1001 86380 86390 1
506229 99506229 1001 86380 86390 1
506118 99506118 1001 86380 86390 1
506083 99506083 1001 86380 86390 1
506151 99506151 1001 86380 86390 1
506645 99506645 1001 86380 86390 1
507393 99507393 1001 86380 86390 1
507394 99507394 1001 86380 86390 1
507357 99507357 1001 86380 86390 1
507101 99507101 1001 86380 86390 1
507209 99507209 1001 86380 86390 1
507162 99507162 1001 86380 86390 1
507072 99507072 1001 86380 86390 1
506990 99506990 1001 86380 86390 1
506863 99506863 1001 86380 86390 1
506994 99506994 1001 86380 86390 1
507580 99507580 1001 86380 86390 1
508070 99508070 1001 86380 86390 1
508052 99508052 1001 86380 86390 1
508145 99508145 1001 86380 86390 1
508038 99508038 1001 86380 86390 1
507810 99507810 1001 86380 86390 1
508441 99508441 1001 86380 86390 1
508302 99508302 1001 86380 86390 1
508357 99508357 1001 86380 86390 1
508410 99508410 1001 86380 86390 1
508942 99508942 1001 86380 86390 1
508819 99508819 1001 86380 86390 1
508826 99508826 1001 86380 86390 1
508534 99508534 1001 86380 86390 1
508626 99508626 1001 86380 86390 1
508478 99508478 1001 86380 86390 1
509125 99509125 1001 86380 86390 1
509205 99509205 1001 86380 86390 1
509172 99509172 1001 86380 86390 1
509121 99509121 1001 86380 86390 1
509788 99509788 1001 86380 86390 1
509840 99509840 1001 86380 86390 1
509879 99509879 1001 86380 86390 1
509630 99509630 1001 86380 86390 1
509659 99509659 1001 86380 86390 1
509638 99509638 1001 86380 86390 1
509680 99509680 1001 86380 86390 1
510066 99510066 1001 86380 86390 1
510003 99510003 1001 86380 86390 1
509940 99509940 1001 86380 86390 1
510007 99510007 1001 86380 86390 1
509996 99509996 1001 86380 86390 1
510078 99510078 1001 86380 86390 1
510700 99510700 1001 86380 86390 1
510260 99510260 1001 86380 86390 1
510856 99510856 1001 86380 86390 1
510805 99510805 1001 86380 86390 1
510922 99510922 1001 86380 86390 1
510917 99510917 1001 86380 86390 1
511545 99511545 1001 86380 86390 1
511513 99511513 1001 86380 86390 1
511462 99511462 1001 86380 86390 1
511194 99511194 1001 86380 86390 1
511185 99511185 1001 86380 86390 1
511173 99511173 1001 86380 86390 1
511264 99511264 1001 86380 86390 1
511213 99511213 1001 86380 86390 1
511177 99511177 1001 86380 86390 1
510952 99510952 1001 86380 86390 1
511693 99511693 1001 86380 86390 1
511577 99511577 1001 86380 86390 1
511618 99511618 1001 86380 86390 1
511558 99511558 1001 86380 86390 1
511688 99511688 1001 86380 86390 1
512289 99512289 1001 86380 86390 1
512355 99512355 1001 86380 86390 1
512217 99512217 1001 86380 86390 1
512031 99512031 1001 86380 86390 1
511995 99511995 1001 86380 86390 1
512021 99512021 1001 86380 86390 1
512010 99512010 1001 86380 86390 1
512129 99512129 1001 86380 86390 1
511989 99511989 1001 86380 86390 1
512134 99512134 1001 86380 86390 1
511904 99511904 1001 86380 86390 1
511871 99511871 1001 86380 86390 1
511783 99511783 1001 86380 86390 1
512430 99512430 1001 86380 86390 1
512406 99512406 1001 86380 86390 1
512409 99512409 1001 86380 86390 1
512490 99512490 1001 86380 86390 1
513042 99513042 1001 86380 86390 1
513112 99513112 1001 86380 86390 1
512936 99512936 1001 86380 86390 1
512949 99512949 1001 86380 86390 1
512977 99512977 1001 86380 86390 1
512887 99512887 1001 86380 86390 1
512966 99512966 1001 86380 86390 1
512704 99512704 1001 86380 86390 1
512622 99512622 1001 86380 86390 1
513373 99513373 1001 86380 86390 1
513299 99513299 1001 86380 86390 1
513985 99513985 1001 86380 86390 1
514016 99514016 1001 86380 86390 1
513660 99513660 1001 86380 86390 1
513729 99513729 1001 86380 86390 1
513820 99513820 1001 86380 86390 1
513450 99513450 1001 86380 86390 1
513490 99513490 1001 86380 86390 1
513575 99513575 1001 86380 86390 1
514165 99514165 1001 86380 86390 1
514178 99514178 1001 86380 86390 1
514116 99514116 1001 86380 86390 1
514729 99514729 1001 86380 86390 1
514743 99514743 1001 86380 86390 1
514718 99514718 1001 86380 86390 1
514831 99514831 1001 86380 86390 1
514685 99514685 1001 86380 86390 1
514511 99514511 1001 86380 86390 1
514447 99514447 1001 86380 86390 1
514631 99514631 1001 86380 86390 1
514519 99514519 1001 86380 86390 1
514250 99514250 1001 86380 86390 1
514290 99514290 1001 86380 86390 1
514385 99514385 1001 86380 86390 1
514299 99514299 1001 86380 86390 1
515006 99515006 1001 86380 86390 1
515659 99515659 1001 86380 86390 1
515679 99515679 1001 86380 86390 1
515580 99515580 1001 86380 86390 1
515606 99515606 1001 86380 86390 1
515377 99515377 1001 86380 86390 1
515117 99515117 1001 86380 86390 1
515260 99515260 1001 86380 86390 1
515067 99515067 1001 86380 86390 1
515159 99515159 1001 86380 86390 1
515097 99515097 1001 86380 86390 1
515189 99515189 1001 86380 86390 1
515086 99515086 1001 86380 86390 1
515879 99515879 1001 86380 86390 1
515806 99515806 1001 86380 86390 1
516356 99516356 1001 86380 86390 1
516421 99516421 1001 86380 86390 1
516412 99516412 1001 86380 86390 1
516453 99516453 1001 86380 86390 1
516377 99516377 1001 86380 86390 1
516136 99516136 1001 86380 86390 1
516254 99516254 1001 86380 86390 1
516209 99516209 1001 86380 86390 1
516021 99516021 1001 86380 86390 1
516086 99516086 1001 86380 86390 1
515960 99515960 1001 86380 86390 1
516571 99516571 1001 86380 86390 1
516635 99516635 1001 86380 86390 1
517275 99517275 1001 86380 86390 1
517060 99517060 1001 86380 86390 1
517113 99517113 1001 86380 86390 1
516945 99516945 1001 86380 86390 1
516896 99516896 1001 86380 86390 1
516767 99516767 1001 86380 86390 1
516743 99516743 1001 86380 86390 1
516890 99516890 1001 86380 86390 1
516721 99516721 1001 86380 86390 1
516816 99516816 1001 86380 86390 1
516921 99516921 1001 86380 86390 1
517360 99517360 1001 86380 86390 1
517337 99517337 1001 86380 86390 1
517469 99517469 1001 86380 86390 1
517522 99517522 1001 86380 86390 1
517458 99517458 1001 86380 86390 1
518091 99518091 1001 86380 86390 1
518068 99518068 1001 86380 86390 1
518123 99518123 1001 86380 86390 1
517789 99517789 1001 86380 86390 1
517856 99517856 1001 86380 86390 1
517833 99517833 1001 86380 86390 1
517784 99517784 1001 86380 86390 1
517730 99517730 1001 86380 86390 1
517693 99517693 1001 86380 86390 1
518246 99518246 1001 86380 86390 1
518939 99518939 1001 86380 86390 1
518863 99518863 1001 86380 86390 1
518838 99518838 1001 86380 86390 1
518813 99518813 1001 86380 86390 1
518896 99518896 1001 86380 86390 1
518692 99518692 1001 86380 86390 1
518705 99518705 1001 86380 86390 1
518777 99518777 1001 86380 86390 1
518551 99518551 1001 86380 86390 1
518540 99518540 1001 86380 86390 1
518450 99518450 1001 86380 86390 1
519026 99519026 1001 86380 86390 1
519041 99519041 1001 86380 86390 1
519119 99519119 1001 86380 86390 1
519082 99519082 1001 86380 86390 1
519656 99519656 1001 86380 86390 1
519735 99519735 1001 86380 86390 1
519431 99519431 1001 86380 86390 1
519444 99519444 1001 86380 86390 1
519589 99519589 1001 86380 86390 1
519486 99519486 1001 86380 86390 1
519528 99519528 1001 86380 86390 1
519219 99519219 1001 86380 86390 1
519308 99519308 1001 86380 86390 1
519968 99519968 1001 86380 86390 1
519969 99519969 1001 86380 86390 1
519881 99519881 1001 86380 86390 1
520509 99520509 1001 86380 86390 1
520266 99520266 1001 86380 86390 1
520373 99520373 1001 86380 86390 1
520425 99520425 1001 86380 86390 1
520259 99520259 1001 86380 86390 1
520324 99520324 1001 86380 86390 1
520261 99520261 1001 86380 86390 1
520327 99520327 1001 86380 86390 1
520657 99520657 1001 86380 86390 1
520660 99520660 1001 86380 86390 1
520792 99520792 1001 86380 86390 1
521377 99521377 1001 86380 86390 1
521357 99521357 1001 86380 86390 1
521188 99521188 1001 86380 86390 1
521246 99521246 1001 86380 86390 1
520913 99520913 1001 86380 86390 1
521004 99521004 1001 86380 86390 1
520864 99520864 1001 86380 86390 1
520986 99520986 1001 86380 86390 1
520974 99520974 1001 86380 86390 1
521542 99521542 1001 86380 86390 1
521623 99521623 1001 86380 86390 1
521662 99521662 1001 86380 86390 1
522260 99522260 1001 86380 86390 1
522280 99522280 1001 86380 86390 1
522136 99522136 1001 86380 86390 1
521951 99521951 1001 86380 86390 1
522060 99522060 1001 86380 86390 1
521749 99521749 1001 86380 86390 1
521711 99521711 1001 86380 86390 1
521726 99521726 1001 86380 86390 1
521805 99521805 1001 86380 86390 1
521822 99521822 1001 86380 86390 1
522407 99522407 1001 86380 86390 1
522468 99522468 1001 86380 86390 1
522353 99522353 1001 86380 86390 1
522982 99522982 1001 86380 86390 1
522998 99522998 1001 86380 86390 1
523063 99523063 1001 86380 86390 1
522801 99522801 1001 86380 86390 1
522894 99522894 1001 86380 86390 1
522871 99522871 1001 86380 86390 1
522768 99522768 1001 86380 86390 1
522820 99522820 1001 86380 86390 1
522833 99522833 1001 86380 86390 1
522860 99522860 1001 86380 86390 1
522580 99522580 1001 86380 86390 1
522556 99522556 1001 86380 86390 1
522532 99522532 1001 86380 86390 1
522598 99522598 1001 86380 86390 1
522626 99522626 1001 86380 86390 1
523157 99523157 1001 86380 86390 1
523315 99523315 1001 86380 86390 1
523752 99523752 1001 86380 86390 1
523797 99523797 1001 86380 86390 1
523874 99523874 1001 86380 86390 1
523687 99523687 1001 86380 86390 1
523714 99523714 1001 86380 86390 1
523640 99523640 1001 86380 86390 1
523351 99523351 1001 86380 86390 1
523970 99523970 1001 86380 86390 1
524067 99524067 1001 86380 86390 1
524132 99524132 1001 86380 86390 1
523954 99523954 1001 86380 86390 1
524415 99524415 1001 86380 86390 1
524499 99524499 1001 86380 86390 1
524165 99524165 1001 86380 86390 1
524794 99524794 1001 86380 86390 1
524937 99524937 1001 86380 86390 1
524802 99524802 1001 86380 86390 1
524867 99524867 1001 86380 86390 1
525510 99525510 1001 86380 86390 1
525275 99525275 1001 86380 86390 1
525276 99525276 1001 86380 86390 1
525031 99525031 1001 86380 86390 1
525063 99525063 1001 86380 86390 1
525128 99525128 1001 86380 86390 1
525611 99525611 1001 86380 86390 1
525682 99525682 1001 86380 86390 1
525761 99525761 1001 86380 86390 1
525658 99525658 1001 86380 86390 1
526399 99526399 1001 86380 86390 1
526408 99526408 1001 86380 86390 1
526380 99526380 1001 86380 86390 1
526279 99526279 1001 86380 86390 1
526114 99526114 1001 86380 86390 1
526025 99526025 1001 86380 86390 1
526185 99526185 1001 86380 86390 1
526148 99526148 1001 86380 86390 1
525920 99525920 1001 86380 86390 1
525959 99525959 1001 86380 86390 1
525870 99525870 1001 86380 86390 1
525978 99525978 1001 86380 86390 1
525864 99525864 1001 86380 86390 1
526498 99526498 1001 86380 86390 1
526576 99526576 1001 86380 86390 1
526587 99526587 1001 86380 86390 1
527085 99527085 1001 86380 86390 1
527154 99527154 1001 86380 86390 1
527208 99527208 1001 86380 86390 1
527171 99527171 1001 86380 86390 1
526864 99526864 1001 86380 86390 1
526929 99526929 1001 86380 86390 1
527033 99527033 1001 86380 86390 1
526904 99526904 1001 86380 86390 1
526895 99526895 1001 86380 86390 1
526857 99526857 1001 86380 86390 1
526658 99526658 1001 86380 86390 1
526634 99526634 1001 86380 86390 1
526700 99526700 1001 86380 86390 1
526649 99526649 1001 86380 86390 1
526754 99526754 1001 86380 86390 1
527405 99527405 1001 86380 86390 1
527950 99527950 1001 86380 86390 1
528030 99528030 1001 86380 86390 1
527907 99527907 1001 86380 86390 1
527786 99527786 1001 86380 86390 1
527488 99527488 1001 86380 86390 1
527478 99527478 1001 86380 86390 1
528152 99528152 1001 86380 86390 1
528077 99528077 1001 86380 86390 1
528104 99528104 1001 86380 86390 1
528143 99528143 1001 86380 86390 1
528105 99528105 1001 86380 86390 1
528279 99528279 1001 86380 86390 1
528738 99528738 1001 86380 86390 1
528890 99528890 1001 86380 86390 1
528510 99528510 1001 86380 86390 1
528425 99528425 1001 86380 86390 1
528458 99528458 1001 86380 86390 1
528369 99528369 1001 86380 86390 1
529027 99529027 1001 86380 86390 1
529692 99529692 1001 86380 86390 1
529715 99529715 1001 86380 86390 1
529557 99529557 1001 86380 86390 1
529412 99529412 1001 86380 86390 1
529251 99529251 1001 86380 86390 1
529265 99529265 1001 86380 86390 1
529162 99529162 1001 86380 86390 1
529151 99529151 1001 86380 86390 1
529257 99529257 1001 86380 86390 1
529815 99529815 1001 86380 86390 1
529855 99529855 1001 86380 86390 1
529909 99529909 1001 86380 86390 1
529846 99529846 1001 86380 86390 1
530468 99530468 1001 86380 86390 1
530430 99530430 1001 86380 86390 1
530545 99530545 1001 86380 86390 1
530194 99530194 1001 86380 86390 1
530311 99530311 1001 86380 86390 1
530158 99530158 1001 86380 86390 1
530305 99530305 1001 86380 86390 1
530163 99530163 1001 86380 86390 1
530243 99530243 1001 86380 86390 1
530050 99530050 1001 86380 86390 1
530064 99530064 1001 86380 86390 1
530026 99530026 1001 86380 86390 1
529988 99529988 1001 86380 86390 1
530117 99530117 1001 86380 86390 1
530055 99530055 1001 86380 86390 1
530124 99530124 1001 86380 86390 1
530592 99530592 1001 86380 86390 1
530620 99530620 1001 86380 86390 1
530660 99530660 1001 86380 86390 1
530725 99530725 1001 86380 86390 1
530637 99530637 1001 86380 86390 1
530561 99530561 1001 86380 86390 1
531264 99531264 1001 86380 86390 1
531374 99531374 1001 86380 86390 1
531035 99531035 1001 86380 86390 1
531140 99531140 1001 86380 86390 1
530991 99530991 1001 86380 86390 1
530955 99530955 1001 86380 86390 1
531507 99531507 1001 86380 86390 1
531491 99531491 1001 86380 86390 1
531492 99531492 1001 86380 86390 1
531531 99531531 1001 86380 86390 1
532124 99532124 1001 86380 86390 1
531859 99531859 1001 86380 86390 1
531795 99531795 1001 86380 86390 1
531876 99531876 1001 86380 86390 1
531967 99531967 1001 86380 86390 1
531814 99531814 1001 86380 86390 1
531983 99531983 1001 86380 86390 1
531766 99531766 1001 86380 86390 1
531742 99531742 1001 86380 86390 1
531744 99531744 1001 86380 86390 1
531759 99531759 1001 86380 86390 1
531632 99531632 1001 86380 86390 1
531698 99531698 1001 86380 86390 1
532343 99532343 1001 86380 86390 1
532305 99532305 1001 86380 86390 1
532897 99532897 1001 86380 86390 1
532954 99532954 1001 86380 86390 1
532712 99532712 1001 86380 86390 1
532689 99532689 1001 86380 86390 1
532731 99532731 1001 86380 86390 1
532785 99532785 1001 86380 86390 1
532618 99532618 1001 86380 86390 1
532541 99532541 1001 86380 86390 1
532619 99532619 1001 86380 86390 1
532537 99532537 1001 86380 86390 1
532460 99532460 1001 86380 86390 1
532565 99532565 1001 86380 86390 1
532435 99532435 1001 86380 86390 1
533789 99533789 1001 86380 86390 1
533853 99533853 1001 86380 86390 1
533605 99533605 1001 86380 86390 1
533618 99533618 1001 86380 86390 1
533507 99533507 1001 86380 86390 1
533535 99533535 1001 86380 86390 1
533361 99533361 1001 86380 86390 1
533440 99533440 1001 86380 86390 1
533402 99533402 1001 86380 86390 1
534017 99534017 1001 86380 86390 1
533929 99533929 1001 86380 86390 1
534683 99534683 1001 86380 86390 1
534652 99534652 1001 86380 86390 1
534618 99534618 1001 86380 86390 1
534302 99534302 1001 86380 86390 1
534303 99534303 1001 86380 86390 1
534422 99534422 1001 86380 86390 1
534386 99534386 1001 86380 86390 1
534106 99534106 1001 86380 86390 1
534199 99534199 1001 86380 86390 1
534109 99534109 1001 86380 86390 1
534203 99534203 1001 86380 86390 1
534216 99534216 1001 86380 86390 1
534127 99534127 1001 86380 86390 1
534725 99534725 1001 86380 86390 1
534686 99534686 1001 86380 86390 1
534744 99534744 1001 86380 86390 1
535281 99535281 1001 86380 86390 1
535244 99535244 1001 86380 86390 1
535258 99535258 1001 86380 86390 1
534909 99534909 1001 86380 86390 1
534964 99534964 1001 86380 86390 1
535560 99535560 1001 86380 86390 1
535705 99535705 1001 86380 86390 1
535556 99535556 1001 86380 86390 1
535687 99535687 1001 86380 86390 1
535713 99535713 1001 86380 86390 1
536333 99536333 1001 86380 86390 1
536309 99536309 1001 86380 86390 1
536212 99536212 1001 86380 86390 1
536124 99536124 1001 86380 86390 1
535997 99535997 1001 86380 86390 1
536062 99536062 1001 86380 86390 1
535933 99535933 1001 86380 86390 1
535999 99535999 1001 86380 86390 1
535718 99535718 1001 86380 86390 1
535823 99535823 1001 86380 86390 1
535863 99535863 1001 86380 86390 1
536361 99536361 1001 86380 86390 1
536516 99536516 1001 86380 86390 1
536338 99536338 1001 86380 86390 1
537035 99537035 1001 86380 86390 1
537000 99537000 1001 86380 86390 1
536963 99536963 1001 86380 86390 1
537156 99537156 1001 86380 86390 1
536903 99536903 1001 86380 86390 1
536725 99536725 1001 86380 86390 1
536678 99536678 1001 86380 86390 1
536669 99536669 1001 86380 86390 1
536592 99536592 1001 86380 86390 1
536542 99536542 1001 86380 86390 1
537244 99537244 1001 86380 86390 1
537864 99537864 1001 86380 86390 1
537905 99537905 1001 86380 86390 1
537602 99537602 1001 86380 86390 1
537680 99537680 1001 86380 86390 1
537749 99537749 1001 86380 86390 1
537459 99537459 1001 86380 86390 1
537477 99537477 1001 86380 86390 1
538012 99538012 1001 86380 86390 1
538621 99538621 1001 86380 86390 1
538467 99538467 1001 86380 86390 1
538519 99538519 1001 86380 86390 1
538442 99538442 1001 86380 86390 1
538419 99538419 1001 86380 86390 1
538511 99538511 1001 86380 86390 1
538424 99538424 1001 86380 86390 1
538274 99538274 1001 86380 86390 1
538980 99538980 1001 86380 86390 1
538879 99538879 1001 86380 86390 1
538931 99538931 1001 86380 86390 1
538922 99538922 1001 86380 86390 1
538871 99538871 1001 86380 86390 1
538846 99538846 1001 86380 86390 1
538899 99538899 1001 86380 86390 1
539578 99539578 1001 86380 86390 1
539489 99539489 1001 86380 86390 1
539460 99539460 1001 86380 86390 1
539280 99539280 1001 86380 86390 1
539423 99539423 1001 86380 86390 1
539360 99539360 1001 86380 86390 1
539215 99539215 1001 86380 86390 1
539090 99539090 1001 86380 86390 1
539744 99539744 1001 86380 86390 1
539229 99539229 1001 86380 86390 1
539766 99539766 1001 86380 86390 1
540416 99540416 1001 86380 86390 1
540264 99540264 1001 86380 86390 1
540393 99540393 1001 86380 86390 1
540440 99540440 1001 86380 86390 1
540421 99540421 1001 86380 86390 1
540425 99540425 1001 86380 86390 1
540204 99540204 1001 86380 86390 1
539956 99539956 1001 86380 86390 1
540047 99540047 1001 86380 86390 1
539909 99539909 1001 86380 86390 1
540570 99540570 1001 86380 86390 1
540600 99540600 1001 86380 86390 1
541210 99541210 1001 86380 86390 1
541025 99541025 1001 86380 86390 1
541005 99541005 1001 86380 86390 1
540994 99540994 1001 86380 86390 1
540688 99540688 1001 86380 86390 1
540742 99540742 1001 86380 86390 1
540794 99540794 1001 86380 86390 1
540812 99540812 1001 86380 86390 1
540735 99540735 1001 86380 86390 1
540801 99540801 1001 86380 86390 1
541436 99541436 1001 86380 86390 1
541456 99541456 1001 86380 86390 1
542119 99542119 1001 86380 86390 1
541922 99541922 1001 86380 86390 1
541711 99541711 1001 86380 86390 1
541767 99541767 1001 86380 86390 1
541512 99541512 1001 86380 86390 1
541673 99541673 1001 86380 86390 1
541559 99541559 1001 86380 86390 1
542156 99542156 1001 86380 86390 1
542266 99542266 1001 86380 86390 1
542318 99542318 1001 86380 86390 1
542137 99542137 1001 86380 86390 1
542206 99542206 1001 86380 86390 1
542753 99542753 1001 86380 86390 1
542808 99542808 1001 86380 86390 1
542919 99542919 1001 86380 86390 1
542935 99542935 1001 86380 86390 1
542649 99542649 1001 86380 86390 1
542702 99542702 1001 86380 86390 1
542666 99542666 1001 86380 86390 1
542590 99542590 1001 86380 86390 1
542556 99542556 1001 86380 86390 1
542405 99542405 1001 86380 86390 1
542513 99542513 1001 86380 86390 1
542533 99542533 1001 86380 86390 1
542998 99542998 1001 86380 86390 1
542946 99542946 1001 86380 86390 1
543053 99543053 1001 86380 86390 1
543067 99543067 1001 86380 86390 1
543031 99543031 1001 86380 86390 1
543057 99543057 1001 86380 86390 1
543666 99543666 1001 86380 86390 1
543498 99543498 1001 86380 86390 1
543286 99543286 1001 86380 86390 1
543173 99543173 1001 86380 86390 1
543226 99543226 1001 86380 86390 1
543965 99543965 1001 86380 86390 1
543838 99543838 1001 86380 86390 1
543814 99543814 1001 86380 86390 1
544408 99544408 1001 86380 86390 1
544342 99544342 1001 86380 86390 1
544148 99544148 1001 86380 86390 1
544048 99544048 1001 86380 86390 1
544036 99544036 1001 86380 86390 1
543997 99543997 1001 86380 86390 1
544711 99544711 1001 86380 86390 1
544673 99544673 1001 86380 86390 1
544684 99544684 1001 86380 86390 1
544710 99544710 1001 86380 86390 1
423259 514 1001 33720 37737 1
435416 1143 1001 4800 5637 1
534565 957 1001 55235 55535 1
400137 99400137 1001 86380 86390 1
400364 99400364 1001 86380 86390 1
400438 99400438 1001 86380 86390 1
400507 99400507 1001 86380 86390 1
400646 99400646 1001 86380 86390 1
400667 99400667 1001 86380 86390 1
400923 99400923 1001 86380 86390 1
400870 99400870 1001 86380 86390 1
401145 99401145 1001 86380 86390 1
401066 99401066 1001 86380 86390 1
401175 99401175 1001 86380 86390 1
401380 99401380 1001 86380 86390 1
401480 99401480 1001 86380 86390 1
401503 99401503 1001 86380 86390 1
401626 99401626 1001 86380 86390 1
401769 99401769 1001 86380 86390 1
401791 99401791 1001 86380 86390 1
401946 99401946 1001 86380 86390 1
402268 99402268 1001 86380 86390 1
402224 99402224 1001 86380 86390 1
402289 99402289 1001 86380 86390 1
402425 99402425 1001 86380 86390 1
402380 99402380 1001 86380 86390 1
402811 99402811 1001 86380 86390 1
402986 99402986 1001 86380 86390 1
403091 99403091 1001 86380 86390 1
403189 99403189 1001 86380 86390 1
403344 99403344 1001 86380 86390 1
403526 99403526 1001 86380 86390 1
403449 99403449 1001 86380 86390 1
403705 99403705 1001 86380 86390 1
403920 99403920 1001 86380 86390 1
403843 99403843 1001 86380 86390 1
403940 99403940 1001 86380 86390 1
404169 99404169 1001 86380 86390 1
404521 99404521 1001 86380 86390 1
404648 99404648 1001 86380 86390 1
404669 99404669 1001 86380 86390 1
404695 99404695 1001 86380 86390 1
404702 99404702 1001 86380 86390 1
404843 99404843 1001 86380 86390 1
404855 99404855 1001 86380 86390 1
405045 99405045 1001 86380 86390 1
405473 99405473 1001 86380 86390 1
405508 99405508 1001 86380 86390 1
405575 99405575 1001 86380 86390 1
405655 99405655 1001 86380 86390 1
405616 99405616 1001 86380 86390 1
405999 99405999 1001 86380 86390 1
406108 99406108 1001 86380 86390 1
406243 99406243 1001 86380 86390 1
406203 99406203 1001 86380 86390 1
406263 99406263 1001 86380 86390 1
406319 99406319 1001 86380 86390 1
406381 99406381 1001 86380 86390 1
406421 99406421 1001 86380 86390 1
406410 99406410 1001 86380 86390 1
406837 99406837 1001 86380 86390 1
406922 99406922 1001 86380 86390 1
407014 99407014 1001 86380 86390 1
407174 99407174 1001 86380 86390 1
407279 99407279 1001 86380 86390 1
407484 99407484 1001 86380 86390 1
407608 99407608 1001 86380 86390 1
407640 99407640 1001 86380 86390 1
407686 99407686 1001 86380 86390 1
407971 99407971 1001 86380 86390 1
407893 99407893 1001 86380 86390 1
407950 99407950 1001 86380 86390 1
407939 99407939 1001 86380 86390 1
408029 99408029 1001 86380 86390 1
408081 99408081 1001 86380 86390 1
408496 99408496 1001 86380 86390 1
408642 99408642 1001 86380 86390 1
408592 99408592 1001 86380 86390 1
408609 99408609 1001 86380 86390 1
408854 99408854 1001 86380 86390 1
408906 99408906 1001 86380 86390 1
409158 99409158 1001 86380 86390 1
409115 99409115 1001 86380 86390 1
409236 99409236 1001 86380 86390 1
409208 99409208 1001 86380 86390 1
409201 99409201 1001 86380 86390 1
409333 99409333 1001 86380 86390 1
409316 99409316 1001 86380 86390 1
409347 99409347 1001 86380 86390 1
409478 99409478 1001 86380 86390 1
409662 99409662 1001 86380 86390 1
409738 99409738 1001 86380 86390 1
410328 99410328 1001 86380 86390 1
410409 99410409 1001 86380 86390 1
410551 99410551 1001 86380 86390 1
410592 99410592 1001 86380 86390 1
410718 99410718 1001 86380 86390 1
410671 99410671 1001 86380 86390 1
410904 99410904 1001 86380 86390 1
410934 99410934 1001 86380 86390 1
411546 99411546 1001 86380 86390 1
412074 99412074 1001 86380 86390 1
412040 99412040 1001 86380 86390 1
412029 99412029 1001 86380 86390 1
412112 99412112 1001 86380 86390 1
412115 99412115 1001 86380 86390 1
412107 99412107 1001 86380 86390 1
412137 99412137 1001 86380 86390 1
412243 99412243 1001 86380 86390 1
412429 99412429 1001 86380 86390 1
412462 99412462 1001 86380 86390 1
412352 99412352 1001 86380 86390 1
413337 99413337 1001 86380 86390 1
413302 99413302 1001 86380 86390 1
413502 99413502 1001 86380 86390 1
413222 99413222 1001 86380 86390 1
413079 99413079 1001 86380 86390 1
413101 99413101 1001 86380 86390 1
413051 99413051 1001 86380 86390 1
413979 99413979 1001 86380 86390 1
413830 99413830 1001 86380 86390 1
415138 99415138 1001 86380 86390 1
415168 99415168 1001 86380 86390 1
415036 99415036 1001 86380 86390 1
414983 99414983 1001 86380 86390 1
415042 99415042 1001 86380 86390 1
415299 99415299 1001 86380 86390 1
415054 99415054 1001 86380 86390 1
414705 99414705 1001 86380 86390 1
414779 99414779 1001 86380 86390 1
414751 99414751 1001 86380 86390 1
414818 99414818 1001 86380 86390 1
414376 99414376 1001 86380 86390 1
414171 99414171 1001 86380 86390 1
414372 99414372 1001 86380 86390 1
414418 99414418 1001 86380 86390 1
415347 99415347 1001 86380 86390 1
415384 99415384 1001 86380 86390 1
416993 99416993 1001 86380 86390 1
416637 99416637 1001 86380 86390 1
416935 99416935 1001 86380 86390 1
416757 99416757 1001 86380 86390 1
416943 99416943 1001 86380 86390 1
416911 99416911 1001 86380 86390 1
416912 99416912 1001 86380 86390 1
416694 99416694 1001 86380 86390 1
416285 99416285 1001 86380 86390 1
416240 99416240 1001 86380 86390 1
415886 99415886 1001 86380 86390 1
415733 99415733 1001 86380 86390 1
416003 99416003 1001 86380 86390 1
417289 99417289 1001 86380 86390 1
417220 99417220 1001 86380 86390 1
417229 99417229 1001 86380 86390 1
417351 99417351 1001 86380 86390 1
417231 99417231 1001 86380 86390 1
417425 99417425 1001 86380 86390 1
417435 99417435 1001 86380 86390 1
417567 99417567 1001 86380 86390 1
417440 99417440 1001 86380 86390 1
418730 99418730 1001 86380 86390 1
418434 99418434 1001 86380 86390 1
418676 99418676 1001 86380 86390 1
418757 99418757 1001 86380 86390 1
418719 99418719 1001 86380 86390 1
418165 99418165 1001 86380 86390 1
418265 99418265 1001 86380 86390 1
417732 99417732 1001 86380 86390 1
418937 99418937 1001 86380 86390 1
420308 99420308 1001 86380 86390 1
420382 99420382 1001 86380 86390 1
420399 99420399 1001 86380 86390 1
420263 99420263 1001 86380 86390 1
420288 99420288 1001 86380 86390 1
420415 99420415 1001 86380 86390 1
419726 99419726 1001 86380 86390 1
419306 99419306 1001 86380 86390 1
419529 99419529 1001 86380 86390 1
421799 99421799 1001 86380 86390 1
421929 99421929 1001 86380 86390 1
422057 99422057 1001 86380 86390 1
421275 99421275 1001 86380 86390 1
421145 99421145 1001 86380 86390 1
421147 99421147 1001 86380 86390 1
421193 99421193 1001 86380 86390 1
421202 99421202 1001 86380 86390 1
422493 99422493 1001 86380 86390 1
422451 99422451 1001 86380 86390 1
423685 99423685 1001 86380 86390 1
423558 99423558 1001 86380 86390 1
423497 99423497 1001 86380 86390 1
423668 99423668 1001 86380 86390 1
423625 99423625 1001 86380 86390 1
423190 99423190 1001 86380 86390 1
423288 99423288 1001 86380 86390 1
423091 99423091 1001 86380 86390 1
423006 99423006 1001 86380 86390 1
422945 99422945 1001 86380 86390 1
423227 99423227 1001 86380 86390 1
423113 99423113 1001 86380 86390 1
423295 99423295 1001 86380 86390 1
423300 99423300 1001 86380 86390 1
422652 99422652 1001 86380 86390 1
423964 99423964 1001 86380 86390 1
424045 99424045 1001 86380 86390 1
423927 99423927 1001 86380 86390 1
423817 99423817 1001 86380 86390 1
425387 99425387 1001 86380 86390 1
425107 99425107 1001 86380 86390 1
425109 99425109 1001 86380 86390 1
425288 99425288 1001 86380 86390 1
425320 99425320 1001 86380 86390 1
424971 99424971 1001 86380 86390 1
424728 99424728 1001 86380 86390 1
424484 99424484 1001 86380 86390 1
425498 99425498 1001 86380 86390 1
425412 99425412 1001 86380 86390 1
425625 99425625 1001 86380 86390 1
427038 99427038 1001 86380 86390 1
427062 99427062 1001 86380 86390 1
426756 99426756 1001 86380 86390 1
426904 99426904 1001 86380 86390 1
426663 99426663 1001 86380 86390 1
426557 99426557 1001 86380 86390 1
426365 99426365 1001 86380 86390 1
426342 99426342 1001 86380 86390 1
425834 99425834 1001 86380 86390 1
425904 99425904 1001 86380 86390 1
426081 99426081 1001 86380 86390 1
426148 99426148 1001 86380 86390 1
427294 99427294 1001 86380 86390 1
427515 99427515 1001 86380 86390 1
428391 99428391 1001 86380 86390 1
428424 99428424 1001 86380 86390 1
428623 99428623 1001 86380 86390 1
428150 99428150 1001 86380 86390 1
427966 99427966 1001 86380 86390 1
428137 99428137 1001 86380 86390 1
427875 99427875 1001 86380 86390 1
427629 99427629 1001 86380 86390 1
427799 99427799 1001 86380 86390 1
427674 99427674 1001 86380 86390 1
428918 99428918 1001 86380 86390 1
429035 99429035 1001 86380 86390 1
428807 99428807 1001 86380 86390 1
430373 99430373 1001 86380 86390 1
430319 99430319 1001 86380 86390 1
430070 99430070 1001 86380 86390 1
430032 99430032 1001 86380 86390 1
429831 99429831 1001 86380 86390 1
429717 99429717 1001 86380 86390 1
429866 99429866 1001 86380 86390 1
429647 99429647 1001 86380 86390 1
429701 99429701 1001 86380 86390 1
429492 99429492 1001 86380 86390 1
429542 99429542 1001 86380 86390 1
430395 99430395 1001 86380 86390 1
430802 99430802 1001 86380 86390 1
430731 99430731 1001 86380 86390 1
431334 99431334 1001 86380 86390 1
431387 99431387 1001 86380 86390 1
430992 99430992 1001 86380 86390 1
430943 99430943 1001 86380 86390 1
430945 99430945 1001 86380 86390 1
432065 99432065 1001 86380 86390 1
432420 99432420 1001 86380 86390 1
432372 99432372 1001 86380 86390 1
433670 99433670 1001 86380 86390 1
433571 99433571 1001 86380 86390 1
433384 99433384 1001 86380 86390 1
433386 99433386 1001 86380 86390 1
433316 99433316 1001 86380 86390 1
433304 99433304 1001 86380 86390 1
433204 99433204 1001 86380 86390 1
432564 99432564 1001 86380 86390 1
432624 99432624 1001 86380 86390 1
433818 99433818 1001 86380 86390 1
433758 99433758 1001 86380 86390 1
434032 99434032 1001 86380 86390 1
435350 99435350 1001 86380 86390 1
434691 99434691 1001 86380 86390 1
434284 99434284 1001 86380 86390 1
434570 99434570 1001 86380 86390 1
434221 99434221 1001 86380 86390 1
434449 99434449 1001 86380 86390 1
435597 99435597 1001 86380 86390 1
435744 99435744 1001 86380 86390 1
435447 99435447 1001 86380 86390 1
435564 99435564 1001 86380 86390 1
435699 99435699 1001 86380 86390 1
437095 99437095 1001 86380 86390 1
436992 99436992 1001 86380 86390 1
436880 99436880 1001 86380 86390 1
437133 99437133 1001 86380 86390 1
437134 99437134 1001 86380 86390 1
436438 99436438 1001 86380 86390 1
436024 99436024 1001 86380 86390 1
436032 99436032 1001 86380 86390 1
300036 99300036 1001 86380 86390 1
437256 99437256 1001 86380 86390 1
437289 99437289 1001 86380 86390 1
300660 99300660 1001 86380 86390 1
300348 99300348 1001 86380 86390 1
300354 99300354 1001 86380 86390 1
300187 99300187 1001 86380 86390 1
300228 99300228 1001 86380 86390 1
300307 99300307 1001 86380 86390 1
300270 99300270 1001 86380 86390 1
300739 99300739 1001 86380 86390 1
300782 99300782 1001 86380 86390 1
300821 99300821 1001 86380 86390 1
300760 99300760 1001 86380 86390 1
300789 99300789 1001 86380 86390 1
300764 99300764 1001 86380 86390 1
301506 99301506 1001 86380 86390 1
301444 99301444 1001 86380 86390 1
301470 99301470 1001 86380 86390 1
301498 99301498 1001 86380 86390 1
301293 99301293 1001 86380 86390 1
301345 99301345 1001 86380 86390 1
301219 99301219 1001 86380 86390 1
300939 99300939 1001 86380 86390 1
301571 99301571 1001 86380 86390 1
302239 99302239 1001 86380 86390 1
302331 99302331 1001 86380 86390 1
302350 99302350 1001 86380 86390 1
302086 99302086 1001 86380 86390 1
302029 99302029 1001 86380 86390 1
302159 99302159 1001 86380 86390 1
301906 99301906 1001 86380 86390 1
301805 99301805 1001 86380 86390 1
301899 99301899 1001 86380 86390 1
301964 99301964 1001 86380 86390 1
301901 99301901 1001 86380 86390 1
302431 99302431 1001 86380 86390 1
302512 99302512 1001 86380 86390 1
302583 99302583 1001 86380 86390 1
303072 99303072 1001 86380 86390 1
302866 99302866 1001 86380 86390 1
302987 99302987 1001 86380 86390 1
302639 99302639 1001 86380 86390 1
302694 99302694 1001 86380 86390 1
302791 99302791 1001 86380 86390 1
302623 99302623 1001 86380 86390 1
303386 99303386 1001 86380 86390 1
303399 99303399 1001 86380 86390 1
303232 99303232 1001 86380 86390 1
303239 99303239 1001 86380 86390 1
304014 99304014 1001 86380 86390 1
303821 99303821 1001 86380 86390 1
303630 99303630 1001 86380 86390 1
303620 99303620 1001 86380 86390 1
303453 99303453 1001 86380 86390 1
303494 99303494 1001 86380 86390 1
303419 99303419 1001 86380 86390 1
303485 99303485 1001 86380 86390 1
303552 99303552 1001 86380 86390 1
304176 99304176 1001 86380 86390 1
304219 99304219 1001 86380 86390 1
304093 99304093 1001 86380 86390 1
304592 99304592 1001 86380 86390 1
304644 99304644 1001 86380 86390 1
304541 99304541 1001 86380 86390 1
304536 99304536 1001 86380 86390 1
304588 99304588 1001 86380 86390 1
304252 99304252 1001 86380 86390 1
304334 99304334 1001 86380 86390 1
305039 99305039 1001 86380 86390 1
304936 99304936 1001 86380 86390 1
305562 99305562 1001 86380 86390 1
305324 99305324 1001 86380 86390 1
305415 99305415 1001 86380 86390 1
305440 99305440 1001 86380 86390 1
305184 99305184 1001 86380 86390 1
305223 99305223 1001 86380 86390 1
305085 99305085 1001 86380 86390 1
305232 99305232 1001 86380 86390 1
500160 99500160 1001 86380 86390 1
500109 99500109 1001 86380 86390 1
500045 99500045 1001 86380 86390 1
500675 99500675 1001 86380 86390 1
500676 99500676 1001 86380 86390 1
500556 99500556 1001 86380 86390 1
500519 99500519 1001 86380 86390 1
500437 99500437 1001 86380 86390 1
500593 99500593 1001 86380 86390 1
500303 99500303 1001 86380 86390 1
500320 99500320 1001 86380 86390 1
500269 99500269 1001 86380 86390 1
500893 99500893 1001 86380 86390 1
500829 99500829 1001 86380 86390 1
500951 99500951 1001 86380 86390 1
501003 99501003 1001 86380 86390 1
500900 99500900 1001 86380 86390 1
501565 99501565 1001 86380 86390 1
501504 99501504 1001 86380 86390 1
501424 99501424 1001 86380 86390 1
501334 99501334 1001 86380 86390 1
501362 99501362 1001 86380 86390 1
501366 99501366 1001 86380 86390 1
501201 99501201 1001 86380 86390 1
501048 99501048 1001 86380 86390 1
501190 99501190 1001 86380 86390 1
501173 99501173 1001 86380 86390 1
501673 99501673 1001 86380 86390 1
502338 99502338 1001 86380 86390 1
502259 99502259 1001 86380 86390 1
502041 99502041 1001 86380 86390 1
501902 99501902 1001 86380 86390 1
502545 99502545 1001 86380 86390 1
502639 99502639 1001 86380 86390 1
502473 99502473 1001 86380 86390 1
503262 99503262 1001 86380 86390 1
503232 99503232 1001 86380 86390 1
503239 99503239 1001 86380 86390 1
503057 99503057 1001 86380 86390 1
503072 99503072 1001 86380 86390 1
503458 99503458 1001 86380 86390 1
503398 99503398 1001 86380 86390 1
503413 99503413 1001 86380 86390 1
503440 99503440 1001 86380 86390 1
503364 99503364 1001 86380 86390 1
503926 99503926 1001 86380 86390 1
504047 99504047 1001 86380 86390 1
503531 99503531 1001 86380 86390 1
503699 99503699 1001 86380 86390 1
503546 99503546 1001 86380 86390 1
503676 99503676 1001 86380 86390 1
503690 99503690 1001 86380 86390 1
504157 99504157 1001 86380 86390 1
504252 99504252 1001 86380 86390 1
504216 99504216 1001 86380 86390 1
504127 99504127 1001 86380 86390 1
504854 99504854 1001 86380 86390 1
504822 99504822 1001 86380 86390 1
504785 99504785 1001 86380 86390 1
504799 99504799 1001 86380 86390 1
504716 99504716 1001 86380 86390 1
504655 99504655 1001 86380 86390 1
504355 99504355 1001 86380 86390 1
505046 99505046 1001 86380 86390 1
504958 99504958 1001 86380 86390 1
505063 99505063 1001 86380 86390 1
504973 99504973 1001 86380 86390 1
504952 99504952 1001 86380 86390 1
505767 99505767 1001 86380 86390 1
505578 99505578 1001 86380 86390 1
505716 99505716 1001 86380 86390 1
505640 99505640 1001 86380 86390 1
505478 99505478 1001 86380 86390 1
505469 99505469 1001 86380 86390 1
505536 99505536 1001 86380 86390 1
505888 99505888 1001 86380 86390 1
505876 99505876 1001 86380 86390 1
505831 99505831 1001 86380 86390 1
505922 99505922 1001 86380 86390 1
506569 99506569 1001 86380 86390 1
506396 99506396 1001 86380 86390 1
506489 99506489 1001 86380 86390 1
506505 99506505 1001 86380 86390 1
506239 99506239 1001 86380 86390 1
506364 99506364 1001 86380 86390 1
506077 99506077 1001 86380 86390 1
506169 99506169 1001 86380 86390 1
506780 99506780 1001 86380 86390 1
506614 99506614 1001 86380 86390 1
506643 99506643 1001 86380 86390 1
506799 99506799 1001 86380 86390 1
507336 99507336 1001 86380 86390 1
507236 99507236 1001 86380 86390 1
507031 99507031 1001 86380 86390 1
506995 99506995 1001 86380 86390 1
507434 99507434 1001 86380 86390 1
507437 99507437 1001 86380 86390 1
507521 99507521 1001 86380 86390 1
508218 99508218 1001 86380 86390 1
508165 99508165 1001 86380 86390 1
508239 99508239 1001 86380 86390 1
508118 99508118 1001 86380 86390 1
507915 99507915 1001 86380 86390 1
507838 99507838 1001 86380 86390 1
507974 99507974 1001 86380 86390 1
507639 99507639 1001 86380 86390 1
508921 99508921 1001 86380 86390 1
508988 99508988 1001 86380 86390 1
508976 99508976 1001 86380 86390 1
508804 99508804 1001 86380 86390 1
508779 99508779 1001 86380 86390 1
508522 99508522 1001 86380 86390 1
508645 99508645 1001 86380 86390 1
508491 99508491 1001 86380 86390 1
509112 99509112 1001 86380 86390 1
509252 99509252 1001 86380 86390 1
509710 99509710 1001 86380 86390 1
509881 99509881 1001 86380 86390 1
509768 99509768 1001 86380 86390 1
509731 99509731 1001 86380 86390 1
509568 99509568 1001 86380 86390 1
509532 99509532 1001 86380 86390 1
509546 99509546 1001 86380 86390 1
509539 99509539 1001 86380 86390 1
509578 99509578 1001 86380 86390 1
509363 99509363 1001 86380 86390 1
509378 99509378 1001 86380 86390 1
509924 99509924 1001 86380 86390 1
510058 99510058 1001 86380 86390 1
509932 99509932 1001 86380 86390 1
510011 99510011 1001 86380 86390 1
510550 99510550 1001 86380 86390 1
510353 99510353 1001 86380 86390 1
510332 99510332 1001 86380 86390 1
510245 99510245 1001 86380 86390 1
510885 99510885 1001 86380 86390 1
510898 99510898 1001 86380 86390 1
510924 99510924 1001 86380 86390 1
510836 99510836 1001 86380 86390 1
511522 99511522 1001 86380 86390 1
511471 99511471 1001 86380 86390 1
511189 99511189 1001 86380 86390 1
511243 99511243 1001 86380 86390 1
511165 99511165 1001 86380 86390 1
511089 99511089 1001 86380 86390 1
511115 99511115 1001 86380 86390 1
510986 99510986 1001 86380 86390 1
511051 99511051 1001 86380 86390 1
510963 99510963 1001 86380 86390 1
510990 99510990 1001 86380 86390 1
511068 99511068 1001 86380 86390 1
510991 99510991 1001 86380 86390 1
511604 99511604 1001 86380 86390 1
511690 99511690 1001 86380 86390 1
511601 99511601 1001 86380 86390 1
512281 99512281 1001 86380 86390 1
512250 99512250 1001 86380 86390 1
512148 99512148 1001 86380 86390 1
512000 99512000 1001 86380 86390 1
512039 99512039 1001 86380 86390 1
511917 99511917 1001 86380 86390 1
511853 99511853 1001 86380 86390 1
511844 99511844 1001 86380 86390 1
512415 99512415 1001 86380 86390 1
512527 99512527 1001 86380 86390 1
512542 99512542 1001 86380 86390 1
513119 99513119 1001 86380 86390 1
513055 99513055 1001 86380 86390 1
513069 99513069 1001 86380 86390 1
513200 99513200 1001 86380 86390 1
512845 99512845 1001 86380 86390 1
512926 99512926 1001 86380 86390 1
512956 99512956 1001 86380 86390 1
512868 99512868 1001 86380 86390 1
512728 99512728 1001 86380 86390 1
512642 99512642 1001 86380 86390 1
512618 99512618 1001 86380 86390 1
512635 99512635 1001 86380 86390 1
513271 99513271 1001 86380 86390 1
513404 99513404 1001 86380 86390 1
513997 99513997 1001 86380 86390 1
514009 99514009 1001 86380 86390 1
513951 99513951 1001 86380 86390 1
513749 99513749 1001 86380 86390 1
513715 99513715 1001 86380 86390 1
513741 99513741 1001 86380 86390 1
513655 99513655 1001 86380 86390 1
513464 99513464 1001 86380 86390 1
513505 99513505 1001 86380 86390 1
513458 99513458 1001 86380 86390 1
514158 99514158 1001 86380 86390 1
514184 99514184 1001 86380 86390 1
514136 99514136 1001 86380 86390 1
514176 99514176 1001 86380 86390 1
514167 99514167 1001 86380 86390 1
514207 99514207 1001 86380 86390 1
514118 99514118 1001 86380 86390 1
514757 99514757 1001 86380 86390 1
514719 99514719 1001 86380 86390 1
514746 99514746 1001 86380 86390 1
514838 99514838 1001 86380 86390 1
514724 99514724 1001 86380 86390 1
514614 99514614 1001 86380 86390 1
514485 99514485 1001 86380 86390 1
514554 99514554 1001 86380 86390 1
514478 99514478 1001 86380 86390 1
514633 99514633 1001 86380 86390 1
514582 99514582 1001 86380 86390 1
514302 99514302 1001 86380 86390 1
514303 99514303 1001 86380 86390 1
514343 99514343 1001 86380 86390 1
514428 99514428 1001 86380 86390 1
514260 99514260 1001 86380 86390 1
514909 99514909 1001 86380 86390 1
514875 99514875 1001 86380 86390 1
515652 99515652 1001 86380 86390 1
515521 99515521 1001 86380 86390 1
515677 99515677 1001 86380 86390 1
515478 99515478 1001 86380 86390 1
515338 99515338 1001 86380 86390 1
515457 99515457 1001 86380 86390 1
515373 99515373 1001 86380 86390 1
515322 99515322 1001 86380 86390 1
515121 99515121 1001 86380 86390 1
516312 99516312 1001 86380 86390 1
516495 99516495 1001 86380 86390 1
516340 99516340 1001 86380 86390 1
516341 99516341 1001 86380 86390 1
516304 99516304 1001 86380 86390 1
516253 99516253 1001 86380 86390 1
516242 99516242 1001 86380 86390 1
516173 99516173 1001 86380 86390 1
516085 99516085 1001 86380 86390 1
515962 99515962 1001 86380 86390 1
516547 99516547 1001 86380 86390 1
516603 99516603 1001 86380 86390 1
516580 99516580 1001 86380 86390 1
516634 99516634 1001 86380 86390 1
517219 99517219 1001 86380 86390 1
517245 99517245 1001 86380 86390 1
516937 99516937 1001 86380 86390 1
517029 99517029 1001 86380 86390 1
516927 99516927 1001 86380 86390 1
517044 99517044 1001 86380 86390 1
517032 99517032 1001 86380 86390 1
516932 99516932 1001 86380 86390 1
516861 99516861 1001 86380 86390 1
516814 99516814 1001 86380 86390 1
516815 99516815 1001 86380 86390 1
517523 99517523 1001 86380 86390 1
517512 99517512 1001 86380 86390 1
517981 99517981 1001 86380 86390 1
517983 99517983 1001 86380 86390 1
518002 99518002 1001 86380 86390 1
518120 99518120 1001 86380 86390 1
517819 99517819 1001 86380 86390 1
517885 99517885 1001 86380 86390 1
517911 99517911 1001 86380 86390 1
517886 99517886 1001 86380 86390 1
517634 99517634 1001 86380 86390 1
517665 99517665 1001 86380 86390 1
518316 99518316 1001 86380 86390 1
518357 99518357 1001 86380 86390 1
518320 99518320 1001 86380 86390 1
518346 99518346 1001 86380 86390 1
518191 99518191 1001 86380 86390 1
518337 99518337 1001 86380 86390 1
518929 99518929 1001 86380 86390 1
518966 99518966 1001 86380 86390 1
518979 99518979 1001 86380 86390 1
518589 99518589 1001 86380 86390 1
518668 99518668 1001 86380 86390 1
518634 99518634 1001 86380 86390 1
518473 99518473 1001 86380 86390 1
518383 99518383 1001 86380 86390 1
518557 99518557 1001 86380 86390 1
519054 99519054 1001 86380 86390 1
519059 99519059 1001 86380 86390 1
518995 99518995 1001 86380 86390 1
519021 99519021 1001 86380 86390 1
519776 99519776 1001 86380 86390 1
519689 99519689 1001 86380 86390 1
519679 99519679 1001 86380 86390 1
519681 99519681 1001 86380 86390 1
519798 99519798 1001 86380 86390 1
519633 99519633 1001 86380 86390 1
519598 99519598 1001 86380 86390 1
519460 99519460 1001 86380 86390 1
519556 99519556 1001 86380 86390 1
519195 99519195 1001 86380 86390 1
519289 99519289 1001 86380 86390 1
519198 99519198 1001 86380 86390 1
519241 99519241 1001 86380 86390 1
519980 99519980 1001 86380 86390 1
519965 99519965 1001 86380 86390 1
520017 99520017 1001 86380 86390 1
520503 99520503 1001 86380 86390 1
520599 99520599 1001 86380 86390 1
520561 99520561 1001 86380 86390 1
520279 99520279 1001 86380 86390 1
520402 99520402 1001 86380 86390 1
520416 99520416 1001 86380 86390 1
520275 99520275 1001 86380 86390 1
520289 99520289 1001 86380 86390 1
520124 99520124 1001 86380 86390 1
520216 99520216 1001 86380 86390 1
520767 99520767 1001 86380 86390 1
520703 99520703 1001 86380 86390 1
520796 99520796 1001 86380 86390 1
520693 99520693 1001 86380 86390 1
520648 99520648 1001 86380 86390 1
521299 99521299 1001 86380 86390 1
521326 99521326 1001 86380 86390 1
521378 99521378 1001 86380 86390 1
521355 99521355 1001 86380 86390 1
521442 99521442 1001 86380 86390 1
521269 99521269 1001 86380 86390 1
521261 99521261 1001 86380 86390 1
521115 99521115 1001 86380 86390 1
520973 99520973 1001 86380 86390 1
521555 99521555 1001 86380 86390 1
521536 99521536 1001 86380 86390 1
521667 99521667 1001 86380 86390 1
521475 99521475 1001 86380 86390 1
522126 99522126 1001 86380 86390 1
522114 99522114 1001 86380 86390 1
522211 99522211 1001 86380 86390 1
522224 99522224 1001 86380 86390 1
522048 99522048 1001 86380 86390 1
521936 99521936 1001 86380 86390 1
521950 99521950 1001 86380 86390 1
521980 99521980 1001 86380 86390 1
521697 99521697 1001 86380 86390 1
521855 99521855 1001 86380 86390 1
521702 99521702 1001 86380 86390 1
521677 99521677 1001 86380 86390 1
521847 99521847 1001 86380 86390 1
521878 99521878 1001 86380 86390 1
522304 99522304 1001 86380 86390 1
523035 99523035 1001 86380 86390 1
522923 99522923 1001 86380 86390 1
522785 99522785 1001 86380 86390 1
522721 99522721 1001 86380 86390 1
522713 99522713 1001 86380 86390 1
522898 99522898 1001 86380 86390 1
522637 99522637 1001 86380 86390 1
523154 99523154 1001 86380 86390 1
523143 99523143 1001 86380 86390 1
523121 99523121 1001 86380 86390 1
523176 99523176 1001 86380 86390 1
523293 99523293 1001 86380 86390 1
523282 99523282 1001 86380 86390 1
523257 99523257 1001 86380 86390 1
523846 99523846 1001 86380 86390 1
523761 99523761 1001 86380 86390 1
523939 99523939 1001 86380 86390 1
523549 99523549 1001 86380 86390 1
523631 99523631 1001 86380 86390 1
523416 99523416 1001 86380 86390 1
523425 99523425 1001 86380 86390 1
523334 99523334 1001 86380 86390 1
524045 99524045 1001 86380 86390 1
523972 99523972 1001 86380 86390 1
523989 99523989 1001 86380 86390 1
524645 99524645 1001 86380 86390 1
524673 99524673 1001 86380 86390 1
524765 99524765 1001 86380 86390 1
524449 99524449 1001 86380 86390 1
524426 99524426 1001 86380 86390 1
524564 99524564 1001 86380 86390 1
524202 99524202 1001 86380 86390 1
524307 99524307 1001 86380 86390 1
524297 99524297 1001 86380 86390 1
524343 99524343 1001 86380 86390 1
524949 99524949 1001 86380 86390 1
524846 99524846 1001 86380 86390 1
524941 99524941 1001 86380 86390 1
524968 99524968 1001 86380 86390 1
524865 99524865 1001 86380 86390 1
525528 99525528 1001 86380 86390 1
525554 99525554 1001 86380 86390 1
525382 99525382 1001 86380 86390 1
525044 99525044 1001 86380 86390 1
524992 99524992 1001 86380 86390 1
525161 99525161 1001 86380 86390 1
525084 99525084 1001 86380 86390 1
525175 99525175 1001 86380 86390 1
524994 99524994 1001 86380 86390 1
525027 99525027 1001 86380 86390 1
525688 99525688 1001 86380 86390 1
526385 99526385 1001 86380 86390 1
526259 99526259 1001 86380 86390 1
526338 99526338 1001 86380 86390 1
526306 99526306 1001 86380 86390 1
526052 99526052 1001 86380 86390 1
526213 99526213 1001 86380 86390 1
526201 99526201 1001 86380 86390 1
526176 99526176 1001 86380 86390 1
525965 99525965 1001 86380 86390 1
525825 99525825 1001 86380 86390 1
526627 99526627 1001 86380 86390 1
526590 99526590 1001 86380 86390 1
527111 99527111 1001 86380 86390 1
527177 99527177 1001 86380 86390 1
527116 99527116 1001 86380 86390 1
526838 99526838 1001 86380 86390 1
526943 99526943 1001 86380 86390 1
526932 99526932 1001 86380 86390 1
526897 99526897 1001 86380 86390 1
527042 99527042 1001 86380 86390 1
526978 99526978 1001 86380 86390 1
526759 99526759 1001 86380 86390 1
526761 99526761 1001 86380 86390 1
526646 99526646 1001 86380 86390 1
526726 99526726 1001 86380 86390 1
526665 99526665 1001 86380 86390 1
526653 99526653 1001 86380 86390 1
527392 99527392 1001 86380 86390 1
527315 99527315 1001 86380 86390 1
527318 99527318 1001 86380 86390 1
527448 99527448 1001 86380 86390 1
527401 99527401 1001 86380 86390 1
527873 99527873 1001 86380 86390 1
528019 99528019 1001 86380 86390 1
527689 99527689 1001 86380 86390 1
527742 99527742 1001 86380 86390 1
527811 99527811 1001 86380 86390 1
527825 99527825 1001 86380 86390 1
527625 99527625 1001 86380 86390 1
527607 99527607 1001 86380 86390 1
528877 99528877 1001 86380 86390 1
528878 99528878 1001 86380 86390 1
528780 99528780 1001 86380 86390 1
528609 99528609 1001 86380 86390 1
528624 99528624 1001 86380 86390 1
528551 99528551 1001 86380 86390 1
528617 99528617 1001 86380 86390 1
528449 99528449 1001 86380 86390 1
528482 99528482 1001 86380 86390 1
528972 99528972 1001 86380 86390 1
528947 99528947 1001 86380 86390 1
529547 99529547 1001 86380 86390 1
529566 99529566 1001 86380 86390 1
529580 99529580 1001 86380 86390 1
529633 99529633 1001 86380 86390 1
529344 99529344 1001 86380 86390 1
529440 99529440 1001 86380 86390 1
529279 99529279 1001 86380 86390 1
529729 99529729 1001 86380 86390 1
529808 99529808 1001 86380 86390 1
529757 99529757 1001 86380 86390 1
529762 99529762 1001 86380 86390 1
530527 99530527 1001 86380 86390 1
530446 99530446 1001 86380 86390 1
530245 99530245 1001 86380 86390 1
530325 99530325 1001 86380 86390 1
530300 99530300 1001 86380 86390 1
530254 99530254 1001 86380 86390 1
530016 99530016 1001 86380 86390 1
530009 99530009 1001 86380 86390 1
530630 99530630 1001 86380 86390 1
530723 99530723 1001 86380 86390 1
531359 99531359 1001 86380 86390 1
531297 99531297 1001 86380 86390 1
531313 99531313 1001 86380 86390 1
531371 99531371 1001 86380 86390 1
531096 99531096 1001 86380 86390 1
531161 99531161 1001 86380 86390 1
530990 99530990 1001 86380 86390 1
531147 99531147 1001 86380 86390 1
530939 99530939 1001 86380 86390 1
531585 99531585 1001 86380 86390 1
531548 99531548 1001 86380 86390 1
531461 99531461 1001 86380 86390 1
532013 99532013 1001 86380 86390 1
532066 99532066 1001 86380 86390 1
532094 99532094 1001 86380 86390 1
532178 99532178 1001 86380 86390 1
532030 99532030 1001 86380 86390 1
532095 99532095 1001 86380 86390 1
532045 99532045 1001 86380 86390 1
532009 99532009 1001 86380 86390 1
531994 99531994 1001 86380 86390 1
531917 99531917 1001 86380 86390 1
531840 99531840 1001 86380 86390 1
531880 99531880 1001 86380 86390 1
531831 99531831 1001 86380 86390 1
531883 99531883 1001 86380 86390 1
531702 99531702 1001 86380 86390 1
531680 99531680 1001 86380 86390 1
532290 99532290 1001 86380 86390 1
532942 99532942 1001 86380 86390 1
532827 99532827 1001 86380 86390 1
532660 99532660 1001 86380 86390 1
532699 99532699 1001 86380 86390 1
532717 99532717 1001 86380 86390 1
532668 99532668 1001 86380 86390 1
532760 99532760 1001 86380 86390 1
532800 99532800 1001 86380 86390 1
532437 99532437 1001 86380 86390 1
532531 99532531 1001 86380 86390 1
532613 99532613 1001 86380 86390 1
532614 99532614 1001 86380 86390 1
532462 99532462 1001 86380 86390 1
533134 99533134 1001 86380 86390 1
533202 99533202 1001 86380 86390 1
533659 99533659 1001 86380 86390 1
533788 99533788 1001 86380 86390 1
533688 99533688 1001 86380 86390 1
533539 99533539 1001 86380 86390 1
533340 99533340 1001 86380 86390 1
533960 99533960 1001 86380 86390 1
533238 99533238 1001 86380 86390 1
533924 99533924 1001 86380 86390 1
534659 99534659 1001 86380 86390 1
534602 99534602 1001 86380 86390 1
534603 99534603 1001 86380 86390 1
534503 99534503 1001 86380 86390 1
534287 99534287 1001 86380 86390 1
534357 99534357 1001 86380 86390 1
534334 99534334 1001 86380 86390 1
534081 99534081 1001 86380 86390 1
534250 99534250 1001 86380 86390 1
534854 99534854 1001 86380 86390 1
534818 99534818 1001 86380 86390 1
535398 99535398 1001 86380 86390 1
535378 99535378 1001 86380 86390 1
535497 99535497 1001 86380 86390 1
535148 99535148 1001 86380 86390 1
535096 99535096 1001 86380 86390 1
535521 99535521 1001 86380 86390 1
535600 99535600 1001 86380 86390 1
535654 99535654 1001 86380 86390 1
535681 99535681 1001 86380 86390 1
535656 99535656 1001 86380 86390 1
536249 99536249 1001 86380 86390 1
536253 99536253 1001 86380 86390 1
536203 99536203 1001 86380 86390 1
536030 99536030 1001 86380 86390 1
535926 99535926 1001 86380 86390 1
535755 99535755 1001 86380 86390 1
535826 99535826 1001 86380 86390 1
536540 99536540 1001 86380 86390 1
537062 99537062 1001 86380 86390 1
537075 99537075 1001 86380 86390 1
536974 99536974 1001 86380 86390 1
537106 99537106 1001 86380 86390 1
537042 99537042 1001 86380 86390 1
536967 99536967 1001 86380 86390 1
537159 99537159 1001 86380 86390 1
536947 99536947 1001 86380 86390 1
536794 99536794 1001 86380 86390 1
536889 99536889 1001 86380 86390 1
536608 99536608 1001 86380 86390 1
536543 99536543 1001 86380 86390 1
536692 99536692 1001 86380 86390 1
536655 99536655 1001 86380 86390 1
536643 99536643 1001 86380 86390 1
537198 99537198 1001 86380 86390 1
537214 99537214 1001 86380 86390 1
537178 99537178 1001 86380 86390 1
537180 99537180 1001 86380 86390 1
537233 99537233 1001 86380 86390 1
537876 99537876 1001 86380 86390 1
537826 99537826 1001 86380 86390 1
537904 99537904 1001 86380 86390 1
537917 99537917 1001 86380 86390 1
537830 99537830 1001 86380 86390 1
537618 99537618 1001 86380 86390 1
537633 99537633 1001 86380 86390 1
537737 99537737 1001 86380 86390 1
537545 99537545 1001 86380 86390 1
538011 99538011 1001 86380 86390 1
538068 99538068 1001 86380 86390 1
538182 99538182 1001 86380 86390 1
538151 99538151 1001 86380 86390 1
538741 99538741 1001 86380 86390 1
538786 99538786 1001 86380 86390 1
538730 99538730 1001 86380 86390 1
538681 99538681 1001 86380 86390 1
538746 99538746 1001 86380 86390 1
538657 99538657 1001 86380 86390 1
538585 99538585 1001 86380 86390 1
538404 99538404 1001 86380 86390 1
538444 99538444 1001 86380 86390 1
538207 99538207 1001 86380 86390 1
539008 99539008 1001 86380 86390 1
538988 99538988 1001 86380 86390 1
539543 99539543 1001 86380 86390 1
539505 99539505 1001 86380 86390 1
539557 99539557 1001 86380 86390 1
539600 99539600 1001 86380 86390 1
539254 99539254 1001 86380 86390 1
539332 99539332 1001 86380 86390 1
539375 99539375 1001 86380 86390 1
539289 99539289 1001 86380 86390 1
539139 99539139 1001 86380 86390 1
539140 99539140 1001 86380 86390 1
539206 99539206 1001 86380 86390 1
539038 99539038 1001 86380 86390 1
539051 99539051 1001 86380 86390 1
539195 99539195 1001 86380 86390 1
539158 99539158 1001 86380 86390 1
539134 99539134 1001 86380 86390 1
539083 99539083 1001 86380 86390 1
539693 99539693 1001 86380 86390 1
539760 99539760 1001 86380 86390 1
540313 99540313 1001 86380 86390 1
540288 99540288 1001 86380 86390 1
540392 99540392 1001 86380 86390 1
540372 99540372 1001 86380 86390 1
540460 99540460 1001 86380 86390 1
540067 99540067 1001 86380 86390 1
540120 99540120 1001 86380 86390 1
540108 99540108 1001 86380 86390 1
540156 99540156 1001 86380 86390 1
539888 99539888 1001 86380 86390 1
540643 99540643 1001 86380 86390 1
541117 99541117 1001 86380 86390 1
541207 99541207 1001 86380 86390 1
541212 99541212 1001 86380 86390 1
541283 99541283 1001 86380 86390 1
541202 99541202 1001 86380 86390 1
541029 99541029 1001 86380 86390 1
540940 99540940 1001 86380 86390 1
540856 99540856 1001 86380 86390 1
540861 99540861 1001 86380 86390 1
541435 99541435 1001 86380 86390 1
541338 99541338 1001 86380 86390 1
541299 99541299 1001 86380 86390 1
541978 99541978 1001 86380 86390 1
541966 99541966 1001 86380 86390 1
542018 99542018 1001 86380 86390 1
541997 99541997 1001 86380 86390 1
542010 99542010 1001 86380 86390 1
542041 99542041 1001 86380 86390 1
541875 99541875 1001 86380 86390 1
541778 99541778 1001 86380 86390 1
541896 99541896 1001 86380 86390 1
541717 99541717 1001 86380 86390 1
541513 99541513 1001 86380 86390 1
541598 99541598 1001 86380 86390 1
541547 99541547 1001 86380 86390 1
541626 99541626 1001 86380 86390 1
542819 99542819 1001 86380 86390 1
542876 99542876 1001 86380 86390 1
542892 99542892 1001 86380 86390 1
542559 99542559 1001 86380 86390 1
542665 99542665 1001 86380 86390 1
542376 99542376 1001 86380 86390 1
542507 99542507 1001 86380 86390 1
542457 99542457 1001 86380 86390 1
543051 99543051 1001 86380 86390 1
542950 99542950 1001 86380 86390 1
543120 99543120 1001 86380 86390 1
543058 99543058 1001 86380 86390 1
543695 99543695 1001 86380 86390 1
543772 99543772 1001 86380 86390 1
543568 99543568 1001 86380 86390 1
543595 99543595 1001 86380 86390 1
543635 99543635 1001 86380 86390 1
543662 99543662 1001 86380 86390 1
543677 99543677 1001 86380 86390 1
543587 99543587 1001 86380 86390 1
543464 99543464 1001 86380 86390 1
543360 99543360 1001 86380 86390 1
543402 99543402 1001 86380 86390 1
543363 99543363 1001 86380 86390 1
543381 99543381 1001 86380 86390 1
543369 99543369 1001 86380 86390 1
543370 99543370 1001 86380 86390 1
543294 99543294 1001 86380 86390 1
543924 99543924 1001 86380 86390 1
543810 99543810 1001 86380 86390 1
543866 99543866 1001 86380 86390 1
543791 99543791 1001 86380 86390 1
544501 99544501 1001 86380 86390 1
544302 99544302 1001 86380 86390 1
544269 99544269 1001 86380 86390 1
544219 99544219 1001 86380 86390 1
544349 99544349 1001 86380 86390 1
543983 99543983 1001 86380 86390 1
544131 99544131 1001 86380 86390 1
412652 1158 1001 40800 42237 1
400115 99400115 1001 86380 86390 1
400295 99400295 1001 86380 86390 1
400349 99400349 1001 86380 86390 1
400453 99400453 1001 86380 86390 1
400789 99400789 1001 86380 86390 1
401177 99401177 1001 86380 86390 1
401207 99401207 1001 86380 86390 1
401286 99401286 1001 86380 86390 1
401469 99401469 1001 86380 86390 1
401568 99401568 1001 86380 86390 1
401701 99401701 1001 86380 86390 1
401604 99401604 1001 86380 86390 1
401908 99401908 1001 86380 86390 1
401834 99401834 1001 86380 86390 1
402039 99402039 1001 86380 86390 1
402233 99402233 1001 86380 86390 1
402671 99402671 1001 86380 86390 1
402708 99402708 1001 86380 86390 1
402854 99402854 1001 86380 86390 1
402931 99402931 1001 86380 86390 1
403052 99403052 1001 86380 86390 1
403327 99403327 1001 86380 86390 1
403433 99403433 1001 86380 86390 1
403583 99403583 1001 86380 86390 1
404069 99404069 1001 86380 86390 1
404190 99404190 1001 86380 86390 1
404727 99404727 1001 86380 86390 1
404944 99404944 1001 86380 86390 1
404909 99404909 1001 86380 86390 1
405026 99405026 1001 86380 86390 1
405104 99405104 1001 86380 86390 1
405074 99405074 1001 86380 86390 1
405224 99405224 1001 86380 86390 1
405453 99405453 1001 86380 86390 1
405479 99405479 1001 86380 86390 1
405835 99405835 1001 86380 86390 1
406173 99406173 1001 86380 86390 1
406274 99406274 1001 86380 86390 1
406282 99406282 1001 86380 86390 1
406424 99406424 1001 86380 86390 1
406397 99406397 1001 86380 86390 1
406892 99406892 1001 86380 86390 1
406978 99406978 1001 86380 86390 1
406946 99406946 1001 86380 86390 1
407078 99407078 1001 86380 86390 1
407158 99407158 1001 86380 86390 1
407222 99407222 1001 86380 86390 1
407316 99407316 1001 86380 86390 1
407548 99407548 1001 86380 86390 1
407499 99407499 1001 86380 86390 1
407471 99407471 1001 86380 86390 1
407618 99407618 1001 86380 86390 1
407724 99407724 1001 86380 86390 1
407832 99407832 1001 86380 86390 1
407992 99407992 1001 86380 86390 1
408184 99408184 1001 86380 86390 1
408242 99408242 1001 86380 86390 1
408349 99408349 1001 86380 86390 1
408312 99408312 1001 86380 86390 1
408625 99408625 1001 86380 86390 1
408579 99408579 1001 86380 86390 1
408596 99408596 1001 86380 86390 1
408530 99408530 1001 86380 86390 1
408744 99408744 1001 86380 86390 1
408959 99408959 1001 86380 86390 1
409043 99409043 1001 86380 86390 1
409092 99409092 1001 86380 86390 1
409105 99409105 1001 86380 86390 1
409320 99409320 1001 86380 86390 1
409346 99409346 1001 86380 86390 1
409774 99409774 1001 86380 86390 1
409817 99409817 1001 86380 86390 1
410225 99410225 1001 86380 86390 1
410407 99410407 1001 86380 86390 1
410359 99410359 1001 86380 86390 1
410483 99410483 1001 86380 86390 1
410459 99410459 1001 86380 86390 1
410473 99410473 1001 86380 86390 1
410537 99410537 1001 86380 86390 1
410601 99410601 1001 86380 86390 1
410553 99410553 1001 86380 86390 1
410715 99410715 1001 86380 86390 1
410824 99410824 1001 86380 86390 1
410996 99410996 1001 86380 86390 1
411222 99411222 1001 86380 86390 1
411340 99411340 1001 86380 86390 1
411485 99411485 1001 86380 86390 1
411581 99411581 1001 86380 86390 1
411746 99411746 1001 86380 86390 1
411893 99411893 1001 86380 86390 1
411895 99411895 1001 86380 86390 1
412065 99412065 1001 86380 86390 1
412477 99412477 1001 86380 86390 1
412412 99412412 1001 86380 86390 1
412441 99412441 1001 86380 86390 1
413550 99413550 1001 86380 86390 1
413649 99413649 1001 86380 86390 1
413671 99413671 1001 86380 86390 1
413488 99413488 1001 86380 86390 1
413362 99413362 1001 86380 86390 1
413241 99413241 1001 86380 86390 1
413017 99413017 1001 86380 86390 1
413072 99413072 1001 86380 86390 1
412917 99412917 1001 86380 86390 1
412950 99412950 1001 86380 86390 1
412583 99412583 1001 86380 86390 1
412721 99412721 1001 86380 86390 1
412488 99412488 1001 86380 86390 1
412489 99412489 1001 86380 86390 1
412835 99412835 1001 86380 86390 1
413770 99413770 1001 86380 86390 1
415074 99415074 1001 86380 86390 1
415307 99415307 1001 86380 86390 1
414663 99414663 1001 86380 86390 1
414514 99414514 1001 86380 86390 1
414600 99414600 1001 86380 86390 1
414910 99414910 1001 86380 86390 1
414160 99414160 1001 86380 86390 1
414179 99414179 1001 86380 86390 1
414281 99414281 1001 86380 86390 1
415532 99415532 1001 86380 86390 1
415515 99415515 1001 86380 86390 1
415381 99415381 1001 86380 86390 1
415689 99415689 1001 86380 86390 1
415589 99415589 1001 86380 86390 1
416944 99416944 1001 86380 86390 1
416717 99416717 1001 86380 86390 1
416769 99416769 1001 86380 86390 1
416820 99416820 1001 86380 86390 1
416965 99416965 1001 86380 86390 1
416470 99416470 1001 86380 86390 1
416228 99416228 1001 86380 86390 1
416010 99416010 1001 86380 86390 1
415815 99415815 1001 86380 86390 1
415823 99415823 1001 86380 86390 1
415743 99415743 1001 86380 86390 1
417140 99417140 1001 86380 86390 1
417391 99417391 1001 86380 86390 1
417279 99417279 1001 86380 86390 1
417510 99417510 1001 86380 86390 1
417511 99417511 1001 86380 86390 1
418466 99418466 1001 86380 86390 1
418572 99418572 1001 86380 86390 1
418282 99418282 1001 86380 86390 1
418377 99418377 1001 86380 86390 1
417738 99417738 1001 86380 86390 1
417871 99417871 1001 86380 86390 1
417618 99417618 1001 86380 86390 1
417778 99417778 1001 86380 86390 1
419027 99419027 1001 86380 86390 1
420385 99420385 1001 86380 86390 1
420182 99420182 1001 86380 86390 1
420314 99420314 1001 86380 86390 1
420183 99420183 1001 86380 86390 1
419730 99419730 1001 86380 86390 1
419497 99419497 1001 86380 86390 1
419279 99419279 1001 86380 86390 1
420795 99420795 1001 86380 86390 1
420824 99420824 1001 86380 86390 1
421712 99421712 1001 86380 86390 1
421809 99421809 1001 86380 86390 1
422100 99422100 1001 86380 86390 1
421959 99421959 1001 86380 86390 1
421417 99421417 1001 86380 86390 1
421521 99421521 1001 86380 86390 1
421363 99421363 1001 86380 86390 1
421313 99421313 1001 86380 86390 1
421204 99421204 1001 86380 86390 1
420912 99420912 1001 86380 86390 1
423461 99423461 1001 86380 86390 1
423600 99423600 1001 86380 86390 1
423207 99423207 1001 86380 86390 1
422592 99422592 1001 86380 86390 1
423885 99423885 1001 86380 86390 1
423796 99423796 1001 86380 86390 1
424083 99424083 1001 86380 86390 1
423983 99423983 1001 86380 86390 1
425033 99425033 1001 86380 86390 1
425013 99425013 1001 86380 86390 1
425037 99425037 1001 86380 86390 1
424999 99424999 1001 86380 86390 1
424946 99424946 1001 86380 86390 1
424750 99424750 1001 86380 86390 1
424591 99424591 1001 86380 86390 1
424187 99424187 1001 86380 86390 1
424500 99424500 1001 86380 86390 1
424417 99424417 1001 86380 86390 1
424256 99424256 1001 86380 86390 1
425566 99425566 1001 86380 86390 1
427014 99427014 1001 86380 86390 1
427066 99427066 1001 86380 86390 1
427020 99427020 1001 86380 86390 1
426759 99426759 1001 86380 86390 1
426643 99426643 1001 86380 86390 1
426345 99426345 1001 86380 86390 1
425888 99425888 1001 86380 86390 1
426063 99426063 1001 86380 86390 1
425986 99425986 1001 86380 86390 1
426250 99426250 1001 86380 86390 1
426222 99426222 1001 86380 86390 1
426195 99426195 1001 86380 86390 1
425951 99425951 1001 86380 86390 1
426061 99426061 1001 86380 86390 1
427411 99427411 1001 86380 86390 1
427347 99427347 1001 86380 86390 1
427174 99427174 1001 86380 86390 1
427206 99427206 1001 86380 86390 1
427212 99427212 1001 86380 86390 1
427410 99427410 1001 86380 86390 1
428566 99428566 1001 86380 86390 1
428489 99428489 1001 86380 86390 1
428335 99428335 1001 86380 86390 1
427802 99427802 1001 86380 86390 1
427769 99427769 1001 86380 86390 1
429124 99429124 1001 86380 86390 1
429153 99429153 1001 86380 86390 1
429013 99429013 1001 86380 86390 1
428778 99428778 1001 86380 86390 1
430336 99430336 1001 86380 86390 1
430343 99430343 1001 86380 86390 1
429859 99429859 1001 86380 86390 1
429740 99429740 1001 86380 86390 1
429917 99429917 1001 86380 86390 1
429654 99429654 1001 86380 86390 1
429238 99429238 1001 86380 86390 1
429458 99429458 1001 86380 86390 1
430525 99430525 1001 86380 86390 1
430609 99430609 1001 86380 86390 1
430713 99430713 1001 86380 86390 1
431998 99431998 1001 86380 86390 1
431705 99431705 1001 86380 86390 1
431385 99431385 1001 86380 86390 1
431064 99431064 1001 86380 86390 1
431243 99431243 1001 86380 86390 1
430881 99430881 1001 86380 86390 1
431077 99431077 1001 86380 86390 1
432143 99432143 1001 86380 86390 1
432220 99432220 1001 86380 86390 1
432374 99432374 1001 86380 86390 1
432316 99432316 1001 86380 86390 1
433434 99433434 1001 86380 86390 1
433586 99433586 1001 86380 86390 1
433397 99433397 1001 86380 86390 1
433358 99433358 1001 86380 86390 1
433137 99433137 1001 86380 86390 1
433262 99433262 1001 86380 86390 1
433209 99433209 1001 86380 86390 1
432710 99432710 1001 86380 86390 1
433881 99433881 1001 86380 86390 1
434119 99434119 1001 86380 86390 1
433819 99433819 1001 86380 86390 1
433957 99433957 1001 86380 86390 1
435106 99435106 1001 86380 86390 1
435281 99435281 1001 86380 86390 1
435220 99435220 1001 86380 86390 1
435321 99435321 1001 86380 86390 1
434656 99434656 1001 86380 86390 1
434895 99434895 1001 86380 86390 1
434978 99434978 1001 86380 86390 1
434955 99434955 1001 86380 86390 1
434861 99434861 1001 86380 86390 1
434173 99434173 1001 86380 86390 1
434529 99434529 1001 86380 86390 1
434165 99434165 1001 86380 86390 1
435510 99435510 1001 86380 86390 1
435553 99435553 1001 86380 86390 1
435539 99435539 1001 86380 86390 1
435543 99435543 1001 86380 86390 1
436873 99436873 1001 86380 86390 1
436899 99436899 1001 86380 86390 1
436993 99436993 1001 86380 86390 1
436907 99436907 1001 86380 86390 1
436513 99436513 1001 86380 86390 1
436319 99436319 1001 86380 86390 1
300019 99300019 1001 86380 86390 1
437229 99437229 1001 86380 86390 1
300591 99300591 1001 86380 86390 1
300703 99300703 1001 86380 86390 1
300711 99300711 1001 86380 86390 1
300611 99300611 1001 86380 86390 1
300437 99300437 1001 86380 86390 1
300503 99300503 1001 86380 86390 1
300426 99300426 1001 86380 86390 1
300376 99300376 1001 86380 86390 1
300325 99300325 1001 86380 86390 1
300507 99300507 1001 86380 86390 1
300326 99300326 1001 86380 86390 1
300211 99300211 1001 86380 86390 1
300194 99300194 1001 86380 86390 1
300195 99300195 1001 86380 86390 1
300234 99300234 1001 86380 86390 1
300118 99300118 1001 86380 86390 1
300868 99300868 1001 86380 86390 1
300856 99300856 1001 86380 86390 1
300819 99300819 1001 86380 86390 1
300922 99300922 1001 86380 86390 1
300846 99300846 1001 86380 86390 1
301404 99301404 1001 86380 86390 1
301394 99301394 1001 86380 86390 1
301373 99301373 1001 86380 86390 1
301323 99301323 1001 86380 86390 1
301157 99301157 1001 86380 86390 1
301242 99301242 1001 86380 86390 1
301112 99301112 1001 86380 86390 1
300970 99300970 1001 86380 86390 1
301114 99301114 1001 86380 86390 1
301666 99301666 1001 86380 86390 1
302203 99302203 1001 86380 86390 1
302244 99302244 1001 86380 86390 1
302271 99302271 1001 86380 86390 1
302362 99302362 1001 86380 86390 1
302186 99302186 1001 86380 86390 1
302198 99302198 1001 86380 86390 1
302316 99302316 1001 86380 86390 1
302124 99302124 1001 86380 86390 1
301982 99301982 1001 86380 86390 1
302165 99302165 1001 86380 86390 1
302115 99302115 1001 86380 86390 1
302154 99302154 1001 86380 86390 1
302169 99302169 1001 86380 86390 1
302016 99302016 1001 86380 86390 1
301878 99301878 1001 86380 86390 1
302516 99302516 1001 86380 86390 1
303041 99303041 1001 86380 86390 1
303162 99303162 1001 86380 86390 1
303047 99303047 1001 86380 86390 1
303001 99303001 1001 86380 86390 1
302848 99302848 1001 86380 86390 1
302947 99302947 1001 86380 86390 1
302719 99302719 1001 86380 86390 1
302762 99302762 1001 86380 86390 1
302673 99302673 1001 86380 86390 1
302725 99302725 1001 86380 86390 1
302702 99302702 1001 86380 86390 1
303347 99303347 1001 86380 86390 1
303391 99303391 1001 86380 86390 1
303382 99303382 1001 86380 86390 1
303844 99303844 1001 86380 86390 1
303960 99303960 1001 86380 86390 1
303939 99303939 1001 86380 86390 1
304026 99304026 1001 86380 86390 1
303757 99303757 1001 86380 86390 1
303670 99303670 1001 86380 86390 1
303722 99303722 1001 86380 86390 1
303612 99303612 1001 86380 86390 1
303470 99303470 1001 86380 86390 1
303602 99303602 1001 86380 86390 1
303476 99303476 1001 86380 86390 1
304096 99304096 1001 86380 86390 1
304231 99304231 1001 86380 86390 1
304104 99304104 1001 86380 86390 1
304670 99304670 1001 86380 86390 1
304837 99304837 1001 86380 86390 1
304801 99304801 1001 86380 86390 1
304779 99304779 1001 86380 86390 1
304474 99304474 1001 86380 86390 1
304610 99304610 1001 86380 86390 1
304345 99304345 1001 86380 86390 1
304307 99304307 1001 86380 86390 1
304962 99304962 1001 86380 86390 1
304988 99304988 1001 86380 86390 1
304939 99304939 1001 86380 86390 1
304965 99304965 1001 86380 86390 1
305033 99305033 1001 86380 86390 1
305035 99305035 1001 86380 86390 1
305611 99305611 1001 86380 86390 1
305428 99305428 1001 86380 86390 1
305187 99305187 1001 86380 86390 1
500179 99500179 1001 86380 86390 1
500163 99500163 1001 86380 86390 1
500113 99500113 1001 86380 86390 1
500009 99500009 1001 86380 86390 1
500657 99500657 1001 86380 86390 1
500573 99500573 1001 86380 86390 1
500576 99500576 1001 86380 86390 1
500499 99500499 1001 86380 86390 1
500362 99500362 1001 86380 86390 1
500316 99500316 1001 86380 86390 1
500268 99500268 1001 86380 86390 1
500346 99500346 1001 86380 86390 1
500982 99500982 1001 86380 86390 1
500892 99500892 1001 86380 86390 1
500970 99500970 1001 86380 86390 1
500818 99500818 1001 86380 86390 1
501013 99501013 1001 86380 86390 1
501563 99501563 1001 86380 86390 1
501474 99501474 1001 86380 86390 1
501564 99501564 1001 86380 86390 1
501581 99501581 1001 86380 86390 1
501596 99501596 1001 86380 86390 1
501587 99501587 1001 86380 86390 1
501633 99501633 1001 86380 86390 1
501347 99501347 1001 86380 86390 1
501140 99501140 1001 86380 86390 1
501219 99501219 1001 86380 86390 1
501079 99501079 1001 86380 86390 1
501080 99501080 1001 86380 86390 1
501768 99501768 1001 86380 86390 1
501651 99501651 1001 86380 86390 1
501769 99501769 1001 86380 86390 1
501699 99501699 1001 86380 86390 1
502298 99502298 1001 86380 86390 1
502380 99502380 1001 86380 86390 1
502310 99502310 1001 86380 86390 1
502182 99502182 1001 86380 86390 1
502204 99502204 1001 86380 86390 1
501951 99501951 1001 86380 86390 1
501978 99501978 1001 86380 86390 1
501992 99501992 1001 86380 86390 1
502656 99502656 1001 86380 86390 1
503198 99503198 1001 86380 86390 1
502984 99502984 1001 86380 86390 1
502894 99502894 1001 86380 86390 1
502988 99502988 1001 86380 86390 1
503066 99503066 1001 86380 86390 1
502800 99502800 1001 86380 86390 1
502826 99502826 1001 86380 86390 1
502737 99502737 1001 86380 86390 1
502789 99502789 1001 86380 86390 1
502713 99502713 1001 86380 86390 1
502868 99502868 1001 86380 86390 1
502759 99502759 1001 86380 86390 1
503304 99503304 1001 86380 86390 1
503294 99503294 1001 86380 86390 1
503348 99503348 1001 86380 86390 1
503375 99503375 1001 86380 86390 1
503324 99503324 1001 86380 86390 1
503311 99503311 1001 86380 86390 1
503417 99503417 1001 86380 86390 1
504081 99504081 1001 86380 86390 1
503969 99503969 1001 86380 86390 1
503996 99503996 1001 86380 86390 1
503972 99503972 1001 86380 86390 1
504039 99504039 1001 86380 86390 1
504052 99504052 1001 86380 86390 1
503784 99503784 1001 86380 86390 1
503867 99503867 1001 86380 86390 1
503885 99503885 1001 86380 86390 1
503584 99503584 1001 86380 86390 1
503638 99503638 1001 86380 86390 1
504194 99504194 1001 86380 86390 1
504259 99504259 1001 86380 86390 1
504158 99504158 1001 86380 86390 1
504187 99504187 1001 86380 86390 1
504817 99504817 1001 86380 86390 1
504848 99504848 1001 86380 86390 1
504720 99504720 1001 86380 86390 1
504352 99504352 1001 86380 86390 1
504509 99504509 1001 86380 86390 1
504472 99504472 1001 86380 86390 1
504486 99504486 1001 86380 86390 1
504423 99504423 1001 86380 86390 1
505007 99505007 1001 86380 86390 1
505022 99505022 1001 86380 86390 1
505078 99505078 1001 86380 86390 1
505644 99505644 1001 86380 86390 1
505687 99505687 1001 86380 86390 1
505753 99505753 1001 86380 86390 1
505462 99505462 1001 86380 86390 1
505553 99505553 1001 86380 86390 1
505555 99505555 1001 86380 86390 1
505415 99505415 1001 86380 86390 1
505482 99505482 1001 86380 86390 1
505193 99505193 1001 86380 86390 1
505223 99505223 1001 86380 86390 1
505159 99505159 1001 86380 86390 1
505898 99505898 1001 86380 86390 1
505842 99505842 1001 86380 86390 1
506455 99506455 1001 86380 86390 1
506507 99506507 1001 86380 86390 1
506459 99506459 1001 86380 86390 1
506408 99506408 1001 86380 86390 1
506421 99506421 1001 86380 86390 1
506465 99506465 1001 86380 86390 1
506317 99506317 1001 86380 86390 1
506043 99506043 1001 86380 86390 1
506651 99506651 1001 86380 86390 1
507297 99507297 1001 86380 86390 1
507280 99507280 1001 86380 86390 1
507159 99507159 1001 86380 86390 1
507097 99507097 1001 86380 86390 1
507164 99507164 1001 86380 86390 1
507436 99507436 1001 86380 86390 1
508138 99508138 1001 86380 86390 1
508050 99508050 1001 86380 86390 1
508130 99508130 1001 86380 86390 1
508243 99508243 1001 86380 86390 1
508209 99508209 1001 86380 86390 1
508242 99508242 1001 86380 86390 1
508080 99508080 1001 86380 86390 1
507916 99507916 1001 86380 86390 1
507760 99507760 1001 86380 86390 1
507737 99507737 1001 86380 86390 1
507764 99507764 1001 86380 86390 1
507793 99507793 1001 86380 86390 1
508311 99508311 1001 86380 86390 1
508260 99508260 1001 86380 86390 1
508403 99508403 1001 86380 86390 1
508327 99508327 1001 86380 86390 1
508346 99508346 1001 86380 86390 1
508888 99508888 1001 86380 86390 1
509030 99509030 1001 86380 86390 1
508954 99508954 1001 86380 86390 1
508918 99508918 1001 86380 86390 1
509021 99509021 1001 86380 86390 1
509036 99509036 1001 86380 86390 1
508856 99508856 1001 86380 86390 1
508564 99508564 1001 86380 86390 1
509176 99509176 1001 86380 86390 1
509204 99509204 1001 86380 86390 1
509217 99509217 1001 86380 86390 1
509102 99509102 1001 86380 86390 1
509133 99509133 1001 86380 86390 1
509186 99509186 1001 86380 86390 1
509174 99509174 1001 86380 86390 1
509265 99509265 1001 86380 86390 1
509804 99509804 1001 86380 86390 1
509823 99509823 1001 86380 86390 1
509644 99509644 1001 86380 86390 1
509515 99509515 1001 86380 86390 1
509622 99509622 1001 86380 86390 1
509585 99509585 1001 86380 86390 1
509316 99509316 1001 86380 86390 1
509303 99509303 1001 86380 86390 1
510053 99510053 1001 86380 86390 1
509976 99509976 1001 86380 86390 1
509914 99509914 1001 86380 86390 1
509917 99509917 1001 86380 86390 1
510023 99510023 1001 86380 86390 1
510036 99510036 1001 86380 86390 1
510063 99510063 1001 86380 86390 1
510588 99510588 1001 86380 86390 1
510699 99510699 1001 86380 86390 1
510539 99510539 1001 86380 86390 1
510532 99510532 1001 86380 86390 1
510367 99510367 1001 86380 86390 1
510316 99510316 1001 86380 86390 1
510475 99510475 1001 86380 86390 1
510428 99510428 1001 86380 86390 1
510252 99510252 1001 86380 86390 1
510142 99510142 1001 86380 86390 1
510118 99510118 1001 86380 86390 1
510768 99510768 1001 86380 86390 1
511552 99511552 1001 86380 86390 1
511478 99511478 1001 86380 86390 1
511553 99511553 1001 86380 86390 1
511379 99511379 1001 86380 86390 1
511367 99511367 1001 86380 86390 1
511551 99511551 1001 86380 86390 1
511168 99511168 1001 86380 86390 1
511298 99511298 1001 86380 86390 1
511208 99511208 1001 86380 86390 1
511223 99511223 1001 86380 86390 1
511211 99511211 1001 86380 86390 1
511240 99511240 1001 86380 86390 1
511149 99511149 1001 86380 86390 1
511077 99511077 1001 86380 86390 1
510951 99510951 1001 86380 86390 1
510993 99510993 1001 86380 86390 1
511046 99511046 1001 86380 86390 1
511059 99511059 1001 86380 86390 1
511589 99511589 1001 86380 86390 1
511746 99511746 1001 86380 86390 1
511686 99511686 1001 86380 86390 1
511738 99511738 1001 86380 86390 1
511727 99511727 1001 86380 86390 1
511666 99511666 1001 86380 86390 1
512317 99512317 1001 86380 86390 1
512314 99512314 1001 86380 86390 1
512152 99512152 1001 86380 86390 1
512117 99512117 1001 86380 86390 1
511811 99511811 1001 86380 86390 1
511966 99511966 1001 86380 86390 1
511902 99511902 1001 86380 86390 1
511886 99511886 1001 86380 86390 1
511899 99511899 1001 86380 86390 1
512419 99512419 1001 86380 86390 1
513034 99513034 1001 86380 86390 1
512976 99512976 1001 86380 86390 1
512890 99512890 1001 86380 86390 1
512906 99512906 1001 86380 86390 1
512767 99512767 1001 86380 86390 1
512589 99512589 1001 86380 86390 1
513242 99513242 1001 86380 86390 1
513269 99513269 1001 86380 86390 1
513001 99513001 1001 86380 86390 1
513336 99513336 1001 86380 86390 1
513265 99513265 1001 86380 86390 1
513982 99513982 1001 86380 86390 1
513854 99513854 1001 86380 86390 1
513907 99513907 1001 86380 86390 1
513887 99513887 1001 86380 86390 1
513805 99513805 1001 86380 86390 1
513650 99513650 1001 86380 86390 1
513730 99513730 1001 86380 86390 1
513438 99513438 1001 86380 86390 1
513428 99513428 1001 86380 86390 1
513586 99513586 1001 86380 86390 1
514043 99514043 1001 86380 86390 1
514148 99514148 1001 86380 86390 1
514044 99514044 1001 86380 86390 1
514166 99514166 1001 86380 86390 1
514052 99514052 1001 86380 86390 1
514716 99514716 1001 86380 86390 1
514775 99514775 1001 86380 86390 1
514686 99514686 1001 86380 86390 1
514553 99514553 1001 86380 86390 1
514530 99514530 1001 86380 86390 1
514454 99514454 1001 86380 86390 1
514481 99514481 1001 86380 86390 1
514507 99514507 1001 86380 86390 1
514324 99514324 1001 86380 86390 1
515013 99515013 1001 86380 86390 1
514886 99514886 1001 86380 86390 1
514929 99514929 1001 86380 86390 1
514981 99514981 1001 86380 86390 1
515560 99515560 1001 86380 86390 1
515670 99515670 1001 86380 86390 1
515160 99515160 1001 86380 86390 1
515200 99515200 1001 86380 86390 1
515123 99515123 1001 86380 86390 1
515240 99515240 1001 86380 86390 1
515699 99515699 1001 86380 86390 1
516360 99516360 1001 86380 86390 1
516405 99516405 1001 86380 86390 1
516213 99516213 1001 86380 86390 1
516131 99516131 1001 86380 86390 1
516144 99516144 1001 86380 86390 1
516223 99516223 1001 86380 86390 1
516108 99516108 1001 86380 86390 1
516277 99516277 1001 86380 86390 1
515922 99515922 1001 86380 86390 1
516625 99516625 1001 86380 86390 1
516638 99516638 1001 86380 86390 1
516587 99516587 1001 86380 86390 1
516616 99516616 1001 86380 86390 1
516582 99516582 1001 86380 86390 1
516713 99516713 1001 86380 86390 1
517229 99517229 1001 86380 86390 1
517256 99517256 1001 86380 86390 1
516988 99516988 1001 86380 86390 1
517119 99517119 1001 86380 86390 1
517005 99517005 1001 86380 86390 1
517036 99517036 1001 86380 86390 1
516960 99516960 1001 86380 86390 1
516824 99516824 1001 86380 86390 1
516799 99516799 1001 86380 86390 1
517432 99517432 1001 86380 86390 1
518022 99518022 1001 86380 86390 1
518023 99518023 1001 86380 86390 1
518067 99518067 1001 86380 86390 1
517814 99517814 1001 86380 86390 1
517828 99517828 1001 86380 86390 1
517845 99517845 1001 86380 86390 1
517924 99517924 1001 86380 86390 1
517824 99517824 1001 86380 86390 1
517773 99517773 1001 86380 86390 1
517607 99517607 1001 86380 86390 1
517553 99517553 1001 86380 86390 1
518257 99518257 1001 86380 86390 1
518361 99518361 1001 86380 86390 1
518208 99518208 1001 86380 86390 1
518885 99518885 1001 86380 86390 1
518858 99518858 1001 86380 86390 1
518982 99518982 1001 86380 86390 1
518607 99518607 1001 86380 86390 1
518584 99518584 1001 86380 86390 1
518780 99518780 1001 86380 86390 1
518563 99518563 1001 86380 86390 1
518384 99518384 1001 86380 86390 1
518415 99518415 1001 86380 86390 1
518441 99518441 1001 86380 86390 1
518457 99518457 1001 86380 86390 1
519102 99519102 1001 86380 86390 1
519144 99519144 1001 86380 86390 1
518997 99518997 1001 86380 86390 1
519737 99519737 1001 86380 86390 1
519670 99519670 1001 86380 86390 1
519683 99519683 1001 86380 86390 1
519748 99519748 1001 86380 86390 1
519809 99519809 1001 86380 86390 1
519810 99519810 1001 86380 86390 1
519420 99519420 1001 86380 86390 1
519541 99519541 1001 86380 86390 1
519516 99519516 1001 86380 86390 1
519517 99519517 1001 86380 86390 1
519318 99519318 1001 86380 86390 1
520531 99520531 1001 86380 86390 1
520559 99520559 1001 86380 86390 1
520344 99520344 1001 86380 86390 1
520386 99520386 1001 86380 86390 1
520314 99520314 1001 86380 86390 1
520813 99520813 1001 86380 86390 1
520788 99520788 1001 86380 86390 1
520672 99520672 1001 86380 86390 1
521329 99521329 1001 86380 86390 1
521368 99521368 1001 86380 86390 1
521267 99521267 1001 86380 86390 1
521398 99521398 1001 86380 86390 1
521100 99521100 1001 86380 86390 1
521543 99521543 1001 86380 86390 1
521533 99521533 1001 86380 86390 1
522100 99522100 1001 86380 86390 1
522038 99522038 1001 86380 86390 1
521938 99521938 1001 86380 86390 1
521982 99521982 1001 86380 86390 1
521789 99521789 1001 86380 86390 1
521780 99521780 1001 86380 86390 1
522334 99522334 1001 86380 86390 1
522295 99522295 1001 86380 86390 1
522916 99522916 1001 86380 86390 1
523111 99523111 1001 86380 86390 1
523079 99523079 1001 86380 86390 1
522729 99522729 1001 86380 86390 1
522808 99522808 1001 86380 86390 1
522499 99522499 1001 86380 86390 1
522529 99522529 1001 86380 86390 1
522664 99522664 1001 86380 86390 1
523145 99523145 1001 86380 86390 1
523756 99523756 1001 86380 86390 1
523798 99523798 1001 86380 86390 1
523864 99523864 1001 86380 86390 1
523865 99523865 1001 86380 86390 1
523841 99523841 1001 86380 86390 1
523854 99523854 1001 86380 86390 1
523675 99523675 1001 86380 86390 1
523728 99523728 1001 86380 86390 1
523677 99523677 1001 86380 86390 1
523717 99523717 1001 86380 86390 1
523706 99523706 1001 86380 86390 1
523681 99523681 1001 86380 86390 1
523568 99523568 1001 86380 86390 1
523376 99523376 1001 86380 86390 1
523404 99523404 1001 86380 86390 1
523371 99523371 1001 86380 86390 1
523346 99523346 1001 86380 86390 1
523362 99523362 1001 86380 86390 1
523349 99523349 1001 86380 86390 1
523987 99523987 1001 86380 86390 1
524039 99524039 1001 86380 86390 1
524519 99524519 1001 86380 86390 1
524455 99524455 1001 86380 86390 1
524496 99524496 1001 86380 86390 1
524170 99524170 1001 86380 86390 1
524226 99524226 1001 86380 86390 1
524252 99524252 1001 86380 86390 1
524938 99524938 1001 86380 86390 1
524920 99524920 1001 86380 86390 1
524972 99524972 1001 86380 86390 1
525452 99525452 1001 86380 86390 1
525465 99525465 1001 86380 86390 1
525415 99525415 1001 86380 86390 1
525286 99525286 1001 86380 86390 1
525159 99525159 1001 86380 86390 1
525164 99525164 1001 86380 86390 1
525062 99525062 1001 86380 86390 1
525185 99525185 1001 86380 86390 1
525652 99525652 1001 86380 86390 1
525758 99525758 1001 86380 86390 1
525800 99525800 1001 86380 86390 1
526166 99526166 1001 86380 86390 1
526167 99526167 1001 86380 86390 1
526117 99526117 1001 86380 86390 1
526204 99526204 1001 86380 86390 1
525998 99525998 1001 86380 86390 1
525833 99525833 1001 86380 86390 1
526003 99526003 1001 86380 86390 1
525840 99525840 1001 86380 86390 1
526426 99526426 1001 86380 86390 1
527188 99527188 1001 86380 86390 1
526981 99526981 1001 86380 86390 1
526842 99526842 1001 86380 86390 1
527324 99527324 1001 86380 86390 1
527358 99527358 1001 86380 86390 1
527743 99527743 1001 86380 86390 1
527769 99527769 1001 86380 86390 1
527782 99527782 1001 86380 86390 1
527642 99527642 1001 86380 86390 1
528191 99528191 1001 86380 86390 1
528156 99528156 1001 86380 86390 1
528136 99528136 1001 86380 86390 1
528825 99528825 1001 86380 86390 1
528842 99528842 1001 86380 86390 1
528817 99528817 1001 86380 86390 1
528718 99528718 1001 86380 86390 1
528757 99528757 1001 86380 86390 1
528605 99528605 1001 86380 86390 1
528306 99528306 1001 86380 86390 1
528438 99528438 1001 86380 86390 1
528442 99528442 1001 86380 86390 1
528302 99528302 1001 86380 86390 1
529639 99529639 1001 86380 86390 1
529666 99529666 1001 86380 86390 1
529603 99529603 1001 86380 86390 1
529529 99529529 1001 86380 86390 1
529381 99529381 1001 86380 86390 1
529331 99529331 1001 86380 86390 1
529192 99529192 1001 86380 86390 1
529763 99529763 1001 86380 86390 1
529779 99529779 1001 86380 86390 1
529882 99529882 1001 86380 86390 1
529748 99529748 1001 86380 86390 1
530387 99530387 1001 86380 86390 1
530413 99530413 1001 86380 86390 1
530456 99530456 1001 86380 86390 1
530181 99530181 1001 86380 86390 1
530216 99530216 1001 86380 86390 1
530091 99530091 1001 86380 86390 1
529941 99529941 1001 86380 86390 1
530645 99530645 1001 86380 86390 1
530621 99530621 1001 86380 86390 1
530623 99530623 1001 86380 86390 1
530625 99530625 1001 86380 86390 1
530755 99530755 1001 86380 86390 1
530639 99530639 1001 86380 86390 1
531320 99531320 1001 86380 86390 1
531244 99531244 1001 86380 86390 1
531183 99531183 1001 86380 86390 1
531208 99531208 1001 86380 86390 1
530971 99530971 1001 86380 86390 1
531057 99531057 1001 86380 86390 1
531070 99531070 1001 86380 86390 1
530772 99530772 1001 86380 86390 1
530789 99530789 1001 86380 86390 1
530857 99530857 1001 86380 86390 1
531481 99531481 1001 86380 86390 1
531474 99531474 1001 86380 86390 1
531514 99531514 1001 86380 86390 1
531428 99531428 1001 86380 86390 1
532077 99532077 1001 86380 86390 1
532071 99532071 1001 86380 86390 1
532136 99532136 1001 86380 86390 1
532198 99532198 1001 86380 86390 1
532141 99532141 1001 86380 86390 1
531849 99531849 1001 86380 86390 1
531866 99531866 1001 86380 86390 1
531637 99531637 1001 86380 86390 1
531588 99531588 1001 86380 86390 1
531642 99531642 1001 86380 86390 1
532319 99532319 1001 86380 86390 1
531794 99531794 1001 86380 86390 1
532236 99532236 1001 86380 86390 1
532368 99532368 1001 86380 86390 1
532917 99532917 1001 86380 86390 1
532983 99532983 1001 86380 86390 1
532938 99532938 1001 86380 86390 1
532701 99532701 1001 86380 86390 1
532819 99532819 1001 86380 86390 1
532503 99532503 1001 86380 86390 1
532609 99532609 1001 86380 86390 1
532443 99532443 1001 86380 86390 1
532615 99532615 1001 86380 86390 1
532577 99532577 1001 86380 86390 1
532436 99532436 1001 86380 86390 1
533236 99533236 1001 86380 86390 1
533159 99533159 1001 86380 86390 1
533189 99533189 1001 86380 86390 1
533217 99533217 1001 86380 86390 1
533207 99533207 1001 86380 86390 1
533706 99533706 1001 86380 86390 1
533727 99533727 1001 86380 86390 1
533753 99533753 1001 86380 86390 1
533665 99533665 1001 86380 86390 1
533585 99533585 1001 86380 86390 1
533318 99533318 1001 86380 86390 1
533334 99533334 1001 86380 86390 1
533349 99533349 1001 86380 86390 1
533430 99533430 1001 86380 86390 1
533959 99533959 1001 86380 86390 1
534026 99534026 1001 86380 86390 1
533898 99533898 1001 86380 86390 1
533913 99533913 1001 86380 86390 1
533966 99533966 1001 86380 86390 1
534005 99534005 1001 86380 86390 1
534020 99534020 1001 86380 86390 1
533880 99533880 1001 86380 86390 1
534621 99534621 1001 86380 86390 1
534535 99534535 1001 86380 86390 1
534485 99534485 1001 86380 86390 1
534523 99534523 1001 86380 86390 1
534333 99534333 1001 86380 86390 1
534105 99534105 1001 86380 86390 1
534883 99534883 1001 86380 86390 1
534793 99534793 1001 86380 86390 1
534807 99534807 1001 86380 86390 1
534757 99534757 1001 86380 86390 1
535337 99535337 1001 86380 86390 1
535495 99535495 1001 86380 86390 1
535111 99535111 1001 86380 86390 1
535177 99535177 1001 86380 86390 1
535167 99535167 1001 86380 86390 1
535219 99535219 1001 86380 86390 1
535213 99535213 1001 86380 86390 1
535012 99535012 1001 86380 86390 1
534975 99534975 1001 86380 86390 1
534926 99534926 1001 86380 86390 1
535576 99535576 1001 86380 86390 1
535565 99535565 1001 86380 86390 1
535579 99535579 1001 86380 86390 1
535683 99535683 1001 86380 86390 1
536209 99536209 1001 86380 86390 1
536305 99536305 1001 86380 86390 1
536137 99536137 1001 86380 86390 1
536268 99536268 1001 86380 86390 1
535953 99535953 1001 86380 86390 1
536056 99536056 1001 86380 86390 1
536085 99536085 1001 86380 86390 1
535959 99535959 1001 86380 86390 1
535874 99535874 1001 86380 86390 1
535915 99535915 1001 86380 86390 1
535815 99535815 1001 86380 86390 1
535844 99535844 1001 86380 86390 1
536450 99536450 1001 86380 86390 1
536373 99536373 1001 86380 86390 1
536374 99536374 1001 86380 86390 1
536530 99536530 1001 86380 86390 1
536469 99536469 1001 86380 86390 1
536434 99536434 1001 86380 86390 1
536422 99536422 1001 86380 86390 1
536397 99536397 1001 86380 86390 1
536527 99536527 1001 86380 86390 1
537125 99537125 1001 86380 86390 1
537134 99537134 1001 86380 86390 1
537109 99537109 1001 86380 86390 1
536778 99536778 1001 86380 86390 1
536834 99536834 1001 86380 86390 1
536814 99536814 1001 86380 86390 1
536697 99536697 1001 86380 86390 1
536559 99536559 1001 86380 86390 1
536626 99536626 1001 86380 86390 1
537316 99537316 1001 86380 86390 1
537188 99537188 1001 86380 86390 1
537849 99537849 1001 86380 86390 1
537837 99537837 1001 86380 86390 1
537967 99537967 1001 86380 86390 1
537947 99537947 1001 86380 86390 1
537883 99537883 1001 86380 86390 1
537657 99537657 1001 86380 86390 1
537619 99537619 1001 86380 86390 1
537651 99537651 1001 86380 86390 1
537530 99537530 1001 86380 86390 1
537393 99537393 1001 86380 86390 1
538090 99538090 1001 86380 86390 1
538122 99538122 1001 86380 86390 1
538706 99538706 1001 86380 86390 1
538773 99538773 1001 86380 86390 1
538709 99538709 1001 86380 86390 1
538590 99538590 1001 86380 86390 1
538970 99538970 1001 86380 86390 1
538996 99538996 1001 86380 86390 1
538882 99538882 1001 86380 86390 1
538884 99538884 1001 86380 86390 1
538821 99538821 1001 86380 86390 1
538965 99538965 1001 86380 86390 1
539530 99539530 1001 86380 86390 1
539533 99539533 1001 86380 86390 1
539483 99539483 1001 86380 86390 1
539358 99539358 1001 86380 86390 1
539324 99539324 1001 86380 86390 1
539329 99539329 1001 86380 86390 1
539175 99539175 1001 86380 86390 1
539137 99539137 1001 86380 86390 1
539216 99539216 1001 86380 86390 1
539080 99539080 1001 86380 86390 1
539691 99539691 1001 86380 86390 1
539699 99539699 1001 86380 86390 1
540431 99540431 1001 86380 86390 1
540417 99540417 1001 86380 86390 1
540171 99540171 1001 86380 86390 1
540238 99540238 1001 86380 86390 1
540152 99540152 1001 86380 86390 1
540166 99540166 1001 86380 86390 1
540259 99540259 1001 86380 86390 1
539976 99539976 1001 86380 86390 1
539938 99539938 1001 86380 86390 1
539964 99539964 1001 86380 86390 1
540029 99540029 1001 86380 86390 1
539905 99539905 1001 86380 86390 1
539944 99539944 1001 86380 86390 1
539957 99539957 1001 86380 86390 1
539974 99539974 1001 86380 86390 1
540534 99540534 1001 86380 86390 1
540498 99540498 1001 86380 86390 1
541098 99541098 1001 86380 86390 1
541188 99541188 1001 86380 86390 1
541284 99541284 1001 86380 86390 1
541176 99541176 1001 86380 86390 1
540971 99540971 1001 86380 86390 1
540956 99540956 1001 86380 86390 1
541047 99541047 1001 86380 86390 1
540828 99540828 1001 86380 86390 1
540767 99540767 1001 86380 86390 1
540798 99540798 1001 86380 86390 1
541981 99541981 1001 86380 86390 1
541924 99541924 1001 86380 86390 1
541990 99541990 1001 86380 86390 1
542115 99542115 1001 86380 86390 1
541895 99541895 1001 86380 86390 1
541755 99541755 1001 86380 86390 1
541527 99541527 1001 86380 86390 1
541653 99541653 1001 86380 86390 1
542253 99542253 1001 86380 86390 1
542124 99542124 1001 86380 86390 1
542881 99542881 1001 86380 86390 1
542719 99542719 1001 86380 86390 1
542565 99542565 1001 86380 86390 1
542657 99542657 1001 86380 86390 1
542709 99542709 1001 86380 86390 1
542725 99542725 1001 86380 86390 1
542532 99542532 1001 86380 86390 1
542484 99542484 1001 86380 86390 1
542401 99542401 1001 86380 86390 1
543098 99543098 1001 86380 86390 1
543008 99543008 1001 86380 86390 1
543027 99543027 1001 86380 86390 1
543656 99543656 1001 86380 86390 1
543639 99543639 1001 86380 86390 1
543557 99543557 1001 86380 86390 1
543535 99543535 1001 86380 86390 1
543499 99543499 1001 86380 86390 1
543280 99543280 1001 86380 86390 1
543245 99543245 1001 86380 86390 1
543211 99543211 1001 86380 86390 1
543266 99543266 1001 86380 86390 1
543927 99543927 1001 86380 86390 1
543889 99543889 1001 86380 86390 1
543871 99543871 1001 86380 86390 1
544598 99544598 1001 86380 86390 1
544420 99544420 1001 86380 86390 1
544478 99544478 1001 86380 86390 1
544530 99544530 1001 86380 86390 1
544268 99544268 1001 86380 86390 1
544346 99544346 1001 86380 86390 1
544372 99544372 1001 86380 86390 1
544232 99544232 1001 86380 86390 1
544171 99544171 1001 86380 86390 1
544087 99544087 1001 86380 86390 1
543985 99543985 1001 86380 86390 1
544079 99544079 1001 86380 86390 1
544105 99544105 1001 86380 86390 1
544649 99544649 1001 86380 86390 1
544656 99544656 1001 86380 86390 1
419811 522 1001 77520 78357 1
418429 375 1001 19080 19857 1
528892 830 1002 38434 40671 1
400086 99400086 1001 86380 86390 1
400111 99400111 1001 86380 86390 1
400179 99400179 1001 86380 86390 1
400359 99400359 1001 86380 86390 1
400408 99400408 1001 86380 86390 1
400564 99400564 1001 86380 86390 1
400825 99400825 1001 86380 86390 1
400925 99400925 1001 86380 86390 1
401084 99401084 1001 86380 86390 1
401183 99401183 1001 86380 86390 1
401250 99401250 1001 86380 86390 1
401346 99401346 1001 86380 86390 1
401411 99401411 1001 86380 86390 1
401364 99401364 1001 86380 86390 1
401770 99401770 1001 86380 86390 1
401749 99401749 1001 86380 86390 1
401970 99401970 1001 86380 86390 1
402277 99402277 1001 86380 86390 1
402441 99402441 1001 86380 86390 1
402571 99402571 1001 86380 86390 1
402579 99402579 1001 86380 86390 1
402709 99402709 1001 86380 86390 1
403108 99403108 1001 86380 86390 1
403342 99403342 1001 86380 86390 1
403533 99403533 1001 86380 86390 1
403668 99403668 1001 86380 86390 1
403961 99403961 1001 86380 86390 1
404071 99404071 1001 86380 86390 1
404157 99404157 1001 86380 86390 1
404561 99404561 1001 86380 86390 1
404488 99404488 1001 86380 86390 1
404685 99404685 1001 86380 86390 1
404731 99404731 1001 86380 86390 1
405088 99405088 1001 86380 86390 1
405016 99405016 1001 86380 86390 1
405197 99405197 1001 86380 86390 1
405239 99405239 1001 86380 86390 1
405241 99405241 1001 86380 86390 1
405504 99405504 1001 86380 86390 1
405510 99405510 1001 86380 86390 1
405638 99405638 1001 86380 86390 1
405718 99405718 1001 86380 86390 1
405793 99405793 1001 86380 86390 1
405973 99405973 1001 86380 86390 1
405950 99405950 1001 86380 86390 1
405930 99405930 1001 86380 86390 1
406104 99406104 1001 86380 86390 1
406212 99406212 1001 86380 86390 1
406316 99406316 1001 86380 86390 1
406480 99406480 1001 86380 86390 1
406868 99406868 1001 86380 86390 1
407073 99407073 1001 86380 86390 1
407052 99407052 1001 86380 86390 1
407213 99407213 1001 86380 86390 1
407439 99407439 1001 86380 86390 1
407422 99407422 1001 86380 86390 1
407538 99407538 1001 86380 86390 1
407588 99407588 1001 86380 86390 1
407627 99407627 1001 86380 86390 1
407682 99407682 1001 86380 86390 1
407874 99407874 1001 86380 86390 1
407938 99407938 1001 86380 86390 1
408105 99408105 1001 86380 86390 1
408296 99408296 1001 86380 86390 1
408284 99408284 1001 86380 86390 1
408303 99408303 1001 86380 86390 1
408368 99408368 1001 86380 86390 1
408545 99408545 1001 86380 86390 1
408966 99408966 1001 86380 86390 1
408870 99408870 1001 86380 86390 1
408985 99408985 1001 86380 86390 1
409954 99409954 1001 86380 86390 1
410015 99410015 1001 86380 86390 1
410161 99410161 1001 86380 86390 1
410278 99410278 1001 86380 86390 1
410263 99410263 1001 86380 86390 1
410575 99410575 1001 86380 86390 1
410528 99410528 1001 86380 86390 1
410768 99410768 1001 86380 86390 1
410868 99410868 1001 86380 86390 1
411000 99411000 1001 86380 86390 1
411074 99411074 1001 86380 86390 1
411072 99411072 1001 86380 86390 1
411157 99411157 1001 86380 86390 1
411019 99411019 1001 86380 86390 1
411231 99411231 1001 86380 86390 1
411621 99411621 1001 86380 86390 1
411859 99411859 1001 86380 86390 1
411805 99411805 1001 86380 86390 1
412132 99412132 1001 86380 86390 1
412389 99412389 1001 86380 86390 1
412293 99412293 1001 86380 86390 1
412393 99412393 1001 86380 86390 1
413497 99413497 1001 86380 86390 1
413549 99413549 1001 86380 86390 1
413610 99413610 1001 86380 86390 1
413685 99413685 1001 86380 86390 1
412958 99412958 1001 86380 86390 1
413119 99413119 1001 86380 86390 1
413781 99413781 1001 86380 86390 1
413840 99413840 1001 86380 86390 1
413900 99413900 1001 86380 86390 1
413991 99413991 1001 86380 86390 1
413908 99413908 1001 86380 86390 1
414101 99414101 1001 86380 86390 1
413773 99413773 1001 86380 86390 1
415028 99415028 1001 86380 86390 1
415034 99415034 1001 86380 86390 1
415184 99415184 1001 86380 86390 1
414962 99414962 1001 86380 86390 1
415090 99415090 1001 86380 86390 1
414240 99414240 1001 86380 86390 1
414450 99414450 1001 86380 86390 1
415670 99415670 1001 86380 86390 1
416356 99416356 1001 86380 86390 1
416210 99416210 1001 86380 86390 1
416576 99416576 1001 86380 86390 1
416434 99416434 1001 86380 86390 1
415884 99415884 1001 86380 86390 1
415988 99415988 1001 86380 86390 1
415838 99415838 1001 86380 86390 1
417230 99417230 1001 86380 86390 1
417544 99417544 1001 86380 86390 1
418577 99418577 1001 86380 86390 1
418746 99418746 1001 86380 86390 1
418638 99418638 1001 86380 86390 1
418520 99418520 1001 86380 86390 1
418091 99418091 1001 86380 86390 1
418048 99418048 1001 86380 86390 1
417826 99417826 1001 86380 86390 1
417652 99417652 1001 86380 86390 1
417844 99417844 1001 86380 86390 1
417959 99417959 1001 86380 86390 1
417889 99417889 1001 86380 86390 1
418845 99418845 1001 86380 86390 1
419067 99419067 1001 86380 86390 1
420152 99420152 1001 86380 86390 1
420063 99420063 1001 86380 86390 1
420324 99420324 1001 86380 86390 1
420145 99420145 1001 86380 86390 1
419860 99419860 1001 86380 86390 1
419987 99419987 1001 86380 86390 1
419959 99419959 1001 86380 86390 1
419964 99419964 1001 86380 86390 1
419574 99419574 1001 86380 86390 1
419455 99419455 1001 86380 86390 1
419216 99419216 1001 86380 86390 1
419253 99419253 1001 86380 86390 1
420678 99420678 1001 86380 86390 1
420749 99420749 1001 86380 86390 1
420477 99420477 1001 86380 86390 1
421791 99421791 1001 86380 86390 1
421858 99421858 1001 86380 86390 1
421352 99421352 1001 86380 86390 1
421576 99421576 1001 86380 86390 1
421673 99421673 1001 86380 86390 1
421097 99421097 1001 86380 86390 1
420896 99420896 1001 86380 86390 1
420922 99420922 1001 86380 86390 1
420979 99420979 1001 86380 86390 1
421250 99421250 1001 86380 86390 1
420854 99420854 1001 86380 86390 1
420885 99420885 1001 86380 86390 1
422488 99422488 1001 86380 86390 1
422316 99422316 1001 86380 86390 1
422388 99422388 1001 86380 86390 1
422214 99422214 1001 86380 86390 1
423498 99423498 1001 86380 86390 1
423484 99423484 1001 86380 86390 1
423004 99423004 1001 86380 86390 1
423154 99423154 1001 86380 86390 1
423115 99423115 1001 86380 86390 1
423205 99423205 1001 86380 86390 1
422657 99422657 1001 86380 86390 1
422751 99422751 1001 86380 86390 1
422542 99422542 1001 86380 86390 1
424118 99424118 1001 86380 86390 1
423974 99423974 1001 86380 86390 1
423858 99423858 1001 86380 86390 1
423880 99423880 1001 86380 86390 1
423961 99423961 1001 86380 86390 1
423982 99423982 1001 86380 86390 1
425091 99425091 1001 86380 86390 1
425122 99425122 1001 86380 86390 1
424978 99424978 1001 86380 86390 1
424736 99424736 1001 86380 86390 1
424729 99424729 1001 86380 86390 1
424411 99424411 1001 86380 86390 1
424262 99424262 1001 86380 86390 1
424343 99424343 1001 86380 86390 1
424565 99424565 1001 86380 86390 1
424518 99424518 1001 86380 86390 1
425668 99425668 1001 86380 86390 1
425617 99425617 1001 86380 86390 1
425677 99425677 1001 86380 86390 1
425791 99425791 1001 86380 86390 1
426842 99426842 1001 86380 86390 1
426881 99426881 1001 86380 86390 1
427075 99427075 1001 86380 86390 1
426593 99426593 1001 86380 86390 1
426425 99426425 1001 86380 86390 1
426277 99426277 1001 86380 86390 1
426578 99426578 1001 86380 86390 1
426641 99426641 1001 86380 86390 1
426472 99426472 1001 86380 86390 1
427339 99427339 1001 86380 86390 1
427311 99427311 1001 86380 86390 1
428468 99428468 1001 86380 86390 1
428350 99428350 1001 86380 86390 1
428721 99428721 1001 86380 86390 1
428196 99428196 1001 86380 86390 1
427566 99427566 1001 86380 86390 1
427784 99427784 1001 86380 86390 1
427665 99427665 1001 86380 86390 1
427910 99427910 1001 86380 86390 1
427914 99427914 1001 86380 86390 1
427703 99427703 1001 86380 86390 1
430243 99430243 1001 86380 86390 1
430021 99430021 1001 86380 86390 1
430281 99430281 1001 86380 86390 1
430332 99430332 1001 86380 86390 1
430001 99430001 1001 86380 86390 1
430117 99430117 1001 86380 86390 1
429805 99429805 1001 86380 86390 1
429780 99429780 1001 86380 86390 1
429818 99429818 1001 86380 86390 1
429744 99429744 1001 86380 86390 1
429847 99429847 1001 86380 86390 1
429269 99429269 1001 86380 86390 1
429204 99429204 1001 86380 86390 1
429535 99429535 1001 86380 86390 1
429422 99429422 1001 86380 86390 1
429184 99429184 1001 86380 86390 1
429356 99429356 1001 86380 86390 1
429405 99429405 1001 86380 86390 1
429515 99429515 1001 86380 86390 1
430614 99430614 1001 86380 86390 1
430489 99430489 1001 86380 86390 1
430531 99430531 1001 86380 86390 1
430692 99430692 1001 86380 86390 1
430453 99430453 1001 86380 86390 1
431677 99431677 1001 86380 86390 1
431702 99431702 1001 86380 86390 1
431307 99431307 1001 86380 86390 1
431363 99431363 1001 86380 86390 1
431090 99431090 1001 86380 86390 1
430950 99430950 1001 86380 86390 1
430837 99430837 1001 86380 86390 1
432288 99432288 1001 86380 86390 1
432129 99432129 1001 86380 86390 1
432479 99432479 1001 86380 86390 1
433392 99433392 1001 86380 86390 1
433635 99433635 1001 86380 86390 1
433556 99433556 1001 86380 86390 1
433577 99433577 1001 86380 86390 1
433075 99433075 1001 86380 86390 1
432804 99432804 1001 86380 86390 1
432694 99432694 1001 86380 86390 1
432822 99432822 1001 86380 86390 1
432524 99432524 1001 86380 86390 1
433912 99433912 1001 86380 86390 1
433991 99433991 1001 86380 86390 1
435158 99435158 1001 86380 86390 1
435069 99435069 1001 86380 86390 1
435239 99435239 1001 86380 86390 1
435241 99435241 1001 86380 86390 1
435419 99435419 1001 86380 86390 1
434939 99434939 1001 86380 86390 1
434563 99434563 1001 86380 86390 1
434266 99434266 1001 86380 86390 1
434337 99434337 1001 86380 86390 1
435867 99435867 1001 86380 86390 1
435802 99435802 1001 86380 86390 1
435665 99435665 1001 86380 86390 1
437090 99437090 1001 86380 86390 1
436788 99436788 1001 86380 86390 1
437136 99437136 1001 86380 86390 1
436490 99436490 1001 86380 86390 1
436623 99436623 1001 86380 86390 1
436422 99436422 1001 86380 86390 1
436529 99436529 1001 86380 86390 1
436509 99436509 1001 86380 86390 1
436698 99436698 1001 86380 86390 1
436488 99436488 1001 86380 86390 1
436010 99436010 1001 86380 86390 1
435927 99435927 1001 86380 86390 1
436011 99436011 1001 86380 86390 1
436169 99436169 1001 86380 86390 1
436080 99436080 1001 86380 86390 1
300081 99300081 1001 86380 86390 1
300008 99300008 1001 86380 86390 1
300716 99300716 1001 86380 86390 1
300421 99300421 1001 86380 86390 1
300341 99300341 1001 86380 86390 1
300238 99300238 1001 86380 86390 1
300213 99300213 1001 86380 86390 1
300252 99300252 1001 86380 86390 1
300163 99300163 1001 86380 86390 1
300253 99300253 1001 86380 86390 1
300292 99300292 1001 86380 86390 1
300525 99300525 1001 86380 86390 1
300743 99300743 1001 86380 86390 1
300784 99300784 1001 86380 86390 1
300823 99300823 1001 86380 86390 1
301401 99301401 1001 86380 86390 1
301403 99301403 1001 86380 86390 1
301381 99301381 1001 86380 86390 1
301407 99301407 1001 86380 86390 1
301488 99301488 1001 86380 86390 1
301168 99301168 1001 86380 86390 1
301217 99301217 1001 86380 86390 1
301205 99301205 1001 86380 86390 1
301102 99301102 1001 86380 86390 1
301118 99301118 1001 86380 86390 1
301751 99301751 1001 86380 86390 1
301700 99301700 1001 86380 86390 1
301598 99301598 1001 86380 86390 1
301612 99301612 1001 86380 86390 1
301756 99301756 1001 86380 86390 1
302305 99302305 1001 86380 86390 1
302215 99302215 1001 86380 86390 1
302377 99302377 1001 86380 86390 1
302011 99302011 1001 86380 86390 1
301953 99301953 1001 86380 86390 1
301966 99301966 1001 86380 86390 1
302483 99302483 1001 86380 86390 1
302407 99302407 1001 86380 86390 1
302472 99302472 1001 86380 86390 1
303205 99303205 1001 86380 86390 1
302953 99302953 1001 86380 86390 1
302959 99302959 1001 86380 86390 1
302923 99302923 1001 86380 86390 1
302794 99302794 1001 86380 86390 1
302692 99302692 1001 86380 86390 1
303286 99303286 1001 86380 86390 1
303393 99303393 1001 86380 86390 1
303893 99303893 1001 86380 86390 1
303984 99303984 1001 86380 86390 1
303831 99303831 1001 86380 86390 1
303935 99303935 1001 86380 86390 1
303872 99303872 1001 86380 86390 1
303951 99303951 1001 86380 86390 1
303863 99303863 1001 86380 86390 1
303864 99303864 1001 86380 86390 1
303646 99303646 1001 86380 86390 1
303660 99303660 1001 86380 86390 1
303823 99303823 1001 86380 86390 1
303710 99303710 1001 86380 86390 1
303508 99303508 1001 86380 86390 1
303448 99303448 1001 86380 86390 1
304043 99304043 1001 86380 86390 1
304174 99304174 1001 86380 86390 1
304822 99304822 1001 86380 86390 1
304764 99304764 1001 86380 86390 1
304665 99304665 1001 86380 86390 1
304421 99304421 1001 86380 86390 1
304245 99304245 1001 86380 86390 1
304272 99304272 1001 86380 86390 1
304946 99304946 1001 86380 86390 1
305560 99305560 1001 86380 86390 1
305613 99305613 1001 86380 86390 1
305512 99305512 1001 86380 86390 1
305677 99305677 1001 86380 86390 1
305515 99305515 1001 86380 86390 1
305681 99305681 1001 86380 86390 1
305470 99305470 1001 86380 86390 1
305291 99305291 1001 86380 86390 1
305262 99305262 1001 86380 86390 1
305100 99305100 1001 86380 86390 1
305074 99305074 1001 86380 86390 1
500041 99500041 1001 86380 86390 1
500172 99500172 1001 86380 86390 1
500136 99500136 1001 86380 86390 1
500634 99500634 1001 86380 86390 1
500725 99500725 1001 86380 86390 1
500625 99500625 1001 86380 86390 1
500768 99500768 1001 86380 86390 1
500618 99500618 1001 86380 86390 1
500735 99500735 1001 86380 86390 1
500599 99500599 1001 86380 86390 1
500420 99500420 1001 86380 86390 1
500553 99500553 1001 86380 86390 1
500528 99500528 1001 86380 86390 1
500349 99500349 1001 86380 86390 1
500311 99500311 1001 86380 86390 1
500223 99500223 1001 86380 86390 1
500314 99500314 1001 86380 86390 1
500294 99500294 1001 86380 86390 1
500385 99500385 1001 86380 86390 1
500958 99500958 1001 86380 86390 1
501010 99501010 1001 86380 86390 1
500883 99500883 1001 86380 86390 1
501461 99501461 1001 86380 86390 1
501566 99501566 1001 86380 86390 1
501614 99501614 1001 86380 86390 1
501545 99501545 1001 86380 86390 1
501496 99501496 1001 86380 86390 1
501394 99501394 1001 86380 86390 1
501200 99501200 1001 86380 86390 1
501077 99501077 1001 86380 86390 1
501157 99501157 1001 86380 86390 1
501819 99501819 1001 86380 86390 1
501743 99501743 1001 86380 86390 1
501692 99501692 1001 86380 86390 1
501836 99501836 1001 86380 86390 1
501722 99501722 1001 86380 86390 1
501723 99501723 1001 86380 86390 1
501762 99501762 1001 86380 86390 1
501726 99501726 1001 86380 86390 1
502403 99502403 1001 86380 86390 1
502315 99502315 1001 86380 86390 1
502355 99502355 1001 86380 86390 1
502318 99502318 1001 86380 86390 1
502297 99502297 1001 86380 86390 1
502218 99502218 1001 86380 86390 1
502180 99502180 1001 86380 86390 1
501965 99501965 1001 86380 86390 1
501849 99501849 1001 86380 86390 1
501928 99501928 1001 86380 86390 1
502634 99502634 1001 86380 86390 1
502482 99502482 1001 86380 86390 1
502501 99502501 1001 86380 86390 1
502604 99502604 1001 86380 86390 1
503168 99503168 1001 86380 86390 1
503147 99503147 1001 86380 86390 1
502932 99502932 1001 86380 86390 1
503080 99503080 1001 86380 86390 1
502955 99502955 1001 86380 86390 1
502849 99502849 1001 86380 86390 1
503321 99503321 1001 86380 86390 1
503951 99503951 1001 86380 86390 1
504063 99504063 1001 86380 86390 1
503843 99503843 1001 86380 86390 1
503524 99503524 1001 86380 86390 1
503599 99503599 1001 86380 86390 1
503521 99503521 1001 86380 86390 1
504219 99504219 1001 86380 86390 1
504155 99504155 1001 86380 86390 1
504181 99504181 1001 86380 86390 1
504136 99504136 1001 86380 86390 1
504227 99504227 1001 86380 86390 1
504177 99504177 1001 86380 86390 1
504919 99504919 1001 86380 86390 1
504820 99504820 1001 86380 86390 1
504921 99504921 1001 86380 86390 1
504838 99504838 1001 86380 86390 1
504814 99504814 1001 86380 86390 1
504938 99504938 1001 86380 86390 1
504668 99504668 1001 86380 86390 1
504375 99504375 1001 86380 86390 1
504428 99504428 1001 86380 86390 1
504353 99504353 1001 86380 86390 1
504436 99504436 1001 86380 86390 1
504954 99504954 1001 86380 86390 1
505133 99505133 1001 86380 86390 1
505005 99505005 1001 86380 86390 1
505642 99505642 1001 86380 86390 1
505695 99505695 1001 86380 86390 1
505634 99505634 1001 86380 86390 1
505727 99505727 1001 86380 86390 1
505395 99505395 1001 86380 86390 1
505175 99505175 1001 86380 86390 1
505226 99505226 1001 86380 86390 1
505813 99505813 1001 86380 86390 1
505853 99505853 1001 86380 86390 1
506451 99506451 1001 86380 86390 1
506197 99506197 1001 86380 86390 1
506357 99506357 1001 86380 86390 1
506192 99506192 1001 86380 86390 1
506067 99506067 1001 86380 86390 1
506171 99506171 1001 86380 86390 1
506177 99506177 1001 86380 86390 1
506126 99506126 1001 86380 86390 1
506749 99506749 1001 86380 86390 1
506626 99506626 1001 86380 86390 1
506615 99506615 1001 86380 86390 1
507371 99507371 1001 86380 86390 1
507148 99507148 1001 86380 86390 1
506930 99506930 1001 86380 86390 1
507627 99507627 1001 86380 86390 1
507568 99507568 1001 86380 86390 1
507426 99507426 1001 86380 86390 1
507493 99507493 1001 86380 86390 1
508064 99508064 1001 86380 86390 1
508143 99508143 1001 86380 86390 1
508170 99508170 1001 86380 86390 1
508067 99508067 1001 86380 86390 1
508106 99508106 1001 86380 86390 1
507981 99507981 1001 86380 86390 1
507961 99507961 1001 86380 86390 1
507845 99507845 1001 86380 86390 1
507758 99507758 1001 86380 86390 1
507823 99507823 1001 86380 86390 1
507707 99507707 1001 86380 86390 1
507786 99507786 1001 86380 86390 1
507765 99507765 1001 86380 86390 1
507637 99507637 1001 86380 86390 1
507819 99507819 1001 86380 86390 1
508899 99508899 1001 86380 86390 1
508666 99508666 1001 86380 86390 1
508650 99508650 1001 86380 86390 1
508550 99508550 1001 86380 86390 1
508628 99508628 1001 86380 86390 1
508553 99508553 1001 86380 86390 1
508592 99508592 1001 86380 86390 1
508517 99508517 1001 86380 86390 1
509139 99509139 1001 86380 86390 1
509197 99509197 1001 86380 86390 1
509857 99509857 1001 86380 86390 1
509715 99509715 1001 86380 86390 1
509544 99509544 1001 86380 86390 1
509677 99509677 1001 86380 86390 1
509405 99509405 1001 86380 86390 1
509459 99509459 1001 86380 86390 1
509343 99509343 1001 86380 86390 1
509318 99509318 1001 86380 86390 1
509969 99509969 1001 86380 86390 1
510560 99510560 1001 86380 86390 1
510638 99510638 1001 86380 86390 1
510726 99510726 1001 86380 86390 1
510562 99510562 1001 86380 86390 1
510702 99510702 1001 86380 86390 1
510616 99510616 1001 86380 86390 1
510394 99510394 1001 86380 86390 1
510435 99510435 1001 86380 86390 1
510249 99510249 1001 86380 86390 1
510146 99510146 1001 86380 86390 1
510129 99510129 1001 86380 86390 1
510247 99510247 1001 86380 86390 1
510827 99510827 1001 86380 86390 1
510905 99510905 1001 86380 86390 1
510779 99510779 1001 86380 86390 1
510844 99510844 1001 86380 86390 1
510785 99510785 1001 86380 86390 1
511465 99511465 1001 86380 86390 1
511356 99511356 1001 86380 86390 1
511308 99511308 1001 86380 86390 1
511036 99511036 1001 86380 86390 1
510946 99510946 1001 86380 86390 1
511128 99511128 1001 86380 86390 1
511013 99511013 1001 86380 86390 1
510981 99510981 1001 86380 86390 1
511643 99511643 1001 86380 86390 1
511557 99511557 1001 86380 86390 1
511587 99511587 1001 86380 86390 1
511678 99511678 1001 86380 86390 1
512228 99512228 1001 86380 86390 1
512306 99512306 1001 86380 86390 1
512275 99512275 1001 86380 86390 1
511996 99511996 1001 86380 86390 1
512100 99512100 1001 86380 86390 1
511999 99511999 1001 86380 86390 1
512029 99512029 1001 86380 86390 1
511892 99511892 1001 86380 86390 1
512480 99512480 1001 86380 86390 1
512532 99512532 1001 86380 86390 1
512457 99512457 1001 86380 86390 1
512540 99512540 1001 86380 86390 1
512465 99512465 1001 86380 86390 1
512504 99512504 1001 86380 86390 1
513104 99513104 1001 86380 86390 1
513161 99513161 1001 86380 86390 1
513048 99513048 1001 86380 86390 1
512922 99512922 1001 86380 86390 1
512846 99512846 1001 86380 86390 1
512995 99512995 1001 86380 86390 1
512816 99512816 1001 86380 86390 1
512947 99512947 1001 86380 86390 1
512677 99512677 1001 86380 86390 1
512756 99512756 1001 86380 86390 1
512782 99512782 1001 86380 86390 1
512758 99512758 1001 86380 86390 1
512763 99512763 1001 86380 86390 1
512752 99512752 1001 86380 86390 1
513297 99513297 1001 86380 86390 1
513392 99513392 1001 86380 86390 1
513833 99513833 1001 86380 86390 1
513975 99513975 1001 86380 86390 1
513785 99513785 1001 86380 86390 1
513528 99513528 1001 86380 86390 1
513413 99513413 1001 86380 86390 1
513608 99513608 1001 86380 86390 1
513470 99513470 1001 86380 86390 1
513549 99513549 1001 86380 86390 1
514824 99514824 1001 86380 86390 1
514720 99514720 1001 86380 86390 1
514708 99514708 1001 86380 86390 1
514792 99514792 1001 86380 86390 1
514626 99514626 1001 86380 86390 1
514605 99514605 1001 86380 86390 1
514586 99514586 1001 86380 86390 1
514434 99514434 1001 86380 86390 1
514907 99514907 1001 86380 86390 1
515520 99515520 1001 86380 86390 1
515658 99515658 1001 86380 86390 1
515356 99515356 1001 86380 86390 1
515279 99515279 1001 86380 86390 1
515332 99515332 1001 86380 86390 1
515346 99515346 1001 86380 86390 1
515321 99515321 1001 86380 86390 1
515736 99515736 1001 86380 86390 1
516188 99516188 1001 86380 86390 1
516267 99516267 1001 86380 86390 1
516100 99516100 1001 86380 86390 1
516133 99516133 1001 86380 86390 1
516071 99516071 1001 86380 86390 1
516049 99516049 1001 86380 86390 1
515952 99515952 1001 86380 86390 1
516715 99516715 1001 86380 86390 1
516534 99516534 1001 86380 86390 1
516665 99516665 1001 86380 86390 1
516551 99516551 1001 86380 86390 1
516527 99516527 1001 86380 86390 1
516661 99516661 1001 86380 86390 1
517133 99517133 1001 86380 86390 1
517262 99517262 1001 86380 86390 1
517268 99517268 1001 86380 86390 1
517165 99517165 1001 86380 86390 1
517283 99517283 1001 86380 86390 1
517057 99517057 1001 86380 86390 1
517023 99517023 1001 86380 86390 1
517361 99517361 1001 86380 86390 1
517414 99517414 1001 86380 86390 1
517507 99517507 1001 86380 86390 1
517417 99517417 1001 86380 86390 1
517381 99517381 1001 86380 86390 1
517448 99517448 1001 86380 86390 1
517410 99517410 1001 86380 86390 1
518085 99518085 1001 86380 86390 1
517988 99517988 1001 86380 86390 1
518043 99518043 1001 86380 86390 1
517761 99517761 1001 86380 86390 1
517598 99517598 1001 86380 86390 1
517611 99517611 1001 86380 86390 1
517577 99517577 1001 86380 86390 1
517578 99517578 1001 86380 86390 1
517618 99517618 1001 86380 86390 1
518216 99518216 1001 86380 86390 1
518940 99518940 1001 86380 86390 1
518880 99518880 1001 86380 86390 1
518845 99518845 1001 86380 86390 1
518745 99518745 1001 86380 86390 1
518656 99518656 1001 86380 86390 1
518682 99518682 1001 86380 86390 1
518524 99518524 1001 86380 86390 1
518448 99518448 1001 86380 86390 1
519176 99519176 1001 86380 86390 1
519088 99519088 1001 86380 86390 1
519650 99519650 1001 86380 86390 1
519719 99519719 1001 86380 86390 1
519570 99519570 1001 86380 86390 1
519446 99519446 1001 86380 86390 1
519588 99519588 1001 86380 86390 1
519605 99519605 1001 86380 86390 1
519210 99519210 1001 86380 86390 1
519386 99519386 1001 86380 86390 1
519348 99519348 1001 86380 86390 1
519904 99519904 1001 86380 86390 1
519893 99519893 1001 86380 86390 1
520450 99520450 1001 86380 86390 1
520612 99520612 1001 86380 86390 1
520494 99520494 1001 86380 86390 1
520249 99520249 1001 86380 86390 1
520217 99520217 1001 86380 86390 1
520210 99520210 1001 86380 86390 1
520109 99520109 1001 86380 86390 1
520742 99520742 1001 86380 86390 1
520746 99520746 1001 86380 86390 1
520682 99520682 1001 86380 86390 1
520656 99520656 1001 86380 86390 1
520723 99520723 1001 86380 86390 1
521282 99521282 1001 86380 86390 1
521321 99521321 1001 86380 86390 1
521424 99521424 1001 86380 86390 1
521225 99521225 1001 86380 86390 1
521239 99521239 1001 86380 86390 1
521113 99521113 1001 86380 86390 1
520874 99520874 1001 86380 86390 1
520952 99520952 1001 86380 86390 1
521019 99521019 1001 86380 86390 1
521020 99521020 1001 86380 86390 1
521052 99521052 1001 86380 86390 1
521568 99521568 1001 86380 86390 1
521594 99521594 1001 86380 86390 1
521491 99521491 1001 86380 86390 1
521482 99521482 1001 86380 86390 1
521573 99521573 1001 86380 86390 1
521499 99521499 1001 86380 86390 1
521565 99521565 1001 86380 86390 1
522241 99522241 1001 86380 86390 1
521972 99521972 1001 86380 86390 1
521999 99521999 1001 86380 86390 1
522078 99522078 1001 86380 86390 1
522069 99522069 1001 86380 86390 1
521914 99521914 1001 86380 86390 1
522008 99522008 1001 86380 86390 1
521739 99521739 1001 86380 86390 1
521816 99521816 1001 86380 86390 1
521690 99521690 1001 86380 86390 1
521692 99521692 1001 86380 86390 1
521836 99521836 1001 86380 86390 1
522354 99522354 1001 86380 86390 1
522447 99522447 1001 86380 86390 1
522300 99522300 1001 86380 86390 1
522313 99522313 1001 86380 86390 1
522964 99522964 1001 86380 86390 1
523006 99523006 1001 86380 86390 1
522975 99522975 1001 86380 86390 1
522852 99522852 1001 86380 86390 1
522904 99522904 1001 86380 86390 1
522766 99522766 1001 86380 86390 1
522562 99522562 1001 86380 86390 1
522640 99522640 1001 86380 86390 1
522696 99522696 1001 86380 86390 1
523168 99523168 1001 86380 86390 1
523137 99523137 1001 86380 86390 1
523912 99523912 1001 86380 86390 1
523914 99523914 1001 86380 86390 1
523807 99523807 1001 86380 86390 1
523825 99523825 1001 86380 86390 1
523683 99523683 1001 86380 86390 1
523557 99523557 1001 86380 86390 1
523421 99523421 1001 86380 86390 1
523486 99523486 1001 86380 86390 1
523525 99523525 1001 86380 86390 1
523335 99523335 1001 86380 86390 1
524098 99524098 1001 86380 86390 1
523956 99523956 1001 86380 86390 1
524014 99524014 1001 86380 86390 1
524130 99524130 1001 86380 86390 1
524733 99524733 1001 86380 86390 1
524649 99524649 1001 86380 86390 1
524726 99524726 1001 86380 86390 1
524612 99524612 1001 86380 86390 1
524651 99524651 1001 86380 86390 1
524427 99524427 1001 86380 86390 1
524453 99524453 1001 86380 86390 1
524444 99524444 1001 86380 86390 1
524433 99524433 1001 86380 86390 1
524446 99524446 1001 86380 86390 1
524270 99524270 1001 86380 86390 1
524296 99524296 1001 86380 86390 1
525468 99525468 1001 86380 86390 1
525419 99525419 1001 86380 86390 1
525592 99525592 1001 86380 86390 1
525227 99525227 1001 86380 86390 1
525346 99525346 1001 86380 86390 1
525360 99525360 1001 86380 86390 1
525029 99525029 1001 86380 86390 1
525030 99525030 1001 86380 86390 1
524997 99524997 1001 86380 86390 1
525011 99525011 1001 86380 86390 1
525076 99525076 1001 86380 86390 1
525716 99525716 1001 86380 86390 1
525742 99525742 1001 86380 86390 1
525755 99525755 1001 86380 86390 1
525666 99525666 1001 86380 86390 1
526223 99526223 1001 86380 86390 1
526404 99526404 1001 86380 86390 1
526265 99526265 1001 86380 86390 1
526043 99526043 1001 86380 86390 1
526005 99526005 1001 86380 86390 1
525890 99525890 1001 86380 86390 1
525930 99525930 1001 86380 86390 1
526604 99526604 1001 86380 86390 1
526592 99526592 1001 86380 86390 1
527166 99527166 1001 86380 86390 1
526902 99526902 1001 86380 86390 1
526956 99526956 1001 86380 86390 1
526870 99526870 1001 86380 86390 1
527030 99527030 1001 86380 86390 1
526778 99526778 1001 86380 86390 1
526794 99526794 1001 86380 86390 1
526678 99526678 1001 86380 86390 1
527326 99527326 1001 86380 86390 1
527395 99527395 1001 86380 86390 1
527885 99527885 1001 86380 86390 1
527913 99527913 1001 86380 86390 1
527914 99527914 1001 86380 86390 1
527917 99527917 1001 86380 86390 1
527984 99527984 1001 86380 86390 1
527793 99527793 1001 86380 86390 1
527680 99527680 1001 86380 86390 1
527763 99527763 1001 86380 86390 1
527804 99527804 1001 86380 86390 1
527470 99527470 1001 86380 86390 1
527653 99527653 1001 86380 86390 1
527569 99527569 1001 86380 86390 1
527635 99527635 1001 86380 86390 1
528129 99528129 1001 86380 86390 1
528278 99528278 1001 86380 86390 1
528874 99528874 1001 86380 86390 1
528700 99528700 1001 86380 86390 1
528680 99528680 1001 86380 86390 1
528309 99528309 1001 86380 86390 1
528283 99528283 1001 86380 86390 1
528387 99528387 1001 86380 86390 1
528287 99528287 1001 86380 86390 1
528444 99528444 1001 86380 86390 1
528989 99528989 1001 86380 86390 1
528982 99528982 1001 86380 86390 1
528997 99528997 1001 86380 86390 1
529527 99529527 1001 86380 86390 1
529418 99529418 1001 86380 86390 1
529391 99529391 1001 86380 86390 1
529224 99529224 1001 86380 86390 1
529218 99529218 1001 86380 86390 1
529832 99529832 1001 86380 86390 1
529900 99529900 1001 86380 86390 1
529784 99529784 1001 86380 86390 1
530443 99530443 1001 86380 86390 1
530406 99530406 1001 86380 86390 1
530460 99530460 1001 86380 86390 1
530501 99530501 1001 86380 86390 1
530411 99530411 1001 86380 86390 1
530103 99530103 1001 86380 86390 1
529950 99529950 1001 86380 86390 1
529994 99529994 1001 86380 86390 1
530669 99530669 1001 86380 86390 1
530647 99530647 1001 86380 86390 1
530562 99530562 1001 86380 86390 1
531258 99531258 1001 86380 86390 1
531327 99531327 1001 86380 86390 1
531153 99531153 1001 86380 86390 1
531118 99531118 1001 86380 86390 1
530904 99530904 1001 86380 86390 1
531583 99531583 1001 86380 86390 1
532014 99532014 1001 86380 86390 1
532175 99532175 1001 86380 86390 1
532083 99532083 1001 86380 86390 1
531997 99531997 1001 86380 86390 1
531676 99531676 1001 86380 86390 1
531703 99531703 1001 86380 86390 1
531745 99531745 1001 86380 86390 1
531643 99531643 1001 86380 86390 1
531618 99531618 1001 86380 86390 1
532216 99532216 1001 86380 86390 1
532310 99532310 1001 86380 86390 1
532315 99532315 1001 86380 86390 1
532342 99532342 1001 86380 86390 1
533030 99533030 1001 86380 86390 1
532725 99532725 1001 86380 86390 1
532450 99532450 1001 86380 86390 1
532507 99532507 1001 86380 86390 1
532484 99532484 1001 86380 86390 1
532828 99532828 1001 86380 86390 1
533125 99533125 1001 86380 86390 1
533126 99533126 1001 86380 86390 1
533130 99533130 1001 86380 86390 1
533827 99533827 1001 86380 86390 1
533682 99533682 1001 86380 86390 1
533759 99533759 1001 86380 86390 1
533846 99533846 1001 86380 86390 1
533714 99533714 1001 86380 86390 1
533511 99533511 1001 86380 86390 1
533578 99533578 1001 86380 86390 1
533573 99533573 1001 86380 86390 1
533586 99533586 1001 86380 86390 1
533302 99533302 1001 86380 86390 1
533419 99533419 1001 86380 86390 1
533291 99533291 1001 86380 86390 1
533395 99533395 1001 86380 86390 1
533253 99533253 1001 86380 86390 1
533410 99533410 1001 86380 86390 1
533242 99533242 1001 86380 86390 1
533323 99533323 1001 86380 86390 1
533336 99533336 1001 86380 86390 1
533258 99533258 1001 86380 86390 1
533247 99533247 1001 86380 86390 1
533366 99533366 1001 86380 86390 1
533972 99533972 1001 86380 86390 1
534062 99534062 1001 86380 86390 1
534016 99534016 1001 86380 86390 1
534505 99534505 1001 86380 86390 1
534488 99534488 1001 86380 86390 1
534339 99534339 1001 86380 86390 1
534344 99534344 1001 86380 86390 1
534400 99534400 1001 86380 86390 1
534227 99534227 1001 86380 86390 1
534255 99534255 1001 86380 86390 1
534272 99534272 1001 86380 86390 1
534762 99534762 1001 86380 86390 1
534788 99534788 1001 86380 86390 1
534791 99534791 1001 86380 86390 1
534872 99534872 1001 86380 86390 1
534797 99534797 1001 86380 86390 1
535330 99535330 1001 86380 86390 1
535488 99535488 1001 86380 86390 1
535404 99535404 1001 86380 86390 1
535329 99535329 1001 86380 86390 1
535298 99535298 1001 86380 86390 1
535197 99535197 1001 86380 86390 1
534982 99534982 1001 86380 86390 1
535021 99535021 1001 86380 86390 1
534971 99534971 1001 86380 86390 1
534895 99534895 1001 86380 86390 1
535004 99535004 1001 86380 86390 1
535611 99535611 1001 86380 86390 1
536275 99536275 1001 86380 86390 1
536269 99536269 1001 86380 86390 1
536231 99536231 1001 86380 86390 1
536220 99536220 1001 86380 86390 1
535930 99535930 1001 86380 86390 1
536061 99536061 1001 86380 86390 1
536012 99536012 1001 86380 86390 1
535767 99535767 1001 86380 86390 1
535783 99535783 1001 86380 86390 1
535726 99535726 1001 86380 86390 1
536359 99536359 1001 86380 86390 1
536433 99536433 1001 86380 86390 1
536960 99536960 1001 86380 86390 1
537089 99537089 1001 86380 86390 1
537143 99537143 1001 86380 86390 1
536790 99536790 1001 86380 86390 1
536820 99536820 1001 86380 86390 1
536890 99536890 1001 86380 86390 1
536571 99536571 1001 86380 86390 1
536670 99536670 1001 86380 86390 1
537276 99537276 1001 86380 86390 1
537219 99537219 1001 86380 86390 1
537275 99537275 1001 86380 86390 1
537939 99537939 1001 86380 86390 1
537890 99537890 1001 86380 86390 1
537896 99537896 1001 86380 86390 1
537760 99537760 1001 86380 86390 1
537646 99537646 1001 86380 86390 1
537776 99537776 1001 86380 86390 1
537769 99537769 1001 86380 86390 1
537472 99537472 1001 86380 86390 1
537462 99537462 1001 86380 86390 1
537389 99537389 1001 86380 86390 1
538143 99538143 1001 86380 86390 1
538635 99538635 1001 86380 86390 1
538713 99538713 1001 86380 86390 1
538728 99538728 1001 86380 86390 1
538667 99538667 1001 86380 86390 1
538587 99538587 1001 86380 86390 1
538407 99538407 1001 86380 86390 1
538341 99538341 1001 86380 86390 1
538238 99538238 1001 86380 86390 1
538244 99538244 1001 86380 86390 1
538990 99538990 1001 86380 86390 1
538822 99538822 1001 86380 86390 1
539608 99539608 1001 86380 86390 1
539491 99539491 1001 86380 86390 1
539544 99539544 1001 86380 86390 1
539299 99539299 1001 86380 86390 1
539377 99539377 1001 86380 86390 1
539354 99539354 1001 86380 86390 1
539126 99539126 1001 86380 86390 1
539128 99539128 1001 86380 86390 1
539025 99539025 1001 86380 86390 1
539116 99539116 1001 86380 86390 1
539692 99539692 1001 86380 86390 1
539751 99539751 1001 86380 86390 1
539831 99539831 1001 86380 86390 1
540409 99540409 1001 86380 86390 1
540294 99540294 1001 86380 86390 1
540385 99540385 1001 86380 86390 1
540272 99540272 1001 86380 86390 1
540094 99540094 1001 86380 86390 1
540181 99540181 1001 86380 86390 1
540208 99540208 1001 86380 86390 1
540221 99540221 1001 86380 86390 1
540170 99540170 1001 86380 86390 1
539874 99539874 1001 86380 86390 1
539991 99539991 1001 86380 86390 1
539992 99539992 1001 86380 86390 1
540019 99540019 1001 86380 86390 1
539907 99539907 1001 86380 86390 1
540489 99540489 1001 86380 86390 1
541263 99541263 1001 86380 86390 1
541183 99541183 1001 86380 86390 1
541111 99541111 1001 86380 86390 1
541150 99541150 1001 86380 86390 1
541189 99541189 1001 86380 86390 1
541215 99541215 1001 86380 86390 1
541062 99541062 1001 86380 86390 1
540910 99540910 1001 86380 86390 1
540955 99540955 1001 86380 86390 1
540829 99540829 1001 86380 86390 1
540695 99540695 1001 86380 86390 1
541394 99541394 1001 86380 86390 1
541487 99541487 1001 86380 86390 1
541469 99541469 1001 86380 86390 1
541444 99541444 1001 86380 86390 1
541943 99541943 1001 86380 86390 1
542026 99542026 1001 86380 86390 1
542039 99542039 1001 86380 86390 1
542067 99542067 1001 86380 86390 1
541797 99541797 1001 86380 86390 1
541851 99541851 1001 86380 86390 1
541904 99541904 1001 86380 86390 1
541873 99541873 1001 86380 86390 1
541744 99541744 1001 86380 86390 1
541608 99541608 1001 86380 86390 1
541583 99541583 1001 86380 86390 1
541610 99541610 1001 86380 86390 1
542272 99542272 1001 86380 86390 1
542234 99542234 1001 86380 86390 1
542184 99542184 1001 86380 86390 1
542276 99542276 1001 86380 86390 1
542796 99542796 1001 86380 86390 1
542886 99542886 1001 86380 86390 1
542925 99542925 1001 86380 86390 1
542787 99542787 1001 86380 86390 1
542600 99542600 1001 86380 86390 1
542629 99542629 1001 86380 86390 1
542538 99542538 1001 86380 86390 1
542604 99542604 1001 86380 86390 1
542525 99542525 1001 86380 86390 1
542478 99542478 1001 86380 86390 1
542505 99542505 1001 86380 86390 1
543087 99543087 1001 86380 86390 1
542987 99542987 1001 86380 86390 1
543005 99543005 1001 86380 86390 1
542993 99542993 1001 86380 86390 1
543676 99543676 1001 86380 86390 1
543689 99543689 1001 86380 86390 1
543424 99543424 1001 86380 86390 1
543483 99543483 1001 86380 86390 1
543203 99543203 1001 86380 86390 1
543278 99543278 1001 86380 86390 1
543279 99543279 1001 86380 86390 1
543875 99543875 1001 86380 86390 1
543940 99543940 1001 86380 86390 1
543798 99543798 1001 86380 86390 1
543876 99543876 1001 86380 86390 1
543941 99543941 1001 86380 86390 1
543892 99543892 1001 86380 86390 1
543856 99543856 1001 86380 86390 1
543949 99543949 1001 86380 86390 1
544431 99544431 1001 86380 86390 1
544514 99544514 1001 86380 86390 1
544531 99544531 1001 86380 86390 1
544237 99544237 1001 86380 86390 1
544303 99544303 1001 86380 86390 1
544304 99544304 1001 86380 86390 1
544318 99544318 1001 86380 86390 1
544218 99544218 1001 86380 86390 1
544312 99544312 1001 86380 86390 1
543980 99543980 1001 86380 86390 1
544021 99544021 1001 86380 86390 1
544024 99544024 1001 86380 86390 1
544155 99544155 1001 86380 86390 1
544609 99544609 1001 86380 86390 1
544663 99544663 1001 86380 86390 1
544741 99544741 1001 86380 86390 1
544670 99544670 1001 86380 86390 1
544606 99544606 1001 86380 86390 1
523408 854 1002 54723 63491 1
528904 742 1002 43409 47620 1
537462 1043 1002 35743 38294 1
400003 99400003 1001 86380 86390 1
400070 99400070 1001 86380 86390 1
543174 829 1002 32006 45484 1
400283 99400283 1001 86380 86390 1
400322 99400322 1001 86380 86390 1
400362 99400362 1001 86380 86390 1
400345 99400345 1001 86380 86390 1
400523 99400523 1001 86380 86390 1
400599 99400599 1001 86380 86390 1
400549 99400549 1001 86380 86390 1
400749 99400749 1001 86380 86390 1
401146 99401146 1001 86380 86390 1
401306 99401306 1001 86380 86390 1
401704 99401704 1001 86380 86390 1
401944 99401944 1001 86380 86390 1
401966 99401966 1001 86380 86390 1
401974 99401974 1001 86380 86390 1
402106 99402106 1001 86380 86390 1
402141 99402141 1001 86380 86390 1
402448 99402448 1001 86380 86390 1
402472 99402472 1001 86380 86390 1
402548 99402548 1001 86380 86390 1
402524 99402524 1001 86380 86390 1
402564 99402564 1001 86380 86390 1
402667 99402667 1001 86380 86390 1
402767 99402767 1001 86380 86390 1
402816 99402816 1001 86380 86390 1
403259 99403259 1001 86380 86390 1
403311 99403311 1001 86380 86390 1
403434 99403434 1001 86380 86390 1
403455 99403455 1001 86380 86390 1
403535 99403535 1001 86380 86390 1
403447 99403447 1001 86380 86390 1
403476 99403476 1001 86380 86390 1
403545 99403545 1001 86380 86390 1
403680 99403680 1001 86380 86390 1
403684 99403684 1001 86380 86390 1
403788 99403788 1001 86380 86390 1
403909 99403909 1001 86380 86390 1
404034 99404034 1001 86380 86390 1
404162 99404162 1001 86380 86390 1
404176 99404176 1001 86380 86390 1
404294 99404294 1001 86380 86390 1
404404 99404404 1001 86380 86390 1
404551 99404551 1001 86380 86390 1
404659 99404659 1001 86380 86390 1
404768 99404768 1001 86380 86390 1
404908 99404908 1001 86380 86390 1
404931 99404931 1001 86380 86390 1
405057 99405057 1001 86380 86390 1
405164 99405164 1001 86380 86390 1
405522 99405522 1001 86380 86390 1
405636 99405636 1001 86380 86390 1
405651 99405651 1001 86380 86390 1
405738 99405738 1001 86380 86390 1
405948 99405948 1001 86380 86390 1
406162 99406162 1001 86380 86390 1
406279 99406279 1001 86380 86390 1
406460 99406460 1001 86380 86390 1
406725 99406725 1001 86380 86390 1
406733 99406733 1001 86380 86390 1
406722 99406722 1001 86380 86390 1
406780 99406780 1001 86380 86390 1
406904 99406904 1001 86380 86390 1
407278 99407278 1001 86380 86390 1
407437 99407437 1001 86380 86390 1
407619 99407619 1001 86380 86390 1
407568 99407568 1001 86380 86390 1
407770 99407770 1001 86380 86390 1
407802 99407802 1001 86380 86390 1
407973 99407973 1001 86380 86390 1
408000 99408000 1001 86380 86390 1
408006 99408006 1001 86380 86390 1
408014 99408014 1001 86380 86390 1
408203 99408203 1001 86380 86390 1
408400 99408400 1001 86380 86390 1
408521 99408521 1001 86380 86390 1
408493 99408493 1001 86380 86390 1
408428 99408428 1001 86380 86390 1
408839 99408839 1001 86380 86390 1
408983 99408983 1001 86380 86390 1
409058 99409058 1001 86380 86390 1
409098 99409098 1001 86380 86390 1
409495 99409495 1001 86380 86390 1
409459 99409459 1001 86380 86390 1
409697 99409697 1001 86380 86390 1
409974 99409974 1001 86380 86390 1
410106 99410106 1001 86380 86390 1
410094 99410094 1001 86380 86390 1
409994 99409994 1001 86380 86390 1
410193 99410193 1001 86380 86390 1
410464 99410464 1001 86380 86390 1
410452 99410452 1001 86380 86390 1
410763 99410763 1001 86380 86390 1
410825 99410825 1001 86380 86390 1
410878 99410878 1001 86380 86390 1
411087 99411087 1001 86380 86390 1
411021 99411021 1001 86380 86390 1
411125 99411125 1001 86380 86390 1
411202 99411202 1001 86380 86390 1
411204 99411204 1001 86380 86390 1
411255 99411255 1001 86380 86390 1
411244 99411244 1001 86380 86390 1
411419 99411419 1001 86380 86390 1
411528 99411528 1001 86380 86390 1
411688 99411688 1001 86380 86390 1
411779 99411779 1001 86380 86390 1
411860 99411860 1001 86380 86390 1
411840 99411840 1001 86380 86390 1
411997 99411997 1001 86380 86390 1
412071 99412071 1001 86380 86390 1
412168 99412168 1001 86380 86390 1
412090 99412090 1001 86380 86390 1
412469 99412469 1001 86380 86390 1
413473 99413473 1001 86380 86390 1
413570 99413570 1001 86380 86390 1
413407 99413407 1001 86380 86390 1
412938 99412938 1001 86380 86390 1
412980 99412980 1001 86380 86390 1
413000 99413000 1001 86380 86390 1
412528 99412528 1001 86380 86390 1
412625 99412625 1001 86380 86390 1
412832 99412832 1001 86380 86390 1
412657 99412657 1001 86380 86390 1
412860 99412860 1001 86380 86390 1
412662 99412662 1001 86380 86390 1
414117 99414117 1001 86380 86390 1
413788 99413788 1001 86380 86390 1
413768 99413768 1001 86380 86390 1
415077 99415077 1001 86380 86390 1
414935 99414935 1001 86380 86390 1
415019 99415019 1001 86380 86390 1
415161 99415161 1001 86380 86390 1
415023 99415023 1001 86380 86390 1
414677 99414677 1001 86380 86390 1
414740 99414740 1001 86380 86390 1
414382 99414382 1001 86380 86390 1
414193 99414193 1001 86380 86390 1
415422 99415422 1001 86380 86390 1
415704 99415704 1001 86380 86390 1
415405 99415405 1001 86380 86390 1
415518 99415518 1001 86380 86390 1
415363 99415363 1001 86380 86390 1
416587 99416587 1001 86380 86390 1
416792 99416792 1001 86380 86390 1
416994 99416994 1001 86380 86390 1
416351 99416351 1001 86380 86390 1
416411 99416411 1001 86380 86390 1
416202 99416202 1001 86380 86390 1
416203 99416203 1001 86380 86390 1
416310 99416310 1001 86380 86390 1
415860 99415860 1001 86380 86390 1
416137 99416137 1001 86380 86390 1
415784 99415784 1001 86380 86390 1
416039 99416039 1001 86380 86390 1
417608 99417608 1001 86380 86390 1
418459 99418459 1001 86380 86390 1
418057 99418057 1001 86380 86390 1
418308 99418308 1001 86380 86390 1
418350 99418350 1001 86380 86390 1
417685 99417685 1001 86380 86390 1
417926 99417926 1001 86380 86390 1
417945 99417945 1001 86380 86390 1
417932 99417932 1001 86380 86390 1
418847 99418847 1001 86380 86390 1
418960 99418960 1001 86380 86390 1
419199 99419199 1001 86380 86390 1
420067 99420067 1001 86380 86390 1
420087 99420087 1001 86380 86390 1
420186 99420186 1001 86380 86390 1
420373 99420373 1001 86380 86390 1
420170 99420170 1001 86380 86390 1
420235 99420235 1001 86380 86390 1
419720 99419720 1001 86380 86390 1
419777 99419777 1001 86380 86390 1
419632 99419632 1001 86380 86390 1
419832 99419832 1001 86380 86390 1
419436 99419436 1001 86380 86390 1
420725 99420725 1001 86380 86390 1
420532 99420532 1001 86380 86390 1
420608 99420608 1001 86380 86390 1
420460 99420460 1001 86380 86390 1
421841 99421841 1001 86380 86390 1
421426 99421426 1001 86380 86390 1
421368 99421368 1001 86380 86390 1
421371 99421371 1001 86380 86390 1
421598 99421598 1001 86380 86390 1
421553 99421553 1001 86380 86390 1
420859 99420859 1001 86380 86390 1
420977 99420977 1001 86380 86390 1
421249 99421249 1001 86380 86390 1
421255 99421255 1001 86380 86390 1
422457 99422457 1001 86380 86390 1
422407 99422407 1001 86380 86390 1
422389 99422389 1001 86380 86390 1
422344 99422344 1001 86380 86390 1
423405 99423405 1001 86380 86390 1
423595 99423595 1001 86380 86390 1
423646 99423646 1001 86380 86390 1
423291 99423291 1001 86380 86390 1
423188 99423188 1001 86380 86390 1
423104 99423104 1001 86380 86390 1
422732 99422732 1001 86380 86390 1
422562 99422562 1001 86380 86390 1
423916 99423916 1001 86380 86390 1
423845 99423845 1001 86380 86390 1
423770 99423770 1001 86380 86390 1
425148 99425148 1001 86380 86390 1
425298 99425298 1001 86380 86390 1
425032 99425032 1001 86380 86390 1
424761 99424761 1001 86380 86390 1
424663 99424663 1001 86380 86390 1
424459 99424459 1001 86380 86390 1
424334 99424334 1001 86380 86390 1
425407 99425407 1001 86380 86390 1
425451 99425451 1001 86380 86390 1
427015 99427015 1001 86380 86390 1
426956 99426956 1001 86380 86390 1
426664 99426664 1001 86380 86390 1
426353 99426353 1001 86380 86390 1
426488 99426488 1001 86380 86390 1
426360 99426360 1001 86380 86390 1
426012 99426012 1001 86380 86390 1
426058 99426058 1001 86380 86390 1
427352 99427352 1001 86380 86390 1
427366 99427366 1001 86380 86390 1
428401 99428401 1001 86380 86390 1
428629 99428629 1001 86380 86390 1
428233 99428233 1001 86380 86390 1
428040 99428040 1001 86380 86390 1
428007 99428007 1001 86380 86390 1
427957 99427957 1001 86380 86390 1
428017 99428017 1001 86380 86390 1
428118 99428118 1001 86380 86390 1
427781 99427781 1001 86380 86390 1
427905 99427905 1001 86380 86390 1
427692 99427692 1001 86380 86390 1
428907 99428907 1001 86380 86390 1
428917 99428917 1001 86380 86390 1
430055 99430055 1001 86380 86390 1
429890 99429890 1001 86380 86390 1
429628 99429628 1001 86380 86390 1
429188 99429188 1001 86380 86390 1
429428 99429428 1001 86380 86390 1
430490 99430490 1001 86380 86390 1
430714 99430714 1001 86380 86390 1
430389 99430389 1001 86380 86390 1
430606 99430606 1001 86380 86390 1
431961 99431961 1001 86380 86390 1
432052 99432052 1001 86380 86390 1
431463 99431463 1001 86380 86390 1
431370 99431370 1001 86380 86390 1
431472 99431472 1001 86380 86390 1
431255 99431255 1001 86380 86390 1
431260 99431260 1001 86380 86390 1
432113 99432113 1001 86380 86390 1
432217 99432217 1001 86380 86390 1
433373 99433373 1001 86380 86390 1
433034 99433034 1001 86380 86390 1
432920 99432920 1001 86380 86390 1
432584 99432584 1001 86380 86390 1
432737 99432737 1001 86380 86390 1
432763 99432763 1001 86380 86390 1
433913 99433913 1001 86380 86390 1
433864 99433864 1001 86380 86390 1
433948 99433948 1001 86380 86390 1
433906 99433906 1001 86380 86390 1
433853 99433853 1001 86380 86390 1
435195 99435195 1001 86380 86390 1
435397 99435397 1001 86380 86390 1
435098 99435098 1001 86380 86390 1
435307 99435307 1001 86380 86390 1
435128 99435128 1001 86380 86390 1
434972 99434972 1001 86380 86390 1
434699 99434699 1001 86380 86390 1
434964 99434964 1001 86380 86390 1
434232 99434232 1001 86380 86390 1
435824 99435824 1001 86380 86390 1
435678 99435678 1001 86380 86390 1
435577 99435577 1001 86380 86390 1
435837 99435837 1001 86380 86390 1
435741 99435741 1001 86380 86390 1
435536 99435536 1001 86380 86390 1
435586 99435586 1001 86380 86390 1
437012 99437012 1001 86380 86390 1
437129 99437129 1001 86380 86390 1
436999 99436999 1001 86380 86390 1
436493 99436493 1001 86380 86390 1
436394 99436394 1001 86380 86390 1
436430 99436430 1001 86380 86390 1
435923 99435923 1001 86380 86390 1
437215 99437215 1001 86380 86390 1
437228 99437228 1001 86380 86390 1
300065 99300065 1001 86380 86390 1
300720 99300720 1001 86380 86390 1
300534 99300534 1001 86380 86390 1
300677 99300677 1001 86380 86390 1
300445 99300445 1001 86380 86390 1
300398 99300398 1001 86380 86390 1
300454 99300454 1001 86380 86390 1
300254 99300254 1001 86380 86390 1
300750 99300750 1001 86380 86390 1
301481 99301481 1001 86380 86390 1
301472 99301472 1001 86380 86390 1
301278 99301278 1001 86380 86390 1
301150 99301150 1001 86380 86390 1
301243 99301243 1001 86380 86390 1
301347 99301347 1001 86380 86390 1
300936 99300936 1001 86380 86390 1
300950 99300950 1001 86380 86390 1
300967 99300967 1001 86380 86390 1
300982 99300982 1001 86380 86390 1
301143 99301143 1001 86380 86390 1
301569 99301569 1001 86380 86390 1
302283 99302283 1001 86380 86390 1
302264 99302264 1001 86380 86390 1
302175 99302175 1001 86380 86390 1
302141 99302141 1001 86380 86390 1
301897 99301897 1001 86380 86390 1
302522 99302522 1001 86380 86390 1
302419 99302419 1001 86380 86390 1
302513 99302513 1001 86380 86390 1
303117 99303117 1001 86380 86390 1
303004 99303004 1001 86380 86390 1
303183 99303183 1001 86380 86390 1
303192 99303192 1001 86380 86390 1
303191 99303191 1001 86380 86390 1
303039 99303039 1001 86380 86390 1
302873 99302873 1001 86380 86390 1
302891 99302891 1001 86380 86390 1
302930 99302930 1001 86380 86390 1
302995 99302995 1001 86380 86390 1
302906 99302906 1001 86380 86390 1
302919 99302919 1001 86380 86390 1
302845 99302845 1001 86380 86390 1
302691 99302691 1001 86380 86390 1
302732 99302732 1001 86380 86390 1
302748 99302748 1001 86380 86390 1
302740 99302740 1001 86380 86390 1
303224 99303224 1001 86380 86390 1
303281 99303281 1001 86380 86390 1
303333 99303333 1001 86380 86390 1
303995 99303995 1001 86380 86390 1
303979 99303979 1001 86380 86390 1
303712 99303712 1001 86380 86390 1
303814 99303814 1001 86380 86390 1
303581 99303581 1001 86380 86390 1
303535 99303535 1001 86380 86390 1
304089 99304089 1001 86380 86390 1
304090 99304090 1001 86380 86390 1
304184 99304184 1001 86380 86390 1
304800 99304800 1001 86380 86390 1
304763 99304763 1001 86380 86390 1
304739 99304739 1001 86380 86390 1
304805 99304805 1001 86380 86390 1
304729 99304729 1001 86380 86390 1
304524 99304524 1001 86380 86390 1
304551 99304551 1001 86380 86390 1
304507 99304507 1001 86380 86390 1
304275 99304275 1001 86380 86390 1
304934 99304934 1001 86380 86390 1
305596 99305596 1001 86380 86390 1
305651 99305651 1001 86380 86390 1
305587 99305587 1001 86380 86390 1
305614 99305614 1001 86380 86390 1
305591 99305591 1001 86380 86390 1
305501 99305501 1001 86380 86390 1
305300 99305300 1001 86380 86390 1
305313 99305313 1001 86380 86390 1
305404 99305404 1001 86380 86390 1
305413 99305413 1001 86380 86390 1
305253 99305253 1001 86380 86390 1
305189 99305189 1001 86380 86390 1
305128 99305128 1001 86380 86390 1
305180 99305180 1001 86380 86390 1
500154 99500154 1001 86380 86390 1
500151 99500151 1001 86380 86390 1
500741 99500741 1001 86380 86390 1
500615 99500615 1001 86380 86390 1
500682 99500682 1001 86380 86390 1
500806 99500806 1001 86380 86390 1
500683 99500683 1001 86380 86390 1
500504 99500504 1001 86380 86390 1
500484 99500484 1001 86380 86390 1
500604 99500604 1001 86380 86390 1
500606 99500606 1001 86380 86390 1
500351 99500351 1001 86380 86390 1
500980 99500980 1001 86380 86390 1
500839 99500839 1001 86380 86390 1
500998 99500998 1001 86380 86390 1
500921 99500921 1001 86380 86390 1
501449 99501449 1001 86380 86390 1
501409 99501409 1001 86380 86390 1
501228 99501228 1001 86380 86390 1
501322 99501322 1001 86380 86390 1
501376 99501376 1001 86380 86390 1
501390 99501390 1001 86380 86390 1
501314 99501314 1001 86380 86390 1
501367 99501367 1001 86380 86390 1
501406 99501406 1001 86380 86390 1
501265 99501265 1001 86380 86390 1
501139 99501139 1001 86380 86390 1
501127 99501127 1001 86380 86390 1
501039 99501039 1001 86380 86390 1
501195 99501195 1001 86380 86390 1
501028 99501028 1001 86380 86390 1
501714 99501714 1001 86380 86390 1
501792 99501792 1001 86380 86390 1
501655 99501655 1001 86380 86390 1
502385 99502385 1001 86380 86390 1
502454 99502454 1001 86380 86390 1
502261 99502261 1001 86380 86390 1
502249 99502249 1001 86380 86390 1
502173 99502173 1001 86380 86390 1
502071 99502071 1001 86380 86390 1
502490 99502490 1001 86380 86390 1
502557 99502557 1001 86380 86390 1
502615 99502615 1001 86380 86390 1
503244 99503244 1001 86380 86390 1
503092 99503092 1001 86380 86390 1
503171 99503171 1001 86380 86390 1
502888 99502888 1001 86380 86390 1
503018 99503018 1001 86380 86390 1
502779 99502779 1001 86380 86390 1
502717 99502717 1001 86380 86390 1
502821 99502821 1001 86380 86390 1
502770 99502770 1001 86380 86390 1
503407 99503407 1001 86380 86390 1
503486 99503486 1001 86380 86390 1
503353 99503353 1001 86380 86390 1
504087 99504087 1001 86380 86390 1
503958 99503958 1001 86380 86390 1
503971 99503971 1001 86380 86390 1
504101 99504101 1001 86380 86390 1
504104 99504104 1001 86380 86390 1
503842 99503842 1001 86380 86390 1
503653 99503653 1001 86380 86390 1
503679 99503679 1001 86380 86390 1
503616 99503616 1001 86380 86390 1
503526 99503526 1001 86380 86390 1
503569 99503569 1001 86380 86390 1
503595 99503595 1001 86380 86390 1
503700 99503700 1001 86380 86390 1
504223 99504223 1001 86380 86390 1
504288 99504288 1001 86380 86390 1
504159 99504159 1001 86380 86390 1
504124 99504124 1001 86380 86390 1
504228 99504228 1001 86380 86390 1
504754 99504754 1001 86380 86390 1
504810 99504810 1001 86380 86390 1
504597 99504597 1001 86380 86390 1
504689 99504689 1001 86380 86390 1
504625 99504625 1001 86380 86390 1
504579 99504579 1001 86380 86390 1
504646 99504646 1001 86380 86390 1
504686 99504686 1001 86380 86390 1
504482 99504482 1001 86380 86390 1
504345 99504345 1001 86380 86390 1
505126 99505126 1001 86380 86390 1
505076 99505076 1001 86380 86390 1
504951 99504951 1001 86380 86390 1
505057 99505057 1001 86380 86390 1
505607 99505607 1001 86380 86390 1
505729 99505729 1001 86380 86390 1
505437 99505437 1001 86380 86390 1
505476 99505476 1001 86380 86390 1
505387 99505387 1001 86380 86390 1
505504 99505504 1001 86380 86390 1
505492 99505492 1001 86380 86390 1
505378 99505378 1001 86380 86390 1
505862 99505862 1001 86380 86390 1
505863 99505863 1001 86380 86390 1
505877 99505877 1001 86380 86390 1
505800 99505800 1001 86380 86390 1
506456 99506456 1001 86380 86390 1
506565 99506565 1001 86380 86390 1
506394 99506394 1001 86380 86390 1
506449 99506449 1001 86380 86390 1
506274 99506274 1001 86380 86390 1
506391 99506391 1001 86380 86390 1
506046 99506046 1001 86380 86390 1
506059 99506059 1001 86380 86390 1
506778 99506778 1001 86380 86390 1
506597 99506597 1001 86380 86390 1
506631 99506631 1001 86380 86390 1
507380 99507380 1001 86380 86390 1
507317 99507317 1001 86380 86390 1
507140 99507140 1001 86380 86390 1
507089 99507089 1001 86380 86390 1
507025 99507025 1001 86380 86390 1
507093 99507093 1001 86380 86390 1
507095 99507095 1001 86380 86390 1
506970 99506970 1001 86380 86390 1
506998 99506998 1001 86380 86390 1
506846 99506846 1001 86380 86390 1
506835 99506835 1001 86380 86390 1
506940 99506940 1001 86380 86390 1
507524 99507524 1001 86380 86390 1
507500 99507500 1001 86380 86390 1
507502 99507502 1001 86380 86390 1
508187 99508187 1001 86380 86390 1
508090 99508090 1001 86380 86390 1
508142 99508142 1001 86380 86390 1
507842 99507842 1001 86380 86390 1
507934 99507934 1001 86380 86390 1
508041 99508041 1001 86380 86390 1
507757 99507757 1001 86380 86390 1
507798 99507798 1001 86380 86390 1
507799 99507799 1001 86380 86390 1
507761 99507761 1001 86380 86390 1
507674 99507674 1001 86380 86390 1
507727 99507727 1001 86380 86390 1
507649 99507649 1001 86380 86390 1
507730 99507730 1001 86380 86390 1
508418 99508418 1001 86380 86390 1
508278 99508278 1001 86380 86390 1
508889 99508889 1001 86380 86390 1
508982 99508982 1001 86380 86390 1
509066 99509066 1001 86380 86390 1
508843 99508843 1001 86380 86390 1
508859 99508859 1001 86380 86390 1
508706 99508706 1001 86380 86390 1
508784 99508784 1001 86380 86390 1
508669 99508669 1001 86380 86390 1
508723 99508723 1001 86380 86390 1
508736 99508736 1001 86380 86390 1
508829 99508829 1001 86380 86390 1
508540 99508540 1001 86380 86390 1
508634 99508634 1001 86380 86390 1
509258 99509258 1001 86380 86390 1
509169 99509169 1001 86380 86390 1
509237 99509237 1001 86380 86390 1
509096 99509096 1001 86380 86390 1
509838 99509838 1001 86380 86390 1
509598 99509598 1001 86380 86390 1
509678 99509678 1001 86380 86390 1
509526 99509526 1001 86380 86390 1
509461 99509461 1001 86380 86390 1
509346 99509346 1001 86380 86390 1
509437 99509437 1001 86380 86390 1
509450 99509450 1001 86380 86390 1
509425 99509425 1001 86380 86390 1
509322 99509322 1001 86380 86390 1
509391 99509391 1001 86380 86390 1
509366 99509366 1001 86380 86390 1
509304 99509304 1001 86380 86390 1
509447 99509447 1001 86380 86390 1
510092 99510092 1001 86380 86390 1
510043 99510043 1001 86380 86390 1
510020 99510020 1001 86380 86390 1
509947 99509947 1001 86380 86390 1
510548 99510548 1001 86380 86390 1
510704 99510704 1001 86380 86390 1
510635 99510635 1001 86380 86390 1
510471 99510471 1001 86380 86390 1
510385 99510385 1001 86380 86390 1
510443 99510443 1001 86380 86390 1
510295 99510295 1001 86380 86390 1
511437 99511437 1001 86380 86390 1
511447 99511447 1001 86380 86390 1
511546 99511546 1001 86380 86390 1
511245 99511245 1001 86380 86390 1
511314 99511314 1001 86380 86390 1
511289 99511289 1001 86380 86390 1
510989 99510989 1001 86380 86390 1
511033 99511033 1001 86380 86390 1
511731 99511731 1001 86380 86390 1
511706 99511706 1001 86380 86390 1
511695 99511695 1001 86380 86390 1
511679 99511679 1001 86380 86390 1
512204 99512204 1001 86380 86390 1
511998 99511998 1001 86380 86390 1
511774 99511774 1001 86380 86390 1
511931 99511931 1001 86380 86390 1
511896 99511896 1001 86380 86390 1
511949 99511949 1001 86380 86390 1
511807 99511807 1001 86380 86390 1
511833 99511833 1001 86380 86390 1
512391 99512391 1001 86380 86390 1
512510 99512510 1001 86380 86390 1
513131 99513131 1001 86380 86390 1
513020 99513020 1001 86380 86390 1
512885 99512885 1001 86380 86390 1
512901 99512901 1001 86380 86390 1
512750 99512750 1001 86380 86390 1
513346 99513346 1001 86380 86390 1
513326 99513326 1001 86380 86390 1
513212 99513212 1001 86380 86390 1
513368 99513368 1001 86380 86390 1
513914 99513914 1001 86380 86390 1
513725 99513725 1001 86380 86390 1
513635 99513635 1001 86380 86390 1
513592 99513592 1001 86380 86390 1
513507 99513507 1001 86380 86390 1
513534 99513534 1001 86380 86390 1
514200 99514200 1001 86380 86390 1
514073 99514073 1001 86380 86390 1
514190 99514190 1001 86380 86390 1
514170 99514170 1001 86380 86390 1
514857 99514857 1001 86380 86390 1
514769 99514769 1001 86380 86390 1
514770 99514770 1001 86380 86390 1
514745 99514745 1001 86380 86390 1
514776 99514776 1001 86380 86390 1
514550 99514550 1001 86380 86390 1
514474 99514474 1001 86380 86390 1
514449 99514449 1001 86380 86390 1
514451 99514451 1001 86380 86390 1
514583 99514583 1001 86380 86390 1
514317 99514317 1001 86380 86390 1
514344 99514344 1001 86380 86390 1
514920 99514920 1001 86380 86390 1
515026 99515026 1001 86380 86390 1
514941 99514941 1001 86380 86390 1
515559 99515559 1001 86380 86390 1
515522 99515522 1001 86380 86390 1
515613 99515613 1001 86380 86390 1
515673 99515673 1001 86380 86390 1
515567 99515567 1001 86380 86390 1
515472 99515472 1001 86380 86390 1
515103 99515103 1001 86380 86390 1
515129 99515129 1001 86380 86390 1
515142 99515142 1001 86380 86390 1
515246 99515246 1001 86380 86390 1
515069 99515069 1001 86380 86390 1
515072 99515072 1001 86380 86390 1
515811 99515811 1001 86380 86390 1
515762 99515762 1001 86380 86390 1
515724 99515724 1001 86380 86390 1
515803 99515803 1001 86380 86390 1
515753 99515753 1001 86380 86390 1
516355 99516355 1001 86380 86390 1
516335 99516335 1001 86380 86390 1
516488 99516488 1001 86380 86390 1
516323 99516323 1001 86380 86390 1
516390 99516390 1001 86380 86390 1
516457 99516457 1001 86380 86390 1
516503 99516503 1001 86380 86390 1
516354 99516354 1001 86380 86390 1
516205 99516205 1001 86380 86390 1
516184 99516184 1001 86380 86390 1
516041 99516041 1001 86380 86390 1
516666 99516666 1001 86380 86390 1
516592 99516592 1001 86380 86390 1
516645 99516645 1001 86380 86390 1
516621 99516621 1001 86380 86390 1
517155 99517155 1001 86380 86390 1
517263 99517263 1001 86380 86390 1
517251 99517251 1001 86380 86390 1
517264 99517264 1001 86380 86390 1
517148 99517148 1001 86380 86390 1
517314 99517314 1001 86380 86390 1
517296 99517296 1001 86380 86390 1
517086 99517086 1001 86380 86390 1
516821 99516821 1001 86380 86390 1
516760 99516760 1001 86380 86390 1
516751 99516751 1001 86380 86390 1
517372 99517372 1001 86380 86390 1
518132 99518132 1001 86380 86390 1
517999 99517999 1001 86380 86390 1
518054 99518054 1001 86380 86390 1
517829 99517829 1001 86380 86390 1
517781 99517781 1001 86380 86390 1
517836 99517836 1001 86380 86390 1
517555 99517555 1001 86380 86390 1
517718 99517718 1001 86380 86390 1
517731 99517731 1001 86380 86390 1
517655 99517655 1001 86380 86390 1
518185 99518185 1001 86380 86390 1
518317 99518317 1001 86380 86390 1
517750 99517750 1001 86380 86390 1
518295 99518295 1001 86380 86390 1
518871 99518871 1001 86380 86390 1
518681 99518681 1001 86380 86390 1
518696 99518696 1001 86380 86390 1
518715 99518715 1001 86380 86390 1
518535 99518535 1001 86380 86390 1
518567 99518567 1001 86380 86390 1
518464 99518464 1001 86380 86390 1
518517 99518517 1001 86380 86390 1
519129 99519129 1001 86380 86390 1
519158 99519158 1001 86380 86390 1
519081 99519081 1001 86380 86390 1
519097 99519097 1001 86380 86390 1
519611 99519611 1001 86380 86390 1
519755 99519755 1001 86380 86390 1
519691 99519691 1001 86380 86390 1
519646 99519646 1001 86380 86390 1
519410 99519410 1001 86380 86390 1
519300 99519300 1001 86380 86390 1
519352 99519352 1001 86380 86390 1
519252 99519252 1001 86380 86390 1
519214 99519214 1001 86380 86390 1
519843 99519843 1001 86380 86390 1
520486 99520486 1001 86380 86390 1
520426 99520426 1001 86380 86390 1
520328 99520328 1001 86380 86390 1
520419 99520419 1001 86380 86390 1
520432 99520432 1001 86380 86390 1
520058 99520058 1001 86380 86390 1
520188 99520188 1001 86380 86390 1
520102 99520102 1001 86380 86390 1
520095 99520095 1001 86380 86390 1
520070 99520070 1001 86380 86390 1
520213 99520213 1001 86380 86390 1
520717 99520717 1001 86380 86390 1
520680 99520680 1001 86380 86390 1
521466 99521466 1001 86380 86390 1
521306 99521306 1001 86380 86390 1
521284 99521284 1001 86380 86390 1
521324 99521324 1001 86380 86390 1
521199 99521199 1001 86380 86390 1
521182 99521182 1001 86380 86390 1
520871 99520871 1001 86380 86390 1
520858 99520858 1001 86380 86390 1
520863 99520863 1001 86380 86390 1
520994 99520994 1001 86380 86390 1
521021 99521021 1001 86380 86390 1
521597 99521597 1001 86380 86390 1
521525 99521525 1001 86380 86390 1
521657 99521657 1001 86380 86390 1
522089 99522089 1001 86380 86390 1
522179 99522179 1001 86380 86390 1
522205 99522205 1001 86380 86390 1
522181 99522181 1001 86380 86390 1
522233 99522233 1001 86380 86390 1
522271 99522271 1001 86380 86390 1
522010 99522010 1001 86380 86390 1
521967 99521967 1001 86380 86390 1
521905 99521905 1001 86380 86390 1
521815 99521815 1001 86380 86390 1
521725 99521725 1001 86380 86390 1
521695 99521695 1001 86380 86390 1
522406 99522406 1001 86380 86390 1
522484 99522484 1001 86380 86390 1
522345 99522345 1001 86380 86390 1
522294 99522294 1001 86380 86390 1
522360 99522360 1001 86380 86390 1
522309 99522309 1001 86380 86390 1
522336 99522336 1001 86380 86390 1
522453 99522453 1001 86380 86390 1
522455 99522455 1001 86380 86390 1
522405 99522405 1001 86380 86390 1
522953 99522953 1001 86380 86390 1
522955 99522955 1001 86380 86390 1
523061 99523061 1001 86380 86390 1
522876 99522876 1001 86380 86390 1
522613 99522613 1001 86380 86390 1
523297 99523297 1001 86380 86390 1
523247 99523247 1001 86380 86390 1
523287 99523287 1001 86380 86390 1
523172 99523172 1001 86380 86390 1
523243 99523243 1001 86380 86390 1
523764 99523764 1001 86380 86390 1
523931 99523931 1001 86380 86390 1
523788 99523788 1001 86380 86390 1
523698 99523698 1001 86380 86390 1
523429 99523429 1001 86380 86390 1
523463 99523463 1001 86380 86390 1
523347 99523347 1001 86380 86390 1
523478 99523478 1001 86380 86390 1
523958 99523958 1001 86380 86390 1
523976 99523976 1001 86380 86390 1
524040 99524040 1001 86380 86390 1
524709 99524709 1001 86380 86390 1
524620 99524620 1001 86380 86390 1
524583 99524583 1001 86380 86390 1
524372 99524372 1001 86380 86390 1
524508 99524508 1001 86380 86390 1
524459 99524459 1001 86380 86390 1
524284 99524284 1001 86380 86390 1
524927 99524927 1001 86380 86390 1
525408 99525408 1001 86380 86390 1
525525 99525525 1001 86380 86390 1
525461 99525461 1001 86380 86390 1
525403 99525403 1001 86380 86390 1
525392 99525392 1001 86380 86390 1
525292 99525292 1001 86380 86390 1
525311 99525311 1001 86380 86390 1
525134 99525134 1001 86380 86390 1
525073 99525073 1001 86380 86390 1
525010 99525010 1001 86380 86390 1
524986 99524986 1001 86380 86390 1
525788 99525788 1001 86380 86390 1
526394 99526394 1001 86380 86390 1
526332 99526332 1001 86380 86390 1
526281 99526281 1001 86380 86390 1
526192 99526192 1001 86380 86390 1
526081 99526081 1001 86380 86390 1
526108 99526108 1001 86380 86390 1
525971 99525971 1001 86380 86390 1
526010 99526010 1001 86380 86390 1
525924 99525924 1001 86380 86390 1
525955 99525955 1001 86380 86390 1
526515 99526515 1001 86380 86390 1
526492 99526492 1001 86380 86390 1
526519 99526519 1001 86380 86390 1
526455 99526455 1001 86380 86390 1
526623 99526623 1001 86380 86390 1
526442 99526442 1001 86380 86390 1
527124 99527124 1001 86380 86390 1
527176 99527176 1001 86380 86390 1
527053 99527053 1001 86380 86390 1
526940 99526940 1001 86380 86390 1
526998 99526998 1001 86380 86390 1
526882 99526882 1001 86380 86390 1
526986 99526986 1001 86380 86390 1
526898 99526898 1001 86380 86390 1
526827 99526827 1001 86380 86390 1
526776 99526776 1001 86380 86390 1
526753 99526753 1001 86380 86390 1
526702 99526702 1001 86380 86390 1
526728 99526728 1001 86380 86390 1
527454 99527454 1001 86380 86390 1
527338 99527338 1001 86380 86390 1
527301 99527301 1001 86380 86390 1
527406 99527406 1001 86380 86390 1
527445 99527445 1001 86380 86390 1
527349 99527349 1001 86380 86390 1
528041 99528041 1001 86380 86390 1
527976 99527976 1001 86380 86390 1
527925 99527925 1001 86380 86390 1
528050 99528050 1001 86380 86390 1
527722 99527722 1001 86380 86390 1
527854 99527854 1001 86380 86390 1
527700 99527700 1001 86380 86390 1
527586 99527586 1001 86380 86390 1
527615 99527615 1001 86380 86390 1
527590 99527590 1001 86380 86390 1
527542 99527542 1001 86380 86390 1
527645 99527645 1001 86380 86390 1
528098 99528098 1001 86380 86390 1
528204 99528204 1001 86380 86390 1
528205 99528205 1001 86380 86390 1
528155 99528155 1001 86380 86390 1
528249 99528249 1001 86380 86390 1
528721 99528721 1001 86380 86390 1
528866 99528866 1001 86380 86390 1
528871 99528871 1001 86380 86390 1
528764 99528764 1001 86380 86390 1
528873 99528873 1001 86380 86390 1
528618 99528618 1001 86380 86390 1
528541 99528541 1001 86380 86390 1
528569 99528569 1001 86380 86390 1
528685 99528685 1001 86380 86390 1
528560 99528560 1001 86380 86390 1
528424 99528424 1001 86380 86390 1
528454 99528454 1001 86380 86390 1
528288 99528288 1001 86380 86390 1
528289 99528289 1001 86380 86390 1
528472 99528472 1001 86380 86390 1
528304 99528304 1001 86380 86390 1
529017 99529017 1001 86380 86390 1
528489 99528489 1001 86380 86390 1
529059 99529059 1001 86380 86390 1
529021 99529021 1001 86380 86390 1
529061 99529061 1001 86380 86390 1
529357 99529357 1001 86380 86390 1
529370 99529370 1001 86380 86390 1
529475 99529475 1001 86380 86390 1
529503 99529503 1001 86380 86390 1
529519 99529519 1001 86380 86390 1
529339 99529339 1001 86380 86390 1
529443 99529443 1001 86380 86390 1
529152 99529152 1001 86380 86390 1
529270 99529270 1001 86380 86390 1
529234 99529234 1001 86380 86390 1
529222 99529222 1001 86380 86390 1
529856 99529856 1001 86380 86390 1
529753 99529753 1001 86380 86390 1
529859 99529859 1001 86380 86390 1
529782 99529782 1001 86380 86390 1
529928 99529928 1001 86380 86390 1
529864 99529864 1001 86380 86390 1
529734 99529734 1001 86380 86390 1
529892 99529892 1001 86380 86390 1
530364 99530364 1001 86380 86390 1
530473 99530473 1001 86380 86390 1
530257 99530257 1001 86380 86390 1
530283 99530283 1001 86380 86390 1
530173 99530173 1001 86380 86390 1
530306 99530306 1001 86380 86390 1
530269 99530269 1001 86380 86390 1
530092 99530092 1001 86380 86390 1
529979 99529979 1001 86380 86390 1
530071 99530071 1001 86380 86390 1
530008 99530008 1001 86380 86390 1
530693 99530693 1001 86380 86390 1
530670 99530670 1001 86380 86390 1
530672 99530672 1001 86380 86390 1
530687 99530687 1001 86380 86390 1
530588 99530588 1001 86380 86390 1
531251 99531251 1001 86380 86390 1
531322 99531322 1001 86380 86390 1
531084 99531084 1001 86380 86390 1
531063 99531063 1001 86380 86390 1
531064 99531064 1001 86380 86390 1
531016 99531016 1001 86380 86390 1
531044 99531044 1001 86380 86390 1
530915 99530915 1001 86380 86390 1
530877 99530877 1001 86380 86390 1
530892 99530892 1001 86380 86390 1
530959 99530959 1001 86380 86390 1
530780 99530780 1001 86380 86390 1
530910 99530910 1001 86380 86390 1
531409 99531409 1001 86380 86390 1
531449 99531449 1001 86380 86390 1
531554 99531554 1001 86380 86390 1
531402 99531402 1001 86380 86390 1
532016 99532016 1001 86380 86390 1
532046 99532046 1001 86380 86390 1
532086 99532086 1001 86380 86390 1
531800 99531800 1001 86380 86390 1
531892 99531892 1001 86380 86390 1
531868 99531868 1001 86380 86390 1
531771 99531771 1001 86380 86390 1
531644 99531644 1001 86380 86390 1
531658 99531658 1001 86380 86390 1
531776 99531776 1001 86380 86390 1
532359 99532359 1001 86380 86390 1
532411 99532411 1001 86380 86390 1
532318 99532318 1001 86380 86390 1
532961 99532961 1001 86380 86390 1
532834 99532834 1001 86380 86390 1
532901 99532901 1001 86380 86390 1
532979 99532979 1001 86380 86390 1
532742 99532742 1001 86380 86390 1
532695 99532695 1001 86380 86390 1
532447 99532447 1001 86380 86390 1
532538 99532538 1001 86380 86390 1
533184 99533184 1001 86380 86390 1
533084 99533084 1001 86380 86390 1
533162 99533162 1001 86380 86390 1
533045 99533045 1001 86380 86390 1
533090 99533090 1001 86380 86390 1
533051 99533051 1001 86380 86390 1
533692 99533692 1001 86380 86390 1
533785 99533785 1001 86380 86390 1
533672 99533672 1001 86380 86390 1
533765 99533765 1001 86380 86390 1
533632 99533632 1001 86380 86390 1
533493 99533493 1001 86380 86390 1
533354 99533354 1001 86380 86390 1
533396 99533396 1001 86380 86390 1
533243 99533243 1001 86380 86390 1
533274 99533274 1001 86380 86390 1
533314 99533314 1001 86380 86390 1
534001 99534001 1001 86380 86390 1
533912 99533912 1001 86380 86390 1
533902 99533902 1001 86380 86390 1
534684 99534684 1001 86380 86390 1
534309 99534309 1001 86380 86390 1
534102 99534102 1001 86380 86390 1
534145 99534145 1001 86380 86390 1
534198 99534198 1001 86380 86390 1
534175 99534175 1001 86380 86390 1
534736 99534736 1001 86380 86390 1
534776 99534776 1001 86380 86390 1
534841 99534841 1001 86380 86390 1
534843 99534843 1001 86380 86390 1
534689 99534689 1001 86380 86390 1
534755 99534755 1001 86380 86390 1
535461 99535461 1001 86380 86390 1
535320 99535320 1001 86380 86390 1
535375 99535375 1001 86380 86390 1
535428 99535428 1001 86380 86390 1
535455 99535455 1001 86380 86390 1
535327 99535327 1001 86380 86390 1
535163 99535163 1001 86380 86390 1
535202 99535202 1001 86380 86390 1
535206 99535206 1001 86380 86390 1
535246 99535246 1001 86380 86390 1
535156 99535156 1001 86380 86390 1
535182 99535182 1001 86380 86390 1
535058 99535058 1001 86380 86390 1
535084 99535084 1001 86380 86390 1
535033 99535033 1001 86380 86390 1
534953 99534953 1001 86380 86390 1
535083 99535083 1001 86380 86390 1
535652 99535652 1001 86380 86390 1
536286 99536286 1001 86380 86390 1
536306 99536306 1001 86380 86390 1
535879 99535879 1001 86380 86390 1
535763 99535763 1001 86380 86390 1
535895 99535895 1001 86380 86390 1
536415 99536415 1001 86380 86390 1
536380 99536380 1001 86380 86390 1
536408 99536408 1001 86380 86390 1
537080 99537080 1001 86380 86390 1
537124 99537124 1001 86380 86390 1
536907 99536907 1001 86380 86390 1
536766 99536766 1001 86380 86390 1
536580 99536580 1001 86380 86390 1
536633 99536633 1001 86380 86390 1
536741 99536741 1001 86380 86390 1
537294 99537294 1001 86380 86390 1
537273 99537273 1001 86380 86390 1
537299 99537299 1001 86380 86390 1
537197 99537197 1001 86380 86390 1
537817 99537817 1001 86380 86390 1
537898 99537898 1001 86380 86390 1
537950 99537950 1001 86380 86390 1
537706 99537706 1001 86380 86390 1
537696 99537696 1001 86380 86390 1
537579 99537579 1001 86380 86390 1
537780 99537780 1001 86380 86390 1
537410 99537410 1001 86380 86390 1
537539 99537539 1001 86380 86390 1
537451 99537451 1001 86380 86390 1
538054 99538054 1001 86380 86390 1
538139 99538139 1001 86380 86390 1
538144 99538144 1001 86380 86390 1
538110 99538110 1001 86380 86390 1
538755 99538755 1001 86380 86390 1
538788 99538788 1001 86380 86390 1
538616 99538616 1001 86380 86390 1
538631 99538631 1001 86380 86390 1
538658 99538658 1001 86380 86390 1
538762 99538762 1001 86380 86390 1
538811 99538811 1001 86380 86390 1
538525 99538525 1001 86380 86390 1
538539 99538539 1001 86380 86390 1
538411 99538411 1001 86380 86390 1
538354 99538354 1001 86380 86390 1
538334 99538334 1001 86380 86390 1
538893 99538893 1001 86380 86390 1
538958 99538958 1001 86380 86390 1
538964 99538964 1001 86380 86390 1
539445 99539445 1001 86380 86390 1
539509 99539509 1001 86380 86390 1
539511 99539511 1001 86380 86390 1
539268 99539268 1001 86380 86390 1
539180 99539180 1001 86380 86390 1
539845 99539845 1001 86380 86390 1
540287 99540287 1001 86380 86390 1
540434 99540434 1001 86380 86390 1
540329 99540329 1001 86380 86390 1
540369 99540369 1001 86380 86390 1
540457 99540457 1001 86380 86390 1
540285 99540285 1001 86380 86390 1
540135 99540135 1001 86380 86390 1
540073 99540073 1001 86380 86390 1
540218 99540218 1001 86380 86390 1
540065 99540065 1001 86380 86390 1
539951 99539951 1001 86380 86390 1
539998 99539998 1001 86380 86390 1
540001 99540001 1001 86380 86390 1
540568 99540568 1001 86380 86390 1
540638 99540638 1001 86380 86390 1
540524 99540524 1001 86380 86390 1
541148 99541148 1001 86380 86390 1
540912 99540912 1001 86380 86390 1
541070 99541070 1001 86380 86390 1
540676 99540676 1001 86380 86390 1
540769 99540769 1001 86380 86390 1
540860 99540860 1001 86380 86390 1
540749 99540749 1001 86380 86390 1
541317 99541317 1001 86380 86390 1
541408 99541408 1001 86380 86390 1
541476 99541476 1001 86380 86390 1
541426 99541426 1001 86380 86390 1
541390 99541390 1001 86380 86390 1
541418 99541418 1001 86380 86390 1
542086 99542086 1001 86380 86390 1
542074 99542074 1001 86380 86390 1
542112 99542112 1001 86380 86390 1
542015 99542015 1001 86380 86390 1
541800 99541800 1001 86380 86390 1
541763 99541763 1001 86380 86390 1
541858 99541858 1001 86380 86390 1
541781 99541781 1001 86380 86390 1
541913 99541913 1001 86380 86390 1
541672 99541672 1001 86380 86390 1
541519 99541519 1001 86380 86390 1
542129 99542129 1001 86380 86390 1
542158 99542158 1001 86380 86390 1
542278 99542278 1001 86380 86390 1
542295 99542295 1001 86380 86390 1
542870 99542870 1001 86380 86390 1
542747 99542747 1001 86380 86390 1
542866 99542866 1001 86380 86390 1
542674 99542674 1001 86380 86390 1
542415 99542415 1001 86380 86390 1
542367 99542367 1001 86380 86390 1
542489 99542489 1001 86380 86390 1
543139 99543139 1001 86380 86390 1
543114 99543114 1001 86380 86390 1
543109 99543109 1001 86380 86390 1
543754 99543754 1001 86380 86390 1
543614 99543614 1001 86380 86390 1
543542 99543542 1001 86380 86390 1
543362 99543362 1001 86380 86390 1
543506 99543506 1001 86380 86390 1
543456 99543456 1001 86380 86390 1
543433 99543433 1001 86380 86390 1
543176 99543176 1001 86380 86390 1
543237 99543237 1001 86380 86390 1
543953 99543953 1001 86380 86390 1
543786 99543786 1001 86380 86390 1
543970 99543970 1001 86380 86390 1
543854 99543854 1001 86380 86390 1
543920 99543920 1001 86380 86390 1
543933 99543933 1001 86380 86390 1
543843 99543843 1001 86380 86390 1
544567 99544567 1001 86380 86390 1
544212 99544212 1001 86380 86390 1
544265 99544265 1001 86380 86390 1
544215 99544215 1001 86380 86390 1
544192 99544192 1001 86380 86390 1
544081 99544081 1001 86380 86390 1
544082 99544082 1001 86380 86390 1
544174 99544174 1001 86380 86390 1
544152 99544152 1001 86380 86390 1
544181 99544181 1001 86380 86390 1
544672 99544672 1001 86380 86390 1
544621 99544621 1001 86380 86390 1
544661 99544661 1001 86380 86390 1
544599 99544599 1001 86380 86390 1
544603 99544603 1001 86380 86390 1
401246 679 1001 61740 64557 1
418051 883 1001 47940 52197 1
512222 1045 1002 56167 61312 1
523155 792 1002 31351 40616 1
523342 966 1002 59926 62114 1
523405 822 1001 66980 67280 1
537465 850 1001 40158 40458 1
534514 1031 1002 56194 58906 1
400065 99400065 1001 86380 86390 1
400213 99400213 1001 86380 86390 1
400292 99400292 1001 86380 86390 1
400394 99400394 1001 86380 86390 1
400519 99400519 1001 86380 86390 1
400679 99400679 1001 86380 86390 1
400673 99400673 1001 86380 86390 1
400727 99400727 1001 86380 86390 1
400868 99400868 1001 86380 86390 1
400908 99400908 1001 86380 86390 1
400975 99400975 1001 86380 86390 1
401185 99401185 1001 86380 86390 1
401538 99401538 1001 86380 86390 1
402002 99402002 1001 86380 86390 1
402128 99402128 1001 86380 86390 1
402234 99402234 1001 86380 86390 1
402498 99402498 1001 86380 86390 1
402845 99402845 1001 86380 86390 1
402946 99402946 1001 86380 86390 1
403155 99403155 1001 86380 86390 1
403179 99403179 1001 86380 86390 1
403288 99403288 1001 86380 86390 1
403457 99403457 1001 86380 86390 1
403614 99403614 1001 86380 86390 1
403806 99403806 1001 86380 86390 1
403862 99403862 1001 86380 86390 1
403871 99403871 1001 86380 86390 1
404211 99404211 1001 86380 86390 1
404480 99404480 1001 86380 86390 1
404641 99404641 1001 86380 86390 1
404835 99404835 1001 86380 86390 1
404847 99404847 1001 86380 86390 1
404878 99404878 1001 86380 86390 1
404991 99404991 1001 86380 86390 1
405208 99405208 1001 86380 86390 1
405146 99405146 1001 86380 86390 1
405257 99405257 1001 86380 86390 1
405729 99405729 1001 86380 86390 1
405978 99405978 1001 86380 86390 1
406030 99406030 1001 86380 86390 1
406287 99406287 1001 86380 86390 1
406416 99406416 1001 86380 86390 1
406417 99406417 1001 86380 86390 1
406650 99406650 1001 86380 86390 1
406857 99406857 1001 86380 86390 1
406887 99406887 1001 86380 86390 1
406841 99406841 1001 86380 86390 1
407046 99407046 1001 86380 86390 1
407175 99407175 1001 86380 86390 1
407229 99407229 1001 86380 86390 1
407336 99407336 1001 86380 86390 1
407281 99407281 1001 86380 86390 1
407415 99407415 1001 86380 86390 1
407535 99407535 1001 86380 86390 1
407838 99407838 1001 86380 86390 1
407976 99407976 1001 86380 86390 1
408002 99408002 1001 86380 86390 1
408167 99408167 1001 86380 86390 1
408269 99408269 1001 86380 86390 1
408589 99408589 1001 86380 86390 1
408556 99408556 1001 86380 86390 1
408706 99408706 1001 86380 86390 1
408714 99408714 1001 86380 86390 1
408775 99408775 1001 86380 86390 1
408849 99408849 1001 86380 86390 1
409252 99409252 1001 86380 86390 1
409243 99409243 1001 86380 86390 1
409364 99409364 1001 86380 86390 1
409563 99409563 1001 86380 86390 1
409547 99409547 1001 86380 86390 1
409577 99409577 1001 86380 86390 1
409674 99409674 1001 86380 86390 1
409728 99409728 1001 86380 86390 1
409778 99409778 1001 86380 86390 1
409787 99409787 1001 86380 86390 1
409939 99409939 1001 86380 86390 1
410108 99410108 1001 86380 86390 1
410141 99410141 1001 86380 86390 1
410390 99410390 1001 86380 86390 1
411084 99411084 1001 86380 86390 1
411089 99411089 1001 86380 86390 1
411116 99411116 1001 86380 86390 1
411323 99411323 1001 86380 86390 1
411379 99411379 1001 86380 86390 1
411458 99411458 1001 86380 86390 1
411482 99411482 1001 86380 86390 1
411436 99411436 1001 86380 86390 1
411517 99411517 1001 86380 86390 1
411503 99411503 1001 86380 86390 1
411536 99411536 1001 86380 86390 1
411824 99411824 1001 86380 86390 1
411950 99411950 1001 86380 86390 1
411949 99411949 1001 86380 86390 1
411931 99411931 1001 86380 86390 1
412088 99412088 1001 86380 86390 1
412104 99412104 1001 86380 86390 1
412295 99412295 1001 86380 86390 1
412287 99412287 1001 86380 86390 1
413636 99413636 1001 86380 86390 1
413239 99413239 1001 86380 86390 1
413142 99413142 1001 86380 86390 1
413077 99413077 1001 86380 86390 1
413105 99413105 1001 86380 86390 1
412822 99412822 1001 86380 86390 1
412529 99412529 1001 86380 86390 1
412624 99412624 1001 86380 86390 1
412600 99412600 1001 86380 86390 1
412707 99412707 1001 86380 86390 1
414036 99414036 1001 86380 86390 1
413806 99413806 1001 86380 86390 1
413751 99413751 1001 86380 86390 1
414972 99414972 1001 86380 86390 1
415061 99415061 1001 86380 86390 1
415105 99415105 1001 86380 86390 1
414989 99414989 1001 86380 86390 1
415207 99415207 1001 86380 86390 1
414664 99414664 1001 86380 86390 1
414665 99414665 1001 86380 86390 1
414523 99414523 1001 86380 86390 1
414833 99414833 1001 86380 86390 1
414144 99414144 1001 86380 86390 1
414196 99414196 1001 86380 86390 1
415541 99415541 1001 86380 86390 1
415641 99415641 1001 86380 86390 1
416622 99416622 1001 86380 86390 1
416980 99416980 1001 86380 86390 1
416825 99416825 1001 86380 86390 1
416225 99416225 1001 86380 86390 1
416085 99416085 1001 86380 86390 1
416008 99416008 1001 86380 86390 1
416038 99416038 1001 86380 86390 1
416040 99416040 1001 86380 86390 1
415973 99415973 1001 86380 86390 1
417094 99417094 1001 86380 86390 1
417274 99417274 1001 86380 86390 1
417085 99417085 1001 86380 86390 1
417156 99417156 1001 86380 86390 1
417514 99417514 1001 86380 86390 1
418735 99418735 1001 86380 86390 1
418747 99418747 1001 86380 86390 1
418491 99418491 1001 86380 86390 1
418379 99418379 1001 86380 86390 1
418273 99418273 1001 86380 86390 1
417917 99417917 1001 86380 86390 1
417673 99417673 1001 86380 86390 1
417814 99417814 1001 86380 86390 1
417887 99417887 1001 86380 86390 1
418906 99418906 1001 86380 86390 1
419193 99419193 1001 86380 86390 1
419202 99419202 1001 86380 86390 1
418819 99418819 1001 86380 86390 1
420409 99420409 1001 86380 86390 1
420318 99420318 1001 86380 86390 1
419449 99419449 1001 86380 86390 1
419268 99419268 1001 86380 86390 1
419406 99419406 1001 86380 86390 1
419458 99419458 1001 86380 86390 1
419583 99419583 1001 86380 86390 1
420603 99420603 1001 86380 86390 1
422043 99422043 1001 86380 86390 1
421876 99421876 1001 86380 86390 1
421953 99421953 1001 86380 86390 1
421856 99421856 1001 86380 86390 1
421810 99421810 1001 86380 86390 1
421577 99421577 1001 86380 86390 1
421529 99421529 1001 86380 86390 1
421534 99421534 1001 86380 86390 1
421008 99421008 1001 86380 86390 1
421092 99421092 1001 86380 86390 1
422179 99422179 1001 86380 86390 1
422378 99422378 1001 86380 86390 1
422397 99422397 1001 86380 86390 1
422433 99422433 1001 86380 86390 1
423692 99423692 1001 86380 86390 1
423317 99423317 1001 86380 86390 1
423107 99423107 1001 86380 86390 1
423074 99423074 1001 86380 86390 1
423297 99423297 1001 86380 86390 1
422747 99422747 1001 86380 86390 1
422806 99422806 1001 86380 86390 1
422640 99422640 1001 86380 86390 1
422930 99422930 1001 86380 86390 1
422618 99422618 1001 86380 86390 1
424038 99424038 1001 86380 86390 1
423848 99423848 1001 86380 86390 1
423873 99423873 1001 86380 86390 1
425080 99425080 1001 86380 86390 1
425268 99425268 1001 86380 86390 1
425043 99425043 1001 86380 86390 1
424646 99424646 1001 86380 86390 1
425002 99425002 1001 86380 86390 1
424562 99424562 1001 86380 86390 1
425690 99425690 1001 86380 86390 1
425797 99425797 1001 86380 86390 1
425388 99425388 1001 86380 86390 1
426743 99426743 1001 86380 86390 1
427055 99427055 1001 86380 86390 1
426934 99426934 1001 86380 86390 1
426839 99426839 1001 86380 86390 1
426675 99426675 1001 86380 86390 1
426186 99426186 1001 86380 86390 1
426069 99426069 1001 86380 86390 1
426196 99426196 1001 86380 86390 1
426174 99426174 1001 86380 86390 1
425954 99425954 1001 86380 86390 1
427172 99427172 1001 86380 86390 1
427208 99427208 1001 86380 86390 1
427521 99427521 1001 86380 86390 1
427157 99427157 1001 86380 86390 1
427340 99427340 1001 86380 86390 1
428665 99428665 1001 86380 86390 1
428519 99428519 1001 86380 86390 1
428690 99428690 1001 86380 86390 1
428508 99428508 1001 86380 86390 1
428380 99428380 1001 86380 86390 1
428359 99428359 1001 86380 86390 1
428419 99428419 1001 86380 86390 1
428039 99428039 1001 86380 86390 1
428321 99428321 1001 86380 86390 1
428142 99428142 1001 86380 86390 1
427924 99427924 1001 86380 86390 1
428132 99428132 1001 86380 86390 1
428177 99428177 1001 86380 86390 1
428275 99428275 1001 86380 86390 1
427554 99427554 1001 86380 86390 1
427695 99427695 1001 86380 86390 1
428761 99428761 1001 86380 86390 1
428949 99428949 1001 86380 86390 1
428772 99428772 1001 86380 86390 1
428750 99428750 1001 86380 86390 1
429012 99429012 1001 86380 86390 1
429857 99429857 1001 86380 86390 1
429674 99429674 1001 86380 86390 1
429868 99429868 1001 86380 86390 1
429239 99429239 1001 86380 86390 1
430527 99430527 1001 86380 86390 1
432054 99432054 1001 86380 86390 1
431769 99431769 1001 86380 86390 1
431889 99431889 1001 86380 86390 1
431678 99431678 1001 86380 86390 1
431680 99431680 1001 86380 86390 1
431784 99431784 1001 86380 86390 1
431528 99431528 1001 86380 86390 1
431316 99431316 1001 86380 86390 1
430890 99430890 1001 86380 86390 1
431062 99431062 1001 86380 86390 1
430923 99430923 1001 86380 86390 1
431245 99431245 1001 86380 86390 1
431199 99431199 1001 86380 86390 1
432467 99432467 1001 86380 86390 1
432427 99432427 1001 86380 86390 1
433640 99433640 1001 86380 86390 1
433419 99433419 1001 86380 86390 1
433537 99433537 1001 86380 86390 1
433405 99433405 1001 86380 86390 1
433454 99433454 1001 86380 86390 1
432956 99432956 1001 86380 86390 1
433007 99433007 1001 86380 86390 1
433235 99433235 1001 86380 86390 1
433967 99433967 1001 86380 86390 1
434092 99434092 1001 86380 86390 1
433897 99433897 1001 86380 86390 1
434100 99434100 1001 86380 86390 1
434011 99434011 1001 86380 86390 1
434052 99434052 1001 86380 86390 1
435374 99435374 1001 86380 86390 1
434703 99434703 1001 86380 86390 1
434658 99434658 1001 86380 86390 1
434647 99434647 1001 86380 86390 1
434991 99434991 1001 86380 86390 1
434544 99434544 1001 86380 86390 1
434280 99434280 1001 86380 86390 1
434580 99434580 1001 86380 86390 1
435709 99435709 1001 86380 86390 1
435658 99435658 1001 86380 86390 1
435532 99435532 1001 86380 86390 1
435636 99435636 1001 86380 86390 1
436951 99436951 1001 86380 86390 1
437006 99437006 1001 86380 86390 1
436970 99436970 1001 86380 86390 1
436449 99436449 1001 86380 86390 1
436677 99436677 1001 86380 86390 1
436292 99436292 1001 86380 86390 1
435930 99435930 1001 86380 86390 1
436246 99436246 1001 86380 86390 1
436122 99436122 1001 86380 86390 1
437188 99437188 1001 86380 86390 1
300667 99300667 1001 86380 86390 1
300661 99300661 1001 86380 86390 1
300319 99300319 1001 86380 86390 1
300449 99300449 1001 86380 86390 1
300373 99300373 1001 86380 86390 1
300374 99300374 1001 86380 86390 1
300443 99300443 1001 86380 86390 1
300316 99300316 1001 86380 86390 1
300293 99300293 1001 86380 86390 1
300208 99300208 1001 86380 86390 1
300857 99300857 1001 86380 86390 1
301400 99301400 1001 86380 86390 1
301442 99301442 1001 86380 86390 1
301535 99301535 1001 86380 86390 1
301172 99301172 1001 86380 86390 1
301161 99301161 1001 86380 86390 1
301335 99301335 1001 86380 86390 1
301034 99301034 1001 86380 86390 1
301670 99301670 1001 86380 86390 1
301673 99301673 1001 86380 86390 1
301674 99301674 1001 86380 86390 1
301740 99301740 1001 86380 86390 1
301589 99301589 1001 86380 86390 1
302317 99302317 1001 86380 86390 1
302301 99302301 1001 86380 86390 1
301986 99301986 1001 86380 86390 1
302014 99302014 1001 86380 86390 1
302019 99302019 1001 86380 86390 1
301839 99301839 1001 86380 86390 1
301918 99301918 1001 86380 86390 1
302565 99302565 1001 86380 86390 1
302518 99302518 1001 86380 86390 1
302401 99302401 1001 86380 86390 1
302558 99302558 1001 86380 86390 1
303093 99303093 1001 86380 86390 1
303044 99303044 1001 86380 86390 1
302937 99302937 1001 86380 86390 1
303362 99303362 1001 86380 86390 1
303401 99303401 1001 86380 86390 1
303880 99303880 1001 86380 86390 1
303851 99303851 1001 86380 86390 1
303904 99303904 1001 86380 86390 1
303638 99303638 1001 86380 86390 1
303678 99303678 1001 86380 86390 1
303598 99303598 1001 86380 86390 1
303588 99303588 1001 86380 86390 1
304168 99304168 1001 86380 86390 1
304065 99304065 1001 86380 86390 1
304222 99304222 1001 86380 86390 1
304146 99304146 1001 86380 86390 1
304172 99304172 1001 86380 86390 1
304738 99304738 1001 86380 86390 1
304468 99304468 1001 86380 86390 1
304586 99304586 1001 86380 86390 1
304650 99304650 1001 86380 86390 1
304651 99304651 1001 86380 86390 1
304510 99304510 1001 86380 86390 1
304399 99304399 1001 86380 86390 1
304401 99304401 1001 86380 86390 1
305038 99305038 1001 86380 86390 1
304874 99304874 1001 86380 86390 1
305685 99305685 1001 86380 86390 1
305584 99305584 1001 86380 86390 1
305636 99305636 1001 86380 86390 1
305625 99305625 1001 86380 86390 1
305641 99305641 1001 86380 86390 1
305579 99305579 1001 86380 86390 1
305504 99305504 1001 86380 86390 1
305376 99305376 1001 86380 86390 1
305316 99305316 1001 86380 86390 1
305295 99305295 1001 86380 86390 1
305144 99305144 1001 86380 86390 1
305172 99305172 1001 86380 86390 1
500052 99500052 1001 86380 86390 1
500080 99500080 1001 86380 86390 1
500146 99500146 1001 86380 86390 1
500031 99500031 1001 86380 86390 1
500779 99500779 1001 86380 86390 1
500782 99500782 1001 86380 86390 1
500702 99500702 1001 86380 86390 1
500797 99500797 1001 86380 86390 1
500561 99500561 1001 86380 86390 1
500510 99500510 1001 86380 86390 1
500446 99500446 1001 86380 86390 1
500502 99500502 1001 86380 86390 1
500391 99500391 1001 86380 86390 1
500238 99500238 1001 86380 86390 1
500953 99500953 1001 86380 86390 1
501008 99501008 1001 86380 86390 1
501009 99501009 1001 86380 86390 1
500873 99500873 1001 86380 86390 1
501515 99501515 1001 86380 86390 1
501490 99501490 1001 86380 86390 1
501571 99501571 1001 86380 86390 1
501691 99501691 1001 86380 86390 1
501823 99501823 1001 86380 86390 1
502337 99502337 1001 86380 86390 1
502365 99502365 1001 86380 86390 1
502414 99502414 1001 86380 86390 1
502219 99502219 1001 86380 86390 1
502065 99502065 1001 86380 86390 1
501847 99501847 1001 86380 86390 1
502579 99502579 1001 86380 86390 1
502582 99502582 1001 86380 86390 1
502649 99502649 1001 86380 86390 1
502563 99502563 1001 86380 86390 1
503276 99503276 1001 86380 86390 1
503016 99503016 1001 86380 86390 1
502813 99502813 1001 86380 86390 1
502738 99502738 1001 86380 86390 1
502805 99502805 1001 86380 86390 1
502744 99502744 1001 86380 86390 1
502696 99502696 1001 86380 86390 1
503367 99503367 1001 86380 86390 1
503335 99503335 1001 86380 86390 1
503427 99503427 1001 86380 86390 1
503377 99503377 1001 86380 86390 1
503968 99503968 1001 86380 86390 1
503945 99503945 1001 86380 86390 1
504025 99504025 1001 86380 86390 1
503888 99503888 1001 86380 86390 1
503563 99503563 1001 86380 86390 1
503680 99503680 1001 86380 86390 1
503552 99503552 1001 86380 86390 1
503644 99503644 1001 86380 86390 1
504264 99504264 1001 86380 86390 1
504214 99504214 1001 86380 86390 1
504126 99504126 1001 86380 86390 1
504139 99504139 1001 86380 86390 1
504941 99504941 1001 86380 86390 1
504539 99504539 1001 86380 86390 1
504376 99504376 1001 86380 86390 1
504404 99504404 1001 86380 86390 1
504445 99504445 1001 86380 86390 1
504344 99504344 1001 86380 86390 1
504332 99504332 1001 86380 86390 1
504348 99504348 1001 86380 86390 1
505671 99505671 1001 86380 86390 1
505594 99505594 1001 86380 86390 1
505766 99505766 1001 86380 86390 1
505438 99505438 1001 86380 86390 1
505188 99505188 1001 86380 86390 1
505262 99505262 1001 86380 86390 1
505172 99505172 1001 86380 86390 1
505819 99505819 1001 86380 86390 1
505964 99505964 1001 86380 86390 1
505850 99505850 1001 86380 86390 1
506461 99506461 1001 86380 86390 1
506326 99506326 1001 86380 86390 1
506202 99506202 1001 86380 86390 1
506034 99506034 1001 86380 86390 1
506775 99506775 1001 86380 86390 1
506636 99506636 1001 86380 86390 1
506617 99506617 1001 86380 86390 1
507244 99507244 1001 86380 86390 1
507315 99507315 1001 86380 86390 1
507087 99507087 1001 86380 86390 1
507217 99507217 1001 86380 86390 1
507192 99507192 1001 86380 86390 1
507208 99507208 1001 86380 86390 1
507210 99507210 1001 86380 86390 1
506870 99506870 1001 86380 86390 1
506981 99506981 1001 86380 86390 1
507550 99507550 1001 86380 86390 1
507490 99507490 1001 86380 86390 1
507517 99507517 1001 86380 86390 1
507556 99507556 1001 86380 86390 1
507585 99507585 1001 86380 86390 1
508120 99508120 1001 86380 86390 1
508220 99508220 1001 86380 86390 1
508074 99508074 1001 86380 86390 1
508114 99508114 1001 86380 86390 1
508005 99508005 1001 86380 86390 1
507971 99507971 1001 86380 86390 1
507975 99507975 1001 86380 86390 1
507988 99507988 1001 86380 86390 1
508040 99508040 1001 86380 86390 1
508042 99508042 1001 86380 86390 1
507655 99507655 1001 86380 86390 1
507750 99507750 1001 86380 86390 1
507751 99507751 1001 86380 86390 1
508453 99508453 1001 86380 86390 1
508443 99508443 1001 86380 86390 1
509013 99509013 1001 86380 86390 1
509028 99509028 1001 86380 86390 1
508900 99508900 1001 86380 86390 1
508956 99508956 1001 86380 86390 1
509067 99509067 1001 86380 86390 1
509024 99509024 1001 86380 86390 1
508752 99508752 1001 86380 86390 1
508848 99508848 1001 86380 86390 1
508836 99508836 1001 86380 86390 1
508713 99508713 1001 86380 86390 1
508573 99508573 1001 86380 86390 1
508604 99508604 1001 86380 86390 1
508488 99508488 1001 86380 86390 1
509168 99509168 1001 86380 86390 1
509223 99509223 1001 86380 86390 1
509900 99509900 1001 86380 86390 1
509749 99509749 1001 86380 86390 1
509817 99509817 1001 86380 86390 1
509877 99509877 1001 86380 86390 1
509645 99509645 1001 86380 86390 1
509347 99509347 1001 86380 86390 1
509364 99509364 1001 86380 86390 1
509431 99509431 1001 86380 86390 1
509457 99509457 1001 86380 86390 1
509406 99509406 1001 86380 86390 1
509331 99509331 1001 86380 86390 1
509986 99509986 1001 86380 86390 1
510572 99510572 1001 86380 86390 1
510663 99510663 1001 86380 86390 1
510724 99510724 1001 86380 86390 1
510599 99510599 1001 86380 86390 1
510597 99510597 1001 86380 86390 1
510419 99510419 1001 86380 86390 1
510510 99510510 1001 86380 86390 1
510382 99510382 1001 86380 86390 1
510411 99510411 1001 86380 86390 1
510476 99510476 1001 86380 86390 1
510365 99510365 1001 86380 86390 1
510279 99510279 1001 86380 86390 1
510202 99510202 1001 86380 86390 1
510907 99510907 1001 86380 86390 1
510757 99510757 1001 86380 86390 1
510783 99510783 1001 86380 86390 1
511525 99511525 1001 86380 86390 1
511394 99511394 1001 86380 86390 1
511422 99511422 1001 86380 86390 1
511199 99511199 1001 86380 86390 1
511071 99511071 1001 86380 86390 1
511123 99511123 1001 86380 86390 1
511682 99511682 1001 86380 86390 1
511701 99511701 1001 86380 86390 1
511676 99511676 1001 86380 86390 1
512190 99512190 1001 86380 86390 1
512356 99512356 1001 86380 86390 1
512183 99512183 1001 86380 86390 1
512262 99512262 1001 86380 86390 1
512096 99512096 1001 86380 86390 1
512122 99512122 1001 86380 86390 1
512045 99512045 1001 86380 86390 1
512113 99512113 1001 86380 86390 1
511760 99511760 1001 86380 86390 1
511903 99511903 1001 86380 86390 1
512400 99512400 1001 86380 86390 1
513205 99513205 1001 86380 86390 1
513134 99513134 1001 86380 86390 1
513009 99513009 1001 86380 86390 1
512818 99512818 1001 86380 86390 1
512962 99512962 1001 86380 86390 1
512862 99512862 1001 86380 86390 1
512797 99512797 1001 86380 86390 1
512928 99512928 1001 86380 86390 1
512930 99512930 1001 86380 86390 1
512934 99512934 1001 86380 86390 1
512715 99512715 1001 86380 86390 1
512784 99512784 1001 86380 86390 1
512723 99512723 1001 86380 86390 1
512737 99512737 1001 86380 86390 1
513215 99513215 1001 86380 86390 1
513353 99513353 1001 86380 86390 1
513302 99513302 1001 86380 86390 1
514031 99514031 1001 86380 86390 1
513698 99513698 1001 86380 86390 1
513633 99513633 1001 86380 86390 1
513779 99513779 1001 86380 86390 1
513809 99513809 1001 86380 86390 1
513511 99513511 1001 86380 86390 1
513526 99513526 1001 86380 86390 1
514145 99514145 1001 86380 86390 1
514163 99514163 1001 86380 86390 1
514099 99514099 1001 86380 86390 1
514034 99514034 1001 86380 86390 1
514781 99514781 1001 86380 86390 1
514655 99514655 1001 86380 86390 1
514578 99514578 1001 86380 86390 1
514572 99514572 1001 86380 86390 1
514316 99514316 1001 86380 86390 1
514304 99514304 1001 86380 86390 1
514308 99514308 1001 86380 86390 1
515049 99515049 1001 86380 86390 1
514867 99514867 1001 86380 86390 1
514901 99514901 1001 86380 86390 1
514914 99514914 1001 86380 86390 1
515044 99515044 1001 86380 86390 1
514876 99514876 1001 86380 86390 1
515621 99515621 1001 86380 86390 1
515480 99515480 1001 86380 86390 1
515616 99515616 1001 86380 86390 1
515644 99515644 1001 86380 86390 1
515340 99515340 1001 86380 86390 1
515366 99515366 1001 86380 86390 1
515318 99515318 1001 86380 86390 1
515092 99515092 1001 86380 86390 1
515079 99515079 1001 86380 86390 1
515268 99515268 1001 86380 86390 1
515074 99515074 1001 86380 86390 1
515807 99515807 1001 86380 86390 1
515744 99515744 1001 86380 86390 1
516464 99516464 1001 86380 86390 1
516362 99516362 1001 86380 86390 1
516278 99516278 1001 86380 86390 1
516151 99516151 1001 86380 86390 1
516231 99516231 1001 86380 86390 1
516271 99516271 1001 86380 86390 1
516233 99516233 1001 86380 86390 1
516224 99516224 1001 86380 86390 1
516007 99516007 1001 86380 86390 1
516020 99516020 1001 86380 86390 1
515926 99515926 1001 86380 86390 1
516588 99516588 1001 86380 86390 1
516602 99516602 1001 86380 86390 1
516526 99516526 1001 86380 86390 1
516660 99516660 1001 86380 86390 1
516532 99516532 1001 86380 86390 1
517235 99517235 1001 86380 86390 1
517184 99517184 1001 86380 86390 1
517266 99517266 1001 86380 86390 1
517151 99517151 1001 86380 86390 1
517177 99517177 1001 86380 86390 1
517244 99517244 1001 86380 86390 1
516774 99516774 1001 86380 86390 1
516866 99516866 1001 86380 86390 1
516905 99516905 1001 86380 86390 1
517492 99517492 1001 86380 86390 1
517350 99517350 1001 86380 86390 1
517365 99517365 1001 86380 86390 1
517406 99517406 1001 86380 86390 1
518116 99518116 1001 86380 86390 1
518152 99518152 1001 86380 86390 1
517866 99517866 1001 86380 86390 1
517879 99517879 1001 86380 86390 1
517842 99517842 1001 86380 86390 1
517835 99517835 1001 86380 86390 1
517863 99517863 1001 86380 86390 1
517594 99517594 1001 86380 86390 1
517633 99517633 1001 86380 86390 1
517582 99517582 1001 86380 86390 1
517559 99517559 1001 86380 86390 1
517624 99517624 1001 86380 86390 1
517551 99517551 1001 86380 86390 1
518341 99518341 1001 86380 86390 1
518238 99518238 1001 86380 86390 1
518239 99518239 1001 86380 86390 1
518356 99518356 1001 86380 86390 1
518348 99518348 1001 86380 86390 1
518326 99518326 1001 86380 86390 1
518913 99518913 1001 86380 86390 1
518935 99518935 1001 86380 86390 1
518983 99518983 1001 86380 86390 1
518774 99518774 1001 86380 86390 1
518698 99518698 1001 86380 86390 1
518765 99518765 1001 86380 86390 1
518564 99518564 1001 86380 86390 1
518416 99518416 1001 86380 86390 1
519121 99519121 1001 86380 86390 1
519160 99519160 1001 86380 86390 1
519109 99519109 1001 86380 86390 1
519137 99519137 1001 86380 86390 1
519742 99519742 1001 86380 86390 1
519626 99519626 1001 86380 86390 1
519666 99519666 1001 86380 86390 1
519744 99519744 1001 86380 86390 1
519616 99519616 1001 86380 86390 1
519723 99519723 1001 86380 86390 1
519467 99519467 1001 86380 86390 1
519403 99519403 1001 86380 86390 1
519559 99519559 1001 86380 86390 1
519503 99519503 1001 86380 86390 1
519478 99519478 1001 86380 86390 1
519426 99519426 1001 86380 86390 1
519236 99519236 1001 86380 86390 1
519319 99519319 1001 86380 86390 1
519281 99519281 1001 86380 86390 1
520018 99520018 1001 86380 86390 1
519920 99519920 1001 86380 86390 1
519873 99519873 1001 86380 86390 1
520505 99520505 1001 86380 86390 1
520396 99520396 1001 86380 86390 1
520362 99520362 1001 86380 86390 1
520245 99520245 1001 86380 86390 1
520363 99520363 1001 86380 86390 1
520084 99520084 1001 86380 86390 1
520163 99520163 1001 86380 86390 1
520048 99520048 1001 86380 86390 1
520153 99520153 1001 86380 86390 1
520824 99520824 1001 86380 86390 1
520751 99520751 1001 86380 86390 1
520779 99520779 1001 86380 86390 1
521275 99521275 1001 86380 86390 1
521328 99521328 1001 86380 86390 1
521354 99521354 1001 86380 86390 1
521291 99521291 1001 86380 86390 1
521150 99521150 1001 86380 86390 1
521663 99521663 1001 86380 86390 1
521509 99521509 1001 86380 86390 1
521561 99521561 1001 86380 86390 1
521666 99521666 1001 86380 86390 1
521603 99521603 1001 86380 86390 1
521592 99521592 1001 86380 86390 1
521605 99521605 1001 86380 86390 1
522274 99522274 1001 86380 86390 1
521893 99521893 1001 86380 86390 1
521961 99521961 1001 86380 86390 1
521990 99521990 1001 86380 86390 1
521710 99521710 1001 86380 86390 1
521842 99521842 1001 86380 86390 1
521872 99521872 1001 86380 86390 1
521774 99521774 1001 86380 86390 1
522359 99522359 1001 86380 86390 1
522322 99522322 1001 86380 86390 1
522954 99522954 1001 86380 86390 1
522969 99522969 1001 86380 86390 1
522822 99522822 1001 86380 86390 1
522707 99522707 1001 86380 86390 1
522712 99522712 1001 86380 86390 1
522676 99522676 1001 86380 86390 1
523130 99523130 1001 86380 86390 1
523248 99523248 1001 86380 86390 1
523289 99523289 1001 86380 86390 1
523943 99523943 1001 86380 86390 1
523857 99523857 1001 86380 86390 1
523781 99523781 1001 86380 86390 1
523898 99523898 1001 86380 86390 1
523750 99523750 1001 86380 86390 1
523639 99523639 1001 86380 86390 1
523552 99523552 1001 86380 86390 1
523697 99523697 1001 86380 86390 1
523659 99523659 1001 86380 86390 1
523621 99523621 1001 86380 86390 1
523583 99523583 1001 86380 86390 1
523401 99523401 1001 86380 86390 1
523494 99523494 1001 86380 86390 1
523523 99523523 1001 86380 86390 1
523512 99523512 1001 86380 86390 1
523332 99523332 1001 86380 86390 1
523503 99523503 1001 86380 86390 1
524123 99524123 1001 86380 86390 1
524072 99524072 1001 86380 86390 1
524011 99524011 1001 86380 86390 1
524065 99524065 1001 86380 86390 1
523951 99523951 1001 86380 86390 1
523953 99523953 1001 86380 86390 1
524695 99524695 1001 86380 86390 1
524672 99524672 1001 86380 86390 1
524701 99524701 1001 86380 86390 1
524362 99524362 1001 86380 86390 1
524434 99524434 1001 86380 86390 1
524382 99524382 1001 86380 86390 1
524216 99524216 1001 86380 86390 1
524223 99524223 1001 86380 86390 1
524303 99524303 1001 86380 86390 1
524788 99524788 1001 86380 86390 1
525563 99525563 1001 86380 86390 1
525450 99525450 1001 86380 86390 1
525233 99525233 1001 86380 86390 1
525764 99525764 1001 86380 86390 1
525772 99525772 1001 86380 86390 1
526386 99526386 1001 86380 86390 1
526349 99526349 1001 86380 86390 1
526300 99526300 1001 86380 86390 1
526313 99526313 1001 86380 86390 1
526352 99526352 1001 86380 86390 1
526356 99526356 1001 86380 86390 1
526049 99526049 1001 86380 86390 1
526023 99526023 1001 86380 86390 1
526027 99526027 1001 86380 86390 1
526136 99526136 1001 86380 86390 1
526019 99526019 1001 86380 86390 1
525936 99525936 1001 86380 86390 1
525808 99525808 1001 86380 86390 1
526547 99526547 1001 86380 86390 1
527207 99527207 1001 86380 86390 1
527105 99527105 1001 86380 86390 1
526765 99526765 1001 86380 86390 1
527285 99527285 1001 86380 86390 1
527352 99527352 1001 86380 86390 1
527432 99527432 1001 86380 86390 1
527384 99527384 1001 86380 86390 1
528012 99528012 1001 86380 86390 1
527965 99527965 1001 86380 86390 1
528055 99528055 1001 86380 86390 1
527944 99527944 1001 86380 86390 1
527807 99527807 1001 86380 86390 1
527730 99527730 1001 86380 86390 1
527573 99527573 1001 86380 86390 1
527613 99527613 1001 86380 86390 1
527575 99527575 1001 86380 86390 1
527629 99527629 1001 86380 86390 1
527514 99527514 1001 86380 86390 1
527647 99527647 1001 86380 86390 1
528153 99528153 1001 86380 86390 1
528235 99528235 1001 86380 86390 1
528264 99528264 1001 86380 86390 1
528148 99528148 1001 86380 86390 1
528123 99528123 1001 86380 86390 1
528788 99528788 1001 86380 86390 1
528768 99528768 1001 86380 86390 1
528730 99528730 1001 86380 86390 1
528743 99528743 1001 86380 86390 1
528893 99528893 1001 86380 86390 1
528672 99528672 1001 86380 86390 1
528506 99528506 1001 86380 86390 1
528469 99528469 1001 86380 86390 1
528457 99528457 1001 86380 86390 1
529604 99529604 1001 86380 86390 1
529714 99529714 1001 86380 86390 1
529689 99529689 1001 86380 86390 1
529408 99529408 1001 86380 86390 1
529347 99529347 1001 86380 86390 1
529505 99529505 1001 86380 86390 1
529366 99529366 1001 86380 86390 1
529249 99529249 1001 86380 86390 1
529173 99529173 1001 86380 86390 1
529165 99529165 1001 86380 86390 1
529232 99529232 1001 86380 86390 1
529128 99529128 1001 86380 86390 1
529854 99529854 1001 86380 86390 1
529843 99529843 1001 86380 86390 1
529831 99529831 1001 86380 86390 1
529793 99529793 1001 86380 86390 1
530547 99530547 1001 86380 86390 1
530169 99530169 1001 86380 86390 1
530189 99530189 1001 86380 86390 1
529949 99529949 1001 86380 86390 1
530118 99530118 1001 86380 86390 1
529951 99529951 1001 86380 86390 1
530722 99530722 1001 86380 86390 1
531184 99531184 1001 86380 86390 1
531339 99531339 1001 86380 86390 1
531060 99531060 1001 86380 86390 1
531114 99531114 1001 86380 86390 1
531172 99531172 1001 86380 86390 1
531017 99531017 1001 86380 86390 1
531480 99531480 1001 86380 86390 1
531523 99531523 1001 86380 86390 1
531448 99531448 1001 86380 86390 1
532029 99532029 1001 86380 86390 1
532147 99532147 1001 86380 86390 1
531860 99531860 1001 86380 86390 1
531796 99531796 1001 86380 86390 1
531978 99531978 1001 86380 86390 1
531943 99531943 1001 86380 86390 1
531854 99531854 1001 86380 86390 1
531867 99531867 1001 86380 86390 1
531935 99531935 1001 86380 86390 1
531730 99531730 1001 86380 86390 1
531758 99531758 1001 86380 86390 1
531616 99531616 1001 86380 86390 1
531631 99531631 1001 86380 86390 1
531735 99531735 1001 86380 86390 1
532389 99532389 1001 86380 86390 1
532943 99532943 1001 86380 86390 1
533026 99533026 1001 86380 86390 1
532744 99532744 1001 86380 86390 1
532667 99532667 1001 86380 86390 1
532681 99532681 1001 86380 86390 1
532708 99532708 1001 86380 86390 1
533152 99533152 1001 86380 86390 1
533127 99533127 1001 86380 86390 1
533233 99533233 1001 86380 86390 1
533143 99533143 1001 86380 86390 1
533221 99533221 1001 86380 86390 1
533170 99533170 1001 86380 86390 1
533666 99533666 1001 86380 86390 1
533676 99533676 1001 86380 86390 1
533471 99533471 1001 86380 86390 1
533524 99533524 1001 86380 86390 1
533517 99533517 1001 86380 86390 1
533560 99533560 1001 86380 86390 1
533509 99533509 1001 86380 86390 1
533613 99533613 1001 86380 86390 1
533371 99533371 1001 86380 86390 1
534056 99534056 1001 86380 86390 1
533994 99533994 1001 86380 86390 1
533931 99533931 1001 86380 86390 1
534486 99534486 1001 86380 86390 1
534499 99534499 1001 86380 86390 1
534676 99534676 1001 86380 86390 1
534568 99534568 1001 86380 86390 1
534457 99534457 1001 86380 86390 1
534188 99534188 1001 86380 86390 1
534268 99534268 1001 86380 86390 1
534877 99534877 1001 86380 86390 1
534834 99534834 1001 86380 86390 1
535464 99535464 1001 86380 86390 1
535400 99535400 1001 86380 86390 1
535489 99535489 1001 86380 86390 1
535407 99535407 1001 86380 86390 1
535184 99535184 1001 86380 86390 1
535106 99535106 1001 86380 86390 1
535006 99535006 1001 86380 86390 1
534957 99534957 1001 86380 86390 1
535005 99535005 1001 86380 86390 1
535595 99535595 1001 86380 86390 1
536248 99536248 1001 86380 86390 1
536266 99536266 1001 86380 86390 1
536326 99536326 1001 86380 86390 1
535964 99535964 1001 86380 86390 1
535960 99535960 1001 86380 86390 1
536025 99536025 1001 86380 86390 1
536078 99536078 1001 86380 86390 1
535846 99535846 1001 86380 86390 1
535821 99535821 1001 86380 86390 1
535837 99535837 1001 86380 86390 1
535734 99535734 1001 86380 86390 1
535762 99535762 1001 86380 86390 1
535843 99535843 1001 86380 86390 1
536413 99536413 1001 86380 86390 1
537114 99537114 1001 86380 86390 1
537103 99537103 1001 86380 86390 1
537120 99537120 1001 86380 86390 1
536979 99536979 1001 86380 86390 1
536829 99536829 1001 86380 86390 1
536832 99536832 1001 86380 86390 1
536924 99536924 1001 86380 86390 1
536917 99536917 1001 86380 86390 1
536718 99536718 1001 86380 86390 1
536579 99536579 1001 86380 86390 1
537359 99537359 1001 86380 86390 1
537191 99537191 1001 86380 86390 1
537205 99537205 1001 86380 86390 1
537348 99537348 1001 86380 86390 1
537285 99537285 1001 86380 86390 1
537313 99537313 1001 86380 86390 1
537301 99537301 1001 86380 86390 1
537809 99537809 1001 86380 86390 1
537822 99537822 1001 86380 86390 1
537988 99537988 1001 86380 86390 1
537788 99537788 1001 86380 86390 1
537628 99537628 1001 86380 86390 1
537514 99537514 1001 86380 86390 1
537424 99537424 1001 86380 86390 1
537441 99537441 1001 86380 86390 1
537507 99537507 1001 86380 86390 1
537390 99537390 1001 86380 86390 1
537404 99537404 1001 86380 86390 1
538081 99538081 1001 86380 86390 1
538094 99538094 1001 86380 86390 1
538147 99538147 1001 86380 86390 1
538097 99538097 1001 86380 86390 1
538164 99538164 1001 86380 86390 1
538613 99538613 1001 86380 86390 1
538680 99538680 1001 86380 86390 1
538630 99538630 1001 86380 86390 1
538801 99538801 1001 86380 86390 1
538774 99538774 1001 86380 86390 1
538474 99538474 1001 86380 86390 1
538593 99538593 1001 86380 86390 1
538284 99538284 1001 86380 86390 1
538890 99538890 1001 86380 86390 1
538865 99538865 1001 86380 86390 1
538403 99538403 1001 86380 86390 1
539010 99539010 1001 86380 86390 1
538998 99538998 1001 86380 86390 1
539474 99539474 1001 86380 86390 1
539441 99539441 1001 86380 86390 1
539468 99539468 1001 86380 86390 1
539469 99539469 1001 86380 86390 1
539345 99539345 1001 86380 86390 1
539308 99539308 1001 86380 86390 1
539334 99539334 1001 86380 86390 1
539311 99539311 1001 86380 86390 1
539192 99539192 1001 86380 86390 1
539781 99539781 1001 86380 86390 1
539653 99539653 1001 86380 86390 1
539802 99539802 1001 86380 86390 1
539728 99539728 1001 86380 86390 1
540310 99540310 1001 86380 86390 1
540350 99540350 1001 86380 86390 1
540225 99540225 1001 86380 86390 1
540177 99540177 1001 86380 86390 1
540074 99540074 1001 86380 86390 1
540143 99540143 1001 86380 86390 1
540053 99540053 1001 86380 86390 1
539859 99539859 1001 86380 86390 1
539879 99539879 1001 86380 86390 1
539946 99539946 1001 86380 86390 1
540025 99540025 1001 86380 86390 1
540626 99540626 1001 86380 86390 1
540562 99540562 1001 86380 86390 1
540616 99540616 1001 86380 86390 1
541274 99541274 1001 86380 86390 1
541286 99541286 1001 86380 86390 1
541076 99541076 1001 86380 86390 1
540805 99540805 1001 86380 86390 1
540784 99540784 1001 86380 86390 1
540826 99540826 1001 86380 86390 1
541368 99541368 1001 86380 86390 1
541446 99541446 1001 86380 86390 1
541358 99541358 1001 86380 86390 1
541477 99541477 1001 86380 86390 1
541491 99541491 1001 86380 86390 1
541362 99541362 1001 86380 86390 1
541401 99541401 1001 86380 86390 1
541812 99541812 1001 86380 86390 1
541813 99541813 1001 86380 86390 1
541827 99541827 1001 86380 86390 1
541738 99541738 1001 86380 86390 1
541845 99541845 1001 86380 86390 1
541835 99541835 1001 86380 86390 1
541525 99541525 1001 86380 86390 1
541706 99541706 1001 86380 86390 1
541642 99541642 1001 86380 86390 1
541636 99541636 1001 86380 86390 1
542160 99542160 1001 86380 86390 1
542912 99542912 1001 86380 86390 1
542756 99542756 1001 86380 86390 1
542861 99542861 1001 86380 86390 1
542630 99542630 1001 86380 86390 1
542633 99542633 1001 86380 86390 1
542483 99542483 1001 86380 86390 1
542342 99542342 1001 86380 86390 1
542410 99542410 1001 86380 86390 1
542361 99542361 1001 86380 86390 1
542531 99542531 1001 86380 86390 1
543137 99543137 1001 86380 86390 1
543102 99543102 1001 86380 86390 1
542952 99542952 1001 86380 86390 1
543697 99543697 1001 86380 86390 1
543540 99543540 1001 86380 86390 1
543548 99543548 1001 86380 86390 1
543358 99543358 1001 86380 86390 1
543222 99543222 1001 86380 86390 1
543312 99543312 1001 86380 86390 1
543355 99543355 1001 86380 86390 1
544547 99544547 1001 86380 86390 1
544432 99544432 1001 86380 86390 1
544442 99544442 1001 86380 86390 1
544044 99544044 1001 86380 86390 1
544046 99544046 1001 86380 86390 1
544078 99544078 1001 86380 86390 1
544662 99544662 1001 86380 86390 1
544691 99544691 1001 86380 86390 1
544720 99544720 1001 86380 86390 1
544644 99544644 1001 86380 86390 1
544709 99544709 1001 86380 86390 1
420084 218 1001 74220 75597 1
534569 864 1002 27209 30565 1
400039 99400039 1001 86380 86390 1
400180 99400180 1001 86380 86390 1
400343 99400343 1001 86380 86390 1
400460 99400460 1001 86380 86390 1
400568 99400568 1001 86380 86390 1
400863 99400863 1001 86380 86390 1
400946 99400946 1001 86380 86390 1
400988 99400988 1001 86380 86390 1
400966 99400966 1001 86380 86390 1
401255 99401255 1001 86380 86390 1
401332 99401332 1001 86380 86390 1
401358 99401358 1001 86380 86390 1
401449 99401449 1001 86380 86390 1
401532 99401532 1001 86380 86390 1
401519 99401519 1001 86380 86390 1
401625 99401625 1001 86380 86390 1
401831 99401831 1001 86380 86390 1
401991 99401991 1001 86380 86390 1
402137 99402137 1001 86380 86390 1
402155 99402155 1001 86380 86390 1
402273 99402273 1001 86380 86390 1
402373 99402373 1001 86380 86390 1
402410 99402410 1001 86380 86390 1
402539 99402539 1001 86380 86390 1
402590 99402590 1001 86380 86390 1
402751 99402751 1001 86380 86390 1
402971 99402971 1001 86380 86390 1
402916 99402916 1001 86380 86390 1
403033 99403033 1001 86380 86390 1
403035 99403035 1001 86380 86390 1
403551 99403551 1001 86380 86390 1
403581 99403581 1001 86380 86390 1
403617 99403617 1001 86380 86390 1
403607 99403607 1001 86380 86390 1
403924 99403924 1001 86380 86390 1
404015 99404015 1001 86380 86390 1
403966 99403966 1001 86380 86390 1
404053 99404053 1001 86380 86390 1
404077 99404077 1001 86380 86390 1
404231 99404231 1001 86380 86390 1
404458 99404458 1001 86380 86390 1
404459 99404459 1001 86380 86390 1
404610 99404610 1001 86380 86390 1
405050 99405050 1001 86380 86390 1
405236 99405236 1001 86380 86390 1
405460 99405460 1001 86380 86390 1
405535 99405535 1001 86380 86390 1
405552 99405552 1001 86380 86390 1
405587 99405587 1001 86380 86390 1
405721 99405721 1001 86380 86390 1
405945 99405945 1001 86380 86390 1
405953 99405953 1001 86380 86390 1
406020 99406020 1001 86380 86390 1
406163 99406163 1001 86380 86390 1
406402 99406402 1001 86380 86390 1
406637 99406637 1001 86380 86390 1
406827 99406827 1001 86380 86390 1
407420 99407420 1001 86380 86390 1
407671 99407671 1001 86380 86390 1
407782 99407782 1001 86380 86390 1
407895 99407895 1001 86380 86390 1
407896 99407896 1001 86380 86390 1
408059 99408059 1001 86380 86390 1
407883 99407883 1001 86380 86390 1
408294 99408294 1001 86380 86390 1
408252 99408252 1001 86380 86390 1
408348 99408348 1001 86380 86390 1
408352 99408352 1001 86380 86390 1
408421 99408421 1001 86380 86390 1
408700 99408700 1001 86380 86390 1
408810 99408810 1001 86380 86390 1
409397 99409397 1001 86380 86390 1
409447 99409447 1001 86380 86390 1
409588 99409588 1001 86380 86390 1
409535 99409535 1001 86380 86390 1
409644 99409644 1001 86380 86390 1
409754 99409754 1001 86380 86390 1
409713 99409713 1001 86380 86390 1
409808 99409808 1001 86380 86390 1
409842 99409842 1001 86380 86390 1
409930 99409930 1001 86380 86390 1
409983 99409983 1001 86380 86390 1
410247 99410247 1001 86380 86390 1
410258 99410258 1001 86380 86390 1
410299 99410299 1001 86380 86390 1
410399 99410399 1001 86380 86390 1
410306 99410306 1001 86380 86390 1
410411 99410411 1001 86380 86390 1
410732 99410732 1001 86380 86390 1
410803 99410803 1001 86380 86390 1
411098 99411098 1001 86380 86390 1
411217 99411217 1001 86380 86390 1
411235 99411235 1001 86380 86390 1
411410 99411410 1001 86380 86390 1
411738 99411738 1001 86380 86390 1
411681 99411681 1001 86380 86390 1
411790 99411790 1001 86380 86390 1
411865 99411865 1001 86380 86390 1
412250 99412250 1001 86380 86390 1
412278 99412278 1001 86380 86390 1
412371 99412371 1001 86380 86390 1
413303 99413303 1001 86380 86390 1
413437 99413437 1001 86380 86390 1
413678 99413678 1001 86380 86390 1
412978 99412978 1001 86380 86390 1
413193 99413193 1001 86380 86390 1
412590 99412590 1001 86380 86390 1
413971 99413971 1001 86380 86390 1
413955 99413955 1001 86380 86390 1
413791 99413791 1001 86380 86390 1
414004 99414004 1001 86380 86390 1
413745 99413745 1001 86380 86390 1
414010 99414010 1001 86380 86390 1
415142 99415142 1001 86380 86390 1
415131 99415131 1001 86380 86390 1
414821 99414821 1001 86380 86390 1
414778 99414778 1001 86380 86390 1
414782 99414782 1001 86380 86390 1
414585 99414585 1001 86380 86390 1
414838 99414838 1001 86380 86390 1
414456 99414456 1001 86380 86390 1
414123 99414123 1001 86380 86390 1
414493 99414493 1001 86380 86390 1
415509 99415509 1001 86380 86390 1
415455 99415455 1001 86380 86390 1
416643 99416643 1001 86380 86390 1
416817 99416817 1001 86380 86390 1
416819 99416819 1001 86380 86390 1
416254 99416254 1001 86380 86390 1
416549 99416549 1001 86380 86390 1
416521 99416521 1001 86380 86390 1
416152 99416152 1001 86380 86390 1
416123 99416123 1001 86380 86390 1
416047 99416047 1001 86380 86390 1
416106 99416106 1001 86380 86390 1
415775 99415775 1001 86380 86390 1
417010 99417010 1001 86380 86390 1
417017 99417017 1001 86380 86390 1
417605 99417605 1001 86380 86390 1
417545 99417545 1001 86380 86390 1
418477 99418477 1001 86380 86390 1
418588 99418588 1001 86380 86390 1
418722 99418722 1001 86380 86390 1
418046 99418046 1001 86380 86390 1
417850 99417850 1001 86380 86390 1
417925 99417925 1001 86380 86390 1
418873 99418873 1001 86380 86390 1
419056 99419056 1001 86380 86390 1
419080 99419080 1001 86380 86390 1
420381 99420381 1001 86380 86390 1
420334 99420334 1001 86380 86390 1
420096 99420096 1001 86380 86390 1
420178 99420178 1001 86380 86390 1
420416 99420416 1001 86380 86390 1
420226 99420226 1001 86380 86390 1
420417 99420417 1001 86380 86390 1
420075 99420075 1001 86380 86390 1
420031 99420031 1001 86380 86390 1
420010 99420010 1001 86380 86390 1
419430 99419430 1001 86380 86390 1
419362 99419362 1001 86380 86390 1
420799 99420799 1001 86380 86390 1
420558 99420558 1001 86380 86390 1
422106 99422106 1001 86380 86390 1
421769 99421769 1001 86380 86390 1
421507 99421507 1001 86380 86390 1
421299 99421299 1001 86380 86390 1
421489 99421489 1001 86380 86390 1
421625 99421625 1001 86380 86390 1
421683 99421683 1001 86380 86390 1
421309 99421309 1001 86380 86390 1
421247 99421247 1001 86380 86390 1
423517 99423517 1001 86380 86390 1
423494 99423494 1001 86380 86390 1
423594 99423594 1001 86380 86390 1
423353 99423353 1001 86380 86390 1
423431 99423431 1001 86380 86390 1
423269 99423269 1001 86380 86390 1
423150 99423150 1001 86380 86390 1
423134 99423134 1001 86380 86390 1
423302 99423302 1001 86380 86390 1
422604 99422604 1001 86380 86390 1
422812 99422812 1001 86380 86390 1
422735 99422735 1001 86380 86390 1
422545 99422545 1001 86380 86390 1
422671 99422671 1001 86380 86390 1
422762 99422762 1001 86380 86390 1
423769 99423769 1001 86380 86390 1
423943 99423943 1001 86380 86390 1
423888 99423888 1001 86380 86390 1
424070 99424070 1001 86380 86390 1
423781 99423781 1001 86380 86390 1
423959 99423959 1001 86380 86390 1
425198 99425198 1001 86380 86390 1
425257 99425257 1001 86380 86390 1
425209 99425209 1001 86380 86390 1
424885 99424885 1001 86380 86390 1
424940 99424940 1001 86380 86390 1
424810 99424810 1001 86380 86390 1
424875 99424875 1001 86380 86390 1
424818 99424818 1001 86380 86390 1
424297 99424297 1001 86380 86390 1
424396 99424396 1001 86380 86390 1
425655 99425655 1001 86380 86390 1
425829 99425829 1001 86380 86390 1
425444 99425444 1001 86380 86390 1
425513 99425513 1001 86380 86390 1
425735 99425735 1001 86380 86390 1
426840 99426840 1001 86380 86390 1
426943 99426943 1001 86380 86390 1
427032 99427032 1001 86380 86390 1
426772 99426772 1001 86380 86390 1
426758 99426758 1001 86380 86390 1
426399 99426399 1001 86380 86390 1
426647 99426647 1001 86380 86390 1
426414 99426414 1001 86380 86390 1
426608 99426608 1001 86380 86390 1
426047 99426047 1001 86380 86390 1
426165 99426165 1001 86380 86390 1
426132 99426132 1001 86380 86390 1
425883 99425883 1001 86380 86390 1
427368 99427368 1001 86380 86390 1
428722 99428722 1001 86380 86390 1
427626 99427626 1001 86380 86390 1
427660 99427660 1001 86380 86390 1
427618 99427618 1001 86380 86390 1
428763 99428763 1001 86380 86390 1
428885 99428885 1001 86380 86390 1
429116 99429116 1001 86380 86390 1
429093 99429093 1001 86380 86390 1
428905 99428905 1001 86380 86390 1
430164 99430164 1001 86380 86390 1
430027 99430027 1001 86380 86390 1
430107 99430107 1001 86380 86390 1
430089 99430089 1001 86380 86390 1
429945 99429945 1001 86380 86390 1
429605 99429605 1001 86380 86390 1
429412 99429412 1001 86380 86390 1
429472 99429472 1001 86380 86390 1
429384 99429384 1001 86380 86390 1
430512 99430512 1001 86380 86390 1
430387 99430387 1001 86380 86390 1
430630 99430630 1001 86380 86390 1
431791 99431791 1001 86380 86390 1
431975 99431975 1001 86380 86390 1
431762 99431762 1001 86380 86390 1
431788 99431788 1001 86380 86390 1
431376 99431376 1001 86380 86390 1
431343 99431343 1001 86380 86390 1
431054 99431054 1001 86380 86390 1
430843 99430843 1001 86380 86390 1
432160 99432160 1001 86380 86390 1
432142 99432142 1001 86380 86390 1
433326 99433326 1001 86380 86390 1
433646 99433646 1001 86380 86390 1
432965 99432965 1001 86380 86390 1
433020 99433020 1001 86380 86390 1
433124 99433124 1001 86380 86390 1
432959 99432959 1001 86380 86390 1
433312 99433312 1001 86380 86390 1
432634 99432634 1001 86380 86390 1
433865 99433865 1001 86380 86390 1
433958 99433958 1001 86380 86390 1
435053 99435053 1001 86380 86390 1
435338 99435338 1001 86380 86390 1
435134 99435134 1001 86380 86390 1
434622 99434622 1001 86380 86390 1
434612 99434612 1001 86380 86390 1
434634 99434634 1001 86380 86390 1
434753 99434753 1001 86380 86390 1
434448 99434448 1001 86380 86390 1
435660 99435660 1001 86380 86390 1
436761 99436761 1001 86380 86390 1
436988 99436988 1001 86380 86390 1
436794 99436794 1001 86380 86390 1
437063 99437063 1001 86380 86390 1
436365 99436365 1001 86380 86390 1
436714 99436714 1001 86380 86390 1
435955 99435955 1001 86380 86390 1
435960 99435960 1001 86380 86390 1
436110 99436110 1001 86380 86390 1
435967 99435967 1001 86380 86390 1
300095 99300095 1001 86380 86390 1
300071 99300071 1001 86380 86390 1
300714 99300714 1001 86380 86390 1
300368 99300368 1001 86380 86390 1
300486 99300486 1001 86380 86390 1
300423 99300423 1001 86380 86390 1
300362 99300362 1001 86380 86390 1
300173 99300173 1001 86380 86390 1
300291 99300291 1001 86380 86390 1
300109 99300109 1001 86380 86390 1
300295 99300295 1001 86380 86390 1
300843 99300843 1001 86380 86390 1
300870 99300870 1001 86380 86390 1
300734 99300734 1001 86380 86390 1
300800 99300800 1001 86380 86390 1
300893 99300893 1001 86380 86390 1
301478 99301478 1001 86380 86390 1
301354 99301354 1001 86380 86390 1
301550 99301550 1001 86380 86390 1
301194 99301194 1001 86380 86390 1
301310 99301310 1001 86380 86390 1
301233 99301233 1001 86380 86390 1
301303 99301303 1001 86380 86390 1
301201 99301201 1001 86380 86390 1
301019 99301019 1001 86380 86390 1
301035 99301035 1001 86380 86390 1
301668 99301668 1001 86380 86390 1
301597 99301597 1001 86380 86390 1
302344 99302344 1001 86380 86390 1
302242 99302242 1001 86380 86390 1
302179 99302179 1001 86380 86390 1
302192 99302192 1001 86380 86390 1
302326 99302326 1001 86380 86390 1
302225 99302225 1001 86380 86390 1
302033 99302033 1001 86380 86390 1
302166 99302166 1001 86380 86390 1
302136 99302136 1001 86380 86390 1
301881 99301881 1001 86380 86390 1
302430 99302430 1001 86380 86390 1
302510 99302510 1001 86380 86390 1
302563 99302563 1001 86380 86390 1
302440 99302440 1001 86380 86390 1
302479 99302479 1001 86380 86390 1
302531 99302531 1001 86380 86390 1
303174 99303174 1001 86380 86390 1
303094 99303094 1001 86380 86390 1
303195 99303195 1001 86380 86390 1
302992 99302992 1001 86380 86390 1
302851 99302851 1001 86380 86390 1
302929 99302929 1001 86380 86390 1
302878 99302878 1001 86380 86390 1
302946 99302946 1001 86380 86390 1
302921 99302921 1001 86380 86390 1
302693 99302693 1001 86380 86390 1
302683 99302683 1001 86380 86390 1
302751 99302751 1001 86380 86390 1
302674 99302674 1001 86380 86390 1
302753 99302753 1001 86380 86390 1
303246 99303246 1001 86380 86390 1
303389 99303389 1001 86380 86390 1
303327 99303327 1001 86380 86390 1
303379 99303379 1001 86380 86390 1
303316 99303316 1001 86380 86390 1
303305 99303305 1001 86380 86390 1
303267 99303267 1001 86380 86390 1
303228 99303228 1001 86380 86390 1
303906 99303906 1001 86380 86390 1
303887 99303887 1001 86380 86390 1
303776 99303776 1001 86380 86390 1
303732 99303732 1001 86380 86390 1
303432 99303432 1001 86380 86390 1
303460 99303460 1001 86380 86390 1
303553 99303553 1001 86380 86390 1
304056 99304056 1001 86380 86390 1
304137 99304137 1001 86380 86390 1
304073 99304073 1001 86380 86390 1
304178 99304178 1001 86380 86390 1
304153 99304153 1001 86380 86390 1
304129 99304129 1001 86380 86390 1
304718 99304718 1001 86380 86390 1
304746 99304746 1001 86380 86390 1
304725 99304725 1001 86380 86390 1
304715 99304715 1001 86380 86390 1
304857 99304857 1001 86380 86390 1
304704 99304704 1001 86380 86390 1
304628 99304628 1001 86380 86390 1
304594 99304594 1001 86380 86390 1
304509 99304509 1001 86380 86390 1
304625 99304625 1001 86380 86390 1
304330 99304330 1001 86380 86390 1
304331 99304331 1001 86380 86390 1
304411 99304411 1001 86380 86390 1
304283 99304283 1001 86380 86390 1
304375 99304375 1001 86380 86390 1
304324 99304324 1001 86380 86390 1
304969 99304969 1001 86380 86390 1
305653 99305653 1001 86380 86390 1
305660 99305660 1001 86380 86390 1
305589 99305589 1001 86380 86390 1
305277 99305277 1001 86380 86390 1
305278 99305278 1001 86380 86390 1
305331 99305331 1001 86380 86390 1
305397 99305397 1001 86380 86390 1
305411 99305411 1001 86380 86390 1
305373 99305373 1001 86380 86390 1
305284 99305284 1001 86380 86390 1
305077 99305077 1001 86380 86390 1
500090 99500090 1001 86380 86390 1
500006 99500006 1001 86380 86390 1
500766 99500766 1001 86380 86390 1
500787 99500787 1001 86380 86390 1
500717 99500717 1001 86380 86390 1
500481 99500481 1001 86380 86390 1
500508 99500508 1001 86380 86390 1
500497 99500497 1001 86380 86390 1
500562 99500562 1001 86380 86390 1
500476 99500476 1001 86380 86390 1
500365 99500365 1001 86380 86390 1
500213 99500213 1001 86380 86390 1
500215 99500215 1001 86380 86390 1
500255 99500255 1001 86380 86390 1
501012 99501012 1001 86380 86390 1
500913 99500913 1001 86380 86390 1
501487 99501487 1001 86380 86390 1
501344 99501344 1001 86380 86390 1
501257 99501257 1001 86380 86390 1
501373 99501373 1001 86380 86390 1
501427 99501427 1001 86380 86390 1
501363 99501363 1001 86380 86390 1
501261 99501261 1001 86380 86390 1
501377 99501377 1001 86380 86390 1
501249 99501249 1001 86380 86390 1
501096 99501096 1001 86380 86390 1
501076 99501076 1001 86380 86390 1
501220 99501220 1001 86380 86390 1
501053 99501053 1001 86380 86390 1
501197 99501197 1001 86380 86390 1
501043 99501043 1001 86380 86390 1
501788 99501788 1001 86380 86390 1
502285 99502285 1001 86380 86390 1
502416 99502416 1001 86380 86390 1
502277 99502277 1001 86380 86390 1
502343 99502343 1001 86380 86390 1
502305 99502305 1001 86380 86390 1
502458 99502458 1001 86380 86390 1
502171 99502171 1001 86380 86390 1
502176 99502176 1001 86380 86390 1
502103 99502103 1001 86380 86390 1
502017 99502017 1001 86380 86390 1
501856 99501856 1001 86380 86390 1
502577 99502577 1001 86380 86390 1
503230 99503230 1001 86380 86390 1
503102 99503102 1001 86380 86390 1
503170 99503170 1001 86380 86390 1
503251 99503251 1001 86380 86390 1
502933 99502933 1001 86380 86390 1
503069 99503069 1001 86380 86390 1
503044 99503044 1001 86380 86390 1
502981 99502981 1001 86380 86390 1
503307 99503307 1001 86380 86390 1
503374 99503374 1001 86380 86390 1
503362 99503362 1001 86380 86390 1
503481 99503481 1001 86380 86390 1
504082 99504082 1001 86380 86390 1
503956 99503956 1001 86380 86390 1
503982 99503982 1001 86380 86390 1
503745 99503745 1001 86380 86390 1
503797 99503797 1001 86380 86390 1
503894 99503894 1001 86380 86390 1
503729 99503729 1001 86380 86390 1
503576 99503576 1001 86380 86390 1
503545 99503545 1001 86380 86390 1
503559 99503559 1001 86380 86390 1
504122 99504122 1001 86380 86390 1
504778 99504778 1001 86380 86390 1
504742 99504742 1001 86380 86390 1
504935 99504935 1001 86380 86390 1
504560 99504560 1001 86380 86390 1
504350 99504350 1001 86380 86390 1
504479 99504479 1001 86380 86390 1
504454 99504454 1001 86380 86390 1
504429 99504429 1001 86380 86390 1
504508 99504508 1001 86380 86390 1
504444 99504444 1001 86380 86390 1
504407 99504407 1001 86380 86390 1
504498 99504498 1001 86380 86390 1
504411 99504411 1001 86380 86390 1
505056 99505056 1001 86380 86390 1
505590 99505590 1001 86380 86390 1
505698 99505698 1001 86380 86390 1
505677 99505677 1001 86380 86390 1
505717 99505717 1001 86380 86390 1
505490 99505490 1001 86380 86390 1
505389 99505389 1001 86380 86390 1
505473 99505473 1001 86380 86390 1
505297 99505297 1001 86380 86390 1
505323 99505323 1001 86380 86390 1
505234 99505234 1001 86380 86390 1
505196 99505196 1001 86380 86390 1
505235 99505235 1001 86380 86390 1
505949 99505949 1001 86380 86390 1
505878 99505878 1001 86380 86390 1
505891 99505891 1001 86380 86390 1
506434 99506434 1001 86380 86390 1
506476 99506476 1001 86380 86390 1
506426 99506426 1001 86380 86390 1
506270 99506270 1001 86380 86390 1
506374 99506374 1001 86380 86390 1
506220 99506220 1001 86380 86390 1
506260 99506260 1001 86380 86390 1
506008 99506008 1001 86380 86390 1
506061 99506061 1001 86380 86390 1
506024 99506024 1001 86380 86390 1
506078 99506078 1001 86380 86390 1
506674 99506674 1001 86380 86390 1
506662 99506662 1001 86380 86390 1
507231 99507231 1001 86380 86390 1
507350 99507350 1001 86380 86390 1
507376 99507376 1001 86380 86390 1
507279 99507279 1001 86380 86390 1
507157 99507157 1001 86380 86390 1
507197 99507197 1001 86380 86390 1
506931 99506931 1001 86380 86390 1
507000 99507000 1001 86380 86390 1
507614 99507614 1001 86380 86390 1
508199 99508199 1001 86380 86390 1
508188 99508188 1001 86380 86390 1
508227 99508227 1001 86380 86390 1
508055 99508055 1001 86380 86390 1
507892 99507892 1001 86380 86390 1
507997 99507997 1001 86380 86390 1
507985 99507985 1001 86380 86390 1
508000 99508000 1001 86380 86390 1
507951 99507951 1001 86380 86390 1
507697 99507697 1001 86380 86390 1
507792 99507792 1001 86380 86390 1
508271 99508271 1001 86380 86390 1
508285 99508285 1001 86380 86390 1
508273 99508273 1001 86380 86390 1
508277 99508277 1001 86380 86390 1
508397 99508397 1001 86380 86390 1
508398 99508398 1001 86380 86390 1
508347 99508347 1001 86380 86390 1
508373 99508373 1001 86380 86390 1
508413 99508413 1001 86380 86390 1
509029 99509029 1001 86380 86390 1
508916 99508916 1001 86380 86390 1
508930 99508930 1001 86380 86390 1
509065 99509065 1001 86380 86390 1
508766 99508766 1001 86380 86390 1
508864 99508864 1001 86380 86390 1
508559 99508559 1001 86380 86390 1
508590 99508590 1001 86380 86390 1
508476 99508476 1001 86380 86390 1
509136 99509136 1001 86380 86390 1
509147 99509147 1001 86380 86390 1
509854 99509854 1001 86380 86390 1
509818 99509818 1001 86380 86390 1
509891 99509891 1001 86380 86390 1
509718 99509718 1001 86380 86390 1
509621 99509621 1001 86380 86390 1
509655 99509655 1001 86380 86390 1
509410 99509410 1001 86380 86390 1
509466 99509466 1001 86380 86390 1
509481 99509481 1001 86380 86390 1
509482 99509482 1001 86380 86390 1
509354 99509354 1001 86380 86390 1
510002 99510002 1001 86380 86390 1
510009 99510009 1001 86380 86390 1
510717 99510717 1001 86380 86390 1
510484 99510484 1001 86380 86390 1
510512 99510512 1001 86380 86390 1
510331 99510331 1001 86380 86390 1
510371 99510371 1001 86380 86390 1
510514 99510514 1001 86380 86390 1
510441 99510441 1001 86380 86390 1
510136 99510136 1001 86380 86390 1
510221 99510221 1001 86380 86390 1
510830 99510830 1001 86380 86390 1
510872 99510872 1001 86380 86390 1
510773 99510773 1001 86380 86390 1
511506 99511506 1001 86380 86390 1
511531 99511531 1001 86380 86390 1
511509 99511509 1001 86380 86390 1
511233 99511233 1001 86380 86390 1
511287 99511287 1001 86380 86390 1
511262 99511262 1001 86380 86390 1
511041 99511041 1001 86380 86390 1
511136 99511136 1001 86380 86390 1
511061 99511061 1001 86380 86390 1
511654 99511654 1001 86380 86390 1
511656 99511656 1001 86380 86390 1
511734 99511734 1001 86380 86390 1
511621 99511621 1001 86380 86390 1
511673 99511673 1001 86380 86390 1
511596 99511596 1001 86380 86390 1
512334 99512334 1001 86380 86390 1
512233 99512233 1001 86380 86390 1
511981 99511981 1001 86380 86390 1
512127 99512127 1001 86380 86390 1
512107 99512107 1001 86380 86390 1
511954 99511954 1001 86380 86390 1
512523 99512523 1001 86380 86390 1
512401 99512401 1001 86380 86390 1
513026 99513026 1001 86380 86390 1
513099 99513099 1001 86380 86390 1
512870 99512870 1001 86380 86390 1
512896 99512896 1001 86380 86390 1
512807 99512807 1001 86380 86390 1
512950 99512950 1001 86380 86390 1
512913 99512913 1001 86380 86390 1
512798 99512798 1001 86380 86390 1
512839 99512839 1001 86380 86390 1
512843 99512843 1001 86380 86390 1
512757 99512757 1001 86380 86390 1
512711 99512711 1001 86380 86390 1
512751 99512751 1001 86380 86390 1
513267 99513267 1001 86380 86390 1
513332 99513332 1001 86380 86390 1
513259 99513259 1001 86380 86390 1
513288 99513288 1001 86380 86390 1
513380 99513380 1001 86380 86390 1
513866 99513866 1001 86380 86390 1
513879 99513879 1001 86380 86390 1
513712 99513712 1001 86380 86390 1
513780 99513780 1001 86380 86390 1
513781 99513781 1001 86380 86390 1
513756 99513756 1001 86380 86390 1
513821 99513821 1001 86380 86390 1
513641 99513641 1001 86380 86390 1
513475 99513475 1001 86380 86390 1
513606 99513606 1001 86380 86390 1
513516 99513516 1001 86380 86390 1
513483 99513483 1001 86380 86390 1
513524 99513524 1001 86380 86390 1
514854 99514854 1001 86380 86390 1
514794 99514794 1001 86380 86390 1
514761 99514761 1001 86380 86390 1
514840 99514840 1001 86380 86390 1
514659 99514659 1001 86380 86390 1
514689 99514689 1001 86380 86390 1
514536 99514536 1001 86380 86390 1
514498 99514498 1001 86380 86390 1
514608 99514608 1001 86380 86390 1
514533 99514533 1001 86380 86390 1
514649 99514649 1001 86380 86390 1
514650 99514650 1001 86380 86390 1
514431 99514431 1001 86380 86390 1
514424 99514424 1001 86380 86390 1
515059 99515059 1001 86380 86390 1
515582 99515582 1001 86380 86390 1
515665 99515665 1001 86380 86390 1
515541 99515541 1001 86380 86390 1
515388 99515388 1001 86380 86390 1
515414 99515414 1001 86380 86390 1
515434 99515434 1001 86380 86390 1
515411 99515411 1001 86380 86390 1
515166 99515166 1001 86380 86390 1
515090 99515090 1001 86380 86390 1
515181 99515181 1001 86380 86390 1
515222 99515222 1001 86380 86390 1
515267 99515267 1001 86380 86390 1
515255 99515255 1001 86380 86390 1
515880 99515880 1001 86380 86390 1
515847 99515847 1001 86380 86390 1
516371 99516371 1001 86380 86390 1
516492 99516492 1001 86380 86390 1
516376 99516376 1001 86380 86390 1
516127 99516127 1001 86380 86390 1
516269 99516269 1001 86380 86390 1
516141 99516141 1001 86380 86390 1
515924 99515924 1001 86380 86390 1
516544 99516544 1001 86380 86390 1
517156 99517156 1001 86380 86390 1
517153 99517153 1001 86380 86390 1
517075 99517075 1001 86380 86390 1
517063 99517063 1001 86380 86390 1
518129 99518129 1001 86380 86390 1
518011 99518011 1001 86380 86390 1
517867 99517867 1001 86380 86390 1
517809 99517809 1001 86380 86390 1
517914 99517914 1001 86380 86390 1
517685 99517685 1001 86380 86390 1
517544 99517544 1001 86380 86390 1
517652 99517652 1001 86380 86390 1
517743 99517743 1001 86380 86390 1
517642 99517642 1001 86380 86390 1
518327 99518327 1001 86380 86390 1
518315 99518315 1001 86380 86390 1
518243 99518243 1001 86380 86390 1
518256 99518256 1001 86380 86390 1
518166 99518166 1001 86380 86390 1
518222 99518222 1001 86380 86390 1
518300 99518300 1001 86380 86390 1
518170 99518170 1001 86380 86390 1
518911 99518911 1001 86380 86390 1
518666 99518666 1001 86380 86390 1
518694 99518694 1001 86380 86390 1
518631 99518631 1001 86380 86390 1
518579 99518579 1001 86380 86390 1
518580 99518580 1001 86380 86390 1
518622 99518622 1001 86380 86390 1
519115 99519115 1001 86380 86390 1
519193 99519193 1001 86380 86390 1
519078 99519078 1001 86380 86390 1
519015 99519015 1001 86380 86390 1
519056 99519056 1001 86380 86390 1
519083 99519083 1001 86380 86390 1
519782 99519782 1001 86380 86390 1
519614 99519614 1001 86380 86390 1
519791 99519791 1001 86380 86390 1
519693 99519693 1001 86380 86390 1
519698 99519698 1001 86380 86390 1
519519 99519519 1001 86380 86390 1
519600 99519600 1001 86380 86390 1
519459 99519459 1001 86380 86390 1
519351 99519351 1001 86380 86390 1
519335 99519335 1001 86380 86390 1
520007 99520007 1001 86380 86390 1
519853 99519853 1001 86380 86390 1
520002 99520002 1001 86380 86390 1
519835 99519835 1001 86380 86390 1
519823 99519823 1001 86380 86390 1
520578 99520578 1001 86380 86390 1
520608 99520608 1001 86380 86390 1
520384 99520384 1001 86380 86390 1
520291 99520291 1001 86380 86390 1
520201 99520201 1001 86380 86390 1
520150 99520150 1001 86380 86390 1
520189 99520189 1001 86380 86390 1
520202 99520202 1001 86380 86390 1
520115 99520115 1001 86380 86390 1
520120 99520120 1001 86380 86390 1
520821 99520821 1001 86380 86390 1
520694 99520694 1001 86380 86390 1
520698 99520698 1001 86380 86390 1
520790 99520790 1001 86380 86390 1
520830 99520830 1001 86380 86390 1
521441 99521441 1001 86380 86390 1
521459 99521459 1001 86380 86390 1
521388 99521388 1001 86380 86390 1
521401 99521401 1001 86380 86390 1
521222 99521222 1001 86380 86390 1
521120 99521120 1001 86380 86390 1
521074 99521074 1001 86380 86390 1
520884 99520884 1001 86380 86390 1
521017 99521017 1001 86380 86390 1
521022 99521022 1001 86380 86390 1
521619 99521619 1001 86380 86390 1
521632 99521632 1001 86380 86390 1
521611 99521611 1001 86380 86390 1
521495 99521495 1001 86380 86390 1
521576 99521576 1001 86380 86390 1
521668 99521668 1001 86380 86390 1
521578 99521578 1001 86380 86390 1
521527 99521527 1001 86380 86390 1
522259 99522259 1001 86380 86390 1
522223 99522223 1001 86380 86390 1
522095 99522095 1001 86380 86390 1
522150 99522150 1001 86380 86390 1
522074 99522074 1001 86380 86390 1
522088 99522088 1001 86380 86390 1
522065 99522065 1001 86380 86390 1
521949 99521949 1001 86380 86390 1
521888 99521888 1001 86380 86390 1
521901 99521901 1001 86380 86390 1
521705 99521705 1001 86380 86390 1
522432 99522432 1001 86380 86390 1
522486 99522486 1001 86380 86390 1
522389 99522389 1001 86380 86390 1
523044 99523044 1001 86380 86390 1
522773 99522773 1001 86380 86390 1
522589 99522589 1001 86380 86390 1
523170 99523170 1001 86380 86390 1
523844 99523844 1001 86380 86390 1
523879 99523879 1001 86380 86390 1
523575 99523575 1001 86380 86390 1
523657 99523657 1001 86380 86390 1
523541 99523541 1001 86380 86390 1
523596 99523596 1001 86380 86390 1
523481 99523481 1001 86380 86390 1
523417 99523417 1001 86380 86390 1
523353 99523353 1001 86380 86390 1
523524 99523524 1001 86380 86390 1
523399 99523399 1001 86380 86390 1
524009 99524009 1001 86380 86390 1
524117 99524117 1001 86380 86390 1
523967 99523967 1001 86380 86390 1
524732 99524732 1001 86380 86390 1
524608 99524608 1001 86380 86390 1
524676 99524676 1001 86380 86390 1
524689 99524689 1001 86380 86390 1
524665 99524665 1001 86380 86390 1
524406 99524406 1001 86380 86390 1
524460 99524460 1001 86380 86390 1
524193 99524193 1001 86380 86390 1
524157 99524157 1001 86380 86390 1
524250 99524250 1001 86380 86390 1
524825 99524825 1001 86380 86390 1
524880 99524880 1001 86380 86390 1
524919 99524919 1001 86380 86390 1
524922 99524922 1001 86380 86390 1
525432 99525432 1001 86380 86390 1
525416 99525416 1001 86380 86390 1
525317 99525317 1001 86380 86390 1
525321 99525321 1001 86380 86390 1
525334 99525334 1001 86380 86390 1
525142 99525142 1001 86380 86390 1
525739 99525739 1001 86380 86390 1
525769 99525769 1001 86380 86390 1
525774 99525774 1001 86380 86390 1
526309 99526309 1001 86380 86390 1
526298 99526298 1001 86380 86390 1
526402 99526402 1001 86380 86390 1
526383 99526383 1001 86380 86390 1
526130 99526130 1001 86380 86390 1
526066 99526066 1001 86380 86390 1
525989 99525989 1001 86380 86390 1
525900 99525900 1001 86380 86390 1
525954 99525954 1001 86380 86390 1
525827 99525827 1001 86380 86390 1
525803 99525803 1001 86380 86390 1
526523 99526523 1001 86380 86390 1
526445 99526445 1001 86380 86390 1
527248 99527248 1001 86380 86390 1
527112 99527112 1001 86380 86390 1
527189 99527189 1001 86380 86390 1
527125 99527125 1001 86380 86390 1
527235 99527235 1001 86380 86390 1
527067 99527067 1001 86380 86390 1
527018 99527018 1001 86380 86390 1
526918 99526918 1001 86380 86390 1
526958 99526958 1001 86380 86390 1
526999 99526999 1001 86380 86390 1
527027 99527027 1001 86380 86390 1
527028 99527028 1001 86380 86390 1
527041 99527041 1001 86380 86390 1
526739 99526739 1001 86380 86390 1
526701 99526701 1001 86380 86390 1
526716 99526716 1001 86380 86390 1
526730 99526730 1001 86380 86390 1
527393 99527393 1001 86380 86390 1
527357 99527357 1001 86380 86390 1
527254 99527254 1001 86380 86390 1
527359 99527359 1001 86380 86390 1
528001 99528001 1001 86380 86390 1
528032 99528032 1001 86380 86390 1
528020 99528020 1001 86380 86390 1
527932 99527932 1001 86380 86390 1
527668 99527668 1001 86380 86390 1
527863 99527863 1001 86380 86390 1
527838 99527838 1001 86380 86390 1
527843 99527843 1001 86380 86390 1
527605 99527605 1001 86380 86390 1
527580 99527580 1001 86380 86390 1
527464 99527464 1001 86380 86390 1
527581 99527581 1001 86380 86390 1
528165 99528165 1001 86380 86390 1
528117 99528117 1001 86380 86390 1
528131 99528131 1001 86380 86390 1
528239 99528239 1001 86380 86390 1
528214 99528214 1001 86380 86390 1
528741 99528741 1001 86380 86390 1
528731 99528731 1001 86380 86390 1
528808 99528808 1001 86380 86390 1
528811 99528811 1001 86380 86390 1
528514 99528514 1001 86380 86390 1
528671 99528671 1001 86380 86390 1
528462 99528462 1001 86380 86390 1
528359 99528359 1001 86380 86390 1
528400 99528400 1001 86380 86390 1
528473 99528473 1001 86380 86390 1
528979 99528979 1001 86380 86390 1
529070 99529070 1001 86380 86390 1
529075 99529075 1001 86380 86390 1
529011 99529011 1001 86380 86390 1
529728 99529728 1001 86380 86390 1
529709 99529709 1001 86380 86390 1
529423 99529423 1001 86380 86390 1
529335 99529335 1001 86380 86390 1
529415 99529415 1001 86380 86390 1
529338 99529338 1001 86380 86390 1
529303 99529303 1001 86380 86390 1
529150 99529150 1001 86380 86390 1
529228 99529228 1001 86380 86390 1
529243 99529243 1001 86380 86390 1
529297 99529297 1001 86380 86390 1
529825 99529825 1001 86380 86390 1
530458 99530458 1001 86380 86390 1
530535 99530535 1001 86380 86390 1
530448 99530448 1001 86380 86390 1
530323 99530323 1001 86380 86390 1
530274 99530274 1001 86380 86390 1
530263 99530263 1001 86380 86390 1
530289 99530289 1001 86380 86390 1
530240 99530240 1001 86380 86390 1
530150 99530150 1001 86380 86390 1
530202 99530202 1001 86380 86390 1
530152 99530152 1001 86380 86390 1
530094 99530094 1001 86380 86390 1
530135 99530135 1001 86380 86390 1
529995 99529995 1001 86380 86390 1
530100 99530100 1001 86380 86390 1
530556 99530556 1001 86380 86390 1
531370 99531370 1001 86380 86390 1
531276 99531276 1001 86380 86390 1
530995 99530995 1001 86380 86390 1
530767 99530767 1001 86380 86390 1
530885 99530885 1001 86380 86390 1
530874 99530874 1001 86380 86390 1
531445 99531445 1001 86380 86390 1
531553 99531553 1001 86380 86390 1
531490 99531490 1001 86380 86390 1
532090 99532090 1001 86380 86390 1
532039 99532039 1001 86380 86390 1
532144 99532144 1001 86380 86390 1
532177 99532177 1001 86380 86390 1
532133 99532133 1001 86380 86390 1
532135 99532135 1001 86380 86390 1
532113 99532113 1001 86380 86390 1
532166 99532166 1001 86380 86390 1
531987 99531987 1001 86380 86390 1
531923 99531923 1001 86380 86390 1
531936 99531936 1001 86380 86390 1
531962 99531962 1001 86380 86390 1
531991 99531991 1001 86380 86390 1
531857 99531857 1001 86380 86390 1
531757 99531757 1001 86380 86390 1
531590 99531590 1001 86380 86390 1
531789 99531789 1001 86380 86390 1
532332 99532332 1001 86380 86390 1
532277 99532277 1001 86380 86390 1
532214 99532214 1001 86380 86390 1
533029 99533029 1001 86380 86390 1
532875 99532875 1001 86380 86390 1
532808 99532808 1001 86380 86390 1
532719 99532719 1001 86380 86390 1
532480 99532480 1001 86380 86390 1
532429 99532429 1001 86380 86390 1
532547 99532547 1001 86380 86390 1
532574 99532574 1001 86380 86390 1
532590 99532590 1001 86380 86390 1
533123 99533123 1001 86380 86390 1
533137 99533137 1001 86380 86390 1
533708 99533708 1001 86380 86390 1
533813 99533813 1001 86380 86390 1
533848 99533848 1001 86380 86390 1
533513 99533513 1001 86380 86390 1
533504 99533504 1001 86380 86390 1
533467 99533467 1001 86380 86390 1
533265 99533265 1001 86380 86390 1
533408 99533408 1001 86380 86390 1
533437 99533437 1001 86380 86390 1
533272 99533272 1001 86380 86390 1
533324 99533324 1001 86380 86390 1
533895 99533895 1001 86380 86390 1
534010 99534010 1001 86380 86390 1
534650 99534650 1001 86380 86390 1
534573 99534573 1001 86380 86390 1
534487 99534487 1001 86380 86390 1
534454 99534454 1001 86380 86390 1
534329 99534329 1001 86380 86390 1
534278 99534278 1001 86380 86390 1
534451 99534451 1001 86380 86390 1
534142 99534142 1001 86380 86390 1
534207 99534207 1001 86380 86390 1
534221 99534221 1001 86380 86390 1
534074 99534074 1001 86380 86390 1
534153 99534153 1001 86380 86390 1
534853 99534853 1001 86380 86390 1
534712 99534712 1001 86380 86390 1
534726 99534726 1001 86380 86390 1
534856 99534856 1001 86380 86390 1
534857 99534857 1001 86380 86390 1
534874 99534874 1001 86380 86390 1
535442 99535442 1001 86380 86390 1
535352 99535352 1001 86380 86390 1
535316 99535316 1001 86380 86390 1
534891 99534891 1001 86380 86390 1
534944 99534944 1001 86380 86390 1
534893 99534893 1001 86380 86390 1
534988 99534988 1001 86380 86390 1
535539 99535539 1001 86380 86390 1
535513 99535513 1001 86380 86390 1
536221 99536221 1001 86380 86390 1
536274 99536274 1001 86380 86390 1
536172 99536172 1001 86380 86390 1
536131 99536131 1001 86380 86390 1
535872 99535872 1001 86380 86390 1
535852 99535852 1001 86380 86390 1
536412 99536412 1001 86380 86390 1
536425 99536425 1001 86380 86390 1
535716 99535716 1001 86380 86390 1
536377 99536377 1001 86380 86390 1
537086 99537086 1001 86380 86390 1
537011 99537011 1001 86380 86390 1
537050 99537050 1001 86380 86390 1
536999 99536999 1001 86380 86390 1
537039 99537039 1001 86380 86390 1
537001 99537001 1001 86380 86390 1
536763 99536763 1001 86380 86390 1
536934 99536934 1001 86380 86390 1
536948 99536948 1001 86380 86390 1
536793 99536793 1001 86380 86390 1
536785 99536785 1001 86380 86390 1
536878 99536878 1001 86380 86390 1
536775 99536775 1001 86380 86390 1
536629 99536629 1001 86380 86390 1
536707 99536707 1001 86380 86390 1
537356 99537356 1001 86380 86390 1
537215 99537215 1001 86380 86390 1
537955 99537955 1001 86380 86390 1
537825 99537825 1001 86380 86390 1
537732 99537732 1001 86380 86390 1
537668 99537668 1001 86380 86390 1
537578 99537578 1001 86380 86390 1
537752 99537752 1001 86380 86390 1
537421 99537421 1001 86380 86390 1
537568 99537568 1001 86380 86390 1
538014 99538014 1001 86380 86390 1
538020 99538020 1001 86380 86390 1
537995 99537995 1001 86380 86390 1
538118 99538118 1001 86380 86390 1
538734 99538734 1001 86380 86390 1
538584 99538584 1001 86380 86390 1
538468 99538468 1001 86380 86390 1
538523 99538523 1001 86380 86390 1
538518 99538518 1001 86380 86390 1
538197 99538197 1001 86380 86390 1
538839 99538839 1001 86380 86390 1
538997 99538997 1001 86380 86390 1
538869 99538869 1001 86380 86390 1
538979 99538979 1001 86380 86390 1
539592 99539592 1001 86380 86390 1
539607 99539607 1001 86380 86390 1
539596 99539596 1001 86380 86390 1
539623 99539623 1001 86380 86390 1
539576 99539576 1001 86380 86390 1
539373 99539373 1001 86380 86390 1
539230 99539230 1001 86380 86390 1
539286 99539286 1001 86380 86390 1
539037 99539037 1001 86380 86390 1
539157 99539157 1001 86380 86390 1
539184 99539184 1001 86380 86390 1
539767 99539767 1001 86380 86390 1
539716 99539716 1001 86380 86390 1
539812 99539812 1001 86380 86390 1
539739 99539739 1001 86380 86390 1
539714 99539714 1001 86380 86390 1
540445 99540445 1001 86380 86390 1
540178 99540178 1001 86380 86390 1
540243 99540243 1001 86380 86390 1
540114 99540114 1001 86380 86390 1
540183 99540183 1001 86380 86390 1
540014 99540014 1001 86380 86390 1
539861 99539861 1001 86380 86390 1
539849 99539849 1001 86380 86390 1
539894 99539894 1001 86380 86390 1
540037 99540037 1001 86380 86390 1
539896 99539896 1001 86380 86390 1
540490 99540490 1001 86380 86390 1
540491 99540491 1001 86380 86390 1
540509 99540509 1001 86380 86390 1
541139 99541139 1001 86380 86390 1
541205 99541205 1001 86380 86390 1
541163 99541163 1001 86380 86390 1
541177 99541177 1001 86380 86390 1
540739 99540739 1001 86380 86390 1
540858 99540858 1001 86380 86390 1
540847 99540847 1001 86380 86390 1
540694 99540694 1001 86380 86390 1
540684 99540684 1001 86380 86390 1
541472 99541472 1001 86380 86390 1
541305 99541305 1001 86380 86390 1
541454 99541454 1001 86380 86390 1
541391 99541391 1001 86380 86390 1
541431 99541431 1001 86380 86390 1
541954 99541954 1001 86380 86390 1
542094 99542094 1001 86380 86390 1
542114 99542114 1001 86380 86390 1
541746 99541746 1001 86380 86390 1
541864 99541864 1001 86380 86390 1
541724 99541724 1001 86380 86390 1
541869 99541869 1001 86380 86390 1
541820 99541820 1001 86380 86390 1
541809 99541809 1001 86380 86390 1
541874 99541874 1001 86380 86390 1
542246 99542246 1001 86380 86390 1
542143 99542143 1001 86380 86390 1
542314 99542314 1001 86380 86390 1
542164 99542164 1001 86380 86390 1
542268 99542268 1001 86380 86390 1
542257 99542257 1001 86380 86390 1
542882 99542882 1001 86380 86390 1
542923 99542923 1001 86380 86390 1
542850 99542850 1001 86380 86390 1
542773 99542773 1001 86380 86390 1
542761 99542761 1001 86380 86390 1
542934 99542934 1001 86380 86390 1
542827 99542827 1001 86380 86390 1
542545 99542545 1001 86380 86390 1
542658 99542658 1001 86380 86390 1
542671 99542671 1001 86380 86390 1
542635 99542635 1001 86380 86390 1
542480 99542480 1001 86380 86390 1
542506 99542506 1001 86380 86390 1
542404 99542404 1001 86380 86390 1
542388 99542388 1001 86380 86390 1
543117 99543117 1001 86380 86390 1
542963 99542963 1001 86380 86390 1
543439 99543439 1001 86380 86390 1
543555 99543555 1001 86380 86390 1
543470 99543470 1001 86380 86390 1
543306 99543306 1001 86380 86390 1
543190 99543190 1001 86380 86390 1
543217 99543217 1001 86380 86390 1
543179 99543179 1001 86380 86390 1
543335 99543335 1001 86380 86390 1
543180 99543180 1001 86380 86390 1
543167 99543167 1001 86380 86390 1
543339 99543339 1001 86380 86390 1
543159 99543159 1001 86380 86390 1
543911 99543911 1001 86380 86390 1
543787 99543787 1001 86380 86390 1
543958 99543958 1001 86380 86390 1
544510 99544510 1001 86380 86390 1
544513 99544513 1001 86380 86390 1
544577 99544577 1001 86380 86390 1
544491 99544491 1001 86380 86390 1
544532 99544532 1001 86380 86390 1
544290 99544290 1001 86380 86390 1
544291 99544291 1001 86380 86390 1
544147 99544147 1001 86380 86390 1
544137 99544137 1001 86380 86390 1
544063 99544063 1001 86380 86390 1
544089 99544089 1001 86380 86390 1
544115 99544115 1001 86380 86390 1
544674 99544674 1001 86380 86390 1
544669 99544669 1001 86380 86390 1
544619 99544619 1001 86380 86390 1
411148 534 1001 35040 35517 1
410671 1140 1001 31140 33297 1
534565 957 1002 55545 58711 1
400017 99400017 1001 86380 86390 1
400026 99400026 1001 86380 86390 1
543166 480 1002 36618 49031 1
400215 99400215 1001 86380 86390 1
400354 99400354 1001 86380 86390 1
400326 99400326 1001 86380 86390 1
400462 99400462 1001 86380 86390 1
400479 99400479 1001 86380 86390 1
400629 99400629 1001 86380 86390 1
400530 99400530 1001 86380 86390 1
400648 99400648 1001 86380 86390 1
400733 99400733 1001 86380 86390 1
401048 99401048 1001 86380 86390 1
400987 99400987 1001 86380 86390 1
401305 99401305 1001 86380 86390 1
401425 99401425 1001 86380 86390 1
401432 99401432 1001 86380 86390 1
401531 99401531 1001 86380 86390 1
401556 99401556 1001 86380 86390 1
401580 99401580 1001 86380 86390 1
401723 99401723 1001 86380 86390 1
401763 99401763 1001 86380 86390 1
401715 99401715 1001 86380 86390 1
402055 99402055 1001 86380 86390 1
402345 99402345 1001 86380 86390 1
402500 99402500 1001 86380 86390 1
402932 99402932 1001 86380 86390 1
403060 99403060 1001 86380 86390 1
403397 99403397 1001 86380 86390 1
403405 99403405 1001 86380 86390 1
403421 99403421 1001 86380 86390 1
403396 99403396 1001 86380 86390 1
403501 99403501 1001 86380 86390 1
403495 99403495 1001 86380 86390 1
403604 99403604 1001 86380 86390 1
403692 99403692 1001 86380 86390 1
403820 99403820 1001 86380 86390 1
404102 99404102 1001 86380 86390 1
404230 99404230 1001 86380 86390 1
404256 99404256 1001 86380 86390 1
404361 99404361 1001 86380 86390 1
404572 99404572 1001 86380 86390 1
404582 99404582 1001 86380 86390 1
404637 99404637 1001 86380 86390 1
404751 99404751 1001 86380 86390 1
404761 99404761 1001 86380 86390 1
404901 99404901 1001 86380 86390 1
405211 99405211 1001 86380 86390 1
405232 99405232 1001 86380 86390 1
405397 99405397 1001 86380 86390 1
405500 99405500 1001 86380 86390 1
405600 99405600 1001 86380 86390 1
405648 99405648 1001 86380 86390 1
405748 99405748 1001 86380 86390 1
405864 99405864 1001 86380 86390 1
406054 99406054 1001 86380 86390 1
406373 99406373 1001 86380 86390 1
406368 99406368 1001 86380 86390 1
406575 99406575 1001 86380 86390 1
406772 99406772 1001 86380 86390 1
406805 99406805 1001 86380 86390 1
406989 99406989 1001 86380 86390 1
407335 99407335 1001 86380 86390 1
407344 99407344 1001 86380 86390 1
407419 99407419 1001 86380 86390 1
407558 99407558 1001 86380 86390 1
407760 99407760 1001 86380 86390 1
407856 99407856 1001 86380 86390 1
408054 99408054 1001 86380 86390 1
408456 99408456 1001 86380 86390 1
408310 99408310 1001 86380 86390 1
408471 99408471 1001 86380 86390 1
408641 99408641 1001 86380 86390 1
408644 99408644 1001 86380 86390 1
408659 99408659 1001 86380 86390 1
408914 99408914 1001 86380 86390 1
409069 99409069 1001 86380 86390 1
409114 99409114 1001 86380 86390 1
409087 99409087 1001 86380 86390 1
409284 99409284 1001 86380 86390 1
409890 99409890 1001 86380 86390 1
409934 99409934 1001 86380 86390 1
410261 99410261 1001 86380 86390 1
410335 99410335 1001 86380 86390 1
410491 99410491 1001 86380 86390 1
410511 99410511 1001 86380 86390 1
410705 99410705 1001 86380 86390 1
410807 99410807 1001 86380 86390 1
410879 99410879 1001 86380 86390 1
410869 99410869 1001 86380 86390 1
410872 99410872 1001 86380 86390 1
411026 99411026 1001 86380 86390 1
411187 99411187 1001 86380 86390 1
411234 99411234 1001 86380 86390 1
411293 99411293 1001 86380 86390 1
411249 99411249 1001 86380 86390 1
411378 99411378 1001 86380 86390 1
411508 99411508 1001 86380 86390 1
411537 99411537 1001 86380 86390 1
411697 99411697 1001 86380 86390 1
411925 99411925 1001 86380 86390 1
411881 99411881 1001 86380 86390 1
412010 99412010 1001 86380 86390 1
412017 99412017 1001 86380 86390 1
412291 99412291 1001 86380 86390 1
413383 99413383 1001 86380 86390 1
413260 99413260 1001 86380 86390 1
413063 99413063 1001 86380 86390 1
412579 99412579 1001 86380 86390 1
412821 99412821 1001 86380 86390 1
412698 99412698 1001 86380 86390 1
412679 99412679 1001 86380 86390 1
412856 99412856 1001 86380 86390 1
414089 99414089 1001 86380 86390 1
414012 99414012 1001 86380 86390 1
413893 99413893 1001 86380 86390 1
414066 99414066 1001 86380 86390 1
414105 99414105 1001 86380 86390 1
414025 99414025 1001 86380 86390 1
414863 99414863 1001 86380 86390 1
414655 99414655 1001 86380 86390 1
414550 99414550 1001 86380 86390 1
414672 99414672 1001 86380 86390 1
414272 99414272 1001 86380 86390 1
414296 99414296 1001 86380 86390 1
414253 99414253 1001 86380 86390 1
414417 99414417 1001 86380 86390 1
414498 99414498 1001 86380 86390 1
415656 99415656 1001 86380 86390 1
415686 99415686 1001 86380 86390 1
416903 99416903 1001 86380 86390 1
416706 99416706 1001 86380 86390 1
416948 99416948 1001 86380 86390 1
416950 99416950 1001 86380 86390 1
416896 99416896 1001 86380 86390 1
416327 99416327 1001 86380 86390 1
416268 99416268 1001 86380 86390 1
416451 99416451 1001 86380 86390 1
416247 99416247 1001 86380 86390 1
416180 99416180 1001 86380 86390 1
416250 99416250 1001 86380 86390 1
415810 99415810 1001 86380 86390 1
415862 99415862 1001 86380 86390 1
415840 99415840 1001 86380 86390 1
415995 99415995 1001 86380 86390 1
415891 99415891 1001 86380 86390 1
416004 99416004 1001 86380 86390 1
417025 99417025 1001 86380 86390 1
417307 99417307 1001 86380 86390 1
417418 99417418 1001 86380 86390 1
418595 99418595 1001 86380 86390 1
418801 99418801 1001 86380 86390 1
418489 99418489 1001 86380 86390 1
418683 99418683 1001 86380 86390 1
418706 99418706 1001 86380 86390 1
418639 99418639 1001 86380 86390 1
418544 99418544 1001 86380 86390 1
417896 99417896 1001 86380 86390 1
417979 99417979 1001 86380 86390 1
417961 99417961 1001 86380 86390 1
419100 99419100 1001 86380 86390 1
418830 99418830 1001 86380 86390 1
419174 99419174 1001 86380 86390 1
418807 99418807 1001 86380 86390 1
418945 99418945 1001 86380 86390 1
419070 99419070 1001 86380 86390 1
419092 99419092 1001 86380 86390 1
418838 99418838 1001 86380 86390 1
418949 99418949 1001 86380 86390 1
420240 99420240 1001 86380 86390 1
420338 99420338 1001 86380 86390 1
420146 99420146 1001 86380 86390 1
419746 99419746 1001 86380 86390 1
420011 99420011 1001 86380 86390 1
419492 99419492 1001 86380 86390 1
419522 99419522 1001 86380 86390 1
419476 99419476 1001 86380 86390 1
419501 99419501 1001 86380 86390 1
419525 99419525 1001 86380 86390 1
419417 99419417 1001 86380 86390 1
420773 99420773 1001 86380 86390 1
420712 99420712 1001 86380 86390 1
420629 99420629 1001 86380 86390 1
422117 99422117 1001 86380 86390 1
421748 99421748 1001 86380 86390 1
421875 99421875 1001 86380 86390 1
421907 99421907 1001 86380 86390 1
421983 99421983 1001 86380 86390 1
421503 99421503 1001 86380 86390 1
421270 99421270 1001 86380 86390 1
421642 99421642 1001 86380 86390 1
421331 99421331 1001 86380 86390 1
421308 99421308 1001 86380 86390 1
421581 99421581 1001 86380 86390 1
421448 99421448 1001 86380 86390 1
422154 99422154 1001 86380 86390 1
423327 99423327 1001 86380 86390 1
422907 99422907 1001 86380 86390 1
422559 99422559 1001 86380 86390 1
423930 99423930 1001 86380 86390 1
423932 99423932 1001 86380 86390 1
423765 99423765 1001 86380 86390 1
425259 99425259 1001 86380 86390 1
425238 99425238 1001 86380 86390 1
425100 99425100 1001 86380 86390 1
425000 99425000 1001 86380 86390 1
424608 99424608 1001 86380 86390 1
424753 99424753 1001 86380 86390 1
424317 99424317 1001 86380 86390 1
424390 99424390 1001 86380 86390 1
424526 99424526 1001 86380 86390 1
425776 99425776 1001 86380 86390 1
425701 99425701 1001 86380 86390 1
427069 99427069 1001 86380 86390 1
426885 99426885 1001 86380 86390 1
426709 99426709 1001 86380 86390 1
426690 99426690 1001 86380 86390 1
426383 99426383 1001 86380 86390 1
426459 99426459 1001 86380 86390 1
426638 99426638 1001 86380 86390 1
425938 99425938 1001 86380 86390 1
425993 99425993 1001 86380 86390 1
425994 99425994 1001 86380 86390 1
426258 99426258 1001 86380 86390 1
425853 99425853 1001 86380 86390 1
426264 99426264 1001 86380 86390 1
425906 99425906 1001 86380 86390 1
427266 99427266 1001 86380 86390 1
427189 99427189 1001 86380 86390 1
428583 99428583 1001 86380 86390 1
428120 99428120 1001 86380 86390 1
428243 99428243 1001 86380 86390 1
427575 99427575 1001 86380 86390 1
427713 99427713 1001 86380 86390 1
427696 99427696 1001 86380 86390 1
427619 99427619 1001 86380 86390 1
428792 99428792 1001 86380 86390 1
428795 99428795 1001 86380 86390 1
429140 99429140 1001 86380 86390 1
429160 99429160 1001 86380 86390 1
430328 99430328 1001 86380 86390 1
430331 99430331 1001 86380 86390 1
430005 99430005 1001 86380 86390 1
430088 99430088 1001 86380 86390 1
430131 99430131 1001 86380 86390 1
429632 99429632 1001 86380 86390 1
429602 99429602 1001 86380 86390 1
429427 99429427 1001 86380 86390 1
429358 99429358 1001 86380 86390 1
430425 99430425 1001 86380 86390 1
430390 99430390 1001 86380 86390 1
430724 99430724 1001 86380 86390 1
430392 99430392 1001 86380 86390 1
431693 99431693 1001 86380 86390 1
431876 99431876 1001 86380 86390 1
431430 99431430 1001 86380 86390 1
431506 99431506 1001 86380 86390 1
431288 99431288 1001 86380 86390 1
431588 99431588 1001 86380 86390 1
431267 99431267 1001 86380 86390 1
431412 99431412 1001 86380 86390 1
431520 99431520 1001 86380 86390 1
431155 99431155 1001 86380 86390 1
430876 99430876 1001 86380 86390 1
430856 99430856 1001 86380 86390 1
431078 99431078 1001 86380 86390 1
432321 99432321 1001 86380 86390 1
432312 99432312 1001 86380 86390 1
432164 99432164 1001 86380 86390 1
433552 99433552 1001 86380 86390 1
433678 99433678 1001 86380 86390 1
433053 99433053 1001 86380 86390 1
433029 99433029 1001 86380 86390 1
433067 99433067 1001 86380 86390 1
432612 99432612 1001 86380 86390 1
433946 99433946 1001 86380 86390 1
433927 99433927 1001 86380 86390 1
435336 99435336 1001 86380 86390 1
434741 99434741 1001 86380 86390 1
434938 99434938 1001 86380 86390 1
434228 99434228 1001 86380 86390 1
434381 99434381 1001 86380 86390 1
434328 99434328 1001 86380 86390 1
434354 99434354 1001 86380 86390 1
434182 99434182 1001 86380 86390 1
434149 99434149 1001 86380 86390 1
434151 99434151 1001 86380 86390 1
435868 99435868 1001 86380 86390 1
435805 99435805 1001 86380 86390 1
436953 99436953 1001 86380 86390 1
436771 99436771 1001 86380 86390 1
436905 99436905 1001 86380 86390 1
436336 99436336 1001 86380 86390 1
300107 99300107 1001 86380 86390 1
300018 99300018 1001 86380 86390 1
300097 99300097 1001 86380 86390 1
437349 99437349 1001 86380 86390 1
300072 99300072 1001 86380 86390 1
300678 99300678 1001 86380 86390 1
300540 99300540 1001 86380 86390 1
300657 99300657 1001 86380 86390 1
300633 99300633 1001 86380 86390 1
300712 99300712 1001 86380 86390 1
300686 99300686 1001 86380 86390 1
300572 99300572 1001 86380 86390 1
300337 99300337 1001 86380 86390 1
300251 99300251 1001 86380 86390 1
300303 99300303 1001 86380 86390 1
300203 99300203 1001 86380 86390 1
300217 99300217 1001 86380 86390 1
300113 99300113 1001 86380 86390 1
300851 99300851 1001 86380 86390 1
301413 99301413 1001 86380 86390 1
301439 99301439 1001 86380 86390 1
301539 99301539 1001 86380 86390 1
301316 99301316 1001 86380 86390 1
301333 99301333 1001 86380 86390 1
301282 99301282 1001 86380 86390 1
301348 99301348 1001 86380 86390 1
301079 99301079 1001 86380 86390 1
301028 99301028 1001 86380 86390 1
301095 99301095 1001 86380 86390 1
300981 99300981 1001 86380 86390 1
301007 99301007 1001 86380 86390 1
301087 99301087 1001 86380 86390 1
301759 99301759 1001 86380 86390 1
302259 99302259 1001 86380 86390 1
302209 99302209 1001 86380 86390 1
302087 99302087 1001 86380 86390 1
302168 99302168 1001 86380 86390 1
302123 99302123 1001 86380 86390 1
301767 99301767 1001 86380 86390 1
301835 99301835 1001 86380 86390 1
302534 99302534 1001 86380 86390 1
302536 99302536 1001 86380 86390 1
302537 99302537 1001 86380 86390 1
302396 99302396 1001 86380 86390 1
302540 99302540 1001 86380 86390 1
303132 99303132 1001 86380 86390 1
303017 99303017 1001 86380 86390 1
303100 99303100 1001 86380 86390 1
303101 99303101 1001 86380 86390 1
302940 99302940 1001 86380 86390 1
302810 99302810 1001 86380 86390 1
302903 99302903 1001 86380 86390 1
302893 99302893 1001 86380 86390 1
302975 99302975 1001 86380 86390 1
302706 99302706 1001 86380 86390 1
303303 99303303 1001 86380 86390 1
303332 99303332 1001 86380 86390 1
303397 99303397 1001 86380 86390 1
303972 99303972 1001 86380 86390 1
303869 99303869 1001 86380 86390 1
303910 99303910 1001 86380 86390 1
303962 99303962 1001 86380 86390 1
303913 99303913 1001 86380 86390 1
303967 99303967 1001 86380 86390 1
303726 99303726 1001 86380 86390 1
303819 99303819 1001 86380 86390 1
303469 99303469 1001 86380 86390 1
304113 99304113 1001 86380 86390 1
304128 99304128 1001 86380 86390 1
304197 99304197 1001 86380 86390 1
304671 99304671 1001 86380 86390 1
304813 99304813 1001 86380 86390 1
304723 99304723 1001 86380 86390 1
304838 99304838 1001 86380 86390 1
304690 99304690 1001 86380 86390 1
304615 99304615 1001 86380 86390 1
304487 99304487 1001 86380 86390 1
304493 99304493 1001 86380 86390 1
304521 99304521 1001 86380 86390 1
304371 99304371 1001 86380 86390 1
305053 99305053 1001 86380 86390 1
305031 99305031 1001 86380 86390 1
304995 99304995 1001 86380 86390 1
305612 99305612 1001 86380 86390 1
305655 99305655 1001 86380 86390 1
305671 99305671 1001 86380 86390 1
305381 99305381 1001 86380 86390 1
305304 99305304 1001 86380 86390 1
305280 99305280 1001 86380 86390 1
305220 99305220 1001 86380 86390 1
305273 99305273 1001 86380 86390 1
500158 99500158 1001 86380 86390 1
500660 99500660 1001 86380 86390 1
500778 99500778 1001 86380 86390 1
500622 99500622 1001 86380 86390 1
500691 99500691 1001 86380 86390 1
500640 99500640 1001 86380 86390 1
500465 99500465 1001 86380 86390 1
500494 99500494 1001 86380 86390 1
500473 99500473 1001 86380 86390 1
500258 99500258 1001 86380 86390 1
500310 99500310 1001 86380 86390 1
500375 99500375 1001 86380 86390 1
500388 99500388 1001 86380 86390 1
500377 99500377 1001 86380 86390 1
500354 99500354 1001 86380 86390 1
500329 99500329 1001 86380 86390 1
500931 99500931 1001 86380 86390 1
500919 99500919 1001 86380 86390 1
500971 99500971 1001 86380 86390 1
500869 99500869 1001 86380 86390 1
500985 99500985 1001 86380 86390 1
500960 99500960 1001 86380 86390 1
500857 99500857 1001 86380 86390 1
501478 99501478 1001 86380 86390 1
501442 99501442 1001 86380 86390 1
501457 99501457 1001 86380 86390 1
501323 99501323 1001 86380 86390 1
501316 99501316 1001 86380 86390 1
501433 99501433 1001 86380 86390 1
501098 99501098 1001 86380 86390 1
501124 99501124 1001 86380 86390 1
501702 99501702 1001 86380 86390 1
501820 99501820 1001 86380 86390 1
502350 99502350 1001 86380 86390 1
502345 99502345 1001 86380 86390 1
502346 99502346 1001 86380 86390 1
502412 99502412 1001 86380 86390 1
502225 99502225 1001 86380 86390 1
502227 99502227 1001 86380 86390 1
502072 99502072 1001 86380 86390 1
502207 99502207 1001 86380 86390 1
501878 99501878 1001 86380 86390 1
502665 99502665 1001 86380 86390 1
502538 99502538 1001 86380 86390 1
503243 99503243 1001 86380 86390 1
503264 99503264 1001 86380 86390 1
503117 99503117 1001 86380 86390 1
503106 99503106 1001 86380 86390 1
503133 99503133 1001 86380 86390 1
503284 99503284 1001 86380 86390 1
503047 99503047 1001 86380 86390 1
503039 99503039 1001 86380 86390 1
503053 99503053 1001 86380 86390 1
502940 99502940 1001 86380 86390 1
502803 99502803 1001 86380 86390 1
502791 99502791 1001 86380 86390 1
502677 99502677 1001 86380 86390 1
502679 99502679 1001 86380 86390 1
503382 99503382 1001 86380 86390 1
503490 99503490 1001 86380 86390 1
503365 99503365 1001 86380 86390 1
504057 99504057 1001 86380 86390 1
503998 99503998 1001 86380 86390 1
504110 99504110 1001 86380 86390 1
503758 99503758 1001 86380 86390 1
503775 99503775 1001 86380 86390 1
503802 99503802 1001 86380 86390 1
503512 99503512 1001 86380 86390 1
503630 99503630 1001 86380 86390 1
503618 99503618 1001 86380 86390 1
504170 99504170 1001 86380 86390 1
504150 99504150 1001 86380 86390 1
504229 99504229 1001 86380 86390 1
504308 99504308 1001 86380 86390 1
504914 99504914 1001 86380 86390 1
504756 99504756 1001 86380 86390 1
504704 99504704 1001 86380 86390 1
504693 99504693 1001 86380 86390 1
504671 99504671 1001 86380 86390 1
504396 99504396 1001 86380 86390 1
505019 99505019 1001 86380 86390 1
505032 99505032 1001 86380 86390 1
505570 99505570 1001 86380 86390 1
505713 99505713 1001 86380 86390 1
505638 99505638 1001 86380 86390 1
505414 99505414 1001 86380 86390 1
505215 99505215 1001 86380 86390 1
505205 99505205 1001 86380 86390 1
505781 99505781 1001 86380 86390 1
505811 99505811 1001 86380 86390 1
505839 99505839 1001 86380 86390 1
505774 99505774 1001 86380 86390 1
506520 99506520 1001 86380 86390 1
506535 99506535 1001 86380 86390 1
506432 99506432 1001 86380 86390 1
506225 99506225 1001 86380 86390 1
506290 99506290 1001 86380 86390 1
506316 99506316 1001 86380 86390 1
506384 99506384 1001 86380 86390 1
506286 99506286 1001 86380 86390 1
506027 99506027 1001 86380 86390 1
506045 99506045 1001 86380 86390 1
505985 99505985 1001 86380 86390 1
506797 99506797 1001 86380 86390 1
507347 99507347 1001 86380 86390 1
507354 99507354 1001 86380 86390 1
507369 99507369 1001 86380 86390 1
507416 99507416 1001 86380 86390 1
506853 99506853 1001 86380 86390 1
506997 99506997 1001 86380 86390 1
506834 99506834 1001 86380 86390 1
506890 99506890 1001 86380 86390 1
506917 99506917 1001 86380 86390 1
507425 99507425 1001 86380 86390 1
507571 99507571 1001 86380 86390 1
507508 99507508 1001 86380 86390 1
508057 99508057 1001 86380 86390 1
508131 99508131 1001 86380 86390 1
507862 99507862 1001 86380 86390 1
507864 99507864 1001 86380 86390 1
507738 99507738 1001 86380 86390 1
507777 99507777 1001 86380 86390 1
507830 99507830 1001 86380 86390 1
507831 99507831 1001 86380 86390 1
507769 99507769 1001 86380 86390 1
507821 99507821 1001 86380 86390 1
508368 99508368 1001 86380 86390 1
508425 99508425 1001 86380 86390 1
508991 99508991 1001 86380 86390 1
509057 99509057 1001 86380 86390 1
509073 99509073 1001 86380 86390 1
508664 99508664 1001 86380 86390 1
508696 99508696 1001 86380 86390 1
508725 99508725 1001 86380 86390 1
508627 99508627 1001 86380 86390 1
508458 99508458 1001 86380 86390 1
508594 99508594 1001 86380 86390 1
509094 99509094 1001 86380 86390 1
509759 99509759 1001 86380 86390 1
509783 99509783 1001 86380 86390 1
509897 99509897 1001 86380 86390 1
509650 99509650 1001 86380 86390 1
509495 99509495 1001 86380 86390 1
509576 99509576 1001 86380 86390 1
509396 99509396 1001 86380 86390 1
509400 99509400 1001 86380 86390 1
509430 99509430 1001 86380 86390 1
510099 99510099 1001 86380 86390 1
510650 99510650 1001 86380 86390 1
510575 99510575 1001 86380 86390 1
510653 99510653 1001 86380 86390 1
510703 99510703 1001 86380 86390 1
510634 99510634 1001 86380 86390 1
510495 99510495 1001 86380 86390 1
510395 99510395 1001 86380 86390 1
510344 99510344 1001 86380 86390 1
510461 99510461 1001 86380 86390 1
510412 99510412 1001 86380 86390 1
510201 99510201 1001 86380 86390 1
510271 99510271 1001 86380 86390 1
510130 99510130 1001 86380 86390 1
510841 99510841 1001 86380 86390 1
510791 99510791 1001 86380 86390 1
510876 99510876 1001 86380 86390 1
511472 99511472 1001 86380 86390 1
511435 99511435 1001 86380 86390 1
511260 99511260 1001 86380 86390 1
511275 99511275 1001 86380 86390 1
511276 99511276 1001 86380 86390 1
511103 99511103 1001 86380 86390 1
510939 99510939 1001 86380 86390 1
511070 99511070 1001 86380 86390 1
511735 99511735 1001 86380 86390 1
511713 99511713 1001 86380 86390 1
511598 99511598 1001 86380 86390 1
511624 99511624 1001 86380 86390 1
511715 99511715 1001 86380 86390 1
512194 99512194 1001 86380 86390 1
512261 99512261 1001 86380 86390 1
512101 99512101 1001 86380 86390 1
512082 99512082 1001 86380 86390 1
511953 99511953 1001 86380 86390 1
511889 99511889 1001 86380 86390 1
512407 99512407 1001 86380 86390 1
512555 99512555 1001 86380 86390 1
513180 99513180 1001 86380 86390 1
513190 99513190 1001 86380 86390 1
513127 99513127 1001 86380 86390 1
512802 99512802 1001 86380 86390 1
512688 99512688 1001 86380 86390 1
512691 99512691 1001 86380 86390 1
512614 99512614 1001 86380 86390 1
512615 99512615 1001 86380 86390 1
512667 99512667 1001 86380 86390 1
512732 99512732 1001 86380 86390 1
512606 99512606 1001 86380 86390 1
512685 99512685 1001 86380 86390 1
512790 99512790 1001 86380 86390 1
513308 99513308 1001 86380 86390 1
513260 99513260 1001 86380 86390 1
513329 99513329 1001 86380 86390 1
513943 99513943 1001 86380 86390 1
513832 99513832 1001 86380 86390 1
513988 99513988 1001 86380 86390 1
513950 99513950 1001 86380 86390 1
513645 99513645 1001 86380 86390 1
513423 99513423 1001 86380 86390 1
513479 99513479 1001 86380 86390 1
514192 99514192 1001 86380 86390 1
514209 99514209 1001 86380 86390 1
514758 99514758 1001 86380 86390 1
514789 99514789 1001 86380 86390 1
514700 99514700 1001 86380 86390 1
514575 99514575 1001 86380 86390 1
514460 99514460 1001 86380 86390 1
514625 99514625 1001 86380 86390 1
514984 99514984 1001 86380 86390 1
514951 99514951 1001 86380 86390 1
514970 99514970 1001 86380 86390 1
515581 99515581 1001 86380 86390 1
515599 99515599 1001 86380 86390 1
515562 99515562 1001 86380 86390 1
515605 99515605 1001 86380 86390 1
515083 99515083 1001 86380 86390 1
515151 99515151 1001 86380 86390 1
515751 99515751 1001 86380 86390 1
516508 99516508 1001 86380 86390 1
516383 99516383 1001 86380 86390 1
516316 99516316 1001 86380 86390 1
516226 99516226 1001 86380 86390 1
516291 99516291 1001 86380 86390 1
516162 99516162 1001 86380 86390 1
516142 99516142 1001 86380 86390 1
516182 99516182 1001 86380 86390 1
516105 99516105 1001 86380 86390 1
516174 99516174 1001 86380 86390 1
515941 99515941 1001 86380 86390 1
515971 99515971 1001 86380 86390 1
516065 99516065 1001 86380 86390 1
516029 99516029 1001 86380 86390 1
516650 99516650 1001 86380 86390 1
516591 99516591 1001 86380 86390 1
517260 99517260 1001 86380 86390 1
517145 99517145 1001 86380 86390 1
517205 99517205 1001 86380 86390 1
517079 99517079 1001 86380 86390 1
516980 99516980 1001 86380 86390 1
516944 99516944 1001 86380 86390 1
516971 99516971 1001 86380 86390 1
517049 99517049 1001 86380 86390 1
516873 99516873 1001 86380 86390 1
516869 99516869 1001 86380 86390 1
518098 99518098 1001 86380 86390 1
518030 99518030 1001 86380 86390 1
517766 99517766 1001 86380 86390 1
517901 99517901 1001 86380 86390 1
517785 99517785 1001 86380 86390 1
517746 99517746 1001 86380 86390 1
518254 99518254 1001 86380 86390 1
518282 99518282 1001 86380 86390 1
518323 99518323 1001 86380 86390 1
518169 99518169 1001 86380 86390 1
518862 99518862 1001 86380 86390 1
518811 99518811 1001 86380 86390 1
518844 99518844 1001 86380 86390 1
518628 99518628 1001 86380 86390 1
518616 99518616 1001 86380 86390 1
518747 99518747 1001 86380 86390 1
518665 99518665 1001 86380 86390 1
518730 99518730 1001 86380 86390 1
518445 99518445 1001 86380 86390 1
519090 99519090 1001 86380 86390 1
519104 99519104 1001 86380 86390 1
519156 99519156 1001 86380 86390 1
519053 99519053 1001 86380 86390 1
519019 99519019 1001 86380 86390 1
519162 99519162 1001 86380 86390 1
519138 99519138 1001 86380 86390 1
519763 99519763 1001 86380 86390 1
519557 99519557 1001 86380 86390 1
519480 99519480 1001 86380 86390 1
519523 99519523 1001 86380 86390 1
519436 99519436 1001 86380 86390 1
519211 99519211 1001 86380 86390 1
519331 99519331 1001 86380 86390 1
519320 99519320 1001 86380 86390 1
519894 99519894 1001 86380 86390 1
520607 99520607 1001 86380 86390 1
520631 99520631 1001 86380 86390 1
520331 99520331 1001 86380 86390 1
520352 99520352 1001 86380 86390 1
520088 99520088 1001 86380 86390 1
520192 99520192 1001 86380 86390 1
520678 99520678 1001 86380 86390 1
520436 99520436 1001 86380 86390 1
520749 99520749 1001 86380 86390 1
521418 99521418 1001 86380 86390 1
521265 99521265 1001 86380 86390 1
521384 99521384 1001 86380 86390 1
521283 99521283 1001 86380 86390 1
521362 99521362 1001 86380 86390 1
521229 99521229 1001 86380 86390 1
521117 99521117 1001 86380 86390 1
520881 99520881 1001 86380 86390 1
520946 99520946 1001 86380 86390 1
520959 99520959 1001 86380 86390 1
521503 99521503 1001 86380 86390 1
521639 99521639 1001 86380 86390 1
521577 99521577 1001 86380 86390 1
521644 99521644 1001 86380 86390 1
522170 99522170 1001 86380 86390 1
522210 99522210 1001 86380 86390 1
522198 99522198 1001 86380 86390 1
522023 99522023 1001 86380 86390 1
521976 99521976 1001 86380 86390 1
522042 99522042 1001 86380 86390 1
521993 99521993 1001 86380 86390 1
521688 99521688 1001 86380 86390 1
521838 99521838 1001 86380 86390 1
522333 99522333 1001 86380 86390 1
522489 99522489 1001 86380 86390 1
523097 99523097 1001 86380 86390 1
522947 99522947 1001 86380 86390 1
522875 99522875 1001 86380 86390 1
522800 99522800 1001 86380 86390 1
522865 99522865 1001 86380 86390 1
522905 99522905 1001 86380 86390 1
522815 99522815 1001 86380 86390 1
522674 99522674 1001 86380 86390 1
522586 99522586 1001 86380 86390 1
523180 99523180 1001 86380 86390 1
523169 99523169 1001 86380 86390 1
523250 99523250 1001 86380 86390 1
523125 99523125 1001 86380 86390 1
523139 99523139 1001 86380 86390 1
523887 99523887 1001 86380 86390 1
523576 99523576 1001 86380 86390 1
523589 99523589 1001 86380 86390 1
523544 99523544 1001 86380 86390 1
523531 99523531 1001 86380 86390 1
523337 99523337 1001 86380 86390 1
523367 99523367 1001 86380 86390 1
523432 99523432 1001 86380 86390 1
523995 99523995 1001 86380 86390 1
524021 99524021 1001 86380 86390 1
523962 99523962 1001 86380 86390 1
523990 99523990 1001 86380 86390 1
524057 99524057 1001 86380 86390 1
524630 99524630 1001 86380 86390 1
524714 99524714 1001 86380 86390 1
524421 99524421 1001 86380 86390 1
524335 99524335 1001 86380 86390 1
524167 99524167 1001 86380 86390 1
524259 99524259 1001 86380 86390 1
524314 99524314 1001 86380 86390 1
524819 99524819 1001 86380 86390 1
525394 99525394 1001 86380 86390 1
525289 99525289 1001 86380 86390 1
525380 99525380 1001 86380 86390 1
525251 99525251 1001 86380 86390 1
525369 99525369 1001 86380 86390 1
525385 99525385 1001 86380 86390 1
525284 99525284 1001 86380 86390 1
525003 99525003 1001 86380 86390 1
525174 99525174 1001 86380 86390 1
525143 99525143 1001 86380 86390 1
525608 99525608 1001 86380 86390 1
525662 99525662 1001 86380 86390 1
525637 99525637 1001 86380 86390 1
525767 99525767 1001 86380 86390 1
525691 99525691 1001 86380 86390 1
525631 99525631 1001 86380 86390 1
526372 99526372 1001 86380 86390 1
526361 99526361 1001 86380 86390 1
526037 99526037 1001 86380 86390 1
526045 99526045 1001 86380 86390 1
525987 99525987 1001 86380 86390 1
525884 99525884 1001 86380 86390 1
525952 99525952 1001 86380 86390 1
526588 99526588 1001 86380 86390 1
526619 99526619 1001 86380 86390 1
526516 99526516 1001 86380 86390 1
527205 99527205 1001 86380 86390 1
527180 99527180 1001 86380 86390 1
527055 99527055 1001 86380 86390 1
526930 99526930 1001 86380 86390 1
527000 99527000 1001 86380 86390 1
526680 99526680 1001 86380 86390 1
526832 99526832 1001 86380 86390 1
526731 99526731 1001 86380 86390 1
527304 99527304 1001 86380 86390 1
527947 99527947 1001 86380 86390 1
528000 99528000 1001 86380 86390 1
528027 99528027 1001 86380 86390 1
527898 99527898 1001 86380 86390 1
527989 99527989 1001 86380 86390 1
527899 99527899 1001 86380 86390 1
527878 99527878 1001 86380 86390 1
527703 99527703 1001 86380 86390 1
527845 99527845 1001 86380 86390 1
527691 99527691 1001 86380 86390 1
527821 99527821 1001 86380 86390 1
527839 99527839 1001 86380 86390 1
527801 99527801 1001 86380 86390 1
527685 99527685 1001 86380 86390 1
527828 99527828 1001 86380 86390 1
527458 99527458 1001 86380 86390 1
527526 99527526 1001 86380 86390 1
527527 99527527 1001 86380 86390 1
527553 99527553 1001 86380 86390 1
527491 99527491 1001 86380 86390 1
528252 99528252 1001 86380 86390 1
528162 99528162 1001 86380 86390 1
528097 99528097 1001 86380 86390 1
528646 99528646 1001 86380 86390 1
528636 99528636 1001 86380 86390 1
528533 99528533 1001 86380 86390 1
528586 99528586 1001 86380 86390 1
528666 99528666 1001 86380 86390 1
528615 99528615 1001 86380 86390 1
528471 99528471 1001 86380 86390 1
528357 99528357 1001 86380 86390 1
529046 99529046 1001 86380 86390 1
529085 99529085 1001 86380 86390 1
529651 99529651 1001 86380 86390 1
529562 99529562 1001 86380 86390 1
529538 99529538 1001 86380 86390 1
529687 99529687 1001 86380 86390 1
529407 99529407 1001 86380 86390 1
529383 99529383 1001 86380 86390 1
529358 99529358 1001 86380 86390 1
529414 99529414 1001 86380 86390 1
529479 99529479 1001 86380 86390 1
529403 99529403 1001 86380 86390 1
529271 99529271 1001 86380 86390 1
529129 99529129 1001 86380 86390 1
529144 99529144 1001 86380 86390 1
529803 99529803 1001 86380 86390 1
529888 99529888 1001 86380 86390 1
529760 99529760 1001 86380 86390 1
530316 99530316 1001 86380 86390 1
530228 99530228 1001 86380 86390 1
530127 99530127 1001 86380 86390 1
529935 99529935 1001 86380 86390 1
530048 99530048 1001 86380 86390 1
529933 99529933 1001 86380 86390 1
530644 99530644 1001 86380 86390 1
530584 99530584 1001 86380 86390 1
530702 99530702 1001 86380 86390 1
531228 99531228 1001 86380 86390 1
531348 99531348 1001 86380 86390 1
531358 99531358 1001 86380 86390 1
531259 99531259 1001 86380 86390 1
531223 99531223 1001 86380 86390 1
531249 99531249 1001 86380 86390 1
531111 99531111 1001 86380 86390 1
531152 99531152 1001 86380 86390 1
530940 99530940 1001 86380 86390 1
530850 99530850 1001 86380 86390 1
530863 99530863 1001 86380 86390 1
530890 99530890 1001 86380 86390 1
530929 99530929 1001 86380 86390 1
530859 99530859 1001 86380 86390 1
531458 99531458 1001 86380 86390 1
531382 99531382 1001 86380 86390 1
531501 99531501 1001 86380 86390 1
531581 99531581 1001 86380 86390 1
532041 99532041 1001 86380 86390 1
532122 99532122 1001 86380 86390 1
531833 99531833 1001 86380 86390 1
531924 99531924 1001 86380 86390 1
531965 99531965 1001 86380 86390 1
531879 99531879 1001 86380 86390 1
531792 99531792 1001 86380 86390 1
531625 99531625 1001 86380 86390 1
531768 99531768 1001 86380 86390 1
531666 99531666 1001 86380 86390 1
532281 99532281 1001 86380 86390 1
532348 99532348 1001 86380 86390 1
532232 99532232 1001 86380 86390 1
532403 99532403 1001 86380 86390 1
532956 99532956 1001 86380 86390 1
532923 99532923 1001 86380 86390 1
532776 99532776 1001 86380 86390 1
532680 99532680 1001 86380 86390 1
532745 99532745 1001 86380 86390 1
532455 99532455 1001 86380 86390 1
532591 99532591 1001 86380 86390 1
533034 99533034 1001 86380 86390 1
533080 99533080 1001 86380 86390 1
533794 99533794 1001 86380 86390 1
533797 99533797 1001 86380 86390 1
533681 99533681 1001 86380 86390 1
533711 99533711 1001 86380 86390 1
533577 99533577 1001 86380 86390 1
533557 99533557 1001 86380 86390 1
533278 99533278 1001 86380 86390 1
533292 99533292 1001 86380 86390 1
533280 99533280 1001 86380 86390 1
533436 99533436 1001 86380 86390 1
533348 99533348 1001 86380 86390 1
533405 99533405 1001 86380 86390 1
533894 99533894 1001 86380 86390 1
533882 99533882 1001 86380 86390 1
533973 99533973 1001 86380 86390 1
533859 99533859 1001 86380 86390 1
534035 99534035 1001 86380 86390 1
534569 99534569 1001 86380 86390 1
534664 99534664 1001 86380 86390 1
534448 99534448 1001 86380 86390 1
534436 99534436 1001 86380 86390 1
534118 99534118 1001 86380 86390 1
534735 99534735 1001 86380 86390 1
534710 99534710 1001 86380 86390 1
535435 99535435 1001 86380 86390 1
535372 99535372 1001 86380 86390 1
535486 99535486 1001 86380 86390 1
535380 99535380 1001 86380 86390 1
535266 99535266 1001 86380 86390 1
535230 99535230 1001 86380 86390 1
535205 99535205 1001 86380 86390 1
535290 99535290 1001 86380 86390 1
535304 99535304 1001 86380 86390 1
534954 99534954 1001 86380 86390 1
534956 99534956 1001 86380 86390 1
535065 99535065 1001 86380 86390 1
535680 99535680 1001 86380 86390 1
535538 99535538 1001 86380 86390 1
535710 99535710 1001 86380 86390 1
535555 99535555 1001 86380 86390 1
535557 99535557 1001 86380 86390 1
536303 99536303 1001 86380 86390 1
536281 99536281 1001 86380 86390 1
536284 99536284 1001 86380 86390 1
535720 99535720 1001 86380 86390 1
535829 99535829 1001 86380 86390 1
535868 99535868 1001 86380 86390 1
536372 99536372 1001 86380 86390 1
536491 99536491 1001 86380 86390 1
536479 99536479 1001 86380 86390 1
536423 99536423 1001 86380 86390 1
537152 99537152 1001 86380 86390 1
537085 99537085 1001 86380 86390 1
536767 99536767 1001 86380 86390 1
536928 99536928 1001 86380 86390 1
536877 99536877 1001 86380 86390 1
536583 99536583 1001 86380 86390 1
536713 99536713 1001 86380 86390 1
536597 99536597 1001 86380 86390 1
536627 99536627 1001 86380 86390 1
536653 99536653 1001 86380 86390 1
537254 99537254 1001 86380 86390 1
537222 99537222 1001 86380 86390 1
537847 99537847 1001 86380 86390 1
537987 99537987 1001 86380 86390 1
537977 99537977 1001 86380 86390 1
537985 99537985 1001 86380 86390 1
537783 99537783 1001 86380 86390 1
537722 99537722 1001 86380 86390 1
537674 99537674 1001 86380 86390 1
537742 99537742 1001 86380 86390 1
537678 99537678 1001 86380 86390 1
537588 99537588 1001 86380 86390 1
537408 99537408 1001 86380 86390 1
537474 99537474 1001 86380 86390 1
537430 99537430 1001 86380 86390 1
538022 99538022 1001 86380 86390 1
538035 99538035 1001 86380 86390 1
538069 99538069 1001 86380 86390 1
538145 99538145 1001 86380 86390 1
538647 99538647 1001 86380 86390 1
538679 99538679 1001 86380 86390 1
538749 99538749 1001 86380 86390 1
538515 99538515 1001 86380 86390 1
538298 99538298 1001 86380 86390 1
538312 99538312 1001 86380 86390 1
538252 99538252 1001 86380 86390 1
538253 99538253 1001 86380 86390 1
538333 99538333 1001 86380 86390 1
538861 99538861 1001 86380 86390 1
538913 99538913 1001 86380 86390 1
539005 99539005 1001 86380 86390 1
539561 99539561 1001 86380 86390 1
539425 99539425 1001 86380 86390 1
539350 99539350 1001 86380 86390 1
539331 99539331 1001 86380 86390 1
539190 99539190 1001 86380 86390 1
539040 99539040 1001 86380 86390 1
539210 99539210 1001 86380 86390 1
539107 99539107 1001 86380 86390 1
539808 99539808 1001 86380 86390 1
539727 99539727 1001 86380 86390 1
540265 99540265 1001 86380 86390 1
540374 99540374 1001 86380 86390 1
540145 99540145 1001 86380 86390 1
540096 99540096 1001 86380 86390 1
540188 99540188 1001 86380 86390 1
540253 99540253 1001 86380 86390 1
540176 99540176 1001 86380 86390 1
540101 99540101 1001 86380 86390 1
540192 99540192 1001 86380 86390 1
540090 99540090 1001 86380 86390 1
539901 99539901 1001 86380 86390 1
540008 99540008 1001 86380 86390 1
539855 99539855 1001 86380 86390 1
539856 99539856 1001 86380 86390 1
539961 99539961 1001 86380 86390 1
539871 99539871 1001 86380 86390 1
540506 99540506 1001 86380 86390 1
540532 99540532 1001 86380 86390 1
540625 99540625 1001 86380 86390 1
540497 99540497 1001 86380 86390 1
540476 99540476 1001 86380 86390 1
541245 99541245 1001 86380 86390 1
541144 99541144 1001 86380 86390 1
541119 99541119 1001 86380 86390 1
540972 99540972 1001 86380 86390 1
540892 99540892 1001 86380 86390 1
540778 99540778 1001 86380 86390 1
540766 99540766 1001 86380 86390 1
540681 99540681 1001 86380 86390 1
541421 99541421 1001 86380 86390 1
541473 99541473 1001 86380 86390 1
541306 99541306 1001 86380 86390 1
541419 99541419 1001 86380 86390 1
541939 99541939 1001 86380 86390 1
542044 99542044 1001 86380 86390 1
542091 99542091 1001 86380 86390 1
542048 99542048 1001 86380 86390 1
541959 99541959 1001 86380 86390 1
541816 99541816 1001 86380 86390 1
541843 99541843 1001 86380 86390 1
541795 99541795 1001 86380 86390 1
541524 99541524 1001 86380 86390 1
541594 99541594 1001 86380 86390 1
541685 99541685 1001 86380 86390 1
541637 99541637 1001 86380 86390 1
541689 99541689 1001 86380 86390 1
541679 99541679 1001 86380 86390 1
542208 99542208 1001 86380 86390 1
542185 99542185 1001 86380 86390 1
542151 99542151 1001 86380 86390 1
542258 99542258 1001 86380 86390 1
542749 99542749 1001 86380 86390 1
542940 99542940 1001 86380 86390 1
542880 99542880 1001 86380 86390 1
542557 99542557 1001 86380 86390 1
542661 99542661 1001 86380 86390 1
542378 99542378 1001 86380 86390 1
542354 99542354 1001 86380 86390 1
542473 99542473 1001 86380 86390 1
542422 99542422 1001 86380 86390 1
543035 99543035 1001 86380 86390 1
542985 99542985 1001 86380 86390 1
542978 99542978 1001 86380 86390 1
542992 99542992 1001 86380 86390 1
543122 99543122 1001 86380 86390 1
543631 99543631 1001 86380 86390 1
543621 99543621 1001 86380 86390 1
543701 99543701 1001 86380 86390 1
543452 99543452 1001 86380 86390 1
543519 99543519 1001 86380 86390 1
543551 99543551 1001 86380 86390 1
543345 99543345 1001 86380 86390 1
543209 99543209 1001 86380 86390 1
543162 99543162 1001 86380 86390 1
543802 99543802 1001 86380 86390 1
543919 99543919 1001 86380 86390 1
544419 99544419 1001 86380 86390 1
544459 99544459 1001 86380 86390 1
544537 99544537 1001 86380 86390 1
544573 99544573 1001 86380 86390 1
544584 99544584 1001 86380 86390 1
544209 99544209 1001 86380 86390 1
544080 99544080 1001 86380 86390 1
543978 99543978 1001 86380 86390 1
544019 99544019 1001 86380 86390 1
544140 99544140 1001 86380 86390 1
544712 99544712 1001 86380 86390 1
544624 99544624 1001 86380 86390 1
420705 214 1001 35220 35697 1
420705 664 1001 35700 39657 1
410371 227 1001 34500 34857 1
520567 750 1001 42780 43079 1
540279 660 1001 60970 61270 1
400016 99400016 1001 86380 86390 1
400046 99400046 1001 86380 86390 1
400053 99400053 1001 86380 86390 1
400227 99400227 1001 86380 86390 1
400200 99400200 1001 86380 86390 1
400154 99400154 1001 86380 86390 1
400320 99400320 1001 86380 86390 1
400370 99400370 1001 86380 86390 1
400488 99400488 1001 86380 86390 1
400565 99400565 1001 86380 86390 1
400813 99400813 1001 86380 86390 1
400932 99400932 1001 86380 86390 1
400947 99400947 1001 86380 86390 1
401257 99401257 1001 86380 86390 1
401215 99401215 1001 86380 86390 1
401345 99401345 1001 86380 86390 1
401571 99401571 1001 86380 86390 1
401884 99401884 1001 86380 86390 1
402000 99402000 1001 86380 86390 1
402121 99402121 1001 86380 86390 1
402214 99402214 1001 86380 86390 1
402184 99402184 1001 86380 86390 1
402965 99402965 1001 86380 86390 1
402977 99402977 1001 86380 86390 1
403023 99403023 1001 86380 86390 1
403061 99403061 1001 86380 86390 1
403034 99403034 1001 86380 86390 1
403123 99403123 1001 86380 86390 1
403325 99403325 1001 86380 86390 1
403465 99403465 1001 86380 86390 1
403755 99403755 1001 86380 86390 1
403981 99403981 1001 86380 86390 1
403984 99403984 1001 86380 86390 1
404016 99404016 1001 86380 86390 1
404140 99404140 1001 86380 86390 1
404120 99404120 1001 86380 86390 1
404427 99404427 1001 86380 86390 1
404408 99404408 1001 86380 86390 1
404635 99404635 1001 86380 86390 1
404744 99404744 1001 86380 86390 1
405066 99405066 1001 86380 86390 1
405017 99405017 1001 86380 86390 1
405212 99405212 1001 86380 86390 1
405117 99405117 1001 86380 86390 1
405928 99405928 1001 86380 86390 1
406102 99406102 1001 86380 86390 1
406220 99406220 1001 86380 86390 1
406331 99406331 1001 86380 86390 1
406366 99406366 1001 86380 86390 1
406546 99406546 1001 86380 86390 1
406728 99406728 1001 86380 86390 1
406660 99406660 1001 86380 86390 1
406746 99406746 1001 86380 86390 1
407150 99407150 1001 86380 86390 1
407262 99407262 1001 86380 86390 1
407424 99407424 1001 86380 86390 1
407592 99407592 1001 86380 86390 1
407816 99407816 1001 86380 86390 1
407930 99407930 1001 86380 86390 1
408287 99408287 1001 86380 86390 1
408459 99408459 1001 86380 86390 1
408461 99408461 1001 86380 86390 1
408578 99408578 1001 86380 86390 1
408912 99408912 1001 86380 86390 1
409126 99409126 1001 86380 86390 1
409570 99409570 1001 86380 86390 1
409503 99409503 1001 86380 86390 1
409683 99409683 1001 86380 86390 1
409665 99409665 1001 86380 86390 1
409726 99409726 1001 86380 86390 1
409829 99409829 1001 86380 86390 1
409788 99409788 1001 86380 86390 1
409906 99409906 1001 86380 86390 1
410414 99410414 1001 86380 86390 1
410527 99410527 1001 86380 86390 1
410800 99410800 1001 86380 86390 1
411012 99411012 1001 86380 86390 1
411370 99411370 1001 86380 86390 1
411433 99411433 1001 86380 86390 1
411473 99411473 1001 86380 86390 1
411616 99411616 1001 86380 86390 1
411694 99411694 1001 86380 86390 1
412459 99412459 1001 86380 86390 1
413374 99413374 1001 86380 86390 1
413450 99413450 1001 86380 86390 1
413465 99413465 1001 86380 86390 1
412929 99412929 1001 86380 86390 1
412613 99412613 1001 86380 86390 1
412501 99412501 1001 86380 86390 1
412886 99412886 1001 86380 86390 1
412801 99412801 1001 86380 86390 1
412726 99412726 1001 86380 86390 1
412623 99412623 1001 86380 86390 1
412654 99412654 1001 86380 86390 1
412570 99412570 1001 86380 86390 1
413864 99413864 1001 86380 86390 1
414015 99414015 1001 86380 86390 1
413709 99413709 1001 86380 86390 1
415062 99415062 1001 86380 86390 1
414953 99414953 1001 86380 86390 1
415085 99415085 1001 86380 86390 1
414937 99414937 1001 86380 86390 1
414964 99414964 1001 86380 86390 1
414567 99414567 1001 86380 86390 1
414741 99414741 1001 86380 86390 1
414791 99414791 1001 86380 86390 1
414138 99414138 1001 86380 86390 1
414428 99414428 1001 86380 86390 1
414488 99414488 1001 86380 86390 1
414150 99414150 1001 86380 86390 1
414220 99414220 1001 86380 86390 1
416906 99416906 1001 86380 86390 1
416703 99416703 1001 86380 86390 1
416614 99416614 1001 86380 86390 1
416338 99416338 1001 86380 86390 1
416114 99416114 1001 86380 86390 1
416062 99416062 1001 86380 86390 1
415983 99415983 1001 86380 86390 1
417092 99417092 1001 86380 86390 1
417047 99417047 1001 86380 86390 1
417078 99417078 1001 86380 86390 1
417387 99417387 1001 86380 86390 1
417277 99417277 1001 86380 86390 1
417562 99417562 1001 86380 86390 1
418475 99418475 1001 86380 86390 1
418651 99418651 1001 86380 86390 1
418159 99418159 1001 86380 86390 1
418167 99418167 1001 86380 86390 1
418217 99418217 1001 86380 86390 1
417853 99417853 1001 86380 86390 1
419169 99419169 1001 86380 86390 1
419203 99419203 1001 86380 86390 1
418948 99418948 1001 86380 86390 1
420117 99420117 1001 86380 86390 1
420058 99420058 1001 86380 86390 1
419984 99419984 1001 86380 86390 1
419339 99419339 1001 86380 86390 1
421888 99421888 1001 86380 86390 1
421817 99421817 1001 86380 86390 1
421818 99421818 1001 86380 86390 1
422080 99422080 1001 86380 86390 1
421700 99421700 1001 86380 86390 1
421539 99421539 1001 86380 86390 1
421404 99421404 1001 86380 86390 1
421328 99421328 1001 86380 86390 1
421446 99421446 1001 86380 86390 1
421632 99421632 1001 86380 86390 1
421146 99421146 1001 86380 86390 1
420838 99420838 1001 86380 86390 1
421041 99421041 1001 86380 86390 1
420897 99420897 1001 86380 86390 1
421213 99421213 1001 86380 86390 1
421005 99421005 1001 86380 86390 1
421161 99421161 1001 86380 86390 1
422247 99422247 1001 86380 86390 1
422277 99422277 1001 86380 86390 1
422149 99422149 1001 86380 86390 1
422390 99422390 1001 86380 86390 1
422468 99422468 1001 86380 86390 1
423651 99423651 1001 86380 86390 1
423564 99423564 1001 86380 86390 1
422602 99422602 1001 86380 86390 1
422886 99422886 1001 86380 86390 1
422887 99422887 1001 86380 86390 1
422743 99422743 1001 86380 86390 1
423784 99423784 1001 86380 86390 1
424034 99424034 1001 86380 86390 1
425087 99425087 1001 86380 86390 1
425225 99425225 1001 86380 86390 1
425312 99425312 1001 86380 86390 1
425341 99425341 1001 86380 86390 1
425016 99425016 1001 86380 86390 1
425024 99425024 1001 86380 86390 1
425189 99425189 1001 86380 86390 1
425296 99425296 1001 86380 86390 1
425372 99425372 1001 86380 86390 1
424823 99424823 1001 86380 86390 1
424825 99424825 1001 86380 86390 1
424769 99424769 1001 86380 86390 1
424793 99424793 1001 86380 86390 1
424245 99424245 1001 86380 86390 1
424501 99424501 1001 86380 86390 1
424301 99424301 1001 86380 86390 1
424158 99424158 1001 86380 86390 1
424193 99424193 1001 86380 86390 1
424287 99424287 1001 86380 86390 1
425705 99425705 1001 86380 86390 1
425421 99425421 1001 86380 86390 1
426815 99426815 1001 86380 86390 1
427117 99427117 1001 86380 86390 1
426769 99426769 1001 86380 86390 1
426735 99426735 1001 86380 86390 1
426520 99426520 1001 86380 86390 1
426521 99426521 1001 86380 86390 1
426437 99426437 1001 86380 86390 1
426417 99426417 1001 86380 86390 1
426112 99426112 1001 86380 86390 1
425869 99425869 1001 86380 86390 1
425873 99425873 1001 86380 86390 1
426103 99426103 1001 86380 86390 1
427168 99427168 1001 86380 86390 1
427372 99427372 1001 86380 86390 1
427353 99427353 1001 86380 86390 1
427337 99427337 1001 86380 86390 1
427364 99427364 1001 86380 86390 1
427452 99427452 1001 86380 86390 1
427229 99427229 1001 86380 86390 1
428540 99428540 1001 86380 86390 1
428590 99428590 1001 86380 86390 1
428510 99428510 1001 86380 86390 1
428561 99428561 1001 86380 86390 1
428458 99428458 1001 86380 86390 1
428340 99428340 1001 86380 86390 1
428257 99428257 1001 86380 86390 1
428222 99428222 1001 86380 86390 1
427899 99427899 1001 86380 86390 1
427683 99427683 1001 86380 86390 1
427759 99427759 1001 86380 86390 1
427761 99427761 1001 86380 86390 1
427645 99427645 1001 86380 86390 1
428794 99428794 1001 86380 86390 1
428849 99428849 1001 86380 86390 1
428974 99428974 1001 86380 86390 1
429062 99429062 1001 86380 86390 1
430020 99430020 1001 86380 86390 1
430029 99430029 1001 86380 86390 1
430042 99430042 1001 86380 86390 1
429711 99429711 1001 86380 86390 1
429665 99429665 1001 86380 86390 1
429785 99429785 1001 86380 86390 1
429826 99429826 1001 86380 86390 1
429344 99429344 1001 86380 86390 1
429564 99429564 1001 86380 86390 1
429314 99429314 1001 86380 86390 1
430574 99430574 1001 86380 86390 1
430791 99430791 1001 86380 86390 1
430470 99430470 1001 86380 86390 1
430816 99430816 1001 86380 86390 1
431691 99431691 1001 86380 86390 1
431795 99431795 1001 86380 86390 1
431685 99431685 1001 86380 86390 1
431381 99431381 1001 86380 86390 1
430947 99430947 1001 86380 86390 1
431150 99431150 1001 86380 86390 1
431015 99431015 1001 86380 86390 1
431048 99431048 1001 86380 86390 1
430866 99430866 1001 86380 86390 1
432256 99432256 1001 86380 86390 1
432073 99432073 1001 86380 86390 1
432215 99432215 1001 86380 86390 1
432340 99432340 1001 86380 86390 1
432219 99432219 1001 86380 86390 1
432452 99432452 1001 86380 86390 1
433562 99433562 1001 86380 86390 1
433381 99433381 1001 86380 86390 1
433403 99433403 1001 86380 86390 1
432928 99432928 1001 86380 86390 1
432587 99432587 1001 86380 86390 1
432759 99432759 1001 86380 86390 1
432646 99432646 1001 86380 86390 1
433753 99433753 1001 86380 86390 1
433972 99433972 1001 86380 86390 1
433953 99433953 1001 86380 86390 1
434059 99434059 1001 86380 86390 1
435082 99435082 1001 86380 86390 1
435380 99435380 1001 86380 86390 1
435393 99435393 1001 86380 86390 1
435045 99435045 1001 86380 86390 1
435074 99435074 1001 86380 86390 1
434788 99434788 1001 86380 86390 1
434629 99434629 1001 86380 86390 1
434783 99434783 1001 86380 86390 1
434407 99434407 1001 86380 86390 1
434578 99434578 1001 86380 86390 1
435765 99435765 1001 86380 86390 1
435552 99435552 1001 86380 86390 1
435530 99435530 1001 86380 86390 1
435560 99435560 1001 86380 86390 1
435877 99435877 1001 86380 86390 1
435779 99435779 1001 86380 86390 1
435785 99435785 1001 86380 86390 1
436867 99436867 1001 86380 86390 1
436522 99436522 1001 86380 86390 1
436596 99436596 1001 86380 86390 1
436477 99436477 1001 86380 86390 1
436532 99436532 1001 86380 86390 1
435988 99435988 1001 86380 86390 1
435936 99435936 1001 86380 86390 1
436210 99436210 1001 86380 86390 1
437290 99437290 1001 86380 86390 1
300006 99300006 1001 86380 86390 1
437350 99437350 1001 86380 86390 1
437198 99437198 1001 86380 86390 1
300038 99300038 1001 86380 86390 1
300026 99300026 1001 86380 86390 1
300589 99300589 1001 86380 86390 1
300669 99300669 1001 86380 86390 1
300542 99300542 1001 86380 86390 1
300684 99300684 1001 86380 86390 1
300685 99300685 1001 86380 86390 1
300114 99300114 1001 86380 86390 1
300884 99300884 1001 86380 86390 1
300910 99300910 1001 86380 86390 1
300848 99300848 1001 86380 86390 1
300814 99300814 1001 86380 86390 1
301434 99301434 1001 86380 86390 1
301370 99301370 1001 86380 86390 1
301246 99301246 1001 86380 86390 1
301236 99301236 1001 86380 86390 1
301198 99301198 1001 86380 86390 1
301327 99301327 1001 86380 86390 1
301251 99301251 1001 86380 86390 1
300978 99300978 1001 86380 86390 1
301084 99301084 1001 86380 86390 1
301723 99301723 1001 86380 86390 1
301685 99301685 1001 86380 86390 1
301635 99301635 1001 86380 86390 1
301692 99301692 1001 86380 86390 1
301706 99301706 1001 86380 86390 1
302306 99302306 1001 86380 86390 1
302322 99302322 1001 86380 86390 1
302235 99302235 1001 86380 86390 1
302367 99302367 1001 86380 86390 1
302199 99302199 1001 86380 86390 1
302051 99302051 1001 86380 86390 1
302118 99302118 1001 86380 86390 1
301826 99301826 1001 86380 86390 1
301852 99301852 1001 86380 86390 1
301774 99301774 1001 86380 86390 1
301801 99301801 1001 86380 86390 1
301789 99301789 1001 86380 86390 1
301776 99301776 1001 86380 86390 1
301884 99301884 1001 86380 86390 1
301807 99301807 1001 86380 86390 1
301927 99301927 1001 86380 86390 1
302408 99302408 1001 86380 86390 1
302450 99302450 1001 86380 86390 1
302385 99302385 1001 86380 86390 1
303014 99303014 1001 86380 86390 1
303018 99303018 1001 86380 86390 1
303108 99303108 1001 86380 86390 1
302807 99302807 1001 86380 86390 1
302862 99302862 1001 86380 86390 1
302855 99302855 1001 86380 86390 1
302775 99302775 1001 86380 86390 1
302686 99302686 1001 86380 86390 1
303385 99303385 1001 86380 86390 1
303231 99303231 1001 86380 86390 1
303295 99303295 1001 86380 86390 1
303369 99303369 1001 86380 86390 1
303409 99303409 1001 86380 86390 1
303410 99303410 1001 86380 86390 1
304001 99304001 1001 86380 86390 1
303894 99303894 1001 86380 86390 1
304003 99304003 1001 86380 86390 1
303961 99303961 1001 86380 86390 1
303804 99303804 1001 86380 86390 1
303629 99303629 1001 86380 86390 1
303503 99303503 1001 86380 86390 1
303441 99303441 1001 86380 86390 1
303567 99303567 1001 86380 86390 1
304044 99304044 1001 86380 86390 1
304136 99304136 1001 86380 86390 1
304087 99304087 1001 86380 86390 1
304062 99304062 1001 86380 86390 1
304130 99304130 1001 86380 86390 1
304105 99304105 1001 86380 86390 1
304196 99304196 1001 86380 86390 1
304209 99304209 1001 86380 86390 1
304120 99304120 1001 86380 86390 1
304815 99304815 1001 86380 86390 1
304819 99304819 1001 86380 86390 1
304617 99304617 1001 86380 86390 1
304534 99304534 1001 86380 86390 1
304355 99304355 1001 86380 86390 1
304291 99304291 1001 86380 86390 1
304364 99304364 1001 86380 86390 1
304380 99304380 1001 86380 86390 1
304904 99304904 1001 86380 86390 1
304866 99304866 1001 86380 86390 1
304958 99304958 1001 86380 86390 1
305684 99305684 1001 86380 86390 1
305546 99305546 1001 86380 86390 1
305525 99305525 1001 86380 86390 1
305274 99305274 1001 86380 86390 1
305443 99305443 1001 86380 86390 1
305353 99305353 1001 86380 86390 1
305169 99305169 1001 86380 86390 1
305195 99305195 1001 86380 86390 1
305157 99305157 1001 86380 86390 1
305213 99305213 1001 86380 86390 1
305241 99305241 1001 86380 86390 1
500103 99500103 1001 86380 86390 1
500105 99500105 1001 86380 86390 1
500755 99500755 1001 86380 86390 1
500462 99500462 1001 86380 86390 1
500244 99500244 1001 86380 86390 1
500207 99500207 1001 86380 86390 1
500350 99500350 1001 86380 86390 1
500273 99500273 1001 86380 86390 1
500299 99500299 1001 86380 86390 1
500225 99500225 1001 86380 86390 1
500341 99500341 1001 86380 86390 1
500343 99500343 1001 86380 86390 1
500332 99500332 1001 86380 86390 1
500846 99500846 1001 86380 86390 1
501491 99501491 1001 86380 86390 1
501627 99501627 1001 86380 86390 1
501243 99501243 1001 86380 86390 1
501326 99501326 1001 86380 86390 1
501088 99501088 1001 86380 86390 1
501024 99501024 1001 86380 86390 1
501133 99501133 1001 86380 86390 1
501199 99501199 1001 86380 86390 1
501703 99501703 1001 86380 86390 1
501694 99501694 1001 86380 86390 1
501707 99501707 1001 86380 86390 1
501774 99501774 1001 86380 86390 1
501791 99501791 1001 86380 86390 1
502312 99502312 1001 86380 86390 1
502364 99502364 1001 86380 86390 1
502339 99502339 1001 86380 86390 1
502316 99502316 1001 86380 86390 1
502375 99502375 1001 86380 86390 1
502134 99502134 1001 86380 86390 1
502244 99502244 1001 86380 86390 1
501954 99501954 1001 86380 86390 1
501890 99501890 1001 86380 86390 1
501981 99501981 1001 86380 86390 1
502625 99502625 1001 86380 86390 1
502601 99502601 1001 86380 86390 1
502616 99502616 1001 86380 86390 1
503140 99503140 1001 86380 86390 1
503128 99503128 1001 86380 86390 1
503207 99503207 1001 86380 86390 1
503240 99503240 1001 86380 86390 1
502912 99502912 1001 86380 86390 1
502887 99502887 1001 86380 86390 1
503059 99503059 1001 86380 86390 1
502689 99502689 1001 86380 86390 1
503444 99503444 1001 86380 86390 1
503376 99503376 1001 86380 86390 1
503428 99503428 1001 86380 86390 1
503890 99503890 1001 86380 86390 1
503579 99503579 1001 86380 86390 1
503620 99503620 1001 86380 86390 1
503517 99503517 1001 86380 86390 1
503650 99503650 1001 86380 86390 1
503613 99503613 1001 86380 86390 1
504311 99504311 1001 86380 86390 1
504239 99504239 1001 86380 86390 1
504306 99504306 1001 86380 86390 1
504893 99504893 1001 86380 86390 1
504895 99504895 1001 86380 86390 1
504913 99504913 1001 86380 86390 1
504924 99504924 1001 86380 86390 1
504758 99504758 1001 86380 86390 1
504687 99504687 1001 86380 86390 1
504666 99504666 1001 86380 86390 1
504382 99504382 1001 86380 86390 1
504489 99504489 1001 86380 86390 1
505097 99505097 1001 86380 86390 1
504955 99504955 1001 86380 86390 1
504997 99504997 1001 86380 86390 1
505039 99505039 1001 86380 86390 1
505130 99505130 1001 86380 86390 1
505669 99505669 1001 86380 86390 1
505752 99505752 1001 86380 86390 1
505665 99505665 1001 86380 86390 1
505448 99505448 1001 86380 86390 1
505400 99505400 1001 86380 86390 1
505496 99505496 1001 86380 86390 1
505432 99505432 1001 86380 86390 1
505548 99505548 1001 86380 86390 1
505284 99505284 1001 86380 86390 1
505208 99505208 1001 86380 86390 1
505275 99505275 1001 86380 86390 1
505211 99505211 1001 86380 86390 1
505926 99505926 1001 86380 86390 1
505893 99505893 1001 86380 86390 1
505973 99505973 1001 86380 86390 1
505870 99505870 1001 86380 86390 1
506435 99506435 1001 86380 86390 1
506423 99506423 1001 86380 86390 1
506587 99506587 1001 86380 86390 1
506324 99506324 1001 86380 86390 1
506208 99506208 1001 86380 86390 1
506105 99506105 1001 86380 86390 1
506022 99506022 1001 86380 86390 1
506088 99506088 1001 86380 86390 1
506090 99506090 1001 86380 86390 1
506795 99506795 1001 86380 86390 1
507245 99507245 1001 86380 86390 1
507340 99507340 1001 86380 86390 1
507206 99507206 1001 86380 86390 1
506908 99506908 1001 86380 86390 1
506962 99506962 1001 86380 86390 1
506911 99506911 1001 86380 86390 1
506929 99506929 1001 86380 86390 1
506839 99506839 1001 86380 86390 1
507616 99507616 1001 86380 86390 1
507565 99507565 1001 86380 86390 1
507504 99507504 1001 86380 86390 1
507481 99507481 1001 86380 86390 1
507533 99507533 1001 86380 86390 1
508079 99508079 1001 86380 86390 1
507888 99507888 1001 86380 86390 1
507993 99507993 1001 86380 86390 1
507840 99507840 1001 86380 86390 1
507734 99507734 1001 86380 86390 1
507673 99507673 1001 86380 86390 1
507778 99507778 1001 86380 86390 1
507754 99507754 1001 86380 86390 1
508259 99508259 1001 86380 86390 1
508917 99508917 1001 86380 86390 1
509064 99509064 1001 86380 86390 1
508665 99508665 1001 86380 86390 1
508821 99508821 1001 86380 86390 1
508622 99508622 1001 86380 86390 1
508548 99508548 1001 86380 86390 1
508640 99508640 1001 86380 86390 1
508565 99508565 1001 86380 86390 1
508646 99508646 1001 86380 86390 1
509196 99509196 1001 86380 86390 1
509264 99509264 1001 86380 86390 1
509277 99509277 1001 86380 86390 1
509851 99509851 1001 86380 86390 1
509791 99509791 1001 86380 86390 1
509847 99509847 1001 86380 86390 1
509570 99509570 1001 86380 86390 1
509610 99509610 1001 86380 86390 1
509654 99509654 1001 86380 86390 1
509333 99509333 1001 86380 86390 1
509336 99509336 1001 86380 86390 1
509414 99509414 1001 86380 86390 1
509429 99509429 1001 86380 86390 1
509299 99509299 1001 86380 86390 1
509395 99509395 1001 86380 86390 1
510005 99510005 1001 86380 86390 1
510051 99510051 1001 86380 86390 1
509922 99509922 1001 86380 86390 1
510039 99510039 1001 86380 86390 1
510091 99510091 1001 86380 86390 1
510727 99510727 1001 86380 86390 1
510551 99510551 1001 86380 86390 1
510369 99510369 1001 86380 86390 1
510492 99510492 1001 86380 86390 1
510147 99510147 1001 86380 86390 1
510892 99510892 1001 86380 86390 1
510889 99510889 1001 86380 86390 1
511373 99511373 1001 86380 86390 1
511457 99511457 1001 86380 86390 1
511448 99511448 1001 86380 86390 1
511153 99511153 1001 86380 86390 1
511327 99511327 1001 86380 86390 1
511319 99511319 1001 86380 86390 1
511191 99511191 1001 86380 86390 1
510937 99510937 1001 86380 86390 1
511020 99511020 1001 86380 86390 1
511602 99511602 1001 86380 86390 1
511590 99511590 1001 86380 86390 1
511632 99511632 1001 86380 86390 1
511652 99511652 1001 86380 86390 1
512181 99512181 1001 86380 86390 1
512206 99512206 1001 86380 86390 1
512137 99512137 1001 86380 86390 1
512146 99512146 1001 86380 86390 1
511991 99511991 1001 86380 86390 1
511864 99511864 1001 86380 86390 1
511933 99511933 1001 86380 86390 1
511861 99511861 1001 86380 86390 1
512443 99512443 1001 86380 86390 1
512397 99512397 1001 86380 86390 1
512489 99512489 1001 86380 86390 1
513077 99513077 1001 86380 86390 1
512948 99512948 1001 86380 86390 1
512931 99512931 1001 86380 86390 1
512610 99512610 1001 86380 86390 1
512694 99512694 1001 86380 86390 1
512660 99512660 1001 86380 86390 1
513312 99513312 1001 86380 86390 1
513328 99513328 1001 86380 86390 1
513305 99513305 1001 86380 86390 1
514015 99514015 1001 86380 86390 1
513696 99513696 1001 86380 86390 1
513738 99513738 1001 86380 86390 1
513704 99513704 1001 86380 86390 1
513668 99513668 1001 86380 86390 1
513643 99513643 1001 86380 86390 1
513747 99513747 1001 86380 86390 1
513443 99513443 1001 86380 86390 1
514096 99514096 1001 86380 86390 1
514227 99514227 1001 86380 86390 1
514205 99514205 1001 86380 86390 1
514169 99514169 1001 86380 86390 1
514235 99514235 1001 86380 86390 1
514829 99514829 1001 86380 86390 1
514818 99514818 1001 86380 86390 1
514483 99514483 1001 86380 86390 1
514505 99514505 1001 86380 86390 1
514367 99514367 1001 86380 86390 1
514255 99514255 1001 86380 86390 1
514363 99514363 1001 86380 86390 1
514351 99514351 1001 86380 86390 1
514882 99514882 1001 86380 86390 1
514896 99514896 1001 86380 86390 1
514986 99514986 1001 86380 86390 1
514992 99514992 1001 86380 86390 1
515526 99515526 1001 86380 86390 1
515387 99515387 1001 86380 86390 1
515392 99515392 1001 86380 86390 1
515280 99515280 1001 86380 86390 1
515283 99515283 1001 86380 86390 1
515130 99515130 1001 86380 86390 1
515195 99515195 1001 86380 86390 1
515146 99515146 1001 86380 86390 1
515256 99515256 1001 86380 86390 1
515721 99515721 1001 86380 86390 1
515738 99515738 1001 86380 86390 1
516447 99516447 1001 86380 86390 1
516357 99516357 1001 86380 86390 1
516307 99516307 1001 86380 86390 1
516232 99516232 1001 86380 86390 1
516117 99516117 1001 86380 86390 1
516121 99516121 1001 86380 86390 1
515958 99515958 1001 86380 86390 1
516038 99516038 1001 86380 86390 1
516015 99516015 1001 86380 86390 1
515900 99515900 1001 86380 86390 1
516585 99516585 1001 86380 86390 1
516512 99516512 1001 86380 86390 1
516565 99516565 1001 86380 86390 1
516515 99516515 1001 86380 86390 1
517221 99517221 1001 86380 86390 1
517217 99517217 1001 86380 86390 1
517016 99517016 1001 86380 86390 1
517046 99517046 1001 86380 86390 1
517124 99517124 1001 86380 86390 1
517021 99517021 1001 86380 86390 1
516833 99516833 1001 86380 86390 1
[truncated: 4,078,988 more chars]
