# Supplementary material for: Fast and near-optimal monitoring for healthcare acquired infection outbreaks
Source: PLoS Comput Biol. 2019 Sep 16;15(9):e1007284. doi: 10.1371/journal.pcbi.1007284 (PMC6762212; doi:10.1371/journal.pcbi.1007284)
Supplement: S2 Data — (ZIP) [file pcbi.1007284.s007.zip › MobilityLogs2/HAISE_Carilion_all_visits_day_157.txt]

#Person location Sublocation StartTime EndTime Type
400677 696 1001 75840 79557 1
402548 875 1001 19200 25197 1
406140 211 1001 66420 67737 1
408702 844 1001 85020 85977 1
431798 1146 1001 83700 84957 1
428215 731 1001 33780 35157 1
517691 666 1002 32776 45999 1
400050 99400050 1001 86380 86390 1
543133 767 1001 44580 44679 1
543143 1219 1002 57395 70714 1
400207 99400207 1001 86380 86390 1
400309 99400309 1001 86380 86390 1
400613 99400613 1001 86380 86390 1
400580 99400580 1001 86380 86390 1
400822 99400822 1001 86380 86390 1
400921 99400921 1001 86380 86390 1
401016 99401016 1001 86380 86390 1
400942 99400942 1001 86380 86390 1
400963 99400963 1001 86380 86390 1
401143 99401143 1001 86380 86390 1
401181 99401181 1001 86380 86390 1
401789 99401789 1001 86380 86390 1
401898 99401898 1001 86380 86390 1
401971 99401971 1001 86380 86390 1
402250 99402250 1001 86380 86390 1
402386 99402386 1001 86380 86390 1
402579 99402579 1001 86380 86390 1
402819 99402819 1001 86380 86390 1
402803 99402803 1001 86380 86390 1
403218 99403218 1001 86380 86390 1
403378 99403378 1001 86380 86390 1
403504 99403504 1001 86380 86390 1
403620 99403620 1001 86380 86390 1
403679 99403679 1001 86380 86390 1
403768 99403768 1001 86380 86390 1
403770 99403770 1001 86380 86390 1
403903 99403903 1001 86380 86390 1
404011 99404011 1001 86380 86390 1
404155 99404155 1001 86380 86390 1
404572 99404572 1001 86380 86390 1
404678 99404678 1001 86380 86390 1
404643 99404643 1001 86380 86390 1
404632 99404632 1001 86380 86390 1
404703 99404703 1001 86380 86390 1
404903 99404903 1001 86380 86390 1
405057 99405057 1001 86380 86390 1
405361 99405361 1001 86380 86390 1
405580 99405580 1001 86380 86390 1
405572 99405572 1001 86380 86390 1
405646 99405646 1001 86380 86390 1
405656 99405656 1001 86380 86390 1
405758 99405758 1001 86380 86390 1
405859 99405859 1001 86380 86390 1
405864 99405864 1001 86380 86390 1
405913 99405913 1001 86380 86390 1
406274 99406274 1001 86380 86390 1
406302 99406302 1001 86380 86390 1
406631 99406631 1001 86380 86390 1
406695 99406695 1001 86380 86390 1
406969 99406969 1001 86380 86390 1
407228 99407228 1001 86380 86390 1
407394 99407394 1001 86380 86390 1
407443 99407443 1001 86380 86390 1
407420 99407420 1001 86380 86390 1
407469 99407469 1001 86380 86390 1
407590 99407590 1001 86380 86390 1
407705 99407705 1001 86380 86390 1
407745 99407745 1001 86380 86390 1
407720 99407720 1001 86380 86390 1
407772 99407772 1001 86380 86390 1
408049 99408049 1001 86380 86390 1
408029 99408029 1001 86380 86390 1
408089 99408089 1001 86380 86390 1
408210 99408210 1001 86380 86390 1
408283 99408283 1001 86380 86390 1
408276 99408276 1001 86380 86390 1
408326 99408326 1001 86380 86390 1
408329 99408329 1001 86380 86390 1
408462 99408462 1001 86380 86390 1
408501 99408501 1001 86380 86390 1
408606 99408606 1001 86380 86390 1
409185 99409185 1001 86380 86390 1
409260 99409260 1001 86380 86390 1
409503 99409503 1001 86380 86390 1
409535 99409535 1001 86380 86390 1
409773 99409773 1001 86380 86390 1
409868 99409868 1001 86380 86390 1
409906 99409906 1001 86380 86390 1
410138 99410138 1001 86380 86390 1
410473 99410473 1001 86380 86390 1
410671 99410671 1001 86380 86390 1
410703 99410703 1001 86380 86390 1
410768 99410768 1001 86380 86390 1
410885 99410885 1001 86380 86390 1
411054 99411054 1001 86380 86390 1
411222 99411222 1001 86380 86390 1
411370 99411370 1001 86380 86390 1
411386 99411386 1001 86380 86390 1
411390 99411390 1001 86380 86390 1
411440 99411440 1001 86380 86390 1
411628 99411628 1001 86380 86390 1
411551 99411551 1001 86380 86390 1
411793 99411793 1001 86380 86390 1
412137 99412137 1001 86380 86390 1
412274 99412274 1001 86380 86390 1
412327 99412327 1001 86380 86390 1
413544 99413544 1001 86380 86390 1
413297 99413297 1001 86380 86390 1
413324 99413324 1001 86380 86390 1
413396 99413396 1001 86380 86390 1
413417 99413417 1001 86380 86390 1
413112 99413112 1001 86380 86390 1
413096 99413096 1001 86380 86390 1
412720 99412720 1001 86380 86390 1
412652 99412652 1001 86380 86390 1
412855 99412855 1001 86380 86390 1
412835 99412835 1001 86380 86390 1
412858 99412858 1001 86380 86390 1
412547 99412547 1001 86380 86390 1
414014 99414014 1001 86380 86390 1
413738 99413738 1001 86380 86390 1
413973 99413973 1001 86380 86390 1
414004 99414004 1001 86380 86390 1
413982 99413982 1001 86380 86390 1
414997 99414997 1001 86380 86390 1
414984 99414984 1001 86380 86390 1
415296 99415296 1001 86380 86390 1
414863 99414863 1001 86380 86390 1
414640 99414640 1001 86380 86390 1
414514 99414514 1001 86380 86390 1
414851 99414851 1001 86380 86390 1
414667 99414667 1001 86380 86390 1
414814 99414814 1001 86380 86390 1
414889 99414889 1001 86380 86390 1
414701 99414701 1001 86380 86390 1
414317 99414317 1001 86380 86390 1
414273 99414273 1001 86380 86390 1
414423 99414423 1001 86380 86390 1
414259 99414259 1001 86380 86390 1
415681 99415681 1001 86380 86390 1
415464 99415464 1001 86380 86390 1
415382 99415382 1001 86380 86390 1
415363 99415363 1001 86380 86390 1
416929 99416929 1001 86380 86390 1
416842 99416842 1001 86380 86390 1
416943 99416943 1001 86380 86390 1
416715 99416715 1001 86380 86390 1
416749 99416749 1001 86380 86390 1
416361 99416361 1001 86380 86390 1
416576 99416576 1001 86380 86390 1
415778 99415778 1001 86380 86390 1
415933 99415933 1001 86380 86390 1
415989 99415989 1001 86380 86390 1
415869 99415869 1001 86380 86390 1
415895 99415895 1001 86380 86390 1
417166 99417166 1001 86380 86390 1
417358 99417358 1001 86380 86390 1
417102 99417102 1001 86380 86390 1
417083 99417083 1001 86380 86390 1
417135 99417135 1001 86380 86390 1
417496 99417496 1001 86380 86390 1
417544 99417544 1001 86380 86390 1
417554 99417554 1001 86380 86390 1
418718 99418718 1001 86380 86390 1
418519 99418519 1001 86380 86390 1
418130 99418130 1001 86380 86390 1
418822 99418822 1001 86380 86390 1
419136 99419136 1001 86380 86390 1
418991 99418991 1001 86380 86390 1
419191 99419191 1001 86380 86390 1
420267 99420267 1001 86380 86390 1
419982 99419982 1001 86380 86390 1
419939 99419939 1001 86380 86390 1
420003 99420003 1001 86380 86390 1
419402 99419402 1001 86380 86390 1
419491 99419491 1001 86380 86390 1
419348 99419348 1001 86380 86390 1
419250 99419250 1001 86380 86390 1
419397 99419397 1001 86380 86390 1
419312 99419312 1001 86380 86390 1
419590 99419590 1001 86380 86390 1
420605 99420605 1001 86380 86390 1
422117 99422117 1001 86380 86390 1
421745 99421745 1001 86380 86390 1
421692 99421692 1001 86380 86390 1
421875 99421875 1001 86380 86390 1
422097 99422097 1001 86380 86390 1
422104 99422104 1001 86380 86390 1
421346 99421346 1001 86380 86390 1
421395 99421395 1001 86380 86390 1
421461 99421461 1001 86380 86390 1
421281 99421281 1001 86380 86390 1
421582 99421582 1001 86380 86390 1
421424 99421424 1001 86380 86390 1
421043 99421043 1001 86380 86390 1
421002 99421002 1001 86380 86390 1
420937 99420937 1001 86380 86390 1
421116 99421116 1001 86380 86390 1
422479 99422479 1001 86380 86390 1
422488 99422488 1001 86380 86390 1
422179 99422179 1001 86380 86390 1
422520 99422520 1001 86380 86390 1
423555 99423555 1001 86380 86390 1
423347 99423347 1001 86380 86390 1
423025 99423025 1001 86380 86390 1
423091 99423091 1001 86380 86390 1
423247 99423247 1001 86380 86390 1
423227 99423227 1001 86380 86390 1
422941 99422941 1001 86380 86390 1
422751 99422751 1001 86380 86390 1
422578 99422578 1001 86380 86390 1
422864 99422864 1001 86380 86390 1
422937 99422937 1001 86380 86390 1
423906 99423906 1001 86380 86390 1
424034 99424034 1001 86380 86390 1
425219 99425219 1001 86380 86390 1
425061 99425061 1001 86380 86390 1
425289 99425289 1001 86380 86390 1
425356 99425356 1001 86380 86390 1
424341 99424341 1001 86380 86390 1
424565 99424565 1001 86380 86390 1
424429 99424429 1001 86380 86390 1
425691 99425691 1001 86380 86390 1
425570 99425570 1001 86380 86390 1
425768 99425768 1001 86380 86390 1
425399 99425399 1001 86380 86390 1
427038 99427038 1001 86380 86390 1
426954 99426954 1001 86380 86390 1
426902 99426902 1001 86380 86390 1
426907 99426907 1001 86380 86390 1
426394 99426394 1001 86380 86390 1
426325 99426325 1001 86380 86390 1
426593 99426593 1001 86380 86390 1
426666 99426666 1001 86380 86390 1
426333 99426333 1001 86380 86390 1
426288 99426288 1001 86380 86390 1
426586 99426586 1001 86380 86390 1
426465 99426465 1001 86380 86390 1
426317 99426317 1001 86380 86390 1
425896 99425896 1001 86380 86390 1
427377 99427377 1001 86380 86390 1
427158 99427158 1001 86380 86390 1
427257 99427257 1001 86380 86390 1
428439 99428439 1001 86380 86390 1
428671 99428671 1001 86380 86390 1
428551 99428551 1001 86380 86390 1
428353 99428353 1001 86380 86390 1
428624 99428624 1001 86380 86390 1
428721 99428721 1001 86380 86390 1
428122 99428122 1001 86380 86390 1
427601 99427601 1001 86380 86390 1
427802 99427802 1001 86380 86390 1
427666 99427666 1001 86380 86390 1
427809 99427809 1001 86380 86390 1
427914 99427914 1001 86380 86390 1
427770 99427770 1001 86380 86390 1
429127 99429127 1001 86380 86390 1
429159 99429159 1001 86380 86390 1
428955 99428955 1001 86380 86390 1
428774 99428774 1001 86380 86390 1
430001 99430001 1001 86380 86390 1
429804 99429804 1001 86380 86390 1
429617 99429617 1001 86380 86390 1
429699 99429699 1001 86380 86390 1
429645 99429645 1001 86380 86390 1
429395 99429395 1001 86380 86390 1
429487 99429487 1001 86380 86390 1
430549 99430549 1001 86380 86390 1
430432 99430432 1001 86380 86390 1
430579 99430579 1001 86380 86390 1
431923 99431923 1001 86380 86390 1
431686 99431686 1001 86380 86390 1
431629 99431629 1001 86380 86390 1
431318 99431318 1001 86380 86390 1
431390 99431390 1001 86380 86390 1
431525 99431525 1001 86380 86390 1
430892 99430892 1001 86380 86390 1
430859 99430859 1001 86380 86390 1
432207 99432207 1001 86380 86390 1
432295 99432295 1001 86380 86390 1
432210 99432210 1001 86380 86390 1
433550 99433550 1001 86380 86390 1
433671 99433671 1001 86380 86390 1
433677 99433677 1001 86380 86390 1
433504 99433504 1001 86380 86390 1
433336 99433336 1001 86380 86390 1
433204 99433204 1001 86380 86390 1
432942 99432942 1001 86380 86390 1
432963 99432963 1001 86380 86390 1
432699 99432699 1001 86380 86390 1
432571 99432571 1001 86380 86390 1
433734 99433734 1001 86380 86390 1
434011 99434011 1001 86380 86390 1
433758 99433758 1001 86380 86390 1
434015 99434015 1001 86380 86390 1
435063 99435063 1001 86380 86390 1
435203 99435203 1001 86380 86390 1
435120 99435120 1001 86380 86390 1
435402 99435402 1001 86380 86390 1
435000 99435000 1001 86380 86390 1
434759 99434759 1001 86380 86390 1
434921 99434921 1001 86380 86390 1
434608 99434608 1001 86380 86390 1
434468 99434468 1001 86380 86390 1
434319 99434319 1001 86380 86390 1
434406 99434406 1001 86380 86390 1
435622 99435622 1001 86380 86390 1
435739 99435739 1001 86380 86390 1
435588 99435588 1001 86380 86390 1
435722 99435722 1001 86380 86390 1
436986 99436986 1001 86380 86390 1
436874 99436874 1001 86380 86390 1
436950 99436950 1001 86380 86390 1
436727 99436727 1001 86380 86390 1
436365 99436365 1001 86380 86390 1
436532 99436532 1001 86380 86390 1
436512 99436512 1001 86380 86390 1
436379 99436379 1001 86380 86390 1
436267 99436267 1001 86380 86390 1
436270 99436270 1001 86380 86390 1
436173 99436173 1001 86380 86390 1
435961 99435961 1001 86380 86390 1
300049 99300049 1001 86380 86390 1
300038 99300038 1001 86380 86390 1
300090 99300090 1001 86380 86390 1
300065 99300065 1001 86380 86390 1
300653 99300653 1001 86380 86390 1
300589 99300589 1001 86380 86390 1
300490 99300490 1001 86380 86390 1
300365 99300365 1001 86380 86390 1
300315 99300315 1001 86380 86390 1
300150 99300150 1001 86380 86390 1
300176 99300176 1001 86380 86390 1
300179 99300179 1001 86380 86390 1
300886 99300886 1001 86380 86390 1
300850 99300850 1001 86380 86390 1
301471 99301471 1001 86380 86390 1
301549 99301549 1001 86380 86390 1
301338 99301338 1001 86380 86390 1
301253 99301253 1001 86380 86390 1
301067 99301067 1001 86380 86390 1
301018 99301018 1001 86380 86390 1
301083 99301083 1001 86380 86390 1
300956 99300956 1001 86380 86390 1
301049 99301049 1001 86380 86390 1
301642 99301642 1001 86380 86390 1
301574 99301574 1001 86380 86390 1
301575 99301575 1001 86380 86390 1
302276 99302276 1001 86380 86390 1
302341 99302341 1001 86380 86390 1
302175 99302175 1001 86380 86390 1
301812 99301812 1001 86380 86390 1
301877 99301877 1001 86380 86390 1
301844 99301844 1001 86380 86390 1
301870 99301870 1001 86380 86390 1
302447 99302447 1001 86380 86390 1
302538 99302538 1001 86380 86390 1
302439 99302439 1001 86380 86390 1
302480 99302480 1001 86380 86390 1
303130 99303130 1001 86380 86390 1
303176 99303176 1001 86380 86390 1
303178 99303178 1001 86380 86390 1
303037 99303037 1001 86380 86390 1
303102 99303102 1001 86380 86390 1
303038 99303038 1001 86380 86390 1
302898 99302898 1001 86380 86390 1
302860 99302860 1001 86380 86390 1
302901 99302901 1001 86380 86390 1
302824 99302824 1001 86380 86390 1
302954 99302954 1001 86380 86390 1
302923 99302923 1001 86380 86390 1
302699 99302699 1001 86380 86390 1
303931 99303931 1001 86380 86390 1
304007 99304007 1001 86380 86390 1
303815 99303815 1001 86380 86390 1
303778 99303778 1001 86380 86390 1
303740 99303740 1001 86380 86390 1
303689 99303689 1001 86380 86390 1
303825 99303825 1001 86380 86390 1
303644 99303644 1001 86380 86390 1
303570 99303570 1001 86380 86390 1
303597 99303597 1001 86380 86390 1
303421 99303421 1001 86380 86390 1
304237 99304237 1001 86380 86390 1
304046 99304046 1001 86380 86390 1
304047 99304047 1001 86380 86390 1
304088 99304088 1001 86380 86390 1
304146 99304146 1001 86380 86390 1
304670 99304670 1001 86380 86390 1
304844 99304844 1001 86380 86390 1
304716 99304716 1001 86380 86390 1
304511 99304511 1001 86380 86390 1
304496 99304496 1001 86380 86390 1
304433 99304433 1001 86380 86390 1
304261 99304261 1001 86380 86390 1
304301 99304301 1001 86380 86390 1
304867 99304867 1001 86380 86390 1
305492 99305492 1001 86380 86390 1
305359 99305359 1001 86380 86390 1
305425 99305425 1001 86380 86390 1
305211 99305211 1001 86380 86390 1
305083 99305083 1001 86380 86390 1
305214 99305214 1001 86380 86390 1
305073 99305073 1001 86380 86390 1
305126 99305126 1001 86380 86390 1
500098 99500098 1001 86380 86390 1
500073 99500073 1001 86380 86390 1
500777 99500777 1001 86380 86390 1
500686 99500686 1001 86380 86390 1
500813 99500813 1001 86380 86390 1
500479 99500479 1001 86380 86390 1
500579 99500579 1001 86380 86390 1
500438 99500438 1001 86380 86390 1
500308 99500308 1001 86380 86390 1
500933 99500933 1001 86380 86390 1
500895 99500895 1001 86380 86390 1
501539 99501539 1001 86380 86390 1
501280 99501280 1001 86380 86390 1
501295 99501295 1001 86380 86390 1
501399 99501399 1001 86380 86390 1
501273 99501273 1001 86380 86390 1
501364 99501364 1001 86380 86390 1
501365 99501365 1001 86380 86390 1
501044 99501044 1001 86380 86390 1
501214 99501214 1001 86380 86390 1
501107 99501107 1001 86380 86390 1
501223 99501223 1001 86380 86390 1
501669 99501669 1001 86380 86390 1
501824 99501824 1001 86380 86390 1
502327 99502327 1001 86380 86390 1
502381 99502381 1001 86380 86390 1
501949 99501949 1001 86380 86390 1
501860 99501860 1001 86380 86390 1
502021 99502021 1001 86380 86390 1
502524 99502524 1001 86380 86390 1
502643 99502643 1001 86380 86390 1
503166 99503166 1001 86380 86390 1
503199 99503199 1001 86380 86390 1
502957 99502957 1001 86380 86390 1
503023 99503023 1001 86380 86390 1
502964 99502964 1001 86380 86390 1
502886 99502886 1001 86380 86390 1
503081 99503081 1001 86380 86390 1
502806 99502806 1001 86380 86390 1
502755 99502755 1001 86380 86390 1
503305 99503305 1001 86380 86390 1
503463 99503463 1001 86380 86390 1
503451 99503451 1001 86380 86390 1
503999 99503999 1001 86380 86390 1
504107 99504107 1001 86380 86390 1
503863 99503863 1001 86380 86390 1
503762 99503762 1001 86380 86390 1
503891 99503891 1001 86380 86390 1
503909 99503909 1001 86380 86390 1
503601 99503601 1001 86380 86390 1
503499 99503499 1001 86380 86390 1
503555 99503555 1001 86380 86390 1
503530 99503530 1001 86380 86390 1
503595 99503595 1001 86380 86390 1
504143 99504143 1001 86380 86390 1
504287 99504287 1001 86380 86390 1
504187 99504187 1001 86380 86390 1
504153 99504153 1001 86380 86390 1
504784 99504784 1001 86380 86390 1
504862 99504862 1001 86380 86390 1
504728 99504728 1001 86380 86390 1
504494 99504494 1001 86380 86390 1
504487 99504487 1001 86380 86390 1
505016 99505016 1001 86380 86390 1
504965 99504965 1001 86380 86390 1
505738 99505738 1001 86380 86390 1
505718 99505718 1001 86380 86390 1
505474 99505474 1001 86380 86390 1
505306 99505306 1001 86380 86390 1
505975 99505975 1001 86380 86390 1
505788 99505788 1001 86380 86390 1
505804 99505804 1001 86380 86390 1
506507 99506507 1001 86380 86390 1
506413 99506413 1001 86380 86390 1
506277 99506277 1001 86380 86390 1
506203 99506203 1001 86380 86390 1
506387 99506387 1001 86380 86390 1
506027 99506027 1001 86380 86390 1
506093 99506093 1001 86380 86390 1
506084 99506084 1001 86380 86390 1
506179 99506179 1001 86380 86390 1
506671 99506671 1001 86380 86390 1
506603 99506603 1001 86380 86390 1
507312 99507312 1001 86380 86390 1
507317 99507317 1001 86380 86390 1
507127 99507127 1001 86380 86390 1
507028 99507028 1001 86380 86390 1
506841 99506841 1001 86380 86390 1
507432 99507432 1001 86380 86390 1
507589 99507589 1001 86380 86390 1
507578 99507578 1001 86380 86390 1
507605 99507605 1001 86380 86390 1
507559 99507559 1001 86380 86390 1
507483 99507483 1001 86380 86390 1
507496 99507496 1001 86380 86390 1
508133 99508133 1001 86380 86390 1
508112 99508112 1001 86380 86390 1
508077 99508077 1001 86380 86390 1
508237 99508237 1001 86380 86390 1
507901 99507901 1001 86380 86390 1
507954 99507954 1001 86380 86390 1
507944 99507944 1001 86380 86390 1
507910 99507910 1001 86380 86390 1
507718 99507718 1001 86380 86390 1
507772 99507772 1001 86380 86390 1
508392 99508392 1001 86380 86390 1
508348 99508348 1001 86380 86390 1
509041 99509041 1001 86380 86390 1
508939 99508939 1001 86380 86390 1
508915 99508915 1001 86380 86390 1
508878 99508878 1001 86380 86390 1
508995 99508995 1001 86380 86390 1
509022 99509022 1001 86380 86390 1
508972 99508972 1001 86380 86390 1
508805 99508805 1001 86380 86390 1
508663 99508663 1001 86380 86390 1
508820 99508820 1001 86380 86390 1
508859 99508859 1001 86380 86390 1
508861 99508861 1001 86380 86390 1
508712 99508712 1001 86380 86390 1
508713 99508713 1001 86380 86390 1
508641 99508641 1001 86380 86390 1
508538 99508538 1001 86380 86390 1
508564 99508564 1001 86380 86390 1
509090 99509090 1001 86380 86390 1
509182 99509182 1001 86380 86390 1
509185 99509185 1001 86380 86390 1
509811 99509811 1001 86380 86390 1
509867 99509867 1001 86380 86390 1
509844 99509844 1001 86380 86390 1
509809 99509809 1001 86380 86390 1
509592 99509592 1001 86380 86390 1
509490 99509490 1001 86380 86390 1
509686 99509686 1001 86380 86390 1
509572 99509572 1001 86380 86390 1
509474 99509474 1001 86380 86390 1
509337 99509337 1001 86380 86390 1
510067 99510067 1001 86380 86390 1
510059 99510059 1001 86380 86390 1
509903 99509903 1001 86380 86390 1
510009 99510009 1001 86380 86390 1
510548 99510548 1001 86380 86390 1
510665 99510665 1001 86380 86390 1
510605 99510605 1001 86380 86390 1
510581 99510581 1001 86380 86390 1
510662 99510662 1001 86380 86390 1
510688 99510688 1001 86380 86390 1
510459 99510459 1001 86380 86390 1
510332 99510332 1001 86380 86390 1
510386 99510386 1001 86380 86390 1
510426 99510426 1001 86380 86390 1
510439 99510439 1001 86380 86390 1
510506 99510506 1001 86380 86390 1
510351 99510351 1001 86380 86390 1
510325 99510325 1001 86380 86390 1
510161 99510161 1001 86380 86390 1
511464 99511464 1001 86380 86390 1
511452 99511452 1001 86380 86390 1
511351 99511351 1001 86380 86390 1
511533 99511533 1001 86380 86390 1
511423 99511423 1001 86380 86390 1
511488 99511488 1001 86380 86390 1
511231 99511231 1001 86380 86390 1
511168 99511168 1001 86380 86390 1
511272 99511272 1001 86380 86390 1
511175 99511175 1001 86380 86390 1
511228 99511228 1001 86380 86390 1
511010 99511010 1001 86380 86390 1
511120 99511120 1001 86380 86390 1
511096 99511096 1001 86380 86390 1
510954 99510954 1001 86380 86390 1
511045 99511045 1001 86380 86390 1
510944 99510944 1001 86380 86390 1
511684 99511684 1001 86380 86390 1
511712 99511712 1001 86380 86390 1
511601 99511601 1001 86380 86390 1
512341 99512341 1001 86380 86390 1
512291 99512291 1001 86380 86390 1
512201 99512201 1001 86380 86390 1
512266 99512266 1001 86380 86390 1
512352 99512352 1001 86380 86390 1
512339 99512339 1001 86380 86390 1
512111 99512111 1001 86380 86390 1
512129 99512129 1001 86380 86390 1
512000 99512000 1001 86380 86390 1
512053 99512053 1001 86380 86390 1
511843 99511843 1001 86380 86390 1
511779 99511779 1001 86380 86390 1
512521 99512521 1001 86380 86390 1
512565 99512565 1001 86380 86390 1
513146 99513146 1001 86380 86390 1
513111 99513111 1001 86380 86390 1
513102 99513102 1001 86380 86390 1
512831 99512831 1001 86380 86390 1
512795 99512795 1001 86380 86390 1
512822 99512822 1001 86380 86390 1
512837 99512837 1001 86380 86390 1
512891 99512891 1001 86380 86390 1
512894 99512894 1001 86380 86390 1
512933 99512933 1001 86380 86390 1
512705 99512705 1001 86380 86390 1
512602 99512602 1001 86380 86390 1
512631 99512631 1001 86380 86390 1
513232 99513232 1001 86380 86390 1
513997 99513997 1001 86380 86390 1
513855 99513855 1001 86380 86390 1
514008 99514008 1001 86380 86390 1
513838 99513838 1001 86380 86390 1
513801 99513801 1001 86380 86390 1
513703 99513703 1001 86380 86390 1
513488 99513488 1001 86380 86390 1
513465 99513465 1001 86380 86390 1
513442 99513442 1001 86380 86390 1
513574 99513574 1001 86380 86390 1
513525 99513525 1001 86380 86390 1
513616 99513616 1001 86380 86390 1
514213 99514213 1001 86380 86390 1
514040 99514040 1001 86380 86390 1
514674 99514674 1001 86380 86390 1
514458 99514458 1001 86380 86390 1
514446 99514446 1001 86380 86390 1
514354 99514354 1001 86380 86390 1
514277 99514277 1001 86380 86390 1
514241 99514241 1001 86380 86390 1
514270 99514270 1001 86380 86390 1
514413 99514413 1001 86380 86390 1
514247 99514247 1001 86380 86390 1
514430 99514430 1001 86380 86390 1
514867 99514867 1001 86380 86390 1
514988 99514988 1001 86380 86390 1
514887 99514887 1001 86380 86390 1
514876 99514876 1001 86380 86390 1
514877 99514877 1001 86380 86390 1
515546 99515546 1001 86380 86390 1
515495 99515495 1001 86380 86390 1
515349 99515349 1001 86380 86390 1
515415 99515415 1001 86380 86390 1
515394 99515394 1001 86380 86390 1
515411 99515411 1001 86380 86390 1
515451 99515451 1001 86380 86390 1
515172 99515172 1001 86380 86390 1
515138 99515138 1001 86380 86390 1
515784 99515784 1001 86380 86390 1
515791 99515791 1001 86380 86390 1
515743 99515743 1001 86380 86390 1
516382 99516382 1001 86380 86390 1
516447 99516447 1001 86380 86390 1
516468 99516468 1001 86380 86390 1
516226 99516226 1001 86380 86390 1
516241 99516241 1001 86380 86390 1
516523 99516523 1001 86380 86390 1
516552 99516552 1001 86380 86390 1
516670 99516670 1001 86380 86390 1
516567 99516567 1001 86380 86390 1
516660 99516660 1001 86380 86390 1
517171 99517171 1001 86380 86390 1
517302 99517302 1001 86380 86390 1
517291 99517291 1001 86380 86390 1
517141 99517141 1001 86380 86390 1
517153 99517153 1001 86380 86390 1
517154 99517154 1001 86380 86390 1
517257 99517257 1001 86380 86390 1
517296 99517296 1001 86380 86390 1
517258 99517258 1001 86380 86390 1
516962 99516962 1001 86380 86390 1
517093 99517093 1001 86380 86390 1
517012 99517012 1001 86380 86390 1
516834 99516834 1001 86380 86390 1
516785 99516785 1001 86380 86390 1
516837 99516837 1001 86380 86390 1
517372 99517372 1001 86380 86390 1
517441 99517441 1001 86380 86390 1
517419 99517419 1001 86380 86390 1
517537 99517537 1001 86380 86390 1
518162 99518162 1001 86380 86390 1
518062 99518062 1001 86380 86390 1
518063 99518063 1001 86380 86390 1
517999 99517999 1001 86380 86390 1
517965 99517965 1001 86380 86390 1
517844 99517844 1001 86380 86390 1
517925 99517925 1001 86380 86390 1
517796 99517796 1001 86380 86390 1
517852 99517852 1001 86380 86390 1
517659 99517659 1001 86380 86390 1
517647 99517647 1001 86380 86390 1
517699 99517699 1001 86380 86390 1
517662 99517662 1001 86380 86390 1
517691 99517691 1001 86380 86390 1
517641 99517641 1001 86380 86390 1
517617 99517617 1001 86380 86390 1
518367 99518367 1001 86380 86390 1
518213 99518213 1001 86380 86390 1
518247 99518247 1001 86380 86390 1
518955 99518955 1001 86380 86390 1
518960 99518960 1001 86380 86390 1
518965 99518965 1001 86380 86390 1
518972 99518972 1001 86380 86390 1
518975 99518975 1001 86380 86390 1
518830 99518830 1001 86380 86390 1
518669 99518669 1001 86380 86390 1
518670 99518670 1001 86380 86390 1
518394 99518394 1001 86380 86390 1
518422 99518422 1001 86380 86390 1
518474 99518474 1001 86380 86390 1
518553 99518553 1001 86380 86390 1
518567 99518567 1001 86380 86390 1
518401 99518401 1001 86380 86390 1
518534 99518534 1001 86380 86390 1
519154 99519154 1001 86380 86390 1
519015 99519015 1001 86380 86390 1
519145 99519145 1001 86380 86390 1
519147 99519147 1001 86380 86390 1
519814 99519814 1001 86380 86390 1
519771 99519771 1001 86380 86390 1
519453 99519453 1001 86380 86390 1
519531 99519531 1001 86380 86390 1
519570 99519570 1001 86380 86390 1
519548 99519548 1001 86380 86390 1
519388 99519388 1001 86380 86390 1
519889 99519889 1001 86380 86390 1
519942 99519942 1001 86380 86390 1
519817 99519817 1001 86380 86390 1
519908 99519908 1001 86380 86390 1
519921 99519921 1001 86380 86390 1
520012 99520012 1001 86380 86390 1
519885 99519885 1001 86380 86390 1
520489 99520489 1001 86380 86390 1
520585 99520585 1001 86380 86390 1
520261 99520261 1001 86380 86390 1
520149 99520149 1001 86380 86390 1
520196 99520196 1001 86380 86390 1
520161 99520161 1001 86380 86390 1
520720 99520720 1001 86380 86390 1
520761 99520761 1001 86380 86390 1
520710 99520710 1001 86380 86390 1
521339 99521339 1001 86380 86390 1
521233 99521233 1001 86380 86390 1
521246 99521246 1001 86380 86390 1
521065 99521065 1001 86380 86390 1
520951 99520951 1001 86380 86390 1
520915 99520915 1001 86380 86390 1
520863 99520863 1001 86380 86390 1
521008 99521008 1001 86380 86390 1
521047 99521047 1001 86380 86390 1
520985 99520985 1001 86380 86390 1
521651 99521651 1001 86380 86390 1
521613 99521613 1001 86380 86390 1
521644 99521644 1001 86380 86390 1
522220 99522220 1001 86380 86390 1
522197 99522197 1001 86380 86390 1
522121 99522121 1001 86380 86390 1
522026 99522026 1001 86380 86390 1
522014 99522014 1001 86380 86390 1
521977 99521977 1001 86380 86390 1
521815 99521815 1001 86380 86390 1
521741 99521741 1001 86380 86390 1
521734 99521734 1001 86380 86390 1
521774 99521774 1001 86380 86390 1
522303 99522303 1001 86380 86390 1
522476 99522476 1001 86380 86390 1
522373 99522373 1001 86380 86390 1
522451 99522451 1001 86380 86390 1
523094 99523094 1001 86380 86390 1
523010 99523010 1001 86380 86390 1
522935 99522935 1001 86380 86390 1
523078 99523078 1001 86380 86390 1
523110 99523110 1001 86380 86390 1
523114 99523114 1001 86380 86390 1
522905 99522905 1001 86380 86390 1
522907 99522907 1001 86380 86390 1
522594 99522594 1001 86380 86390 1
522608 99522608 1001 86380 86390 1
523872 99523872 1001 86380 86390 1
523919 99523919 1001 86380 86390 1
523932 99523932 1001 86380 86390 1
523827 99523827 1001 86380 86390 1
523815 99523815 1001 86380 86390 1
523710 99523710 1001 86380 86390 1
523736 99523736 1001 86380 86390 1
523659 99523659 1001 86380 86390 1
523351 99523351 1001 86380 86390 1
523403 99523403 1001 86380 86390 1
523443 99523443 1001 86380 86390 1
523444 99523444 1001 86380 86390 1
523500 99523500 1001 86380 86390 1
524088 99524088 1001 86380 86390 1
523992 99523992 1001 86380 86390 1
524147 99524147 1001 86380 86390 1
524710 99524710 1001 86380 86390 1
524638 99524638 1001 86380 86390 1
524718 99524718 1001 86380 86390 1
524515 99524515 1001 86380 86390 1
524492 99524492 1001 86380 86390 1
524468 99524468 1001 86380 86390 1
524292 99524292 1001 86380 86390 1
524238 99524238 1001 86380 86390 1
524251 99524251 1001 86380 86390 1
524226 99524226 1001 86380 86390 1
524782 99524782 1001 86380 86390 1
524965 99524965 1001 86380 86390 1
524940 99524940 1001 86380 86390 1
524879 99524879 1001 86380 86390 1
525512 99525512 1001 86380 86390 1
525224 99525224 1001 86380 86390 1
525265 99525265 1001 86380 86390 1
525310 99525310 1001 86380 86390 1
525313 99525313 1001 86380 86390 1
525144 99525144 1001 86380 86390 1
525149 99525149 1001 86380 86390 1
525061 99525061 1001 86380 86390 1
525023 99525023 1001 86380 86390 1
525063 99525063 1001 86380 86390 1
525666 99525666 1001 86380 86390 1
526228 99526228 1001 86380 86390 1
526171 99526171 1001 86380 86390 1
525945 99525945 1001 86380 86390 1
526010 99526010 1001 86380 86390 1
525894 99525894 1001 86380 86390 1
525870 99525870 1001 86380 86390 1
525905 99525905 1001 86380 86390 1
526564 99526564 1001 86380 86390 1
526449 99526449 1001 86380 86390 1
526492 99526492 1001 86380 86390 1
527230 99527230 1001 86380 86390 1
527040 99527040 1001 86380 86390 1
526874 99526874 1001 86380 86390 1
526746 99526746 1001 86380 86390 1
526813 99526813 1001 86380 86390 1
526645 99526645 1001 86380 86390 1
526725 99526725 1001 86380 86390 1
526790 99526790 1001 86380 86390 1
527419 99527419 1001 86380 86390 1
527408 99527408 1001 86380 86390 1
527279 99527279 1001 86380 86390 1
527400 99527400 1001 86380 86390 1
528040 99528040 1001 86380 86390 1
527905 99527905 1001 86380 86390 1
527959 99527959 1001 86380 86390 1
527729 99527729 1001 86380 86390 1
527847 99527847 1001 86380 86390 1
527862 99527862 1001 86380 86390 1
527629 99527629 1001 86380 86390 1
527553 99527553 1001 86380 86390 1
527580 99527580 1001 86380 86390 1
528177 99528177 1001 86380 86390 1
528272 99528272 1001 86380 86390 1
528208 99528208 1001 86380 86390 1
528277 99528277 1001 86380 86390 1
528214 99528214 1001 86380 86390 1
528867 99528867 1001 86380 86390 1
528711 99528711 1001 86380 86390 1
528894 99528894 1001 86380 86390 1
528897 99528897 1001 86380 86390 1
528671 99528671 1001 86380 86390 1
528620 99528620 1001 86380 86390 1
528519 99528519 1001 86380 86390 1
528636 99528636 1001 86380 86390 1
528585 99528585 1001 86380 86390 1
528664 99528664 1001 86380 86390 1
528678 99528678 1001 86380 86390 1
528332 99528332 1001 86380 86390 1
528415 99528415 1001 86380 86390 1
528318 99528318 1001 86380 86390 1
528925 99528925 1001 86380 86390 1
528951 99528951 1001 86380 86390 1
528904 99528904 1001 86380 86390 1
528944 99528944 1001 86380 86390 1
529099 99529099 1001 86380 86390 1
529628 99529628 1001 86380 86390 1
529605 99529605 1001 86380 86390 1
529481 99529481 1001 86380 86390 1
529521 99529521 1001 86380 86390 1
530337 99530337 1001 86380 86390 1
530079 99530079 1001 86380 86390 1
530121 99530121 1001 86380 86390 1
530735 99530735 1001 86380 86390 1
530584 99530584 1001 86380 86390 1
530757 99530757 1001 86380 86390 1
531267 99531267 1001 86380 86390 1
531335 99531335 1001 86380 86390 1
531361 99531361 1001 86380 86390 1
531009 99531009 1001 86380 86390 1
531063 99531063 1001 86380 86390 1
531026 99531026 1001 86380 86390 1
531172 99531172 1001 86380 86390 1
530901 99530901 1001 86380 86390 1
530786 99530786 1001 86380 86390 1
530909 99530909 1001 86380 86390 1
531510 99531510 1001 86380 86390 1
531487 99531487 1001 86380 86390 1
531449 99531449 1001 86380 86390 1
531397 99531397 1001 86380 86390 1
532104 99532104 1001 86380 86390 1
532170 99532170 1001 86380 86390 1
532059 99532059 1001 86380 86390 1
532198 99532198 1001 86380 86390 1
531666 99531666 1001 86380 86390 1
531770 99531770 1001 86380 86390 1
531721 99531721 1001 86380 86390 1
531775 99531775 1001 86380 86390 1
532321 99532321 1001 86380 86390 1
532904 99532904 1001 86380 86390 1
532946 99532946 1001 86380 86390 1
533020 99533020 1001 86380 86390 1
532826 99532826 1001 86380 86390 1
532788 99532788 1001 86380 86390 1
532794 99532794 1001 86380 86390 1
532797 99532797 1001 86380 86390 1
532459 99532459 1001 86380 86390 1
532486 99532486 1001 86380 86390 1
533100 99533100 1001 86380 86390 1
533828 99533828 1001 86380 86390 1
533447 99533447 1001 86380 86390 1
533528 99533528 1001 86380 86390 1
533477 99533477 1001 86380 86390 1
533452 99533452 1001 86380 86390 1
533491 99533491 1001 86380 86390 1
533479 99533479 1001 86380 86390 1
533244 99533244 1001 86380 86390 1
533238 99533238 1001 86380 86390 1
534026 99534026 1001 86380 86390 1
533897 99533897 1001 86380 86390 1
533873 99533873 1001 86380 86390 1
534057 99534057 1001 86380 86390 1
534661 99534661 1001 86380 86390 1
534524 99534524 1001 86380 86390 1
534487 99534487 1001 86380 86390 1
534603 99534603 1001 86380 86390 1
534674 99534674 1001 86380 86390 1
534677 99534677 1001 86380 86390 1
534284 99534284 1001 86380 86390 1
534361 99534361 1001 86380 86390 1
534245 99534245 1001 86380 86390 1
534093 99534093 1001 86380 86390 1
534150 99534150 1001 86380 86390 1
534125 99534125 1001 86380 86390 1
534872 99534872 1001 86380 86390 1
534795 99534795 1001 86380 86390 1
535435 99535435 1001 86380 86390 1
535464 99535464 1001 86380 86390 1
535468 99535468 1001 86380 86390 1
535341 99535341 1001 86380 86390 1
535446 99535446 1001 86380 86390 1
535216 99535216 1001 86380 86390 1
535114 99535114 1001 86380 86390 1
535186 99535186 1001 86380 86390 1
534963 99534963 1001 86380 86390 1
535015 99535015 1001 86380 86390 1
535534 99535534 1001 86380 86390 1
535638 99535638 1001 86380 86390 1
535582 99535582 1001 86380 86390 1
535673 99535673 1001 86380 86390 1
536265 99536265 1001 86380 86390 1
536240 99536240 1001 86380 86390 1
536166 99536166 1001 86380 86390 1
536297 99536297 1001 86380 86390 1
536057 99536057 1001 86380 86390 1
535812 99535812 1001 86380 86390 1
535763 99535763 1001 86380 86390 1
536529 99536529 1001 86380 86390 1
536459 99536459 1001 86380 86390 1
537105 99537105 1001 86380 86390 1
537146 99537146 1001 86380 86390 1
536920 99536920 1001 86380 86390 1
536547 99536547 1001 86380 86390 1
536565 99536565 1001 86380 86390 1
536554 99536554 1001 86380 86390 1
537278 99537278 1001 86380 86390 1
537240 99537240 1001 86380 86390 1
537909 99537909 1001 86380 86390 1
537984 99537984 1001 86380 86390 1
537719 99537719 1001 86380 86390 1
537549 99537549 1001 86380 86390 1
537412 99537412 1001 86380 86390 1
537491 99537491 1001 86380 86390 1
538081 99538081 1001 86380 86390 1
538083 99538083 1001 86380 86390 1
538085 99538085 1001 86380 86390 1
538086 99538086 1001 86380 86390 1
538676 99538676 1001 86380 86390 1
538730 99538730 1001 86380 86390 1
538533 99538533 1001 86380 86390 1
538574 99538574 1001 86380 86390 1
538553 99538553 1001 86380 86390 1
538411 99538411 1001 86380 86390 1
538362 99538362 1001 86380 86390 1
538250 99538250 1001 86380 86390 1
538330 99538330 1001 86380 86390 1
538395 99538395 1001 86380 86390 1
538331 99538331 1001 86380 86390 1
538345 99538345 1001 86380 86390 1
538242 99538242 1001 86380 86390 1
538359 99538359 1001 86380 86390 1
538243 99538243 1001 86380 86390 1
538295 99538295 1001 86380 86390 1
538347 99538347 1001 86380 86390 1
538258 99538258 1001 86380 86390 1
538877 99538877 1001 86380 86390 1
538982 99538982 1001 86380 86390 1
538983 99538983 1001 86380 86390 1
538908 99538908 1001 86380 86390 1
538961 99538961 1001 86380 86390 1
538885 99538885 1001 86380 86390 1
538926 99538926 1001 86380 86390 1
539582 99539582 1001 86380 86390 1
539558 99539558 1001 86380 86390 1
539485 99539485 1001 86380 86390 1
539436 99539436 1001 86380 86390 1
539256 99539256 1001 86380 86390 1
539390 99539390 1001 86380 86390 1
539339 99539339 1001 86380 86390 1
539275 99539275 1001 86380 86390 1
539227 99539227 1001 86380 86390 1
539112 99539112 1001 86380 86390 1
539042 99539042 1001 86380 86390 1
539185 99539185 1001 86380 86390 1
539795 99539795 1001 86380 86390 1
539821 99539821 1001 86380 86390 1
539816 99539816 1001 86380 86390 1
540290 99540290 1001 86380 86390 1
540267 99540267 1001 86380 86390 1
540294 99540294 1001 86380 86390 1
540359 99540359 1001 86380 86390 1
540461 99540461 1001 86380 86390 1
540210 99540210 1001 86380 86390 1
540122 99540122 1001 86380 86390 1
540124 99540124 1001 86380 86390 1
540504 99540504 1001 86380 86390 1
540561 99540561 1001 86380 86390 1
540540 99540540 1001 86380 86390 1
541139 99541139 1001 86380 86390 1
541271 99541271 1001 86380 86390 1
541185 99541185 1001 86380 86390 1
541275 99541275 1001 86380 86390 1
541200 99541200 1001 86380 86390 1
540935 99540935 1001 86380 86390 1
540961 99540961 1001 86380 86390 1
541054 99541054 1001 86380 86390 1
540892 99540892 1001 86380 86390 1
540807 99540807 1001 86380 86390 1
540808 99540808 1001 86380 86390 1
540746 99540746 1001 86380 86390 1
541965 99541965 1001 86380 86390 1
541953 99541953 1001 86380 86390 1
542119 99542119 1001 86380 86390 1
542074 99542074 1001 86380 86390 1
541949 99541949 1001 86380 86390 1
542040 99542040 1001 86380 86390 1
541963 99541963 1001 86380 86390 1
541905 99541905 1001 86380 86390 1
541842 99541842 1001 86380 86390 1
541568 99541568 1001 86380 86390 1
541569 99541569 1001 86380 86390 1
541646 99541646 1001 86380 86390 1
541649 99541649 1001 86380 86390 1
542221 99542221 1001 86380 86390 1
542276 99542276 1001 86380 86390 1
542885 99542885 1001 86380 86390 1
542716 99542716 1001 86380 86390 1
542394 99542394 1001 86380 86390 1
542375 99542375 1001 86380 86390 1
543035 99543035 1001 86380 86390 1
543036 99543036 1001 86380 86390 1
543013 99543013 1001 86380 86390 1
542975 99542975 1001 86380 86390 1
543130 99543130 1001 86380 86390 1
543079 99543079 1001 86380 86390 1
543045 99543045 1001 86380 86390 1
543691 99543691 1001 86380 86390 1
543514 99543514 1001 86380 86390 1
543478 99543478 1001 86380 86390 1
543470 99543470 1001 86380 86390 1
543484 99543484 1001 86380 86390 1
543380 99543380 1001 86380 86390 1
543446 99543446 1001 86380 86390 1
543370 99543370 1001 86380 86390 1
543243 99543243 1001 86380 86390 1
543165 99543165 1001 86380 86390 1
543285 99543285 1001 86380 86390 1
543820 99543820 1001 86380 86390 1
543872 99543872 1001 86380 86390 1
543898 99543898 1001 86380 86390 1
543891 99543891 1001 86380 86390 1
543830 99543830 1001 86380 86390 1
544578 99544578 1001 86380 86390 1
544450 99544450 1001 86380 86390 1
544502 99544502 1001 86380 86390 1
544478 99544478 1001 86380 86390 1
544543 99544543 1001 86380 86390 1
544545 99544545 1001 86380 86390 1
544481 99544481 1001 86380 86390 1
544373 99544373 1001 86380 86390 1
543995 99543995 1001 86380 86390 1
544048 99544048 1001 86380 86390 1
544130 99544130 1001 86380 86390 1
544724 99544724 1001 86380 86390 1
544719 99544719 1001 86380 86390 1
420591 1145 1001 27540 28077 1
401274 1182 1001 7440 12717 1
517711 760 1001 36121 36421 1
400009 99400009 1001 86380 86390 1
400200 99400200 1001 86380 86390 1
400283 99400283 1001 86380 86390 1
400398 99400398 1001 86380 86390 1
400667 99400667 1001 86380 86390 1
400755 99400755 1001 86380 86390 1
401316 99401316 1001 86380 86390 1
401564 99401564 1001 86380 86390 1
401846 99401846 1001 86380 86390 1
402015 99402015 1001 86380 86390 1
402470 99402470 1001 86380 86390 1
402559 99402559 1001 86380 86390 1
402685 99402685 1001 86380 86390 1
402642 99402642 1001 86380 86390 1
402585 99402585 1001 86380 86390 1
402932 99402932 1001 86380 86390 1
403120 99403120 1001 86380 86390 1
403509 99403509 1001 86380 86390 1
403466 99403466 1001 86380 86390 1
403335 99403335 1001 86380 86390 1
403555 99403555 1001 86380 86390 1
403791 99403791 1001 86380 86390 1
403927 99403927 1001 86380 86390 1
404048 99404048 1001 86380 86390 1
404085 99404085 1001 86380 86390 1
404086 99404086 1001 86380 86390 1
404043 99404043 1001 86380 86390 1
404464 99404464 1001 86380 86390 1
404516 99404516 1001 86380 86390 1
404899 99404899 1001 86380 86390 1
404908 99404908 1001 86380 86390 1
405085 99405085 1001 86380 86390 1
405107 99405107 1001 86380 86390 1
405154 99405154 1001 86380 86390 1
405200 99405200 1001 86380 86390 1
405139 99405139 1001 86380 86390 1
405368 99405368 1001 86380 86390 1
405346 99405346 1001 86380 86390 1
405446 99405446 1001 86380 86390 1
405500 99405500 1001 86380 86390 1
405663 99405663 1001 86380 86390 1
405983 99405983 1001 86380 86390 1
406359 99406359 1001 86380 86390 1
406492 99406492 1001 86380 86390 1
406613 99406613 1001 86380 86390 1
406818 99406818 1001 86380 86390 1
406787 99406787 1001 86380 86390 1
406895 99406895 1001 86380 86390 1
406892 99406892 1001 86380 86390 1
407022 99407022 1001 86380 86390 1
407002 99407002 1001 86380 86390 1
407236 99407236 1001 86380 86390 1
407268 99407268 1001 86380 86390 1
407465 99407465 1001 86380 86390 1
407504 99407504 1001 86380 86390 1
407456 99407456 1001 86380 86390 1
407571 99407571 1001 86380 86390 1
407627 99407627 1001 86380 86390 1
407738 99407738 1001 86380 86390 1
408037 99408037 1001 86380 86390 1
408145 99408145 1001 86380 86390 1
408138 99408138 1001 86380 86390 1
408265 99408265 1001 86380 86390 1
408293 99408293 1001 86380 86390 1
408503 99408503 1001 86380 86390 1
409049 99409049 1001 86380 86390 1
409075 99409075 1001 86380 86390 1
409239 99409239 1001 86380 86390 1
409436 99409436 1001 86380 86390 1
409586 99409586 1001 86380 86390 1
409600 99409600 1001 86380 86390 1
409714 99409714 1001 86380 86390 1
409969 99409969 1001 86380 86390 1
409927 99409927 1001 86380 86390 1
410096 99410096 1001 86380 86390 1
410180 99410180 1001 86380 86390 1
410254 99410254 1001 86380 86390 1
410304 99410304 1001 86380 86390 1
410445 99410445 1001 86380 86390 1
410425 99410425 1001 86380 86390 1
410529 99410529 1001 86380 86390 1
411360 99411360 1001 86380 86390 1
411608 99411608 1001 86380 86390 1
411745 99411745 1001 86380 86390 1
411909 99411909 1001 86380 86390 1
412198 99412198 1001 86380 86390 1
412380 99412380 1001 86380 86390 1
412470 99412470 1001 86380 86390 1
413519 99413519 1001 86380 86390 1
413570 99413570 1001 86380 86390 1
413437 99413437 1001 86380 86390 1
412909 99412909 1001 86380 86390 1
413010 99413010 1001 86380 86390 1
413085 99413085 1001 86380 86390 1
412579 99412579 1001 86380 86390 1
412827 99412827 1001 86380 86390 1
412702 99412702 1001 86380 86390 1
412536 99412536 1001 86380 86390 1
412538 99412538 1001 86380 86390 1
414058 99414058 1001 86380 86390 1
413972 99413972 1001 86380 86390 1
414010 99414010 1001 86380 86390 1
415141 99415141 1001 86380 86390 1
414590 99414590 1001 86380 86390 1
414599 99414599 1001 86380 86390 1
414828 99414828 1001 86380 86390 1
414529 99414529 1001 86380 86390 1
414250 99414250 1001 86380 86390 1
414451 99414451 1001 86380 86390 1
414180 99414180 1001 86380 86390 1
414205 99414205 1001 86380 86390 1
415425 99415425 1001 86380 86390 1
415713 99415713 1001 86380 86390 1
415595 99415595 1001 86380 86390 1
416874 99416874 1001 86380 86390 1
416320 99416320 1001 86380 86390 1
416524 99416524 1001 86380 86390 1
416554 99416554 1001 86380 86390 1
416168 99416168 1001 86380 86390 1
416244 99416244 1001 86380 86390 1
415938 99415938 1001 86380 86390 1
416107 99416107 1001 86380 86390 1
417092 99417092 1001 86380 86390 1
417384 99417384 1001 86380 86390 1
417316 99417316 1001 86380 86390 1
417113 99417113 1001 86380 86390 1
417607 99417607 1001 86380 86390 1
417563 99417563 1001 86380 86390 1
418565 99418565 1001 86380 86390 1
418721 99418721 1001 86380 86390 1
418662 99418662 1001 86380 86390 1
418456 99418456 1001 86380 86390 1
418394 99418394 1001 86380 86390 1
418404 99418404 1001 86380 86390 1
418354 99418354 1001 86380 86390 1
417736 99417736 1001 86380 86390 1
417780 99417780 1001 86380 86390 1
417703 99417703 1001 86380 86390 1
417762 99417762 1001 86380 86390 1
418945 99418945 1001 86380 86390 1
420290 99420290 1001 86380 86390 1
419773 99419773 1001 86380 86390 1
419806 99419806 1001 86380 86390 1
419812 99419812 1001 86380 86390 1
419339 99419339 1001 86380 86390 1
420613 99420613 1001 86380 86390 1
420676 99420676 1001 86380 86390 1
421870 99421870 1001 86380 86390 1
421984 99421984 1001 86380 86390 1
421408 99421408 1001 86380 86390 1
421676 99421676 1001 86380 86390 1
421365 99421365 1001 86380 86390 1
421345 99421345 1001 86380 86390 1
421119 99421119 1001 86380 86390 1
421147 99421147 1001 86380 86390 1
421102 99421102 1001 86380 86390 1
421127 99421127 1001 86380 86390 1
420954 99420954 1001 86380 86390 1
420849 99420849 1001 86380 86390 1
421253 99421253 1001 86380 86390 1
422244 99422244 1001 86380 86390 1
422385 99422385 1001 86380 86390 1
422443 99422443 1001 86380 86390 1
423317 99423317 1001 86380 86390 1
423635 99423635 1001 86380 86390 1
423498 99423498 1001 86380 86390 1
423646 99423646 1001 86380 86390 1
423123 99423123 1001 86380 86390 1
422595 99422595 1001 86380 86390 1
422748 99422748 1001 86380 86390 1
422533 99422533 1001 86380 86390 1
422886 99422886 1001 86380 86390 1
422579 99422579 1001 86380 86390 1
422685 99422685 1001 86380 86390 1
422898 99422898 1001 86380 86390 1
423985 99423985 1001 86380 86390 1
423820 99423820 1001 86380 86390 1
423782 99423782 1001 86380 86390 1
423818 99423818 1001 86380 86390 1
425279 99425279 1001 86380 86390 1
425163 99425163 1001 86380 86390 1
425004 99425004 1001 86380 86390 1
424882 99424882 1001 86380 86390 1
424692 99424692 1001 86380 86390 1
424262 99424262 1001 86380 86390 1
424441 99424441 1001 86380 86390 1
424298 99424298 1001 86380 86390 1
424478 99424478 1001 86380 86390 1
425531 99425531 1001 86380 86390 1
425644 99425644 1001 86380 86390 1
425765 99425765 1001 86380 86390 1
425735 99425735 1001 86380 86390 1
425419 99425419 1001 86380 86390 1
426973 99426973 1001 86380 86390 1
426966 99426966 1001 86380 86390 1
426972 99426972 1001 86380 86390 1
426607 99426607 1001 86380 86390 1
426363 99426363 1001 86380 86390 1
426047 99426047 1001 86380 86390 1
426018 99426018 1001 86380 86390 1
426231 99426231 1001 86380 86390 1
425903 99425903 1001 86380 86390 1
425998 99425998 1001 86380 86390 1
426138 99426138 1001 86380 86390 1
427513 99427513 1001 86380 86390 1
427397 99427397 1001 86380 86390 1
427309 99427309 1001 86380 86390 1
427481 99427481 1001 86380 86390 1
428401 99428401 1001 86380 86390 1
428184 99428184 1001 86380 86390 1
428266 99428266 1001 86380 86390 1
428114 99428114 1001 86380 86390 1
427535 99427535 1001 86380 86390 1
427910 99427910 1001 86380 86390 1
428917 99428917 1001 86380 86390 1
429158 99429158 1001 86380 86390 1
428949 99428949 1001 86380 86390 1
430225 99430225 1001 86380 86390 1
429685 99429685 1001 86380 86390 1
429808 99429808 1001 86380 86390 1
429861 99429861 1001 86380 86390 1
429844 99429844 1001 86380 86390 1
429731 99429731 1001 86380 86390 1
429498 99429498 1001 86380 86390 1
429248 99429248 1001 86380 86390 1
429188 99429188 1001 86380 86390 1
430584 99430584 1001 86380 86390 1
430443 99430443 1001 86380 86390 1
431795 99431795 1001 86380 86390 1
431778 99431778 1001 86380 86390 1
431955 99431955 1001 86380 86390 1
431266 99431266 1001 86380 86390 1
431325 99431325 1001 86380 86390 1
431001 99431001 1001 86380 86390 1
431181 99431181 1001 86380 86390 1
430991 99430991 1001 86380 86390 1
430856 99430856 1001 86380 86390 1
430881 99430881 1001 86380 86390 1
430843 99430843 1001 86380 86390 1
432241 99432241 1001 86380 86390 1
432149 99432149 1001 86380 86390 1
432176 99432176 1001 86380 86390 1
432347 99432347 1001 86380 86390 1
432345 99432345 1001 86380 86390 1
433719 99433719 1001 86380 86390 1
433522 99433522 1001 86380 86390 1
433676 99433676 1001 86380 86390 1
433684 99433684 1001 86380 86390 1
433645 99433645 1001 86380 86390 1
433580 99433580 1001 86380 86390 1
432956 99432956 1001 86380 86390 1
432980 99432980 1001 86380 86390 1
433015 99433015 1001 86380 86390 1
433918 99433918 1001 86380 86390 1
434014 99434014 1001 86380 86390 1
435162 99435162 1001 86380 86390 1
435169 99435169 1001 86380 86390 1
435242 99435242 1001 86380 86390 1
434784 99434784 1001 86380 86390 1
434842 99434842 1001 86380 86390 1
434683 99434683 1001 86380 86390 1
434885 99434885 1001 86380 86390 1
434612 99434612 1001 86380 86390 1
434867 99434867 1001 86380 86390 1
434521 99434521 1001 86380 86390 1
434162 99434162 1001 86380 86390 1
435594 99435594 1001 86380 86390 1
435490 99435490 1001 86380 86390 1
435672 99435672 1001 86380 86390 1
435821 99435821 1001 86380 86390 1
436477 99436477 1001 86380 86390 1
436748 99436748 1001 86380 86390 1
436414 99436414 1001 86380 86390 1
436204 99436204 1001 86380 86390 1
436086 99436086 1001 86380 86390 1
436005 99436005 1001 86380 86390 1
437349 99437349 1001 86380 86390 1
300699 99300699 1001 86380 86390 1
300701 99300701 1001 86380 86390 1
300660 99300660 1001 86380 86390 1
300720 99300720 1001 86380 86390 1
300356 99300356 1001 86380 86390 1
300463 99300463 1001 86380 86390 1
300265 99300265 1001 86380 86390 1
300310 99300310 1001 86380 86390 1
300142 99300142 1001 86380 86390 1
300740 99300740 1001 86380 86390 1
300747 99300747 1001 86380 86390 1
300854 99300854 1001 86380 86390 1
300751 99300751 1001 86380 86390 1
301553 99301553 1001 86380 86390 1
301395 99301395 1001 86380 86390 1
301396 99301396 1001 86380 86390 1
301298 99301298 1001 86380 86390 1
301273 99301273 1001 86380 86390 1
301196 99301196 1001 86380 86390 1
301278 99301278 1001 86380 86390 1
301218 99301218 1001 86380 86390 1
301335 99301335 1001 86380 86390 1
301017 99301017 1001 86380 86390 1
300954 99300954 1001 86380 86390 1
301684 99301684 1001 86380 86390 1
301676 99301676 1001 86380 86390 1
302344 99302344 1001 86380 86390 1
302332 99302332 1001 86380 86390 1
302350 99302350 1001 86380 86390 1
302309 99302309 1001 86380 86390 1
302220 99302220 1001 86380 86390 1
302289 99302289 1001 86380 86390 1
302087 99302087 1001 86380 86390 1
301986 99301986 1001 86380 86390 1
301974 99301974 1001 86380 86390 1
302104 99302104 1001 86380 86390 1
302120 99302120 1001 86380 86390 1
302005 99302005 1001 86380 86390 1
302070 99302070 1001 86380 86390 1
301773 99301773 1001 86380 86390 1
302394 99302394 1001 86380 86390 1
302460 99302460 1001 86380 86390 1
302578 99302578 1001 86380 86390 1
302503 99302503 1001 86380 86390 1
303027 99303027 1001 86380 86390 1
303072 99303072 1001 86380 86390 1
303087 99303087 1001 86380 86390 1
303166 99303166 1001 86380 86390 1
302913 99302913 1001 86380 86390 1
302991 99302991 1001 86380 86390 1
302864 99302864 1001 86380 86390 1
302841 99302841 1001 86380 86390 1
302626 99302626 1001 86380 86390 1
302724 99302724 1001 86380 86390 1
303324 99303324 1001 86380 86390 1
303351 99303351 1001 86380 86390 1
304033 99304033 1001 86380 86390 1
304026 99304026 1001 86380 86390 1
303694 99303694 1001 86380 86390 1
303643 99303643 1001 86380 86390 1
303516 99303516 1001 86380 86390 1
303543 99303543 1001 86380 86390 1
303414 99303414 1001 86380 86390 1
303585 99303585 1001 86380 86390 1
303473 99303473 1001 86380 86390 1
304195 99304195 1001 86380 86390 1
304235 99304235 1001 86380 86390 1
304820 99304820 1001 86380 86390 1
304855 99304855 1001 86380 86390 1
304603 99304603 1001 86380 86390 1
304644 99304644 1001 86380 86390 1
304517 99304517 1001 86380 86390 1
304245 99304245 1001 86380 86390 1
304297 99304297 1001 86380 86390 1
304274 99304274 1001 86380 86390 1
304895 99304895 1001 86380 86390 1
304976 99304976 1001 86380 86390 1
304872 99304872 1001 86380 86390 1
305048 99305048 1001 86380 86390 1
305675 99305675 1001 86380 86390 1
305541 99305541 1001 86380 86390 1
305341 99305341 1001 86380 86390 1
305407 99305407 1001 86380 86390 1
305371 99305371 1001 86380 86390 1
305069 99305069 1001 86380 86390 1
305127 99305127 1001 86380 86390 1
500168 99500168 1001 86380 86390 1
500133 99500133 1001 86380 86390 1
500096 99500096 1001 86380 86390 1
500032 99500032 1001 86380 86390 1
500635 99500635 1001 86380 86390 1
500799 99500799 1001 86380 86390 1
500496 99500496 1001 86380 86390 1
500484 99500484 1001 86380 86390 1
500421 99500421 1001 86380 86390 1
500218 99500218 1001 86380 86390 1
500339 99500339 1001 86380 86390 1
500398 99500398 1001 86380 86390 1
500849 99500849 1001 86380 86390 1
500918 99500918 1001 86380 86390 1
500944 99500944 1001 86380 86390 1
500907 99500907 1001 86380 86390 1
501599 99501599 1001 86380 86390 1
501270 99501270 1001 86380 86390 1
501324 99501324 1001 86380 86390 1
501048 99501048 1001 86380 86390 1
501146 99501146 1001 86380 86390 1
501198 99501198 1001 86380 86390 1
502144 99502144 1001 86380 86390 1
502056 99502056 1001 86380 86390 1
502138 99502138 1001 86380 86390 1
502062 99502062 1001 86380 86390 1
502115 99502115 1001 86380 86390 1
501922 99501922 1001 86380 86390 1
501977 99501977 1001 86380 86390 1
501970 99501970 1001 86380 86390 1
501998 99501998 1001 86380 86390 1
501855 99501855 1001 86380 86390 1
501986 99501986 1001 86380 86390 1
502489 99502489 1001 86380 86390 1
502491 99502491 1001 86380 86390 1
503150 99503150 1001 86380 86390 1
503262 99503262 1001 86380 86390 1
503107 99503107 1001 86380 86390 1
502905 99502905 1001 86380 86390 1
503012 99503012 1001 86380 86390 1
502936 99502936 1001 86380 86390 1
502965 99502965 1001 86380 86390 1
503019 99503019 1001 86380 86390 1
503032 99503032 1001 86380 86390 1
502969 99502969 1001 86380 86390 1
502738 99502738 1001 86380 86390 1
502751 99502751 1001 86380 86390 1
502673 99502673 1001 86380 86390 1
502779 99502779 1001 86380 86390 1
503497 99503497 1001 86380 86390 1
503411 99503411 1001 86380 86390 1
503490 99503490 1001 86380 86390 1
503468 99503468 1001 86380 86390 1
504088 99504088 1001 86380 86390 1
504058 99504058 1001 86380 86390 1
504105 99504105 1001 86380 86390 1
503775 99503775 1001 86380 86390 1
503780 99503780 1001 86380 86390 1
503819 99503819 1001 86380 86390 1
503656 99503656 1001 86380 86390 1
503676 99503676 1001 86380 86390 1
504174 99504174 1001 86380 86390 1
504318 99504318 1001 86380 86390 1
504192 99504192 1001 86380 86390 1
504943 99504943 1001 86380 86390 1
504752 99504752 1001 86380 86390 1
504782 99504782 1001 86380 86390 1
504746 99504746 1001 86380 86390 1
504747 99504747 1001 86380 86390 1
504812 99504812 1001 86380 86390 1
504575 99504575 1001 86380 86390 1
504679 99504679 1001 86380 86390 1
504427 99504427 1001 86380 86390 1
504482 99504482 1001 86380 86390 1
504405 99504405 1001 86380 86390 1
504343 99504343 1001 86380 86390 1
504359 99504359 1001 86380 86390 1
505032 99505032 1001 86380 86390 1
505148 99505148 1001 86380 86390 1
505136 99505136 1001 86380 86390 1
504955 99504955 1001 86380 86390 1
505034 99505034 1001 86380 86390 1
505022 99505022 1001 86380 86390 1
505035 99505035 1001 86380 86390 1
505052 99505052 1001 86380 86390 1
505030 99505030 1001 86380 86390 1
505593 99505593 1001 86380 86390 1
505572 99505572 1001 86380 86390 1
505637 99505637 1001 86380 86390 1
505574 99505574 1001 86380 86390 1
505765 99505765 1001 86380 86390 1
505705 99505705 1001 86380 86390 1
505731 99505731 1001 86380 86390 1
505400 99505400 1001 86380 86390 1
505417 99505417 1001 86380 86390 1
505406 99505406 1001 86380 86390 1
505253 99505253 1001 86380 86390 1
505292 99505292 1001 86380 86390 1
505274 99505274 1001 86380 86390 1
505836 99505836 1001 86380 86390 1
505802 99505802 1001 86380 86390 1
506482 99506482 1001 86380 86390 1
506575 99506575 1001 86380 86390 1
506502 99506502 1001 86380 86390 1
506518 99506518 1001 86380 86390 1
506238 99506238 1001 86380 86390 1
506381 99506381 1001 86380 86390 1
506350 99506350 1001 86380 86390 1
506135 99506135 1001 86380 86390 1
506137 99506137 1001 86380 86390 1
506180 99506180 1001 86380 86390 1
506182 99506182 1001 86380 86390 1
506712 99506712 1001 86380 86390 1
506780 99506780 1001 86380 86390 1
506642 99506642 1001 86380 86390 1
506721 99506721 1001 86380 86390 1
507390 99507390 1001 86380 86390 1
507260 99507260 1001 86380 86390 1
507402 99507402 1001 86380 86390 1
507355 99507355 1001 86380 86390 1
507015 99507015 1001 86380 86390 1
507162 99507162 1001 86380 86390 1
506880 99506880 1001 86380 86390 1
506988 99506988 1001 86380 86390 1
506990 99506990 1001 86380 86390 1
507552 99507552 1001 86380 86390 1
507542 99507542 1001 86380 86390 1
508218 99508218 1001 86380 86390 1
508222 99508222 1001 86380 86390 1
508241 99508241 1001 86380 86390 1
507891 99507891 1001 86380 86390 1
507921 99507921 1001 86380 86390 1
507859 99507859 1001 86380 86390 1
507630 99507630 1001 86380 86390 1
507631 99507631 1001 86380 86390 1
507819 99507819 1001 86380 86390 1
508375 99508375 1001 86380 86390 1
508448 99508448 1001 86380 86390 1
508335 99508335 1001 86380 86390 1
508950 99508950 1001 86380 86390 1
508899 99508899 1001 86380 86390 1
508968 99508968 1001 86380 86390 1
508720 99508720 1001 86380 86390 1
508709 99508709 1001 86380 86390 1
508866 99508866 1001 86380 86390 1
508598 99508598 1001 86380 86390 1
508587 99508587 1001 86380 86390 1
508619 99508619 1001 86380 86390 1
508645 99508645 1001 86380 86390 1
508465 99508465 1001 86380 86390 1
509254 99509254 1001 86380 86390 1
509204 99509204 1001 86380 86390 1
509219 99509219 1001 86380 86390 1
509092 99509092 1001 86380 86390 1
509276 99509276 1001 86380 86390 1
509746 99509746 1001 86380 86390 1
509775 99509775 1001 86380 86390 1
509893 99509893 1001 86380 86390 1
509783 99509783 1001 86380 86390 1
509896 99509896 1001 86380 86390 1
509541 99509541 1001 86380 86390 1
509522 99509522 1001 86380 86390 1
509535 99509535 1001 86380 86390 1
509496 99509496 1001 86380 86390 1
509289 99509289 1001 86380 86390 1
509317 99509317 1001 86380 86390 1
509331 99509331 1001 86380 86390 1
510033 99510033 1001 86380 86390 1
510072 99510072 1001 86380 86390 1
509957 99509957 1001 86380 86390 1
509997 99509997 1001 86380 86390 1
510693 99510693 1001 86380 86390 1
510602 99510602 1001 86380 86390 1
510540 99510540 1001 86380 86390 1
510433 99510433 1001 86380 86390 1
510411 99510411 1001 86380 86390 1
510503 99510503 1001 86380 86390 1
510479 99510479 1001 86380 86390 1
510158 99510158 1001 86380 86390 1
510237 99510237 1001 86380 86390 1
510792 99510792 1001 86380 86390 1
510730 99510730 1001 86380 86390 1
510874 99510874 1001 86380 86390 1
510928 99510928 1001 86380 86390 1
511438 99511438 1001 86380 86390 1
511322 99511322 1001 86380 86390 1
511207 99511207 1001 86380 86390 1
511236 99511236 1001 86380 86390 1
511237 99511237 1001 86380 86390 1
511341 99511341 1001 86380 86390 1
511127 99511127 1001 86380 86390 1
510977 99510977 1001 86380 86390 1
510938 99510938 1001 86380 86390 1
510952 99510952 1001 86380 86390 1
511744 99511744 1001 86380 86390 1
511628 99511628 1001 86380 86390 1
511642 99511642 1001 86380 86390 1
511711 99511711 1001 86380 86390 1
511598 99511598 1001 86380 86390 1
512303 99512303 1001 86380 86390 1
512226 99512226 1001 86380 86390 1
512217 99512217 1001 86380 86390 1
512368 99512368 1001 86380 86390 1
512235 99512235 1001 86380 86390 1
512377 99512377 1001 86380 86390 1
512250 99512250 1001 86380 86390 1
512008 99512008 1001 86380 86390 1
512014 99512014 1001 86380 86390 1
511862 99511862 1001 86380 86390 1
511932 99511932 1001 86380 86390 1
512175 99512175 1001 86380 86390 1
512406 99512406 1001 86380 86390 1
512554 99512554 1001 86380 86390 1
512505 99512505 1001 86380 86390 1
513178 99513178 1001 86380 86390 1
512845 99512845 1001 86380 86390 1
512911 99512911 1001 86380 86390 1
512928 99512928 1001 86380 86390 1
512880 99512880 1001 86380 86390 1
512645 99512645 1001 86380 86390 1
512762 99512762 1001 86380 86390 1
512686 99512686 1001 86380 86390 1
512738 99512738 1001 86380 86390 1
513326 99513326 1001 86380 86390 1
513921 99513921 1001 86380 86390 1
513861 99513861 1001 86380 86390 1
513673 99513673 1001 86380 86390 1
513661 99513661 1001 86380 86390 1
513786 99513786 1001 86380 86390 1
513463 99513463 1001 86380 86390 1
513611 99513611 1001 86380 86390 1
513601 99513601 1001 86380 86390 1
513563 99513563 1001 86380 86390 1
514207 99514207 1001 86380 86390 1
514221 99514221 1001 86380 86390 1
514690 99514690 1001 86380 86390 1
514716 99514716 1001 86380 86390 1
514760 99514760 1001 86380 86390 1
514698 99514698 1001 86380 86390 1
514652 99514652 1001 86380 86390 1
514471 99514471 1001 86380 86390 1
514576 99514576 1001 86380 86390 1
514486 99514486 1001 86380 86390 1
514629 99514629 1001 86380 86390 1
514642 99514642 1001 86380 86390 1
514527 99514527 1001 86380 86390 1
514355 99514355 1001 86380 86390 1
514370 99514370 1001 86380 86390 1
514387 99514387 1001 86380 86390 1
514349 99514349 1001 86380 86390 1
514376 99514376 1001 86380 86390 1
514909 99514909 1001 86380 86390 1
514922 99514922 1001 86380 86390 1
514994 99514994 1001 86380 86390 1
515610 99515610 1001 86380 86390 1
515417 99515417 1001 86380 86390 1
515406 99515406 1001 86380 86390 1
515433 99515433 1001 86380 86390 1
515373 99515373 1001 86380 86390 1
515115 99515115 1001 86380 86390 1
515800 99515800 1001 86380 86390 1
515749 99515749 1001 86380 86390 1
515802 99515802 1001 86380 86390 1
515767 99515767 1001 86380 86390 1
516332 99516332 1001 86380 86390 1
516441 99516441 1001 86380 86390 1
516338 99516338 1001 86380 86390 1
516138 99516138 1001 86380 86390 1
516096 99516096 1001 86380 86390 1
516039 99516039 1001 86380 86390 1
516683 99516683 1001 86380 86390 1
516543 99516543 1001 86380 86390 1
517105 99517105 1001 86380 86390 1
517030 99517030 1001 86380 86390 1
517075 99517075 1001 86380 86390 1
517024 99517024 1001 86380 86390 1
516872 99516872 1001 86380 86390 1
516743 99516743 1001 86380 86390 1
516732 99516732 1001 86380 86390 1
516799 99516799 1001 86380 86390 1
516804 99516804 1001 86380 86390 1
517489 99517489 1001 86380 86390 1
518007 99518007 1001 86380 86390 1
517972 99517972 1001 86380 86390 1
518135 99518135 1001 86380 86390 1
517767 99517767 1001 86380 86390 1
517770 99517770 1001 86380 86390 1
517736 99517736 1001 86380 86390 1
517568 99517568 1001 86380 86390 1
517559 99517559 1001 86380 86390 1
518275 99518275 1001 86380 86390 1
518181 99518181 1001 86380 86390 1
518298 99518298 1001 86380 86390 1
518957 99518957 1001 86380 86390 1
518905 99518905 1001 86380 86390 1
518894 99518894 1001 86380 86390 1
518782 99518782 1001 86380 86390 1
518659 99518659 1001 86380 86390 1
518550 99518550 1001 86380 86390 1
518437 99518437 1001 86380 86390 1
518399 99518399 1001 86380 86390 1
519037 99519037 1001 86380 86390 1
519168 99519168 1001 86380 86390 1
519184 99519184 1001 86380 86390 1
519134 99519134 1001 86380 86390 1
519046 99519046 1001 86380 86390 1
519060 99519060 1001 86380 86390 1
519654 99519654 1001 86380 86390 1
519454 99519454 1001 86380 86390 1
519596 99519596 1001 86380 86390 1
519551 99519551 1001 86380 86390 1
519568 99519568 1001 86380 86390 1
519303 99519303 1001 86380 86390 1
519229 99519229 1001 86380 86390 1
519281 99519281 1001 86380 86390 1
519995 99519995 1001 86380 86390 1
519905 99519905 1001 86380 86390 1
519833 99519833 1001 86380 86390 1
519848 99519848 1001 86380 86390 1
520487 99520487 1001 86380 86390 1
520494 99520494 1001 86380 86390 1
520498 99520498 1001 86380 86390 1
520377 99520377 1001 86380 86390 1
520381 99520381 1001 86380 86390 1
520394 99520394 1001 86380 86390 1
520162 99520162 1001 86380 86390 1
520201 99520201 1001 86380 86390 1
520088 99520088 1001 86380 86390 1
520219 99520219 1001 86380 86390 1
520025 99520025 1001 86380 86390 1
520156 99520156 1001 86380 86390 1
520796 99520796 1001 86380 86390 1
520823 99520823 1001 86380 86390 1
520642 99520642 1001 86380 86390 1
520787 99520787 1001 86380 86390 1
520831 99520831 1001 86380 86390 1
521428 99521428 1001 86380 86390 1
521318 99521318 1001 86380 86390 1
521319 99521319 1001 86380 86390 1
521307 99521307 1001 86380 86390 1
521282 99521282 1001 86380 86390 1
521411 99521411 1001 86380 86390 1
521389 99521389 1001 86380 86390 1
521184 99521184 1001 86380 86390 1
521071 99521071 1001 86380 86390 1
521085 99521085 1001 86380 86390 1
521090 99521090 1001 86380 86390 1
520938 99520938 1001 86380 86390 1
521042 99521042 1001 86380 86390 1
521467 99521467 1001 86380 86390 1
521482 99521482 1001 86380 86390 1
521562 99521562 1001 86380 86390 1
522173 99522173 1001 86380 86390 1
522186 99522186 1001 86380 86390 1
521957 99521957 1001 86380 86390 1
521934 99521934 1001 86380 86390 1
521969 99521969 1001 86380 86390 1
521995 99521995 1001 86380 86390 1
522375 99522375 1001 86380 86390 1
522981 99522981 1001 86380 86390 1
523008 99523008 1001 86380 86390 1
522719 99522719 1001 86380 86390 1
522799 99522799 1001 86380 86390 1
522847 99522847 1001 86380 86390 1
522680 99522680 1001 86380 86390 1
522664 99522664 1001 86380 86390 1
522639 99522639 1001 86380 86390 1
523141 99523141 1001 86380 86390 1
523154 99523154 1001 86380 86390 1
523208 99523208 1001 86380 86390 1
523300 99523300 1001 86380 86390 1
523264 99523264 1001 86380 86390 1
523290 99523290 1001 86380 86390 1
523150 99523150 1001 86380 86390 1
523163 99523163 1001 86380 86390 1
523281 99523281 1001 86380 86390 1
523243 99523243 1001 86380 86390 1
523752 99523752 1001 86380 86390 1
523625 99523625 1001 86380 86390 1
523692 99523692 1001 86380 86390 1
523731 99523731 1001 86380 86390 1
523553 99523553 1001 86380 86390 1
523509 99523509 1001 86380 86390 1
523524 99523524 1001 86380 86390 1
523329 99523329 1001 86380 86390 1
523342 99523342 1001 86380 86390 1
523956 99523956 1001 86380 86390 1
523961 99523961 1001 86380 86390 1
523950 99523950 1001 86380 86390 1
524003 99524003 1001 86380 86390 1
524699 99524699 1001 86380 86390 1
524436 99524436 1001 86380 86390 1
524439 99524439 1001 86380 86390 1
524456 99524456 1001 86380 86390 1
524320 99524320 1001 86380 86390 1
524276 99524276 1001 86380 86390 1
524162 99524162 1001 86380 86390 1
524975 99524975 1001 86380 86390 1
524889 99524889 1001 86380 86390 1
524812 99524812 1001 86380 86390 1
524866 99524866 1001 86380 86390 1
525468 99525468 1001 86380 86390 1
525327 99525327 1001 86380 86390 1
525242 99525242 1001 86380 86390 1
525232 99525232 1001 86380 86390 1
525208 99525208 1001 86380 86390 1
525326 99525326 1001 86380 86390 1
524993 99524993 1001 86380 86390 1
525072 99525072 1001 86380 86390 1
525014 99525014 1001 86380 86390 1
525760 99525760 1001 86380 86390 1
525618 99525618 1001 86380 86390 1
526361 99526361 1001 86380 86390 1
526316 99526316 1001 86380 86390 1
526114 99526114 1001 86380 86390 1
526159 99526159 1001 86380 86390 1
526202 99526202 1001 86380 86390 1
526021 99526021 1001 86380 86390 1
525827 99525827 1001 86380 86390 1
526495 99526495 1001 86380 86390 1
527161 99527161 1001 86380 86390 1
527126 99527126 1001 86380 86390 1
527114 99527114 1001 86380 86390 1
527145 99527145 1001 86380 86390 1
526900 99526900 1001 86380 86390 1
526682 99526682 1001 86380 86390 1
526632 99526632 1001 86380 86390 1
526647 99526647 1001 86380 86390 1
526809 99526809 1001 86380 86390 1
527393 99527393 1001 86380 86390 1
527331 99527331 1001 86380 86390 1
528024 99528024 1001 86380 86390 1
528074 99528074 1001 86380 86390 1
527897 99527897 1001 86380 86390 1
527975 99527975 1001 86380 86390 1
528055 99528055 1001 86380 86390 1
527888 99527888 1001 86380 86390 1
528056 99528056 1001 86380 86390 1
528034 99528034 1001 86380 86390 1
527681 99527681 1001 86380 86390 1
527825 99527825 1001 86380 86390 1
527544 99527544 1001 86380 86390 1
527583 99527583 1001 86380 86390 1
528166 99528166 1001 86380 86390 1
528143 99528143 1001 86380 86390 1
528773 99528773 1001 86380 86390 1
528839 99528839 1001 86380 86390 1
528854 99528854 1001 86380 86390 1
528886 99528886 1001 86380 86390 1
528717 99528717 1001 86380 86390 1
528493 99528493 1001 86380 86390 1
528625 99528625 1001 86380 86390 1
528665 99528665 1001 86380 86390 1
528457 99528457 1001 86380 86390 1
528447 99528447 1001 86380 86390 1
528448 99528448 1001 86380 86390 1
528938 99528938 1001 86380 86390 1
529083 99529083 1001 86380 86390 1
529007 99529007 1001 86380 86390 1
528932 99528932 1001 86380 86390 1
529727 99529727 1001 86380 86390 1
529708 99529708 1001 86380 86390 1
529580 99529580 1001 86380 86390 1
529685 99529685 1001 86380 86390 1
529445 99529445 1001 86380 86390 1
529381 99529381 1001 86380 86390 1
529343 99529343 1001 86380 86390 1
529475 99529475 1001 86380 86390 1
529340 99529340 1001 86380 86390 1
529179 99529179 1001 86380 86390 1
529832 99529832 1001 86380 86390 1
529741 99529741 1001 86380 86390 1
529769 99529769 1001 86380 86390 1
529746 99529746 1001 86380 86390 1
529773 99529773 1001 86380 86390 1
530397 99530397 1001 86380 86390 1
530206 99530206 1001 86380 86390 1
530222 99530222 1001 86380 86390 1
529986 99529986 1001 86380 86390 1
530105 99530105 1001 86380 86390 1
530080 99530080 1001 86380 86390 1
530668 99530668 1001 86380 86390 1
530657 99530657 1001 86380 86390 1
530698 99530698 1001 86380 86390 1
530601 99530601 1001 86380 86390 1
530692 99530692 1001 86380 86390 1
531331 99531331 1001 86380 86390 1
531222 99531222 1001 86380 86390 1
531032 99531032 1001 86380 86390 1
531099 99531099 1001 86380 86390 1
531024 99531024 1001 86380 86390 1
530990 99530990 1001 86380 86390 1
530865 99530865 1001 86380 86390 1
530879 99530879 1001 86380 86390 1
530857 99530857 1001 86380 86390 1
530870 99530870 1001 86380 86390 1
530860 99530860 1001 86380 86390 1
531483 99531483 1001 86380 86390 1
531421 99531421 1001 86380 86390 1
532030 99532030 1001 86380 86390 1
532043 99532043 1001 86380 86390 1
532099 99532099 1001 86380 86390 1
532151 99532151 1001 86380 86390 1
532062 99532062 1001 86380 86390 1
531910 99531910 1001 86380 86390 1
531964 99531964 1001 86380 86390 1
531956 99531956 1001 86380 86390 1
531896 99531896 1001 86380 86390 1
531704 99531704 1001 86380 86390 1
532348 99532348 1001 86380 86390 1
533029 99533029 1001 86380 86390 1
533015 99533015 1001 86380 86390 1
532966 99532966 1001 86380 86390 1
533023 99533023 1001 86380 86390 1
532658 99532658 1001 86380 86390 1
532677 99532677 1001 86380 86390 1
532773 99532773 1001 86380 86390 1
532530 99532530 1001 86380 86390 1
532582 99532582 1001 86380 86390 1
532575 99532575 1001 86380 86390 1
533225 99533225 1001 86380 86390 1
533085 99533085 1001 86380 86390 1
533125 99533125 1001 86380 86390 1
533138 99533138 1001 86380 86390 1
533234 99533234 1001 86380 86390 1
533041 99533041 1001 86380 86390 1
533768 99533768 1001 86380 86390 1
533821 99533821 1001 86380 86390 1
533811 99533811 1001 86380 86390 1
533843 99533843 1001 86380 86390 1
533779 99533779 1001 86380 86390 1
533703 99533703 1001 86380 86390 1
533471 99533471 1001 86380 86390 1
533497 99533497 1001 86380 86390 1
533525 99533525 1001 86380 86390 1
533578 99533578 1001 86380 86390 1
533541 99533541 1001 86380 86390 1
533490 99533490 1001 86380 86390 1
533252 99533252 1001 86380 86390 1
533928 99533928 1001 86380 86390 1
533890 99533890 1001 86380 86390 1
534505 99534505 1001 86380 86390 1
534533 99534533 1001 86380 86390 1
534498 99534498 1001 86380 86390 1
534563 99534563 1001 86380 86390 1
534403 99534403 1001 86380 86390 1
534281 99534281 1001 86380 86390 1
534400 99534400 1001 86380 86390 1
534128 99534128 1001 86380 86390 1
534167 99534167 1001 86380 86390 1
534259 99534259 1001 86380 86390 1
534208 99534208 1001 86380 86390 1
534248 99534248 1001 86380 86390 1
534081 99534081 1001 86380 86390 1
534138 99534138 1001 86380 86390 1
534073 99534073 1001 86380 86390 1
534859 99534859 1001 86380 86390 1
534860 99534860 1001 86380 86390 1
535360 99535360 1001 86380 86390 1
535138 99535138 1001 86380 86390 1
535219 99535219 1001 86380 86390 1
535263 99535263 1001 86380 86390 1
535108 99535108 1001 86380 86390 1
535026 99535026 1001 86380 86390 1
535547 99535547 1001 86380 86390 1
535679 99535679 1001 86380 86390 1
535615 99535615 1001 86380 86390 1
535668 99535668 1001 86380 86390 1
535541 99535541 1001 86380 86390 1
536308 99536308 1001 86380 86390 1
536138 99536138 1001 86380 86390 1
536189 99536189 1001 86380 86390 1
536177 99536177 1001 86380 86390 1
536204 99536204 1001 86380 86390 1
536168 99536168 1001 86380 86390 1
536207 99536207 1001 86380 86390 1
536259 99536259 1001 86380 86390 1
536122 99536122 1001 86380 86390 1
535899 99535899 1001 86380 86390 1
535788 99535788 1001 86380 86390 1
535869 99535869 1001 86380 86390 1
536341 99536341 1001 86380 86390 1
536345 99536345 1001 86380 86390 1
536397 99536397 1001 86380 86390 1
537005 99537005 1001 86380 86390 1
537007 99537007 1001 86380 86390 1
536827 99536827 1001 86380 86390 1
536935 99536935 1001 86380 86390 1
536823 99536823 1001 86380 86390 1
536773 99536773 1001 86380 86390 1
536674 99536674 1001 86380 86390 1
536614 99536614 1001 86380 86390 1
536722 99536722 1001 86380 86390 1
537201 99537201 1001 86380 86390 1
537167 99537167 1001 86380 86390 1
537298 99537298 1001 86380 86390 1
537893 99537893 1001 86380 86390 1
537611 99537611 1001 86380 86390 1
537743 99537743 1001 86380 86390 1
537563 99537563 1001 86380 86390 1
537576 99537576 1001 86380 86390 1
537436 99537436 1001 86380 86390 1
537503 99537503 1001 86380 86390 1
537504 99537504 1001 86380 86390 1
537479 99537479 1001 86380 86390 1
537481 99537481 1001 86380 86390 1
538001 99538001 1001 86380 86390 1
538008 99538008 1001 86380 86390 1
538117 99538117 1001 86380 86390 1
538124 99538124 1001 86380 86390 1
538717 99538717 1001 86380 86390 1
538666 99538666 1001 86380 86390 1
538668 99538668 1001 86380 86390 1
538630 99538630 1001 86380 86390 1
538803 99538803 1001 86380 86390 1
538558 99538558 1001 86380 86390 1
538470 99538470 1001 86380 86390 1
538306 99538306 1001 86380 86390 1
538332 99538332 1001 86380 86390 1
538333 99538333 1001 86380 86390 1
538230 99538230 1001 86380 86390 1
538403 99538403 1001 86380 86390 1
538849 99538849 1001 86380 86390 1
539569 99539569 1001 86380 86390 1
539468 99539468 1001 86380 86390 1
539585 99539585 1001 86380 86390 1
539445 99539445 1001 86380 86390 1
539373 99539373 1001 86380 86390 1
539265 99539265 1001 86380 86390 1
539278 99539278 1001 86380 86390 1
539421 99539421 1001 86380 86390 1
539074 99539074 1001 86380 86390 1
539194 99539194 1001 86380 86390 1
539027 99539027 1001 86380 86390 1
539133 99539133 1001 86380 86390 1
539225 99539225 1001 86380 86390 1
539701 99539701 1001 86380 86390 1
539792 99539792 1001 86380 86390 1
540351 99540351 1001 86380 86390 1
540433 99540433 1001 86380 86390 1
540407 99540407 1001 86380 86390 1
540449 99540449 1001 86380 86390 1
540456 99540456 1001 86380 86390 1
540080 99540080 1001 86380 86390 1
540172 99540172 1001 86380 86390 1
540007 99540007 1001 86380 86390 1
539906 99539906 1001 86380 86390 1
540038 99540038 1001 86380 86390 1
540598 99540598 1001 86380 86390 1
541166 99541166 1001 86380 86390 1
541232 99541232 1001 86380 86390 1
541269 99541269 1001 86380 86390 1
541239 99541239 1001 86380 86390 1
541201 99541201 1001 86380 86390 1
541291 99541291 1001 86380 86390 1
540921 99540921 1001 86380 86390 1
540947 99540947 1001 86380 86390 1
540883 99540883 1001 86380 86390 1
540975 99540975 1001 86380 86390 1
541066 99541066 1001 86380 86390 1
540953 99540953 1001 86380 86390 1
540966 99540966 1001 86380 86390 1
540957 99540957 1001 86380 86390 1
540970 99540970 1001 86380 86390 1
540752 99540752 1001 86380 86390 1
540694 99540694 1001 86380 86390 1
541307 99541307 1001 86380 86390 1
541361 99541361 1001 86380 86390 1
541492 99541492 1001 86380 86390 1
541445 99541445 1001 86380 86390 1
542083 99542083 1001 86380 86390 1
541995 99541995 1001 86380 86390 1
541975 99541975 1001 86380 86390 1
541866 99541866 1001 86380 86390 1
541684 99541684 1001 86380 86390 1
541515 99541515 1001 86380 86390 1
541585 99541585 1001 86380 86390 1
542168 99542168 1001 86380 86390 1
542273 99542273 1001 86380 86390 1
542235 99542235 1001 86380 86390 1
542145 99542145 1001 86380 86390 1
542132 99542132 1001 86380 86390 1
542268 99542268 1001 86380 86390 1
542257 99542257 1001 86380 86390 1
542805 99542805 1001 86380 86390 1
542783 99542783 1001 86380 86390 1
542864 99542864 1001 86380 86390 1
542602 99542602 1001 86380 86390 1
542402 99542402 1001 86380 86390 1
542443 99542443 1001 86380 86390 1
542458 99542458 1001 86380 86390 1
542371 99542371 1001 86380 86390 1
542463 99542463 1001 86380 86390 1
542413 99542413 1001 86380 86390 1
542956 99542956 1001 86380 86390 1
543027 99543027 1001 86380 86390 1
543031 99543031 1001 86380 86390 1
542980 99542980 1001 86380 86390 1
543770 99543770 1001 86380 86390 1
543618 99543618 1001 86380 86390 1
543683 99543683 1001 86380 86390 1
543712 99543712 1001 86380 86390 1
543624 99543624 1001 86380 86390 1
543762 99543762 1001 86380 86390 1
543732 99543732 1001 86380 86390 1
543859 99543859 1001 86380 86390 1
543942 99543942 1001 86380 86390 1
543944 99543944 1001 86380 86390 1
543948 99543948 1001 86380 86390 1
543962 99543962 1001 86380 86390 1
544565 99544565 1001 86380 86390 1
544497 99544497 1001 86380 86390 1
544523 99544523 1001 86380 86390 1
544542 99544542 1001 86380 86390 1
544595 99544595 1001 86380 86390 1
544327 99544327 1001 86380 86390 1
544211 99544211 1001 86380 86390 1
544303 99544303 1001 86380 86390 1
544252 99544252 1001 86380 86390 1
544185 99544185 1001 86380 86390 1
544022 99544022 1001 86380 86390 1
543998 99543998 1001 86380 86390 1
544155 99544155 1001 86380 86390 1
544170 99544170 1001 86380 86390 1
544660 99544660 1001 86380 86390 1
544673 99544673 1001 86380 86390 1
544707 99544707 1001 86380 86390 1
411982 378 1001 6960 7377 1
423448 206 1001 43740 44217 1
509415 1011 1001 27816 28115 1
531778 757 1002 62866 66597 1
537470 965 1002 57808 66786 1
400102 99400102 1001 86380 86390 1
400259 99400259 1001 86380 86390 1
400485 99400485 1001 86380 86390 1
400460 99400460 1001 86380 86390 1
400617 99400617 1001 86380 86390 1
400727 99400727 1001 86380 86390 1
400725 99400725 1001 86380 86390 1
401140 99401140 1001 86380 86390 1
401234 99401234 1001 86380 86390 1
401351 99401351 1001 86380 86390 1
401598 99401598 1001 86380 86390 1
401958 99401958 1001 86380 86390 1
402443 99402443 1001 86380 86390 1
402573 99402573 1001 86380 86390 1
402567 99402567 1001 86380 86390 1
402690 99402690 1001 86380 86390 1
402707 99402707 1001 86380 86390 1
402785 99402785 1001 86380 86390 1
402977 99402977 1001 86380 86390 1
403012 99403012 1001 86380 86390 1
403169 99403169 1001 86380 86390 1
403175 99403175 1001 86380 86390 1
403206 99403206 1001 86380 86390 1
403300 99403300 1001 86380 86390 1
403356 99403356 1001 86380 86390 1
403415 99403415 1001 86380 86390 1
403336 99403336 1001 86380 86390 1
403455 99403455 1001 86380 86390 1
403527 99403527 1001 86380 86390 1
403640 99403640 1001 86380 86390 1
403826 99403826 1001 86380 86390 1
403844 99403844 1001 86380 86390 1
403993 99403993 1001 86380 86390 1
404076 99404076 1001 86380 86390 1
404305 99404305 1001 86380 86390 1
404555 99404555 1001 86380 86390 1
404508 99404508 1001 86380 86390 1
404597 99404597 1001 86380 86390 1
404779 99404779 1001 86380 86390 1
404906 99404906 1001 86380 86390 1
404975 99404975 1001 86380 86390 1
405072 99405072 1001 86380 86390 1
405204 99405204 1001 86380 86390 1
405310 99405310 1001 86380 86390 1
405364 99405364 1001 86380 86390 1
405373 99405373 1001 86380 86390 1
405399 99405399 1001 86380 86390 1
405443 99405443 1001 86380 86390 1
405445 99405445 1001 86380 86390 1
405674 99405674 1001 86380 86390 1
405682 99405682 1001 86380 86390 1
405834 99405834 1001 86380 86390 1
406419 99406419 1001 86380 86390 1
406516 99406516 1001 86380 86390 1
406685 99406685 1001 86380 86390 1
406666 99406666 1001 86380 86390 1
406957 99406957 1001 86380 86390 1
407078 99407078 1001 86380 86390 1
407174 99407174 1001 86380 86390 1
407151 99407151 1001 86380 86390 1
407222 99407222 1001 86380 86390 1
407336 99407336 1001 86380 86390 1
407752 99407752 1001 86380 86390 1
407704 99407704 1001 86380 86390 1
407792 99407792 1001 86380 86390 1
407853 99407853 1001 86380 86390 1
407828 99407828 1001 86380 86390 1
407981 99407981 1001 86380 86390 1
408155 99408155 1001 86380 86390 1
408486 99408486 1001 86380 86390 1
408492 99408492 1001 86380 86390 1
408422 99408422 1001 86380 86390 1
408593 99408593 1001 86380 86390 1
408821 99408821 1001 86380 86390 1
409060 99409060 1001 86380 86390 1
408986 99408986 1001 86380 86390 1
409152 99409152 1001 86380 86390 1
409281 99409281 1001 86380 86390 1
409424 99409424 1001 86380 86390 1
409593 99409593 1001 86380 86390 1
409602 99409602 1001 86380 86390 1
409893 99409893 1001 86380 86390 1
410059 99410059 1001 86380 86390 1
410018 99410018 1001 86380 86390 1
410179 99410179 1001 86380 86390 1
410278 99410278 1001 86380 86390 1
410575 99410575 1001 86380 86390 1
410592 99410592 1001 86380 86390 1
410650 99410650 1001 86380 86390 1
410762 99410762 1001 86380 86390 1
411081 99411081 1001 86380 86390 1
411282 99411282 1001 86380 86390 1
411320 99411320 1001 86380 86390 1
411502 99411502 1001 86380 86390 1
411803 99411803 1001 86380 86390 1
411878 99411878 1001 86380 86390 1
412298 99412298 1001 86380 86390 1
412429 99412429 1001 86380 86390 1
412290 99412290 1001 86380 86390 1
413400 99413400 1001 86380 86390 1
413419 99413419 1001 86380 86390 1
413006 99413006 1001 86380 86390 1
413221 99413221 1001 86380 86390 1
413091 99413091 1001 86380 86390 1
412960 99412960 1001 86380 86390 1
413152 99413152 1001 86380 86390 1
412779 99412779 1001 86380 86390 1
412758 99412758 1001 86380 86390 1
414093 99414093 1001 86380 86390 1
413805 99413805 1001 86380 86390 1
413786 99413786 1001 86380 86390 1
413791 99413791 1001 86380 86390 1
413707 99413707 1001 86380 86390 1
414001 99414001 1001 86380 86390 1
413861 99413861 1001 86380 86390 1
415311 99415311 1001 86380 86390 1
415249 99415249 1001 86380 86390 1
415232 99415232 1001 86380 86390 1
415282 99415282 1001 86380 86390 1
415019 99415019 1001 86380 86390 1
414615 99414615 1001 86380 86390 1
414893 99414893 1001 86380 86390 1
414846 99414846 1001 86380 86390 1
414899 99414899 1001 86380 86390 1
414900 99414900 1001 86380 86390 1
414515 99414515 1001 86380 86390 1
414782 99414782 1001 86380 86390 1
414809 99414809 1001 86380 86390 1
414140 99414140 1001 86380 86390 1
414407 99414407 1001 86380 86390 1
414482 99414482 1001 86380 86390 1
414438 99414438 1001 86380 86390 1
414464 99414464 1001 86380 86390 1
414374 99414374 1001 86380 86390 1
415601 99415601 1001 86380 86390 1
415529 99415529 1001 86380 86390 1
415409 99415409 1001 86380 86390 1
416911 99416911 1001 86380 86390 1
416480 99416480 1001 86380 86390 1
416192 99416192 1001 86380 86390 1
416484 99416484 1001 86380 86390 1
416148 99416148 1001 86380 86390 1
416488 99416488 1001 86380 86390 1
416246 99416246 1001 86380 86390 1
416393 99416393 1001 86380 86390 1
416363 99416363 1001 86380 86390 1
415963 99415963 1001 86380 86390 1
416062 99416062 1001 86380 86390 1
415788 99415788 1001 86380 86390 1
416065 99416065 1001 86380 86390 1
415772 99415772 1001 86380 86390 1
417232 99417232 1001 86380 86390 1
417101 99417101 1001 86380 86390 1
417012 99417012 1001 86380 86390 1
417089 99417089 1001 86380 86390 1
417372 99417372 1001 86380 86390 1
417413 99417413 1001 86380 86390 1
418559 99418559 1001 86380 86390 1
418542 99418542 1001 86380 86390 1
418646 99418646 1001 86380 86390 1
418199 99418199 1001 86380 86390 1
418402 99418402 1001 86380 86390 1
418353 99418353 1001 86380 86390 1
418068 99418068 1001 86380 86390 1
417671 99417671 1001 86380 86390 1
417816 99417816 1001 86380 86390 1
419032 99419032 1001 86380 86390 1
418987 99418987 1001 86380 86390 1
418806 99418806 1001 86380 86390 1
419041 99419041 1001 86380 86390 1
418995 99418995 1001 86380 86390 1
420221 99420221 1001 86380 86390 1
420228 99420228 1001 86380 86390 1
420213 99420213 1001 86380 86390 1
419677 99419677 1001 86380 86390 1
419869 99419869 1001 86380 86390 1
419796 99419796 1001 86380 86390 1
419243 99419243 1001 86380 86390 1
419519 99419519 1001 86380 86390 1
419390 99419390 1001 86380 86390 1
419277 99419277 1001 86380 86390 1
419412 99419412 1001 86380 86390 1
419558 99419558 1001 86380 86390 1
420468 99420468 1001 86380 86390 1
420663 99420663 1001 86380 86390 1
420705 99420705 1001 86380 86390 1
421928 99421928 1001 86380 86390 1
421782 99421782 1001 86380 86390 1
422075 99422075 1001 86380 86390 1
421766 99421766 1001 86380 86390 1
421830 99421830 1001 86380 86390 1
421624 99421624 1001 86380 86390 1
420944 99420944 1001 86380 86390 1
421013 99421013 1001 86380 86390 1
420952 99420952 1001 86380 86390 1
421096 99421096 1001 86380 86390 1
422464 99422464 1001 86380 86390 1
422495 99422495 1001 86380 86390 1
422454 99422454 1001 86380 86390 1
422214 99422214 1001 86380 86390 1
422270 99422270 1001 86380 86390 1
423702 99423702 1001 86380 86390 1
423719 99423719 1001 86380 86390 1
423328 99423328 1001 86380 86390 1
423737 99423737 1001 86380 86390 1
423747 99423747 1001 86380 86390 1
423244 99423244 1001 86380 86390 1
423088 99423088 1001 86380 86390 1
423194 99423194 1001 86380 86390 1
423030 99423030 1001 86380 86390 1
423134 99423134 1001 86380 86390 1
423034 99423034 1001 86380 86390 1
424121 99424121 1001 86380 86390 1
423944 99423944 1001 86380 86390 1
423754 99423754 1001 86380 86390 1
423901 99423901 1001 86380 86390 1
425302 99425302 1001 86380 86390 1
425318 99425318 1001 86380 86390 1
424970 99424970 1001 86380 86390 1
424792 99424792 1001 86380 86390 1
424636 99424636 1001 86380 86390 1
424388 99424388 1001 86380 86390 1
424456 99424456 1001 86380 86390 1
424484 99424484 1001 86380 86390 1
424261 99424261 1001 86380 86390 1
425558 99425558 1001 86380 86390 1
425405 99425405 1001 86380 86390 1
425588 99425588 1001 86380 86390 1
427004 99427004 1001 86380 86390 1
426351 99426351 1001 86380 86390 1
426258 99426258 1001 86380 86390 1
425980 99425980 1001 86380 86390 1
428482 99428482 1001 86380 86390 1
428512 99428512 1001 86380 86390 1
428489 99428489 1001 86380 86390 1
428229 99428229 1001 86380 86390 1
428256 99428256 1001 86380 86390 1
428064 99428064 1001 86380 86390 1
427955 99427955 1001 86380 86390 1
428101 99428101 1001 86380 86390 1
428196 99428196 1001 86380 86390 1
428025 99428025 1001 86380 86390 1
427803 99427803 1001 86380 86390 1
427824 99427824 1001 86380 86390 1
427856 99427856 1001 86380 86390 1
427808 99427808 1001 86380 86390 1
427719 99427719 1001 86380 86390 1
429024 99429024 1001 86380 86390 1
428986 99428986 1001 86380 86390 1
430163 99430163 1001 86380 86390 1
430148 99430148 1001 86380 86390 1
430331 99430331 1001 86380 86390 1
429999 99429999 1001 86380 86390 1
429832 99429832 1001 86380 86390 1
429641 99429641 1001 86380 86390 1
429863 99429863 1001 86380 86390 1
429701 99429701 1001 86380 86390 1
429353 99429353 1001 86380 86390 1
429184 99429184 1001 86380 86390 1
429405 99429405 1001 86380 86390 1
429289 99429289 1001 86380 86390 1
430644 99430644 1001 86380 86390 1
430521 99430521 1001 86380 86390 1
430731 99430731 1001 86380 86390 1
430393 99430393 1001 86380 86390 1
431935 99431935 1001 86380 86390 1
431945 99431945 1001 86380 86390 1
431928 99431928 1001 86380 86390 1
432047 99432047 1001 86380 86390 1
431632 99431632 1001 86380 86390 1
431070 99431070 1001 86380 86390 1
431218 99431218 1001 86380 86390 1
431051 99431051 1001 86380 86390 1
431078 99431078 1001 86380 86390 1
431140 99431140 1001 86380 86390 1
431238 99431238 1001 86380 86390 1
432151 99432151 1001 86380 86390 1
432328 99432328 1001 86380 86390 1
432141 99432141 1001 86380 86390 1
432449 99432449 1001 86380 86390 1
433362 99433362 1001 86380 86390 1
433399 99433399 1001 86380 86390 1
433421 99433421 1001 86380 86390 1
433474 99433474 1001 86380 86390 1
433432 99433432 1001 86380 86390 1
433214 99433214 1001 86380 86390 1
433086 99433086 1001 86380 86390 1
432957 99432957 1001 86380 86390 1
433180 99433180 1001 86380 86390 1
432629 99432629 1001 86380 86390 1
433829 99433829 1001 86380 86390 1
433868 99433868 1001 86380 86390 1
433873 99433873 1001 86380 86390 1
434060 99434060 1001 86380 86390 1
435039 99435039 1001 86380 86390 1
435119 99435119 1001 86380 86390 1
434873 99434873 1001 86380 86390 1
434692 99434692 1001 86380 86390 1
434954 99434954 1001 86380 86390 1
434934 99434934 1001 86380 86390 1
434891 99434891 1001 86380 86390 1
434241 99434241 1001 86380 86390 1
434531 99434531 1001 86380 86390 1
435729 99435729 1001 86380 86390 1
435757 99435757 1001 86380 86390 1
435787 99435787 1001 86380 86390 1
435525 99435525 1001 86380 86390 1
436917 99436917 1001 86380 86390 1
437094 99437094 1001 86380 86390 1
436993 99436993 1001 86380 86390 1
437129 99437129 1001 86380 86390 1
437151 99437151 1001 86380 86390 1
436524 99436524 1001 86380 86390 1
436482 99436482 1001 86380 86390 1
436509 99436509 1001 86380 86390 1
436484 99436484 1001 86380 86390 1
436359 99436359 1001 86380 86390 1
436378 99436378 1001 86380 86390 1
436239 99436239 1001 86380 86390 1
435940 99435940 1001 86380 86390 1
435919 99435919 1001 86380 86390 1
436212 99436212 1001 86380 86390 1
437217 99437217 1001 86380 86390 1
300047 99300047 1001 86380 86390 1
300060 99300060 1001 86380 86390 1
300092 99300092 1001 86380 86390 1
300536 99300536 1001 86380 86390 1
300575 99300575 1001 86380 86390 1
300540 99300540 1001 86380 86390 1
300609 99300609 1001 86380 86390 1
300422 99300422 1001 86380 86390 1
300410 99300410 1001 86380 86390 1
300518 99300518 1001 86380 86390 1
300340 99300340 1001 86380 86390 1
300112 99300112 1001 86380 86390 1
300191 99300191 1001 86380 86390 1
300313 99300313 1001 86380 86390 1
300766 99300766 1001 86380 86390 1
300770 99300770 1001 86380 86390 1
300815 99300815 1001 86380 86390 1
301452 99301452 1001 86380 86390 1
301532 99301532 1001 86380 86390 1
301393 99301393 1001 86380 86390 1
301503 99301503 1001 86380 86390 1
301168 99301168 1001 86380 86390 1
301251 99301251 1001 86380 86390 1
301281 99301281 1001 86380 86390 1
300961 99300961 1001 86380 86390 1
301026 99301026 1001 86380 86390 1
300935 99300935 1001 86380 86390 1
300965 99300965 1001 86380 86390 1
301643 99301643 1001 86380 86390 1
301697 99301697 1001 86380 86390 1
301567 99301567 1001 86380 86390 1
302214 99302214 1001 86380 86390 1
302215 99302215 1001 86380 86390 1
302351 99302351 1001 86380 86390 1
302294 99302294 1001 86380 86390 1
302327 99302327 1001 86380 86390 1
302372 99302372 1001 86380 86390 1
302342 99302342 1001 86380 86390 1
302012 99302012 1001 86380 86390 1
302157 99302157 1001 86380 86390 1
301977 99301977 1001 86380 86390 1
301866 99301866 1001 86380 86390 1
301842 99301842 1001 86380 86390 1
301885 99301885 1001 86380 86390 1
302407 99302407 1001 86380 86390 1
302422 99302422 1001 86380 86390 1
302515 99302515 1001 86380 86390 1
302556 99302556 1001 86380 86390 1
303169 99303169 1001 86380 86390 1
302885 99302885 1001 86380 86390 1
302837 99302837 1001 86380 86390 1
302811 99302811 1001 86380 86390 1
302917 99302917 1001 86380 86390 1
302919 99302919 1001 86380 86390 1
302985 99302985 1001 86380 86390 1
302757 99302757 1001 86380 86390 1
302633 99302633 1001 86380 86390 1
303247 99303247 1001 86380 86390 1
303238 99303238 1001 86380 86390 1
303291 99303291 1001 86380 86390 1
303370 99303370 1001 86380 86390 1
303396 99303396 1001 86380 86390 1
303294 99303294 1001 86380 86390 1
303946 99303946 1001 86380 86390 1
303884 99303884 1001 86380 86390 1
303913 99303913 1001 86380 86390 1
303776 99303776 1001 86380 86390 1
303712 99303712 1001 86380 86390 1
303728 99303728 1001 86380 86390 1
303754 99303754 1001 86380 86390 1
303767 99303767 1001 86380 86390 1
303664 99303664 1001 86380 86390 1
303631 99303631 1001 86380 86390 1
303775 99303775 1001 86380 86390 1
303588 99303588 1001 86380 86390 1
303592 99303592 1001 86380 86390 1
304126 99304126 1001 86380 86390 1
304170 99304170 1001 86380 86390 1
304222 99304222 1001 86380 86390 1
304842 99304842 1001 86380 86390 1
304700 99304700 1001 86380 86390 1
304594 99304594 1001 86380 86390 1
304569 99304569 1001 86380 86390 1
304613 99304613 1001 86380 86390 1
304306 99304306 1001 86380 86390 1
304272 99304272 1001 86380 86390 1
304987 99304987 1001 86380 86390 1
304940 99304940 1001 86380 86390 1
304953 99304953 1001 86380 86390 1
304968 99304968 1001 86380 86390 1
305583 99305583 1001 86380 86390 1
305566 99305566 1001 86380 86390 1
305418 99305418 1001 86380 86390 1
305278 99305278 1001 86380 86390 1
305437 99305437 1001 86380 86390 1
305296 99305296 1001 86380 86390 1
305156 99305156 1001 86380 86390 1
305208 99305208 1001 86380 86390 1
305183 99305183 1001 86380 86390 1
305094 99305094 1001 86380 86390 1
305225 99305225 1001 86380 86390 1
305124 99305124 1001 86380 86390 1
305154 99305154 1001 86380 86390 1
500192 99500192 1001 86380 86390 1
500090 99500090 1001 86380 86390 1
305689 99305689 1001 86380 86390 1
500178 99500178 1001 86380 86390 1
500623 99500623 1001 86380 86390 1
500705 99500705 1001 86380 86390 1
500757 99500757 1001 86380 86390 1
500618 99500618 1001 86380 86390 1
500760 99500760 1001 86380 86390 1
500644 99500644 1001 86380 86390 1
500550 99500550 1001 86380 86390 1
500512 99500512 1001 86380 86390 1
500422 99500422 1001 86380 86390 1
500490 99500490 1001 86380 86390 1
500554 99500554 1001 86380 86390 1
500516 99500516 1001 86380 86390 1
500389 99500389 1001 86380 86390 1
500395 99500395 1001 86380 86390 1
500267 99500267 1001 86380 86390 1
500242 99500242 1001 86380 86390 1
500346 99500346 1001 86380 86390 1
500979 99500979 1001 86380 86390 1
501462 99501462 1001 86380 86390 1
501609 99501609 1001 86380 86390 1
501593 99501593 1001 86380 86390 1
501556 99501556 1001 86380 86390 1
501622 99501622 1001 86380 86390 1
501523 99501523 1001 86380 86390 1
501392 99501392 1001 86380 86390 1
501367 99501367 1001 86380 86390 1
501032 99501032 1001 86380 86390 1
501151 99501151 1001 86380 86390 1
501049 99501049 1001 86380 86390 1
501158 99501158 1001 86380 86390 1
501121 99501121 1001 86380 86390 1
501837 99501837 1001 86380 86390 1
501710 99501710 1001 86380 86390 1
502339 99502339 1001 86380 86390 1
502443 99502443 1001 86380 86390 1
502408 99502408 1001 86380 86390 1
502385 99502385 1001 86380 86390 1
502334 99502334 1001 86380 86390 1
502458 99502458 1001 86380 86390 1
502461 99502461 1001 86380 86390 1
502255 99502255 1001 86380 86390 1
501992 99501992 1001 86380 86390 1
502529 99502529 1001 86380 86390 1
502556 99502556 1001 86380 86390 1
502533 99502533 1001 86380 86390 1
503124 99503124 1001 86380 86390 1
503092 99503092 1001 86380 86390 1
503104 99503104 1001 86380 86390 1
503158 99503158 1001 86380 86390 1
502985 99502985 1001 86380 86390 1
503015 99503015 1001 86380 86390 1
503055 99503055 1001 86380 86390 1
502992 99502992 1001 86380 86390 1
502783 99502783 1001 86380 86390 1
502746 99502746 1001 86380 86390 1
503603 99503603 1001 86380 86390 1
503642 99503642 1001 86380 86390 1
503527 99503527 1001 86380 86390 1
503509 99503509 1001 86380 86390 1
504129 99504129 1001 86380 86390 1
504253 99504253 1001 86380 86390 1
504308 99504308 1001 86380 86390 1
504915 99504915 1001 86380 86390 1
504918 99504918 1001 86380 86390 1
504757 99504757 1001 86380 86390 1
504926 99504926 1001 86380 86390 1
504824 99504824 1001 86380 86390 1
504864 99504864 1001 86380 86390 1
504878 99504878 1001 86380 86390 1
504762 99504762 1001 86380 86390 1
504892 99504892 1001 86380 86390 1
504624 99504624 1001 86380 86390 1
504548 99504548 1001 86380 86390 1
504590 99504590 1001 86380 86390 1
504694 99504694 1001 86380 86390 1
504519 99504519 1001 86380 86390 1
504507 99504507 1001 86380 86390 1
504513 99504513 1001 86380 86390 1
504399 99504399 1001 86380 86390 1
505110 99505110 1001 86380 86390 1
504970 99504970 1001 86380 86390 1
505584 99505584 1001 86380 86390 1
505586 99505586 1001 86380 86390 1
505613 99505613 1001 86380 86390 1
505589 99505589 1001 86380 86390 1
505529 99505529 1001 86380 86390 1
505519 99505519 1001 86380 86390 1
505507 99505507 1001 86380 86390 1
505523 99505523 1001 86380 86390 1
505230 99505230 1001 86380 86390 1
505244 99505244 1001 86380 86390 1
505824 99505824 1001 86380 86390 1
506534 99506534 1001 86380 86390 1
506539 99506539 1001 86380 86390 1
506528 99506528 1001 86380 86390 1
506287 99506287 1001 86380 86390 1
506017 99506017 1001 86380 86390 1
506128 99506128 1001 86380 86390 1
506038 99506038 1001 86380 86390 1
506726 99506726 1001 86380 86390 1
507219 99507219 1001 86380 86390 1
507309 99507309 1001 86380 86390 1
507361 99507361 1001 86380 86390 1
507259 99507259 1001 86380 86390 1
507394 99507394 1001 86380 86390 1
507379 99507379 1001 86380 86390 1
507204 99507204 1001 86380 86390 1
507206 99507206 1001 86380 86390 1
507116 99507116 1001 86380 86390 1
507211 99507211 1001 86380 86390 1
507017 99507017 1001 86380 86390 1
507082 99507082 1001 86380 86390 1
507161 99507161 1001 86380 86390 1
507164 99507164 1001 86380 86390 1
506945 99506945 1001 86380 86390 1
507434 99507434 1001 86380 86390 1
507564 99507564 1001 86380 86390 1
507455 99507455 1001 86380 86390 1
507626 99507626 1001 86380 86390 1
508069 99508069 1001 86380 86390 1
508199 99508199 1001 86380 86390 1
508124 99508124 1001 86380 86390 1
508062 99508062 1001 86380 86390 1
508166 99508166 1001 86380 86390 1
508106 99508106 1001 86380 86390 1
507992 99507992 1001 86380 86390 1
507866 99507866 1001 86380 86390 1
508014 99508014 1001 86380 86390 1
507816 99507816 1001 86380 86390 1
508285 99508285 1001 86380 86390 1
508353 99508353 1001 86380 86390 1
508411 99508411 1001 86380 86390 1
508872 99508872 1001 86380 86390 1
509036 99509036 1001 86380 86390 1
508782 99508782 1001 86380 86390 1
508684 99508684 1001 86380 86390 1
508520 99508520 1001 86380 86390 1
508546 99508546 1001 86380 86390 1
508624 99508624 1001 86380 86390 1
508549 99508549 1001 86380 86390 1
508644 99508644 1001 86380 86390 1
509220 99509220 1001 86380 86390 1
509898 99509898 1001 86380 86390 1
509829 99509829 1001 86380 86390 1
509715 99509715 1001 86380 86390 1
509897 99509897 1001 86380 86390 1
509519 99509519 1001 86380 86390 1
509562 99509562 1001 86380 86390 1
509603 99509603 1001 86380 86390 1
509424 99509424 1001 86380 86390 1
509454 99509454 1001 86380 86390 1
509482 99509482 1001 86380 86390 1
509433 99509433 1001 86380 86390 1
510080 99510080 1001 86380 86390 1
510061 99510061 1001 86380 86390 1
510038 99510038 1001 86380 86390 1
510727 99510727 1001 86380 86390 1
510549 99510549 1001 86380 86390 1
510628 99510628 1001 86380 86390 1
510681 99510681 1001 86380 86390 1
510706 99510706 1001 86380 86390 1
510583 99510583 1001 86380 86390 1
510718 99510718 1001 86380 86390 1
510407 99510407 1001 86380 86390 1
510385 99510385 1001 86380 86390 1
510288 99510288 1001 86380 86390 1
510135 99510135 1001 86380 86390 1
510110 99510110 1001 86380 86390 1
510163 99510163 1001 86380 86390 1
510737 99510737 1001 86380 86390 1
510884 99510884 1001 86380 86390 1
511360 99511360 1001 86380 86390 1
511416 99511416 1001 86380 86390 1
511286 99511286 1001 86380 86390 1
511185 99511185 1001 86380 86390 1
511150 99511150 1001 86380 86390 1
510958 99510958 1001 86380 86390 1
510987 99510987 1001 86380 86390 1
511019 99511019 1001 86380 86390 1
511123 99511123 1001 86380 86390 1
511061 99511061 1001 86380 86390 1
511564 99511564 1001 86380 86390 1
511349 99511349 1001 86380 86390 1
511626 99511626 1001 86380 86390 1
512285 99512285 1001 86380 86390 1
512185 99512185 1001 86380 86390 1
512166 99512166 1001 86380 86390 1
511973 99511973 1001 86380 86390 1
512142 99512142 1001 86380 86390 1
512157 99512157 1001 86380 86390 1
512069 99512069 1001 86380 86390 1
511802 99511802 1001 86380 86390 1
511959 99511959 1001 86380 86390 1
511848 99511848 1001 86380 86390 1
512382 99512382 1001 86380 86390 1
513174 99513174 1001 86380 86390 1
513020 99513020 1001 86380 86390 1
513124 99513124 1001 86380 86390 1
512855 99512855 1001 86380 86390 1
512718 99512718 1001 86380 86390 1
512774 99512774 1001 86380 86390 1
512713 99512713 1001 86380 86390 1
513410 99513410 1001 86380 86390 1
513206 99513206 1001 86380 86390 1
513303 99513303 1001 86380 86390 1
513984 99513984 1001 86380 86390 1
514006 99514006 1001 86380 86390 1
513848 99513848 1001 86380 86390 1
513751 99513751 1001 86380 86390 1
513727 99513727 1001 86380 86390 1
513642 99513642 1001 86380 86390 1
513760 99513760 1001 86380 86390 1
513555 99513555 1001 86380 86390 1
513452 99513452 1001 86380 86390 1
513571 99513571 1001 86380 86390 1
513561 99513561 1001 86380 86390 1
513420 99513420 1001 86380 86390 1
513537 99513537 1001 86380 86390 1
513512 99513512 1001 86380 86390 1
514128 99514128 1001 86380 86390 1
514103 99514103 1001 86380 86390 1
514155 99514155 1001 86380 86390 1
514719 99514719 1001 86380 86390 1
514708 99514708 1001 86380 86390 1
514834 99514834 1001 86380 86390 1
514710 99514710 1001 86380 86390 1
514712 99514712 1001 86380 86390 1
514687 99514687 1001 86380 86390 1
514600 99514600 1001 86380 86390 1
514626 99514626 1001 86380 86390 1
514484 99514484 1001 86380 86390 1
514653 99514653 1001 86380 86390 1
514525 99514525 1001 86380 86390 1
514604 99514604 1001 86380 86390 1
514466 99514466 1001 86380 86390 1
514584 99514584 1001 86380 86390 1
514420 99514420 1001 86380 86390 1
514358 99514358 1001 86380 86390 1
514307 99514307 1001 86380 86390 1
514255 99514255 1001 86380 86390 1
514271 99514271 1001 86380 86390 1
514391 99514391 1001 86380 86390 1
514941 99514941 1001 86380 86390 1
514980 99514980 1001 86380 86390 1
515523 99515523 1001 86380 86390 1
515593 99515593 1001 86380 86390 1
515316 99515316 1001 86380 86390 1
515395 99515395 1001 86380 86390 1
515475 99515475 1001 86380 86390 1
515360 99515360 1001 86380 86390 1
515194 99515194 1001 86380 86390 1
515077 99515077 1001 86380 86390 1
515093 99515093 1001 86380 86390 1
515797 99515797 1001 86380 86390 1
515843 99515843 1001 86380 86390 1
515831 99515831 1001 86380 86390 1
515715 99515715 1001 86380 86390 1
515846 99515846 1001 86380 86390 1
516471 99516471 1001 86380 86390 1
516149 99516149 1001 86380 86390 1
516150 99516150 1001 86380 86390 1
516204 99516204 1001 86380 86390 1
516281 99516281 1001 86380 86390 1
516196 99516196 1001 86380 86390 1
515929 99515929 1001 86380 86390 1
516024 99516024 1001 86380 86390 1
516089 99516089 1001 86380 86390 1
516043 99516043 1001 86380 86390 1
516664 99516664 1001 86380 86390 1
517304 99517304 1001 86380 86390 1
517172 99517172 1001 86380 86390 1
517226 99517226 1001 86380 86390 1
517150 99517150 1001 86380 86390 1
517214 99517214 1001 86380 86390 1
517078 99517078 1001 86380 86390 1
517091 99517091 1001 86380 86390 1
517085 99517085 1001 86380 86390 1
517113 99517113 1001 86380 86390 1
517378 99517378 1001 86380 86390 1
518141 99518141 1001 86380 86390 1
518105 99518105 1001 86380 86390 1
518152 99518152 1001 86380 86390 1
518018 99518018 1001 86380 86390 1
517980 99517980 1001 86380 86390 1
518158 99518158 1001 86380 86390 1
517873 99517873 1001 86380 86390 1
517850 99517850 1001 86380 86390 1
517727 99517727 1001 86380 86390 1
517601 99517601 1001 86380 86390 1
518277 99518277 1001 86380 86390 1
517958 99517958 1001 86380 86390 1
518954 99518954 1001 86380 86390 1
518871 99518871 1001 86380 86390 1
518820 99518820 1001 86380 86390 1
518779 99518779 1001 86380 86390 1
518538 99518538 1001 86380 86390 1
518435 99518435 1001 86380 86390 1
518461 99518461 1001 86380 86390 1
518403 99518403 1001 86380 86390 1
518547 99518547 1001 86380 86390 1
519180 99519180 1001 86380 86390 1
519118 99519118 1001 86380 86390 1
519095 99519095 1001 86380 86390 1
519004 99519004 1001 86380 86390 1
519178 99519178 1001 86380 86390 1
519088 99519088 1001 86380 86390 1
519737 99519737 1001 86380 86390 1
519197 99519197 1001 86380 86390 1
519241 99519241 1001 86380 86390 1
519969 99519969 1001 86380 86390 1
520385 99520385 1001 86380 86390 1
520250 99520250 1001 86380 86390 1
520252 99520252 1001 86380 86390 1
520114 99520114 1001 86380 86390 1
520115 99520115 1001 86380 86390 1
520040 99520040 1001 86380 86390 1
520820 99520820 1001 86380 86390 1
520672 99520672 1001 86380 86390 1
520790 99520790 1001 86380 86390 1
521412 99521412 1001 86380 86390 1
521082 99521082 1001 86380 86390 1
521111 99521111 1001 86380 86390 1
521216 99521216 1001 86380 86390 1
521169 99521169 1001 86380 86390 1
520963 99520963 1001 86380 86390 1
520996 99520996 1001 86380 86390 1
521022 99521022 1001 86380 86390 1
520882 99520882 1001 86380 86390 1
520869 99520869 1001 86380 86390 1
520973 99520973 1001 86380 86390 1
521468 99521468 1001 86380 86390 1
521514 99521514 1001 86380 86390 1
522244 99522244 1001 86380 86390 1
522263 99522263 1001 86380 86390 1
522090 99522090 1001 86380 86390 1
522246 99522246 1001 86380 86390 1
522185 99522185 1001 86380 86390 1
522097 99522097 1001 86380 86390 1
522241 99522241 1001 86380 86390 1
522041 99522041 1001 86380 86390 1
522441 99522441 1001 86380 86390 1
522957 99522957 1001 86380 86390 1
523097 99523097 1001 86380 86390 1
522796 99522796 1001 86380 86390 1
522850 99522850 1001 86380 86390 1
522816 99522816 1001 86380 86390 1
522845 99522845 1001 86380 86390 1
522579 99522579 1001 86380 86390 1
522659 99522659 1001 86380 86390 1
522556 99522556 1001 86380 86390 1
523260 99523260 1001 86380 86390 1
523287 99523287 1001 86380 86390 1
523179 99523179 1001 86380 86390 1
523205 99523205 1001 86380 86390 1
523270 99523270 1001 86380 86390 1
523883 99523883 1001 86380 86390 1
523782 99523782 1001 86380 86390 1
523837 99523837 1001 86380 86390 1
523687 99523687 1001 86380 86390 1
523612 99523612 1001 86380 86390 1
523563 99523563 1001 86380 86390 1
523694 99523694 1001 86380 86390 1
523568 99523568 1001 86380 86390 1
523469 99523469 1001 86380 86390 1
523397 99523397 1001 86380 86390 1
524086 99524086 1001 86380 86390 1
523741 99523741 1001 86380 86390 1
524064 99524064 1001 86380 86390 1
524618 99524618 1001 86380 86390 1
524601 99524601 1001 86380 86390 1
524388 99524388 1001 86380 86390 1
524440 99524440 1001 86380 86390 1
524402 99524402 1001 86380 86390 1
524232 99524232 1001 86380 86390 1
524209 99524209 1001 86380 86390 1
524874 99524874 1001 86380 86390 1
524929 99524929 1001 86380 86390 1
524974 99524974 1001 86380 86390 1
525482 99525482 1001 86380 86390 1
525413 99525413 1001 86380 86390 1
525353 99525353 1001 86380 86390 1
525234 99525234 1001 86380 86390 1
525174 99525174 1001 86380 86390 1
525010 99525010 1001 86380 86390 1
525114 99525114 1001 86380 86390 1
525776 99525776 1001 86380 86390 1
525675 99525675 1001 86380 86390 1
525652 99525652 1001 86380 86390 1
525640 99525640 1001 86380 86390 1
526339 99526339 1001 86380 86390 1
526252 99526252 1001 86380 86390 1
526293 99526293 1001 86380 86390 1
526080 99526080 1001 86380 86390 1
526084 99526084 1001 86380 86390 1
526213 99526213 1001 86380 86390 1
525986 99525986 1001 86380 86390 1
525858 99525858 1001 86380 86390 1
525913 99525913 1001 86380 86390 1
525812 99525812 1001 86380 86390 1
525851 99525851 1001 86380 86390 1
525865 99525865 1001 86380 86390 1
525970 99525970 1001 86380 86390 1
526556 99526556 1001 86380 86390 1
526562 99526562 1001 86380 86390 1
527248 99527248 1001 86380 86390 1
527139 99527139 1001 86380 86390 1
527194 99527194 1001 86380 86390 1
527054 99527054 1001 86380 86390 1
526851 99526851 1001 86380 86390 1
526865 99526865 1001 86380 86390 1
526947 99526947 1001 86380 86390 1
527000 99527000 1001 86380 86390 1
526861 99526861 1001 86380 86390 1
526799 99526799 1001 86380 86390 1
526761 99526761 1001 86380 86390 1
526753 99526753 1001 86380 86390 1
526768 99526768 1001 86380 86390 1
527344 99527344 1001 86380 86390 1
527923 99527923 1001 86380 86390 1
527874 99527874 1001 86380 86390 1
527901 99527901 1001 86380 86390 1
527903 99527903 1001 86380 86390 1
527688 99527688 1001 86380 86390 1
527779 99527779 1001 86380 86390 1
527756 99527756 1001 86380 86390 1
527673 99527673 1001 86380 86390 1
527464 99527464 1001 86380 86390 1
528155 99528155 1001 86380 86390 1
528195 99528195 1001 86380 86390 1
528234 99528234 1001 86380 86390 1
528236 99528236 1001 86380 86390 1
528251 99528251 1001 86380 86390 1
528227 99528227 1001 86380 86390 1
528763 99528763 1001 86380 86390 1
528778 99528778 1001 86380 86390 1
528792 99528792 1001 86380 86390 1
528720 99528720 1001 86380 86390 1
528521 99528521 1001 86380 86390 1
528462 99528462 1001 86380 86390 1
528438 99528438 1001 86380 86390 1
528442 99528442 1001 86380 86390 1
528408 99528408 1001 86380 86390 1
528934 99528934 1001 86380 86390 1
529697 99529697 1001 86380 86390 1
529712 99529712 1001 86380 86390 1
529660 99529660 1001 86380 86390 1
529718 99529718 1001 86380 86390 1
529425 99529425 1001 86380 86390 1
529438 99529438 1001 86380 86390 1
529465 99529465 1001 86380 86390 1
529363 99529363 1001 86380 86390 1
529378 99529378 1001 86380 86390 1
529253 99529253 1001 86380 86390 1
529295 99529295 1001 86380 86390 1
529729 99529729 1001 86380 86390 1
529865 99529865 1001 86380 86390 1
530482 99530482 1001 86380 86390 1
530322 99530322 1001 86380 86390 1
530324 99530324 1001 86380 86390 1
530293 99530293 1001 86380 86390 1
530150 99530150 1001 86380 86390 1
530028 99530028 1001 86380 86390 1
530081 99530081 1001 86380 86390 1
530122 99530122 1001 86380 86390 1
530632 99530632 1001 86380 86390 1
530739 99530739 1001 86380 86390 1
531188 99531188 1001 86380 86390 1
531190 99531190 1001 86380 86390 1
531256 99531256 1001 86380 86390 1
531337 99531337 1001 86380 86390 1
531339 99531339 1001 86380 86390 1
531374 99531374 1001 86380 86390 1
531163 99531163 1001 86380 86390 1
531014 99531014 1001 86380 86390 1
530975 99530975 1001 86380 86390 1
530991 99530991 1001 86380 86390 1
531057 99531057 1001 86380 86390 1
530880 99530880 1001 86380 86390 1
530921 99530921 1001 86380 86390 1
530900 99530900 1001 86380 86390 1
531391 99531391 1001 86380 86390 1
531489 99531489 1001 86380 86390 1
532189 99532189 1001 86380 86390 1
532086 99532086 1001 86380 86390 1
532000 99532000 1001 86380 86390 1
531825 99531825 1001 86380 86390 1
531625 99531625 1001 86380 86390 1
531722 99531722 1001 86380 86390 1
531777 99531777 1001 86380 86390 1
532968 99532968 1001 86380 86390 1
532829 99532829 1001 86380 86390 1
532924 99532924 1001 86380 86390 1
532638 99532638 1001 86380 86390 1
532668 99532668 1001 86380 86390 1
532442 99532442 1001 86380 86390 1
532419 99532419 1001 86380 86390 1
532603 99532603 1001 86380 86390 1
532448 99532448 1001 86380 86390 1
533075 99533075 1001 86380 86390 1
533483 99533483 1001 86380 86390 1
533470 99533470 1001 86380 86390 1
533318 99533318 1001 86380 86390 1
533340 99533340 1001 86380 86390 1
533870 99533870 1001 86380 86390 1
533992 99533992 1001 86380 86390 1
533902 99533902 1001 86380 86390 1
534582 99534582 1001 86380 86390 1
534516 99534516 1001 86380 86390 1
534479 99534479 1001 86380 86390 1
534299 99534299 1001 86380 86390 1
534317 99534317 1001 86380 86390 1
534369 99534369 1001 86380 86390 1
534435 99534435 1001 86380 86390 1
534154 99534154 1001 86380 86390 1
534827 99534827 1001 86380 86390 1
534777 99534777 1001 86380 86390 1
534842 99534842 1001 86380 86390 1
534817 99534817 1001 86380 86390 1
534779 99534779 1001 86380 86390 1
534754 99534754 1001 86380 86390 1
535411 99535411 1001 86380 86390 1
535412 99535412 1001 86380 86390 1
535388 99535388 1001 86380 86390 1
535392 99535392 1001 86380 86390 1
535470 99535470 1001 86380 86390 1
535328 99535328 1001 86380 86390 1
535342 99535342 1001 86380 86390 1
535207 99535207 1001 86380 86390 1
535195 99535195 1001 86380 86390 1
535300 99535300 1001 86380 86390 1
535044 99535044 1001 86380 86390 1
535514 99535514 1001 86380 86390 1
536227 99536227 1001 86380 86390 1
536203 99536203 1001 86380 86390 1
536045 99536045 1001 86380 86390 1
535970 99535970 1001 86380 86390 1
535809 99535809 1001 86380 86390 1
535837 99535837 1001 86380 86390 1
535791 99535791 1001 86380 86390 1
535779 99535779 1001 86380 86390 1
535896 99535896 1001 86380 86390 1
536417 99536417 1001 86380 86390 1
536523 99536523 1001 86380 86390 1
536381 99536381 1001 86380 86390 1
536371 99536371 1001 86380 86390 1
537144 99537144 1001 86380 86390 1
536885 99536885 1001 86380 86390 1
536939 99536939 1001 86380 86390 1
536811 99536811 1001 86380 86390 1
536902 99536902 1001 86380 86390 1
536825 99536825 1001 86380 86390 1
536774 99536774 1001 86380 86390 1
536584 99536584 1001 86380 86390 1
536566 99536566 1001 86380 86390 1
537250 99537250 1001 86380 86390 1
537180 99537180 1001 86380 86390 1
537196 99537196 1001 86380 86390 1
537223 99537223 1001 86380 86390 1
537834 99537834 1001 86380 86390 1
537764 99537764 1001 86380 86390 1
537778 99537778 1001 86380 86390 1
537652 99537652 1001 86380 86390 1
537665 99537665 1001 86380 86390 1
537461 99537461 1001 86380 86390 1
537529 99537529 1001 86380 86390 1
537568 99537568 1001 86380 86390 1
537544 99537544 1001 86380 86390 1
538088 99538088 1001 86380 86390 1
538131 99538131 1001 86380 86390 1
538173 99538173 1001 86380 86390 1
538635 99538635 1001 86380 86390 1
538626 99538626 1001 86380 86390 1
538799 99538799 1001 86380 86390 1
538428 99538428 1001 86380 86390 1
538441 99538441 1001 86380 86390 1
538489 99538489 1001 86380 86390 1
538580 99538580 1001 86380 86390 1
538284 99538284 1001 86380 86390 1
538210 99538210 1001 86380 86390 1
538225 99538225 1001 86380 86390 1
538320 99538320 1001 86380 86390 1
538942 99538942 1001 86380 86390 1
538920 99538920 1001 86380 86390 1
538856 99538856 1001 86380 86390 1
538895 99538895 1001 86380 86390 1
538987 99538987 1001 86380 86390 1
538924 99538924 1001 86380 86390 1
539503 99539503 1001 86380 86390 1
539546 99539546 1001 86380 86390 1
539509 99539509 1001 86380 86390 1
539345 99539345 1001 86380 86390 1
539307 99539307 1001 86380 86390 1
539346 99539346 1001 86380 86390 1
539322 99539322 1001 86380 86390 1
539366 99539366 1001 86380 86390 1
539276 99539276 1001 86380 86390 1
539380 99539380 1001 86380 86390 1
539264 99539264 1001 86380 86390 1
539305 99539305 1001 86380 86390 1
539087 99539087 1001 86380 86390 1
539154 99539154 1001 86380 86390 1
539832 99539832 1001 86380 86390 1
539756 99539756 1001 86380 86390 1
539814 99539814 1001 86380 86390 1
540342 99540342 1001 86380 86390 1
540444 99540444 1001 86380 86390 1
540310 99540310 1001 86380 86390 1
540215 99540215 1001 86380 86390 1
540182 99540182 1001 86380 86390 1
540157 99540157 1001 86380 86390 1
539994 99539994 1001 86380 86390 1
539908 99539908 1001 86380 86390 1
540635 99540635 1001 86380 86390 1
540648 99540648 1001 86380 86390 1
540623 99540623 1001 86380 86390 1
541141 99541141 1001 86380 86390 1
541092 99541092 1001 86380 86390 1
541177 99541177 1001 86380 86390 1
540674 99540674 1001 86380 86390 1
540739 99540739 1001 86380 86390 1
540697 99540697 1001 86380 86390 1
541342 99541342 1001 86380 86390 1
541474 99541474 1001 86380 86390 1
541406 99541406 1001 86380 86390 1
542031 99542031 1001 86380 86390 1
542029 99542029 1001 86380 86390 1
541898 99541898 1001 86380 86390 1
541564 99541564 1001 86380 86390 1
541570 99541570 1001 86380 86390 1
542143 99542143 1001 86380 86390 1
542286 99542286 1001 86380 86390 1
542147 99542147 1001 86380 86390 1
542255 99542255 1001 86380 86390 1
542819 99542819 1001 86380 86390 1
542822 99542822 1001 86380 86390 1
542934 99542934 1001 86380 86390 1
542907 99542907 1001 86380 86390 1
542704 99542704 1001 86380 86390 1
542654 99542654 1001 86380 86390 1
542567 99542567 1001 86380 86390 1
542739 99542739 1001 86380 86390 1
542430 99542430 1001 86380 86390 1
542497 99542497 1001 86380 86390 1
542357 99542357 1001 86380 86390 1
542512 99542512 1001 86380 86390 1
542397 99542397 1001 86380 86390 1
542453 99542453 1001 86380 86390 1
542492 99542492 1001 86380 86390 1
543112 99543112 1001 86380 86390 1
542950 99542950 1001 86380 86390 1
543094 99543094 1001 86380 86390 1
543710 99543710 1001 86380 86390 1
543723 99543723 1001 86380 86390 1
543572 99543572 1001 86380 86390 1
543759 99543759 1001 86380 86390 1
543385 99543385 1001 86380 86390 1
543427 99543427 1001 86380 86390 1
543429 99543429 1001 86380 86390 1
543368 99543368 1001 86380 86390 1
543154 99543154 1001 86380 86390 1
543237 99543237 1001 86380 86390 1
543251 99543251 1001 86380 86390 1
543279 99543279 1001 86380 86390 1
543927 99543927 1001 86380 86390 1
544464 99544464 1001 86380 86390 1
544590 99544590 1001 86380 86390 1
544454 99544454 1001 86380 86390 1
544279 99544279 1001 86380 86390 1
544228 99544228 1001 86380 86390 1
544254 99544254 1001 86380 86390 1
544313 99544313 1001 86380 86390 1
544134 99544134 1001 86380 86390 1
543996 99543996 1001 86380 86390 1
544011 99544011 1001 86380 86390 1
544065 99544065 1001 86380 86390 1
543989 99543989 1001 86380 86390 1
544701 99544701 1001 86380 86390 1
544729 99544729 1001 86380 86390 1
544742 99544742 1001 86380 86390 1
544684 99544684 1001 86380 86390 1
544607 99544607 1001 86380 86390 1
412043 1218 1001 67980 79917 1
401658 377 1001 74760 75357 1
503924 802 1002 68899 69265 1
506631 762 1002 29148 29796 1
430356 847 1001 19380 20817 1
400153 99400153 1001 86380 86390 1
400345 99400345 1001 86380 86390 1
400349 99400349 1001 86380 86390 1
400665 99400665 1001 86380 86390 1
400923 99400923 1001 86380 86390 1
400893 99400893 1001 86380 86390 1
400986 99400986 1001 86380 86390 1
401410 99401410 1001 86380 86390 1
401432 99401432 1001 86380 86390 1
401642 99401642 1001 86380 86390 1
402028 99402028 1001 86380 86390 1
402061 99402061 1001 86380 86390 1
402106 99402106 1001 86380 86390 1
402077 99402077 1001 86380 86390 1
402125 99402125 1001 86380 86390 1
402338 99402338 1001 86380 86390 1
402290 99402290 1001 86380 86390 1
402351 99402351 1001 86380 86390 1
402627 99402627 1001 86380 86390 1
402659 99402659 1001 86380 86390 1
402747 99402747 1001 86380 86390 1
402856 99402856 1001 86380 86390 1
403494 99403494 1001 86380 86390 1
403562 99403562 1001 86380 86390 1
403583 99403583 1001 86380 86390 1
403739 99403739 1001 86380 86390 1
403737 99403737 1001 86380 86390 1
404152 99404152 1001 86380 86390 1
404618 99404618 1001 86380 86390 1
404713 99404713 1001 86380 86390 1
404987 99404987 1001 86380 86390 1
405246 99405246 1001 86380 86390 1
405566 99405566 1001 86380 86390 1
405697 99405697 1001 86380 86390 1
406025 99406025 1001 86380 86390 1
406031 99406031 1001 86380 86390 1
406639 99406639 1001 86380 86390 1
406733 99406733 1001 86380 86390 1
406782 99406782 1001 86380 86390 1
406819 99406819 1001 86380 86390 1
406762 99406762 1001 86380 86390 1
406907 99406907 1001 86380 86390 1
407408 99407408 1001 86380 86390 1
407568 99407568 1001 86380 86390 1
407728 99407728 1001 86380 86390 1
407757 99407757 1001 86380 86390 1
407849 99407849 1001 86380 86390 1
408125 99408125 1001 86380 86390 1
408224 99408224 1001 86380 86390 1
408461 99408461 1001 86380 86390 1
408511 99408511 1001 86380 86390 1
408657 99408657 1001 86380 86390 1
408815 99408815 1001 86380 86390 1
408914 99408914 1001 86380 86390 1
408871 99408871 1001 86380 86390 1
409102 99409102 1001 86380 86390 1
409156 99409156 1001 86380 86390 1
409190 99409190 1001 86380 86390 1
409251 99409251 1001 86380 86390 1
409358 99409358 1001 86380 86390 1
409376 99409376 1001 86380 86390 1
409458 99409458 1001 86380 86390 1
409524 99409524 1001 86380 86390 1
409618 99409618 1001 86380 86390 1
409881 99409881 1001 86380 86390 1
409856 99409856 1001 86380 86390 1
409809 99409809 1001 86380 86390 1
409993 99409993 1001 86380 86390 1
410062 99410062 1001 86380 86390 1
410193 99410193 1001 86380 86390 1
410463 99410463 1001 86380 86390 1
410482 99410482 1001 86380 86390 1
410594 99410594 1001 86380 86390 1
410576 99410576 1001 86380 86390 1
410718 99410718 1001 86380 86390 1
410770 99410770 1001 86380 86390 1
411171 99411171 1001 86380 86390 1
411251 99411251 1001 86380 86390 1
411538 99411538 1001 86380 86390 1
411816 99411816 1001 86380 86390 1
411944 99411944 1001 86380 86390 1
412002 99412002 1001 86380 86390 1
412094 99412094 1001 86380 86390 1
412287 99412287 1001 86380 86390 1
413527 99413527 1001 86380 86390 1
413583 99413583 1001 86380 86390 1
413678 99413678 1001 86380 86390 1
413143 99413143 1001 86380 86390 1
412969 99412969 1001 86380 86390 1
412665 99412665 1001 86380 86390 1
412756 99412756 1001 86380 86390 1
412757 99412757 1001 86380 86390 1
413986 99413986 1001 86380 86390 1
413981 99413981 1001 86380 86390 1
414630 99414630 1001 86380 86390 1
414834 99414834 1001 86380 86390 1
414838 99414838 1001 86380 86390 1
414467 99414467 1001 86380 86390 1
414173 99414173 1001 86380 86390 1
415372 99415372 1001 86380 86390 1
415323 99415323 1001 86380 86390 1
415360 99415360 1001 86380 86390 1
416639 99416639 1001 86380 86390 1
416676 99416676 1001 86380 86390 1
416739 99416739 1001 86380 86390 1
416891 99416891 1001 86380 86390 1
416599 99416599 1001 86380 86390 1
416489 99416489 1001 86380 86390 1
416131 99416131 1001 86380 86390 1
417335 99417335 1001 86380 86390 1
417028 99417028 1001 86380 86390 1
417150 99417150 1001 86380 86390 1
417063 99417063 1001 86380 86390 1
418678 99418678 1001 86380 86390 1
418720 99418720 1001 86380 86390 1
418179 99418179 1001 86380 86390 1
418231 99418231 1001 86380 86390 1
418324 99418324 1001 86380 86390 1
417677 99417677 1001 86380 86390 1
417962 99417962 1001 86380 86390 1
417615 99417615 1001 86380 86390 1
417683 99417683 1001 86380 86390 1
417690 99417690 1001 86380 86390 1
417933 99417933 1001 86380 86390 1
417954 99417954 1001 86380 86390 1
417887 99417887 1001 86380 86390 1
419193 99419193 1001 86380 86390 1
420385 99420385 1001 86380 86390 1
420154 99420154 1001 86380 86390 1
420313 99420313 1001 86380 86390 1
420265 99420265 1001 86380 86390 1
420074 99420074 1001 86380 86390 1
420375 99420375 1001 86380 86390 1
419976 99419976 1001 86380 86390 1
419794 99419794 1001 86380 86390 1
419293 99419293 1001 86380 86390 1
419329 99419329 1001 86380 86390 1
419226 99419226 1001 86380 86390 1
420536 99420536 1001 86380 86390 1
421935 99421935 1001 86380 86390 1
421958 99421958 1001 86380 86390 1
422106 99422106 1001 86380 86390 1
421612 99421612 1001 86380 86390 1
421688 99421688 1001 86380 86390 1
421318 99421318 1001 86380 86390 1
421456 99421456 1001 86380 86390 1
421441 99421441 1001 86380 86390 1
421515 99421515 1001 86380 86390 1
420838 99420838 1001 86380 86390 1
421113 99421113 1001 86380 86390 1
422360 99422360 1001 86380 86390 1
422461 99422461 1001 86380 86390 1
422206 99422206 1001 86380 86390 1
422154 99422154 1001 86380 86390 1
422265 99422265 1001 86380 86390 1
422234 99422234 1001 86380 86390 1
423434 99423434 1001 86380 86390 1
423583 99423583 1001 86380 86390 1
423351 99423351 1001 86380 86390 1
423544 99423544 1001 86380 86390 1
423191 99423191 1001 86380 86390 1
422841 99422841 1001 86380 86390 1
423842 99423842 1001 86380 86390 1
423846 99423846 1001 86380 86390 1
424123 99424123 1001 86380 86390 1
423952 99423952 1001 86380 86390 1
423816 99423816 1001 86380 86390 1
425335 99425335 1001 86380 86390 1
425111 99425111 1001 86380 86390 1
424914 99424914 1001 86380 86390 1
424315 99424315 1001 86380 86390 1
424401 99424401 1001 86380 86390 1
424356 99424356 1001 86380 86390 1
424409 99424409 1001 86380 86390 1
425689 99425689 1001 86380 86390 1
425788 99425788 1001 86380 86390 1
425546 99425546 1001 86380 86390 1
427003 99427003 1001 86380 86390 1
427033 99427033 1001 86380 86390 1
426847 99426847 1001 86380 86390 1
426776 99426776 1001 86380 86390 1
427095 99427095 1001 86380 86390 1
426310 99426310 1001 86380 86390 1
426659 99426659 1001 86380 86390 1
425915 99425915 1001 86380 86390 1
425935 99425935 1001 86380 86390 1
426046 99426046 1001 86380 86390 1
427443 99427443 1001 86380 86390 1
427310 99427310 1001 86380 86390 1
428628 99428628 1001 86380 86390 1
428146 99428146 1001 86380 86390 1
428269 99428269 1001 86380 86390 1
428271 99428271 1001 86380 86390 1
428155 99428155 1001 86380 86390 1
427714 99427714 1001 86380 86390 1
427763 99427763 1001 86380 86390 1
427913 99427913 1001 86380 86390 1
428992 99428992 1001 86380 86390 1
428763 99428763 1001 86380 86390 1
428768 99428768 1001 86380 86390 1
429148 99429148 1001 86380 86390 1
430208 99430208 1001 86380 86390 1
430241 99430241 1001 86380 86390 1
430276 99430276 1001 86380 86390 1
429973 99429973 1001 86380 86390 1
429983 99429983 1001 86380 86390 1
429656 99429656 1001 86380 86390 1
429829 99429829 1001 86380 86390 1
429595 99429595 1001 86380 86390 1
429790 99429790 1001 86380 86390 1
429650 99429650 1001 86380 86390 1
429798 99429798 1001 86380 86390 1
429854 99429854 1001 86380 86390 1
429321 99429321 1001 86380 86390 1
429347 99429347 1001 86380 86390 1
429253 99429253 1001 86380 86390 1
429557 99429557 1001 86380 86390 1
429308 99429308 1001 86380 86390 1
429283 99429283 1001 86380 86390 1
430436 99430436 1001 86380 86390 1
430392 99430392 1001 86380 86390 1
430452 99430452 1001 86380 86390 1
431802 99431802 1001 86380 86390 1
431803 99431803 1001 86380 86390 1
431896 99431896 1001 86380 86390 1
431980 99431980 1001 86380 86390 1
432049 99432049 1001 86380 86390 1
431584 99431584 1001 86380 86390 1
431433 99431433 1001 86380 86390 1
431441 99431441 1001 86380 86390 1
431299 99431299 1001 86380 86390 1
431337 99431337 1001 86380 86390 1
431450 99431450 1001 86380 86390 1
431024 99431024 1001 86380 86390 1
431010 99431010 1001 86380 86390 1
431246 99431246 1001 86380 86390 1
432116 99432116 1001 86380 86390 1
432120 99432120 1001 86380 86390 1
432202 99432202 1001 86380 86390 1
432271 99432271 1001 86380 86390 1
432129 99432129 1001 86380 86390 1
432066 99432066 1001 86380 86390 1
432426 99432426 1001 86380 86390 1
433586 99433586 1001 86380 86390 1
433720 99433720 1001 86380 86390 1
433080 99433080 1001 86380 86390 1
433069 99433069 1001 86380 86390 1
433998 99433998 1001 86380 86390 1
434094 99434094 1001 86380 86390 1
434118 99434118 1001 86380 86390 1
433946 99433946 1001 86380 86390 1
433957 99433957 1001 86380 86390 1
435107 99435107 1001 86380 86390 1
435239 99435239 1001 86380 86390 1
435147 99435147 1001 86380 86390 1
434918 99434918 1001 86380 86390 1
434706 99434706 1001 86380 86390 1
434607 99434607 1001 86380 86390 1
434671 99434671 1001 86380 86390 1
434802 99434802 1001 86380 86390 1
434700 99434700 1001 86380 86390 1
434614 99434614 1001 86380 86390 1
434963 99434963 1001 86380 86390 1
434203 99434203 1001 86380 86390 1
434543 99434543 1001 86380 86390 1
434330 99434330 1001 86380 86390 1
434364 99434364 1001 86380 86390 1
434449 99434449 1001 86380 86390 1
435719 99435719 1001 86380 86390 1
436846 99436846 1001 86380 86390 1
437035 99437035 1001 86380 86390 1
436507 99436507 1001 86380 86390 1
436404 99436404 1001 86380 86390 1
436513 99436513 1001 86380 86390 1
436078 99436078 1001 86380 86390 1
435965 99435965 1001 86380 86390 1
300588 99300588 1001 86380 86390 1
300695 99300695 1001 86380 86390 1
300629 99300629 1001 86380 86390 1
300567 99300567 1001 86380 86390 1
300342 99300342 1001 86380 86390 1
300420 99300420 1001 86380 86390 1
300347 99300347 1001 86380 86390 1
300337 99300337 1001 86380 86390 1
300278 99300278 1001 86380 86390 1
300175 99300175 1001 86380 86390 1
300138 99300138 1001 86380 86390 1
300844 99300844 1001 86380 86390 1
300888 99300888 1001 86380 86390 1
300876 99300876 1001 86380 86390 1
300878 99300878 1001 86380 86390 1
301388 99301388 1001 86380 86390 1
301482 99301482 1001 86380 86390 1
301418 99301418 1001 86380 86390 1
301337 99301337 1001 86380 86390 1
301221 99301221 1001 86380 86390 1
301287 99301287 1001 86380 86390 1
301275 99301275 1001 86380 86390 1
301267 99301267 1001 86380 86390 1
301071 99301071 1001 86380 86390 1
301101 99301101 1001 86380 86390 1
301683 99301683 1001 86380 86390 1
301614 99301614 1001 86380 86390 1
302295 99302295 1001 86380 86390 1
302283 99302283 1001 86380 86390 1
302187 99302187 1001 86380 86390 1
302264 99302264 1001 86380 86390 1
302277 99302277 1001 86380 86390 1
301944 99301944 1001 86380 86390 1
301959 99301959 1001 86380 86390 1
301808 99301808 1001 86380 86390 1
301913 99301913 1001 86380 86390 1
303005 99303005 1001 86380 86390 1
303149 99303149 1001 86380 86390 1
303073 99303073 1001 86380 86390 1
303024 99303024 1001 86380 86390 1
303142 99303142 1001 86380 86390 1
302879 99302879 1001 86380 86390 1
302918 99302918 1001 86380 86390 1
302844 99302844 1001 86380 86390 1
302935 99302935 1001 86380 86390 1
302603 99302603 1001 86380 86390 1
302688 99302688 1001 86380 86390 1
303220 99303220 1001 86380 86390 1
303389 99303389 1001 86380 86390 1
303404 99303404 1001 86380 86390 1
303225 99303225 1001 86380 86390 1
303239 99303239 1001 86380 86390 1
303859 99303859 1001 86380 86390 1
303954 99303954 1001 86380 86390 1
303465 99303465 1001 86380 86390 1
303494 99303494 1001 86380 86390 1
303559 99303559 1001 86380 86390 1
303508 99303508 1001 86380 86390 1
303458 99303458 1001 86380 86390 1
304098 99304098 1001 86380 86390 1
304216 99304216 1001 86380 86390 1
304179 99304179 1001 86380 86390 1
304104 99304104 1001 86380 86390 1
304679 99304679 1001 86380 86390 1
304777 99304777 1001 86380 86390 1
304780 99304780 1001 86380 86390 1
304852 99304852 1001 86380 86390 1
304499 99304499 1001 86380 86390 1
304542 99304542 1001 86380 86390 1
304478 99304478 1001 86380 86390 1
304588 99304588 1001 86380 86390 1
304471 99304471 1001 86380 86390 1
304316 99304316 1001 86380 86390 1
304410 99304410 1001 86380 86390 1
304243 99304243 1001 86380 86390 1
305064 99305064 1001 86380 86390 1
305514 99305514 1001 86380 86390 1
305620 99305620 1001 86380 86390 1
305608 99305608 1001 86380 86390 1
305471 99305471 1001 86380 86390 1
305421 99305421 1001 86380 86390 1
305464 99305464 1001 86380 86390 1
305375 99305375 1001 86380 86390 1
305078 99305078 1001 86380 86390 1
500063 99500063 1001 86380 86390 1
500173 99500173 1001 86380 86390 1
500161 99500161 1001 86380 86390 1
500019 99500019 1001 86380 86390 1
500781 99500781 1001 86380 86390 1
500637 99500637 1001 86380 86390 1
500653 99500653 1001 86380 86390 1
500718 99500718 1001 86380 86390 1
500746 99500746 1001 86380 86390 1
500670 99500670 1001 86380 86390 1
500762 99500762 1001 86380 86390 1
500585 99500585 1001 86380 86390 1
500514 99500514 1001 86380 86390 1
500245 99500245 1001 86380 86390 1
500200 99500200 1001 86380 86390 1
500370 99500370 1001 86380 86390 1
500241 99500241 1001 86380 86390 1
500294 99500294 1001 86380 86390 1
500307 99500307 1001 86380 86390 1
500814 99500814 1001 86380 86390 1
500908 99500908 1001 86380 86390 1
500910 99500910 1001 86380 86390 1
501504 99501504 1001 86380 86390 1
501543 99501543 1001 86380 86390 1
501457 99501457 1001 86380 86390 1
501510 99501510 1001 86380 86390 1
501395 99501395 1001 86380 86390 1
501229 99501229 1001 86380 86390 1
501243 99501243 1001 86380 86390 1
501412 99501412 1001 86380 86390 1
501311 99501311 1001 86380 86390 1
501404 99501404 1001 86380 86390 1
501393 99501393 1001 86380 86390 1
501123 99501123 1001 86380 86390 1
501101 99501101 1001 86380 86390 1
501039 99501039 1001 86380 86390 1
501657 99501657 1001 86380 86390 1
501762 99501762 1001 86380 86390 1
501647 99501647 1001 86380 86390 1
501791 99501791 1001 86380 86390 1
502430 99502430 1001 86380 86390 1
502276 99502276 1001 86380 86390 1
502394 99502394 1001 86380 86390 1
502175 99502175 1001 86380 86390 1
502218 99502218 1001 86380 86390 1
502194 99502194 1001 86380 86390 1
502207 99502207 1001 86380 86390 1
501924 99501924 1001 86380 86390 1
501963 99501963 1001 86380 86390 1
501864 99501864 1001 86380 86390 1
502567 99502567 1001 86380 86390 1
502517 99502517 1001 86380 86390 1
502559 99502559 1001 86380 86390 1
502574 99502574 1001 86380 86390 1
502577 99502577 1001 86380 86390 1
503176 99503176 1001 86380 86390 1
503128 99503128 1001 86380 86390 1
503274 99503274 1001 86380 86390 1
503273 99503273 1001 86380 86390 1
503240 99503240 1001 86380 86390 1
502972 99502972 1001 86380 86390 1
502998 99502998 1001 86380 86390 1
503053 99503053 1001 86380 86390 1
503002 99503002 1001 86380 86390 1
502913 99502913 1001 86380 86390 1
502791 99502791 1001 86380 86390 1
502804 99502804 1001 86380 86390 1
502683 99502683 1001 86380 86390 1
503395 99503395 1001 86380 86390 1
503402 99503402 1001 86380 86390 1
503351 99503351 1001 86380 86390 1
503469 99503469 1001 86380 86390 1
504070 99504070 1001 86380 86390 1
504101 99504101 1001 86380 86390 1
504062 99504062 1001 86380 86390 1
503923 99503923 1001 86380 86390 1
504013 99504013 1001 86380 86390 1
503861 99503861 1001 86380 86390 1
503798 99503798 1001 86380 86390 1
503850 99503850 1001 86380 86390 1
503709 99503709 1001 86380 86390 1
503614 99503614 1001 86380 86390 1
503627 99503627 1001 86380 86390 1
503618 99503618 1001 86380 86390 1
504141 99504141 1001 86380 86390 1
504296 99504296 1001 86380 86390 1
504316 99504316 1001 86380 86390 1
504148 99504148 1001 86380 86390 1
504205 99504205 1001 86380 86390 1
504652 99504652 1001 86380 86390 1
504601 99504601 1001 86380 86390 1
504549 99504549 1001 86380 86390 1
504670 99504670 1001 86380 86390 1
504349 99504349 1001 86380 86390 1
504434 99504434 1001 86380 86390 1
504413 99504413 1001 86380 86390 1
505036 99505036 1001 86380 86390 1
505076 99505076 1001 86380 86390 1
504987 99504987 1001 86380 86390 1
505633 99505633 1001 86380 86390 1
505698 99505698 1001 86380 86390 1
505712 99505712 1001 86380 86390 1
505635 99505635 1001 86380 86390 1
505489 99505489 1001 86380 86390 1
505541 99505541 1001 86380 86390 1
505394 99505394 1001 86380 86390 1
505176 99505176 1001 86380 86390 1
505255 99505255 1001 86380 86390 1
505213 99505213 1001 86380 86390 1
505252 99505252 1001 86380 86390 1
505823 99505823 1001 86380 86390 1
505784 99505784 1001 86380 86390 1
505906 99505906 1001 86380 86390 1
506481 99506481 1001 86380 86390 1
506563 99506563 1001 86380 86390 1
506565 99506565 1001 86380 86390 1
506423 99506423 1001 86380 86390 1
506274 99506274 1001 86380 86390 1
506189 99506189 1001 86380 86390 1
506373 99506373 1001 86380 86390 1
506650 99506650 1001 86380 86390 1
506676 99506676 1001 86380 86390 1
507268 99507268 1001 86380 86390 1
507294 99507294 1001 86380 86390 1
507352 99507352 1001 86380 86390 1
507048 99507048 1001 86380 86390 1
507025 99507025 1001 86380 86390 1
507197 99507197 1001 86380 86390 1
507174 99507174 1001 86380 86390 1
507032 99507032 1001 86380 86390 1
506828 99506828 1001 86380 86390 1
506949 99506949 1001 86380 86390 1
506878 99506878 1001 86380 86390 1
507551 99507551 1001 86380 86390 1
507513 99507513 1001 86380 86390 1
507501 99507501 1001 86380 86390 1
507528 99507528 1001 86380 86390 1
507581 99507581 1001 86380 86390 1
507442 99507442 1001 86380 86390 1
507431 99507431 1001 86380 86390 1
508113 99508113 1001 86380 86390 1
508055 99508055 1001 86380 86390 1
507881 99507881 1001 86380 86390 1
508002 99508002 1001 86380 86390 1
507697 99507697 1001 86380 86390 1
507752 99507752 1001 86380 86390 1
507715 99507715 1001 86380 86390 1
507742 99507742 1001 86380 86390 1
508299 99508299 1001 86380 86390 1
508442 99508442 1001 86380 86390 1
508275 99508275 1001 86380 86390 1
508328 99508328 1001 86380 86390 1
508256 99508256 1001 86380 86390 1
508426 99508426 1001 86380 86390 1
508964 99508964 1001 86380 86390 1
508888 99508888 1001 86380 86390 1
508914 99508914 1001 86380 86390 1
508818 99508818 1001 86380 86390 1
508767 99508767 1001 86380 86390 1
508768 99508768 1001 86380 86390 1
508833 99508833 1001 86380 86390 1
508827 99508827 1001 86380 86390 1
508841 99508841 1001 86380 86390 1
508544 99508544 1001 86380 86390 1
508534 99508534 1001 86380 86390 1
508614 99508614 1001 86380 86390 1
508476 99508476 1001 86380 86390 1
508490 99508490 1001 86380 86390 1
508555 99508555 1001 86380 86390 1
508621 99508621 1001 86380 86390 1
508454 99508454 1001 86380 86390 1
509264 99509264 1001 86380 86390 1
509759 99509759 1001 86380 86390 1
509828 99509828 1001 86380 86390 1
509778 99509778 1001 86380 86390 1
509714 99509714 1001 86380 86390 1
509767 99509767 1001 86380 86390 1
509561 99509561 1001 86380 86390 1
509613 99509613 1001 86380 86390 1
509448 99509448 1001 86380 86390 1
509423 99509423 1001 86380 86390 1
509398 99509398 1001 86380 86390 1
509439 99509439 1001 86380 86390 1
509429 99509429 1001 86380 86390 1
509483 99509483 1001 86380 86390 1
509963 99509963 1001 86380 86390 1
509929 99509929 1001 86380 86390 1
510020 99510020 1001 86380 86390 1
510026 99510026 1001 86380 86390 1
510572 99510572 1001 86380 86390 1
510647 99510647 1001 86380 86390 1
510340 99510340 1001 86380 86390 1
510374 99510374 1001 86380 86390 1
510363 99510363 1001 86380 86390 1
510377 99510377 1001 86380 86390 1
510261 99510261 1001 86380 86390 1
510218 99510218 1001 86380 86390 1
510297 99510297 1001 86380 86390 1
510142 99510142 1001 86380 86390 1
510787 99510787 1001 86380 86390 1
510839 99510839 1001 86380 86390 1
510891 99510891 1001 86380 86390 1
511453 99511453 1001 86380 86390 1
511493 99511493 1001 86380 86390 1
511353 99511353 1001 86380 86390 1
511539 99511539 1001 86380 86390 1
511542 99511542 1001 86380 86390 1
511383 99511383 1001 86380 86390 1
511547 99511547 1001 86380 86390 1
511258 99511258 1001 86380 86390 1
511198 99511198 1001 86380 86390 1
511265 99511265 1001 86380 86390 1
511332 99511332 1001 86380 86390 1
511243 99511243 1001 86380 86390 1
511016 99511016 1001 86380 86390 1
510941 99510941 1001 86380 86390 1
511084 99511084 1001 86380 86390 1
511604 99511604 1001 86380 86390 1
511743 99511743 1001 86380 86390 1
511627 99511627 1001 86380 86390 1
512281 99512281 1001 86380 86390 1
512245 99512245 1001 86380 86390 1
512259 99512259 1001 86380 86390 1
511971 99511971 1001 86380 86390 1
511940 99511940 1001 86380 86390 1
511801 99511801 1001 86380 86390 1
511796 99511796 1001 86380 86390 1
512402 99512402 1001 86380 86390 1
512480 99512480 1001 86380 86390 1
512432 99512432 1001 86380 86390 1
512473 99512473 1001 86380 86390 1
512499 99512499 1001 86380 86390 1
513054 99513054 1001 86380 86390 1
512909 99512909 1001 86380 86390 1
512873 99512873 1001 86380 86390 1
512900 99512900 1001 86380 86390 1
512973 99512973 1001 86380 86390 1
512779 99512779 1001 86380 86390 1
512690 99512690 1001 86380 86390 1
512743 99512743 1001 86380 86390 1
513345 99513345 1001 86380 86390 1
513247 99513247 1001 86380 86390 1
513378 99513378 1001 86380 86390 1
513892 99513892 1001 86380 86390 1
513556 99513556 1001 86380 86390 1
513506 99513506 1001 86380 86390 1
513522 99513522 1001 86380 86390 1
513550 99513550 1001 86380 86390 1
514036 99514036 1001 86380 86390 1
514234 99514234 1001 86380 86390 1
514704 99514704 1001 86380 86390 1
514720 99514720 1001 86380 86390 1
514835 99514835 1001 86380 86390 1
514382 99514382 1001 86380 86390 1
514408 99514408 1001 86380 86390 1
514434 99514434 1001 86380 86390 1
514242 99514242 1001 86380 86390 1
514910 99514910 1001 86380 86390 1
514927 99514927 1001 86380 86390 1
515679 99515679 1001 86380 86390 1
515457 99515457 1001 86380 86390 1
515424 99515424 1001 86380 86390 1
515154 99515154 1001 86380 86390 1
515096 99515096 1001 86380 86390 1
515097 99515097 1001 86380 86390 1
515110 99515110 1001 86380 86390 1
515240 99515240 1001 86380 86390 1
515124 99515124 1001 86380 86390 1
515859 99515859 1001 86380 86390 1
516424 99516424 1001 86380 86390 1
516455 99516455 1001 86380 86390 1
516499 99516499 1001 86380 86390 1
516339 99516339 1001 86380 86390 1
516214 99516214 1001 86380 86390 1
516255 99516255 1001 86380 86390 1
516102 99516102 1001 86380 86390 1
516272 99516272 1001 86380 86390 1
515956 99515956 1001 86380 86390 1
516521 99516521 1001 86380 86390 1
516563 99516563 1001 86380 86390 1
516511 99516511 1001 86380 86390 1
516524 99516524 1001 86380 86390 1
516674 99516674 1001 86380 86390 1
517234 99517234 1001 86380 86390 1
517335 99517335 1001 86380 86390 1
517158 99517158 1001 86380 86390 1
517320 99517320 1001 86380 86390 1
516982 99516982 1001 86380 86390 1
516984 99516984 1001 86380 86390 1
517076 99517076 1001 86380 86390 1
516806 99516806 1001 86380 86390 1
516910 99516910 1001 86380 86390 1
516848 99516848 1001 86380 86390 1
516906 99516906 1001 86380 86390 1
517386 99517386 1001 86380 86390 1
517376 99517376 1001 86380 86390 1
517365 99517365 1001 86380 86390 1
517472 99517472 1001 86380 86390 1
518072 99518072 1001 86380 86390 1
518060 99518060 1001 86380 86390 1
518038 99518038 1001 86380 86390 1
518051 99518051 1001 86380 86390 1
518136 99518136 1001 86380 86390 1
518117 99518117 1001 86380 86390 1
517804 99517804 1001 86380 86390 1
517825 99517825 1001 86380 86390 1
517877 99517877 1001 86380 86390 1
517619 99517619 1001 86380 86390 1
517588 99517588 1001 86380 86390 1
517604 99517604 1001 86380 86390 1
518272 99518272 1001 86380 86390 1
518261 99518261 1001 86380 86390 1
518885 99518885 1001 86380 86390 1
518875 99518875 1001 86380 86390 1
518904 99518904 1001 86380 86390 1
518976 99518976 1001 86380 86390 1
518631 99518631 1001 86380 86390 1
518750 99518750 1001 86380 86390 1
518535 99518535 1001 86380 86390 1
518421 99518421 1001 86380 86390 1
518411 99518411 1001 86380 86390 1
518516 99518516 1001 86380 86390 1
519109 99519109 1001 86380 86390 1
519662 99519662 1001 86380 86390 1
519714 99519714 1001 86380 86390 1
519734 99519734 1001 86380 86390 1
519494 99519494 1001 86380 86390 1
519515 99519515 1001 86380 86390 1
519198 99519198 1001 86380 86390 1
519226 99519226 1001 86380 86390 1
520019 99520019 1001 86380 86390 1
519843 99519843 1001 86380 86390 1
520491 99520491 1001 86380 86390 1
520558 99520558 1001 86380 86390 1
520520 99520520 1001 86380 86390 1
520255 99520255 1001 86380 86390 1
520270 99520270 1001 86380 86390 1
520150 99520150 1001 86380 86390 1
520730 99520730 1001 86380 86390 1
520812 99520812 1001 86380 86390 1
520774 99520774 1001 86380 86390 1
520788 99520788 1001 86380 86390 1
520829 99520829 1001 86380 86390 1
521286 99521286 1001 86380 86390 1
521358 99521358 1001 86380 86390 1
521414 99521414 1001 86380 86390 1
521193 99521193 1001 86380 86390 1
521168 99521168 1001 86380 86390 1
520920 99520920 1001 86380 86390 1
520974 99520974 1001 86380 86390 1
521580 99521580 1001 86380 86390 1
521529 99521529 1001 86380 86390 1
521659 99521659 1001 86380 86390 1
521512 99521512 1001 86380 86390 1
522180 99522180 1001 86380 86390 1
522181 99522181 1001 86380 86390 1
522199 99522199 1001 86380 86390 1
522239 99522239 1001 86380 86390 1
522201 99522201 1001 86380 86390 1
522227 99522227 1001 86380 86390 1
522010 99522010 1001 86380 86390 1
521933 99521933 1001 86380 86390 1
521910 99521910 1001 86380 86390 1
521816 99521816 1001 86380 86390 1
521753 99521753 1001 86380 86390 1
521844 99521844 1001 86380 86390 1
521832 99521832 1001 86380 86390 1
522358 99522358 1001 86380 86390 1
522424 99522424 1001 86380 86390 1
523006 99523006 1001 86380 86390 1
523072 99523072 1001 86380 86390 1
523102 99523102 1001 86380 86390 1
522963 99522963 1001 86380 86390 1
522844 99522844 1001 86380 86390 1
522884 99522884 1001 86380 86390 1
522620 99522620 1001 86380 86390 1
522610 99522610 1001 86380 86390 1
523172 99523172 1001 86380 86390 1
523307 99523307 1001 86380 86390 1
523165 99523165 1001 86380 86390 1
523907 99523907 1001 86380 86390 1
523886 99523886 1001 86380 86390 1
523931 99523931 1001 86380 86390 1
523678 99523678 1001 86380 86390 1
523521 99523521 1001 86380 86390 1
524136 99524136 1001 86380 86390 1
524719 99524719 1001 86380 86390 1
524617 99524617 1001 86380 86390 1
524688 99524688 1001 86380 86390 1
524650 99524650 1001 86380 86390 1
524587 99524587 1001 86380 86390 1
524764 99524764 1001 86380 86390 1
524479 99524479 1001 86380 86390 1
524428 99524428 1001 86380 86390 1
524532 99524532 1001 86380 86390 1
524548 99524548 1001 86380 86390 1
524255 99524255 1001 86380 86390 1
524184 99524184 1001 86380 86390 1
524354 99524354 1001 86380 86390 1
524871 99524871 1001 86380 86390 1
525457 99525457 1001 86380 86390 1
525569 99525569 1001 86380 86390 1
525499 99525499 1001 86380 86390 1
525551 99525551 1001 86380 86390 1
525464 99525464 1001 86380 86390 1
525591 99525591 1001 86380 86390 1
525276 99525276 1001 86380 86390 1
525220 99525220 1001 86380 86390 1
525154 99525154 1001 86380 86390 1
525105 99525105 1001 86380 86390 1
525699 99525699 1001 86380 86390 1
525729 99525729 1001 86380 86390 1
526321 99526321 1001 86380 86390 1
526271 99526271 1001 86380 86390 1
526366 99526366 1001 86380 86390 1
526024 99526024 1001 86380 86390 1
526015 99526015 1001 86380 86390 1
526174 99526174 1001 86380 86390 1
526189 99526189 1001 86380 86390 1
525830 99525830 1001 86380 86390 1
526591 99526591 1001 86380 86390 1
526571 99526571 1001 86380 86390 1
527072 99527072 1001 86380 86390 1
526901 99526901 1001 86380 86390 1
526994 99526994 1001 86380 86390 1
526919 99526919 1001 86380 86390 1
526706 99526706 1001 86380 86390 1
526719 99526719 1001 86380 86390 1
526705 99526705 1001 86380 86390 1
526731 99526731 1001 86380 86390 1
527330 99527330 1001 86380 86390 1
527448 99527448 1001 86380 86390 1
527256 99527256 1001 86380 86390 1
527967 99527967 1001 86380 86390 1
527929 99527929 1001 86380 86390 1
528059 99528059 1001 86380 86390 1
527892 99527892 1001 86380 86390 1
527703 99527703 1001 86380 86390 1
527810 99527810 1001 86380 86390 1
527824 99527824 1001 86380 86390 1
527697 99527697 1001 86380 86390 1
527827 99527827 1001 86380 86390 1
527686 99527686 1001 86380 86390 1
527842 99527842 1001 86380 86390 1
528156 99528156 1001 86380 86390 1
528162 99528162 1001 86380 86390 1
528869 99528869 1001 86380 86390 1
528705 99528705 1001 86380 86390 1
528509 99528509 1001 86380 86390 1
528374 99528374 1001 86380 86390 1
528469 99528469 1001 86380 86390 1
528482 99528482 1001 86380 86390 1
528421 99528421 1001 86380 86390 1
528460 99528460 1001 86380 86390 1
529043 99529043 1001 86380 86390 1
528902 99528902 1001 86380 86390 1
529072 99529072 1001 86380 86390 1
529047 99529047 1001 86380 86390 1
529561 99529561 1001 86380 86390 1
529657 99529657 1001 86380 86390 1
529318 99529318 1001 86380 86390 1
529333 99529333 1001 86380 86390 1
529464 99529464 1001 86380 86390 1
529490 99529490 1001 86380 86390 1
529388 99529388 1001 86380 86390 1
529217 99529217 1001 86380 86390 1
529272 99529272 1001 86380 86390 1
529234 99529234 1001 86380 86390 1
529794 99529794 1001 86380 86390 1
529925 99529925 1001 86380 86390 1
530466 99530466 1001 86380 86390 1
530275 99530275 1001 86380 86390 1
530202 99530202 1001 86380 86390 1
529959 99529959 1001 86380 86390 1
530072 99530072 1001 86380 86390 1
530708 99530708 1001 86380 86390 1
531272 99531272 1001 86380 86390 1
531366 99531366 1001 86380 86390 1
531365 99531365 1001 86380 86390 1
531089 99531089 1001 86380 86390 1
530989 99530989 1001 86380 86390 1
531133 99531133 1001 86380 86390 1
530825 99530825 1001 86380 86390 1
530853 99530853 1001 86380 86390 1
530893 99530893 1001 86380 86390 1
530908 99530908 1001 86380 86390 1
530924 99530924 1001 86380 86390 1
530939 99530939 1001 86380 86390 1
531447 99531447 1001 86380 86390 1
531505 99531505 1001 86380 86390 1
532174 99532174 1001 86380 86390 1
532175 99532175 1001 86380 86390 1
532107 99532107 1001 86380 86390 1
532191 99532191 1001 86380 86390 1
531889 99531889 1001 86380 86390 1
531902 99531902 1001 86380 86390 1
531814 99531814 1001 86380 86390 1
531893 99531893 1001 86380 86390 1
531746 99531746 1001 86380 86390 1
531682 99531682 1001 86380 86390 1
531596 99531596 1001 86380 86390 1
532307 99532307 1001 86380 86390 1
532351 99532351 1001 86380 86390 1
532315 99532315 1001 86380 86390 1
532303 99532303 1001 86380 86390 1
532847 99532847 1001 86380 86390 1
532697 99532697 1001 86380 86390 1
532635 99532635 1001 86380 86390 1
532694 99532694 1001 86380 86390 1
532567 99532567 1001 86380 86390 1
532593 99532593 1001 86380 86390 1
533173 99533173 1001 86380 86390 1
533070 99533070 1001 86380 86390 1
533096 99533096 1001 86380 86390 1
533072 99533072 1001 86380 86390 1
533155 99533155 1001 86380 86390 1
533826 99533826 1001 86380 86390 1
533786 99533786 1001 86380 86390 1
533799 99533799 1001 86380 86390 1
533800 99533800 1001 86380 86390 1
533762 99533762 1001 86380 86390 1
533853 99533853 1001 86380 86390 1
533819 99533819 1001 86380 86390 1
533512 99533512 1001 86380 86390 1
533476 99533476 1001 86380 86390 1
533516 99533516 1001 86380 86390 1
533464 99533464 1001 86380 86390 1
533276 99533276 1001 86380 86390 1
533384 99533384 1001 86380 86390 1
533401 99533401 1001 86380 86390 1
533903 99533903 1001 86380 86390 1
534495 99534495 1001 86380 86390 1
534537 99534537 1001 86380 86390 1
534388 99534388 1001 86380 86390 1
534293 99534293 1001 86380 86390 1
534295 99534295 1001 86380 86390 1
534103 99534103 1001 86380 86390 1
534228 99534228 1001 86380 86390 1
534113 99534113 1001 86380 86390 1
534767 99534767 1001 86380 86390 1
534858 99534858 1001 86380 86390 1
535425 99535425 1001 86380 86390 1
535451 99535451 1001 86380 86390 1
535415 99535415 1001 86380 86390 1
535418 99535418 1001 86380 86390 1
535458 99535458 1001 86380 86390 1
535253 99535253 1001 86380 86390 1
535112 99535112 1001 86380 86390 1
535100 99535100 1001 86380 86390 1
535275 99535275 1001 86380 86390 1
535212 99535212 1001 86380 86390 1
535035 99535035 1001 86380 86390 1
535010 99535010 1001 86380 86390 1
534894 99534894 1001 86380 86390 1
534922 99534922 1001 86380 86390 1
534951 99534951 1001 86380 86390 1
535016 99535016 1001 86380 86390 1
535031 99535031 1001 86380 86390 1
534914 99534914 1001 86380 86390 1
535612 99535612 1001 86380 86390 1
535578 99535578 1001 86380 86390 1
535620 99535620 1001 86380 86390 1
536221 99536221 1001 86380 86390 1
536305 99536305 1001 86380 86390 1
536198 99536198 1001 86380 86390 1
536149 99536149 1001 86380 86390 1
536141 99536141 1001 86380 86390 1
536016 99536016 1001 86380 86390 1
536082 99536082 1001 86380 86390 1
535994 99535994 1001 86380 86390 1
536091 99536091 1001 86380 86390 1
535796 99535796 1001 86380 86390 1
535745 99535745 1001 86380 86390 1
535751 99535751 1001 86380 86390 1
535790 99535790 1001 86380 86390 1
535830 99535830 1001 86380 86390 1
535922 99535922 1001 86380 86390 1
536424 99536424 1001 86380 86390 1
536346 99536346 1001 86380 86390 1
536427 99536427 1001 86380 86390 1
536518 99536518 1001 86380 86390 1
536402 99536402 1001 86380 86390 1
536393 99536393 1001 86380 86390 1
536448 99536448 1001 86380 86390 1
536997 99536997 1001 86380 86390 1
537148 99537148 1001 86380 86390 1
537158 99537158 1001 86380 86390 1
536892 99536892 1001 86380 86390 1
536754 99536754 1001 86380 86390 1
536836 99536836 1001 86380 86390 1
536850 99536850 1001 86380 86390 1
536942 99536942 1001 86380 86390 1
536761 99536761 1001 86380 86390 1
536663 99536663 1001 86380 86390 1
536574 99536574 1001 86380 86390 1
536631 99536631 1001 86380 86390 1
537241 99537241 1001 86380 86390 1
537348 99537348 1001 86380 86390 1
537297 99537297 1001 86380 86390 1
537236 99537236 1001 86380 86390 1
537941 99537941 1001 86380 86390 1
537803 99537803 1001 86380 86390 1
537974 99537974 1001 86380 86390 1
537845 99537845 1001 86380 86390 1
537761 99537761 1001 86380 86390 1
537712 99537712 1001 86380 86390 1
537662 99537662 1001 86380 86390 1
537638 99537638 1001 86380 86390 1
537506 99537506 1001 86380 86390 1
537391 99537391 1001 86380 86390 1
537368 99537368 1001 86380 86390 1
538169 99538169 1001 86380 86390 1
538125 99538125 1001 86380 86390 1
538677 99538677 1001 86380 86390 1
538629 99538629 1001 86380 86390 1
538694 99538694 1001 86380 86390 1
538506 99538506 1001 86380 86390 1
538520 99538520 1001 86380 86390 1
538601 99538601 1001 86380 86390 1
538203 99538203 1001 86380 86390 1
538245 99538245 1001 86380 86390 1
538827 99538827 1001 86380 86390 1
538962 99538962 1001 86380 86390 1
539483 99539483 1001 86380 86390 1
539385 99539385 1001 86380 86390 1
539295 99539295 1001 86380 86390 1
539393 99539393 1001 86380 86390 1
539176 99539176 1001 86380 86390 1
539202 99539202 1001 86380 86390 1
539086 99539086 1001 86380 86390 1
539138 99539138 1001 86380 86390 1
539190 99539190 1001 86380 86390 1
539044 99539044 1001 86380 86390 1
539819 99539819 1001 86380 86390 1
539768 99539768 1001 86380 86390 1
539671 99539671 1001 86380 86390 1
539724 99539724 1001 86380 86390 1
539712 99539712 1001 86380 86390 1
539739 99539739 1001 86380 86390 1
540338 99540338 1001 86380 86390 1
540355 99540355 1001 86380 86390 1
540397 99540397 1001 86380 86390 1
540337 99540337 1001 86380 86390 1
540462 99540462 1001 86380 86390 1
540071 99540071 1001 86380 86390 1
540101 99540101 1001 86380 86390 1
539989 99539989 1001 86380 86390 1
540041 99540041 1001 86380 86390 1
539966 99539966 1001 86380 86390 1
540006 99540006 1001 86380 86390 1
539968 99539968 1001 86380 86390 1
539981 99539981 1001 86380 86390 1
539946 99539946 1001 86380 86390 1
540557 99540557 1001 86380 86390 1
540627 99540627 1001 86380 86390 1
540514 99540514 1001 86380 86390 1
541244 99541244 1001 86380 86390 1
541180 99541180 1001 86380 86390 1
541246 99541246 1001 86380 86390 1
541137 99541137 1001 86380 86390 1
540778 99540778 1001 86380 86390 1
541442 99541442 1001 86380 86390 1
541365 99541365 1001 86380 86390 1
541392 99541392 1001 86380 86390 1
542007 99542007 1001 86380 86390 1
541984 99541984 1001 86380 86390 1
542102 99542102 1001 86380 86390 1
541850 99541850 1001 86380 86390 1
541826 99541826 1001 86380 86390 1
541727 99541727 1001 86380 86390 1
541741 99541741 1001 86380 86390 1
541782 99541782 1001 86380 86390 1
541744 99541744 1001 86380 86390 1
541657 99541657 1001 86380 86390 1
541674 99541674 1001 86380 86390 1
541665 99541665 1001 86380 86390 1
542198 99542198 1001 86380 86390 1
542224 99542224 1001 86380 86390 1
542229 99542229 1001 86380 86390 1
542818 99542818 1001 86380 86390 1
542794 99542794 1001 86380 86390 1
542694 99542694 1001 86380 86390 1
542579 99542579 1001 86380 86390 1
542618 99542618 1001 86380 86390 1
542457 99542457 1001 86380 86390 1
542476 99542476 1001 86380 86390 1
542489 99542489 1001 86380 86390 1
543598 99543598 1001 86380 86390 1
543718 99543718 1001 86380 86390 1
543323 99543323 1001 86380 86390 1
543174 99543174 1001 86380 86390 1
543911 99543911 1001 86380 86390 1
543952 99543952 1001 86380 86390 1
543825 99543825 1001 86380 86390 1
543800 99543800 1001 86380 86390 1
543971 99543971 1001 86380 86390 1
543895 99543895 1001 86380 86390 1
543947 99543947 1001 86380 86390 1
544537 99544537 1001 86380 86390 1
544436 99544436 1001 86380 86390 1
544462 99544462 1001 86380 86390 1
544580 99544580 1001 86380 86390 1
544585 99544585 1001 86380 86390 1
544504 99544504 1001 86380 86390 1
544453 99544453 1001 86380 86390 1
544518 99544518 1001 86380 86390 1
544320 99544320 1001 86380 86390 1
544223 99544223 1001 86380 86390 1
544147 99544147 1001 86380 86390 1
544098 99544098 1001 86380 86390 1
544064 99544064 1001 86380 86390 1
544168 99544168 1001 86380 86390 1
544157 99544157 1001 86380 86390 1
544688 99544688 1001 86380 86390 1
544677 99544677 1001 86380 86390 1
544691 99544691 1001 86380 86390 1
544655 99544655 1001 86380 86390 1
409039 1141 1001 63000 64797 1
506661 791 1002 44712 52462 1
400112 99400112 1001 86380 86390 1
400115 99400115 1001 86380 86390 1
400196 99400196 1001 86380 86390 1
400247 99400247 1001 86380 86390 1
400310 99400310 1001 86380 86390 1
400275 99400275 1001 86380 86390 1
400486 99400486 1001 86380 86390 1
400564 99400564 1001 86380 86390 1
400663 99400663 1001 86380 86390 1
400819 99400819 1001 86380 86390 1
400938 99400938 1001 86380 86390 1
400981 99400981 1001 86380 86390 1
400964 99400964 1001 86380 86390 1
401219 99401219 1001 86380 86390 1
401354 99401354 1001 86380 86390 1
401355 99401355 1001 86380 86390 1
401342 99401342 1001 86380 86390 1
401544 99401544 1001 86380 86390 1
401628 99401628 1001 86380 86390 1
401968 99401968 1001 86380 86390 1
402134 99402134 1001 86380 86390 1
402419 99402419 1001 86380 86390 1
402446 99402446 1001 86380 86390 1
402392 99402392 1001 86380 86390 1
402380 99402380 1001 86380 86390 1
402572 99402572 1001 86380 86390 1
402877 99402877 1001 86380 86390 1
402805 99402805 1001 86380 86390 1
402817 99402817 1001 86380 86390 1
403093 99403093 1001 86380 86390 1
403269 99403269 1001 86380 86390 1
403418 99403418 1001 86380 86390 1
403490 99403490 1001 86380 86390 1
403729 99403729 1001 86380 86390 1
403714 99403714 1001 86380 86390 1
403978 99403978 1001 86380 86390 1
403981 99403981 1001 86380 86390 1
404177 99404177 1001 86380 86390 1
404404 99404404 1001 86380 86390 1
404551 99404551 1001 86380 86390 1
404710 99404710 1001 86380 86390 1
404871 99404871 1001 86380 86390 1
404847 99404847 1001 86380 86390 1
404905 99404905 1001 86380 86390 1
404970 99404970 1001 86380 86390 1
405105 99405105 1001 86380 86390 1
405132 99405132 1001 86380 86390 1
405152 99405152 1001 86380 86390 1
405261 99405261 1001 86380 86390 1
405309 99405309 1001 86380 86390 1
405240 99405240 1001 86380 86390 1
405461 99405461 1001 86380 86390 1
405567 99405567 1001 86380 86390 1
405641 99405641 1001 86380 86390 1
405721 99405721 1001 86380 86390 1
405925 99405925 1001 86380 86390 1
405902 99405902 1001 86380 86390 1
406139 99406139 1001 86380 86390 1
406229 99406229 1001 86380 86390 1
406235 99406235 1001 86380 86390 1
406313 99406313 1001 86380 86390 1
406363 99406363 1001 86380 86390 1
406571 99406571 1001 86380 86390 1
406500 99406500 1001 86380 86390 1
407146 99407146 1001 86380 86390 1
407436 99407436 1001 86380 86390 1
407649 99407649 1001 86380 86390 1
407729 99407729 1001 86380 86390 1
407731 99407731 1001 86380 86390 1
407678 99407678 1001 86380 86390 1
407881 99407881 1001 86380 86390 1
407768 99407768 1001 86380 86390 1
408032 99408032 1001 86380 86390 1
408164 99408164 1001 86380 86390 1
408317 99408317 1001 86380 86390 1
408579 99408579 1001 86380 86390 1
408827 99408827 1001 86380 86390 1
408861 99408861 1001 86380 86390 1
408940 99408940 1001 86380 86390 1
408933 99408933 1001 86380 86390 1
409117 99409117 1001 86380 86390 1
409170 99409170 1001 86380 86390 1
409292 99409292 1001 86380 86390 1
409296 99409296 1001 86380 86390 1
409243 99409243 1001 86380 86390 1
409420 99409420 1001 86380 86390 1
409437 99409437 1001 86380 86390 1
409587 99409587 1001 86380 86390 1
409529 99409529 1001 86380 86390 1
409577 99409577 1001 86380 86390 1
409627 99409627 1001 86380 86390 1
409649 99409649 1001 86380 86390 1
409734 99409734 1001 86380 86390 1
409909 99409909 1001 86380 86390 1
410143 99410143 1001 86380 86390 1
410270 99410270 1001 86380 86390 1
410269 99410269 1001 86380 86390 1
410363 99410363 1001 86380 86390 1
410536 99410536 1001 86380 86390 1
410687 99410687 1001 86380 86390 1
410668 99410668 1001 86380 86390 1
410892 99410892 1001 86380 86390 1
410886 99410886 1001 86380 86390 1
411119 99411119 1001 86380 86390 1
411217 99411217 1001 86380 86390 1
411405 99411405 1001 86380 86390 1
411374 99411374 1001 86380 86390 1
411610 99411610 1001 86380 86390 1
411616 99411616 1001 86380 86390 1
411695 99411695 1001 86380 86390 1
411867 99411867 1001 86380 86390 1
412036 99412036 1001 86380 86390 1
411965 99411965 1001 86380 86390 1
412476 99412476 1001 86380 86390 1
412480 99412480 1001 86380 86390 1
413456 99413456 1001 86380 86390 1
413326 99413326 1001 86380 86390 1
413356 99413356 1001 86380 86390 1
413490 99413490 1001 86380 86390 1
412890 99412890 1001 86380 86390 1
413109 99413109 1001 86380 86390 1
413213 99413213 1001 86380 86390 1
412666 99412666 1001 86380 86390 1
412553 99412553 1001 86380 86390 1
412557 99412557 1001 86380 86390 1
412804 99412804 1001 86380 86390 1
413768 99413768 1001 86380 86390 1
413812 99413812 1001 86380 86390 1
414930 99414930 1001 86380 86390 1
414952 99414952 1001 86380 86390 1
414841 99414841 1001 86380 86390 1
414624 99414624 1001 86380 86390 1
414562 99414562 1001 86380 86390 1
414125 99414125 1001 86380 86390 1
414463 99414463 1001 86380 86390 1
414214 99414214 1001 86380 86390 1
414218 99414218 1001 86380 86390 1
414500 99414500 1001 86380 86390 1
415452 99415452 1001 86380 86390 1
415659 99415659 1001 86380 86390 1
415325 99415325 1001 86380 86390 1
415469 99415469 1001 86380 86390 1
416799 99416799 1001 86380 86390 1
416142 99416142 1001 86380 86390 1
416511 99416511 1001 86380 86390 1
416463 99416463 1001 86380 86390 1
415787 99415787 1001 86380 86390 1
417155 99417155 1001 86380 86390 1
417277 99417277 1001 86380 86390 1
417499 99417499 1001 86380 86390 1
417597 99417597 1001 86380 86390 1
418743 99418743 1001 86380 86390 1
418751 99418751 1001 86380 86390 1
418391 99418391 1001 86380 86390 1
418251 99418251 1001 86380 86390 1
418377 99418377 1001 86380 86390 1
418342 99418342 1001 86380 86390 1
418259 99418259 1001 86380 86390 1
418427 99418427 1001 86380 86390 1
418387 99418387 1001 86380 86390 1
417666 99417666 1001 86380 86390 1
417945 99417945 1001 86380 86390 1
417911 99417911 1001 86380 86390 1
419197 99419197 1001 86380 86390 1
419150 99419150 1001 86380 86390 1
418837 99418837 1001 86380 86390 1
420194 99420194 1001 86380 86390 1
420076 99420076 1001 86380 86390 1
420309 99420309 1001 86380 86390 1
420062 99420062 1001 86380 86390 1
420268 99420268 1001 86380 86390 1
420145 99420145 1001 86380 86390 1
419678 99419678 1001 86380 86390 1
419466 99419466 1001 86380 86390 1
420768 99420768 1001 86380 86390 1
420697 99420697 1001 86380 86390 1
420661 99420661 1001 86380 86390 1
420629 99420629 1001 86380 86390 1
420827 99420827 1001 86380 86390 1
420460 99420460 1001 86380 86390 1
421814 99421814 1001 86380 86390 1
422004 99422004 1001 86380 86390 1
421721 99421721 1001 86380 86390 1
421812 99421812 1001 86380 86390 1
421662 99421662 1001 86380 86390 1
421270 99421270 1001 86380 86390 1
421319 99421319 1001 86380 86390 1
421646 99421646 1001 86380 86390 1
421325 99421325 1001 86380 86390 1
421647 99421647 1001 86380 86390 1
421334 99421334 1001 86380 86390 1
421448 99421448 1001 86380 86390 1
420990 99420990 1001 86380 86390 1
421182 99421182 1001 86380 86390 1
421041 99421041 1001 86380 86390 1
421128 99421128 1001 86380 86390 1
421021 99421021 1001 86380 86390 1
421092 99421092 1001 86380 86390 1
421230 99421230 1001 86380 86390 1
422386 99422386 1001 86380 86390 1
422172 99422172 1001 86380 86390 1
422491 99422491 1001 86380 86390 1
422395 99422395 1001 86380 86390 1
422477 99422477 1001 86380 86390 1
423486 99423486 1001 86380 86390 1
423626 99423626 1001 86380 86390 1
423651 99423651 1001 86380 86390 1
423690 99423690 1001 86380 86390 1
423387 99423387 1001 86380 86390 1
423418 99423418 1001 86380 86390 1
423535 99423535 1001 86380 86390 1
423672 99423672 1001 86380 86390 1
423005 99423005 1001 86380 86390 1
423131 99423131 1001 86380 86390 1
423282 99423282 1001 86380 86390 1
423143 99423143 1001 86380 86390 1
422723 99422723 1001 86380 86390 1
422910 99422910 1001 86380 86390 1
422608 99422608 1001 86380 86390 1
423800 99423800 1001 86380 86390 1
425050 99425050 1001 86380 86390 1
425242 99425242 1001 86380 86390 1
425070 99425070 1001 86380 86390 1
425122 99425122 1001 86380 86390 1
424592 99424592 1001 86380 86390 1
424973 99424973 1001 86380 86390 1
424919 99424919 1001 86380 86390 1
424561 99424561 1001 86380 86390 1
424532 99424532 1001 86380 86390 1
424501 99424501 1001 86380 86390 1
424518 99424518 1001 86380 86390 1
424259 99424259 1001 86380 86390 1
424177 99424177 1001 86380 86390 1
426825 99426825 1001 86380 86390 1
426942 99426942 1001 86380 86390 1
426622 99426622 1001 86380 86390 1
426368 99426368 1001 86380 86390 1
425842 99425842 1001 86380 86390 1
425900 99425900 1001 86380 86390 1
425952 99425952 1001 86380 86390 1
426210 99426210 1001 86380 86390 1
425937 99425937 1001 86380 86390 1
427388 99427388 1001 86380 86390 1
427174 99427174 1001 86380 86390 1
427334 99427334 1001 86380 86390 1
427446 99427446 1001 86380 86390 1
427159 99427159 1001 86380 86390 1
427998 99427998 1001 86380 86390 1
427924 99427924 1001 86380 86390 1
428081 99428081 1001 86380 86390 1
427777 99427777 1001 86380 86390 1
427880 99427880 1001 86380 86390 1
427905 99427905 1001 86380 86390 1
427723 99427723 1001 86380 86390 1
429040 99429040 1001 86380 86390 1
430021 99430021 1001 86380 86390 1
430338 99430338 1001 86380 86390 1
430106 99430106 1001 86380 86390 1
430199 99430199 1001 86380 86390 1
430337 99430337 1001 86380 86390 1
429761 99429761 1001 86380 86390 1
429682 99429682 1001 86380 86390 1
429444 99429444 1001 86380 86390 1
429530 99429530 1001 86380 86390 1
430627 99430627 1001 86380 86390 1
431860 99431860 1001 86380 86390 1
431750 99431750 1001 86380 86390 1
431842 99431842 1001 86380 86390 1
431807 99431807 1001 86380 86390 1
431413 99431413 1001 86380 86390 1
431066 99431066 1001 86380 86390 1
430950 99430950 1001 86380 86390 1
431249 99431249 1001 86380 86390 1
432123 99432123 1001 86380 86390 1
432356 99432356 1001 86380 86390 1
432130 99432130 1001 86380 86390 1
432067 99432067 1001 86380 86390 1
432260 99432260 1001 86380 86390 1
432167 99432167 1001 86380 86390 1
433635 99433635 1001 86380 86390 1
433467 99433467 1001 86380 86390 1
433535 99433535 1001 86380 86390 1
433562 99433562 1001 86380 86390 1
433357 99433357 1001 86380 86390 1
433483 99433483 1001 86380 86390 1
433650 99433650 1001 86380 86390 1
433071 99433071 1001 86380 86390 1
432908 99432908 1001 86380 86390 1
432977 99432977 1001 86380 86390 1
433034 99433034 1001 86380 86390 1
433060 99433060 1001 86380 86390 1
433043 99433043 1001 86380 86390 1
433065 99433065 1001 86380 86390 1
432664 99432664 1001 86380 86390 1
432871 99432871 1001 86380 86390 1
432604 99432604 1001 86380 86390 1
433752 99433752 1001 86380 86390 1
434108 99434108 1001 86380 86390 1
435077 99435077 1001 86380 86390 1
435433 99435433 1001 86380 86390 1
435367 99435367 1001 86380 86390 1
435386 99435386 1001 86380 86390 1
435326 99435326 1001 86380 86390 1
435071 99435071 1001 86380 86390 1
435174 99435174 1001 86380 86390 1
434739 99434739 1001 86380 86390 1
434945 99434945 1001 86380 86390 1
434631 99434631 1001 86380 86390 1
434495 99434495 1001 86380 86390 1
435454 99435454 1001 86380 86390 1
435680 99435680 1001 86380 86390 1
435611 99435611 1001 86380 86390 1
435506 99435506 1001 86380 86390 1
436806 99436806 1001 86380 86390 1
437130 99437130 1001 86380 86390 1
436970 99436970 1001 86380 86390 1
436822 99436822 1001 86380 86390 1
437002 99437002 1001 86380 86390 1
436517 99436517 1001 86380 86390 1
436683 99436683 1001 86380 86390 1
436539 99436539 1001 86380 86390 1
436093 99436093 1001 86380 86390 1
436246 99436246 1001 86380 86390 1
436090 99436090 1001 86380 86390 1
300042 99300042 1001 86380 86390 1
437345 99437345 1001 86380 86390 1
300091 99300091 1001 86380 86390 1
300666 99300666 1001 86380 86390 1
300434 99300434 1001 86380 86390 1
300208 99300208 1001 86380 86390 1
300797 99300797 1001 86380 86390 1
300875 99300875 1001 86380 86390 1
300890 99300890 1001 86380 86390 1
300880 99300880 1001 86380 86390 1
301401 99301401 1001 86380 86390 1
301479 99301479 1001 86380 86390 1
301391 99301391 1001 86380 86390 1
301306 99301306 1001 86380 86390 1
301103 99301103 1001 86380 86390 1
301027 99301027 1001 86380 86390 1
300993 99300993 1001 86380 86390 1
301034 99301034 1001 86380 86390 1
301073 99301073 1001 86380 86390 1
300971 99300971 1001 86380 86390 1
301075 99301075 1001 86380 86390 1
301750 99301750 1001 86380 86390 1
302326 99302326 1001 86380 86390 1
302367 99302367 1001 86380 86390 1
301996 99301996 1001 86380 86390 1
301984 99301984 1001 86380 86390 1
302050 99302050 1001 86380 86390 1
302077 99302077 1001 86380 86390 1
301931 99301931 1001 86380 86390 1
301768 99301768 1001 86380 86390 1
301938 99301938 1001 86380 86390 1
302521 99302521 1001 86380 86390 1
302395 99302395 1001 86380 86390 1
303175 99303175 1001 86380 86390 1
302890 99302890 1001 86380 86390 1
302878 99302878 1001 86380 86390 1
302982 99302982 1001 86380 86390 1
302907 99302907 1001 86380 86390 1
302856 99302856 1001 86380 86390 1
302999 99302999 1001 86380 86390 1
302607 99302607 1001 86380 86390 1
303217 99303217 1001 86380 86390 1
303322 99303322 1001 86380 86390 1
303261 99303261 1001 86380 86390 1
303262 99303262 1001 86380 86390 1
303302 99303302 1001 86380 86390 1
303341 99303341 1001 86380 86390 1
303211 99303211 1001 86380 86390 1
303281 99303281 1001 86380 86390 1
303936 99303936 1001 86380 86390 1
303863 99303863 1001 86380 86390 1
303864 99303864 1001 86380 86390 1
303724 99303724 1001 86380 86390 1
303687 99303687 1001 86380 86390 1
303774 99303774 1001 86380 86390 1
303533 99303533 1001 86380 86390 1
303564 99303564 1001 86380 86390 1
304153 99304153 1001 86380 86390 1
304117 99304117 1001 86380 86390 1
304053 99304053 1001 86380 86390 1
304145 99304145 1001 86380 86390 1
304185 99304185 1001 86380 86390 1
304774 99304774 1001 86380 86390 1
304550 99304550 1001 86380 86390 1
304617 99304617 1001 86380 86390 1
304579 99304579 1001 86380 86390 1
304452 99304452 1001 86380 86390 1
304277 99304277 1001 86380 86390 1
304290 99304290 1001 86380 86390 1
304336 99304336 1001 86380 86390 1
304428 99304428 1001 86380 86390 1
304275 99304275 1001 86380 86390 1
304239 99304239 1001 86380 86390 1
305015 99305015 1001 86380 86390 1
304912 99304912 1001 86380 86390 1
304875 99304875 1001 86380 86390 1
304890 99304890 1001 86380 86390 1
305008 99305008 1001 86380 86390 1
305021 99305021 1001 86380 86390 1
304880 99304880 1001 86380 86390 1
305597 99305597 1001 86380 86390 1
305549 99305549 1001 86380 86390 1
305513 99305513 1001 86380 86390 1
305552 99305552 1001 86380 86390 1
305502 99305502 1001 86380 86390 1
305679 99305679 1001 86380 86390 1
305582 99305582 1001 86380 86390 1
305443 99305443 1001 86380 86390 1
305392 99305392 1001 86380 86390 1
305408 99305408 1001 86380 86390 1
305361 99305361 1001 86380 86390 1
305123 99305123 1001 86380 86390 1
305245 99305245 1001 86380 86390 1
500070 99500070 1001 86380 86390 1
500812 99500812 1001 86380 86390 1
500790 99500790 1001 86380 86390 1
500745 99500745 1001 86380 86390 1
500668 99500668 1001 86380 86390 1
500804 99500804 1001 86380 86390 1
500444 99500444 1001 86380 86390 1
500197 99500197 1001 86380 86390 1
500341 99500341 1001 86380 86390 1
500381 99500381 1001 86380 86390 1
500320 99500320 1001 86380 86390 1
500902 99500902 1001 86380 86390 1
500834 99500834 1001 86380 86390 1
500913 99500913 1001 86380 86390 1
501538 99501538 1001 86380 86390 1
501461 99501461 1001 86380 86390 1
501591 99501591 1001 86380 86390 1
501610 99501610 1001 86380 86390 1
501449 99501449 1001 86380 86390 1
501529 99501529 1001 86380 86390 1
501558 99501558 1001 86380 86390 1
501584 99501584 1001 86380 86390 1
501597 99501597 1001 86380 86390 1
501494 99501494 1001 86380 86390 1
501306 99501306 1001 86380 86390 1
501244 99501244 1001 86380 86390 1
501096 99501096 1001 86380 86390 1
501148 99501148 1001 86380 86390 1
501766 99501766 1001 86380 86390 1
501834 99501834 1001 86380 86390 1
501705 99501705 1001 86380 86390 1
501708 99501708 1001 86380 86390 1
502311 99502311 1001 86380 86390 1
502299 99502299 1001 86380 86390 1
502352 99502352 1001 86380 86390 1
502434 99502434 1001 86380 86390 1
502384 99502384 1001 86380 86390 1
502346 99502346 1001 86380 86390 1
502282 99502282 1001 86380 86390 1
502237 99502237 1001 86380 86390 1
502226 99502226 1001 86380 86390 1
502219 99502219 1001 86380 86390 1
502002 99502002 1001 86380 86390 1
501873 99501873 1001 86380 86390 1
501919 99501919 1001 86380 86390 1
502657 99502657 1001 86380 86390 1
502516 99502516 1001 86380 86390 1
502511 99502511 1001 86380 86390 1
503230 99503230 1001 86380 86390 1
503271 99503271 1001 86380 86390 1
502949 99502949 1001 86380 86390 1
502736 99502736 1001 86380 86390 1
502708 99502708 1001 86380 86390 1
502825 99502825 1001 86380 86390 1
503302 99503302 1001 86380 86390 1
503393 99503393 1001 86380 86390 1
503449 99503449 1001 86380 86390 1
503361 99503361 1001 86380 86390 1
503482 99503482 1001 86380 86390 1
503954 99503954 1001 86380 86390 1
504078 99504078 1001 86380 86390 1
504040 99504040 1001 86380 86390 1
503849 99503849 1001 86380 86390 1
503906 99503906 1001 86380 86390 1
503712 99503712 1001 86380 86390 1
503729 99503729 1001 86380 86390 1
503577 99503577 1001 86380 86390 1
503540 99503540 1001 86380 86390 1
504300 99504300 1001 86380 86390 1
504279 99504279 1001 86380 86390 1
504218 99504218 1001 86380 86390 1
504809 99504809 1001 86380 86390 1
504547 99504547 1001 86380 86390 1
504561 99504561 1001 86380 86390 1
504994 99504994 1001 86380 86390 1
505091 99505091 1001 86380 86390 1
505143 99505143 1001 86380 86390 1
505694 99505694 1001 86380 86390 1
505736 99505736 1001 86380 86390 1
505583 99505583 1001 86380 86390 1
505614 99505614 1001 86380 86390 1
505528 99505528 1001 86380 86390 1
505453 99505453 1001 86380 86390 1
505480 99505480 1001 86380 86390 1
505331 99505331 1001 86380 86390 1
505199 99505199 1001 86380 86390 1
505212 99505212 1001 86380 86390 1
505225 99505225 1001 86380 86390 1
505970 99505970 1001 86380 86390 1
505948 99505948 1001 86380 86390 1
506596 99506596 1001 86380 86390 1
506562 99506562 1001 86380 86390 1
506433 99506433 1001 86380 86390 1
506501 99506501 1001 86380 86390 1
506450 99506450 1001 86380 86390 1
506503 99506503 1001 86380 86390 1
506427 99506427 1001 86380 86390 1
506316 99506316 1001 86380 86390 1
506215 99506215 1001 86380 86390 1
506351 99506351 1001 86380 86390 1
506040 99506040 1001 86380 86390 1
506066 99506066 1001 86380 86390 1
506095 99506095 1001 86380 86390 1
506057 99506057 1001 86380 86390 1
506635 99506635 1001 86380 86390 1
506754 99506754 1001 86380 86390 1
506787 99506787 1001 86380 86390 1
507278 99507278 1001 86380 86390 1
507241 99507241 1001 86380 86390 1
507031 99507031 1001 86380 86390 1
506933 99506933 1001 86380 86390 1
506846 99506846 1001 86380 86390 1
506834 99506834 1001 86380 86390 1
506964 99506964 1001 86380 86390 1
507007 99507007 1001 86380 86390 1
507562 99507562 1001 86380 86390 1
507560 99507560 1001 86380 86390 1
508175 99508175 1001 86380 86390 1
508115 99508115 1001 86380 86390 1
508195 99508195 1001 86380 86390 1
508032 99508032 1001 86380 86390 1
507905 99507905 1001 86380 86390 1
507880 99507880 1001 86380 86390 1
508010 99508010 1001 86380 86390 1
507854 99507854 1001 86380 86390 1
507827 99507827 1001 86380 86390 1
507685 99507685 1001 86380 86390 1
508276 99508276 1001 86380 86390 1
508395 99508395 1001 86380 86390 1
508951 99508951 1001 86380 86390 1
508906 99508906 1001 86380 86390 1
508727 99508727 1001 86380 86390 1
508780 99508780 1001 86380 86390 1
508846 99508846 1001 86380 86390 1
508835 99508835 1001 86380 86390 1
508790 99508790 1001 86380 86390 1
508635 99508635 1001 86380 86390 1
508661 99508661 1001 86380 86390 1
508508 99508508 1001 86380 86390 1
508626 99508626 1001 86380 86390 1
508543 99508543 1001 86380 86390 1
509086 99509086 1001 86380 86390 1
509126 99509126 1001 86380 86390 1
509197 99509197 1001 86380 86390 1
509863 99509863 1001 86380 86390 1
509735 99509735 1001 86380 86390 1
509815 99509815 1001 86380 86390 1
509617 99509617 1001 86380 86390 1
509611 99509611 1001 86380 86390 1
509590 99509590 1001 86380 86390 1
509513 99509513 1001 86380 86390 1
509345 99509345 1001 86380 86390 1
509347 99509347 1001 86380 86390 1
509392 99509392 1001 86380 86390 1
510054 99510054 1001 86380 86390 1
510085 99510085 1001 86380 86390 1
510064 99510064 1001 86380 86390 1
510013 99510013 1001 86380 86390 1
510577 99510577 1001 86380 86390 1
510686 99510686 1001 86380 86390 1
510464 99510464 1001 86380 86390 1
510519 99510519 1001 86380 86390 1
510263 99510263 1001 86380 86390 1
510289 99510289 1001 86380 86390 1
510238 99510238 1001 86380 86390 1
510151 99510151 1001 86380 86390 1
510308 99510308 1001 86380 86390 1
510743 99510743 1001 86380 86390 1
510837 99510837 1001 86380 86390 1
510876 99510876 1001 86380 86390 1
511439 99511439 1001 86380 86390 1
511388 99511388 1001 86380 86390 1
511415 99511415 1001 86380 86390 1
511302 99511302 1001 86380 86390 1
511189 99511189 1001 86380 86390 1
511028 99511028 1001 86380 86390 1
511005 99511005 1001 86380 86390 1
511071 99511071 1001 86380 86390 1
511590 99511590 1001 86380 86390 1
511606 99511606 1001 86380 86390 1
512176 99512176 1001 86380 86390 1
512357 99512357 1001 86380 86390 1
512198 99512198 1001 86380 86390 1
512079 99512079 1001 86380 86390 1
511811 99511811 1001 86380 86390 1
511764 99511764 1001 86380 86390 1
511894 99511894 1001 86380 86390 1
512572 99512572 1001 86380 86390 1
512393 99512393 1001 86380 86390 1
513072 99513072 1001 86380 86390 1
513009 99513009 1001 86380 86390 1
512821 99512821 1001 86380 86390 1
512898 99512898 1001 86380 86390 1
512927 99512927 1001 86380 86390 1
512850 99512850 1001 86380 86390 1
512945 99512945 1001 86380 86390 1
512843 99512843 1001 86380 86390 1
512792 99512792 1001 86380 86390 1
513332 99513332 1001 86380 86390 1
513269 99513269 1001 86380 86390 1
513336 99513336 1001 86380 86390 1
513291 99513291 1001 86380 86390 1
513357 99513357 1001 86380 86390 1
514001 99514001 1001 86380 86390 1
513868 99513868 1001 86380 86390 1
513972 99513972 1001 86380 86390 1
513988 99513988 1001 86380 86390 1
513863 99513863 1001 86380 86390 1
513742 99513742 1001 86380 86390 1
513809 99513809 1001 86380 86390 1
513440 99513440 1001 86380 86390 1
513533 99513533 1001 86380 86390 1
513432 99513432 1001 86380 86390 1
514080 99514080 1001 86380 86390 1
514101 99514101 1001 86380 86390 1
514196 99514196 1001 86380 86390 1
514838 99514838 1001 86380 86390 1
514776 99514776 1001 86380 86390 1
514673 99514673 1001 86380 86390 1
514475 99514475 1001 86380 86390 1
514450 99514450 1001 86380 86390 1
514464 99514464 1001 86380 86390 1
514478 99514478 1001 86380 86390 1
514507 99514507 1001 86380 86390 1
514406 99514406 1001 86380 86390 1
514291 99514291 1001 86380 86390 1
514383 99514383 1001 86380 86390 1
514268 99514268 1001 86380 86390 1
514411 99514411 1001 86380 86390 1
514978 99514978 1001 86380 86390 1
514970 99514970 1001 86380 86390 1
515499 99515499 1001 86380 86390 1
515629 99515629 1001 86380 86390 1
515674 99515674 1001 86380 86390 1
515514 99515514 1001 86380 86390 1
515567 99515567 1001 86380 86390 1
515369 99515369 1001 86380 86390 1
515292 99515292 1001 86380 86390 1
515370 99515370 1001 86380 86390 1
515067 99515067 1001 86380 86390 1
515068 99515068 1001 86380 86390 1
515251 99515251 1001 86380 86390 1
515266 99515266 1001 86380 86390 1
515825 99515825 1001 86380 86390 1
515841 99515841 1001 86380 86390 1
515880 99515880 1001 86380 86390 1
515752 99515752 1001 86380 86390 1
516330 99516330 1001 86380 86390 1
516384 99516384 1001 86380 86390 1
516491 99516491 1001 86380 86390 1
516116 99516116 1001 86380 86390 1
516286 99516286 1001 86380 86390 1
516248 99516248 1001 86380 86390 1
516047 99516047 1001 86380 86390 1
515972 99515972 1001 86380 86390 1
515951 99515951 1001 86380 86390 1
515991 99515991 1001 86380 86390 1
516690 99516690 1001 86380 86390 1
516709 99516709 1001 86380 86390 1
516557 99516557 1001 86380 86390 1
517268 99517268 1001 86380 86390 1
517243 99517243 1001 86380 86390 1
516954 99516954 1001 86380 86390 1
517086 99517086 1001 86380 86390 1
517099 99517099 1001 86380 86390 1
517064 99517064 1001 86380 86390 1
516805 99516805 1001 86380 86390 1
516767 99516767 1001 86380 86390 1
516903 99516903 1001 86380 86390 1
516918 99516918 1001 86380 86390 1
517515 99517515 1001 86380 86390 1
517464 99517464 1001 86380 86390 1
517362 99517362 1001 86380 86390 1
517414 99517414 1001 86380 86390 1
517132 99517132 1001 86380 86390 1
517351 99517351 1001 86380 86390 1
517393 99517393 1001 86380 86390 1
518112 99518112 1001 86380 86390 1
518131 99518131 1001 86380 86390 1
518011 99518011 1001 86380 86390 1
518040 99518040 1001 86380 86390 1
517753 99517753 1001 86380 86390 1
517914 99517914 1001 86380 86390 1
517863 99517863 1001 86380 86390 1
517608 99517608 1001 86380 86390 1
517602 99517602 1001 86380 86390 1
518198 99518198 1001 86380 86390 1
518289 99518289 1001 86380 86390 1
518199 99518199 1001 86380 86390 1
518359 99518359 1001 86380 86390 1
518248 99518248 1001 86380 86390 1
518821 99518821 1001 86380 86390 1
518873 99518873 1001 86380 86390 1
518962 99518962 1001 86380 86390 1
518982 99518982 1001 86380 86390 1
518647 99518647 1001 86380 86390 1
518752 99518752 1001 86380 86390 1
518702 99518702 1001 86380 86390 1
518717 99518717 1001 86380 86390 1
518475 99518475 1001 86380 86390 1
518545 99518545 1001 86380 86390 1
518483 99518483 1001 86380 86390 1
519054 99519054 1001 86380 86390 1
519098 99519098 1001 86380 86390 1
519712 99519712 1001 86380 86390 1
519782 99519782 1001 86380 86390 1
519533 99519533 1001 86380 86390 1
519457 99519457 1001 86380 86390 1
519509 99519509 1001 86380 86390 1
519471 99519471 1001 86380 86390 1
519207 99519207 1001 86380 86390 1
519299 99519299 1001 86380 86390 1
519290 99519290 1001 86380 86390 1
519294 99519294 1001 86380 86390 1
519870 99519870 1001 86380 86390 1
519883 99519883 1001 86380 86390 1
519976 99519976 1001 86380 86390 1
520490 99520490 1001 86380 86390 1
520617 99520617 1001 86380 86390 1
520497 99520497 1001 86380 86390 1
520536 99520536 1001 86380 86390 1
520340 99520340 1001 86380 86390 1
520343 99520343 1001 86380 86390 1
520434 99520434 1001 86380 86390 1
520166 99520166 1001 86380 86390 1
520220 99520220 1001 86380 86390 1
520069 99520069 1001 86380 86390 1
520833 99520833 1001 86380 86390 1
520725 99520725 1001 86380 86390 1
520714 99520714 1001 86380 86390 1
521433 99521433 1001 86380 86390 1
521397 99521397 1001 86380 86390 1
521271 99521271 1001 86380 86390 1
521145 99521145 1001 86380 86390 1
521161 99521161 1001 86380 86390 1
521256 99521256 1001 86380 86390 1
520936 99520936 1001 86380 86390 1
521003 99521003 1001 86380 86390 1
520848 99520848 1001 86380 86390 1
520861 99520861 1001 86380 86390 1
520902 99520902 1001 86380 86390 1
520947 99520947 1001 86380 86390 1
521645 99521645 1001 86380 86390 1
521607 99521607 1001 86380 86390 1
521656 99521656 1001 86380 86390 1
521579 99521579 1001 86380 86390 1
522094 99522094 1001 86380 86390 1
522087 99522087 1001 86380 86390 1
521925 99521925 1001 86380 86390 1
521887 99521887 1001 86380 86390 1
522018 99522018 1001 86380 86390 1
521993 99521993 1001 86380 86390 1
521702 99521702 1001 86380 86390 1
521800 99521800 1001 86380 86390 1
522330 99522330 1001 86380 86390 1
522481 99522481 1001 86380 86390 1
523062 99523062 1001 86380 86390 1
523015 99523015 1001 86380 86390 1
523041 99523041 1001 86380 86390 1
522902 99522902 1001 86380 86390 1
522897 99522897 1001 86380 86390 1
522860 99522860 1001 86380 86390 1
522642 99522642 1001 86380 86390 1
522635 99522635 1001 86380 86390 1
522676 99522676 1001 86380 86390 1
523310 99523310 1001 86380 86390 1
523182 99523182 1001 86380 86390 1
523171 99523171 1001 86380 86390 1
523294 99523294 1001 86380 86390 1
523139 99523139 1001 86380 86390 1
523794 99523794 1001 86380 86390 1
523787 99523787 1001 86380 86390 1
523852 99523852 1001 86380 86390 1
523602 99523602 1001 86380 86390 1
523708 99523708 1001 86380 86390 1
523646 99523646 1001 86380 86390 1
523482 99523482 1001 86380 86390 1
523393 99523393 1001 86380 86390 1
523433 99523433 1001 86380 86390 1
523526 99523526 1001 86380 86390 1
523488 99523488 1001 86380 86390 1
524071 99524071 1001 86380 86390 1
524065 99524065 1001 86380 86390 1
524095 99524095 1001 86380 86390 1
524109 99524109 1001 86380 86390 1
524728 99524728 1001 86380 86390 1
524759 99524759 1001 86380 86390 1
524640 99524640 1001 86380 86390 1
524432 99524432 1001 86380 86390 1
524166 99524166 1001 86380 86390 1
524312 99524312 1001 86380 86390 1
524300 99524300 1001 86380 86390 1
524275 99524275 1001 86380 86390 1
524820 99524820 1001 86380 86390 1
524900 99524900 1001 86380 86390 1
524825 99524825 1001 86380 86390 1
524880 99524880 1001 86380 86390 1
525560 99525560 1001 86380 86390 1
525548 99525548 1001 86380 86390 1
525397 99525397 1001 86380 86390 1
525526 99525526 1001 86380 86390 1
525585 99525585 1001 86380 86390 1
525493 99525493 1001 86380 86390 1
525278 99525278 1001 86380 86390 1
525317 99525317 1001 86380 86390 1
525297 99525297 1001 86380 86390 1
525221 99525221 1001 86380 86390 1
525054 99525054 1001 86380 86390 1
525099 99525099 1001 86380 86390 1
525153 99525153 1001 86380 86390 1
525143 99525143 1001 86380 86390 1
525713 99525713 1001 86380 86390 1
525780 99525780 1001 86380 86390 1
525651 99525651 1001 86380 86390 1
525668 99525668 1001 86380 86390 1
525772 99525772 1001 86380 86390 1
525643 99525643 1001 86380 86390 1
526295 99526295 1001 86380 86390 1
526237 99526237 1001 86380 86390 1
526206 99526206 1001 86380 86390 1
525863 99525863 1001 86380 86390 1
526505 99526505 1001 86380 86390 1
527200 99527200 1001 86380 86390 1
527177 99527177 1001 86380 86390 1
527170 99527170 1001 86380 86390 1
527197 99527197 1001 86380 86390 1
527081 99527081 1001 86380 86390 1
526979 99526979 1001 86380 86390 1
526999 99526999 1001 86380 86390 1
526974 99526974 1001 86380 86390 1
526899 99526899 1001 86380 86390 1
526938 99526938 1001 86380 86390 1
527043 99527043 1001 86380 86390 1
526848 99526848 1001 86380 86390 1
526732 99526732 1001 86380 86390 1
526817 99526817 1001 86380 86390 1
526740 99526740 1001 86380 86390 1
526818 99526818 1001 86380 86390 1
526717 99526717 1001 86380 86390 1
526679 99526679 1001 86380 86390 1
527286 99527286 1001 86380 86390 1
527443 99527443 1001 86380 86390 1
527321 99527321 1001 86380 86390 1
527361 99527361 1001 86380 86390 1
527876 99527876 1001 86380 86390 1
527694 99527694 1001 86380 86390 1
527746 99527746 1001 86380 86390 1
527721 99527721 1001 86380 86390 1
527562 99527562 1001 86380 86390 1
527627 99527627 1001 86380 86390 1
527473 99527473 1001 86380 86390 1
528129 99528129 1001 86380 86390 1
528238 99528238 1001 86380 86390 1
528122 99528122 1001 86380 86390 1
528174 99528174 1001 86380 86390 1
528239 99528239 1001 86380 86390 1
528900 99528900 1001 86380 86390 1
528878 99528878 1001 86380 86390 1
528605 99528605 1001 86380 86390 1
528505 99528505 1001 86380 86390 1
528524 99528524 1001 86380 86390 1
528347 99528347 1001 86380 86390 1
528362 99528362 1001 86380 86390 1
528454 99528454 1001 86380 86390 1
528455 99528455 1001 86380 86390 1
528369 99528369 1001 86380 86390 1
528990 99528990 1001 86380 86390 1
529547 99529547 1001 86380 86390 1
529694 99529694 1001 86380 86390 1
529552 99529552 1001 86380 86390 1
529471 99529471 1001 86380 86390 1
529513 99529513 1001 86380 86390 1
529479 99529479 1001 86380 86390 1
529428 99529428 1001 86380 86390 1
529303 99529303 1001 86380 86390 1
529189 99529189 1001 86380 86390 1
529192 99529192 1001 86380 86390 1
529739 99529739 1001 86380 86390 1
529911 99529911 1001 86380 86390 1
529757 99529757 1001 86380 86390 1
529822 99529822 1001 86380 86390 1
529747 99529747 1001 86380 86390 1
530417 99530417 1001 86380 86390 1
530392 99530392 1001 86380 86390 1
530357 99530357 1001 86380 86390 1
530395 99530395 1001 86380 86390 1
530544 99530544 1001 86380 86390 1
530260 99530260 1001 86380 86390 1
530161 99530161 1001 86380 86390 1
530240 99530240 1001 86380 86390 1
530216 99530216 1001 86380 86390 1
529978 99529978 1001 86380 86390 1
529969 99529969 1001 86380 86390 1
531179 99531179 1001 86380 86390 1
531260 99531260 1001 86380 86390 1
531371 99531371 1001 86380 86390 1
531341 99531341 1001 86380 86390 1
531150 99531150 1001 86380 86390 1
531073 99531073 1001 86380 86390 1
531076 99531076 1001 86380 86390 1
531090 99531090 1001 86380 86390 1
531000 99531000 1001 86380 86390 1
530933 99530933 1001 86380 86390 1
530835 99530835 1001 86380 86390 1
531426 99531426 1001 86380 86390 1
532045 99532045 1001 86380 86390 1
532149 99532149 1001 86380 86390 1
532202 99532202 1001 86380 86390 1
531937 99531937 1001 86380 86390 1
531926 99531926 1001 86380 86390 1
531879 99531879 1001 86380 86390 1
531931 99531931 1001 86380 86390 1
531960 99531960 1001 86380 86390 1
531587 99531587 1001 86380 86390 1
531731 99531731 1001 86380 86390 1
531590 99531590 1001 86380 86390 1
531684 99531684 1001 86380 86390 1
531765 99531765 1001 86380 86390 1
532258 99532258 1001 86380 86390 1
532403 99532403 1001 86380 86390 1
532357 99532357 1001 86380 86390 1
532715 99532715 1001 86380 86390 1
532819 99532819 1001 86380 86390 1
532722 99532722 1001 86380 86390 1
532480 99532480 1001 86380 86390 1
532558 99532558 1001 86380 86390 1
532469 99532469 1001 86380 86390 1
532547 99532547 1001 86380 86390 1
532458 99532458 1001 86380 86390 1
533098 99533098 1001 86380 86390 1
533196 99533196 1001 86380 86390 1
533770 99533770 1001 86380 86390 1
533747 99533747 1001 86380 86390 1
533553 99533553 1001 86380 86390 1
533529 99533529 1001 86380 86390 1
533568 99533568 1001 86380 86390 1
533492 99533492 1001 86380 86390 1
533531 99533531 1001 86380 86390 1
533585 99533585 1001 86380 86390 1
533432 99533432 1001 86380 86390 1
533307 99533307 1001 86380 86390 1
533309 99533309 1001 86380 86390 1
533274 99533274 1001 86380 86390 1
534001 99534001 1001 86380 86390 1
534557 99534557 1001 86380 86390 1
534379 99534379 1001 86380 86390 1
534420 99534420 1001 86380 86390 1
534107 99534107 1001 86380 86390 1
534267 99534267 1001 86380 86390 1
534877 99534877 1001 86380 86390 1
534855 99534855 1001 86380 86390 1
534706 99534706 1001 86380 86390 1
535410 99535410 1001 86380 86390 1
535505 99535505 1001 86380 86390 1
535222 99535222 1001 86380 86390 1
535211 99535211 1001 86380 86390 1
535022 99535022 1001 86380 86390 1
535048 99535048 1001 86380 86390 1
535573 99535573 1001 86380 86390 1
535704 99535704 1001 86380 86390 1
535550 99535550 1001 86380 86390 1
535693 99535693 1001 86380 86390 1
535511 99535511 1001 86380 86390 1
535577 99535577 1001 86380 86390 1
535629 99535629 1001 86380 86390 1
535581 99535581 1001 86380 86390 1
535570 99535570 1001 86380 86390 1
535990 99535990 1001 86380 86390 1
535925 99535925 1001 86380 86390 1
536056 99536056 1001 86380 86390 1
536020 99536020 1001 86380 86390 1
535820 99535820 1001 86380 86390 1
535913 99535913 1001 86380 86390 1
535849 99535849 1001 86380 86390 1
535760 99535760 1001 86380 86390 1
535765 99535765 1001 86380 86390 1
535857 99535857 1001 86380 86390 1
536453 99536453 1001 86380 86390 1
536454 99536454 1001 86380 86390 1
536484 99536484 1001 86380 86390 1
537089 99537089 1001 86380 86390 1
536999 99536999 1001 86380 86390 1
537103 99537103 1001 86380 86390 1
536988 99536988 1001 86380 86390 1
537091 99537091 1001 86380 86390 1
536981 99536981 1001 86380 86390 1
536815 99536815 1001 86380 86390 1
536855 99536855 1001 86380 86390 1
536868 99536868 1001 86380 86390 1
536830 99536830 1001 86380 86390 1
536598 99536598 1001 86380 86390 1
536586 99536586 1001 86380 86390 1
536599 99536599 1001 86380 86390 1
537354 99537354 1001 86380 86390 1
537316 99537316 1001 86380 86390 1
537329 99537329 1001 86380 86390 1
537239 99537239 1001 86380 86390 1
537165 99537165 1001 86380 86390 1
537309 99537309 1001 86380 86390 1
537314 99537314 1001 86380 86390 1
537975 99537975 1001 86380 86390 1
537595 99537595 1001 86380 86390 1
537610 99537610 1001 86380 86390 1
537425 99537425 1001 86380 86390 1
537534 99537534 1001 86380 86390 1
538165 99538165 1001 86380 86390 1
538101 99538101 1001 86380 86390 1
538122 99538122 1001 86380 86390 1
538637 99538637 1001 86380 86390 1
538616 99538616 1001 86380 86390 1
538609 99538609 1001 86380 86390 1
538463 99538463 1001 86380 86390 1
538223 99538223 1001 86380 86390 1
538263 99538263 1001 86380 86390 1
538360 99538360 1001 86380 86390 1
538841 99538841 1001 86380 86390 1
538960 99538960 1001 86380 86390 1
538974 99538974 1001 86380 86390 1
538992 99538992 1001 86380 86390 1
539454 99539454 1001 86380 86390 1
539511 99539511 1001 86380 86390 1
539282 99539282 1001 86380 86390 1
539287 99539287 1001 86380 86390 1
539352 99539352 1001 86380 86390 1
539417 99539417 1001 86380 86390 1
539068 99539068 1001 86380 86390 1
539173 99539173 1001 86380 86390 1
539690 99539690 1001 86380 86390 1
539759 99539759 1001 86380 86390 1
539684 99539684 1001 86380 86390 1
540274 99540274 1001 86380 86390 1
540354 99540354 1001 86380 86390 1
540356 99540356 1001 86380 86390 1
540297 99540297 1001 86380 86390 1
540133 99540133 1001 86380 86390 1
540108 99540108 1001 86380 86390 1
540147 99540147 1001 86380 86390 1
540203 99540203 1001 86380 86390 1
540195 99540195 1001 86380 86390 1
539849 99539849 1001 86380 86390 1
540034 99540034 1001 86380 86390 1
539970 99539970 1001 86380 86390 1
539907 99539907 1001 86380 86390 1
540582 99540582 1001 86380 86390 1
540468 99540468 1001 86380 86390 1
540499 99540499 1001 86380 86390 1
540578 99540578 1001 86380 86390 1
540502 99540502 1001 86380 86390 1
540593 99540593 1001 86380 86390 1
541293 99541293 1001 86380 86390 1
541264 99541264 1001 86380 86390 1
541198 99541198 1001 86380 86390 1
541067 99541067 1001 86380 86390 1
541082 99541082 1001 86380 86390 1
541070 99541070 1001 86380 86390 1
540717 99540717 1001 86380 86390 1
540732 99540732 1001 86380 86390 1
540811 99540811 1001 86380 86390 1
541390 99541390 1001 86380 86390 1
541494 99541494 1001 86380 86390 1
542094 99542094 1001 86380 86390 1
541987 99541987 1001 86380 86390 1
542108 99542108 1001 86380 86390 1
541876 99541876 1001 86380 86390 1
541878 99541878 1001 86380 86390 1
541740 99541740 1001 86380 86390 1
541644 99541644 1001 86380 86390 1
541698 99541698 1001 86380 86390 1
542182 99542182 1001 86380 86390 1
542294 99542294 1001 86380 86390 1
542915 99542915 1001 86380 86390 1
542811 99542811 1001 86380 86390 1
542837 99542837 1001 86380 86390 1
542850 99542850 1001 86380 86390 1
542812 99542812 1001 86380 86390 1
542750 99542750 1001 86380 86390 1
542368 99542368 1001 86380 86390 1
542329 99542329 1001 86380 86390 1
542515 99542515 1001 86380 86390 1
542970 99542970 1001 86380 86390 1
543051 99543051 1001 86380 86390 1
543709 99543709 1001 86380 86390 1
543694 99543694 1001 86380 86390 1
543399 99543399 1001 86380 86390 1
543373 99543373 1001 86380 86390 1
543558 99543558 1001 86380 86390 1
543403 99543403 1001 86380 86390 1
543406 99543406 1001 86380 86390 1
543204 99543204 1001 86380 86390 1
543239 99543239 1001 86380 86390 1
543794 99543794 1001 86380 86390 1
543861 99543861 1001 86380 86390 1
543967 99543967 1001 86380 86390 1
543802 99543802 1001 86380 86390 1
543856 99543856 1001 86380 86390 1
543792 99543792 1001 86380 86390 1
544517 99544517 1001 86380 86390 1
544584 99544584 1001 86380 86390 1
544289 99544289 1001 86380 86390 1
544312 99544312 1001 86380 86390 1
544365 99544365 1001 86380 86390 1
544171 99544171 1001 86380 86390 1
544043 99544043 1001 86380 86390 1
543992 99543992 1001 86380 86390 1
544020 99544020 1001 86380 86390 1
544059 99544059 1001 86380 86390 1
544008 99544008 1001 86380 86390 1
544074 99544074 1001 86380 86390 1
544088 99544088 1001 86380 86390 1
544687 99544687 1001 86380 86390 1
544664 99544664 1001 86380 86390 1
544678 99544678 1001 86380 86390 1
544653 99544653 1001 86380 86390 1
544603 99544603 1001 86380 86390 1
404377 540 1001 76620 83999 1
408147 636 1001 55620 57177 1
501136 624 1002 59040 62393 1
512198 1012 1001 43975 44274 1
540307 596 1002 27177 31677 1
543173 829 1002 50311 62211 1
400350 99400350 1001 86380 86390 1
400405 99400405 1001 86380 86390 1
400466 99400466 1001 86380 86390 1
401022 99401022 1001 86380 86390 1
401261 99401261 1001 86380 86390 1
401200 99401200 1001 86380 86390 1
401280 99401280 1001 86380 86390 1
401883 99401883 1001 86380 86390 1
402021 99402021 1001 86380 86390 1
402066 99402066 1001 86380 86390 1
402115 99402115 1001 86380 86390 1
402145 99402145 1001 86380 86390 1
402190 99402190 1001 86380 86390 1
402210 99402210 1001 86380 86390 1
402472 99402472 1001 86380 86390 1
402394 99402394 1001 86380 86390 1
402500 99402500 1001 86380 86390 1
402526 99402526 1001 86380 86390 1
402590 99402590 1001 86380 86390 1
402666 99402666 1001 86380 86390 1
403559 99403559 1001 86380 86390 1
403907 99403907 1001 86380 86390 1
403992 99403992 1001 86380 86390 1
404107 99404107 1001 86380 86390 1
404065 99404065 1001 86380 86390 1
404206 99404206 1001 86380 86390 1
404495 99404495 1001 86380 86390 1
404684 99404684 1001 86380 86390 1
404669 99404669 1001 86380 86390 1
404821 99404821 1001 86380 86390 1
404948 99404948 1001 86380 86390 1
405242 99405242 1001 86380 86390 1
405418 99405418 1001 86380 86390 1
405835 99405835 1001 86380 86390 1
405837 99405837 1001 86380 86390 1
405873 99405873 1001 86380 86390 1
406380 99406380 1001 86380 86390 1
406396 99406396 1001 86380 86390 1
406549 99406549 1001 86380 86390 1
406650 99406650 1001 86380 86390 1
406797 99406797 1001 86380 86390 1
406942 99406942 1001 86380 86390 1
406866 99406866 1001 86380 86390 1
406956 99406956 1001 86380 86390 1
407021 99407021 1001 86380 86390 1
406987 99406987 1001 86380 86390 1
407098 99407098 1001 86380 86390 1
407301 99407301 1001 86380 86390 1
407417 99407417 1001 86380 86390 1
407512 99407512 1001 86380 86390 1
407874 99407874 1001 86380 86390 1
407815 99407815 1001 86380 86390 1
408167 99408167 1001 86380 86390 1
408331 99408331 1001 86380 86390 1
408332 99408332 1001 86380 86390 1
408729 99408729 1001 86380 86390 1
408785 99408785 1001 86380 86390 1
408920 99408920 1001 86380 86390 1
409005 99409005 1001 86380 86390 1
409114 99409114 1001 86380 86390 1
409342 99409342 1001 86380 86390 1
409491 99409491 1001 86380 86390 1
409948 99409948 1001 86380 86390 1
410104 99410104 1001 86380 86390 1
410260 99410260 1001 86380 86390 1
410263 99410263 1001 86380 86390 1
410459 99410459 1001 86380 86390 1
410485 99410485 1001 86380 86390 1
410461 99410461 1001 86380 86390 1
410647 99410647 1001 86380 86390 1
410705 99410705 1001 86380 86390 1
410795 99410795 1001 86380 86390 1
411285 99411285 1001 86380 86390 1
412167 99412167 1001 86380 86390 1
412251 99412251 1001 86380 86390 1
412238 99412238 1001 86380 86390 1
412428 99412428 1001 86380 86390 1
412302 99412302 1001 86380 86390 1
413374 99413374 1001 86380 86390 1
413420 99413420 1001 86380 86390 1
413387 99413387 1001 86380 86390 1
413504 99413504 1001 86380 86390 1
413031 99413031 1001 86380 86390 1
412694 99412694 1001 86380 86390 1
412798 99412798 1001 86380 86390 1
412615 99412615 1001 86380 86390 1
412624 99412624 1001 86380 86390 1
413956 99413956 1001 86380 86390 1
415026 99415026 1001 86380 86390 1
414946 99414946 1001 86380 86390 1
415096 99415096 1001 86380 86390 1
415062 99415062 1001 86380 86390 1
415175 99415175 1001 86380 86390 1
415008 99415008 1001 86380 86390 1
415287 99415287 1001 86380 86390 1
415238 99415238 1001 86380 86390 1
414736 99414736 1001 86380 86390 1
414663 99414663 1001 86380 86390 1
414825 99414825 1001 86380 86390 1
414665 99414665 1001 86380 86390 1
414880 99414880 1001 86380 86390 1
414575 99414575 1001 86380 86390 1
414891 99414891 1001 86380 86390 1
414404 99414404 1001 86380 86390 1
414326 99414326 1001 86380 86390 1
414143 99414143 1001 86380 86390 1
414240 99414240 1001 86380 86390 1
415389 99415389 1001 86380 86390 1
415603 99415603 1001 86380 86390 1
415468 99415468 1001 86380 86390 1
415667 99415667 1001 86380 86390 1
415545 99415545 1001 86380 86390 1
416757 99416757 1001 86380 86390 1
416939 99416939 1001 86380 86390 1
416948 99416948 1001 86380 86390 1
416622 99416622 1001 86380 86390 1
416831 99416831 1001 86380 86390 1
416926 99416926 1001 86380 86390 1
416323 99416323 1001 86380 86390 1
416201 99416201 1001 86380 86390 1
416311 99416311 1001 86380 86390 1
416545 99416545 1001 86380 86390 1
416313 99416313 1001 86380 86390 1
416112 99416112 1001 86380 86390 1
415865 99415865 1001 86380 86390 1
415997 99415997 1001 86380 86390 1
417024 99417024 1001 86380 86390 1
417400 99417400 1001 86380 86390 1
418689 99418689 1001 86380 86390 1
418336 99418336 1001 86380 86390 1
418187 99418187 1001 86380 86390 1
418154 99418154 1001 86380 86390 1
417634 99417634 1001 86380 86390 1
417896 99417896 1001 86380 86390 1
417836 99417836 1001 86380 86390 1
417862 99417862 1001 86380 86390 1
418911 99418911 1001 86380 86390 1
419196 99419196 1001 86380 86390 1
419913 99419913 1001 86380 86390 1
419971 99419971 1001 86380 86390 1
419652 99419652 1001 86380 86390 1
419935 99419935 1001 86380 86390 1
419425 99419425 1001 86380 86390 1
420471 99420471 1001 86380 86390 1
420798 99420798 1001 86380 86390 1
420559 99420559 1001 86380 86390 1
421847 99421847 1001 86380 86390 1
421695 99421695 1001 86380 86390 1
421641 99421641 1001 86380 86390 1
421299 99421299 1001 86380 86390 1
421309 99421309 1001 86380 86390 1
421609 99421609 1001 86380 86390 1
421291 99421291 1001 86380 86390 1
421040 99421040 1001 86380 86390 1
420919 99420919 1001 86380 86390 1
421190 99421190 1001 86380 86390 1
421153 99421153 1001 86380 86390 1
421008 99421008 1001 86380 86390 1
422446 99422446 1001 86380 86390 1
422494 99422494 1001 86380 86390 1
422212 99422212 1001 86380 86390 1
423554 99423554 1001 86380 86390 1
423658 99423658 1001 86380 86390 1
423564 99423564 1001 86380 86390 1
423455 99423455 1001 86380 86390 1
423118 99423118 1001 86380 86390 1
423213 99423213 1001 86380 86390 1
423844 99423844 1001 86380 86390 1
423918 99423918 1001 86380 86390 1
423796 99423796 1001 86380 86390 1
423888 99423888 1001 86380 86390 1
424022 99424022 1001 86380 86390 1
425336 99425336 1001 86380 86390 1
425065 99425065 1001 86380 86390 1
425189 99425189 1001 86380 86390 1
424804 99424804 1001 86380 86390 1
424771 99424771 1001 86380 86390 1
424793 99424793 1001 86380 86390 1
425002 99425002 1001 86380 86390 1
424411 99424411 1001 86380 86390 1
424271 99424271 1001 86380 86390 1
424287 99424287 1001 86380 86390 1
424487 99424487 1001 86380 86390 1
424207 99424207 1001 86380 86390 1
425406 99425406 1001 86380 86390 1
425524 99425524 1001 86380 86390 1
425492 99425492 1001 86380 86390 1
427005 99427005 1001 86380 86390 1
426719 99426719 1001 86380 86390 1
426699 99426699 1001 86380 86390 1
426991 99426991 1001 86380 86390 1
426903 99426903 1001 86380 86390 1
426806 99426806 1001 86380 86390 1
427094 99427094 1001 86380 86390 1
426713 99426713 1001 86380 86390 1
426412 99426412 1001 86380 86390 1
426461 99426461 1001 86380 86390 1
425993 99425993 1001 86380 86390 1
425955 99425955 1001 86380 86390 1
427318 99427318 1001 86380 86390 1
427353 99427353 1001 86380 86390 1
427515 99427515 1001 86380 86390 1
427504 99427504 1001 86380 86390 1
427220 99427220 1001 86380 86390 1
428593 99428593 1001 86380 86390 1
428057 99428057 1001 86380 86390 1
428039 99428039 1001 86380 86390 1
428131 99428131 1001 86380 86390 1
428152 99428152 1001 86380 86390 1
427753 99427753 1001 86380 86390 1
427783 99427783 1001 86380 86390 1
427551 99427551 1001 86380 86390 1
429152 99429152 1001 86380 86390 1
429156 99429156 1001 86380 86390 1
428735 99428735 1001 86380 86390 1
429026 99429026 1001 86380 86390 1
428887 99428887 1001 86380 86390 1
428772 99428772 1001 86380 86390 1
428799 99428799 1001 86380 86390 1
430217 99430217 1001 86380 86390 1
429967 99429967 1001 86380 86390 1
430036 99430036 1001 86380 86390 1
429779 99429779 1001 86380 86390 1
429596 99429596 1001 86380 86390 1
429919 99429919 1001 86380 86390 1
429872 99429872 1001 86380 86390 1
429425 99429425 1001 86380 86390 1
429492 99429492 1001 86380 86390 1
430818 99430818 1001 86380 86390 1
430458 99430458 1001 86380 86390 1
430511 99430511 1001 86380 86390 1
430515 99430515 1001 86380 86390 1
430387 99430387 1001 86380 86390 1
430564 99430564 1001 86380 86390 1
430721 99430721 1001 86380 86390 1
431894 99431894 1001 86380 86390 1
431932 99431932 1001 86380 86390 1
431736 99431736 1001 86380 86390 1
431359 99431359 1001 86380 86390 1
431385 99431385 1001 86380 86390 1
431510 99431510 1001 86380 86390 1
431536 99431536 1001 86380 86390 1
431500 99431500 1001 86380 86390 1
430849 99430849 1001 86380 86390 1
431150 99431150 1001 86380 86390 1
432412 99432412 1001 86380 86390 1
432095 99432095 1001 86380 86390 1
432068 99432068 1001 86380 86390 1
432214 99432214 1001 86380 86390 1
432421 99432421 1001 86380 86390 1
432113 99432113 1001 86380 86390 1
433592 99433592 1001 86380 86390 1
433623 99433623 1001 86380 86390 1
433600 99433600 1001 86380 86390 1
433707 99433707 1001 86380 86390 1
433053 99433053 1001 86380 86390 1
433045 99433045 1001 86380 86390 1
432943 99432943 1001 86380 86390 1
433945 99433945 1001 86380 86390 1
435106 99435106 1001 86380 86390 1
435318 99435318 1001 86380 86390 1
435057 99435057 1001 86380 86390 1
435052 99435052 1001 86380 86390 1
434629 99434629 1001 86380 86390 1
434890 99434890 1001 86380 86390 1
434141 99434141 1001 86380 86390 1
434483 99434483 1001 86380 86390 1
434555 99434555 1001 86380 86390 1
434276 99434276 1001 86380 86390 1
434559 99434559 1001 86380 86390 1
434197 99434197 1001 86380 86390 1
435517 99435517 1001 86380 86390 1
435576 99435576 1001 86380 86390 1
435844 99435844 1001 86380 86390 1
437077 99437077 1001 86380 86390 1
436790 99436790 1001 86380 86390 1
437105 99437105 1001 86380 86390 1
436996 99436996 1001 86380 86390 1
436799 99436799 1001 86380 86390 1
436713 99436713 1001 86380 86390 1
435949 99435949 1001 86380 86390 1
436161 99436161 1001 86380 86390 1
435948 99435948 1001 86380 86390 1
300097 99300097 1001 86380 86390 1
437224 99437224 1001 86380 86390 1
300727 99300727 1001 86380 86390 1
300556 99300556 1001 86380 86390 1
300570 99300570 1001 86380 86390 1
300355 99300355 1001 86380 86390 1
300462 99300462 1001 86380 86390 1
300360 99300360 1001 86380 86390 1
300353 99300353 1001 86380 86390 1
300470 99300470 1001 86380 86390 1
300135 99300135 1001 86380 86390 1
300203 99300203 1001 86380 86390 1
300730 99300730 1001 86380 86390 1
300809 99300809 1001 86380 86390 1
301453 99301453 1001 86380 86390 1
301430 99301430 1001 86380 86390 1
301324 99301324 1001 86380 86390 1
301325 99301325 1001 86380 86390 1
301209 99301209 1001 86380 86390 1
301318 99301318 1001 86380 86390 1
301332 99301332 1001 86380 86390 1
301191 99301191 1001 86380 86390 1
300976 99300976 1001 86380 86390 1
300980 99300980 1001 86380 86390 1
301720 99301720 1001 86380 86390 1
301640 99301640 1001 86380 86390 1
302219 99302219 1001 86380 86390 1
302046 99302046 1001 86380 86390 1
302164 99302164 1001 86380 86390 1
302065 99302065 1001 86380 86390 1
302170 99302170 1001 86380 86390 1
302119 99302119 1001 86380 86390 1
301762 99301762 1001 86380 86390 1
302520 99302520 1001 86380 86390 1
302475 99302475 1001 86380 86390 1
302411 99302411 1001 86380 86390 1
302528 99302528 1001 86380 86390 1
302530 99302530 1001 86380 86390 1
303121 99303121 1001 86380 86390 1
303048 99303048 1001 86380 86390 1
303088 99303088 1001 86380 86390 1
303064 99303064 1001 86380 86390 1
303168 99303168 1001 86380 86390 1
302798 99302798 1001 86380 86390 1
302905 99302905 1001 86380 86390 1
302970 99302970 1001 86380 86390 1
302805 99302805 1001 86380 86390 1
302614 99302614 1001 86380 86390 1
302615 99302615 1001 86380 86390 1
302654 99302654 1001 86380 86390 1
302714 99302714 1001 86380 86390 1
303335 99303335 1001 86380 86390 1
303387 99303387 1001 86380 86390 1
303328 99303328 1001 86380 86390 1
303320 99303320 1001 86380 86390 1
303858 99303858 1001 86380 86390 1
303660 99303660 1001 86380 86390 1
303723 99303723 1001 86380 86390 1
303546 99303546 1001 86380 86390 1
303422 99303422 1001 86380 86390 1
303565 99303565 1001 86380 86390 1
304719 99304719 1001 86380 86390 1
304789 99304789 1001 86380 86390 1
304818 99304818 1001 86380 86390 1
304474 99304474 1001 86380 86390 1
304449 99304449 1001 86380 86390 1
304515 99304515 1001 86380 86390 1
304451 99304451 1001 86380 86390 1
304305 99304305 1001 86380 86390 1
304333 99304333 1001 86380 86390 1
304374 99304374 1001 86380 86390 1
304353 99304353 1001 86380 86390 1
304406 99304406 1001 86380 86390 1
304893 99304893 1001 86380 86390 1
304906 99304906 1001 86380 86390 1
305682 99305682 1001 86380 86390 1
305586 99305586 1001 86380 86390 1
305499 99305499 1001 86380 86390 1
305406 99305406 1001 86380 86390 1
305294 99305294 1001 86380 86390 1
305400 99305400 1001 86380 86390 1
305195 99305195 1001 86380 86390 1
305196 99305196 1001 86380 86390 1
305191 99305191 1001 86380 86390 1
305258 99305258 1001 86380 86390 1
500111 99500111 1001 86380 86390 1
500099 99500099 1001 86380 86390 1
500782 99500782 1001 86380 86390 1
500690 99500690 1001 86380 86390 1
500694 99500694 1001 86380 86390 1
500520 99500520 1001 86380 86390 1
500508 99500508 1001 86380 86390 1
500577 99500577 1001 86380 86390 1
500257 99500257 1001 86380 86390 1
500277 99500277 1001 86380 86390 1
500243 99500243 1001 86380 86390 1
500193 99500193 1001 86380 86390 1
500829 99500829 1001 86380 86390 1
500882 99500882 1001 86380 86390 1
500959 99500959 1001 86380 86390 1
501459 99501459 1001 86380 86390 1
501563 99501563 1001 86380 86390 1
501562 99501562 1001 86380 86390 1
501435 99501435 1001 86380 86390 1
501281 99501281 1001 86380 86390 1
501359 99501359 1001 86380 86390 1
501402 99501402 1001 86380 86390 1
501239 99501239 1001 86380 86390 1
501753 99501753 1001 86380 86390 1
501677 99501677 1001 86380 86390 1
501019 99501019 1001 86380 86390 1
501807 99501807 1001 86380 86390 1
501652 99501652 1001 86380 86390 1
502416 99502416 1001 86380 86390 1
502123 99502123 1001 86380 86390 1
502075 99502075 1001 86380 86390 1
501956 99501956 1001 86380 86390 1
501934 99501934 1001 86380 86390 1
503255 99503255 1001 86380 86390 1
503196 99503196 1001 86380 86390 1
502947 99502947 1001 86380 86390 1
502924 99502924 1001 86380 86390 1
502968 99502968 1001 86380 86390 1
502711 99502711 1001 86380 86390 1
502750 99502750 1001 86380 86390 1
502712 99502712 1001 86380 86390 1
502726 99502726 1001 86380 86390 1
502768 99502768 1001 86380 86390 1
503397 99503397 1001 86380 86390 1
503334 99503334 1001 86380 86390 1
503386 99503386 1001 86380 86390 1
503953 99503953 1001 86380 86390 1
503933 99503933 1001 86380 86390 1
503961 99503961 1001 86380 86390 1
503747 99503747 1001 86380 86390 1
503799 99503799 1001 86380 86390 1
503738 99503738 1001 86380 86390 1
503894 99503894 1001 86380 86390 1
503847 99503847 1001 86380 86390 1
503589 99503589 1001 86380 86390 1
503644 99503644 1001 86380 86390 1
504121 99504121 1001 86380 86390 1
504214 99504214 1001 86380 86390 1
504268 99504268 1001 86380 86390 1
504792 99504792 1001 86380 86390 1
504754 99504754 1001 86380 86390 1
504902 99504902 1001 86380 86390 1
504879 99504879 1001 86380 86390 1
504573 99504573 1001 86380 86390 1
504555 99504555 1001 86380 86390 1
504520 99504520 1001 86380 86390 1
504528 99504528 1001 86380 86390 1
504438 99504438 1001 86380 86390 1
505019 99505019 1001 86380 86390 1
505025 99505025 1001 86380 86390 1
505027 99505027 1001 86380 86390 1
505754 99505754 1001 86380 86390 1
505664 99505664 1001 86380 86390 1
505530 99505530 1001 86380 86390 1
505191 99505191 1001 86380 86390 1
505347 99505347 1001 86380 86390 1
505153 99505153 1001 86380 86390 1
505194 99505194 1001 86380 86390 1
505297 99505297 1001 86380 86390 1
505286 99505286 1001 86380 86390 1
505875 99505875 1001 86380 86390 1
505879 99505879 1001 86380 86390 1
506404 99506404 1001 86380 86390 1
506568 99506568 1001 86380 86390 1
506439 99506439 1001 86380 86390 1
506543 99506543 1001 86380 86390 1
506402 99506402 1001 86380 86390 1
506378 99506378 1001 86380 86390 1
506188 99506188 1001 86380 86390 1
506243 99506243 1001 86380 86390 1
506360 99506360 1001 86380 86390 1
506270 99506270 1001 86380 86390 1
506221 99506221 1001 86380 86390 1
506325 99506325 1001 86380 86390 1
506097 99506097 1001 86380 86390 1
506047 99506047 1001 86380 86390 1
506062 99506062 1001 86380 86390 1
506050 99506050 1001 86380 86390 1
506115 99506115 1001 86380 86390 1
506706 99506706 1001 86380 86390 1
506669 99506669 1001 86380 86390 1
507386 99507386 1001 86380 86390 1
507347 99507347 1001 86380 86390 1
507235 99507235 1001 86380 86390 1
507404 99507404 1001 86380 86390 1
507251 99507251 1001 86380 86390 1
507036 99507036 1001 86380 86390 1
507089 99507089 1001 86380 86390 1
507078 99507078 1001 86380 86390 1
507092 99507092 1001 86380 86390 1
507210 99507210 1001 86380 86390 1
507057 99507057 1001 86380 86390 1
507046 99507046 1001 86380 86390 1
507215 99507215 1001 86380 86390 1
506906 99506906 1001 86380 86390 1
506842 99506842 1001 86380 86390 1
506868 99506868 1001 86380 86390 1
506963 99506963 1001 86380 86390 1
506951 99506951 1001 86380 86390 1
507593 99507593 1001 86380 86390 1
508108 99508108 1001 86380 86390 1
508157 99508157 1001 86380 86390 1
507902 99507902 1001 86380 86390 1
508035 99508035 1001 86380 86390 1
507958 99507958 1001 86380 86390 1
507895 99507895 1001 86380 86390 1
507896 99507896 1001 86380 86390 1
507989 99507989 1001 86380 86390 1
507731 99507731 1001 86380 86390 1
508273 99508273 1001 86380 86390 1
508410 99508410 1001 86380 86390 1
509018 99509018 1001 86380 86390 1
509007 99509007 1001 86380 86390 1
509068 99509068 1001 86380 86390 1
508933 99508933 1001 86380 86390 1
508770 99508770 1001 86380 86390 1
508838 99508838 1001 86380 86390 1
508724 99508724 1001 86380 86390 1
508468 99508468 1001 86380 86390 1
508582 99508582 1001 86380 86390 1
509255 99509255 1001 86380 86390 1
509223 99509223 1001 86380 86390 1
509121 99509121 1001 86380 86390 1
509780 99509780 1001 86380 86390 1
509677 99509677 1001 86380 86390 1
509614 99509614 1001 86380 86390 1
509537 99509537 1001 86380 86390 1
509308 99509308 1001 86380 86390 1
509341 99509341 1001 86380 86390 1
510066 99510066 1001 86380 86390 1
509915 99509915 1001 86380 86390 1
509993 99509993 1001 86380 86390 1
510566 99510566 1001 86380 86390 1
510405 99510405 1001 86380 86390 1
510446 99510446 1001 86380 86390 1
510476 99510476 1001 86380 86390 1
510361 99510361 1001 86380 86390 1
510335 99510335 1001 86380 86390 1
510199 99510199 1001 86380 86390 1
510203 99510203 1001 86380 86390 1
510795 99510795 1001 86380 86390 1
511429 99511429 1001 86380 86390 1
511419 99511419 1001 86380 86390 1
511511 99511511 1001 86380 86390 1
511274 99511274 1001 86380 86390 1
511184 99511184 1001 86380 86390 1
511267 99511267 1001 86380 86390 1
510972 99510972 1001 86380 86390 1
511128 99511128 1001 86380 86390 1
510955 99510955 1001 86380 86390 1
511718 99511718 1001 86380 86390 1
511681 99511681 1001 86380 86390 1
511566 99511566 1001 86380 86390 1
511749 99511749 1001 86380 86390 1
511594 99511594 1001 86380 86390 1
511673 99511673 1001 86380 86390 1
511728 99511728 1001 86380 86390 1
512292 99512292 1001 86380 86390 1
512270 99512270 1001 86380 86390 1
512031 99512031 1001 86380 86390 1
512113 99512113 1001 86380 86390 1
512092 99512092 1001 86380 86390 1
512003 99512003 1001 86380 86390 1
511772 99511772 1001 86380 86390 1
511929 99511929 1001 86380 86390 1
511792 99511792 1001 86380 86390 1
511885 99511885 1001 86380 86390 1
512575 99512575 1001 86380 86390 1
512537 99512537 1001 86380 86390 1
512447 99512447 1001 86380 86390 1
512526 99512526 1001 86380 86390 1
512501 99512501 1001 86380 86390 1
513013 99513013 1001 86380 86390 1
513027 99513027 1001 86380 86390 1
513097 99513097 1001 86380 86390 1
513099 99513099 1001 86380 86390 1
513087 99513087 1001 86380 86390 1
512915 99512915 1001 86380 86390 1
512919 99512919 1001 86380 86390 1
512997 99512997 1001 86380 86390 1
512701 99512701 1001 86380 86390 1
512768 99512768 1001 86380 86390 1
512615 99512615 1001 86380 86390 1
512657 99512657 1001 86380 86390 1
512787 99512787 1001 86380 86390 1
513371 99513371 1001 86380 86390 1
513361 99513361 1001 86380 86390 1
513273 99513273 1001 86380 86390 1
513854 99513854 1001 86380 86390 1
513895 99513895 1001 86380 86390 1
514022 99514022 1001 86380 86390 1
513940 99513940 1001 86380 86390 1
513644 99513644 1001 86380 86390 1
513744 99513744 1001 86380 86390 1
513759 99513759 1001 86380 86390 1
513682 99513682 1001 86380 86390 1
513618 99513618 1001 86380 86390 1
514069 99514069 1001 86380 86390 1
514032 99514032 1001 86380 86390 1
514075 99514075 1001 86380 86390 1
514808 99514808 1001 86380 86390 1
514671 99514671 1001 86380 86390 1
514426 99514426 1001 86380 86390 1
514908 99514908 1001 86380 86390 1
514943 99514943 1001 86380 86390 1
514983 99514983 1001 86380 86390 1
515520 99515520 1001 86380 86390 1
515586 99515586 1001 86380 86390 1
515631 99515631 1001 86380 86390 1
515490 99515490 1001 86380 86390 1
515413 99515413 1001 86380 86390 1
515440 99515440 1001 86380 86390 1
515416 99515416 1001 86380 86390 1
515382 99515382 1001 86380 86390 1
515447 99515447 1001 86380 86390 1
515092 99515092 1001 86380 86390 1
515223 99515223 1001 86380 86390 1
515236 99515236 1001 86380 86390 1
515226 99515226 1001 86380 86390 1
515239 99515239 1001 86380 86390 1
515804 99515804 1001 86380 86390 1
515766 99515766 1001 86380 86390 1
515705 99515705 1001 86380 86390 1
516480 99516480 1001 86380 86390 1
516328 99516328 1001 86380 86390 1
516295 99516295 1001 86380 86390 1
516205 99516205 1001 86380 86390 1
516284 99516284 1001 86380 86390 1
516185 99516185 1001 86380 86390 1
515895 99515895 1001 86380 86390 1
516080 99516080 1001 86380 86390 1
516588 99516588 1001 86380 86390 1
516526 99516526 1001 86380 86390 1
517262 99517262 1001 86380 86390 1
517279 99517279 1001 86380 86390 1
517003 99517003 1001 86380 86390 1
516942 99516942 1001 86380 86390 1
516885 99516885 1001 86380 86390 1
516899 99516899 1001 86380 86390 1
517363 99517363 1001 86380 86390 1
517440 99517440 1001 86380 86390 1
517390 99517390 1001 86380 86390 1
517341 99517341 1001 86380 86390 1
517499 99517499 1001 86380 86390 1
518074 99518074 1001 86380 86390 1
518050 99518050 1001 86380 86390 1
518064 99518064 1001 86380 86390 1
518027 99518027 1001 86380 86390 1
518143 99518143 1001 86380 86390 1
517896 99517896 1001 86380 86390 1
517834 99517834 1001 86380 86390 1
517823 99517823 1001 86380 86390 1
517576 99517576 1001 86380 86390 1
518186 99518186 1001 86380 86390 1
518265 99518265 1001 86380 86390 1
518232 99518232 1001 86380 86390 1
518362 99518362 1001 86380 86390 1
518170 99518170 1001 86380 86390 1
518866 99518866 1001 86380 86390 1
518974 99518974 1001 86380 86390 1
518658 99518658 1001 86380 86390 1
518583 99518583 1001 86380 86390 1
518637 99518637 1001 86380 86390 1
518473 99518473 1001 86380 86390 1
518396 99518396 1001 86380 86390 1
518449 99518449 1001 86380 86390 1
518378 99518378 1001 86380 86390 1
519024 99519024 1001 86380 86390 1
519647 99519647 1001 86380 86390 1
519785 99519785 1001 86380 86390 1
519716 99519716 1001 86380 86390 1
519731 99519731 1001 86380 86390 1
519483 99519483 1001 86380 86390 1
519436 99519436 1001 86380 86390 1
519423 99519423 1001 86380 86390 1
519389 99519389 1001 86380 86390 1
519378 99519378 1001 86380 86390 1
519256 99519256 1001 86380 86390 1
519837 99519837 1001 86380 86390 1
519851 99519851 1001 86380 86390 1
519610 99519610 1001 86380 86390 1
519950 99519950 1001 86380 86390 1
519860 99519860 1001 86380 86390 1
520003 99520003 1001 86380 86390 1
519965 99519965 1001 86380 86390 1
520595 99520595 1001 86380 86390 1
520492 99520492 1001 86380 86390 1
520435 99520435 1001 86380 86390 1
520349 99520349 1001 86380 86390 1
520313 99520313 1001 86380 86390 1
520262 99520262 1001 86380 86390 1
520249 99520249 1001 86380 86390 1
520291 99520291 1001 86380 86390 1
520191 99520191 1001 86380 86390 1
520221 99520221 1001 86380 86390 1
520224 99520224 1001 86380 86390 1
520226 99520226 1001 86380 86390 1
520819 99520819 1001 86380 86390 1
520768 99520768 1001 86380 86390 1
520436 99520436 1001 86380 86390 1
520758 99520758 1001 86380 86390 1
520669 99520669 1001 86380 86390 1
520735 99520735 1001 86380 86390 1
520765 99520765 1001 86380 86390 1
521463 99521463 1001 86380 86390 1
521395 99521395 1001 86380 86390 1
521335 99521335 1001 86380 86390 1
521311 99521311 1001 86380 86390 1
521079 99521079 1001 86380 86390 1
521238 99521238 1001 86380 86390 1
521101 99521101 1001 86380 86390 1
521221 99521221 1001 86380 86390 1
520890 99520890 1001 86380 86390 1
520931 99520931 1001 86380 86390 1
520935 99520935 1001 86380 86390 1
521544 99521544 1001 86380 86390 1
521649 99521649 1001 86380 86390 1
521509 99521509 1001 86380 86390 1
521601 99521601 1001 86380 86390 1
521471 99521471 1001 86380 86390 1
521484 99521484 1001 86380 86390 1
521641 99521641 1001 86380 86390 1
522154 99522154 1001 86380 86390 1
522210 99522210 1001 86380 86390 1
521982 99521982 1001 86380 86390 1
521835 99521835 1001 86380 86390 1
522354 99522354 1001 86380 86390 1
522395 99522395 1001 86380 86390 1
522473 99522473 1001 86380 86390 1
522422 99522422 1001 86380 86390 1
522487 99522487 1001 86380 86390 1
522397 99522397 1001 86380 86390 1
522488 99522488 1001 86380 86390 1
522917 99522917 1001 86380 86390 1
522823 99522823 1001 86380 86390 1
522731 99522731 1001 86380 86390 1
522692 99522692 1001 86380 86390 1
522540 99522540 1001 86380 86390 1
522674 99522674 1001 86380 86390 1
522700 99522700 1001 86380 86390 1
522520 99522520 1001 86380 86390 1
523142 99523142 1001 86380 86390 1
523161 99523161 1001 86380 86390 1
523821 99523821 1001 86380 86390 1
523875 99523875 1001 86380 86390 1
523811 99523811 1001 86380 86390 1
523933 99523933 1001 86380 86390 1
523559 99523559 1001 86380 86390 1
523730 99523730 1001 86380 86390 1
523415 99523415 1001 86380 86390 1
523423 99523423 1001 86380 86390 1
523336 99523336 1001 86380 86390 1
524048 99524048 1001 86380 86390 1
524036 99524036 1001 86380 86390 1
524106 99524106 1001 86380 86390 1
524753 99524753 1001 86380 86390 1
524588 99524588 1001 86380 86390 1
524363 99524363 1001 86380 86390 1
524519 99524519 1001 86380 86390 1
524346 99524346 1001 86380 86390 1
524151 99524151 1001 86380 86390 1
524246 99524246 1001 86380 86390 1
524183 99524183 1001 86380 86390 1
524954 99524954 1001 86380 86390 1
524777 99524777 1001 86380 86390 1
525478 99525478 1001 86380 86390 1
525301 99525301 1001 86380 86390 1
525219 99525219 1001 86380 86390 1
525365 99525365 1001 86380 86390 1
525159 99525159 1001 86380 86390 1
525083 99525083 1001 86380 86390 1
525148 99525148 1001 86380 86390 1
525175 99525175 1001 86380 86390 1
525073 99525073 1001 86380 86390 1
525112 99525112 1001 86380 86390 1
525177 99525177 1001 86380 86390 1
525075 99525075 1001 86380 86390 1
525687 99525687 1001 86380 86390 1
525765 99525765 1001 86380 86390 1
525690 99525690 1001 86380 86390 1
525628 99525628 1001 86380 86390 1
525694 99525694 1001 86380 86390 1
526244 99526244 1001 86380 86390 1
526245 99526245 1001 86380 86390 1
526284 99526284 1001 86380 86390 1
526350 99526350 1001 86380 86390 1
525973 99525973 1001 86380 86390 1
525900 99525900 1001 86380 86390 1
526447 99526447 1001 86380 86390 1
526605 99526605 1001 86380 86390 1
526491 99526491 1001 86380 86390 1
526572 99526572 1001 86380 86390 1
527178 99527178 1001 86380 86390 1
527168 99527168 1001 86380 86390 1
527055 99527055 1001 86380 86390 1
526940 99526940 1001 86380 86390 1
526838 99526838 1001 86380 86390 1
526894 99526894 1001 86380 86390 1
527036 99527036 1001 86380 86390 1
526989 99526989 1001 86380 86390 1
526990 99526990 1001 86380 86390 1
526734 99526734 1001 86380 86390 1
526774 99526774 1001 86380 86390 1
526827 99526827 1001 86380 86390 1
526726 99526726 1001 86380 86390 1
526765 99526765 1001 86380 86390 1
526831 99526831 1001 86380 86390 1
527314 99527314 1001 86380 86390 1
527276 99527276 1001 86380 86390 1
527423 99527423 1001 86380 86390 1
527372 99527372 1001 86380 86390 1
527884 99527884 1001 86380 86390 1
528006 99528006 1001 86380 86390 1
527994 99527994 1001 86380 86390 1
527807 99527807 1001 86380 86390 1
527712 99527712 1001 86380 86390 1
527828 99527828 1001 86380 86390 1
527649 99527649 1001 86380 86390 1
527612 99527612 1001 86380 86390 1
527497 99527497 1001 86380 86390 1
527526 99527526 1001 86380 86390 1
527515 99527515 1001 86380 86390 1
527567 99527567 1001 86380 86390 1
527455 99527455 1001 86380 86390 1
528088 99528088 1001 86380 86390 1
528183 99528183 1001 86380 86390 1
528123 99528123 1001 86380 86390 1
528136 99528136 1001 86380 86390 1
528815 99528815 1001 86380 86390 1
528601 99528601 1001 86380 86390 1
528640 99528640 1001 86380 86390 1
528667 99528667 1001 86380 86390 1
528501 99528501 1001 86380 86390 1
528425 99528425 1001 86380 86390 1
528390 99528390 1001 86380 86390 1
528459 99528459 1001 86380 86390 1
529054 99529054 1001 86380 86390 1
528933 99528933 1001 86380 86390 1
528985 99528985 1001 86380 86390 1
529355 99529355 1001 86380 86390 1
529395 99529395 1001 86380 86390 1
529448 99529448 1001 86380 86390 1
529488 99529488 1001 86380 86390 1
529519 99529519 1001 86380 86390 1
529391 99529391 1001 86380 86390 1
529306 99529306 1001 86380 86390 1
529107 99529107 1001 86380 86390 1
529784 99529784 1001 86380 86390 1
529901 99529901 1001 86380 86390 1
529826 99529826 1001 86380 86390 1
530517 99530517 1001 86380 86390 1
530479 99530479 1001 86380 86390 1
530377 99530377 1001 86380 86390 1
530246 99530246 1001 86380 86390 1
530294 99530294 1001 86380 86390 1
530010 99530010 1001 86380 86390 1
530024 99530024 1001 86380 86390 1
530077 99530077 1001 86380 86390 1
529934 99529934 1001 86380 86390 1
529991 99529991 1001 86380 86390 1
530071 99530071 1001 86380 86390 1
529945 99529945 1001 86380 86390 1
529958 99529958 1001 86380 86390 1
530590 99530590 1001 86380 86390 1
530658 99530658 1001 86380 86390 1
530647 99530647 1001 86380 86390 1
530649 99530649 1001 86380 86390 1
531379 99531379 1001 86380 86390 1
531201 99531201 1001 86380 86390 1
531243 99531243 1001 86380 86390 1
531174 99531174 1001 86380 86390 1
531136 99531136 1001 86380 86390 1
531061 99531061 1001 86380 86390 1
531083 99531083 1001 86380 86390 1
530967 99530967 1001 86380 86390 1
530890 99530890 1001 86380 86390 1
530965 99530965 1001 86380 86390 1
531559 99531559 1001 86380 86390 1
531176 99531176 1001 86380 86390 1
531501 99531501 1001 86380 86390 1
531517 99531517 1001 86380 86390 1
531582 99531582 1001 86380 86390 1
532168 99532168 1001 86380 86390 1
532078 99532078 1001 86380 86390 1
532165 99532165 1001 86380 86390 1
531895 99531895 1001 86380 86390 1
531744 99531744 1001 86380 86390 1
531758 99531758 1001 86380 86390 1
531658 99531658 1001 86380 86390 1
531594 99531594 1001 86380 86390 1
532256 99532256 1001 86380 86390 1
532392 99532392 1001 86380 86390 1
532214 99532214 1001 86380 86390 1
532833 99532833 1001 86380 86390 1
532898 99532898 1001 86380 86390 1
532887 99532887 1001 86380 86390 1
532850 99532850 1001 86380 86390 1
532762 99532762 1001 86380 86390 1
532779 99532779 1001 86380 86390 1
532639 99532639 1001 86380 86390 1
532476 99532476 1001 86380 86390 1
532528 99532528 1001 86380 86390 1
532532 99532532 1001 86380 86390 1
532432 99532432 1001 86380 86390 1
532524 99532524 1001 86380 86390 1
532422 99532422 1001 86380 86390 1
532449 99532449 1001 86380 86390 1
533217 99533217 1001 86380 86390 1
533743 99533743 1001 86380 86390 1
533834 99533834 1001 86380 86390 1
533775 99533775 1001 86380 86390 1
533712 99533712 1001 86380 86390 1
533701 99533701 1001 86380 86390 1
533557 99533557 1001 86380 86390 1
533519 99533519 1001 86380 86390 1
533415 99533415 1001 86380 86390 1
533933 99533933 1001 86380 86390 1
533946 99533946 1001 86380 86390 1
533964 99533964 1001 86380 86390 1
534059 99534059 1001 86380 86390 1
533905 99533905 1001 86380 86390 1
533983 99533983 1001 86380 86390 1
534654 99534654 1001 86380 86390 1
534611 99534611 1001 86380 86390 1
534659 99534659 1001 86380 86390 1
534466 99534466 1001 86380 86390 1
534300 99534300 1001 86380 86390 1
534394 99534394 1001 86380 86390 1
534345 99534345 1001 86380 86390 1
534398 99534398 1001 86380 86390 1
534161 99534161 1001 86380 86390 1
534188 99534188 1001 86380 86390 1
534177 99534177 1001 86380 86390 1
534878 99534878 1001 86380 86390 1
534866 99534866 1001 86380 86390 1
534689 99534689 1001 86380 86390 1
535356 99535356 1001 86380 86390 1
535448 99535448 1001 86380 86390 1
535310 99535310 1001 86380 86390 1
535376 99535376 1001 86380 86390 1
535355 99535355 1001 86380 86390 1
535188 99535188 1001 86380 86390 1
535189 99535189 1001 86380 86390 1
535181 99535181 1001 86380 86390 1
535121 99535121 1001 86380 86390 1
535023 99535023 1001 86380 86390 1
534979 99534979 1001 86380 86390 1
535678 99535678 1001 86380 86390 1
535654 99535654 1001 86380 86390 1
535643 99535643 1001 86380 86390 1
535621 99535621 1001 86380 86390 1
536300 99536300 1001 86380 86390 1
536277 99536277 1001 86380 86390 1
536241 99536241 1001 86380 86390 1
536281 99536281 1001 86380 86390 1
535992 99535992 1001 86380 86390 1
536073 99536073 1001 86380 86390 1
536077 99536077 1001 86380 86390 1
535860 99535860 1001 86380 86390 1
535724 99535724 1001 86380 86390 1
535831 99535831 1001 86380 86390 1
536337 99536337 1001 86380 86390 1
536468 99536468 1001 86380 86390 1
537060 99537060 1001 86380 86390 1
537064 99537064 1001 86380 86390 1
537026 99537026 1001 86380 86390 1
537080 99537080 1001 86380 86390 1
537071 99537071 1001 86380 86390 1
536791 99536791 1001 86380 86390 1
536857 99536857 1001 86380 86390 1
536845 99536845 1001 86380 86390 1
536863 99536863 1001 86380 86390 1
536620 99536620 1001 86380 86390 1
536569 99536569 1001 86380 86390 1
536575 99536575 1001 86380 86390 1
536602 99536602 1001 86380 86390 1
536643 99536643 1001 86380 86390 1
537341 99537341 1001 86380 86390 1
537344 99537344 1001 86380 86390 1
537190 99537190 1001 86380 86390 1
537364 99537364 1001 86380 86390 1
537908 99537908 1001 86380 86390 1
537980 99537980 1001 86380 86390 1
537679 99537679 1001 86380 86390 1
537757 99537757 1001 86380 86390 1
537604 99537604 1001 86380 86390 1
537630 99537630 1001 86380 86390 1
537432 99537432 1001 86380 86390 1
537394 99537394 1001 86380 86390 1
537564 99537564 1001 86380 86390 1
537415 99537415 1001 86380 86390 1
537441 99537441 1001 86380 86390 1
538012 99538012 1001 86380 86390 1
538041 99538041 1001 86380 86390 1
538158 99538158 1001 86380 86390 1
538777 99538777 1001 86380 86390 1
538742 99538742 1001 86380 86390 1
538770 99538770 1001 86380 86390 1
538684 99538684 1001 86380 86390 1
538493 99538493 1001 86380 86390 1
538597 99538597 1001 86380 86390 1
538461 99538461 1001 86380 86390 1
538567 99538567 1001 86380 86390 1
538451 99538451 1001 86380 86390 1
538274 99538274 1001 86380 86390 1
538226 99538226 1001 86380 86390 1
538372 99538372 1001 86380 86390 1
538864 99538864 1001 86380 86390 1
538947 99538947 1001 86380 86390 1
539603 99539603 1001 86380 86390 1
539242 99539242 1001 86380 86390 1
539309 99539309 1001 86380 86390 1
539047 99539047 1001 86380 86390 1
539209 99539209 1001 86380 86390 1
539736 99539736 1001 86380 86390 1
539700 99539700 1001 86380 86390 1
540315 99540315 1001 86380 86390 1
540406 99540406 1001 86380 86390 1
540357 99540357 1001 86380 86390 1
540187 99540187 1001 86380 86390 1
540205 99540205 1001 86380 86390 1
540090 99540090 1001 86380 86390 1
540258 99540258 1001 86380 86390 1
539902 99539902 1001 86380 86390 1
540019 99540019 1001 86380 86390 1
539933 99539933 1001 86380 86390 1
540671 99540671 1001 86380 86390 1
540543 99540543 1001 86380 86390 1
540583 99540583 1001 86380 86390 1
540472 99540472 1001 86380 86390 1
540526 99540526 1001 86380 86390 1
541255 99541255 1001 86380 86390 1
541129 99541129 1001 86380 86390 1
541234 99541234 1001 86380 86390 1
541172 99541172 1001 86380 86390 1
541147 99541147 1001 86380 86390 1
541149 99541149 1001 86380 86390 1
540909 99540909 1001 86380 86390 1
540922 99540922 1001 86380 86390 1
541044 99541044 1001 86380 86390 1
541032 99541032 1001 86380 86390 1
540836 99540836 1001 86380 86390 1
540787 99540787 1001 86380 86390 1
541438 99541438 1001 86380 86390 1
541312 99541312 1001 86380 86390 1
541341 99541341 1001 86380 86390 1
542087 99542087 1001 86380 86390 1
541917 99541917 1001 86380 86390 1
542024 99542024 1001 86380 86390 1
541754 99541754 1001 86380 86390 1
541861 99541861 1001 86380 86390 1
541526 99541526 1001 86380 86390 1
541539 99541539 1001 86380 86390 1
541606 99541606 1001 86380 86390 1
541658 99541658 1001 86380 86390 1
541581 99541581 1001 86380 86390 1
541613 99541613 1001 86380 86390 1
541639 99541639 1001 86380 86390 1
542285 99542285 1001 86380 86390 1
542175 99542175 1001 86380 86390 1
542216 99542216 1001 86380 86390 1
542139 99542139 1001 86380 86390 1
542848 99542848 1001 86380 86390 1
542900 99542900 1001 86380 86390 1
542637 99542637 1001 86380 86390 1
542731 99542731 1001 86380 86390 1
542589 99542589 1001 86380 86390 1
542418 99542418 1001 86380 86390 1
542396 99542396 1001 86380 86390 1
542398 99542398 1001 86380 86390 1
542531 99542531 1001 86380 86390 1
542958 99542958 1001 86380 86390 1
543089 99543089 1001 86380 86390 1
542973 99542973 1001 86380 86390 1
543016 99543016 1001 86380 86390 1
543029 99543029 1001 86380 86390 1
543017 99543017 1001 86380 86390 1
543652 99543652 1001 86380 86390 1
543518 99543518 1001 86380 86390 1
543363 99543363 1001 86380 86390 1
543431 99543431 1001 86380 86390 1
543522 99543522 1001 86380 86390 1
543333 99543333 1001 86380 86390 1
543244 99543244 1001 86380 86390 1
543234 99543234 1001 86380 86390 1
543314 99543314 1001 86380 86390 1
543340 99543340 1001 86380 86390 1
543253 99543253 1001 86380 86390 1
543886 99543886 1001 86380 86390 1
543812 99543812 1001 86380 86390 1
543882 99543882 1001 86380 86390 1
543791 99543791 1001 86380 86390 1
544521 99544521 1001 86380 86390 1
544534 99544534 1001 86380 86390 1
544472 99544472 1001 86380 86390 1
544505 99544505 1001 86380 86390 1
544340 99544340 1001 86380 86390 1
544338 99544338 1001 86380 86390 1
544274 99544274 1001 86380 86390 1
544300 99544300 1001 86380 86390 1
543993 99543993 1001 86380 86390 1
544167 99544167 1001 86380 86390 1
544039 99544039 1001 86380 86390 1
544622 99544622 1001 86380 86390 1
544716 99544716 1001 86380 86390 1
406319 540 1001 23040 23397 1
420555 524 1001 65340 66777 1
509095 892 1001 51854 52153 1
520535 700 1002 29118 30356 1
400003 99400003 1001 86380 86390 1
400078 99400078 1001 86380 86390 1
400161 99400161 1001 86380 86390 1
400368 99400368 1001 86380 86390 1
400675 99400675 1001 86380 86390 1
400734 99400734 1001 86380 86390 1
400735 99400735 1001 86380 86390 1
401009 99401009 1001 86380 86390 1
400988 99400988 1001 86380 86390 1
401020 99401020 1001 86380 86390 1
401075 99401075 1001 86380 86390 1
401185 99401185 1001 86380 86390 1
401368 99401368 1001 86380 86390 1
401401 99401401 1001 86380 86390 1
401571 99401571 1001 86380 86390 1
401539 99401539 1001 86380 86390 1
401731 99401731 1001 86380 86390 1
401908 99401908 1001 86380 86390 1
401926 99401926 1001 86380 86390 1
402334 99402334 1001 86380 86390 1
402475 99402475 1001 86380 86390 1
402850 99402850 1001 86380 86390 1
402835 99402835 1001 86380 86390 1
403107 99403107 1001 86380 86390 1
403250 99403250 1001 86380 86390 1
403431 99403431 1001 86380 86390 1
403440 99403440 1001 86380 86390 1
403479 99403479 1001 86380 86390 1
403545 99403545 1001 86380 86390 1
403703 99403703 1001 86380 86390 1
403888 99403888 1001 86380 86390 1
404037 99404037 1001 86380 86390 1
404106 99404106 1001 86380 86390 1
404334 99404334 1001 86380 86390 1
404476 99404476 1001 86380 86390 1
405197 99405197 1001 86380 86390 1
405251 99405251 1001 86380 86390 1
405316 99405316 1001 86380 86390 1
405574 99405574 1001 86380 86390 1
405676 99405676 1001 86380 86390 1
405706 99405706 1001 86380 86390 1
405838 99405838 1001 86380 86390 1
406105 99406105 1001 86380 86390 1
406108 99406108 1001 86380 86390 1
406111 99406111 1001 86380 86390 1
406185 99406185 1001 86380 86390 1
406457 99406457 1001 86380 86390 1
406760 99406760 1001 86380 86390 1
406896 99406896 1001 86380 86390 1
407158 99407158 1001 86380 86390 1
407344 99407344 1001 86380 86390 1
407263 99407263 1001 86380 86390 1
407381 99407381 1001 86380 86390 1
407410 99407410 1001 86380 86390 1
407500 99407500 1001 86380 86390 1
407531 99407531 1001 86380 86390 1
407486 99407486 1001 86380 86390 1
407445 99407445 1001 86380 86390 1
407973 99407973 1001 86380 86390 1
408086 99408086 1001 86380 86390 1
408009 99408009 1001 86380 86390 1
408173 99408173 1001 86380 86390 1
408571 99408571 1001 86380 86390 1
408622 99408622 1001 86380 86390 1
408543 99408543 1001 86380 86390 1
408621 99408621 1001 86380 86390 1
408681 99408681 1001 86380 86390 1
408762 99408762 1001 86380 86390 1
408866 99408866 1001 86380 86390 1
408823 99408823 1001 86380 86390 1
408875 99408875 1001 86380 86390 1
408960 99408960 1001 86380 86390 1
409729 99409729 1001 86380 86390 1
409892 99409892 1001 86380 86390 1
409788 99409788 1001 86380 86390 1
410002 99410002 1001 86380 86390 1
410111 99410111 1001 86380 86390 1
410369 99410369 1001 86380 86390 1
410328 99410328 1001 86380 86390 1
410490 99410490 1001 86380 86390 1
410409 99410409 1001 86380 86390 1
410584 99410584 1001 86380 86390 1
411095 99411095 1001 86380 86390 1
411318 99411318 1001 86380 86390 1
411236 99411236 1001 86380 86390 1
411672 99411672 1001 86380 86390 1
411806 99411806 1001 86380 86390 1
411928 99411928 1001 86380 86390 1
411959 99411959 1001 86380 86390 1
412433 99412433 1001 86380 86390 1
412336 99412336 1001 86380 86390 1
413515 99413515 1001 86380 86390 1
413376 99413376 1001 86380 86390 1
413457 99413457 1001 86380 86390 1
412955 99412955 1001 86380 86390 1
412548 99412548 1001 86380 86390 1
412645 99412645 1001 86380 86390 1
413987 99413987 1001 86380 86390 1
413875 99413875 1001 86380 86390 1
414074 99414074 1001 86380 86390 1
413712 99413712 1001 86380 86390 1
415259 99415259 1001 86380 86390 1
414623 99414623 1001 86380 86390 1
414600 99414600 1001 86380 86390 1
414483 99414483 1001 86380 86390 1
414371 99414371 1001 86380 86390 1
415422 99415422 1001 86380 86390 1
415577 99415577 1001 86380 86390 1
416674 99416674 1001 86380 86390 1
416813 99416813 1001 86380 86390 1
416771 99416771 1001 86380 86390 1
416140 99416140 1001 86380 86390 1
416262 99416262 1001 86380 86390 1
415864 99415864 1001 86380 86390 1
415914 99415914 1001 86380 86390 1
415937 99415937 1001 86380 86390 1
415889 99415889 1001 86380 86390 1
415817 99415817 1001 86380 86390 1
415728 99415728 1001 86380 86390 1
416128 99416128 1001 86380 86390 1
416102 99416102 1001 86380 86390 1
417222 99417222 1001 86380 86390 1
417130 99417130 1001 86380 86390 1
417197 99417197 1001 86380 86390 1
417254 99417254 1001 86380 86390 1
417501 99417501 1001 86380 86390 1
418501 99418501 1001 86380 86390 1
418715 99418715 1001 86380 86390 1
418180 99418180 1001 86380 86390 1
418087 99418087 1001 86380 86390 1
418431 99418431 1001 86380 86390 1
417939 99417939 1001 86380 86390 1
417967 99417967 1001 86380 86390 1
417805 99417805 1001 86380 86390 1
418821 99418821 1001 86380 86390 1
419114 99419114 1001 86380 86390 1
419200 99419200 1001 86380 86390 1
420216 99420216 1001 86380 86390 1
420208 99420208 1001 86380 86390 1
419966 99419966 1001 86380 86390 1
419809 99419809 1001 86380 86390 1
420044 99420044 1001 86380 86390 1
419764 99419764 1001 86380 86390 1
419903 99419903 1001 86380 86390 1
419592 99419592 1001 86380 86390 1
419295 99419295 1001 86380 86390 1
419496 99419496 1001 86380 86390 1
419431 99419431 1001 86380 86390 1
419220 99419220 1001 86380 86390 1
420513 99420513 1001 86380 86390 1
420793 99420793 1001 86380 86390 1
420718 99420718 1001 86380 86390 1
420673 99420673 1001 86380 86390 1
421565 99421565 1001 86380 86390 1
421273 99421273 1001 86380 86390 1
421146 99421146 1001 86380 86390 1
420896 99420896 1001 86380 86390 1
420991 99420991 1001 86380 86390 1
420902 99420902 1001 86380 86390 1
421225 99421225 1001 86380 86390 1
422149 99422149 1001 86380 86390 1
422394 99422394 1001 86380 86390 1
422377 99422377 1001 86380 86390 1
423494 99423494 1001 86380 86390 1
423643 99423643 1001 86380 86390 1
423398 99423398 1001 86380 86390 1
423353 99423353 1001 86380 86390 1
423600 99423600 1001 86380 86390 1
422969 99422969 1001 86380 86390 1
422778 99422778 1001 86380 86390 1
422680 99422680 1001 86380 86390 1
422790 99422790 1001 86380 86390 1
423960 99423960 1001 86380 86390 1
423787 99423787 1001 86380 86390 1
423767 99423767 1001 86380 86390 1
425313 99425313 1001 86380 86390 1
425237 99425237 1001 86380 86390 1
424978 99424978 1001 86380 86390 1
424909 99424909 1001 86380 86390 1
424944 99424944 1001 86380 86390 1
425000 99425000 1001 86380 86390 1
424273 99424273 1001 86380 86390 1
424327 99424327 1001 86380 86390 1
424573 99424573 1001 86380 86390 1
424387 99424387 1001 86380 86390 1
424290 99424290 1001 86380 86390 1
425476 99425476 1001 86380 86390 1
426934 99426934 1001 86380 86390 1
426996 99426996 1001 86380 86390 1
427021 99427021 1001 86380 86390 1
426856 99426856 1001 86380 86390 1
426446 99426446 1001 86380 86390 1
426650 99426650 1001 86380 86390 1
426612 99426612 1001 86380 86390 1
427295 99427295 1001 86380 86390 1
427301 99427301 1001 86380 86390 1
427196 99427196 1001 86380 86390 1
428572 99428572 1001 86380 86390 1
428373 99428373 1001 86380 86390 1
428536 99428536 1001 86380 86390 1
428724 99428724 1001 86380 86390 1
428156 99428156 1001 86380 86390 1
428014 99428014 1001 86380 86390 1
428074 99428074 1001 86380 86390 1
428135 99428135 1001 86380 86390 1
427602 99427602 1001 86380 86390 1
427629 99427629 1001 86380 86390 1
427884 99427884 1001 86380 86390 1
427588 99427588 1001 86380 86390 1
428827 99428827 1001 86380 86390 1
428342 99428342 1001 86380 86390 1
428828 99428828 1001 86380 86390 1
429132 99429132 1001 86380 86390 1
430118 99430118 1001 86380 86390 1
430101 99430101 1001 86380 86390 1
430054 99430054 1001 86380 86390 1
430035 99430035 1001 86380 86390 1
430083 99430083 1001 86380 86390 1
430367 99430367 1001 86380 86390 1
429877 99429877 1001 86380 86390 1
429748 99429748 1001 86380 86390 1
429925 99429925 1001 86380 86390 1
429612 99429612 1001 86380 86390 1
429345 99429345 1001 86380 86390 1
429535 99429535 1001 86380 86390 1
429214 99429214 1001 86380 86390 1
429537 99429537 1001 86380 86390 1
430613 99430613 1001 86380 86390 1
430780 99430780 1001 86380 86390 1
430446 99430446 1001 86380 86390 1
431912 99431912 1001 86380 86390 1
431995 99431995 1001 86380 86390 1
431805 99431805 1001 86380 86390 1
432014 99432014 1001 86380 86390 1
431879 99431879 1001 86380 86390 1
431587 99431587 1001 86380 86390 1
431346 99431346 1001 86380 86390 1
431501 99431501 1001 86380 86390 1
431073 99431073 1001 86380 86390 1
431233 99431233 1001 86380 86390 1
432334 99432334 1001 86380 86390 1
433691 99433691 1001 86380 86390 1
433137 99433137 1001 86380 86390 1
432562 99432562 1001 86380 86390 1
432738 99432738 1001 86380 86390 1
432645 99432645 1001 86380 86390 1
433815 99433815 1001 86380 86390 1
433947 99433947 1001 86380 86390 1
435253 99435253 1001 86380 86390 1
435114 99435114 1001 86380 86390 1
435419 99435419 1001 86380 86390 1
435002 99435002 1001 86380 86390 1
434849 99434849 1001 86380 86390 1
434951 99434951 1001 86380 86390 1
434630 99434630 1001 86380 86390 1
434172 99434172 1001 86380 86390 1
434537 99434537 1001 86380 86390 1
434266 99434266 1001 86380 86390 1
434544 99434544 1001 86380 86390 1
434146 99434146 1001 86380 86390 1
434416 99434416 1001 86380 86390 1
434465 99434465 1001 86380 86390 1
435767 99435767 1001 86380 86390 1
435840 99435840 1001 86380 86390 1
435887 99435887 1001 86380 86390 1
437048 99437048 1001 86380 86390 1
437134 99437134 1001 86380 86390 1
436666 99436666 1001 86380 86390 1
436680 99436680 1001 86380 86390 1
436192 99436192 1001 86380 86390 1
435973 99435973 1001 86380 86390 1
436044 99436044 1001 86380 86390 1
435945 99435945 1001 86380 86390 1
436234 99436234 1001 86380 86390 1
437258 99437258 1001 86380 86390 1
437282 99437282 1001 86380 86390 1
437289 99437289 1001 86380 86390 1
300728 99300728 1001 86380 86390 1
300697 99300697 1001 86380 86390 1
300656 99300656 1001 86380 86390 1
300605 99300605 1001 86380 86390 1
300675 99300675 1001 86380 86390 1
300663 99300663 1001 86380 86390 1
300409 99300409 1001 86380 86390 1
300461 99300461 1001 86380 86390 1
300397 99300397 1001 86380 86390 1
300180 99300180 1001 86380 86390 1
300196 99300196 1001 86380 86390 1
300133 99300133 1001 86380 86390 1
300835 99300835 1001 86380 86390 1
300732 99300732 1001 86380 86390 1
300745 99300745 1001 86380 86390 1
300798 99300798 1001 86380 86390 1
300914 99300914 1001 86380 86390 1
301535 99301535 1001 86380 86390 1
301485 99301485 1001 86380 86390 1
301409 99301409 1001 86380 86390 1
301425 99301425 1001 86380 86390 1
301303 99301303 1001 86380 86390 1
301176 99301176 1001 86380 86390 1
301346 99301346 1001 86380 86390 1
301192 99301192 1001 86380 86390 1
301167 99301167 1001 86380 86390 1
300973 99300973 1001 86380 86390 1
301084 99301084 1001 86380 86390 1
301123 99301123 1001 86380 86390 1
301010 99301010 1001 86380 86390 1
300959 99300959 1001 86380 86390 1
301682 99301682 1001 86380 86390 1
301709 99301709 1001 86380 86390 1
301651 99301651 1001 86380 86390 1
301641 99301641 1001 86380 86390 1
301732 99301732 1001 86380 86390 1
302278 99302278 1001 86380 86390 1
302336 99302336 1001 86380 86390 1
302286 99302286 1001 86380 86390 1
302008 99302008 1001 86380 86390 1
302064 99302064 1001 86380 86390 1
302027 99302027 1001 86380 86390 1
301929 99301929 1001 86380 86390 1
301787 99301787 1001 86380 86390 1
301892 99301892 1001 86380 86390 1
301846 99301846 1001 86380 86390 1
301836 99301836 1001 86380 86390 1
302470 99302470 1001 86380 86390 1
302548 99302548 1001 86380 86390 1
302564 99302564 1001 86380 86390 1
302436 99302436 1001 86380 86390 1
302465 99302465 1001 86380 86390 1
302517 99302517 1001 86380 86390 1
303108 99303108 1001 86380 86390 1
303110 99303110 1001 86380 86390 1
303061 99303061 1001 86380 86390 1
302820 99302820 1001 86380 86390 1
302828 99302828 1001 86380 86390 1
302673 99302673 1001 86380 86390 1
302700 99302700 1001 86380 86390 1
302611 99302611 1001 86380 86390 1
303222 99303222 1001 86380 86390 1
303365 99303365 1001 86380 86390 1
303369 99303369 1001 86380 86390 1
303990 99303990 1001 86380 86390 1
303648 99303648 1001 86380 86390 1
303764 99303764 1001 86380 86390 1
303732 99303732 1001 86380 86390 1
303735 99303735 1001 86380 86390 1
303573 99303573 1001 86380 86390 1
303501 99303501 1001 86380 86390 1
304186 99304186 1001 86380 86390 1
304168 99304168 1001 86380 86390 1
304081 99304081 1001 86380 86390 1
304042 99304042 1001 86380 86390 1
304705 99304705 1001 86380 86390 1
304795 99304795 1001 86380 86390 1
304701 99304701 1001 86380 86390 1
304591 99304591 1001 86380 86390 1
304488 99304488 1001 86380 86390 1
304319 99304319 1001 86380 86390 1
304387 99304387 1001 86380 86390 1
304402 99304402 1001 86380 86390 1
304934 99304934 1001 86380 86390 1
304885 99304885 1001 86380 86390 1
304967 99304967 1001 86380 86390 1
305557 99305557 1001 86380 86390 1
305584 99305584 1001 86380 86390 1
305611 99305611 1001 86380 86390 1
305337 99305337 1001 86380 86390 1
305402 99305402 1001 86380 86390 1
305274 99305274 1001 86380 86390 1
305301 99305301 1001 86380 86390 1
305353 99305353 1001 86380 86390 1
305472 99305472 1001 86380 86390 1
305410 99305410 1001 86380 86390 1
305360 99305360 1001 86380 86390 1
305282 99305282 1001 86380 86390 1
305466 99305466 1001 86380 86390 1
305145 99305145 1001 86380 86390 1
305120 99305120 1001 86380 86390 1
305172 99305172 1001 86380 86390 1
305072 99305072 1001 86380 86390 1
305166 99305166 1001 86380 86390 1
500042 99500042 1001 86380 86390 1
500174 99500174 1001 86380 86390 1
500688 99500688 1001 86380 86390 1
500709 99500709 1001 86380 86390 1
500684 99500684 1001 86380 86390 1
500472 99500472 1001 86380 86390 1
500581 99500581 1001 86380 86390 1
500391 99500391 1001 86380 86390 1
500236 99500236 1001 86380 86390 1
500256 99500256 1001 86380 86390 1
500373 99500373 1001 86380 86390 1
500836 99500836 1001 86380 86390 1
500825 99500825 1001 86380 86390 1
500839 99500839 1001 86380 86390 1
500929 99500929 1001 86380 86390 1
500841 99500841 1001 86380 86390 1
501502 99501502 1001 86380 86390 1
501373 99501373 1001 86380 86390 1
501413 99501413 1001 86380 86390 1
501388 99501388 1001 86380 86390 1
501261 99501261 1001 86380 86390 1
501136 99501136 1001 86380 86390 1
501162 99501162 1001 86380 86390 1
501142 99501142 1001 86380 86390 1
501207 99501207 1001 86380 86390 1
501093 99501093 1001 86380 86390 1
501702 99501702 1001 86380 86390 1
502403 99502403 1001 86380 86390 1
502358 99502358 1001 86380 86390 1
502225 99502225 1001 86380 86390 1
502057 99502057 1001 86380 86390 1
502078 99502078 1001 86380 86390 1
501909 99501909 1001 86380 86390 1
502017 99502017 1001 86380 86390 1
502019 99502019 1001 86380 86390 1
501968 99501968 1001 86380 86390 1
502633 99502633 1001 86380 86390 1
502571 99502571 1001 86380 86390 1
502652 99502652 1001 86380 86390 1
502512 99502512 1001 86380 86390 1
502669 99502669 1001 86380 86390 1
503130 99503130 1001 86380 86390 1
503223 99503223 1001 86380 86390 1
503187 99503187 1001 86380 86390 1
502983 99502983 1001 86380 86390 1
502986 99502986 1001 86380 86390 1
502935 99502935 1001 86380 86390 1
502897 99502897 1001 86380 86390 1
502975 99502975 1001 86380 86390 1
503021 99503021 1001 86380 86390 1
502868 99502868 1001 86380 86390 1
502719 99502719 1001 86380 86390 1
503315 99503315 1001 86380 86390 1
503407 99503407 1001 86380 86390 1
503356 99503356 1001 86380 86390 1
503378 99503378 1001 86380 86390 1
504030 99504030 1001 86380 86390 1
503997 99503997 1001 86380 86390 1
504023 99504023 1001 86380 86390 1
503959 99503959 1001 86380 86390 1
503802 99503802 1001 86380 86390 1
503883 99503883 1001 86380 86390 1
503911 99503911 1001 86380 86390 1
503501 99503501 1001 86380 86390 1
503535 99503535 1001 86380 86390 1
504202 99504202 1001 86380 86390 1
504893 99504893 1001 86380 86390 1
504818 99504818 1001 86380 86390 1
504807 99504807 1001 86380 86390 1
504929 99504929 1001 86380 86390 1
504584 99504584 1001 86380 86390 1
504589 99504589 1001 86380 86390 1
504540 99504540 1001 86380 86390 1
504658 99504658 1001 86380 86390 1
504673 99504673 1001 86380 86390 1
504456 99504456 1001 86380 86390 1
504372 99504372 1001 86380 86390 1
504424 99504424 1001 86380 86390 1
504426 99504426 1001 86380 86390 1
505122 99505122 1001 86380 86390 1
505033 99505033 1001 86380 86390 1
505130 99505130 1001 86380 86390 1
505743 99505743 1001 86380 86390 1
505672 99505672 1001 86380 86390 1
505612 99505612 1001 86380 86390 1
505763 99505763 1001 86380 86390 1
505384 99505384 1001 86380 86390 1
505344 99505344 1001 86380 86390 1
505165 99505165 1001 86380 86390 1
505807 99505807 1001 86380 86390 1
505834 99505834 1001 86380 86390 1
505964 99505964 1001 86380 86390 1
505914 99505914 1001 86380 86390 1
505953 99505953 1001 86380 86390 1
505867 99505867 1001 86380 86390 1
505945 99505945 1001 86380 86390 1
505958 99505958 1001 86380 86390 1
506486 99506486 1001 86380 86390 1
506463 99506463 1001 86380 86390 1
506515 99506515 1001 86380 86390 1
506223 99506223 1001 86380 86390 1
506353 99506353 1001 86380 86390 1
506239 99506239 1001 86380 86390 1
506330 99506330 1001 86380 86390 1
506306 99506306 1001 86380 86390 1
506377 99506377 1001 86380 86390 1
506003 99506003 1001 86380 86390 1
506004 99506004 1001 86380 86390 1
505979 99505979 1001 86380 86390 1
506024 99506024 1001 86380 86390 1
506747 99506747 1001 86380 86390 1
507266 99507266 1001 86380 86390 1
507035 99507035 1001 86380 86390 1
507038 99507038 1001 86380 86390 1
507180 99507180 1001 86380 86390 1
507012 99507012 1001 86380 86390 1
507119 99507119 1001 86380 86390 1
507123 99507123 1001 86380 86390 1
506840 99506840 1001 86380 86390 1
506977 99506977 1001 86380 86390 1
506979 99506979 1001 86380 86390 1
506837 99506837 1001 86380 86390 1
506903 99506903 1001 86380 86390 1
506813 99506813 1001 86380 86390 1
506982 99506982 1001 86380 86390 1
507579 99507579 1001 86380 86390 1
507517 99507517 1001 86380 86390 1
507597 99507597 1001 86380 86390 1
508186 99508186 1001 86380 86390 1
508165 99508165 1001 86380 86390 1
508114 99508114 1001 86380 86390 1
508128 99508128 1001 86380 86390 1
508184 99508184 1001 86380 86390 1
507916 99507916 1001 86380 86390 1
507844 99507844 1001 86380 86390 1
507870 99507870 1001 86380 86390 1
507961 99507961 1001 86380 86390 1
507797 99507797 1001 86380 86390 1
507823 99507823 1001 86380 86390 1
507813 99507813 1001 86380 86390 1
507701 99507701 1001 86380 86390 1
507805 99507805 1001 86380 86390 1
508387 99508387 1001 86380 86390 1
509048 99509048 1001 86380 86390 1
509051 99509051 1001 86380 86390 1
508943 99508943 1001 86380 86390 1
508729 99508729 1001 86380 86390 1
508795 99508795 1001 86380 86390 1
508733 99508733 1001 86380 86390 1
508500 99508500 1001 86380 86390 1
508617 99508617 1001 86380 86390 1
508478 99508478 1001 86380 86390 1
509149 99509149 1001 86380 86390 1
509266 99509266 1001 86380 86390 1
509256 99509256 1001 86380 86390 1
509900 99509900 1001 86380 86390 1
509774 99509774 1001 86380 86390 1
509855 99509855 1001 86380 86390 1
509713 99509713 1001 86380 86390 1
509656 99509656 1001 86380 86390 1
509683 99509683 1001 86380 86390 1
509515 99509515 1001 86380 86390 1
509659 99509659 1001 86380 86390 1
509461 99509461 1001 86380 86390 1
509425 99509425 1001 86380 86390 1
509313 99509313 1001 86380 86390 1
509418 99509418 1001 86380 86390 1
509444 99509444 1001 86380 86390 1
509457 99509457 1001 86380 86390 1
509486 99509486 1001 86380 86390 1
510027 99510027 1001 86380 86390 1
509912 99509912 1001 86380 86390 1
509952 99509952 1001 86380 86390 1
509489 99509489 1001 86380 86390 1
510043 99510043 1001 86380 86390 1
510073 99510073 1001 86380 86390 1
509935 99509935 1001 86380 86390 1
509987 99509987 1001 86380 86390 1
510599 99510599 1001 86380 86390 1
510587 99510587 1001 86380 86390 1
510659 99510659 1001 86380 86390 1
510353 99510353 1001 86380 86390 1
510515 99510515 1001 86380 86390 1
510517 99510517 1001 86380 86390 1
510235 99510235 1001 86380 86390 1
510212 99510212 1001 86380 86390 1
510305 99510305 1001 86380 86390 1
510176 99510176 1001 86380 86390 1
510254 99510254 1001 86380 86390 1
510204 99510204 1001 86380 86390 1
510273 99510273 1001 86380 86390 1
510312 99510312 1001 86380 86390 1
510774 99510774 1001 86380 86390 1
511426 99511426 1001 86380 86390 1
511350 99511350 1001 86380 86390 1
511326 99511326 1001 86380 86390 1
511320 99511320 1001 86380 86390 1
511017 99511017 1001 86380 86390 1
511035 99511035 1001 86380 86390 1
511738 99511738 1001 86380 86390 1
511556 99511556 1001 86380 86390 1
512187 99512187 1001 86380 86390 1
512332 99512332 1001 86380 86390 1
512360 99512360 1001 86380 86390 1
512194 99512194 1001 86380 86390 1
512297 99512297 1001 86380 86390 1
512237 99512237 1001 86380 86390 1
511840 99511840 1001 86380 86390 1
511763 99511763 1001 86380 86390 1
512415 99512415 1001 86380 86390 1
512441 99512441 1001 86380 86390 1
512539 99512539 1001 86380 86390 1
512438 99512438 1001 86380 86390 1
513038 99513038 1001 86380 86390 1
513103 99513103 1001 86380 86390 1
513185 99513185 1001 86380 86390 1
513047 99513047 1001 86380 86390 1
513075 99513075 1001 86380 86390 1
512923 99512923 1001 86380 86390 1
512975 99512975 1001 86380 86390 1
512966 99512966 1001 86380 86390 1
512811 99512811 1001 86380 86390 1
512995 99512995 1001 86380 86390 1
512934 99512934 1001 86380 86390 1
512662 99512662 1001 86380 86390 1
512656 99512656 1001 86380 86390 1
512605 99512605 1001 86380 86390 1
512737 99512737 1001 86380 86390 1
513322 99513322 1001 86380 86390 1
513388 99513388 1001 86380 86390 1
513207 99513207 1001 86380 86390 1
513287 99513287 1001 86380 86390 1
513263 99513263 1001 86380 86390 1
513225 99513225 1001 86380 86390 1
513214 99513214 1001 86380 86390 1
513890 99513890 1001 86380 86390 1
513996 99513996 1001 86380 86390 1
513879 99513879 1001 86380 86390 1
513985 99513985 1001 86380 86390 1
513923 99513923 1001 86380 86390 1
513846 99513846 1001 86380 86390 1
514019 99514019 1001 86380 86390 1
513951 99513951 1001 86380 86390 1
513740 99513740 1001 86380 86390 1
513721 99513721 1001 86380 86390 1
513424 99513424 1001 86380 86390 1
513426 99513426 1001 86380 86390 1
513609 99513609 1001 86380 86390 1
513433 99513433 1001 86380 86390 1
513447 99513447 1001 86380 86390 1
513538 99513538 1001 86380 86390 1
514189 99514189 1001 86380 86390 1
514222 99514222 1001 86380 86390 1
514768 99514768 1001 86380 86390 1
514706 99514706 1001 86380 86390 1
514661 99514661 1001 86380 86390 1
514565 99514565 1001 86380 86390 1
514605 99514605 1001 86380 86390 1
514542 99514542 1001 86380 86390 1
514414 99514414 1001 86380 86390 1
515011 99515011 1001 86380 86390 1
514871 99514871 1001 86380 86390 1
515559 99515559 1001 86380 86390 1
515562 99515562 1001 86380 86390 1
515601 99515601 1001 86380 86390 1
515673 99515673 1001 86380 86390 1
515352 99515352 1001 86380 86390 1
515206 99515206 1001 86380 86390 1
515227 99515227 1001 86380 86390 1
515732 99515732 1001 86380 86390 1
515787 99515787 1001 86380 86390 1
515729 99515729 1001 86380 86390 1
516359 99516359 1001 86380 86390 1
516335 99516335 1001 86380 86390 1
516352 99516352 1001 86380 86390 1
516419 99516419 1001 86380 86390 1
516247 99516247 1001 86380 86390 1
516107 99516107 1001 86380 86390 1
516064 99516064 1001 86380 86390 1
515912 99515912 1001 86380 86390 1
515952 99515952 1001 86380 86390 1
516706 99516706 1001 86380 86390 1
516527 99516527 1001 86380 86390 1
516542 99516542 1001 86380 86390 1
516582 99516582 1001 86380 86390 1
516517 99516517 1001 86380 86390 1
517261 99517261 1001 86380 86390 1
517280 99517280 1001 86380 86390 1
517242 99517242 1001 86380 86390 1
517130 99517130 1001 86380 86390 1
517124 99517124 1001 86380 86390 1
517037 99517037 1001 86380 86390 1
516948 99516948 1001 86380 86390 1
516923 99516923 1001 86380 86390 1
516894 99516894 1001 86380 86390 1
517400 99517400 1001 86380 86390 1
517465 99517465 1001 86380 86390 1
517492 99517492 1001 86380 86390 1
517338 99517338 1001 86380 86390 1
518140 99518140 1001 86380 86390 1
517854 99517854 1001 86380 86390 1
517778 99517778 1001 86380 86390 1
518185 99518185 1001 86380 86390 1
518193 99518193 1001 86380 86390 1
518260 99518260 1001 86380 86390 1
518365 99518365 1001 86380 86390 1
518942 99518942 1001 86380 86390 1
518802 99518802 1001 86380 86390 1
518980 99518980 1001 86380 86390 1
518910 99518910 1001 86380 86390 1
518708 99518708 1001 86380 86390 1
518636 99518636 1001 86380 86390 1
518613 99518613 1001 86380 86390 1
518526 99518526 1001 86380 86390 1
518373 99518373 1001 86380 86390 1
518504 99518504 1001 86380 86390 1
518388 99518388 1001 86380 86390 1
518521 99518521 1001 86380 86390 1
519102 99519102 1001 86380 86390 1
519026 99519026 1001 86380 86390 1
519027 99519027 1001 86380 86390 1
519172 99519172 1001 86380 86390 1
519778 99519778 1001 86380 86390 1
519789 99519789 1001 86380 86390 1
519733 99519733 1001 86380 86390 1
519671 99519671 1001 86380 86390 1
519433 99519433 1001 86380 86390 1
519594 99519594 1001 86380 86390 1
519556 99519556 1001 86380 86390 1
519426 99519426 1001 86380 86390 1
519233 99519233 1001 86380 86390 1
519336 99519336 1001 86380 86390 1
519363 99519363 1001 86380 86390 1
519392 99519392 1001 86380 86390 1
519212 99519212 1001 86380 86390 1
519343 99519343 1001 86380 86390 1
519982 99519982 1001 86380 86390 1
519895 99519895 1001 86380 86390 1
519911 99519911 1001 86380 86390 1
519821 99519821 1001 86380 86390 1
520460 99520460 1001 86380 86390 1
520531 99520531 1001 86380 86390 1
520548 99520548 1001 86380 86390 1
520373 99520373 1001 86380 86390 1
520401 99520401 1001 86380 86390 1
520415 99520415 1001 86380 86390 1
520234 99520234 1001 86380 86390 1
520420 99520420 1001 86380 86390 1
520141 99520141 1001 86380 86390 1
520685 99520685 1001 86380 86390 1
520701 99520701 1001 86380 86390 1
521465 99521465 1001 86380 86390 1
521360 99521360 1001 86380 86390 1
521235 99521235 1001 86380 86390 1
521120 99521120 1001 86380 86390 1
521108 99521108 1001 86380 86390 1
521086 99521086 1001 86380 86390 1
521242 99521242 1001 86380 86390 1
521115 99521115 1001 86380 86390 1
520988 99520988 1001 86380 86390 1
520847 99520847 1001 86380 86390 1
520977 99520977 1001 86380 86390 1
520905 99520905 1001 86380 86390 1
520883 99520883 1001 86380 86390 1
521522 99521522 1001 86380 86390 1
521592 99521592 1001 86380 86390 1
521618 99521618 1001 86380 86390 1
522291 99522291 1001 86380 86390 1
522259 99522259 1001 86380 86390 1
522261 99522261 1001 86380 86390 1
521983 99521983 1001 86380 86390 1
521920 99521920 1001 86380 86390 1
521904 99521904 1001 86380 86390 1
521749 99521749 1001 86380 86390 1
521696 99521696 1001 86380 86390 1
522357 99522357 1001 86380 86390 1
522335 99522335 1001 86380 86390 1
523044 99523044 1001 86380 86390 1
523087 99523087 1001 86380 86390 1
522983 99522983 1001 86380 86390 1
522958 99522958 1001 86380 86390 1
522874 99522874 1001 86380 86390 1
522800 99522800 1001 86380 86390 1
522852 99522852 1001 86380 86390 1
522765 99522765 1001 86380 86390 1
522873 99522873 1001 86380 86390 1
522592 99522592 1001 86380 86390 1
522657 99522657 1001 86380 86390 1
522548 99522548 1001 86380 86390 1
522523 99522523 1001 86380 86390 1
523196 99523196 1001 86380 86390 1
523223 99523223 1001 86380 86390 1
523943 99523943 1001 86380 86390 1
523817 99523817 1001 86380 86390 1
523714 99523714 1001 86380 86390 1
523546 99523546 1001 86380 86390 1
523651 99523651 1001 86380 86390 1
523589 99523589 1001 86380 86390 1
523734 99523734 1001 86380 86390 1
523631 99523631 1001 86380 86390 1
523328 99523328 1001 86380 86390 1
523459 99523459 1001 86380 86390 1
524006 99524006 1001 86380 86390 1
524113 99524113 1001 86380 86390 1
524078 99524078 1001 86380 86390 1
524015 99524015 1001 86380 86390 1
524685 99524685 1001 86380 86390 1
524626 99524626 1001 86380 86390 1
524564 99524564 1001 86380 86390 1
524373 99524373 1001 86380 86390 1
524509 99524509 1001 86380 86390 1
524498 99524498 1001 86380 86390 1
524938 99524938 1001 86380 86390 1
524942 99524942 1001 86380 86390 1
524922 99524922 1001 86380 86390 1
525546 99525546 1001 86380 86390 1
525508 99525508 1001 86380 86390 1
525445 99525445 1001 86380 86390 1
525485 99525485 1001 86380 86390 1
525486 99525486 1001 86380 86390 1
525288 99525288 1001 86380 86390 1
525228 99525228 1001 86380 86390 1
525347 99525347 1001 86380 86390 1
525348 99525348 1001 86380 86390 1
525056 99525056 1001 86380 86390 1
525637 99525637 1001 86380 86390 1
525658 99525658 1001 86380 86390 1
526386 99526386 1001 86380 86390 1
526378 99526378 1001 86380 86390 1
526263 99526263 1001 86380 86390 1
526117 99526117 1001 86380 86390 1
526197 99526197 1001 86380 86390 1
526020 99526020 1001 86380 86390 1
525984 99525984 1001 86380 86390 1
525962 99525962 1001 86380 86390 1
525990 99525990 1001 86380 86390 1
526474 99526474 1001 86380 86390 1
526578 99526578 1001 86380 86390 1
526478 99526478 1001 86380 86390 1
526530 99526530 1001 86380 86390 1
526608 99526608 1001 86380 86390 1
526584 99526584 1001 86380 86390 1
526611 99526611 1001 86380 86390 1
527049 99527049 1001 86380 86390 1
527144 99527144 1001 86380 86390 1
526936 99526936 1001 86380 86390 1
526656 99526656 1001 86380 86390 1
526708 99526708 1001 86380 86390 1
526657 99526657 1001 86380 86390 1
526670 99526670 1001 86380 86390 1
526709 99526709 1001 86380 86390 1
526767 99526767 1001 86380 86390 1
527357 99527357 1001 86380 86390 1
527898 99527898 1001 86380 86390 1
527990 99527990 1001 86380 86390 1
527991 99527991 1001 86380 86390 1
527915 99527915 1001 86380 86390 1
527945 99527945 1001 86380 86390 1
527727 99527727 1001 86380 86390 1
527860 99527860 1001 86380 86390 1
527772 99527772 1001 86380 86390 1
527684 99527684 1001 86380 86390 1
527483 99527483 1001 86380 86390 1
527540 99527540 1001 86380 86390 1
527516 99527516 1001 86380 86390 1
527647 99527647 1001 86380 86390 1
528258 99528258 1001 86380 86390 1
528187 99528187 1001 86380 86390 1
528266 99528266 1001 86380 86390 1
528813 99528813 1001 86380 86390 1
528842 99528842 1001 86380 86390 1
528856 99528856 1001 86380 86390 1
528880 99528880 1001 86380 86390 1
528729 99528729 1001 86380 86390 1
528808 99528808 1001 86380 86390 1
528822 99528822 1001 86380 86390 1
528502 99528502 1001 86380 86390 1
528648 99528648 1001 86380 86390 1
528520 99528520 1001 86380 86390 1
528334 99528334 1001 86380 86390 1
528282 99528282 1001 86380 86390 1
528466 99528466 1001 86380 86390 1
528467 99528467 1001 86380 86390 1
528367 99528367 1001 86380 86390 1
529067 99529067 1001 86380 86390 1
528953 99528953 1001 86380 86390 1
529575 99529575 1001 86380 86390 1
529673 99529673 1001 86380 86390 1
529546 99529546 1001 86380 86390 1
529559 99529559 1001 86380 86390 1
529637 99529637 1001 86380 86390 1
529341 99529341 1001 86380 86390 1
529322 99529322 1001 86380 86390 1
529350 99529350 1001 86380 86390 1
529324 99529324 1001 86380 86390 1
529132 99529132 1001 86380 86390 1
529224 99529224 1001 86380 86390 1
529140 99529140 1001 86380 86390 1
529195 99529195 1001 86380 86390 1
529312 99529312 1001 86380 86390 1
529300 99529300 1001 86380 86390 1
529871 99529871 1001 86380 86390 1
529797 99529797 1001 86380 86390 1
529902 99529902 1001 86380 86390 1
530394 99530394 1001 86380 86390 1
530434 99530434 1001 86380 86390 1
530155 99530155 1001 86380 86390 1
530223 99530223 1001 86380 86390 1
530280 99530280 1001 86380 86390 1
530306 99530306 1001 86380 86390 1
530015 99530015 1001 86380 86390 1
530670 99530670 1001 86380 86390 1
530560 99530560 1001 86380 86390 1
531205 99531205 1001 86380 86390 1
531183 99531183 1001 86380 86390 1
530993 99530993 1001 86380 86390 1
531059 99531059 1001 86380 86390 1
531140 99531140 1001 86380 86390 1
530889 99530889 1001 86380 86390 1
530761 99530761 1001 86380 86390 1
530775 99530775 1001 86380 86390 1
530855 99530855 1001 86380 86390 1
530894 99530894 1001 86380 86390 1
530935 99530935 1001 86380 86390 1
530962 99530962 1001 86380 86390 1
530822 99530822 1001 86380 86390 1
531577 99531577 1001 86380 86390 1
531552 99531552 1001 86380 86390 1
531490 99531490 1001 86380 86390 1
531427 99531427 1001 86380 86390 1
531441 99531441 1001 86380 86390 1
532204 99532204 1001 86380 86390 1
532057 99532057 1001 86380 86390 1
531884 99531884 1001 86380 86390 1
531899 99531899 1001 86380 86390 1
531944 99531944 1001 86380 86390 1
531792 99531792 1001 86380 86390 1
531640 99531640 1001 86380 86390 1
531737 99531737 1001 86380 86390 1
532294 99532294 1001 86380 86390 1
532220 99532220 1001 86380 86390 1
532275 99532275 1001 86380 86390 1
532224 99532224 1001 86380 86390 1
532906 99532906 1001 86380 86390 1
533003 99533003 1001 86380 86390 1
532928 99532928 1001 86380 86390 1
532655 99532655 1001 86380 86390 1
532735 99532735 1001 86380 86390 1
532474 99532474 1001 86380 86390 1
532513 99532513 1001 86380 86390 1
533175 99533175 1001 86380 86390 1
533091 99533091 1001 86380 86390 1
533855 99533855 1001 86380 86390 1
533748 99533748 1001 86380 86390 1
533671 99533671 1001 86380 86390 1
533716 99533716 1001 86380 86390 1
533632 99533632 1001 86380 86390 1
533649 99533649 1001 86380 86390 1
533293 99533293 1001 86380 86390 1
533273 99533273 1001 86380 86390 1
533961 99533961 1001 86380 86390 1
534570 99534570 1001 86380 86390 1
534622 99534622 1001 86380 86390 1
534635 99534635 1001 86380 86390 1
534650 99534650 1001 86380 86390 1
534641 99534641 1001 86380 86390 1
534642 99534642 1001 86380 86390 1
534276 99534276 1001 86380 86390 1
534304 99534304 1001 86380 86390 1
534434 99534434 1001 86380 86390 1
534461 99534461 1001 86380 86390 1
534476 99534476 1001 86380 86390 1
534282 99534282 1001 86380 86390 1
534079 99534079 1001 86380 86390 1
534158 99534158 1001 86380 86390 1
534124 99534124 1001 86380 86390 1
534863 99534863 1001 86380 86390 1
534725 99534725 1001 86380 86390 1
534803 99534803 1001 86380 86390 1
534884 99534884 1001 86380 86390 1
534690 99534690 1001 86380 86390 1
534847 99534847 1001 86380 86390 1
535308 99535308 1001 86380 86390 1
535419 99535419 1001 86380 86390 1
535244 99535244 1001 86380 86390 1
535206 99535206 1001 86380 86390 1
535232 99535232 1001 86380 86390 1
535258 99535258 1001 86380 86390 1
535286 99535286 1001 86380 86390 1
535107 99535107 1001 86380 86390 1
535199 99535199 1001 86380 86390 1
535086 99535086 1001 86380 86390 1
534950 99534950 1001 86380 86390 1
534925 99534925 1001 86380 86390 1
535042 99535042 1001 86380 86390 1
535005 99535005 1001 86380 86390 1
535520 99535520 1001 86380 86390 1
535666 99535666 1001 86380 86390 1
535513 99535513 1001 86380 86390 1
535540 99535540 1001 86380 86390 1
535594 99535594 1001 86380 86390 1
535584 99535584 1001 86380 86390 1
536303 99536303 1001 86380 86390 1
536318 99536318 1001 86380 86390 1
536326 99536326 1001 86380 86390 1
536143 99536143 1001 86380 86390 1
536042 99536042 1001 86380 86390 1
536058 99536058 1001 86380 86390 1
535987 99535987 1001 86380 86390 1
535720 99535720 1001 86380 86390 1
535739 99535739 1001 86380 86390 1
536413 99536413 1001 86380 86390 1
536349 99536349 1001 86380 86390 1
536405 99536405 1001 86380 86390 1
536487 99536487 1001 86380 86390 1
537117 99537117 1001 86380 86390 1
536991 99536991 1001 86380 86390 1
536752 99536752 1001 86380 86390 1
536672 99536672 1001 86380 86390 1
536686 99536686 1001 86380 86390 1
536734 99536734 1001 86380 86390 1
536644 99536644 1001 86380 86390 1
537185 99537185 1001 86380 86390 1
537355 99537355 1001 86380 86390 1
537304 99537304 1001 86380 86390 1
537358 99537358 1001 86380 86390 1
537245 99537245 1001 86380 86390 1
537183 99537183 1001 86380 86390 1
537875 99537875 1001 86380 86390 1
537789 99537789 1001 86380 86390 1
537905 99537905 1001 86380 86390 1
537705 99537705 1001 86380 86390 1
537373 99537373 1001 86380 86390 1
537507 99537507 1001 86380 86390 1
538105 99538105 1001 86380 86390 1
538157 99538157 1001 86380 86390 1
538176 99538176 1001 86380 86390 1
538636 99538636 1001 86380 86390 1
538727 99538727 1001 86380 86390 1
538715 99538715 1001 86380 86390 1
538788 99538788 1001 86380 86390 1
538620 99538620 1001 86380 86390 1
538632 99538632 1001 86380 86390 1
538808 99538808 1001 86380 86390 1
538545 99538545 1001 86380 86390 1
538529 99538529 1001 86380 86390 1
538569 99538569 1001 86380 86390 1
538595 99538595 1001 86380 86390 1
538272 99538272 1001 86380 86390 1
538217 99538217 1001 86380 86390 1
539011 99539011 1001 86380 86390 1
538897 99538897 1001 86380 86390 1
538901 99538901 1001 86380 86390 1
539639 99539639 1001 86380 86390 1
539610 99539610 1001 86380 86390 1
539543 99539543 1001 86380 86390 1
539633 99539633 1001 86380 86390 1
539386 99539386 1001 86380 86390 1
539153 99539153 1001 86380 86390 1
539078 99539078 1001 86380 86390 1
539041 99539041 1001 86380 86390 1
539121 99539121 1001 86380 86390 1
539680 99539680 1001 86380 86390 1
539642 99539642 1001 86380 86390 1
539802 99539802 1001 86380 86390 1
539844 99539844 1001 86380 86390 1
540437 99540437 1001 86380 86390 1
540279 99540279 1001 86380 86390 1
540082 99540082 1001 86380 86390 1
540160 99540160 1001 86380 86390 1
540200 99540200 1001 86380 86390 1
540085 99540085 1001 86380 86390 1
540163 99540163 1001 86380 86390 1
540190 99540190 1001 86380 86390 1
540153 99540153 1001 86380 86390 1
540653 99540653 1001 86380 86390 1
541167 99541167 1001 86380 86390 1
541091 99541091 1001 86380 86390 1
541221 99541221 1001 86380 86390 1
541273 99541273 1001 86380 86390 1
541199 99541199 1001 86380 86390 1
541214 99541214 1001 86380 86390 1
541284 99541284 1001 86380 86390 1
540934 99540934 1001 86380 86390 1
540910 99540910 1001 86380 86390 1
540951 99540951 1001 86380 86390 1
541058 99541058 1001 86380 86390 1
541007 99541007 1001 86380 86390 1
540724 99540724 1001 86380 86390 1
540819 99540819 1001 86380 86390 1
540874 99540874 1001 86380 86390 1
540723 99540723 1001 86380 86390 1
540827 99540827 1001 86380 86390 1
541485 99541485 1001 86380 86390 1
541410 99541410 1001 86380 86390 1
541476 99541476 1001 86380 86390 1
542085 99542085 1001 86380 86390 1
541943 99541943 1001 86380 86390 1
541854 99541854 1001 86380 86390 1
541867 99541867 1001 86380 86390 1
541843 99541843 1001 86380 86390 1
541896 99541896 1001 86380 86390 1
541806 99541806 1001 86380 86390 1
541511 99541511 1001 86380 86390 1
541532 99541532 1001 86380 86390 1
541666 99541666 1001 86380 86390 1
542205 99542205 1001 86380 86390 1
542765 99542765 1001 86380 86390 1
542919 99542919 1001 86380 86390 1
542813 99542813 1001 86380 86390 1
542752 99542752 1001 86380 86390 1
542717 99542717 1001 86380 86390 1
542705 99542705 1001 86380 86390 1
542647 99542647 1001 86380 86390 1
542737 99542737 1001 86380 86390 1
543061 99543061 1001 86380 86390 1
542963 99542963 1001 86380 86390 1
543581 99543581 1001 86380 86390 1
543746 99543746 1001 86380 86390 1
543664 99543664 1001 86380 86390 1
543615 99543615 1001 86380 86390 1
543616 99543616 1001 86380 86390 1
543410 99543410 1001 86380 86390 1
543503 99543503 1001 86380 86390 1
543384 99543384 1001 86380 86390 1
543223 99543223 1001 86380 86390 1
543162 99543162 1001 86380 86390 1
543808 99543808 1001 86380 86390 1
543840 99543840 1001 86380 86390 1
543931 99543931 1001 86380 86390 1
543908 99543908 1001 86380 86390 1
543922 99543922 1001 86380 86390 1
544560 99544560 1001 86380 86390 1
544432 99544432 1001 86380 86390 1
544525 99544525 1001 86380 86390 1
544489 99544489 1001 86380 86390 1
544582 99544582 1001 86380 86390 1
544302 99544302 1001 86380 86390 1
544345 99544345 1001 86380 86390 1
544192 99544192 1001 86380 86390 1
544094 99544094 1001 86380 86390 1
544152 99544152 1001 86380 86390 1
543985 99543985 1001 86380 86390 1
544640 99544640 1001 86380 86390 1
544705 99544705 1001 86380 86390 1
544617 99544617 1001 86380 86390 1
407320 775 1001 44700 67617 1
415613 221 1001 64860 66237 1
408702 241 1001 84540 85017 1
509397 941 1002 33657 33914 1
517711 760 1002 36431 42886 1
400092 99400092 1001 86380 86390 1
400155 99400155 1001 86380 86390 1
400284 99400284 1001 86380 86390 1
400255 99400255 1001 86380 86390 1
400449 99400449 1001 86380 86390 1
400746 99400746 1001 86380 86390 1
400749 99400749 1001 86380 86390 1
401142 99401142 1001 86380 86390 1
401145 99401145 1001 86380 86390 1
401157 99401157 1001 86380 86390 1
401080 99401080 1001 86380 86390 1
401202 99401202 1001 86380 86390 1
401352 99401352 1001 86380 86390 1
401313 99401313 1001 86380 86390 1
401417 99401417 1001 86380 86390 1
401532 99401532 1001 86380 86390 1
401620 99401620 1001 86380 86390 1
401831 99401831 1001 86380 86390 1
401890 99401890 1001 86380 86390 1
401974 99401974 1001 86380 86390 1
402043 99402043 1001 86380 86390 1
402247 99402247 1001 86380 86390 1
402279 99402279 1001 86380 86390 1
402726 99402726 1001 86380 86390 1
402708 99402708 1001 86380 86390 1
402900 99402900 1001 86380 86390 1
403037 99403037 1001 86380 86390 1
403264 99403264 1001 86380 86390 1
403530 99403530 1001 86380 86390 1
403493 99403493 1001 86380 86390 1
403536 99403536 1001 86380 86390 1
404016 99404016 1001 86380 86390 1
404231 99404231 1001 86380 86390 1
404363 99404363 1001 86380 86390 1
404456 99404456 1001 86380 86390 1
404408 99404408 1001 86380 86390 1
404383 99404383 1001 86380 86390 1
404666 99404666 1001 86380 86390 1
404724 99404724 1001 86380 86390 1
404964 99404964 1001 86380 86390 1
405211 99405211 1001 86380 86390 1
405235 99405235 1001 86380 86390 1
405493 99405493 1001 86380 86390 1
405471 99405471 1001 86380 86390 1
405704 99405704 1001 86380 86390 1
405705 99405705 1001 86380 86390 1
405780 99405780 1001 86380 86390 1
405855 99405855 1001 86380 86390 1
406071 99406071 1001 86380 86390 1
406146 99406146 1001 86380 86390 1
406282 99406282 1001 86380 86390 1
406260 99406260 1001 86380 86390 1
406182 99406182 1001 86380 86390 1
406480 99406480 1001 86380 86390 1
406506 99406506 1001 86380 86390 1
406582 99406582 1001 86380 86390 1
406796 99406796 1001 86380 86390 1
406843 99406843 1001 86380 86390 1
407081 99407081 1001 86380 86390 1
407392 99407392 1001 86380 86390 1
407459 99407459 1001 86380 86390 1
407639 99407639 1001 86380 86390 1
407626 99407626 1001 86380 86390 1
407797 99407797 1001 86380 86390 1
407927 99407927 1001 86380 86390 1
407970 99407970 1001 86380 86390 1
408178 99408178 1001 86380 86390 1
408156 99408156 1001 86380 86390 1
408375 99408375 1001 86380 86390 1
408421 99408421 1001 86380 86390 1
408559 99408559 1001 86380 86390 1
408706 99408706 1001 86380 86390 1
408847 99408847 1001 86380 86390 1
409133 99409133 1001 86380 86390 1
409331 99409331 1001 86380 86390 1
409347 99409347 1001 86380 86390 1
409416 99409416 1001 86380 86390 1
409558 99409558 1001 86380 86390 1
409532 99409532 1001 86380 86390 1
409772 99409772 1001 86380 86390 1
409802 99409802 1001 86380 86390 1
409973 99409973 1001 86380 86390 1
410427 99410427 1001 86380 86390 1
410602 99410602 1001 86380 86390 1
410525 99410525 1001 86380 86390 1
410721 99410721 1001 86380 86390 1
410876 99410876 1001 86380 86390 1
411074 99411074 1001 86380 86390 1
411340 99411340 1001 86380 86390 1
412083 99412083 1001 86380 86390 1
412150 99412150 1001 86380 86390 1
412254 99412254 1001 86380 86390 1
412232 99412232 1001 86380 86390 1
412417 99412417 1001 86380 86390 1
412445 99412445 1001 86380 86390 1
413495 99413495 1001 86380 86390 1
413601 99413601 1001 86380 86390 1
413685 99413685 1001 86380 86390 1
413136 99413136 1001 86380 86390 1
412981 99412981 1001 86380 86390 1
413171 99413171 1001 86380 86390 1
413000 99413000 1001 86380 86390 1
412810 99412810 1001 86380 86390 1
412607 99412607 1001 86380 86390 1
414031 99414031 1001 86380 86390 1
413843 99413843 1001 86380 86390 1
413877 99413877 1001 86380 86390 1
415122 99415122 1001 86380 86390 1
415054 99415054 1001 86380 86390 1
414587 99414587 1001 86380 86390 1
414715 99414715 1001 86380 86390 1
414699 99414699 1001 86380 86390 1
414561 99414561 1001 86380 86390 1
414376 99414376 1001 86380 86390 1
414138 99414138 1001 86380 86390 1
414300 99414300 1001 86380 86390 1
414247 99414247 1001 86380 86390 1
415575 99415575 1001 86380 86390 1
415576 99415576 1001 86380 86390 1
415541 99415541 1001 86380 86390 1
416640 99416640 1001 86380 86390 1
416898 99416898 1001 86380 86390 1
416601 99416601 1001 86380 86390 1
416883 99416883 1001 86380 86390 1
416550 99416550 1001 86380 86390 1
415908 99415908 1001 86380 86390 1
415874 99415874 1001 86380 86390 1
415801 99415801 1001 86380 86390 1
417035 99417035 1001 86380 86390 1
417227 99417227 1001 86380 86390 1
417522 99417522 1001 86380 86390 1
417483 99417483 1001 86380 86390 1
418436 99418436 1001 86380 86390 1
418569 99418569 1001 86380 86390 1
418615 99418615 1001 86380 86390 1
418618 99418618 1001 86380 86390 1
418307 99418307 1001 86380 86390 1
418221 99418221 1001 86380 86390 1
418182 99418182 1001 86380 86390 1
418092 99418092 1001 86380 86390 1
417623 99417623 1001 86380 86390 1
418805 99418805 1001 86380 86390 1
418832 99418832 1001 86380 86390 1
420238 99420238 1001 86380 86390 1
420379 99420379 1001 86380 86390 1
420381 99420381 1001 86380 86390 1
420067 99420067 1001 86380 86390 1
420090 99420090 1001 86380 86390 1
419784 99419784 1001 86380 86390 1
419925 99419925 1001 86380 86390 1
419712 99419712 1001 86380 86390 1
419762 99419762 1001 86380 86390 1
419905 99419905 1001 86380 86390 1
419362 99419362 1001 86380 86390 1
422040 99422040 1001 86380 86390 1
421781 99421781 1001 86380 86390 1
421857 99421857 1001 86380 86390 1
421639 99421639 1001 86380 86390 1
421378 99421378 1001 86380 86390 1
421440 99421440 1001 86380 86390 1
421382 99421382 1001 86380 86390 1
420858 99420858 1001 86380 86390 1
420859 99420859 1001 86380 86390 1
420948 99420948 1001 86380 86390 1
421034 99421034 1001 86380 86390 1
422217 99422217 1001 86380 86390 1
422440 99422440 1001 86380 86390 1
422451 99422451 1001 86380 86390 1
422303 99422303 1001 86380 86390 1
423214 99423214 1001 86380 86390 1
422678 99422678 1001 86380 86390 1
422754 99422754 1001 86380 86390 1
423970 99423970 1001 86380 86390 1
425088 99425088 1001 86380 86390 1
425036 99425036 1001 86380 86390 1
424750 99424750 1001 86380 86390 1
424754 99424754 1001 86380 86390 1
424391 99424391 1001 86380 86390 1
424536 99424536 1001 86380 86390 1
424335 99424335 1001 86380 86390 1
425565 99425565 1001 86380 86390 1
425407 99425407 1001 86380 86390 1
425787 99425787 1001 86380 86390 1
426923 99426923 1001 86380 86390 1
426936 99426936 1001 86380 86390 1
426371 99426371 1001 86380 86390 1
426473 99426473 1001 86380 86390 1
426427 99426427 1001 86380 86390 1
426677 99426677 1001 86380 86390 1
426588 99426588 1001 86380 86390 1
426219 99426219 1001 86380 86390 1
425987 99425987 1001 86380 86390 1
426053 99426053 1001 86380 86390 1
425969 99425969 1001 86380 86390 1
426073 99426073 1001 86380 86390 1
426256 99426256 1001 86380 86390 1
426235 99426235 1001 86380 86390 1
425855 99425855 1001 86380 86390 1
425886 99425886 1001 86380 86390 1
427356 99427356 1001 86380 86390 1
427248 99427248 1001 86380 86390 1
427403 99427403 1001 86380 86390 1
427384 99427384 1001 86380 86390 1
428703 99428703 1001 86380 86390 1
428708 99428708 1001 86380 86390 1
428109 99428109 1001 86380 86390 1
428222 99428222 1001 86380 86390 1
427653 99427653 1001 86380 86390 1
427866 99427866 1001 86380 86390 1
427746 99427746 1001 86380 86390 1
427730 99427730 1001 86380 86390 1
428852 99428852 1001 86380 86390 1
428748 99428748 1001 86380 86390 1
429161 99429161 1001 86380 86390 1
430306 99430306 1001 86380 86390 1
430229 99430229 1001 86380 86390 1
430357 99430357 1001 86380 86390 1
429616 99429616 1001 86380 86390 1
429575 99429575 1001 86380 86390 1
429752 99429752 1001 86380 86390 1
429303 99429303 1001 86380 86390 1
429335 99429335 1001 86380 86390 1
429218 99429218 1001 86380 86390 1
429431 99429431 1001 86380 86390 1
429567 99429567 1001 86380 86390 1
430783 99430783 1001 86380 86390 1
431963 99431963 1001 86380 86390 1
432008 99432008 1001 86380 86390 1
431518 99431518 1001 86380 86390 1
431641 99431641 1001 86380 86390 1
431642 99431642 1001 86380 86390 1
431471 99431471 1001 86380 86390 1
431145 99431145 1001 86380 86390 1
430980 99430980 1001 86380 86390 1
431164 99431164 1001 86380 86390 1
432446 99432446 1001 86380 86390 1
433468 99433468 1001 86380 86390 1
433628 99433628 1001 86380 86390 1
432930 99432930 1001 86380 86390 1
433117 99433117 1001 86380 86390 1
433167 99433167 1001 86380 86390 1
432762 99432762 1001 86380 86390 1
434024 99434024 1001 86380 86390 1
433840 99433840 1001 86380 86390 1
434082 99434082 1001 86380 86390 1
435368 99435368 1001 86380 86390 1
434920 99434920 1001 86380 86390 1
434789 99434789 1001 86380 86390 1
434745 99434745 1001 86380 86390 1
434957 99434957 1001 86380 86390 1
434615 99434615 1001 86380 86390 1
434324 99434324 1001 86380 86390 1
434459 99434459 1001 86380 86390 1
434221 99434221 1001 86380 86390 1
435730 99435730 1001 86380 86390 1
435694 99435694 1001 86380 86390 1
436988 99436988 1001 86380 86390 1
437054 99437054 1001 86380 86390 1
436628 99436628 1001 86380 86390 1
436547 99436547 1001 86380 86390 1
436428 99436428 1001 86380 86390 1
436536 99436536 1001 86380 86390 1
436487 99436487 1001 86380 86390 1
436168 99436168 1001 86380 86390 1
436240 99436240 1001 86380 86390 1
435963 99435963 1001 86380 86390 1
436228 99436228 1001 86380 86390 1
437188 99437188 1001 86380 86390 1
437301 99437301 1001 86380 86390 1
300013 99300013 1001 86380 86390 1
300614 99300614 1001 86380 86390 1
300577 99300577 1001 86380 86390 1
300642 99300642 1001 86380 86390 1
300681 99300681 1001 86380 86390 1
300568 99300568 1001 86380 86390 1
300484 99300484 1001 86380 86390 1
300517 99300517 1001 86380 86390 1
300415 99300415 1001 86380 86390 1
300229 99300229 1001 86380 86390 1
300169 99300169 1001 86380 86390 1
300195 99300195 1001 86380 86390 1
300262 99300262 1001 86380 86390 1
300868 99300868 1001 86380 86390 1
300756 99300756 1001 86380 86390 1
300811 99300811 1001 86380 86390 1
300736 99300736 1001 86380 86390 1
300802 99300802 1001 86380 86390 1
301406 99301406 1001 86380 86390 1
301372 99301372 1001 86380 86390 1
301502 99301502 1001 86380 86390 1
301551 99301551 1001 86380 86390 1
301212 99301212 1001 86380 86390 1
301093 99301093 1001 86380 86390 1
301133 99301133 1001 86380 86390 1
301006 99301006 1001 86380 86390 1
301021 99301021 1001 86380 86390 1
301048 99301048 1001 86380 86390 1
301687 99301687 1001 86380 86390 1
301584 99301584 1001 86380 86390 1
302330 99302330 1001 86380 86390 1
302272 99302272 1001 86380 86390 1
302247 99302247 1001 86380 86390 1
302184 99302184 1001 86380 86390 1
302370 99302370 1001 86380 86390 1
301890 99301890 1001 86380 86390 1
301942 99301942 1001 86380 86390 1
301810 99301810 1001 86380 86390 1
302494 99302494 1001 86380 86390 1
302392 99302392 1001 86380 86390 1
302510 99302510 1001 86380 86390 1
303015 99303015 1001 86380 86390 1
303150 99303150 1001 86380 86390 1
303100 99303100 1001 86380 86390 1
303113 99303113 1001 86380 86390 1
303140 99303140 1001 86380 86390 1
302953 99302953 1001 86380 86390 1
302865 99302865 1001 86380 86390 1
302858 99302858 1001 86380 86390 1
302742 99302742 1001 86380 86390 1
302605 99302605 1001 86380 86390 1
302737 99302737 1001 86380 86390 1
302623 99302623 1001 86380 86390 1
303232 99303232 1001 86380 86390 1
303299 99303299 1001 86380 86390 1
303364 99303364 1001 86380 86390 1
304006 99304006 1001 86380 86390 1
303832 99303832 1001 86380 86390 1
303939 99303939 1001 86380 86390 1
303862 99303862 1001 86380 86390 1
303737 99303737 1001 86380 86390 1
303674 99303674 1001 86380 86390 1
303525 99303525 1001 86380 86390 1
303461 99303461 1001 86380 86390 1
303475 99303475 1001 86380 86390 1
304097 99304097 1001 86380 86390 1
304150 99304150 1001 86380 86390 1
304035 99304035 1001 86380 86390 1
304075 99304075 1001 86380 86390 1
304218 99304218 1001 86380 86390 1
304142 99304142 1001 86380 86390 1
304171 99304171 1001 86380 86390 1
304761 99304761 1001 86380 86390 1
304751 99304751 1001 86380 86390 1
304556 99304556 1001 86380 86390 1
304595 99304595 1001 86380 86390 1
304291 99304291 1001 86380 86390 1
304241 99304241 1001 86380 86390 1
304389 99304389 1001 86380 86390 1
304262 99304262 1001 86380 86390 1
305027 99305027 1001 86380 86390 1
304938 99304938 1001 86380 86390 1
304996 99304996 1001 86380 86390 1
305532 99305532 1001 86380 86390 1
305571 99305571 1001 86380 86390 1
305559 99305559 1001 86380 86390 1
305572 99305572 1001 86380 86390 1
305522 99305522 1001 86380 86390 1
305497 99305497 1001 86380 86390 1
305510 99305510 1001 86380 86390 1
305563 99305563 1001 86380 86390 1
305641 99305641 1001 86380 86390 1
305314 99305314 1001 86380 86390 1
305367 99305367 1001 86380 86390 1
305316 99305316 1001 86380 86390 1
305293 99305293 1001 86380 86390 1
305281 99305281 1001 86380 86390 1
305235 99305235 1001 86380 86390 1
305132 99305132 1001 86380 86390 1
305081 99305081 1001 86380 86390 1
305217 99305217 1001 86380 86390 1
305075 99305075 1001 86380 86390 1
500012 99500012 1001 86380 86390 1
500081 99500081 1001 86380 86390 1
500059 99500059 1001 86380 86390 1
500060 99500060 1001 86380 86390 1
500659 99500659 1001 86380 86390 1
500610 99500610 1001 86380 86390 1
500655 99500655 1001 86380 86390 1
500620 99500620 1001 86380 86390 1
500544 99500544 1001 86380 86390 1
500473 99500473 1001 86380 86390 1
500967 99500967 1001 86380 86390 1
500826 99500826 1001 86380 86390 1
500983 99500983 1001 86380 86390 1
500934 99500934 1001 86380 86390 1
500870 99500870 1001 86380 86390 1
500975 99500975 1001 86380 86390 1
501003 99501003 1001 86380 86390 1
501623 99501623 1001 86380 86390 1
501469 99501469 1001 86380 86390 1
501634 99501634 1001 86380 86390 1
501635 99501635 1001 86380 86390 1
501304 99501304 1001 86380 86390 1
501305 99501305 1001 86380 86390 1
501213 99501213 1001 86380 86390 1
501201 99501201 1001 86380 86390 1
501087 99501087 1001 86380 86390 1
501179 99501179 1001 86380 86390 1
501844 99501844 1001 86380 86390 1
501742 99501742 1001 86380 86390 1
501666 99501666 1001 86380 86390 1
501795 99501795 1001 86380 86390 1
501670 99501670 1001 86380 86390 1
501764 99501764 1001 86380 86390 1
502222 99502222 1001 86380 86390 1
502172 99502172 1001 86380 86390 1
502112 99502112 1001 86380 86390 1
502246 99502246 1001 86380 86390 1
501990 99501990 1001 86380 86390 1
501983 99501983 1001 86380 86390 1
501906 99501906 1001 86380 86390 1
502502 99502502 1001 86380 86390 1
502550 99502550 1001 86380 86390 1
502500 99502500 1001 86380 86390 1
503254 99503254 1001 86380 86390 1
503233 99503233 1001 86380 86390 1
503146 99503146 1001 86380 86390 1
503282 99503282 1001 86380 86390 1
503136 99503136 1001 86380 86390 1
502896 99502896 1001 86380 86390 1
502692 99502692 1001 86380 86390 1
503453 99503453 1001 86380 86390 1
504050 99504050 1001 86380 86390 1
504026 99504026 1001 86380 86390 1
503826 99503826 1001 86380 86390 1
503704 99503704 1001 86380 86390 1
504309 99504309 1001 86380 86390 1
504169 99504169 1001 86380 86390 1
504236 99504236 1001 86380 86390 1
504251 99504251 1001 86380 86390 1
504294 99504294 1001 86380 86390 1
504896 99504896 1001 86380 86390 1
504913 99504913 1001 86380 86390 1
504832 99504832 1001 86380 86390 1
504834 99504834 1001 86380 86390 1
504851 99504851 1001 86380 86390 1
504840 99504840 1001 86380 86390 1
504534 99504534 1001 86380 86390 1
504552 99504552 1001 86380 86390 1
505073 99505073 1001 86380 86390 1
505144 99505144 1001 86380 86390 1
505569 99505569 1001 86380 86390 1
505699 99505699 1001 86380 86390 1
505725 99505725 1001 86380 86390 1
505653 99505653 1001 86380 86390 1
505501 99505501 1001 86380 86390 1
505515 99505515 1001 86380 86390 1
505558 99505558 1001 86380 86390 1
505403 99505403 1001 86380 86390 1
505481 99505481 1001 86380 86390 1
505522 99505522 1001 86380 86390 1
505561 99505561 1001 86380 86390 1
505550 99505550 1001 86380 86390 1
505324 99505324 1001 86380 86390 1
505235 99505235 1001 86380 86390 1
505158 99505158 1001 86380 86390 1
505211 99505211 1001 86380 86390 1
505355 99505355 1001 86380 86390 1
505174 99505174 1001 86380 86390 1
505974 99505974 1001 86380 86390 1
505860 99505860 1001 86380 86390 1
505939 99505939 1001 86380 86390 1
505971 99505971 1001 86380 86390 1
506564 99506564 1001 86380 86390 1
506485 99506485 1001 86380 86390 1
506550 99506550 1001 86380 86390 1
506464 99506464 1001 86380 86390 1
506209 99506209 1001 86380 86390 1
506326 99506326 1001 86380 86390 1
506344 99506344 1001 86380 86390 1
506206 99506206 1001 86380 86390 1
506259 99506259 1001 86380 86390 1
506260 99506260 1001 86380 86390 1
505980 99505980 1001 86380 86390 1
506034 99506034 1001 86380 86390 1
506022 99506022 1001 86380 86390 1
506114 99506114 1001 86380 86390 1
506104 99506104 1001 86380 86390 1
506685 99506685 1001 86380 86390 1
506737 99506737 1001 86380 86390 1
506778 99506778 1001 86380 86390 1
507359 99507359 1001 86380 86390 1
507365 99507365 1001 86380 86390 1
507147 99507147 1001 86380 86390 1
506882 99506882 1001 86380 86390 1
506938 99506938 1001 86380 86390 1
506968 99506968 1001 86380 86390 1
507523 99507523 1001 86380 86390 1
507601 99507601 1001 86380 86390 1
507527 99507527 1001 86380 86390 1
507566 99507566 1001 86380 86390 1
507444 99507444 1001 86380 86390 1
508146 99508146 1001 86380 86390 1
508098 99508098 1001 86380 86390 1
508101 99508101 1001 86380 86390 1
508051 99508051 1001 86380 86390 1
507862 99507862 1001 86380 86390 1
508016 99508016 1001 86380 86390 1
507768 99507768 1001 86380 86390 1
508362 99508362 1001 86380 86390 1
508287 99508287 1001 86380 86390 1
508313 99508313 1001 86380 86390 1
509074 99509074 1001 86380 86390 1
508885 99508885 1001 86380 86390 1
508911 99508911 1001 86380 86390 1
508901 99508901 1001 86380 86390 1
509032 99509032 1001 86380 86390 1
509067 99509067 1001 86380 86390 1
508844 99508844 1001 86380 86390 1
508793 99508793 1001 86380 86390 1
508821 99508821 1001 86380 86390 1
508736 99508736 1001 86380 86390 1
508558 99508558 1001 86380 86390 1
508650 99508650 1001 86380 86390 1
508565 99508565 1001 86380 86390 1
508634 99508634 1001 86380 86390 1
509129 99509129 1001 86380 86390 1
509247 99509247 1001 86380 86390 1
509222 99509222 1001 86380 86390 1
509818 99509818 1001 86380 86390 1
509781 99509781 1001 86380 86390 1
509892 99509892 1001 86380 86390 1
509895 99509895 1001 86380 86390 1
509671 99509671 1001 86380 86390 1
509665 99509665 1001 86380 86390 1
509475 99509475 1001 86380 86390 1
509450 99509450 1001 86380 86390 1
509362 99509362 1001 86380 86390 1
509919 99509919 1001 86380 86390 1
510671 99510671 1001 86380 86390 1
510715 99510715 1001 86380 86390 1
510609 99510609 1001 86380 86390 1
510418 99510418 1001 86380 86390 1
510368 99510368 1001 86380 86390 1
510394 99510394 1001 86380 86390 1
510436 99510436 1001 86380 86390 1
510424 99510424 1001 86380 86390 1
510399 99510399 1001 86380 86390 1
510375 99510375 1001 86380 86390 1
510213 99510213 1001 86380 86390 1
510192 99510192 1001 86380 86390 1
510817 99510817 1001 86380 86390 1
510911 99510911 1001 86380 86390 1
510742 99510742 1001 86380 86390 1
510782 99510782 1001 86380 86390 1
511376 99511376 1001 86380 86390 1
511528 99511528 1001 86380 86390 1
511364 99511364 1001 86380 86390 1
511418 99511418 1001 86380 86390 1
511431 99511431 1001 86380 86390 1
511406 99511406 1001 86380 86390 1
511368 99511368 1001 86380 86390 1
511174 99511174 1001 86380 86390 1
511230 99511230 1001 86380 86390 1
511025 99511025 1001 86380 86390 1
511121 99511121 1001 86380 86390 1
511141 99511141 1001 86380 86390 1
511657 99511657 1001 86380 86390 1
511570 99511570 1001 86380 86390 1
512280 99512280 1001 86380 86390 1
512307 99512307 1001 86380 86390 1
512355 99512355 1001 86380 86390 1
512336 99512336 1001 86380 86390 1
512135 99512135 1001 86380 86390 1
511836 99511836 1001 86380 86390 1
512443 99512443 1001 86380 86390 1
512577 99512577 1001 86380 86390 1
512487 99512487 1001 86380 86390 1
512544 99512544 1001 86380 86390 1
513098 99513098 1001 86380 86390 1
513114 99513114 1001 86380 86390 1
513199 99513199 1001 86380 86390 1
512886 99512886 1001 86380 86390 1
512809 99512809 1001 86380 86390 1
512836 99512836 1001 86380 86390 1
512982 99512982 1001 86380 86390 1
512612 99512612 1001 86380 86390 1
513338 99513338 1001 86380 86390 1
513239 99513239 1001 86380 86390 1
513227 99513227 1001 86380 86390 1
513983 99513983 1001 86380 86390 1
513887 99513887 1001 86380 86390 1
513953 99513953 1001 86380 86390 1
513802 99513802 1001 86380 86390 1
513606 99513606 1001 86380 86390 1
513466 99513466 1001 86380 86390 1
514062 99514062 1001 86380 86390 1
514115 99514115 1001 86380 86390 1
514156 99514156 1001 86380 86390 1
514827 99514827 1001 86380 86390 1
514668 99514668 1001 86380 86390 1
514722 99514722 1001 86380 86390 1
514851 99514851 1001 86380 86390 1
514585 99514585 1001 86380 86390 1
514468 99514468 1001 86380 86390 1
514612 99514612 1001 86380 86390 1
514438 99514438 1001 86380 86390 1
515038 99515038 1001 86380 86390 1
514949 99514949 1001 86380 86390 1
515028 99515028 1001 86380 86390 1
514863 99514863 1001 86380 86390 1
515505 99515505 1001 86380 86390 1
515482 99515482 1001 86380 86390 1
515392 99515392 1001 86380 86390 1
515473 99515473 1001 86380 86390 1
515222 99515222 1001 86380 86390 1
515235 99515235 1001 86380 86390 1
515094 99515094 1001 86380 86390 1
515109 99515109 1001 86380 86390 1
515745 99515745 1001 86380 86390 1
515773 99515773 1001 86380 86390 1
516490 99516490 1001 86380 86390 1
516390 99516390 1001 86380 86390 1
516294 99516294 1001 86380 86390 1
516289 99516289 1001 86380 86390 1
516187 99516187 1001 86380 86390 1
516044 99516044 1001 86380 86390 1
516013 99516013 1001 86380 86390 1
515910 99515910 1001 86380 86390 1
516694 99516694 1001 86380 86390 1
517284 99517284 1001 86380 86390 1
517070 99517070 1001 86380 86390 1
517072 99517072 1001 86380 86390 1
517077 99517077 1001 86380 86390 1
516870 99516870 1001 86380 86390 1
516911 99516911 1001 86380 86390 1
516880 99516880 1001 86380 86390 1
516882 99516882 1001 86380 86390 1
517514 99517514 1001 86380 86390 1
517470 99517470 1001 86380 86390 1
517523 99517523 1001 86380 86390 1
517407 99517407 1001 86380 86390 1
517355 99517355 1001 86380 86390 1
517382 99517382 1001 86380 86390 1
517982 99517982 1001 86380 86390 1
518091 99518091 1001 86380 86390 1
517990 99517990 1001 86380 86390 1
517829 99517829 1001 86380 86390 1
518264 99518264 1001 86380 86390 1
518174 99518174 1001 86380 86390 1
518215 99518215 1001 86380 86390 1
518943 99518943 1001 86380 86390 1
518932 99518932 1001 86380 86390 1
518935 99518935 1001 86380 86390 1
518666 99518666 1001 86380 86390 1
518562 99518562 1001 86380 86390 1
518488 99518488 1001 86380 86390 1
519052 99519052 1001 86380 86390 1
519094 99519094 1001 86380 86390 1
519108 99519108 1001 86380 86390 1
519686 99519686 1001 86380 86390 1
519623 99519623 1001 86380 86390 1
519756 99519756 1001 86380 86390 1
519795 99519795 1001 86380 86390 1
519693 99519693 1001 86380 86390 1
519807 99519807 1001 86380 86390 1
519536 99519536 1001 86380 86390 1
519464 99519464 1001 86380 86390 1
519478 99519478 1001 86380 86390 1
519370 99519370 1001 86380 86390 1
519373 99519373 1001 86380 86390 1
519850 99519850 1001 86380 86390 1
519894 99519894 1001 86380 86390 1
519989 99519989 1001 86380 86390 1
520519 99520519 1001 86380 86390 1
520597 99520597 1001 86380 86390 1
520384 99520384 1001 86380 86390 1
520372 99520372 1001 86380 86390 1
520208 99520208 1001 86380 86390 1
520213 99520213 1001 86380 86390 1
520031 99520031 1001 86380 86390 1
520809 99520809 1001 86380 86390 1
520655 99520655 1001 86380 86390 1
520673 99520673 1001 86380 86390 1
520713 99520713 1001 86380 86390 1
521303 99521303 1001 86380 86390 1
521449 99521449 1001 86380 86390 1
521175 99521175 1001 86380 86390 1
521164 99521164 1001 86380 86390 1
521208 99521208 1001 86380 86390 1
520924 99520924 1001 86380 86390 1
520929 99520929 1001 86380 86390 1
521019 99521019 1001 86380 86390 1
520982 99520982 1001 86380 86390 1
520998 99520998 1001 86380 86390 1
521502 99521502 1001 86380 86390 1
521593 99521593 1001 86380 86390 1
521481 99521481 1001 86380 86390 1
521604 99521604 1001 86380 86390 1
521657 99521657 1001 86380 86390 1
522126 99522126 1001 86380 86390 1
522273 99522273 1001 86380 86390 1
522106 99522106 1001 86380 86390 1
522098 99522098 1001 86380 86390 1
521944 99521944 1001 86380 86390 1
521906 99521906 1001 86380 86390 1
521895 99521895 1001 86380 86390 1
521899 99521899 1001 86380 86390 1
521860 99521860 1001 86380 86390 1
521731 99521731 1001 86380 86390 1
521744 99521744 1001 86380 86390 1
521732 99521732 1001 86380 86390 1
521862 99521862 1001 86380 86390 1
522419 99522419 1001 86380 86390 1
522496 99522496 1001 86380 86390 1
523053 99523053 1001 86380 86390 1
523112 99523112 1001 86380 86390 1
522736 99522736 1001 86380 86390 1
522904 99522904 1001 86380 86390 1
522828 99522828 1001 86380 86390 1
522806 99522806 1001 86380 86390 1
522501 99522501 1001 86380 86390 1
522566 99522566 1001 86380 86390 1
522621 99522621 1001 86380 86390 1
522559 99522559 1001 86380 86390 1
523219 99523219 1001 86380 86390 1
523259 99523259 1001 86380 86390 1
523190 99523190 1001 86380 86390 1
523884 99523884 1001 86380 86390 1
523942 99523942 1001 86380 86390 1
523598 99523598 1001 86380 86390 1
523632 99523632 1001 86380 86390 1
523463 99523463 1001 86380 86390 1
523451 99523451 1001 86380 86390 1
523465 99523465 1001 86380 86390 1
523491 99523491 1001 86380 86390 1
524126 99524126 1001 86380 86390 1
523959 99523959 1001 86380 86390 1
524117 99524117 1001 86380 86390 1
524004 99524004 1001 86380 86390 1
524740 99524740 1001 86380 86390 1
524686 99524686 1001 86380 86390 1
524712 99524712 1001 86380 86390 1
524649 99524649 1001 86380 86390 1
524401 99524401 1001 86380 86390 1
524391 99524391 1001 86380 86390 1
524382 99524382 1001 86380 86390 1
524335 99524335 1001 86380 86390 1
524258 99524258 1001 86380 86390 1
524263 99524263 1001 86380 86390 1
524930 99524930 1001 86380 86390 1
524804 99524804 1001 86380 86390 1
525504 99525504 1001 86380 86390 1
525545 99525545 1001 86380 86390 1
525373 99525373 1001 86380 86390 1
525160 99525160 1001 86380 86390 1
525032 99525032 1001 86380 86390 1
525007 99525007 1001 86380 86390 1
525164 99525164 1001 86380 86390 1
525698 99525698 1001 86380 86390 1
525718 99525718 1001 86380 86390 1
525614 99525614 1001 86380 86390 1
525617 99525617 1001 86380 86390 1
526270 99526270 1001 86380 86390 1
526409 99526409 1001 86380 86390 1
526181 99526181 1001 86380 86390 1
526194 99526194 1001 86380 86390 1
526210 99526210 1001 86380 86390 1
526152 99526152 1001 86380 86390 1
526035 99526035 1001 86380 86390 1
525815 99525815 1001 86380 86390 1
525856 99525856 1001 86380 86390 1
525819 99525819 1001 86380 86390 1
526511 99526511 1001 86380 86390 1
526487 99526487 1001 86380 86390 1
526539 99526539 1001 86380 86390 1
526617 99526617 1001 86380 86390 1
526477 99526477 1001 86380 86390 1
526542 99526542 1001 86380 86390 1
526546 99526546 1001 86380 86390 1
527167 99527167 1001 86380 86390 1
527116 99527116 1001 86380 86390 1
527210 99527210 1001 86380 86390 1
526928 99526928 1001 86380 86390 1
527019 99527019 1001 86380 86390 1
526946 99526946 1001 86380 86390 1
526885 99526885 1001 86380 86390 1
526886 99526886 1001 86380 86390 1
527042 99527042 1001 86380 86390 1
526720 99526720 1001 86380 86390 1
526798 99526798 1001 86380 86390 1
526635 99526635 1001 86380 86390 1
526666 99526666 1001 86380 86390 1
527328 99527328 1001 86380 86390 1
527445 99527445 1001 86380 86390 1
527382 99527382 1001 86380 86390 1
528037 99528037 1001 86380 86390 1
528045 99528045 1001 86380 86390 1
527939 99527939 1001 86380 86390 1
527969 99527969 1001 86380 86390 1
528066 99528066 1001 86380 86390 1
527741 99527741 1001 86380 86390 1
527733 99527733 1001 86380 86390 1
527725 99527725 1001 86380 86390 1
527653 99527653 1001 86380 86390 1
527539 99527539 1001 86380 86390 1
527630 99527630 1001 86380 86390 1
527475 99527475 1001 86380 86390 1
527554 99527554 1001 86380 86390 1
527466 99527466 1001 86380 86390 1
527479 99527479 1001 86380 86390 1
528111 99528111 1001 86380 86390 1
528245 99528245 1001 86380 86390 1
528259 99528259 1001 86380 86390 1
528091 99528091 1001 86380 86390 1
528196 99528196 1001 86380 86390 1
528745 99528745 1001 86380 86390 1
528490 99528490 1001 86380 86390 1
528386 99528386 1001 86380 86390 1
528286 99528286 1001 86380 86390 1
528302 99528302 1001 86380 86390 1
528952 99528952 1001 86380 86390 1
529059 99529059 1001 86380 86390 1
528930 99528930 1001 86380 86390 1
529560 99529560 1001 86380 86390 1
529573 99529573 1001 86380 86390 1
529562 99529562 1001 86380 86390 1
529672 99529672 1001 86380 86390 1
529532 99529532 1001 86380 86390 1
529329 99529329 1001 86380 86390 1
529435 99529435 1001 86380 86390 1
529504 99529504 1001 86380 86390 1
529211 99529211 1001 86380 86390 1
529269 99529269 1001 86380 86390 1
529153 99529153 1001 86380 86390 1
529220 99529220 1001 86380 86390 1
530387 99530387 1001 86380 86390 1
530554 99530554 1001 86380 86390 1
530526 99530526 1001 86380 86390 1
530393 99530393 1001 86380 86390 1
530510 99530510 1001 86380 86390 1
530538 99530538 1001 86380 86390 1
530547 99530547 1001 86380 86390 1
530185 99530185 1001 86380 86390 1
530328 99530328 1001 86380 86390 1
530319 99530319 1001 86380 86390 1
530041 99530041 1001 86380 86390 1
529951 99529951 1001 86380 86390 1
530580 99530580 1001 86380 86390 1
530672 99530672 1001 86380 86390 1
530637 99530637 1001 86380 86390 1
530587 99530587 1001 86380 86390 1
530652 99530652 1001 86380 86390 1
531346 99531346 1001 86380 86390 1
531354 99531354 1001 86380 86390 1
531286 99531286 1001 86380 86390 1
531164 99531164 1001 86380 86390 1
531067 99531067 1001 86380 86390 1
530862 99530862 1001 86380 86390 1
530867 99530867 1001 86380 86390 1
530919 99530919 1001 86380 86390 1
530846 99530846 1001 86380 86390 1
530808 99530808 1001 86380 86390 1
530952 99530952 1001 86380 86390 1
531488 99531488 1001 86380 86390 1
531385 99531385 1001 86380 86390 1
531491 99531491 1001 86380 86390 1
532203 99532203 1001 86380 86390 1
532119 99532119 1001 86380 86390 1
532058 99532058 1001 86380 86390 1
531821 99531821 1001 86380 86390 1
531862 99531862 1001 86380 86390 1
531954 99531954 1001 86380 86390 1
531826 99531826 1001 86380 86390 1
531852 99531852 1001 86380 86390 1
531815 99531815 1001 86380 86390 1
531972 99531972 1001 86380 86390 1
531693 99531693 1001 86380 86390 1
531771 99531771 1001 86380 86390 1
531606 99531606 1001 86380 86390 1
531764 99531764 1001 86380 86390 1
531662 99531662 1001 86380 86390 1
532213 99532213 1001 86380 86390 1
532843 99532843 1001 86380 86390 1
533026 99533026 1001 86380 86390 1
532685 99532685 1001 86380 86390 1
532795 99532795 1001 86380 86390 1
532744 99532744 1001 86380 86390 1
532811 99532811 1001 86380 86390 1
532545 99532545 1001 86380 86390 1
532611 99532611 1001 86380 86390 1
532522 99532522 1001 86380 86390 1
533146 99533146 1001 86380 86390 1
533745 99533745 1001 86380 86390 1
533772 99533772 1001 86380 86390 1
533830 99533830 1001 86380 86390 1
533816 99533816 1001 86380 86390 1
533851 99533851 1001 86380 86390 1
533690 99533690 1001 86380 86390 1
533580 99533580 1001 86380 86390 1
533412 99533412 1001 86380 86390 1
533377 99533377 1001 86380 86390 1
533390 99533390 1001 86380 86390 1
533947 99533947 1001 86380 86390 1
534021 99534021 1001 86380 86390 1
534518 99534518 1001 86380 86390 1
534551 99534551 1001 86380 86390 1
534376 99534376 1001 86380 86390 1
534326 99534326 1001 86380 86390 1
534458 99534458 1001 86380 86390 1
534421 99534421 1001 86380 86390 1
534117 99534117 1001 86380 86390 1
534221 99534221 1001 86380 86390 1
534261 99534261 1001 86380 86390 1
534147 99534147 1001 86380 86390 1
534163 99534163 1001 86380 86390 1
534480 99534480 1001 86380 86390 1
534688 99534688 1001 86380 86390 1
534821 99534821 1001 86380 86390 1
535484 99535484 1001 86380 86390 1
535312 99535312 1001 86380 86390 1
535402 99535402 1001 86380 86390 1
535364 99535364 1001 86380 86390 1
535416 99535416 1001 86380 86390 1
535316 99535316 1001 86380 86390 1
535394 99535394 1001 86380 86390 1
535194 99535194 1001 86380 86390 1
535116 99535116 1001 86380 86390 1
535104 99535104 1001 86380 86390 1
535235 99535235 1001 86380 86390 1
535171 99535171 1001 86380 86390 1
535135 99535135 1001 86380 86390 1
535060 99535060 1001 86380 86390 1
534931 99534931 1001 86380 86390 1
534945 99534945 1001 86380 86390 1
535028 99535028 1001 86380 86390 1
535533 99535533 1001 86380 86390 1
535306 99535306 1001 86380 86390 1
535523 99535523 1001 86380 86390 1
535616 99535616 1001 86380 86390 1
535566 99535566 1001 86380 86390 1
535518 99535518 1001 86380 86390 1
536236 99536236 1001 86380 86390 1
536136 99536136 1001 86380 86390 1
536150 99536150 1001 86380 86390 1
536229 99536229 1001 86380 86390 1
536327 99536327 1001 86380 86390 1
536064 99536064 1001 86380 86390 1
536368 99536368 1001 86380 86390 1
536985 99536985 1001 86380 86390 1
537038 99537038 1001 86380 86390 1
537081 99537081 1001 86380 86390 1
536922 99536922 1001 86380 86390 1
536819 99536819 1001 86380 86390 1
536872 99536872 1001 86380 86390 1
536812 99536812 1001 86380 86390 1
536567 99536567 1001 86380 86390 1
536710 99536710 1001 86380 86390 1
536736 99536736 1001 86380 86390 1
536623 99536623 1001 86380 86390 1
536653 99536653 1001 86380 86390 1
536616 99536616 1001 86380 86390 1
536670 99536670 1001 86380 86390 1
537290 99537290 1001 86380 86390 1
537284 99537284 1001 86380 86390 1
537860 99537860 1001 86380 86390 1
537786 99537786 1001 86380 86390 1
537814 99537814 1001 86380 86390 1
537981 99537981 1001 86380 86390 1
537767 99537767 1001 86380 86390 1
537780 99537780 1001 86380 86390 1
537598 99537598 1001 86380 86390 1
537438 99537438 1001 86380 86390 1
538013 99538013 1001 86380 86390 1
538018 99538018 1001 86380 86390 1
538033 99538033 1001 86380 86390 1
538132 99538132 1001 86380 86390 1
538651 99538651 1001 86380 86390 1
538790 99538790 1001 86380 86390 1
538804 99538804 1001 86380 86390 1
538696 99538696 1001 86380 86390 1
538598 99538598 1001 86380 86390 1
538432 99538432 1001 86380 86390 1
538561 99538561 1001 86380 86390 1
538402 99538402 1001 86380 86390 1
538236 99538236 1001 86380 86390 1
538303 99538303 1001 86380 86390 1
538232 99538232 1001 86380 86390 1
538988 99538988 1001 86380 86390 1
538837 99538837 1001 86380 86390 1
539640 99539640 1001 86380 86390 1
539451 99539451 1001 86380 86390 1
539439 99539439 1001 86380 86390 1
539531 99539531 1001 86380 86390 1
539457 99539457 1001 86380 86390 1
539389 99539389 1001 86380 86390 1
539392 99539392 1001 86380 86390 1
539370 99539370 1001 86380 86390 1
539166 99539166 1001 86380 86390 1
539106 99539106 1001 86380 86390 1
539171 99539171 1001 86380 86390 1
539031 99539031 1001 86380 86390 1
539653 99539653 1001 86380 86390 1
539784 99539784 1001 86380 86390 1
539734 99539734 1001 86380 86390 1
539788 99539788 1001 86380 86390 1
539801 99539801 1001 86380 86390 1
539725 99539725 1001 86380 86390 1
540436 99540436 1001 86380 86390 1
540344 99540344 1001 86380 86390 1
540068 99540068 1001 86380 86390 1
540030 99540030 1001 86380 86390 1
539914 99539914 1001 86380 86390 1
539998 99539998 1001 86380 86390 1
539847 99539847 1001 86380 86390 1
540537 99540537 1001 86380 86390 1
541119 99541119 1001 86380 86390 1
541277 99541277 1001 86380 86390 1
540972 99540972 1001 86380 86390 1
541004 99541004 1001 86380 86390 1
541072 99541072 1001 86380 86390 1
541047 99541047 1001 86380 86390 1
540828 99540828 1001 86380 86390 1
540700 99540700 1001 86380 86390 1
540722 99540722 1001 86380 86390 1
540762 99540762 1001 86380 86390 1
541477 99541477 1001 86380 86390 1
541440 99541440 1001 86380 86390 1
541468 99541468 1001 86380 86390 1
541916 99541916 1001 86380 86390 1
542097 99542097 1001 86380 86390 1
542052 99542052 1001 86380 86390 1
542041 99542041 1001 86380 86390 1
541904 99541904 1001 86380 86390 1
541779 99541779 1001 86380 86390 1
541598 99541598 1001 86380 86390 1
541534 99541534 1001 86380 86390 1
541626 99541626 1001 86380 86390 1
542275 99542275 1001 86380 86390 1
542315 99542315 1001 86380 86390 1
542296 99542296 1001 86380 86390 1
542180 99542180 1001 86380 86390 1
542817 99542817 1001 86380 86390 1
542764 99542764 1001 86380 86390 1
542640 99542640 1001 86380 86390 1
542659 99542659 1001 86380 86390 1
542595 99542595 1001 86380 86390 1
542532 99542532 1001 86380 86390 1
542508 99542508 1001 86380 86390 1
542385 99542385 1001 86380 86390 1
543076 99543076 1001 86380 86390 1
542946 99542946 1001 86380 86390 1
542948 99542948 1001 86380 86390 1
542962 99542962 1001 86380 86390 1
543695 99543695 1001 86380 86390 1
543580 99543580 1001 86380 86390 1
543646 99543646 1001 86380 86390 1
543714 99543714 1001 86380 86390 1
543692 99543692 1001 86380 86390 1
543767 99543767 1001 86380 86390 1
543527 99543527 1001 86380 86390 1
543516 99543516 1001 86380 86390 1
543458 99543458 1001 86380 86390 1
543539 99543539 1001 86380 86390 1
543228 99543228 1001 86380 86390 1
543209 99543209 1001 86380 86390 1
543312 99543312 1001 86380 86390 1
543261 99543261 1001 86380 86390 1
543287 99543287 1001 86380 86390 1
543783 99543783 1001 86380 86390 1
543877 99543877 1001 86380 86390 1
543867 99543867 1001 86380 86390 1
543906 99543906 1001 86380 86390 1
543817 99543817 1001 86380 86390 1
544430 99544430 1001 86380 86390 1
544435 99544435 1001 86380 86390 1
544251 99544251 1001 86380 86390 1
544384 99544384 1001 86380 86390 1
544067 99544067 1001 86380 86390 1
544007 99544007 1001 86380 86390 1
544023 99544023 1001 86380 86390 1
544179 99544179 1001 86380 86390 1
544078 99544078 1001 86380 86390 1
544675 99544675 1001 86380 86390 1
544627 99544627 1001 86380 86390 1
544694 99544694 1001 86380 86390 1
433220 394 1001 56640 56997 1
424807 538 1001 47940 57657 1
501136 624 1001 39531 39831 1
512201 903 1002 42477 56211 1
400225 99400225 1001 86380 86390 1
400294 99400294 1001 86380 86390 1
400367 99400367 1001 86380 86390 1
400683 99400683 1001 86380 86390 1
400828 99400828 1001 86380 86390 1
400782 99400782 1001 86380 86390 1
400955 99400955 1001 86380 86390 1
401070 99401070 1001 86380 86390 1
401136 99401136 1001 86380 86390 1
401418 99401418 1001 86380 86390 1
401761 99401761 1001 86380 86390 1
401840 99401840 1001 86380 86390 1
402038 99402038 1001 86380 86390 1
402191 99402191 1001 86380 86390 1
402207 99402207 1001 86380 86390 1
402465 99402465 1001 86380 86390 1
402568 99402568 1001 86380 86390 1
402655 99402655 1001 86380 86390 1
403044 99403044 1001 86380 86390 1
403125 99403125 1001 86380 86390 1
403183 99403183 1001 86380 86390 1
403330 99403330 1001 86380 86390 1
403380 99403380 1001 86380 86390 1
403925 99403925 1001 86380 86390 1
403917 99403917 1001 86380 86390 1
403961 99403961 1001 86380 86390 1
404151 99404151 1001 86380 86390 1
404122 99404122 1001 86380 86390 1
404193 99404193 1001 86380 86390 1
404302 99404302 1001 86380 86390 1
404318 99404318 1001 86380 86390 1
404396 99404396 1001 86380 86390 1
404769 99404769 1001 86380 86390 1
405031 99405031 1001 86380 86390 1
405272 99405272 1001 86380 86390 1
405423 99405423 1001 86380 86390 1
405453 99405453 1001 86380 86390 1
405504 99405504 1001 86380 86390 1
405556 99405556 1001 86380 86390 1
405568 99405568 1001 86380 86390 1
405616 99405616 1001 86380 86390 1
405817 99405817 1001 86380 86390 1
405882 99405882 1001 86380 86390 1
405893 99405893 1001 86380 86390 1
405976 99405976 1001 86380 86390 1
405940 99405940 1001 86380 86390 1
406597 99406597 1001 86380 86390 1
406714 99406714 1001 86380 86390 1
406693 99406693 1001 86380 86390 1
406829 99406829 1001 86380 86390 1
406777 99406777 1001 86380 86390 1
407004 99407004 1001 86380 86390 1
407010 99407010 1001 86380 86390 1
407045 99407045 1001 86380 86390 1
407315 99407315 1001 86380 86390 1
407250 99407250 1001 86380 86390 1
407602 99407602 1001 86380 86390 1
408058 99408058 1001 86380 86390 1
408151 99408151 1001 86380 86390 1
408527 99408527 1001 86380 86390 1
408570 99408570 1001 86380 86390 1
408852 99408852 1001 86380 86390 1
408854 99408854 1001 86380 86390 1
408985 99408985 1001 86380 86390 1
409041 99409041 1001 86380 86390 1
409254 99409254 1001 86380 86390 1
409315 99409315 1001 86380 86390 1
409671 99409671 1001 86380 86390 1
409700 99409700 1001 86380 86390 1
409755 99409755 1001 86380 86390 1
409778 99409778 1001 86380 86390 1
409711 99409711 1001 86380 86390 1
410021 99410021 1001 86380 86390 1
410133 99410133 1001 86380 86390 1
410401 99410401 1001 86380 86390 1
410480 99410480 1001 86380 86390 1
410636 99410636 1001 86380 86390 1
410655 99410655 1001 86380 86390 1
410745 99410745 1001 86380 86390 1
410776 99410776 1001 86380 86390 1
411355 99411355 1001 86380 86390 1
411375 99411375 1001 86380 86390 1
411454 99411454 1001 86380 86390 1
411846 99411846 1001 86380 86390 1
412285 99412285 1001 86380 86390 1
412334 99412334 1001 86380 86390 1
413620 99413620 1001 86380 86390 1
413638 99413638 1001 86380 86390 1
413043 99413043 1001 86380 86390 1
412802 99412802 1001 86380 86390 1
412490 99412490 1001 86380 86390 1
412632 99412632 1001 86380 86390 1
414098 99414098 1001 86380 86390 1
413957 99413957 1001 86380 86390 1
415268 99415268 1001 86380 86390 1
414983 99414983 1001 86380 86390 1
414639 99414639 1001 86380 86390 1
414803 99414803 1001 86380 86390 1
414781 99414781 1001 86380 86390 1
414548 99414548 1001 86380 86390 1
414694 99414694 1001 86380 86390 1
414886 99414886 1001 86380 86390 1
414647 99414647 1001 86380 86390 1
414855 99414855 1001 86380 86390 1
414368 99414368 1001 86380 86390 1
414264 99414264 1001 86380 86390 1
414468 99414468 1001 86380 86390 1
414174 99414174 1001 86380 86390 1
415342 99415342 1001 86380 86390 1
415354 99415354 1001 86380 86390 1
415355 99415355 1001 86380 86390 1
415566 99415566 1001 86380 86390 1
415498 99415498 1001 86380 86390 1
416726 99416726 1001 86380 86390 1
416327 99416327 1001 86380 86390 1
416154 99416154 1001 86380 86390 1
415891 99415891 1001 86380 86390 1
416022 99416022 1001 86380 86390 1
416076 99416076 1001 86380 86390 1
417387 99417387 1001 86380 86390 1
417015 99417015 1001 86380 86390 1
417533 99417533 1001 86380 86390 1
417491 99417491 1001 86380 86390 1
418476 99418476 1001 86380 86390 1
418468 99418468 1001 86380 86390 1
418167 99418167 1001 86380 86390 1
418100 99418100 1001 86380 86390 1
417871 99417871 1001 86380 86390 1
417779 99417779 1001 86380 86390 1
418907 99418907 1001 86380 86390 1
419102 99419102 1001 86380 86390 1
418959 99418959 1001 86380 86390 1
418814 99418814 1001 86380 86390 1
420308 99420308 1001 86380 86390 1
420077 99420077 1001 86380 86390 1
420080 99420080 1001 86380 86390 1
419731 99419731 1001 86380 86390 1
419991 99419991 1001 86380 86390 1
419740 99419740 1001 86380 86390 1
419965 99419965 1001 86380 86390 1
419421 99419421 1001 86380 86390 1
419513 99419513 1001 86380 86390 1
419450 99419450 1001 86380 86390 1
419568 99419568 1001 86380 86390 1
419282 99419282 1001 86380 86390 1
419310 99419310 1001 86380 86390 1
420626 99420626 1001 86380 86390 1
420662 99420662 1001 86380 86390 1
420730 99420730 1001 86380 86390 1
421718 99421718 1001 86380 86390 1
421819 99421819 1001 86380 86390 1
421368 99421368 1001 86380 86390 1
421482 99421482 1001 86380 86390 1
421381 99421381 1001 86380 86390 1
421285 99421285 1001 86380 86390 1
420897 99420897 1001 86380 86390 1
421079 99421079 1001 86380 86390 1
421111 99421111 1001 86380 86390 1
422192 99422192 1001 86380 86390 1
422271 99422271 1001 86380 86390 1
422120 99422120 1001 86380 86390 1
422354 99422354 1001 86380 86390 1
422456 99422456 1001 86380 86390 1
423680 99423680 1001 86380 86390 1
423419 99423419 1001 86380 86390 1
423736 99423736 1001 86380 86390 1
422963 99422963 1001 86380 86390 1
423135 99423135 1001 86380 86390 1
423008 99423008 1001 86380 86390 1
423038 99423038 1001 86380 86390 1
423054 99423054 1001 86380 86390 1
423994 99423994 1001 86380 86390 1
423805 99423805 1001 86380 86390 1
423959 99423959 1001 86380 86390 1
423937 99423937 1001 86380 86390 1
425220 99425220 1001 86380 86390 1
425181 99425181 1001 86380 86390 1
425095 99425095 1001 86380 86390 1
425316 99425316 1001 86380 86390 1
425186 99425186 1001 86380 86390 1
425165 99425165 1001 86380 86390 1
425294 99425294 1001 86380 86390 1
424633 99424633 1001 86380 86390 1
424292 99424292 1001 86380 86390 1
424485 99424485 1001 86380 86390 1
426767 99426767 1001 86380 86390 1
426897 99426897 1001 86380 86390 1
426330 99426330 1001 86380 86390 1
426315 99426315 1001 86380 86390 1
425865 99425865 1001 86380 86390 1
425917 99425917 1001 86380 86390 1
425995 99425995 1001 86380 86390 1
426168 99426168 1001 86380 86390 1
425853 99425853 1001 86380 86390 1
426146 99426146 1001 86380 86390 1
427210 99427210 1001 86380 86390 1
427410 99427410 1001 86380 86390 1
428391 99428391 1001 86380 86390 1
428678 99428678 1001 86380 86390 1
428695 99428695 1001 86380 86390 1
428711 99428711 1001 86380 86390 1
428386 99428386 1001 86380 86390 1
427934 99427934 1001 86380 86390 1
427988 99427988 1001 86380 86390 1
428117 99428117 1001 86380 86390 1
427575 99427575 1001 86380 86390 1
427712 99427712 1001 86380 86390 1
427550 99427550 1001 86380 86390 1
428782 99428782 1001 86380 86390 1
428845 99428845 1001 86380 86390 1
428922 99428922 1001 86380 86390 1
428775 99428775 1001 86380 86390 1
429119 99429119 1001 86380 86390 1
429169 99429169 1001 86380 86390 1
429036 99429036 1001 86380 86390 1
430055 99430055 1001 86380 86390 1
429686 99429686 1001 86380 86390 1
429628 99429628 1001 86380 86390 1
429328 99429328 1001 86380 86390 1
429280 99429280 1001 86380 86390 1
432059 99432059 1001 86380 86390 1
431771 99431771 1001 86380 86390 1
431942 99431942 1001 86380 86390 1
431684 99431684 1001 86380 86390 1
431723 99431723 1001 86380 86390 1
431903 99431903 1001 86380 86390 1
431322 99431322 1001 86380 86390 1
431032 99431032 1001 86380 86390 1
430850 99430850 1001 86380 86390 1
430829 99430829 1001 86380 86390 1
431250 99431250 1001 86380 86390 1
432476 99432476 1001 86380 86390 1
433620 99433620 1001 86380 86390 1
433627 99433627 1001 86380 86390 1
433631 99433631 1001 86380 86390 1
432947 99432947 1001 86380 86390 1
432999 99432999 1001 86380 86390 1
432909 99432909 1001 86380 86390 1
433209 99433209 1001 86380 86390 1
432851 99432851 1001 86380 86390 1
432788 99432788 1001 86380 86390 1
433969 99433969 1001 86380 86390 1
434029 99434029 1001 86380 86390 1
435157 99435157 1001 86380 86390 1
435004 99435004 1001 86380 86390 1
435008 99435008 1001 86380 86390 1
435357 99435357 1001 86380 86390 1
434622 99434622 1001 86380 86390 1
434971 99434971 1001 86380 86390 1
434463 99434463 1001 86380 86390 1
435704 99435704 1001 86380 86390 1
435868 99435868 1001 86380 86390 1
435582 99435582 1001 86380 86390 1
435744 99435744 1001 86380 86390 1
435593 99435593 1001 86380 86390 1
436965 99436965 1001 86380 86390 1
437133 99437133 1001 86380 86390 1
436777 99436777 1001 86380 86390 1
436778 99436778 1001 86380 86390 1
436083 99436083 1001 86380 86390 1
300103 99300103 1001 86380 86390 1
437285 99437285 1001 86380 86390 1
437256 99437256 1001 86380 86390 1
300002 99300002 1001 86380 86390 1
300643 99300643 1001 86380 86390 1
300465 99300465 1001 86380 86390 1
300469 99300469 1001 86380 86390 1
300405 99300405 1001 86380 86390 1
300214 99300214 1001 86380 86390 1
300308 99300308 1001 86380 86390 1
300257 99300257 1001 86380 86390 1
300922 99300922 1001 86380 86390 1
300783 99300783 1001 86380 86390 1
300902 99300902 1001 86380 86390 1
300916 99300916 1001 86380 86390 1
301405 99301405 1001 86380 86390 1
301460 99301460 1001 86380 86390 1
301477 99301477 1001 86380 86390 1
301246 99301246 1001 86380 86390 1
301228 99301228 1001 86380 86390 1
301271 99301271 1001 86380 86390 1
301037 99301037 1001 86380 86390 1
300951 99300951 1001 86380 86390 1
301031 99301031 1001 86380 86390 1
301072 99301072 1001 86380 86390 1
301716 99301716 1001 86380 86390 1
301678 99301678 1001 86380 86390 1
302352 99302352 1001 86380 86390 1
302195 99302195 1001 86380 86390 1
302287 99302287 1001 86380 86390 1
302113 99302113 1001 86380 86390 1
302038 99302038 1001 86380 86390 1
302000 99302000 1001 86380 86390 1
302071 99302071 1001 86380 86390 1
301993 99301993 1001 86380 86390 1
301917 99301917 1001 86380 86390 1
302487 99302487 1001 86380 86390 1
303171 99303171 1001 86380 86390 1
303093 99303093 1001 86380 86390 1
303207 99303207 1001 86380 86390 1
303019 99303019 1001 86380 86390 1
303050 99303050 1001 86380 86390 1
303039 99303039 1001 86380 86390 1
302950 99302950 1001 86380 86390 1
302809 99302809 1001 86380 86390 1
302853 99302853 1001 86380 86390 1
302866 99302866 1001 86380 86390 1
302744 99302744 1001 86380 86390 1
302707 99302707 1001 86380 86390 1
302712 99302712 1001 86380 86390 1
302751 99302751 1001 86380 86390 1
303258 99303258 1001 86380 86390 1
303234 99303234 1001 86380 86390 1
303260 99303260 1001 86380 86390 1
303265 99303265 1001 86380 86390 1
303307 99303307 1001 86380 86390 1
303854 99303854 1001 86380 86390 1
303972 99303972 1001 86380 86390 1
303780 99303780 1001 86380 86390 1
303782 99303782 1001 86380 86390 1
303795 99303795 1001 86380 86390 1
303435 99303435 1001 86380 86390 1
304043 99304043 1001 86380 86390 1
304083 99304083 1001 86380 86390 1
304226 99304226 1001 86380 86390 1
304782 99304782 1001 86380 86390 1
304695 99304695 1001 86380 86390 1
304568 99304568 1001 86380 86390 1
304574 99304574 1001 86380 86390 1
304303 99304303 1001 86380 86390 1
304294 99304294 1001 86380 86390 1
304418 99304418 1001 86380 86390 1
304896 99304896 1001 86380 86390 1
305031 99305031 1001 86380 86390 1
304981 99304981 1001 86380 86390 1
305022 99305022 1001 86380 86390 1
305668 99305668 1001 86380 86390 1
305365 99305365 1001 86380 86390 1
305438 99305438 1001 86380 86390 1
305260 99305260 1001 86380 86390 1
305193 99305193 1001 86380 86390 1
305065 99305065 1001 86380 86390 1
500182 99500182 1001 86380 86390 1
500043 99500043 1001 86380 86390 1
500741 99500741 1001 86380 86390 1
500787 99500787 1001 86380 86390 1
500697 99500697 1001 86380 86390 1
500414 99500414 1001 86380 86390 1
500404 99500404 1001 86380 86390 1
500252 99500252 1001 86380 86390 1
500837 99500837 1001 86380 86390 1
500906 99500906 1001 86380 86390 1
500872 99500872 1001 86380 86390 1
501589 99501589 1001 86380 86390 1
501545 99501545 1001 86380 86390 1
501588 99501588 1001 86380 86390 1
501307 99501307 1001 86380 86390 1
501323 99501323 1001 86380 86390 1
501327 99501327 1001 86380 86390 1
501190 99501190 1001 86380 86390 1
501113 99501113 1001 86380 86390 1
501128 99501128 1001 86380 86390 1
501197 99501197 1001 86380 86390 1
501095 99501095 1001 86380 86390 1
501732 99501732 1001 86380 86390 1
501760 99501760 1001 86380 86390 1
501800 99501800 1001 86380 86390 1
502389 99502389 1001 86380 86390 1
502314 99502314 1001 86380 86390 1
502368 99502368 1001 86380 86390 1
502421 99502421 1001 86380 86390 1
502320 99502320 1001 86380 86390 1
502241 99502241 1001 86380 86390 1
502242 99502242 1001 86380 86390 1
502220 99502220 1001 86380 86390 1
501976 99501976 1001 86380 86390 1
501886 99501886 1001 86380 86390 1
501892 99501892 1001 86380 86390 1
502620 99502620 1001 86380 86390 1
502504 99502504 1001 86380 86390 1
502582 99502582 1001 86380 86390 1
502538 99502538 1001 86380 86390 1
503165 99503165 1001 86380 86390 1
503275 99503275 1001 86380 86390 1
503145 99503145 1001 86380 86390 1
503277 99503277 1001 86380 86390 1
503024 99503024 1001 86380 86390 1
502908 99502908 1001 86380 86390 1
503013 99503013 1001 86380 86390 1
502967 99502967 1001 86380 86390 1
502891 99502891 1001 86380 86390 1
502827 99502827 1001 86380 86390 1
502698 99502698 1001 86380 86390 1
502687 99502687 1001 86380 86390 1
503431 99503431 1001 86380 86390 1
503420 99503420 1001 86380 86390 1
503371 99503371 1001 86380 86390 1
503349 99503349 1001 86380 86390 1
503995 99503995 1001 86380 86390 1
504098 99504098 1001 86380 86390 1
504113 99504113 1001 86380 86390 1
504027 99504027 1001 86380 86390 1
504079 99504079 1001 86380 86390 1
503824 99503824 1001 86380 86390 1
503752 99503752 1001 86380 86390 1
503860 99503860 1001 86380 86390 1
503697 99503697 1001 86380 86390 1
503570 99503570 1001 86380 86390 1
504286 99504286 1001 86380 86390 1
504199 99504199 1001 86380 86390 1
504201 99504201 1001 86380 86390 1
504307 99504307 1001 86380 86390 1
504882 99504882 1001 86380 86390 1
504743 99504743 1001 86380 86390 1
504750 99504750 1001 86380 86390 1
504668 99504668 1001 86380 86390 1
504643 99504643 1001 86380 86390 1
504682 99504682 1001 86380 86390 1
504683 99504683 1001 86380 86390 1
504686 99504686 1001 86380 86390 1
504493 99504493 1001 86380 86390 1
504338 99504338 1001 86380 86390 1
505100 99505100 1001 86380 86390 1
505770 99505770 1001 86380 86390 1
505662 99505662 1001 86380 86390 1
505652 99505652 1001 86380 86390 1
505420 99505420 1001 86380 86390 1
505295 99505295 1001 86380 86390 1
505183 99505183 1001 86380 86390 1
505197 99505197 1001 86380 86390 1
505858 99505858 1001 86380 86390 1
505813 99505813 1001 86380 86390 1
505930 99505930 1001 86380 86390 1
506401 99506401 1001 86380 86390 1
506280 99506280 1001 86380 86390 1
506388 99506388 1001 86380 86390 1
506016 99506016 1001 86380 86390 1
506119 99506119 1001 86380 86390 1
506132 99506132 1001 86380 86390 1
506161 99506161 1001 86380 86390 1
506123 99506123 1001 86380 86390 1
506089 99506089 1001 86380 86390 1
506606 99506606 1001 86380 86390 1
506707 99506707 1001 86380 86390 1
507421 99507421 1001 86380 86390 1
507258 99507258 1001 86380 86390 1
507291 99507291 1001 86380 86390 1
507130 99507130 1001 86380 86390 1
507079 99507079 1001 86380 86390 1
506856 99506856 1001 86380 86390 1
507575 99507575 1001 86380 86390 1
507588 99507588 1001 86380 86390 1
507595 99507595 1001 86380 86390 1
507456 99507456 1001 86380 86390 1
508120 99508120 1001 86380 86390 1
508047 99508047 1001 86380 86390 1
508076 99508076 1001 86380 86390 1
508089 99508089 1001 86380 86390 1
507913 99507913 1001 86380 86390 1
507939 99507939 1001 86380 86390 1
507980 99507980 1001 86380 86390 1
507956 99507956 1001 86380 86390 1
507840 99507840 1001 86380 86390 1
507853 99507853 1001 86380 86390 1
507999 99507999 1001 86380 86390 1
508040 99508040 1001 86380 86390 1
507796 99507796 1001 86380 86390 1
507719 99507719 1001 86380 86390 1
507834 99507834 1001 86380 86390 1
508430 99508430 1001 86380 86390 1
508343 99508343 1001 86380 86390 1
508382 99508382 1001 86380 86390 1
508373 99508373 1001 86380 86390 1
508400 99508400 1001 86380 86390 1
508963 99508963 1001 86380 86390 1
508926 99508926 1001 86380 86390 1
509056 99509056 1001 86380 86390 1
509066 99509066 1001 86380 86390 1
508882 99508882 1001 86380 86390 1
508671 99508671 1001 86380 86390 1
508522 99508522 1001 86380 86390 1
508563 99508563 1001 86380 86390 1
509228 99509228 1001 86380 86390 1
509101 99509101 1001 86380 86390 1
509102 99509102 1001 86380 86390 1
509128 99509128 1001 86380 86390 1
509232 99509232 1001 86380 86390 1
509146 99509146 1001 86380 86390 1
509225 99509225 1001 86380 86390 1
509800 99509800 1001 86380 86390 1
509819 99509819 1001 86380 86390 1
509755 99509755 1001 86380 86390 1
509597 99509597 1001 86380 86390 1
509636 99509636 1001 86380 86390 1
509691 99509691 1001 86380 86390 1
509693 99509693 1001 86380 86390 1
509577 99509577 1001 86380 86390 1
509604 99509604 1001 86380 86390 1
509437 99509437 1001 86380 86390 1
509441 99509441 1001 86380 86390 1
509325 99509325 1001 86380 86390 1
510028 99510028 1001 86380 86390 1
510005 99510005 1001 86380 86390 1
510588 99510588 1001 86380 86390 1
510576 99510576 1001 86380 86390 1
510591 99510591 1001 86380 86390 1
510657 99510657 1001 86380 86390 1
510514 99510514 1001 86380 86390 1
510326 99510326 1001 86380 86390 1
510274 99510274 1001 86380 86390 1
510276 99510276 1001 86380 86390 1
510123 99510123 1001 86380 86390 1
510150 99510150 1001 86380 86390 1
510895 99510895 1001 86380 86390 1
510523 99510523 1001 86380 86390 1
510849 99510849 1001 86380 86390 1
511412 99511412 1001 86380 86390 1
511427 99511427 1001 86380 86390 1
511458 99511458 1001 86380 86390 1
511335 99511335 1001 86380 86390 1
511181 99511181 1001 86380 86390 1
511113 99511113 1001 86380 86390 1
510961 99510961 1001 86380 86390 1
511093 99511093 1001 86380 86390 1
510967 99510967 1001 86380 86390 1
511658 99511658 1001 86380 86390 1
511725 99511725 1001 86380 86390 1
511664 99511664 1001 86380 86390 1
512264 99512264 1001 86380 86390 1
512256 99512256 1001 86380 86390 1
512208 99512208 1001 86380 86390 1
512247 99512247 1001 86380 86390 1
512325 99512325 1001 86380 86390 1
512018 99512018 1001 86380 86390 1
512174 99512174 1001 86380 86390 1
511996 99511996 1001 86380 86390 1
512101 99512101 1001 86380 86390 1
511975 99511975 1001 86380 86390 1
512134 99512134 1001 86380 86390 1
511890 99511890 1001 86380 86390 1
511883 99511883 1001 86380 86390 1
512522 99512522 1001 86380 86390 1
512449 99512449 1001 86380 86390 1
512413 99512413 1001 86380 86390 1
513090 99513090 1001 86380 86390 1
513161 99513161 1001 86380 86390 1
513110 99513110 1001 86380 86390 1
513162 99513162 1001 86380 86390 1
513189 99513189 1001 86380 86390 1
513036 99513036 1001 86380 86390 1
512769 99512769 1001 86380 86390 1
512600 99512600 1001 86380 86390 1
512734 99512734 1001 86380 86390 1
512619 99512619 1001 86380 86390 1
513308 99513308 1001 86380 86390 1
513373 99513373 1001 86380 86390 1
513309 99513309 1001 86380 86390 1
513246 99513246 1001 86380 86390 1
513364 99513364 1001 86380 86390 1
513407 99513407 1001 86380 86390 1
513994 99513994 1001 86380 86390 1
513683 99513683 1001 86380 86390 1
513716 99513716 1001 86380 86390 1
513718 99513718 1001 86380 86390 1
513579 99513579 1001 86380 86390 1
513559 99513559 1001 86380 86390 1
513471 99513471 1001 86380 86390 1
513552 99513552 1001 86380 86390 1
514184 99514184 1001 86380 86390 1
514120 99514120 1001 86380 86390 1
514108 99514108 1001 86380 86390 1
514118 99514118 1001 86380 86390 1
514755 99514755 1001 86380 86390 1
514832 99514832 1001 86380 86390 1
514844 99514844 1001 86380 86390 1
514566 99514566 1001 86380 86390 1
514465 99514465 1001 86380 86390 1
514431 99514431 1001 86380 86390 1
514330 99514330 1001 86380 86390 1
514436 99514436 1001 86380 86390 1
514272 99514272 1001 86380 86390 1
515060 99515060 1001 86380 86390 1
515545 99515545 1001 86380 86390 1
515558 99515558 1001 86380 86390 1
515658 99515658 1001 86380 86390 1
515509 99515509 1001 86380 86390 1
515486 99515486 1001 86380 86390 1
515489 99515489 1001 86380 86390 1
515400 99515400 1001 86380 86390 1
515403 99515403 1001 86380 86390 1
515431 99515431 1001 86380 86390 1
515422 99515422 1001 86380 86390 1
515722 99515722 1001 86380 86390 1
515698 99515698 1001 86380 86390 1
515689 99515689 1001 86380 86390 1
516472 99516472 1001 86380 86390 1
516508 99516508 1001 86380 86390 1
516334 99516334 1001 86380 86390 1
516314 99516314 1001 86380 86390 1
515890 99515890 1001 86380 86390 1
516073 99516073 1001 86380 86390 1
516048 99516048 1001 86380 86390 1
515971 99515971 1001 86380 86390 1
516015 99516015 1001 86380 86390 1
515898 99515898 1001 86380 86390 1
516069 99516069 1001 86380 86390 1
516564 99516564 1001 86380 86390 1
517238 99517238 1001 86380 86390 1
517290 99517290 1001 86380 86390 1
517189 99517189 1001 86380 86390 1
517322 99517322 1001 86380 86390 1
517142 99517142 1001 86380 86390 1
517219 99517219 1001 86380 86390 1
516981 99516981 1001 86380 86390 1
516944 99516944 1001 86380 86390 1
517048 99517048 1001 86380 86390 1
516824 99516824 1001 86380 86390 1
516736 99516736 1001 86380 86390 1
517480 99517480 1001 86380 86390 1
517430 99517430 1001 86380 86390 1
517510 99517510 1001 86380 86390 1
518133 99518133 1001 86380 86390 1
517894 99517894 1001 86380 86390 1
517792 99517792 1001 86380 86390 1
517916 99517916 1001 86380 86390 1
517748 99517748 1001 86380 86390 1
517636 99517636 1001 86380 86390 1
517678 99517678 1001 86380 86390 1
517692 99517692 1001 86380 86390 1
517706 99517706 1001 86380 86390 1
517657 99517657 1001 86380 86390 1
518361 99518361 1001 86380 86390 1
518809 99518809 1001 86380 86390 1
518822 99518822 1001 86380 86390 1
518926 99518926 1001 86380 86390 1
518825 99518825 1001 86380 86390 1
518944 99518944 1001 86380 86390 1
518920 99518920 1001 86380 86390 1
518933 99518933 1001 86380 86390 1
518984 99518984 1001 86380 86390 1
518733 99518733 1001 86380 86390 1
518761 99518761 1001 86380 86390 1
518711 99518711 1001 86380 86390 1
518740 99518740 1001 86380 86390 1
518728 99518728 1001 86380 86390 1
518450 99518450 1001 86380 86390 1
518571 99518571 1001 86380 86390 1
519116 99519116 1001 86380 86390 1
519069 99519069 1001 86380 86390 1
519110 99519110 1001 86380 86390 1
519717 99519717 1001 86380 86390 1
519745 99519745 1001 86380 86390 1
519759 99519759 1001 86380 86390 1
519462 99519462 1001 86380 86390 1
519488 99519488 1001 86380 86390 1
519235 99519235 1001 86380 86390 1
519354 99519354 1001 86380 86390 1
520623 99520623 1001 86380 86390 1
520632 99520632 1001 86380 86390 1
520305 99520305 1001 86380 86390 1
520267 99520267 1001 86380 86390 1
520295 99520295 1001 86380 86390 1
520054 99520054 1001 86380 86390 1
520741 99520741 1001 86380 86390 1
520813 99520813 1001 86380 86390 1
520723 99520723 1001 86380 86390 1
520698 99520698 1001 86380 86390 1
521305 99521305 1001 86380 86390 1
521451 99521451 1001 86380 86390 1
521248 99521248 1001 86380 86390 1
521225 99521225 1001 86380 86390 1
521189 99521189 1001 86380 86390 1
521192 99521192 1001 86380 86390 1
521180 99521180 1001 86380 86390 1
521207 99521207 1001 86380 86390 1
521259 99521259 1001 86380 86390 1
521260 99521260 1001 86380 86390 1
521018 99521018 1001 86380 86390 1
520954 99520954 1001 86380 86390 1
520916 99520916 1001 86380 86390 1
521504 99521504 1001 86380 86390 1
521664 99521664 1001 86380 86390 1
521630 99521630 1001 86380 86390 1
522092 99522092 1001 86380 86390 1
522132 99522132 1001 86380 86390 1
522148 99522148 1001 86380 86390 1
522123 99522123 1001 86380 86390 1
522253 99522253 1001 86380 86390 1
522215 99522215 1001 86380 86390 1
521743 99521743 1001 86380 86390 1
521872 99521872 1001 86380 86390 1
521796 99521796 1001 86380 86390 1
522437 99522437 1001 86380 86390 1
522964 99522964 1001 86380 86390 1
522752 99522752 1001 86380 86390 1
522730 99522730 1001 86380 86390 1
522625 99522625 1001 86380 86390 1
523206 99523206 1001 86380 86390 1
523284 99523284 1001 86380 86390 1
523209 99523209 1001 86380 86390 1
523235 99523235 1001 86380 86390 1
523842 99523842 1001 86380 86390 1
523783 99523783 1001 86380 86390 1
523928 99523928 1001 86380 86390 1
523760 99523760 1001 86380 86390 1
523629 99523629 1001 86380 86390 1
523566 99523566 1001 86380 86390 1
523543 99523543 1001 86380 86390 1
523609 99523609 1001 86380 86390 1
523414 99523414 1001 86380 86390 1
524084 99524084 1001 86380 86390 1
523994 99523994 1001 86380 86390 1
524090 99524090 1001 86380 86390 1
524130 99524130 1001 86380 86390 1
523965 99523965 1001 86380 86390 1
524704 99524704 1001 86380 86390 1
524430 99524430 1001 86380 86390 1
524368 99524368 1001 86380 86390 1
524283 99524283 1001 86380 86390 1
524284 99524284 1001 86380 86390 1
524233 99524233 1001 86380 86390 1
524338 99524338 1001 86380 86390 1
524289 99524289 1001 86380 86390 1
524187 99524187 1001 86380 86390 1
524875 99524875 1001 86380 86390 1
525450 99525450 1001 86380 86390 1
525527 99525527 1001 86380 86390 1
525502 99525502 1001 86380 86390 1
525480 99525480 1001 86380 86390 1
525558 99525558 1001 86380 86390 1
525202 99525202 1001 86380 86390 1
525216 99525216 1001 86380 86390 1
525346 99525346 1001 86380 86390 1
525285 99525285 1001 86380 86390 1
525376 99525376 1001 86380 86390 1
525119 99525119 1001 86380 86390 1
525173 99525173 1001 86380 86390 1
524981 99524981 1001 86380 86390 1
525087 99525087 1001 86380 86390 1
525038 99525038 1001 86380 86390 1
525749 99525749 1001 86380 86390 1
524977 99524977 1001 86380 86390 1
525726 99525726 1001 86380 86390 1
525742 99525742 1001 86380 86390 1
525705 99525705 1001 86380 86390 1
525602 99525602 1001 86380 86390 1
525706 99525706 1001 86380 86390 1
526354 99526354 1001 86380 86390 1
526118 99526118 1001 86380 86390 1
526042 99526042 1001 86380 86390 1
526108 99526108 1001 86380 86390 1
526034 99526034 1001 86380 86390 1
525998 99525998 1001 86380 86390 1
525874 99525874 1001 86380 86390 1
525826 99525826 1001 86380 86390 1
526499 99526499 1001 86380 86390 1
526490 99526490 1001 86380 86390 1
527075 99527075 1001 86380 86390 1
527101 99527101 1001 86380 86390 1
527236 99527236 1001 86380 86390 1
527155 99527155 1001 86380 86390 1
527066 99527066 1001 86380 86390 1
526853 99526853 1001 86380 86390 1
526945 99526945 1001 86380 86390 1
527011 99527011 1001 86380 86390 1
526925 99526925 1001 86380 86390 1
526747 99526747 1001 86380 86390 1
526782 99526782 1001 86380 86390 1
526692 99526692 1001 86380 86390 1
526629 99526629 1001 86380 86390 1
527391 99527391 1001 86380 86390 1
527343 99527343 1001 86380 86390 1
527267 99527267 1001 86380 86390 1
527283 99527283 1001 86380 86390 1
527845 99527845 1001 86380 86390 1
527691 99527691 1001 86380 86390 1
527706 99527706 1001 86380 86390 1
527636 99527636 1001 86380 86390 1
527485 99527485 1001 86380 86390 1
527477 99527477 1001 86380 86390 1
528206 99528206 1001 86380 86390 1
528134 99528134 1001 86380 86390 1
528250 99528250 1001 86380 86390 1
528802 99528802 1001 86380 86390 1
528767 99528767 1001 86380 86390 1
528846 99528846 1001 86380 86390 1
528561 99528561 1001 86380 86390 1
528300 99528300 1001 86380 86390 1
528422 99528422 1001 86380 86390 1
529096 99529096 1001 86380 86390 1
529045 99529045 1001 86380 86390 1
529046 99529046 1001 86380 86390 1
529079 99529079 1001 86380 86390 1
529616 99529616 1001 86380 86390 1
529701 99529701 1001 86380 86390 1
529671 99529671 1001 86380 86390 1
529582 99529582 1001 86380 86390 1
529545 99529545 1001 86380 86390 1
529366 99529366 1001 86380 86390 1
529480 99529480 1001 86380 86390 1
529121 99529121 1001 86380 86390 1
529290 99529290 1001 86380 86390 1
530465 99530465 1001 86380 86390 1
530519 99530519 1001 86380 86390 1
530356 99530356 1001 86380 86390 1
530542 99530542 1001 86380 86390 1
530180 99530180 1001 86380 86390 1
530193 99530193 1001 86380 86390 1
530196 99530196 1001 86380 86390 1
530313 99530313 1001 86380 86390 1
530158 99530158 1001 86380 86390 1
530332 99530332 1001 86380 86390 1
529946 99529946 1001 86380 86390 1
530103 99530103 1001 86380 86390 1
529963 99529963 1001 86380 86390 1
529941 99529941 1001 86380 86390 1
530046 99530046 1001 86380 86390 1
530628 99530628 1001 86380 86390 1
530655 99530655 1001 86380 86390 1
530593 99530593 1001 86380 86390 1
530709 99530709 1001 86380 86390 1
530569 99530569 1001 86380 86390 1
530738 99530738 1001 86380 86390 1
530570 99530570 1001 86380 86390 1
531265 99531265 1001 86380 86390 1
531215 99531215 1001 86380 86390 1
531350 99531350 1001 86380 86390 1
531245 99531245 1001 86380 86390 1
531364 99531364 1001 86380 86390 1
531246 99531246 1001 86380 86390 1
531175 99531175 1001 86380 86390 1
531078 99531078 1001 86380 86390 1
531027 99531027 1001 86380 86390 1
530979 99530979 1001 86380 86390 1
530914 99530914 1001 86380 86390 1
530837 99530837 1001 86380 86390 1
530958 99530958 1001 86380 86390 1
530820 99530820 1001 86380 86390 1
530768 99530768 1001 86380 86390 1
530834 99530834 1001 86380 86390 1
531522 99531522 1001 86380 86390 1
532016 99532016 1001 86380 86390 1
531961 99531961 1001 86380 86390 1
531976 99531976 1001 86380 86390 1
531989 99531989 1001 86380 86390 1
531802 99531802 1001 86380 86390 1
531880 99531880 1001 86380 86390 1
531830 99531830 1001 86380 86390 1
531766 99531766 1001 86380 86390 1
531705 99531705 1001 86380 86390 1
531696 99531696 1001 86380 86390 1
532314 99532314 1001 86380 86390 1
532854 99532854 1001 86380 86390 1
532893 99532893 1001 86380 86390 1
532895 99532895 1001 86380 86390 1
532988 99532988 1001 86380 86390 1
532876 99532876 1001 86380 86390 1
532798 99532798 1001 86380 86390 1
533133 99533133 1001 86380 86390 1
533160 99533160 1001 86380 86390 1
533232 99533232 1001 86380 86390 1
533666 99533666 1001 86380 86390 1
533699 99533699 1001 86380 86390 1
533700 99533700 1001 86380 86390 1
533616 99533616 1001 86380 86390 1
533520 99533520 1001 86380 86390 1
533598 99533598 1001 86380 86390 1
533521 99533521 1001 86380 86390 1
533496 99533496 1001 86380 86390 1
533257 99533257 1001 86380 86390 1
533378 99533378 1001 86380 86390 1
533957 99533957 1001 86380 86390 1
534035 99534035 1001 86380 86390 1
534593 99534593 1001 86380 86390 1
534444 99534444 1001 86380 86390 1
534433 99534433 1001 86380 86390 1
534090 99534090 1001 86380 86390 1
534173 99534173 1001 86380 86390 1
534187 99534187 1001 86380 86390 1
534733 99534733 1001 86380 86390 1
534825 99534825 1001 86380 86390 1
534723 99534723 1001 86380 86390 1
534862 99534862 1001 86380 86390 1
535336 99535336 1001 86380 86390 1
535366 99535366 1001 86380 86390 1
535406 99535406 1001 86380 86390 1
535279 99535279 1001 86380 86390 1
535151 99535151 1001 86380 86390 1
535126 99535126 1001 86380 86390 1
535217 99535217 1001 86380 86390 1
535141 99535141 1001 86380 86390 1
534892 99534892 1001 86380 86390 1
535076 99535076 1001 86380 86390 1
535000 99535000 1001 86380 86390 1
534978 99534978 1001 86380 86390 1
535561 99535561 1001 86380 86390 1
535555 99535555 1001 86380 86390 1
535634 99535634 1001 86380 86390 1
536195 99536195 1001 86380 86390 1
536175 99536175 1001 86380 86390 1
536167 99536167 1001 86380 86390 1
536155 99536155 1001 86380 86390 1
536075 99536075 1001 86380 86390 1
535945 99535945 1001 86380 86390 1
536128 99536128 1001 86380 86390 1
535767 99535767 1001 86380 86390 1
535847 99535847 1001 86380 86390 1
535881 99535881 1001 86380 86390 1
536360 99536360 1001 86380 86390 1
536464 99536464 1001 86380 86390 1
536414 99536414 1001 86380 86390 1
536432 99536432 1001 86380 86390 1
536513 99536513 1001 86380 86390 1
537053 99537053 1001 86380 86390 1
537118 99537118 1001 86380 86390 1
536877 99536877 1001 86380 86390 1
536929 99536929 1001 86380 86390 1
536891 99536891 1001 86380 86390 1
536645 99536645 1001 86380 86390 1
536742 99536742 1001 86380 86390 1
536706 99536706 1001 86380 86390 1
537853 99537853 1001 86380 86390 1
537575 99537575 1001 86380 86390 1
537566 99537566 1001 86380 86390 1
537546 99537546 1001 86380 86390 1
538027 99538027 1001 86380 86390 1
538017 99538017 1001 86380 86390 1
538110 99538110 1001 86380 86390 1
538624 99538624 1001 86380 86390 1
538689 99538689 1001 86380 86390 1
538691 99538691 1001 86380 86390 1
538796 99538796 1001 86380 86390 1
538478 99538478 1001 86380 86390 1
538310 99538310 1001 86380 86390 1
538316 99538316 1001 86380 86390 1
538893 99538893 1001 86380 86390 1
539473 99539473 1001 86380 86390 1
539552 99539552 1001 86380 86390 1
539441 99539441 1001 86380 86390 1
539535 99539535 1001 86380 86390 1
539269 99539269 1001 86380 86390 1
539297 99539297 1001 86380 86390 1
539381 99539381 1001 86380 86390 1
539200 99539200 1001 86380 86390 1
539669 99539669 1001 86380 86390 1
539776 99539776 1001 86380 86390 1
540434 99540434 1001 86380 86390 1
540440 99540440 1001 86380 86390 1
540252 99540252 1001 86380 86390 1
540168 99540168 1001 86380 86390 1
540079 99540079 1001 86380 86390 1
539925 99539925 1001 86380 86390 1
539942 99539942 1001 86380 86390 1
539884 99539884 1001 86380 86390 1
540571 99540571 1001 86380 86390 1
540263 99540263 1001 86380 86390 1
540520 99540520 1001 86380 86390 1
540483 99540483 1001 86380 86390 1
540525 99540525 1001 86380 86390 1
541262 99541262 1001 86380 86390 1
541267 99541267 1001 86380 86390 1
541189 99541189 1001 86380 86390 1
540908 99540908 1001 86380 86390 1
540986 99540986 1001 86380 86390 1
541029 99541029 1001 86380 86390 1
540888 99540888 1001 86380 86390 1
541019 99541019 1001 86380 86390 1
541046 99541046 1001 86380 86390 1
540816 99540816 1001 86380 86390 1
540742 99540742 1001 86380 86390 1
540820 99540820 1001 86380 86390 1
540835 99540835 1001 86380 86390 1
540875 99540875 1001 86380 86390 1
541344 99541344 1001 86380 86390 1
541336 99541336 1001 86380 86390 1
541454 99541454 1001 86380 86390 1
541942 99541942 1001 86380 86390 1
541996 99541996 1001 86380 86390 1
542061 99542061 1001 86380 86390 1
541989 99541989 1001 86380 86390 1
541745 99541745 1001 86380 86390 1
541830 99541830 1001 86380 86390 1
541781 99541781 1001 86380 86390 1
541654 99541654 1001 86380 86390 1
541696 99541696 1001 86380 86390 1
541634 99541634 1001 86380 86390 1
541673 99541673 1001 86380 86390 1
541700 99541700 1001 86380 86390 1
541536 99541536 1001 86380 86390 1
541549 99541549 1001 86380 86390 1
542233 99542233 1001 86380 86390 1
541499 99541499 1001 86380 86390 1
542162 99542162 1001 86380 86390 1
542809 99542809 1001 86380 86390 1
542878 99542878 1001 86380 86390 1
542802 99542802 1001 86380 86390 1
542651 99542651 1001 86380 86390 1
542708 99542708 1001 86380 86390 1
542724 99542724 1001 86380 86390 1
542519 99542519 1001 86380 86390 1
542521 99542521 1001 86380 86390 1
542408 99542408 1001 86380 86390 1
542474 99542474 1001 86380 86390 1
542349 99542349 1001 86380 86390 1
542955 99542955 1001 86380 86390 1
542969 99542969 1001 86380 86390 1
543139 99543139 1001 86380 86390 1
542985 99542985 1001 86380 86390 1
543115 99543115 1001 86380 86390 1
543005 99543005 1001 86380 86390 1
543685 99543685 1001 86380 86390 1
543479 99543479 1001 86380 86390 1
543456 99543456 1001 86380 86390 1
543392 99543392 1001 86380 86390 1
543457 99543457 1001 86380 86390 1
543549 99543549 1001 86380 86390 1
543460 99543460 1001 86380 86390 1
543157 99543157 1001 86380 86390 1
543172 99543172 1001 86380 86390 1
543807 99543807 1001 86380 86390 1
543894 99543894 1001 86380 86390 1
543909 99543909 1001 86380 86390 1
544366 99544366 1001 86380 86390 1
544190 99544190 1001 86380 86390 1
544308 99544308 1001 86380 86390 1
544233 99544233 1001 86380 86390 1
544234 99544234 1001 86380 86390 1
544029 99544029 1001 86380 86390 1
544097 99544097 1001 86380 86390 1
544123 99544123 1001 86380 86390 1
543994 99543994 1001 86380 86390 1
544138 99544138 1001 86380 86390 1
544141 99544141 1001 86380 86390 1
544053 99544053 1001 86380 86390 1
544105 99544105 1001 86380 86390 1
544686 99544686 1001 86380 86390 1
544712 99544712 1001 86380 86390 1
544637 99544637 1001 86380 86390 1
544641 99544641 1001 86380 86390 1
544718 99544718 1001 86380 86390 1
544709 99544709 1001 86380 86390 1
422116 216 1001 53940 54417 1
402548 363 1001 18780 19197 1
436752 291 1001 78060 78597 1
514893 782 1002 45996 46247 1
400000 99400000 1001 86380 86390 1
400006 99400006 1001 86380 86390 1
400152 99400152 1001 86380 86390 1
400204 99400204 1001 86380 86390 1
400680 99400680 1001 86380 86390 1
400862 99400862 1001 86380 86390 1
401114 99401114 1001 86380 86390 1
401215 99401215 1001 86380 86390 1
401237 99401237 1001 86380 86390 1
401411 99401411 1001 86380 86390 1
401579 99401579 1001 86380 86390 1
401589 99401589 1001 86380 86390 1
401744 99401744 1001 86380 86390 1
401884 99401884 1001 86380 86390 1
402166 99402166 1001 86380 86390 1
402219 99402219 1001 86380 86390 1
402441 99402441 1001 86380 86390 1
402657 99402657 1001 86380 86390 1
402705 99402705 1001 86380 86390 1
402734 99402734 1001 86380 86390 1
402863 99402863 1001 86380 86390 1
403524 99403524 1001 86380 86390 1
403482 99403482 1001 86380 86390 1
403908 99403908 1001 86380 86390 1
403934 99403934 1001 86380 86390 1
404266 99404266 1001 86380 86390 1
404330 99404330 1001 86380 86390 1
404877 99404877 1001 86380 86390 1
405066 99405066 1001 86380 86390 1
405157 99405157 1001 86380 86390 1
405146 99405146 1001 86380 86390 1
405123 99405123 1001 86380 86390 1
405384 99405384 1001 86380 86390 1
405430 99405430 1001 86380 86390 1
405605 99405605 1001 86380 86390 1
405736 99405736 1001 86380 86390 1
405723 99405723 1001 86380 86390 1
405879 99405879 1001 86380 86390 1
406061 99406061 1001 86380 86390 1
406115 99406115 1001 86380 86390 1
406157 99406157 1001 86380 86390 1
406186 99406186 1001 86380 86390 1
406348 99406348 1001 86380 86390 1
406330 99406330 1001 86380 86390 1
406410 99406410 1001 86380 86390 1
406621 99406621 1001 86380 86390 1
406715 99406715 1001 86380 86390 1
406633 99406633 1001 86380 86390 1
406634 99406634 1001 86380 86390 1
407009 99407009 1001 86380 86390 1
407102 99407102 1001 86380 86390 1
407207 99407207 1001 86380 86390 1
407281 99407281 1001 86380 86390 1
407382 99407382 1001 86380 86390 1
407552 99407552 1001 86380 86390 1
407559 99407559 1001 86380 86390 1
407707 99407707 1001 86380 86390 1
407783 99407783 1001 86380 86390 1
407830 99407830 1001 86380 86390 1
407930 99407930 1001 86380 86390 1
407967 99407967 1001 86380 86390 1
408143 99408143 1001 86380 86390 1
408111 99408111 1001 86380 86390 1
408376 99408376 1001 86380 86390 1
408529 99408529 1001 86380 86390 1
409153 99409153 1001 86380 86390 1
409180 99409180 1001 86380 86390 1
409213 99409213 1001 86380 86390 1
409217 99409217 1001 86380 86390 1
409439 99409439 1001 86380 86390 1
409604 99409604 1001 86380 86390 1
409684 99409684 1001 86380 86390 1
409752 99409752 1001 86380 86390 1
409691 99409691 1001 86380 86390 1
409695 99409695 1001 86380 86390 1
409887 99409887 1001 86380 86390 1
409985 99409985 1001 86380 86390 1
409942 99409942 1001 86380 86390 1
409949 99409949 1001 86380 86390 1
410058 99410058 1001 86380 86390 1
410359 99410359 1001 86380 86390 1
410524 99410524 1001 86380 86390 1
410670 99410670 1001 86380 86390 1
410891 99410891 1001 86380 86390 1
410864 99410864 1001 86380 86390 1
410852 99410852 1001 86380 86390 1
410922 99410922 1001 86380 86390 1
411107 99411107 1001 86380 86390 1
411252 99411252 1001 86380 86390 1
411287 99411287 1001 86380 86390 1
411267 99411267 1001 86380 86390 1
411336 99411336 1001 86380 86390 1
411420 99411420 1001 86380 86390 1
412110 99412110 1001 86380 86390 1
412293 99412293 1001 86380 86390 1
413450 99413450 1001 86380 86390 1
413520 99413520 1001 86380 86390 1
413338 99413338 1001 86380 86390 1
413293 99413293 1001 86380 86390 1
413636 99413636 1001 86380 86390 1
413440 99413440 1001 86380 86390 1
413398 99413398 1001 86380 86390 1
413274 99413274 1001 86380 86390 1
412946 99412946 1001 86380 86390 1
412501 99412501 1001 86380 86390 1
412749 99412749 1001 86380 86390 1
412852 99412852 1001 86380 86390 1
414113 99414113 1001 86380 86390 1
413736 99413736 1001 86380 86390 1
413910 99413910 1001 86380 86390 1
415256 99415256 1001 86380 86390 1
415129 99415129 1001 86380 86390 1
415072 99415072 1001 86380 86390 1
414621 99414621 1001 86380 86390 1
414672 99414672 1001 86380 86390 1
414232 99414232 1001 86380 86390 1
415700 99415700 1001 86380 86390 1
415450 99415450 1001 86380 86390 1
415557 99415557 1001 86380 86390 1
415535 99415535 1001 86380 86390 1
415661 99415661 1001 86380 86390 1
416609 99416609 1001 86380 86390 1
416751 99416751 1001 86380 86390 1
416233 99416233 1001 86380 86390 1
416189 99416189 1001 86380 86390 1
416408 99416408 1001 86380 86390 1
416525 99416525 1001 86380 86390 1
416356 99416356 1001 86380 86390 1
416338 99416338 1001 86380 86390 1
415861 99415861 1001 86380 86390 1
416015 99416015 1001 86380 86390 1
416105 99416105 1001 86380 86390 1
415955 99415955 1001 86380 86390 1
415743 99415743 1001 86380 86390 1
417050 99417050 1001 86380 86390 1
417106 99417106 1001 86380 86390 1
417368 99417368 1001 86380 86390 1
417308 99417308 1001 86380 86390 1
417445 99417445 1001 86380 86390 1
417542 99417542 1001 86380 86390 1
418676 99418676 1001 86380 86390 1
418716 99418716 1001 86380 86390 1
418758 99418758 1001 86380 86390 1
418760 99418760 1001 86380 86390 1
418724 99418724 1001 86380 86390 1
418389 99418389 1001 86380 86390 1
418288 99418288 1001 86380 86390 1
418302 99418302 1001 86380 86390 1
417798 99417798 1001 86380 86390 1
418012 99418012 1001 86380 86390 1
417611 99417611 1001 86380 86390 1
419087 99419087 1001 86380 86390 1
418967 99418967 1001 86380 86390 1
418998 99418998 1001 86380 86390 1
420386 99420386 1001 86380 86390 1
420100 99420100 1001 86380 86390 1
420230 99420230 1001 86380 86390 1
420116 99420116 1001 86380 86390 1
419743 99419743 1001 86380 86390 1
419660 99419660 1001 86380 86390 1
419594 99419594 1001 86380 86390 1
419548 99419548 1001 86380 86390 1
419482 99419482 1001 86380 86390 1
419229 99419229 1001 86380 86390 1
419341 99419341 1001 86380 86390 1
420493 99420493 1001 86380 86390 1
420553 99420553 1001 86380 86390 1
420577 99420577 1001 86380 86390 1
421798 99421798 1001 86380 86390 1
421689 99421689 1001 86380 86390 1
422081 99422081 1001 86380 86390 1
421763 99421763 1001 86380 86390 1
421805 99421805 1001 86380 86390 1
421666 99421666 1001 86380 86390 1
421455 99421455 1001 86380 86390 1
421231 99421231 1001 86380 86390 1
420872 99420872 1001 86380 86390 1
421196 99421196 1001 86380 86390 1
421057 99421057 1001 86380 86390 1
421168 99421168 1001 86380 86390 1
422216 99422216 1001 86380 86390 1
422407 99422407 1001 86380 86390 1
422348 99422348 1001 86380 86390 1
422427 99422427 1001 86380 86390 1
422380 99422380 1001 86380 86390 1
423576 99423576 1001 86380 86390 1
423334 99423334 1001 86380 86390 1
423405 99423405 1001 86380 86390 1
423441 99423441 1001 86380 86390 1
423395 99423395 1001 86380 86390 1
423573 99423573 1001 86380 86390 1
423006 99423006 1001 86380 86390 1
422999 99422999 1001 86380 86390 1
422842 99422842 1001 86380 86390 1
422843 99422843 1001 86380 86390 1
422930 99422930 1001 86380 86390 1
424017 99424017 1001 86380 86390 1
423934 99423934 1001 86380 86390 1
425149 99425149 1001 86380 86390 1
425337 99425337 1001 86380 86390 1
425338 99425338 1001 86380 86390 1
424889 99424889 1001 86380 86390 1
424269 99424269 1001 86380 86390 1
424533 99424533 1001 86380 86390 1
424418 99424418 1001 86380 86390 1
424447 99424447 1001 86380 86390 1
425657 99425657 1001 86380 86390 1
425473 99425473 1001 86380 86390 1
425712 99425712 1001 86380 86390 1
425705 99425705 1001 86380 86390 1
426277 99426277 1001 86380 86390 1
426453 99426453 1001 86380 86390 1
426581 99426581 1001 86380 86390 1
426541 99426541 1001 86380 86390 1
425889 99425889 1001 86380 86390 1
425870 99425870 1001 86380 86390 1
425850 99425850 1001 86380 86390 1
426238 99426238 1001 86380 86390 1
426044 99426044 1001 86380 86390 1
427197 99427197 1001 86380 86390 1
427416 99427416 1001 86380 86390 1
427190 99427190 1001 86380 86390 1
428468 99428468 1001 86380 86390 1
428612 99428612 1001 86380 86390 1
428656 99428656 1001 86380 86390 1
428417 99428417 1001 86380 86390 1
428359 99428359 1001 86380 86390 1
428539 99428539 1001 86380 86390 1
428041 99428041 1001 86380 86390 1
428265 99428265 1001 86380 86390 1
428181 99428181 1001 86380 86390 1
427561 99427561 1001 86380 86390 1
427857 99427857 1001 86380 86390 1
427664 99427664 1001 86380 86390 1
427618 99427618 1001 86380 86390 1
427702 99427702 1001 86380 86390 1
428761 99428761 1001 86380 86390 1
428960 99428960 1001 86380 86390 1
428942 99428942 1001 86380 86390 1
428792 99428792 1001 86380 86390 1
428972 99428972 1001 86380 86390 1
428754 99428754 1001 86380 86390 1
429974 99429974 1001 86380 86390 1
430285 99430285 1001 86380 86390 1
430130 99430130 1001 86380 86390 1
430362 99430362 1001 86380 86390 1
429591 99429591 1001 86380 86390 1
429831 99429831 1001 86380 86390 1
429358 99429358 1001 86380 86390 1
430694 99430694 1001 86380 86390 1
431654 99431654 1001 86380 86390 1
431772 99431772 1001 86380 86390 1
431835 99431835 1001 86380 86390 1
431688 99431688 1001 86380 86390 1
431288 99431288 1001 86380 86390 1
431480 99431480 1001 86380 86390 1
431362 99431362 1001 86380 86390 1
431415 99431415 1001 86380 86390 1
431498 99431498 1001 86380 86390 1
431422 99431422 1001 86380 86390 1
431617 99431617 1001 86380 86390 1
431068 99431068 1001 86380 86390 1
431215 99431215 1001 86380 86390 1
430906 99430906 1001 86380 86390 1
431054 99431054 1001 86380 86390 1
433660 99433660 1001 86380 86390 1
433704 99433704 1001 86380 86390 1
433046 99433046 1001 86380 86390 1
432566 99432566 1001 86380 86390 1
432639 99432639 1001 86380 86390 1
432786 99432786 1001 86380 86390 1
432822 99432822 1001 86380 86390 1
433974 99433974 1001 86380 86390 1
434006 99434006 1001 86380 86390 1
434035 99434035 1001 86380 86390 1
435011 99435011 1001 86380 86390 1
434967 99434967 1001 86380 86390 1
434896 99434896 1001 86380 86390 1
434264 99434264 1001 86380 86390 1
434291 99434291 1001 86380 86390 1
434524 99434524 1001 86380 86390 1
435805 99435805 1001 86380 86390 1
435494 99435494 1001 86380 86390 1
435642 99435642 1001 86380 86390 1
436881 99436881 1001 86380 86390 1
436869 99436869 1001 86380 86390 1
436371 99436371 1001 86380 86390 1
436653 99436653 1001 86380 86390 1
436040 99436040 1001 86380 86390 1
436098 99436098 1001 86380 86390 1
436046 99436046 1001 86380 86390 1
436278 99436278 1001 86380 86390 1
300087 99300087 1001 86380 86390 1
300652 99300652 1001 86380 86390 1
300529 99300529 1001 86380 86390 1
300726 99300726 1001 86380 86390 1
300491 99300491 1001 86380 86390 1
300376 99300376 1001 86380 86390 1
300453 99300453 1001 86380 86390 1
300441 99300441 1001 86380 86390 1
300354 99300354 1001 86380 86390 1
300282 99300282 1001 86380 86390 1
300273 99300273 1001 86380 86390 1
300275 99300275 1001 86380 86390 1
300908 99300908 1001 86380 86390 1
300891 99300891 1001 86380 86390 1
301440 99301440 1001 86380 86390 1
301417 99301417 1001 86380 86390 1
301459 99301459 1001 86380 86390 1
301539 99301539 1001 86380 86390 1
301542 99301542 1001 86380 86390 1
301487 99301487 1001 86380 86390 1
301169 99301169 1001 86380 86390 1
301313 99301313 1001 86380 86390 1
301145 99301145 1001 86380 86390 1
301186 99301186 1001 86380 86390 1
301187 99301187 1001 86380 86390 1
301304 99301304 1001 86380 86390 1
301202 99301202 1001 86380 86390 1
301256 99301256 1001 86380 86390 1
301296 99301296 1001 86380 86390 1
301050 99301050 1001 86380 86390 1
301608 99301608 1001 86380 86390 1
301729 99301729 1001 86380 86390 1
302232 99302232 1001 86380 86390 1
302366 99302366 1001 86380 86390 1
302210 99302210 1001 86380 86390 1
302024 99302024 1001 86380 86390 1
302106 99302106 1001 86380 86390 1
301896 99301896 1001 86380 86390 1
301770 99301770 1001 86380 86390 1
301783 99301783 1001 86380 86390 1
301824 99301824 1001 86380 86390 1
302562 99302562 1001 86380 86390 1
302575 99302575 1001 86380 86390 1
303131 99303131 1001 86380 86390 1
303095 99303095 1001 86380 86390 1
303084 99303084 1001 86380 86390 1
303185 99303185 1001 86380 86390 1
303189 99303189 1001 86380 86390 1
302825 99302825 1001 86380 86390 1
302877 99302877 1001 86380 86390 1
302891 99302891 1001 86380 86390 1
302893 99302893 1001 86380 86390 1
302958 99302958 1001 86380 86390 1
302971 99302971 1001 86380 86390 1
302678 99302678 1001 86380 86390 1
302653 99302653 1001 86380 86390 1
302759 99302759 1001 86380 86390 1
302786 99302786 1001 86380 86390 1
302683 99302683 1001 86380 86390 1
303273 99303273 1001 86380 86390 1
303313 99303313 1001 86380 86390 1
303866 99303866 1001 86380 86390 1
303918 99303918 1001 86380 86390 1
303919 99303919 1001 86380 86390 1
303908 99303908 1001 86380 86390 1
304024 99304024 1001 86380 86390 1
303753 99303753 1001 86380 86390 1
303651 99303651 1001 86380 86390 1
303571 99303571 1001 86380 86390 1
303434 99303434 1001 86380 86390 1
304109 99304109 1001 86380 86390 1
304124 99304124 1001 86380 86390 1
304137 99304137 1001 86380 86390 1
304177 99304177 1001 86380 86390 1
304106 99304106 1001 86380 86390 1
304835 99304835 1001 86380 86390 1
304749 99304749 1001 86380 86390 1
304724 99304724 1001 86380 86390 1
304776 99304776 1001 86380 86390 1
304543 99304543 1001 86380 86390 1
304637 99304637 1001 86380 86390 1
304600 99304600 1001 86380 86390 1
304318 99304318 1001 86380 86390 1
304255 99304255 1001 86380 86390 1
304308 99304308 1001 86380 86390 1
304425 99304425 1001 86380 86390 1
304363 99304363 1001 86380 86390 1
304260 99304260 1001 86380 86390 1
304326 99304326 1001 86380 86390 1
304908 99304908 1001 86380 86390 1
304947 99304947 1001 86380 86390 1
304966 99304966 1001 86380 86390 1
304941 99304941 1001 86380 86390 1
304970 99304970 1001 86380 86390 1
305667 99305667 1001 86380 86390 1
305670 99305670 1001 86380 86390 1
305500 99305500 1001 86380 86390 1
305429 99305429 1001 86380 86390 1
305288 99305288 1001 86380 86390 1
305090 99305090 1001 86380 86390 1
305142 99305142 1001 86380 86390 1
305077 99305077 1001 86380 86390 1
305178 99305178 1001 86380 86390 1
500181 99500181 1001 86380 86390 1
500079 99500079 1001 86380 86390 1
500020 99500020 1001 86380 86390 1
500789 99500789 1001 86380 86390 1
500734 99500734 1001 86380 86390 1
500722 99500722 1001 86380 86390 1
500452 99500452 1001 86380 86390 1
500447 99500447 1001 86380 86390 1
500487 99500487 1001 86380 86390 1
500513 99500513 1001 86380 86390 1
500309 99500309 1001 86380 86390 1
500286 99500286 1001 86380 86390 1
500248 99500248 1001 86380 86390 1
500393 99500393 1001 86380 86390 1
500981 99500981 1001 86380 86390 1
500998 99500998 1001 86380 86390 1
500991 99500991 1001 86380 86390 1
501577 99501577 1001 86380 86390 1
501476 99501476 1001 86380 86390 1
501452 99501452 1001 86380 86390 1
501505 99501505 1001 86380 86390 1
501454 99501454 1001 86380 86390 1
501347 99501347 1001 86380 86390 1
501428 99501428 1001 86380 86390 1
501429 99501429 1001 86380 86390 1
501164 99501164 1001 86380 86390 1
501781 99501781 1001 86380 86390 1
501771 99501771 1001 86380 86390 1
502337 99502337 1001 86380 86390 1
502273 99502273 1001 86380 86390 1
502248 99502248 1001 86380 86390 1
502093 99502093 1001 86380 86390 1
502174 99502174 1001 86380 86390 1
502229 99502229 1001 86380 86390 1
502089 99502089 1001 86380 86390 1
501964 99501964 1001 86380 86390 1
501966 99501966 1001 86380 86390 1
503095 99503095 1001 86380 86390 1
503287 99503287 1001 86380 86390 1
503000 99503000 1001 86380 86390 1
502885 99502885 1001 86380 86390 1
502926 99502926 1001 86380 86390 1
502819 99502819 1001 86380 86390 1
502832 99502832 1001 86380 86390 1
503471 99503471 1001 86380 86390 1
503359 99503359 1001 86380 86390 1
503404 99503404 1001 86380 86390 1
504004 99504004 1001 86380 86390 1
504008 99504008 1001 86380 86390 1
503932 99503932 1001 86380 86390 1
503757 99503757 1001 86380 86390 1
503719 99503719 1001 86380 86390 1
503839 99503839 1001 86380 86390 1
503908 99503908 1001 86380 86390 1
503767 99503767 1001 86380 86390 1
503562 99503562 1001 86380 86390 1
503541 99503541 1001 86380 86390 1
504219 99504219 1001 86380 86390 1
504227 99504227 1001 86380 86390 1
504907 99504907 1001 86380 86390 1
504924 99504924 1001 86380 86390 1
504745 99504745 1001 86380 86390 1
504810 99504810 1001 86380 86390 1
504823 99504823 1001 86380 86390 1
504648 99504648 1001 86380 86390 1
504731 99504731 1001 86380 86390 1
504655 99504655 1001 86380 86390 1
504539 99504539 1001 86380 86390 1
504710 99504710 1001 86380 86390 1
504375 99504375 1001 86380 86390 1
504391 99504391 1001 86380 86390 1
504366 99504366 1001 86380 86390 1
504485 99504485 1001 86380 86390 1
504512 99504512 1001 86380 86390 1
504371 99504371 1001 86380 86390 1
504501 99504501 1001 86380 86390 1
504374 99504374 1001 86380 86390 1
504348 99504348 1001 86380 86390 1
504993 99504993 1001 86380 86390 1
505021 99505021 1001 86380 86390 1
505001 99505001 1001 86380 86390 1
505642 99505642 1001 86380 86390 1
505696 99505696 1001 86380 86390 1
505753 99505753 1001 86380 86390 1
505554 99505554 1001 86380 86390 1
505447 99505447 1001 86380 86390 1
505227 99505227 1001 86380 86390 1
505336 99505336 1001 86380 86390 1
505264 99505264 1001 86380 86390 1
505863 99505863 1001 86380 86390 1
505814 99505814 1001 86380 86390 1
505815 99505815 1001 86380 86390 1
506426 99506426 1001 86380 86390 1
506347 99506347 1001 86380 86390 1
506361 99506361 1001 86380 86390 1
506324 99506324 1001 86380 86390 1
506234 99506234 1001 86380 86390 1
506684 99506684 1001 86380 86390 1
506688 99506688 1001 86380 86390 1
506597 99506597 1001 86380 86390 1
506786 99506786 1001 86380 86390 1
507333 99507333 1001 86380 86390 1
507243 99507243 1001 86380 86390 1
507375 99507375 1001 86380 86390 1
507100 99507100 1001 86380 86390 1
507146 99507146 1001 86380 86390 1
506859 99506859 1001 86380 86390 1
506848 99506848 1001 86380 86390 1
506887 99506887 1001 86380 86390 1
506890 99506890 1001 86380 86390 1
506865 99506865 1001 86380 86390 1
507520 99507520 1001 86380 86390 1
507585 99507585 1001 86380 86390 1
508160 99508160 1001 86380 86390 1
508086 99508086 1001 86380 86390 1
508066 99508066 1001 86380 86390 1
507908 99507908 1001 86380 86390 1
508012 99508012 1001 86380 86390 1
507699 99507699 1001 86380 86390 1
507663 99507663 1001 86380 86390 1
507755 99507755 1001 86380 86390 1
508279 99508279 1001 86380 86390 1
508292 99508292 1001 86380 86390 1
508371 99508371 1001 86380 86390 1
508254 99508254 1001 86380 86390 1
509026 99509026 1001 86380 86390 1
508916 99508916 1001 86380 86390 1
508981 99508981 1001 86380 86390 1
508931 99508931 1001 86380 86390 1
508920 99508920 1001 86380 86390 1
508725 99508725 1001 86380 86390 1
508803 99508803 1001 86380 86390 1
508585 99508585 1001 86380 86390 1
508456 99508456 1001 86380 86390 1
509177 99509177 1001 86380 86390 1
509184 99509184 1001 86380 86390 1
509173 99509173 1001 86380 86390 1
509277 99509277 1001 86380 86390 1
509083 99509083 1001 86380 86390 1
509785 99509785 1001 86380 86390 1
509748 99509748 1001 86380 86390 1
509761 99509761 1001 86380 86390 1
509782 99509782 1001 86380 86390 1
509821 99509821 1001 86380 86390 1
509836 99509836 1001 86380 86390 1
509507 99509507 1001 86380 86390 1
509319 99509319 1001 86380 86390 1
509488 99509488 1001 86380 86390 1
509372 99509372 1001 86380 86390 1
509466 99509466 1001 86380 86390 1
509365 99509365 1001 86380 86390 1
509408 99509408 1001 86380 86390 1
509992 99509992 1001 86380 86390 1
510021 99510021 1001 86380 86390 1
509932 99509932 1001 86380 86390 1
510327 99510327 1001 86380 86390 1
510406 99510406 1001 86380 86390 1
510408 99510408 1001 86380 86390 1
510396 99510396 1001 86380 86390 1
510121 99510121 1001 86380 86390 1
510216 99510216 1001 86380 86390 1
510853 99510853 1001 86380 86390 1
510735 99510735 1001 86380 86390 1
510904 99510904 1001 86380 86390 1
511366 99511366 1001 86380 86390 1
511474 99511474 1001 86380 86390 1
511513 99511513 1001 86380 86390 1
511548 99511548 1001 86380 86390 1
511334 99511334 1001 86380 86390 1
511247 99511247 1001 86380 86390 1
511340 99511340 1001 86380 86390 1
511268 99511268 1001 86380 86390 1
511011 99511011 1001 86380 86390 1
511103 99511103 1001 86380 86390 1
510982 99510982 1001 86380 86390 1
511603 99511603 1001 86380 86390 1
511661 99511661 1001 86380 86390 1
512199 99512199 1001 86380 86390 1
512207 99512207 1001 86380 86390 1
512058 99512058 1001 86380 86390 1
511994 99511994 1001 86380 86390 1
512150 99512150 1001 86380 86390 1
512065 99512065 1001 86380 86390 1
512117 99512117 1001 86380 86390 1
512028 99512028 1001 86380 86390 1
512146 99512146 1001 86380 86390 1
511944 99511944 1001 86380 86390 1
512519 99512519 1001 86380 86390 1
512524 99512524 1001 86380 86390 1
512563 99512563 1001 86380 86390 1
513168 99513168 1001 86380 86390 1
513123 99513123 1001 86380 86390 1
512616 99512616 1001 86380 86390 1
512655 99512655 1001 86380 86390 1
513334 99513334 1001 86380 86390 1
513274 99513274 1001 86380 86390 1
513851 99513851 1001 86380 86390 1
513909 99513909 1001 86380 86390 1
513833 99513833 1001 86380 86390 1
513927 99513927 1001 86380 86390 1
513635 99513635 1001 86380 86390 1
513719 99513719 1001 86380 86390 1
513798 99513798 1001 86380 86390 1
513521 99513521 1001 86380 86390 1
513599 99513599 1001 86380 86390 1
513588 99513588 1001 86380 86390 1
514057 99514057 1001 86380 86390 1
514126 99514126 1001 86380 86390 1
514154 99514154 1001 86380 86390 1
514038 99514038 1001 86380 86390 1
514731 99514731 1001 86380 86390 1
514732 99514732 1001 86380 86390 1
514745 99514745 1001 86380 86390 1
514803 99514803 1001 86380 86390 1
514765 99514765 1001 86380 86390 1
514688 99514688 1001 86380 86390 1
514516 99514516 1001 86380 86390 1
514583 99514583 1001 86380 86390 1
514559 99514559 1001 86380 86390 1
514302 99514302 1001 86380 86390 1
514332 99514332 1001 86380 86390 1
514260 99514260 1001 86380 86390 1
514404 99514404 1001 86380 86390 1
514861 99514861 1001 86380 86390 1
514942 99514942 1001 86380 86390 1
515034 99515034 1001 86380 86390 1
515646 99515646 1001 86380 86390 1
515597 99515597 1001 86380 86390 1
515300 99515300 1001 86380 86390 1
515367 99515367 1001 86380 86390 1
515458 99515458 1001 86380 86390 1
515384 99515384 1001 86380 86390 1
515233 99515233 1001 86380 86390 1
515065 99515065 1001 86380 86390 1
515158 99515158 1001 86380 86390 1
515184 99515184 1001 86380 86390 1
515217 99515217 1001 86380 86390 1
515836 99515836 1001 86380 86390 1
515850 99515850 1001 86380 86390 1
515695 99515695 1001 86380 86390 1
515726 99515726 1001 86380 86390 1
516392 99516392 1001 86380 86390 1
516229 99516229 1001 86380 86390 1
516153 99516153 1001 86380 86390 1
516270 99516270 1001 86380 86390 1
515967 99515967 1001 86380 86390 1
515908 99515908 1001 86380 86390 1
516666 99516666 1001 86380 86390 1
516693 99516693 1001 86380 86390 1
516528 99516528 1001 86380 86390 1
517156 99517156 1001 86380 86390 1
517197 99517197 1001 86380 86390 1
517218 99517218 1001 86380 86390 1
517297 99517297 1001 86380 86390 1
517092 99517092 1001 86380 86390 1
516884 99516884 1001 86380 86390 1
516822 99516822 1001 86380 86390 1
516836 99516836 1001 86380 86390 1
517450 99517450 1001 86380 86390 1
517516 99517516 1001 86380 86390 1
517349 99517349 1001 86380 86390 1
517391 99517391 1001 86380 86390 1
518159 99518159 1001 86380 86390 1
517995 99517995 1001 86380 86390 1
517986 99517986 1001 86380 86390 1
518041 99518041 1001 86380 86390 1
518151 99518151 1001 86380 86390 1
517815 99517815 1001 86380 86390 1
517932 99517932 1001 86380 86390 1
517920 99517920 1001 86380 86390 1
517939 99517939 1001 86380 86390 1
517560 99517560 1001 86380 86390 1
517642 99517642 1001 86380 86390 1
518357 99518357 1001 86380 86390 1
518931 99518931 1001 86380 86390 1
518511 99518511 1001 86380 86390 1
518492 99518492 1001 86380 86390 1
519115 99519115 1001 86380 86390 1
519092 99519092 1001 86380 86390 1
519001 99519001 1001 86380 86390 1
519161 99519161 1001 86380 86390 1
518994 99518994 1001 86380 86390 1
519072 99519072 1001 86380 86390 1
519049 99519049 1001 86380 86390 1
519813 99519813 1001 86380 86390 1
519611 99519611 1001 86380 86390 1
519518 99519518 1001 86380 86390 1
519430 99519430 1001 86380 86390 1
519496 99519496 1001 86380 86390 1
519424 99519424 1001 86380 86390 1
519223 99519223 1001 86380 86390 1
519346 99519346 1001 86380 86390 1
519308 99519308 1001 86380 86390 1
519402 99519402 1001 86380 86390 1
519853 99519853 1001 86380 86390 1
519868 99519868 1001 86380 86390 1
519964 99519964 1001 86380 86390 1
520640 99520640 1001 86380 86390 1
520554 99520554 1001 86380 86390 1
520543 99520543 1001 86380 86390 1
520256 99520256 1001 86380 86390 1
520414 99520414 1001 86380 86390 1
520247 99520247 1001 86380 86390 1
520365 99520365 1001 86380 86390 1
520404 99520404 1001 86380 86390 1
520353 99520353 1001 86380 86390 1
520059 99520059 1001 86380 86390 1
520203 99520203 1001 86380 86390 1
520197 99520197 1001 86380 86390 1
520200 99520200 1001 86380 86390 1
520793 99520793 1001 86380 86390 1
520769 99520769 1001 86380 86390 1
520817 99520817 1001 86380 86390 1
521409 99521409 1001 86380 86390 1
521211 99521211 1001 86380 86390 1
521084 99521084 1001 86380 86390 1
521648 99521648 1001 86380 86390 1
521558 99521558 1001 86380 86390 1
521623 99521623 1001 86380 86390 1
521494 99521494 1001 86380 86390 1
521560 99521560 1001 86380 86390 1
521469 99521469 1001 86380 86390 1
521638 99521638 1001 86380 86390 1
521668 99521668 1001 86380 86390 1
521527 99521527 1001 86380 86390 1
522151 99522151 1001 86380 86390 1
522113 99522113 1001 86380 86390 1
522192 99522192 1001 86380 86390 1
522174 99522174 1001 86380 86390 1
521763 99521763 1001 86380 86390 1
521870 99521870 1001 86380 86390 1
521821 99521821 1001 86380 86390 1
521783 99521783 1001 86380 86390 1
522346 99522346 1001 86380 86390 1
522443 99522443 1001 86380 86390 1
522418 99522418 1001 86380 86390 1
522938 99522938 1001 86380 86390 1
522960 99522960 1001 86380 86390 1
522783 99522783 1001 86380 86390 1
522761 99522761 1001 86380 86390 1
522854 99522854 1001 86380 86390 1
522777 99522777 1001 86380 86390 1
522563 99522563 1001 86380 86390 1
522694 99522694 1001 86380 86390 1
522560 99522560 1001 86380 86390 1
522651 99522651 1001 86380 86390 1
523194 99523194 1001 86380 86390 1
523324 99523324 1001 86380 86390 1
523122 99523122 1001 86380 86390 1
523128 99523128 1001 86380 86390 1
523860 99523860 1001 86380 86390 1
523551 99523551 1001 86380 86390 1
523709 99523709 1001 86380 86390 1
523619 99523619 1001 86380 86390 1
523685 99523685 1001 86380 86390 1
523635 99523635 1001 86380 86390 1
523467 99523467 1001 86380 86390 1
523377 99523377 1001 86380 86390 1
523437 99523437 1001 86380 86390 1
523476 99523476 1001 86380 86390 1
524058 99524058 1001 86380 86390 1
524127 99524127 1001 86380 86390 1
523988 99523988 1001 86380 86390 1
524642 99524642 1001 86380 86390 1
524522 99524522 1001 86380 86390 1
524201 99524201 1001 86380 86390 1
524828 99524828 1001 86380 86390 1
524972 99524972 1001 86380 86390 1
524843 99524843 1001 86380 86390 1
524791 99524791 1001 86380 86390 1
525564 99525564 1001 86380 86390 1
525405 99525405 1001 86380 86390 1
525471 99525471 1001 86380 86390 1
525474 99525474 1001 86380 86390 1
525475 99525475 1001 86380 86390 1
525488 99525488 1001 86380 86390 1
525451 99525451 1001 86380 86390 1
525590 99525590 1001 86380 86390 1
525532 99525532 1001 86380 86390 1
525315 99525315 1001 86380 86390 1
525203 99525203 1001 86380 86390 1
525321 99525321 1001 86380 86390 1
525338 99525338 1001 86380 86390 1
525050 99525050 1001 86380 86390 1
525727 99525727 1001 86380 86390 1
525612 99525612 1001 86380 86390 1
525692 99525692 1001 86380 86390 1
526260 99526260 1001 86380 86390 1
526351 99526351 1001 86380 86390 1
526403 99526403 1001 86380 86390 1
526367 99526367 1001 86380 86390 1
526410 99526410 1001 86380 86390 1
526062 99526062 1001 86380 86390 1
526067 99526067 1001 86380 86390 1
526162 99526162 1001 86380 86390 1
526126 99526126 1001 86380 86390 1
525907 99525907 1001 86380 86390 1
525818 99525818 1001 86380 86390 1
525807 99525807 1001 86380 86390 1
525886 99525886 1001 86380 86390 1
525887 99525887 1001 86380 86390 1
525823 99525823 1001 86380 86390 1
525853 99525853 1001 86380 86390 1
526527 99526527 1001 86380 86390 1
526582 99526582 1001 86380 86390 1
527153 99527153 1001 86380 86390 1
526980 99526980 1001 86380 86390 1
526878 99526878 1001 86380 86390 1
526943 99526943 1001 86380 86390 1
526906 99526906 1001 86380 86390 1
527013 99527013 1001 86380 86390 1
526681 99526681 1001 86380 86390 1
526737 99526737 1001 86380 86390 1
526687 99526687 1001 86380 86390 1
526791 99526791 1001 86380 86390 1
527277 99527277 1001 86380 86390 1
527396 99527396 1001 86380 86390 1
527410 99527410 1001 86380 86390 1
527294 99527294 1001 86380 86390 1
527322 99527322 1001 86380 86390 1
527257 99527257 1001 86380 86390 1
528049 99528049 1001 86380 86390 1
527952 99527952 1001 86380 86390 1
527992 99527992 1001 86380 86390 1
527821 99527821 1001 86380 86390 1
527796 99527796 1001 86380 86390 1
527861 99527861 1001 86380 86390 1
527804 99527804 1001 86380 86390 1
528243 99528243 1001 86380 86390 1
528089 99528089 1001 86380 86390 1
528884 99528884 1001 86380 86390 1
528892 99528892 1001 86380 86390 1
528660 99528660 1001 86380 86390 1
528615 99528615 1001 86380 86390 1
528423 99528423 1001 86380 86390 1
528449 99528449 1001 86380 86390 1
528401 99528401 1001 86380 86390 1
528337 99528337 1001 86380 86390 1
528407 99528407 1001 86380 86390 1
529604 99529604 1001 86380 86390 1
529419 99529419 1001 86380 86390 1
529523 99529523 1001 86380 86390 1
529408 99529408 1001 86380 86390 1
529422 99529422 1001 86380 86390 1
529372 99529372 1001 86380 86390 1
529412 99529412 1001 86380 86390 1
529503 99529503 1001 86380 86390 1
529414 99529414 1001 86380 86390 1
529455 99529455 1001 86380 86390 1
529352 99529352 1001 86380 86390 1
529160 99529160 1001 86380 86390 1
529109 99529109 1001 86380 86390 1
529304 99529304 1001 86380 86390 1
529299 99529299 1001 86380 86390 1
529131 99529131 1001 86380 86390 1
529170 99529170 1001 86380 86390 1
529804 99529804 1001 86380 86390 1
529779 99529779 1001 86380 86390 1
529786 99529786 1001 86380 86390 1
529774 99529774 1001 86380 86390 1
530452 99530452 1001 86380 86390 1
530504 99530504 1001 86380 86390 1
530428 99530428 1001 86380 86390 1
530441 99530441 1001 86380 86390 1
530494 99530494 1001 86380 86390 1
530379 99530379 1001 86380 86390 1
530457 99530457 1001 86380 86390 1
530470 99530470 1001 86380 86390 1
530406 99530406 1001 86380 86390 1
530410 99530410 1001 86380 86390 1
530462 99530462 1001 86380 86390 1
530329 99530329 1001 86380 86390 1
530278 99530278 1001 86380 86390 1
530318 99530318 1001 86380 86390 1
530163 99530163 1001 86380 86390 1
530088 99530088 1001 86380 86390 1
530042 99530042 1001 86380 86390 1
529971 99529971 1001 86380 86390 1
530707 99530707 1001 86380 86390 1
531348 99531348 1001 86380 86390 1
531231 99531231 1001 86380 86390 1
531182 99531182 1001 86380 86390 1
531288 99531288 1001 86380 86390 1
531263 99531263 1001 86380 86390 1
531161 99531161 1001 86380 86390 1
531008 99531008 1001 86380 86390 1
531126 99531126 1001 86380 86390 1
531013 99531013 1001 86380 86390 1
530904 99530904 1001 86380 86390 1
530783 99530783 1001 86380 86390 1
531547 99531547 1001 86380 86390 1
531420 99531420 1001 86380 86390 1
531524 99531524 1001 86380 86390 1
532031 99532031 1001 86380 86390 1
532083 99532083 1001 86380 86390 1
532109 99532109 1001 86380 86390 1
531988 99531988 1001 86380 86390 1
531898 99531898 1001 86380 86390 1
531921 99531921 1001 86380 86390 1
531616 99531616 1001 86380 86390 1
532942 99532942 1001 86380 86390 1
532871 99532871 1001 86380 86390 1
532625 99532625 1001 86380 86390 1
532781 99532781 1001 86380 86390 1
532680 99532680 1001 86380 86390 1
532597 99532597 1001 86380 86390 1
532498 99532498 1001 86380 86390 1
533135 99533135 1001 86380 86390 1
533174 99533174 1001 86380 86390 1
533226 99533226 1001 86380 86390 1
533201 99533201 1001 86380 86390 1
533179 99533179 1001 86380 86390 1
533218 99533218 1001 86380 86390 1
533053 99533053 1001 86380 86390 1
533158 99533158 1001 86380 86390 1
533691 99533691 1001 86380 86390 1
533706 99533706 1001 86380 86390 1
533656 99533656 1001 86380 86390 1
533787 99533787 1001 86380 86390 1
533845 99533845 1001 86380 86390 1
533536 99533536 1001 86380 86390 1
533526 99533526 1001 86380 86390 1
533449 99533449 1001 86380 86390 1
533290 99533290 1001 86380 86390 1
533388 99533388 1001 86380 86390 1
533287 99533287 1001 86380 86390 1
533985 99533985 1001 86380 86390 1
534029 99534029 1001 86380 86390 1
533914 99533914 1001 86380 86390 1
533862 99533862 1001 86380 86390 1
533981 99533981 1001 86380 86390 1
533930 99533930 1001 86380 86390 1
534047 99534047 1001 86380 86390 1
534492 99534492 1001 86380 86390 1
534506 99534506 1001 86380 86390 1
534668 99534668 1001 86380 86390 1
534539 99534539 1001 86380 86390 1
534552 99534552 1001 86380 86390 1
534541 99534541 1001 86380 86390 1
534581 99534581 1001 86380 86390 1
534404 99534404 1001 86380 86390 1
534131 99534131 1001 86380 86390 1
534215 99534215 1001 86380 86390 1
534178 99534178 1001 86380 86390 1
534829 99534829 1001 86380 86390 1
535472 99535472 1001 86380 86390 1
535321 99535321 1001 86380 86390 1
535391 99535391 1001 86380 86390 1
535432 99535432 1001 86380 86390 1
535420 99535420 1001 86380 86390 1
535197 99535197 1001 86380 86390 1
535041 99535041 1001 86380 86390 1
534912 99534912 1001 86380 86390 1
534965 99534965 1001 86380 86390 1
535703 99535703 1001 86380 86390 1
535553 99535553 1001 86380 86390 1
535593 99535593 1001 86380 86390 1
536135 99536135 1001 86380 86390 1
536031 99536031 1001 86380 86390 1
536009 99536009 1001 86380 86390 1
535999 99535999 1001 86380 86390 1
536078 99536078 1001 86380 86390 1
535872 99535872 1001 86380 86390 1
535731 99535731 1001 86380 86390 1
535901 99535901 1001 86380 86390 1
535721 99535721 1001 86380 86390 1
535813 99535813 1001 86380 86390 1
535801 99535801 1001 86380 86390 1
535736 99535736 1001 86380 86390 1
535868 99535868 1001 86380 86390 1
536452 99536452 1001 86380 86390 1
537067 99537067 1001 86380 86390 1
537107 99537107 1001 86380 86390 1
536776 99536776 1001 86380 86390 1
536822 99536822 1001 86380 86390 1
536798 99536798 1001 86380 86390 1
536799 99536799 1001 86380 86390 1
536695 99536695 1001 86380 86390 1
536721 99536721 1001 86380 86390 1
537311 99537311 1001 86380 86390 1
537862 99537862 1001 86380 86390 1
537928 99537928 1001 86380 86390 1
537838 99537838 1001 86380 86390 1
537794 99537794 1001 86380 86390 1
537597 99537597 1001 86380 86390 1
537689 99537689 1001 86380 86390 1
537782 99537782 1001 86380 86390 1
537472 99537472 1001 86380 86390 1
537500 99537500 1001 86380 86390 1
537513 99537513 1001 86380 86390 1
537404 99537404 1001 86380 86390 1
537496 99537496 1001 86380 86390 1
538055 99538055 1001 86380 86390 1
538174 99538174 1001 86380 86390 1
538164 99538164 1001 86380 86390 1
538764 99538764 1001 86380 86390 1
538702 99538702 1001 86380 86390 1
538741 99538741 1001 86380 86390 1
538653 99538653 1001 86380 86390 1
538457 99538457 1001 86380 86390 1
538523 99538523 1001 86380 86390 1
538486 99538486 1001 86380 86390 1
538501 99538501 1001 86380 86390 1
538604 99538604 1001 86380 86390 1
538592 99538592 1001 86380 86390 1
538917 99538917 1001 86380 86390 1
538868 99538868 1001 86380 86390 1
538922 99538922 1001 86380 86390 1
538831 99538831 1001 86380 86390 1
538899 99538899 1001 86380 86390 1
538835 99538835 1001 86380 86390 1
539567 99539567 1001 86380 86390 1
539470 99539470 1001 86380 86390 1
539413 99539413 1001 86380 86390 1
539351 99539351 1001 86380 86390 1
539228 99539228 1001 86380 86390 1
539179 99539179 1001 86380 86390 1
539169 99539169 1001 86380 86390 1
539172 99539172 1001 86380 86390 1
539069 99539069 1001 86380 86390 1
539147 99539147 1001 86380 86390 1
539199 99539199 1001 86380 86390 1
539717 99539717 1001 86380 86390 1
539800 99539800 1001 86380 86390 1
540292 99540292 1001 86380 86390 1
540293 99540293 1001 86380 86390 1
540460 99540460 1001 86380 86390 1
540186 99540186 1001 86380 86390 1
540177 99540177 1001 86380 86390 1
540156 99540156 1001 86380 86390 1
539976 99539976 1001 86380 86390 1
539977 99539977 1001 86380 86390 1
539929 99539929 1001 86380 86390 1
540046 99540046 1001 86380 86390 1
539856 99539856 1001 86380 86390 1
540491 99540491 1001 86380 86390 1
540478 99540478 1001 86380 86390 1
540626 99540626 1001 86380 86390 1
540655 99540655 1001 86380 86390 1
541216 99541216 1001 86380 86390 1
541266 99541266 1001 86380 86390 1
541226 99541226 1001 86380 86390 1
541215 99541215 1001 86380 86390 1
541037 99541037 1001 86380 86390 1
540999 99540999 1001 86380 86390 1
540964 99540964 1001 86380 86390 1
541030 99541030 1001 86380 86390 1
540838 99540838 1001 86380 86390 1
541368 99541368 1001 86380 86390 1
541413 99541413 1001 86380 86390 1
541337 99541337 1001 86380 86390 1
541481 99541481 1001 86380 86390 1
541417 99541417 1001 86380 86390 1
541315 99541315 1001 86380 86390 1
542043 99542043 1001 86380 86390 1
542057 99542057 1001 86380 86390 1
542079 99542079 1001 86380 86390 1
542080 99542080 1001 86380 86390 1
541748 99541748 1001 86380 86390 1
541838 99541838 1001 86380 86390 1
541800 99541800 1001 86380 86390 1
541891 99541891 1001 86380 86390 1
541879 99541879 1001 86380 86390 1
541858 99541858 1001 86380 86390 1
541628 99541628 1001 86380 86390 1
541578 99541578 1001 86380 86390 1
541604 99541604 1001 86380 86390 1
541608 99541608 1001 86380 86390 1
541531 99541531 1001 86380 86390 1
542174 99542174 1001 86380 86390 1
542202 99542202 1001 86380 86390 1
542126 99542126 1001 86380 86390 1
542153 99542153 1001 86380 86390 1
542791 99542791 1001 86380 86390 1
542942 99542942 1001 86380 86390 1
542725 99542725 1001 86380 86390 1
542403 99542403 1001 86380 86390 1
542356 99542356 1001 86380 86390 1
542528 99542528 1001 86380 86390 1
543060 99543060 1001 86380 86390 1
543064 99543064 1001 86380 86390 1
542964 99542964 1001 86380 86390 1
543123 99543123 1001 86380 86390 1
543656 99543656 1001 86380 86390 1
543606 99543606 1001 86380 86390 1
543433 99543433 1001 86380 86390 1
543565 99543565 1001 86380 86390 1
543206 99543206 1001 86380 86390 1
543247 99543247 1001 86380 86390 1
543779 99543779 1001 86380 86390 1
543858 99543858 1001 86380 86390 1
544456 99544456 1001 86380 86390 1
544598 99544598 1001 86380 86390 1
544396 99544396 1001 86380 86390 1
544474 99544474 1001 86380 86390 1
544540 99544540 1001 86380 86390 1
544403 99544403 1001 86380 86390 1
544213 99544213 1001 86380 86390 1
544205 99544205 1001 86380 86390 1
544323 99544323 1001 86380 86390 1
544133 99544133 1001 86380 86390 1
544175 99544175 1001 86380 86390 1
544076 99544076 1001 86380 86390 1
544633 99544633 1001 86380 86390 1
544646 99544646 1001 86380 86390 1
417569 384 1001 15180 15657 1
400103 99400103 1001 86380 86390 1
400320 99400320 1001 86380 86390 1
400438 99400438 1001 86380 86390 1
400581 99400581 1001 86380 86390 1
400561 99400561 1001 86380 86390 1
400637 99400637 1001 86380 86390 1
400869 99400869 1001 86380 86390 1
401102 99401102 1001 86380 86390 1
401179 99401179 1001 86380 86390 1
401312 99401312 1001 86380 86390 1
401158 99401158 1001 86380 86390 1
401377 99401377 1001 86380 86390 1
401677 99401677 1001 86380 86390 1
402146 99402146 1001 86380 86390 1
402283 99402283 1001 86380 86390 1
402299 99402299 1001 86380 86390 1
402382 99402382 1001 86380 86390 1
402424 99402424 1001 86380 86390 1
402689 99402689 1001 86380 86390 1
402586 99402586 1001 86380 86390 1
402765 99402765 1001 86380 86390 1
402816 99402816 1001 86380 86390 1
402953 99402953 1001 86380 86390 1
403021 99403021 1001 86380 86390 1
403472 99403472 1001 86380 86390 1
403518 99403518 1001 86380 86390 1
403696 99403696 1001 86380 86390 1
403924 99403924 1001 86380 86390 1
404003 99404003 1001 86380 86390 1
404246 99404246 1001 86380 86390 1
404176 99404176 1001 86380 86390 1
404204 99404204 1001 86380 86390 1
404254 99404254 1001 86380 86390 1
404725 99404725 1001 86380 86390 1
404973 99404973 1001 86380 86390 1
404926 99404926 1001 86380 86390 1
405114 99405114 1001 86380 86390 1
405278 99405278 1001 86380 86390 1
405265 99405265 1001 86380 86390 1
405371 99405371 1001 86380 86390 1
405482 99405482 1001 86380 86390 1
405464 99405464 1001 86380 86390 1
405727 99405727 1001 86380 86390 1
405828 99405828 1001 86380 86390 1
405789 99405789 1001 86380 86390 1
406171 99406171 1001 86380 86390 1
406135 99406135 1001 86380 86390 1
406241 99406241 1001 86380 86390 1
406398 99406398 1001 86380 86390 1
406725 99406725 1001 86380 86390 1
406660 99406660 1001 86380 86390 1
407027 99407027 1001 86380 86390 1
406964 99406964 1001 86380 86390 1
406986 99406986 1001 86380 86390 1
407069 99407069 1001 86380 86390 1
407326 99407326 1001 86380 86390 1
407391 99407391 1001 86380 86390 1
407854 99407854 1001 86380 86390 1
407823 99407823 1001 86380 86390 1
407770 99407770 1001 86380 86390 1
407858 99407858 1001 86380 86390 1
408367 99408367 1001 86380 86390 1
408357 99408357 1001 86380 86390 1
408521 99408521 1001 86380 86390 1
408433 99408433 1001 86380 86390 1
408605 99408605 1001 86380 86390 1
408961 99408961 1001 86380 86390 1
408979 99408979 1001 86380 86390 1
409064 99409064 1001 86380 86390 1
409386 99409386 1001 86380 86390 1
409484 99409484 1001 86380 86390 1
409447 99409447 1001 86380 86390 1
409808 99409808 1001 86380 86390 1
409834 99409834 1001 86380 86390 1
410095 99410095 1001 86380 86390 1
410126 99410126 1001 86380 86390 1
410295 99410295 1001 86380 86390 1
410280 99410280 1001 86380 86390 1
410283 99410283 1001 86380 86390 1
410356 99410356 1001 86380 86390 1
410380 99410380 1001 86380 86390 1
410571 99410571 1001 86380 86390 1
410543 99410543 1001 86380 86390 1
411064 99411064 1001 86380 86390 1
411220 99411220 1001 86380 86390 1
411383 99411383 1001 86380 86390 1
411503 99411503 1001 86380 86390 1
411572 99411572 1001 86380 86390 1
411554 99411554 1001 86380 86390 1
411730 99411730 1001 86380 86390 1
411782 99411782 1001 86380 86390 1
411887 99411887 1001 86380 86390 1
413340 99413340 1001 86380 86390 1
413405 99413405 1001 86380 86390 1
413390 99413390 1001 86380 86390 1
413557 99413557 1001 86380 86390 1
413214 99413214 1001 86380 86390 1
412934 99412934 1001 86380 86390 1
413189 99413189 1001 86380 86390 1
413276 99413276 1001 86380 86390 1
413253 99413253 1001 86380 86390 1
412950 99412950 1001 86380 86390 1
412904 99412904 1001 86380 86390 1
412705 99412705 1001 86380 86390 1
412707 99412707 1001 86380 86390 1
412838 99412838 1001 86380 86390 1
412745 99412745 1001 86380 86390 1
413968 99413968 1001 86380 86390 1
413842 99413842 1001 86380 86390 1
413908 99413908 1001 86380 86390 1
415187 99415187 1001 86380 86390 1
415014 99415014 1001 86380 86390 1
414519 99414519 1001 86380 86390 1
414201 99414201 1001 86380 86390 1
414251 99414251 1001 86380 86390 1
414383 99414383 1001 86380 86390 1
414486 99414486 1001 86380 86390 1
415671 99415671 1001 86380 86390 1
416816 99416816 1001 86380 86390 1
416843 99416843 1001 86380 86390 1
416889 99416889 1001 86380 86390 1
416620 99416620 1001 86380 86390 1
416859 99416859 1001 86380 86390 1
416398 99416398 1001 86380 86390 1
416187 99416187 1001 86380 86390 1
416247 99416247 1001 86380 86390 1
415818 99415818 1001 86380 86390 1
416050 99416050 1001 86380 86390 1
415901 99415901 1001 86380 86390 1
417117 99417117 1001 86380 86390 1
417030 99417030 1001 86380 86390 1
417559 99417559 1001 86380 86390 1
417468 99417468 1001 86380 86390 1
418218 99418218 1001 86380 86390 1
418305 99418305 1001 86380 86390 1
418414 99418414 1001 86380 86390 1
418054 99418054 1001 86380 86390 1
418055 99418055 1001 86380 86390 1
418273 99418273 1001 86380 86390 1
417938 99417938 1001 86380 86390 1
417839 99417839 1001 86380 86390 1
417815 99417815 1001 86380 86390 1
417914 99417914 1001 86380 86390 1
419112 99419112 1001 86380 86390 1
419066 99419066 1001 86380 86390 1
419204 99419204 1001 86380 86390 1
420220 99420220 1001 86380 86390 1
420164 99420164 1001 86380 86390 1
420352 99420352 1001 86380 86390 1
420005 99420005 1001 86380 86390 1
419993 99419993 1001 86380 86390 1
419405 99419405 1001 86380 86390 1
419465 99419465 1001 86380 86390 1
419489 99419489 1001 86380 86390 1
420509 99420509 1001 86380 86390 1
420537 99420537 1001 86380 86390 1
420783 99420783 1001 86380 86390 1
420610 99420610 1001 86380 86390 1
421930 99421930 1001 86380 86390 1
421953 99421953 1001 86380 86390 1
422017 99422017 1001 86380 86390 1
421826 99421826 1001 86380 86390 1
421317 99421317 1001 86380 86390 1
421529 99421529 1001 86380 86390 1
420949 99420949 1001 86380 86390 1
421133 99421133 1001 86380 86390 1
421163 99421163 1001 86380 86390 1
420883 99420883 1001 86380 86390 1
420907 99420907 1001 86380 86390 1
420938 99420938 1001 86380 86390 1
420982 99420982 1001 86380 86390 1
421009 99421009 1001 86380 86390 1
422201 99422201 1001 86380 86390 1
422396 99422396 1001 86380 86390 1
423312 99423312 1001 86380 86390 1
423710 99423710 1001 86380 86390 1
423320 99423320 1001 86380 86390 1
423452 99423452 1001 86380 86390 1
423617 99423617 1001 86380 86390 1
423638 99423638 1001 86380 86390 1
423352 99423352 1001 86380 86390 1
423331 99423331 1001 86380 86390 1
423216 99423216 1001 86380 86390 1
422993 99422993 1001 86380 86390 1
423207 99423207 1001 86380 86390 1
423242 99423242 1001 86380 86390 1
422652 99422652 1001 86380 86390 1
422798 99422798 1001 86380 86390 1
422885 99422885 1001 86380 86390 1
422815 99422815 1001 86380 86390 1
422846 99422846 1001 86380 86390 1
423919 99423919 1001 86380 86390 1
423775 99423775 1001 86380 86390 1
423979 99423979 1001 86380 86390 1
423883 99423883 1001 86380 86390 1
425298 99425298 1001 86380 86390 1
425387 99425387 1001 86380 86390 1
425326 99425326 1001 86380 86390 1
425008 99425008 1001 86380 86390 1
425347 99425347 1001 86380 86390 1
425214 99425214 1001 86380 86390 1
424892 99424892 1001 86380 86390 1
424658 99424658 1001 86380 86390 1
424663 99424663 1001 86380 86390 1
424460 99424460 1001 86380 86390 1
424403 99424403 1001 86380 86390 1
424182 99424182 1001 86380 86390 1
425666 99425666 1001 86380 86390 1
425589 99425589 1001 86380 86390 1
425814 99425814 1001 86380 86390 1
425681 99425681 1001 86380 86390 1
425470 99425470 1001 86380 86390 1
425684 99425684 1001 86380 86390 1
426979 99426979 1001 86380 86390 1
427036 99427036 1001 86380 86390 1
426705 99426705 1001 86380 86390 1
426476 99426476 1001 86380 86390 1
426652 99426652 1001 86380 86390 1
426292 99426292 1001 86380 86390 1
427346 99427346 1001 86380 86390 1
427212 99427212 1001 86380 86390 1
427219 99427219 1001 86380 86390 1
428733 99428733 1001 86380 86390 1
428616 99428616 1001 86380 86390 1
428456 99428456 1001 86380 86390 1
428380 99428380 1001 86380 86390 1
428725 99428725 1001 86380 86390 1
427923 99427923 1001 86380 86390 1
428235 99428235 1001 86380 86390 1
427950 99427950 1001 86380 86390 1
428145 99428145 1001 86380 86390 1
428054 99428054 1001 86380 86390 1
427751 99427751 1001 86380 86390 1
428968 99428968 1001 86380 86390 1
428886 99428886 1001 86380 86390 1
428834 99428834 1001 86380 86390 1
428930 99428930 1001 86380 86390 1
429145 99429145 1001 86380 86390 1
430373 99430373 1001 86380 86390 1
430044 99430044 1001 86380 86390 1
430166 99430166 1001 86380 86390 1
430349 99430349 1001 86380 86390 1
430064 99430064 1001 86380 86390 1
429937 99429937 1001 86380 86390 1
429820 99429820 1001 86380 86390 1
429747 99429747 1001 86380 86390 1
429918 99429918 1001 86380 86390 1
429801 99429801 1001 86380 86390 1
429551 99429551 1001 86380 86390 1
430380 99430380 1001 86380 86390 1
430556 99430556 1001 86380 86390 1
431798 99431798 1001 86380 86390 1
431774 99431774 1001 86380 86390 1
431870 99431870 1001 86380 86390 1
431949 99431949 1001 86380 86390 1
431762 99431762 1001 86380 86390 1
432052 99432052 1001 86380 86390 1
431044 99431044 1001 86380 86390 1
430853 99430853 1001 86380 86390 1
431048 99431048 1001 86380 86390 1
431112 99431112 1001 86380 86390 1
432346 99432346 1001 86380 86390 1
432355 99432355 1001 86380 86390 1
432097 99432097 1001 86380 86390 1
432439 99432439 1001 86380 86390 1
432136 99432136 1001 86380 86390 1
432234 99432234 1001 86380 86390 1
433678 99433678 1001 86380 86390 1
433391 99433391 1001 86380 86390 1
433020 99433020 1001 86380 86390 1
433252 99433252 1001 86380 86390 1
433260 99433260 1001 86380 86390 1
432555 99432555 1001 86380 86390 1
432565 99432565 1001 86380 86390 1
432634 99432634 1001 86380 86390 1
432736 99432736 1001 86380 86390 1
434090 99434090 1001 86380 86390 1
433737 99433737 1001 86380 86390 1
433853 99433853 1001 86380 86390 1
434764 99434764 1001 86380 86390 1
434611 99434611 1001 86380 86390 1
434906 99434906 1001 86380 86390 1
434955 99434955 1001 86380 86390 1
434997 99434997 1001 86380 86390 1
434260 99434260 1001 86380 86390 1
434421 99434421 1001 86380 86390 1
434286 99434286 1001 86380 86390 1
434460 99434460 1001 86380 86390 1
434281 99434281 1001 86380 86390 1
435457 99435457 1001 86380 86390 1
435610 99435610 1001 86380 86390 1
435721 99435721 1001 86380 86390 1
436872 99436872 1001 86380 86390 1
436785 99436785 1001 86380 86390 1
436812 99436812 1001 86380 86390 1
436426 99436426 1001 86380 86390 1
435982 99435982 1001 86380 86390 1
300082 99300082 1001 86380 86390 1
300012 99300012 1001 86380 86390 1
437202 99437202 1001 86380 86390 1
437286 99437286 1001 86380 86390 1
300078 99300078 1001 86380 86390 1
300549 99300549 1001 86380 86390 1
300527 99300527 1001 86380 86390 1
300424 99300424 1001 86380 86390 1
300350 99300350 1001 86380 86390 1
300276 99300276 1001 86380 86390 1
300836 99300836 1001 86380 86390 1
300849 99300849 1001 86380 86390 1
300926 99300926 1001 86380 86390 1
300760 99300760 1001 86380 86390 1
301494 99301494 1001 86380 86390 1
301531 99301531 1001 86380 86390 1
301408 99301408 1001 86380 86390 1
301435 99301435 1001 86380 86390 1
301489 99301489 1001 86380 86390 1
301248 99301248 1001 86380 86390 1
301025 99301025 1001 86380 86390 1
301708 99301708 1001 86380 86390 1
301580 99301580 1001 86380 86390 1
301751 99301751 1001 86380 86390 1
301726 99301726 1001 86380 86390 1
301652 99301652 1001 86380 86390 1
302292 99302292 1001 86380 86390 1
302246 99302246 1001 86380 86390 1
302235 99302235 1001 86380 86390 1
302238 99302238 1001 86380 86390 1
302037 99302037 1001 86380 86390 1
302156 99302156 1001 86380 86390 1
302080 99302080 1001 86380 86390 1
302148 99302148 1001 86380 86390 1
301789 99301789 1001 86380 86390 1
301868 99301868 1001 86380 86390 1
302535 99302535 1001 86380 86390 1
302419 99302419 1001 86380 86390 1
303007 99303007 1001 86380 86390 1
302977 99302977 1001 86380 86390 1
302927 99302927 1001 86380 86390 1
302797 99302797 1001 86380 86390 1
302993 99302993 1001 86380 86390 1
302629 99302629 1001 86380 86390 1
302619 99302619 1001 86380 86390 1
303360 99303360 1001 86380 86390 1
303209 99303209 1001 86380 86390 1
303327 99303327 1001 86380 86390 1
303381 99303381 1001 86380 86390 1
304001 99304001 1001 86380 86390 1
304003 99304003 1001 86380 86390 1
303845 99303845 1001 86380 86390 1
304014 99304014 1001 86380 86390 1
303838 99303838 1001 86380 86390 1
303877 99303877 1001 86380 86390 1
303817 99303817 1001 86380 86390 1
303677 99303677 1001 86380 86390 1
303638 99303638 1001 86380 86390 1
303691 99303691 1001 86380 86390 1
303669 99303669 1001 86380 86390 1
303482 99303482 1001 86380 86390 1
303498 99303498 1001 86380 86390 1
304160 99304160 1001 86380 86390 1
304091 99304091 1001 86380 86390 1
304808 99304808 1001 86380 86390 1
304770 99304770 1001 86380 86390 1
304824 99304824 1001 86380 86390 1
304694 99304694 1001 86380 86390 1
304721 99304721 1001 86380 86390 1
304766 99304766 1001 86380 86390 1
304729 99304729 1001 86380 86390 1
304654 99304654 1001 86380 86390 1
304473 99304473 1001 86380 86390 1
304642 99304642 1001 86380 86390 1
304604 99304604 1001 86380 86390 1
304639 99304639 1001 86380 86390 1
304252 99304252 1001 86380 86390 1
304421 99304421 1001 86380 86390 1
304398 99304398 1001 86380 86390 1
304438 99304438 1001 86380 86390 1
304400 99304400 1001 86380 86390 1
304427 99304427 1001 86380 86390 1
305000 99305000 1001 86380 86390 1
304877 99304877 1001 86380 86390 1
305484 99305484 1001 86380 86390 1
305644 99305644 1001 86380 86390 1
305676 99305676 1001 86380 86390 1
305634 99305634 1001 86380 86390 1
305455 99305455 1001 86380 86390 1
305434 99305434 1001 86380 86390 1
305414 99305414 1001 86380 86390 1
305143 99305143 1001 86380 86390 1
305224 99305224 1001 86380 86390 1
305165 99305165 1001 86380 86390 1
500049 99500049 1001 86380 86390 1
500103 99500103 1001 86380 86390 1
500185 99500185 1001 86380 86390 1
500679 99500679 1001 86380 86390 1
500469 99500469 1001 86380 86390 1
500607 99500607 1001 86380 86390 1
500390 99500390 1001 86380 86390 1
500318 99500318 1001 86380 86390 1
500269 99500269 1001 86380 86390 1
500941 99500941 1001 86380 86390 1
500917 99500917 1001 86380 86390 1
500821 99500821 1001 86380 86390 1
501487 99501487 1001 86380 86390 1
501466 99501466 1001 86380 86390 1
501456 99501456 1001 86380 86390 1
501547 99501547 1001 86380 86390 1
501322 99501322 1001 86380 86390 1
501417 99501417 1001 86380 86390 1
501045 99501045 1001 86380 86390 1
501147 99501147 1001 86380 86390 1
501673 99501673 1001 86380 86390 1
501841 99501841 1001 86380 86390 1
501830 99501830 1001 86380 86390 1
502301 99502301 1001 86380 86390 1
502080 99502080 1001 86380 86390 1
502171 99502171 1001 86380 86390 1
502070 99502070 1001 86380 86390 1
502200 99502200 1001 86380 86390 1
502252 99502252 1001 86380 86390 1
502071 99502071 1001 86380 86390 1
501887 99501887 1001 86380 86390 1
501981 99501981 1001 86380 86390 1
501880 99501880 1001 86380 86390 1
502605 99502605 1001 86380 86390 1
502670 99502670 1001 86380 86390 1
502653 99502653 1001 86380 86390 1
502602 99502602 1001 86380 86390 1
503203 99503203 1001 86380 86390 1
503204 99503204 1001 86380 86390 1
503115 99503115 1001 86380 86390 1
503197 99503197 1001 86380 86390 1
503076 99503076 1001 86380 86390 1
502910 99502910 1001 86380 86390 1
502898 99502898 1001 86380 86390 1
502714 99502714 1001 86380 86390 1
502772 99502772 1001 86380 86390 1
502721 99502721 1001 86380 86390 1
503320 99503320 1001 86380 86390 1
503360 99503360 1001 86380 86390 1
503414 99503414 1001 86380 86390 1
503442 99503442 1001 86380 86390 1
504086 99504086 1001 86380 86390 1
504059 99504059 1001 86380 86390 1
503934 99503934 1001 86380 86390 1
504064 99504064 1001 86380 86390 1
[truncated: 4,082,537 more chars]
