# Supplementary material for: Fast and near-optimal monitoring for healthcare acquired infection outbreaks
Source: PLoS Comput Biol. 2019 Sep 16;15(9):e1007284. doi: 10.1371/journal.pcbi.1007284 (PMC6762212; doi:10.1371/journal.pcbi.1007284)
Supplement: S2 Data — (ZIP) [file pcbi.1007284.s007.zip › MobilityLogs2/HAISE_Carilion_all_visits_day_158.txt]

#Person location Sublocation StartTime EndTime Type
417418 1139 1001 3840 4557 1
400003 99400003 1001 86380 86390 1
400287 99400287 1001 86380 86390 1
400317 99400317 1001 86380 86390 1
400479 99400479 1001 86380 86390 1
400613 99400613 1001 86380 86390 1
400963 99400963 1001 86380 86390 1
401483 99401483 1001 86380 86390 1
401791 99401791 1001 86380 86390 1
402018 99402018 1001 86380 86390 1
402146 99402146 1001 86380 86390 1
402343 99402343 1001 86380 86390 1
402470 99402470 1001 86380 86390 1
402484 99402484 1001 86380 86390 1
402659 99402659 1001 86380 86390 1
402664 99402664 1001 86380 86390 1
402655 99402655 1001 86380 86390 1
402722 99402722 1001 86380 86390 1
402709 99402709 1001 86380 86390 1
402877 99402877 1001 86380 86390 1
402936 99402936 1001 86380 86390 1
403115 99403115 1001 86380 86390 1
403196 99403196 1001 86380 86390 1
403324 99403324 1001 86380 86390 1
403242 99403242 1001 86380 86390 1
403526 99403526 1001 86380 86390 1
403555 99403555 1001 86380 86390 1
403543 99403543 1001 86380 86390 1
403676 99403676 1001 86380 86390 1
403894 99403894 1001 86380 86390 1
404005 99404005 1001 86380 86390 1
404103 99404103 1001 86380 86390 1
404509 99404509 1001 86380 86390 1
404483 99404483 1001 86380 86390 1
404848 99404848 1001 86380 86390 1
405269 99405269 1001 86380 86390 1
405658 99405658 1001 86380 86390 1
405593 99405593 1001 86380 86390 1
405599 99405599 1001 86380 86390 1
406227 99406227 1001 86380 86390 1
406457 99406457 1001 86380 86390 1
406458 99406458 1001 86380 86390 1
406439 99406439 1001 86380 86390 1
406840 99406840 1001 86380 86390 1
406918 99406918 1001 86380 86390 1
407036 99407036 1001 86380 86390 1
407222 99407222 1001 86380 86390 1
407433 99407433 1001 86380 86390 1
407445 99407445 1001 86380 86390 1
407881 99407881 1001 86380 86390 1
407892 99407892 1001 86380 86390 1
408042 99408042 1001 86380 86390 1
408146 99408146 1001 86380 86390 1
408299 99408299 1001 86380 86390 1
408445 99408445 1001 86380 86390 1
408461 99408461 1001 86380 86390 1
408410 99408410 1001 86380 86390 1
408411 99408411 1001 86380 86390 1
409434 99409434 1001 86380 86390 1
409727 99409727 1001 86380 86390 1
409834 99409834 1001 86380 86390 1
409970 99409970 1001 86380 86390 1
410107 99410107 1001 86380 86390 1
410012 99410012 1001 86380 86390 1
410187 99410187 1001 86380 86390 1
410210 99410210 1001 86380 86390 1
410309 99410309 1001 86380 86390 1
410423 99410423 1001 86380 86390 1
410411 99410411 1001 86380 86390 1
410830 99410830 1001 86380 86390 1
410892 99410892 1001 86380 86390 1
410866 99410866 1001 86380 86390 1
410916 99410916 1001 86380 86390 1
411024 99411024 1001 86380 86390 1
411042 99411042 1001 86380 86390 1
411045 99411045 1001 86380 86390 1
411144 99411144 1001 86380 86390 1
411141 99411141 1001 86380 86390 1
411346 99411346 1001 86380 86390 1
411510 99411510 1001 86380 86390 1
411517 99411517 1001 86380 86390 1
411546 99411546 1001 86380 86390 1
411565 99411565 1001 86380 86390 1
411694 99411694 1001 86380 86390 1
411986 99411986 1001 86380 86390 1
411959 99411959 1001 86380 86390 1
413471 99413471 1001 86380 86390 1
413437 99413437 1001 86380 86390 1
413489 99413489 1001 86380 86390 1
413163 99413163 1001 86380 86390 1
412958 99412958 1001 86380 86390 1
412968 99412968 1001 86380 86390 1
412787 99412787 1001 86380 86390 1
412835 99412835 1001 86380 86390 1
412820 99412820 1001 86380 86390 1
413802 99413802 1001 86380 86390 1
413946 99413946 1001 86380 86390 1
413973 99413973 1001 86380 86390 1
414020 99414020 1001 86380 86390 1
413743 99413743 1001 86380 86390 1
413854 99413854 1001 86380 86390 1
413799 99413799 1001 86380 86390 1
413982 99413982 1001 86380 86390 1
415284 99415284 1001 86380 86390 1
414766 99414766 1001 86380 86390 1
414536 99414536 1001 86380 86390 1
414880 99414880 1001 86380 86390 1
414528 99414528 1001 86380 86390 1
414139 99414139 1001 86380 86390 1
415678 99415678 1001 86380 86390 1
415553 99415553 1001 86380 86390 1
415603 99415603 1001 86380 86390 1
415585 99415585 1001 86380 86390 1
415354 99415354 1001 86380 86390 1
416752 99416752 1001 86380 86390 1
416909 99416909 1001 86380 86390 1
416816 99416816 1001 86380 86390 1
416843 99416843 1001 86380 86390 1
416301 99416301 1001 86380 86390 1
415995 99415995 1001 86380 86390 1
415792 99415792 1001 86380 86390 1
416047 99416047 1001 86380 86390 1
417021 99417021 1001 86380 86390 1
417140 99417140 1001 86380 86390 1
417545 99417545 1001 86380 86390 1
418782 99418782 1001 86380 86390 1
418783 99418783 1001 86380 86390 1
418792 99418792 1001 86380 86390 1
418418 99418418 1001 86380 86390 1
418310 99418310 1001 86380 86390 1
418256 99418256 1001 86380 86390 1
418147 99418147 1001 86380 86390 1
418051 99418051 1001 86380 86390 1
418265 99418265 1001 86380 86390 1
418386 99418386 1001 86380 86390 1
417677 99417677 1001 86380 86390 1
417814 99417814 1001 86380 86390 1
417703 99417703 1001 86380 86390 1
419075 99419075 1001 86380 86390 1
419057 99419057 1001 86380 86390 1
419167 99419167 1001 86380 86390 1
418890 99418890 1001 86380 86390 1
418893 99418893 1001 86380 86390 1
420311 99420311 1001 86380 86390 1
420221 99420221 1001 86380 86390 1
420374 99420374 1001 86380 86390 1
420170 99420170 1001 86380 86390 1
420058 99420058 1001 86380 86390 1
419748 99419748 1001 86380 86390 1
419823 99419823 1001 86380 86390 1
419737 99419737 1001 86380 86390 1
419981 99419981 1001 86380 86390 1
419491 99419491 1001 86380 86390 1
419389 99419389 1001 86380 86390 1
419577 99419577 1001 86380 86390 1
419502 99419502 1001 86380 86390 1
419339 99419339 1001 86380 86390 1
420613 99420613 1001 86380 86390 1
420539 99420539 1001 86380 86390 1
420697 99420697 1001 86380 86390 1
420474 99420474 1001 86380 86390 1
420507 99420507 1001 86380 86390 1
420829 99420829 1001 86380 86390 1
420830 99420830 1001 86380 86390 1
421799 99421799 1001 86380 86390 1
421871 99421871 1001 86380 86390 1
421949 99421949 1001 86380 86390 1
421873 99421873 1001 86380 86390 1
422021 99422021 1001 86380 86390 1
421432 99421432 1001 86380 86390 1
421273 99421273 1001 86380 86390 1
421322 99421322 1001 86380 86390 1
421598 99421598 1001 86380 86390 1
421492 99421492 1001 86380 86390 1
421580 99421580 1001 86380 86390 1
421309 99421309 1001 86380 86390 1
420987 99420987 1001 86380 86390 1
421104 99421104 1001 86380 86390 1
422285 99422285 1001 86380 86390 1
422291 99422291 1001 86380 86390 1
422446 99422446 1001 86380 86390 1
422522 99422522 1001 86380 86390 1
423596 99423596 1001 86380 86390 1
423107 99423107 1001 86380 86390 1
422982 99422982 1001 86380 86390 1
423153 99423153 1001 86380 86390 1
423252 99423252 1001 86380 86390 1
423142 99423142 1001 86380 86390 1
422578 99422578 1001 86380 86390 1
422711 99422711 1001 86380 86390 1
422648 99422648 1001 86380 86390 1
423792 99423792 1001 86380 86390 1
423770 99423770 1001 86380 86390 1
423890 99423890 1001 86380 86390 1
423998 99423998 1001 86380 86390 1
423790 99423790 1001 86380 86390 1
425152 99425152 1001 86380 86390 1
425039 99425039 1001 86380 86390 1
424880 99424880 1001 86380 86390 1
424764 99424764 1001 86380 86390 1
424996 99424996 1001 86380 86390 1
424727 99424727 1001 86380 86390 1
424608 99424608 1001 86380 86390 1
424314 99424314 1001 86380 86390 1
424388 99424388 1001 86380 86390 1
424356 99424356 1001 86380 86390 1
425802 99425802 1001 86380 86390 1
425524 99425524 1001 86380 86390 1
426868 99426868 1001 86380 86390 1
426897 99426897 1001 86380 86390 1
426854 99426854 1001 86380 86390 1
427028 99427028 1001 86380 86390 1
426557 99426557 1001 86380 86390 1
426439 99426439 1001 86380 86390 1
425950 99425950 1001 86380 86390 1
425930 99425930 1001 86380 86390 1
426106 99426106 1001 86380 86390 1
426238 99426238 1001 86380 86390 1
426085 99426085 1001 86380 86390 1
426148 99426148 1001 86380 86390 1
427394 99427394 1001 86380 86390 1
427190 99427190 1001 86380 86390 1
427312 99427312 1001 86380 86390 1
428695 99428695 1001 86380 86390 1
428511 99428511 1001 86380 86390 1
428627 99428627 1001 86380 86390 1
428319 99428319 1001 86380 86390 1
428196 99428196 1001 86380 86390 1
427985 99427985 1001 86380 86390 1
427968 99427968 1001 86380 86390 1
427677 99427677 1001 86380 86390 1
427805 99427805 1001 86380 86390 1
427593 99427593 1001 86380 86390 1
429149 99429149 1001 86380 86390 1
428852 99428852 1001 86380 86390 1
428757 99428757 1001 86380 86390 1
429148 99429148 1001 86380 86390 1
430371 99430371 1001 86380 86390 1
430225 99430225 1001 86380 86390 1
430092 99430092 1001 86380 86390 1
430141 99430141 1001 86380 86390 1
430065 99430065 1001 86380 86390 1
429785 99429785 1001 86380 86390 1
429862 99429862 1001 86380 86390 1
429676 99429676 1001 86380 86390 1
429923 99429923 1001 86380 86390 1
429487 99429487 1001 86380 86390 1
429456 99429456 1001 86380 86390 1
429312 99429312 1001 86380 86390 1
430733 99430733 1001 86380 86390 1
430459 99430459 1001 86380 86390 1
430713 99430713 1001 86380 86390 1
431828 99431828 1001 86380 86390 1
431917 99431917 1001 86380 86390 1
431678 99431678 1001 86380 86390 1
431679 99431679 1001 86380 86390 1
431732 99431732 1001 86380 86390 1
431788 99431788 1001 86380 86390 1
431457 99431457 1001 86380 86390 1
431389 99431389 1001 86380 86390 1
431272 99431272 1001 86380 86390 1
431066 99431066 1001 86380 86390 1
430829 99430829 1001 86380 86390 1
431019 99431019 1001 86380 86390 1
432226 99432226 1001 86380 86390 1
432101 99432101 1001 86380 86390 1
432161 99432161 1001 86380 86390 1
432279 99432279 1001 86380 86390 1
432474 99432474 1001 86380 86390 1
432444 99432444 1001 86380 86390 1
432480 99432480 1001 86380 86390 1
432427 99432427 1001 86380 86390 1
433585 99433585 1001 86380 86390 1
433344 99433344 1001 86380 86390 1
433478 99433478 1001 86380 86390 1
433483 99433483 1001 86380 86390 1
432932 99432932 1001 86380 86390 1
433307 99433307 1001 86380 86390 1
433132 99433132 1001 86380 86390 1
432861 99432861 1001 86380 86390 1
433897 99433897 1001 86380 86390 1
434014 99434014 1001 86380 86390 1
435106 99435106 1001 86380 86390 1
435162 99435162 1001 86380 86390 1
435388 99435388 1001 86380 86390 1
434852 99434852 1001 86380 86390 1
434148 99434148 1001 86380 86390 1
434528 99434528 1001 86380 86390 1
435756 99435756 1001 86380 86390 1
436983 99436983 1001 86380 86390 1
437004 99437004 1001 86380 86390 1
437072 99437072 1001 86380 86390 1
436503 99436503 1001 86380 86390 1
436615 99436615 1001 86380 86390 1
436678 99436678 1001 86380 86390 1
436339 99436339 1001 86380 86390 1
437243 99437243 1001 86380 86390 1
437289 99437289 1001 86380 86390 1
300539 99300539 1001 86380 86390 1
300683 99300683 1001 86380 86390 1
300558 99300558 1001 86380 86390 1
300382 99300382 1001 86380 86390 1
300443 99300443 1001 86380 86390 1
300224 99300224 1001 86380 86390 1
300276 99300276 1001 86380 86390 1
300765 99300765 1001 86380 86390 1
300836 99300836 1001 86380 86390 1
300798 99300798 1001 86380 86390 1
301465 99301465 1001 86380 86390 1
301492 99301492 1001 86380 86390 1
301416 99301416 1001 86380 86390 1
301526 99301526 1001 86380 86390 1
301456 99301456 1001 86380 86390 1
301446 99301446 1001 86380 86390 1
301473 99301473 1001 86380 86390 1
301328 99301328 1001 86380 86390 1
301254 99301254 1001 86380 86390 1
301217 99301217 1001 86380 86390 1
301167 99301167 1001 86380 86390 1
300974 99300974 1001 86380 86390 1
301055 99301055 1001 86380 86390 1
301124 99301124 1001 86380 86390 1
301629 99301629 1001 86380 86390 1
301759 99301759 1001 86380 86390 1
301566 99301566 1001 86380 86390 1
301753 99301753 1001 86380 86390 1
302226 99302226 1001 86380 86390 1
302244 99302244 1001 86380 86390 1
302221 99302221 1001 86380 86390 1
302099 99302099 1001 86380 86390 1
302012 99302012 1001 86380 86390 1
302108 99302108 1001 86380 86390 1
301954 99301954 1001 86380 86390 1
301838 99301838 1001 86380 86390 1
301942 99301942 1001 86380 86390 1
301829 99301829 1001 86380 86390 1
301946 99301946 1001 86380 86390 1
301830 99301830 1001 86380 86390 1
302559 99302559 1001 86380 86390 1
302443 99302443 1001 86380 86390 1
302473 99302473 1001 86380 86390 1
302448 99302448 1001 86380 86390 1
302567 99302567 1001 86380 86390 1
302386 99302386 1001 86380 86390 1
303046 99303046 1001 86380 86390 1
303061 99303061 1001 86380 86390 1
303087 99303087 1001 86380 86390 1
303140 99303140 1001 86380 86390 1
303038 99303038 1001 86380 86390 1
302849 99302849 1001 86380 86390 1
302949 99302949 1001 86380 86390 1
302806 99302806 1001 86380 86390 1
302716 99302716 1001 86380 86390 1
302777 99302777 1001 86380 86390 1
302687 99302687 1001 86380 86390 1
303316 99303316 1001 86380 86390 1
303957 99303957 1001 86380 86390 1
303861 99303861 1001 86380 86390 1
303914 99303914 1001 86380 86390 1
303724 99303724 1001 86380 86390 1
303713 99303713 1001 86380 86390 1
303573 99303573 1001 86380 86390 1
303472 99303472 1001 86380 86390 1
303564 99303564 1001 86380 86390 1
304092 99304092 1001 86380 86390 1
304795 99304795 1001 86380 86390 1
304680 99304680 1001 86380 86390 1
304837 99304837 1001 86380 86390 1
304662 99304662 1001 86380 86390 1
304755 99304755 1001 86380 86390 1
304563 99304563 1001 86380 86390 1
304566 99304566 1001 86380 86390 1
304356 99304356 1001 86380 86390 1
304869 99304869 1001 86380 86390 1
304962 99304962 1001 86380 86390 1
304863 99304863 1001 86380 86390 1
304865 99304865 1001 86380 86390 1
304957 99304957 1001 86380 86390 1
304958 99304958 1001 86380 86390 1
305668 99305668 1001 86380 86390 1
305344 99305344 1001 86380 86390 1
305440 99305440 1001 86380 86390 1
305184 99305184 1001 86380 86390 1
305199 99305199 1001 86380 86390 1
305071 99305071 1001 86380 86390 1
305165 99305165 1001 86380 86390 1
500011 99500011 1001 86380 86390 1
500038 99500038 1001 86380 86390 1
500017 99500017 1001 86380 86390 1
500018 99500018 1001 86380 86390 1
500660 99500660 1001 86380 86390 1
500776 99500776 1001 86380 86390 1
500676 99500676 1001 86380 86390 1
500410 99500410 1001 86380 86390 1
500463 99500463 1001 86380 86390 1
500954 99500954 1001 86380 86390 1
500864 99500864 1001 86380 86390 1
500878 99500878 1001 86380 86390 1
501011 99501011 1001 86380 86390 1
501437 99501437 1001 86380 86390 1
501261 99501261 1001 86380 86390 1
501378 99501378 1001 86380 86390 1
501148 99501148 1001 86380 86390 1
501020 99501020 1001 86380 86390 1
501021 99501021 1001 86380 86390 1
501140 99501140 1001 86380 86390 1
501077 99501077 1001 86380 86390 1
501105 99501105 1001 86380 86390 1
501118 99501118 1001 86380 86390 1
501056 99501056 1001 86380 86390 1
501642 99501642 1001 86380 86390 1
501799 99501799 1001 86380 86390 1
502266 99502266 1001 86380 86390 1
502395 99502395 1001 86380 86390 1
502400 99502400 1001 86380 86390 1
502187 99502187 1001 86380 86390 1
502218 99502218 1001 86380 86390 1
502115 99502115 1001 86380 86390 1
502009 99502009 1001 86380 86390 1
501971 99501971 1001 86380 86390 1
502010 99502010 1001 86380 86390 1
502671 99502671 1001 86380 86390 1
502471 99502471 1001 86380 86390 1
502654 99502654 1001 86380 86390 1
502475 99502475 1001 86380 86390 1
503289 99503289 1001 86380 86390 1
503152 99503152 1001 86380 86390 1
503270 99503270 1001 86380 86390 1
503031 99503031 1001 86380 86390 1
502777 99502777 1001 86380 86390 1
502752 99502752 1001 86380 86390 1
502858 99502858 1001 86380 86390 1
502799 99502799 1001 86380 86390 1
503088 99503088 1001 86380 86390 1
503442 99503442 1001 86380 86390 1
503739 99503739 1001 86380 86390 1
503653 99503653 1001 86380 86390 1
504279 99504279 1001 86380 86390 1
504791 99504791 1001 86380 86390 1
504807 99504807 1001 86380 86390 1
504745 99504745 1001 86380 86390 1
504839 99504839 1001 86380 86390 1
504678 99504678 1001 86380 86390 1
504721 99504721 1001 86380 86390 1
504735 99504735 1001 86380 86390 1
504543 99504543 1001 86380 86390 1
504531 99504531 1001 86380 86390 1
504356 99504356 1001 86380 86390 1
504980 99504980 1001 86380 86390 1
505023 99505023 1001 86380 86390 1
505143 99505143 1001 86380 86390 1
505121 99505121 1001 86380 86390 1
505134 99505134 1001 86380 86390 1
505690 99505690 1001 86380 86390 1
505705 99505705 1001 86380 86390 1
505514 99505514 1001 86380 86390 1
505367 99505367 1001 86380 86390 1
505512 99505512 1001 86380 86390 1
505551 99505551 1001 86380 86390 1
505295 99505295 1001 86380 86390 1
505290 99505290 1001 86380 86390 1
505849 99505849 1001 86380 86390 1
506524 99506524 1001 86380 86390 1
506538 99506538 1001 86380 86390 1
506412 99506412 1001 86380 86390 1
506206 99506206 1001 86380 86390 1
506349 99506349 1001 86380 86390 1
506004 99506004 1001 86380 86390 1
506000 99506000 1001 86380 86390 1
506776 99506776 1001 86380 86390 1
506699 99506699 1001 86380 86390 1
506700 99506700 1001 86380 86390 1
506747 99506747 1001 86380 86390 1
507265 99507265 1001 86380 86390 1
507278 99507278 1001 86380 86390 1
507132 99507132 1001 86380 86390 1
507187 99507187 1001 86380 86390 1
507111 99507111 1001 86380 86390 1
506830 99506830 1001 86380 86390 1
506869 99506869 1001 86380 86390 1
506821 99506821 1001 86380 86390 1
506886 99506886 1001 86380 86390 1
506939 99506939 1001 86380 86390 1
507461 99507461 1001 86380 86390 1
508133 99508133 1001 86380 86390 1
508060 99508060 1001 86380 86390 1
508240 99508240 1001 86380 86390 1
507889 99507889 1001 86380 86390 1
508011 99508011 1001 86380 86390 1
508013 99508013 1001 86380 86390 1
508028 99508028 1001 86380 86390 1
507733 99507733 1001 86380 86390 1
508327 99508327 1001 86380 86390 1
508886 99508886 1001 86380 86390 1
509029 99509029 1001 86380 86390 1
508996 99508996 1001 86380 86390 1
508858 99508858 1001 86380 86390 1
508835 99508835 1001 86380 86390 1
508825 99508825 1001 86380 86390 1
508650 99508650 1001 86380 86390 1
508618 99508618 1001 86380 86390 1
509227 99509227 1001 86380 86390 1
509205 99509205 1001 86380 86390 1
509258 99509258 1001 86380 86390 1
509233 99509233 1001 86380 86390 1
509143 99509143 1001 86380 86390 1
509865 99509865 1001 86380 86390 1
509804 99509804 1001 86380 86390 1
509656 99509656 1001 86380 86390 1
509672 99509672 1001 86380 86390 1
509519 99509519 1001 86380 86390 1
509546 99509546 1001 86380 86390 1
509629 99509629 1001 86380 86390 1
509336 99509336 1001 86380 86390 1
509444 99509444 1001 86380 86390 1
509406 99509406 1001 86380 86390 1
510097 99510097 1001 86380 86390 1
510690 99510690 1001 86380 86390 1
510667 99510667 1001 86380 86390 1
510603 99510603 1001 86380 86390 1
510620 99510620 1001 86380 86390 1
510531 99510531 1001 86380 86390 1
510609 99510609 1001 86380 86390 1
510482 99510482 1001 86380 86390 1
510318 99510318 1001 86380 86390 1
510371 99510371 1001 86380 86390 1
510410 99510410 1001 86380 86390 1
510372 99510372 1001 86380 86390 1
510114 99510114 1001 86380 86390 1
510271 99510271 1001 86380 86390 1
510272 99510272 1001 86380 86390 1
510828 99510828 1001 86380 86390 1
511450 99511450 1001 86380 86390 1
511522 99511522 1001 86380 86390 1
511431 99511431 1001 86380 86390 1
511471 99511471 1001 86380 86390 1
511500 99511500 1001 86380 86390 1
511198 99511198 1001 86380 86390 1
511225 99511225 1001 86380 86390 1
511161 99511161 1001 86380 86390 1
511346 99511346 1001 86380 86390 1
510937 99510937 1001 86380 86390 1
512343 99512343 1001 86380 86390 1
512303 99512303 1001 86380 86390 1
512206 99512206 1001 86380 86390 1
512182 99512182 1001 86380 86390 1
512221 99512221 1001 86380 86390 1
512044 99512044 1001 86380 86390 1
512058 99512058 1001 86380 86390 1
512142 99512142 1001 86380 86390 1
511838 99511838 1001 86380 86390 1
511774 99511774 1001 86380 86390 1
511827 99511827 1001 86380 86390 1
511805 99511805 1001 86380 86390 1
512441 99512441 1001 86380 86390 1
512509 99512509 1001 86380 86390 1
513051 99513051 1001 86380 86390 1
513128 99513128 1001 86380 86390 1
513096 99513096 1001 86380 86390 1
512805 99512805 1001 86380 86390 1
512811 99512811 1001 86380 86390 1
512598 99512598 1001 86380 86390 1
512654 99512654 1001 86380 86390 1
512770 99512770 1001 86380 86390 1
512630 99512630 1001 86380 86390 1
513295 99513295 1001 86380 86390 1
513375 99513375 1001 86380 86390 1
513273 99513273 1001 86380 86390 1
513315 99513315 1001 86380 86390 1
513878 99513878 1001 86380 86390 1
513931 99513931 1001 86380 86390 1
513974 99513974 1001 86380 86390 1
513644 99513644 1001 86380 86390 1
513645 99513645 1001 86380 86390 1
513477 99513477 1001 86380 86390 1
513513 99513513 1001 86380 86390 1
514049 99514049 1001 86380 86390 1
514079 99514079 1001 86380 86390 1
514706 99514706 1001 86380 86390 1
514831 99514831 1001 86380 86390 1
514767 99514767 1001 86380 86390 1
514562 99514562 1001 86380 86390 1
514602 99514602 1001 86380 86390 1
514578 99514578 1001 86380 86390 1
514529 99514529 1001 86380 86390 1
514480 99514480 1001 86380 86390 1
514545 99514545 1001 86380 86390 1
514507 99514507 1001 86380 86390 1
514585 99514585 1001 86380 86390 1
514290 99514290 1001 86380 86390 1
515024 99515024 1001 86380 86390 1
514925 99514925 1001 86380 86390 1
515634 99515634 1001 86380 86390 1
515557 99515557 1001 86380 86390 1
515545 99515545 1001 86380 86390 1
515627 99515627 1001 86380 86390 1
515579 99515579 1001 86380 86390 1
515365 99515365 1001 86380 86390 1
515278 99515278 1001 86380 86390 1
515397 99515397 1001 86380 86390 1
515095 99515095 1001 86380 86390 1
515237 99515237 1001 86380 86390 1
515098 99515098 1001 86380 86390 1
515203 99515203 1001 86380 86390 1
515798 99515798 1001 86380 86390 1
515689 99515689 1001 86380 86390 1
515872 99515872 1001 86380 86390 1
516451 99516451 1001 86380 86390 1
516439 99516439 1001 86380 86390 1
516469 99516469 1001 86380 86390 1
516418 99516418 1001 86380 86390 1
516457 99516457 1001 86380 86390 1
516393 99516393 1001 86380 86390 1
516216 99516216 1001 86380 86390 1
516108 99516108 1001 86380 86390 1
516039 99516039 1001 86380 86390 1
516040 99516040 1001 86380 86390 1
516580 99516580 1001 86380 86390 1
516609 99516609 1001 86380 86390 1
517134 99517134 1001 86380 86390 1
517330 99517330 1001 86380 86390 1
517053 99517053 1001 86380 86390 1
516942 99516942 1001 86380 86390 1
517061 99517061 1001 86380 86390 1
517049 99517049 1001 86380 86390 1
516973 99516973 1001 86380 86390 1
516961 99516961 1001 86380 86390 1
516838 99516838 1001 86380 86390 1
516856 99516856 1001 86380 86390 1
516921 99516921 1001 86380 86390 1
517374 99517374 1001 86380 86390 1
517378 99517378 1001 86380 86390 1
517495 99517495 1001 86380 86390 1
517472 99517472 1001 86380 86390 1
518035 99518035 1001 86380 86390 1
518087 99518087 1001 86380 86390 1
517997 99517997 1001 86380 86390 1
517972 99517972 1001 86380 86390 1
518063 99518063 1001 86380 86390 1
518083 99518083 1001 86380 86390 1
517938 99517938 1001 86380 86390 1
517954 99517954 1001 86380 86390 1
517688 99517688 1001 86380 86390 1
517676 99517676 1001 86380 86390 1
517547 99517547 1001 86380 86390 1
518303 99518303 1001 86380 86390 1
518236 99518236 1001 86380 86390 1
518940 99518940 1001 86380 86390 1
518921 99518921 1001 86380 86390 1
518980 99518980 1001 86380 86390 1
518760 99518760 1001 86380 86390 1
518605 99518605 1001 86380 86390 1
518636 99518636 1001 86380 86390 1
518611 99518611 1001 86380 86390 1
518598 99518598 1001 86380 86390 1
518519 99518519 1001 86380 86390 1
518571 99518571 1001 86380 86390 1
518404 99518404 1001 86380 86390 1
518989 99518989 1001 86380 86390 1
519007 99519007 1001 86380 86390 1
519729 99519729 1001 86380 86390 1
519626 99519626 1001 86380 86390 1
519655 99519655 1001 86380 86390 1
519630 99519630 1001 86380 86390 1
519709 99519709 1001 86380 86390 1
519671 99519671 1001 86380 86390 1
519548 99519548 1001 86380 86390 1
519577 99519577 1001 86380 86390 1
519355 99519355 1001 86380 86390 1
519334 99519334 1001 86380 86390 1
519923 99519923 1001 86380 86390 1
520542 99520542 1001 86380 86390 1
520467 99520467 1001 86380 86390 1
520571 99520571 1001 86380 86390 1
520584 99520584 1001 86380 86390 1
520522 99520522 1001 86380 86390 1
520307 99520307 1001 86380 86390 1
520359 99520359 1001 86380 86390 1
520282 99520282 1001 86380 86390 1
520374 99520374 1001 86380 86390 1
520244 99520244 1001 86380 86390 1
520297 99520297 1001 86380 86390 1
520259 99520259 1001 86380 86390 1
520355 99520355 1001 86380 86390 1
520317 99520317 1001 86380 86390 1
520094 99520094 1001 86380 86390 1
520781 99520781 1001 86380 86390 1
520811 99520811 1001 86380 86390 1
520760 99520760 1001 86380 86390 1
520714 99520714 1001 86380 86390 1
521397 99521397 1001 86380 86390 1
521410 99521410 1001 86380 86390 1
521284 99521284 1001 86380 86390 1
521350 99521350 1001 86380 86390 1
521105 99521105 1001 86380 86390 1
521080 99521080 1001 86380 86390 1
521236 99521236 1001 86380 86390 1
521148 99521148 1001 86380 86390 1
521084 99521084 1001 86380 86390 1
521044 99521044 1001 86380 86390 1
521033 99521033 1001 86380 86390 1
521038 99521038 1001 86380 86390 1
520922 99520922 1001 86380 86390 1
521568 99521568 1001 86380 86390 1
521647 99521647 1001 86380 86390 1
522119 99522119 1001 86380 86390 1
522199 99522199 1001 86380 86390 1
522225 99522225 1001 86380 86390 1
522214 99522214 1001 86380 86390 1
522202 99522202 1001 86380 86390 1
521958 99521958 1001 86380 86390 1
521984 99521984 1001 86380 86390 1
522039 99522039 1001 86380 86390 1
521975 99521975 1001 86380 86390 1
521956 99521956 1001 86380 86390 1
521995 99521995 1001 86380 86390 1
521742 99521742 1001 86380 86390 1
522432 99522432 1001 86380 86390 1
522323 99522323 1001 86380 86390 1
522430 99522430 1001 86380 86390 1
522919 99522919 1001 86380 86390 1
522922 99522922 1001 86380 86390 1
522937 99522937 1001 86380 86390 1
522721 99522721 1001 86380 86390 1
522852 99522852 1001 86380 86390 1
522908 99522908 1001 86380 86390 1
522539 99522539 1001 86380 86390 1
522568 99522568 1001 86380 86390 1
522621 99522621 1001 86380 86390 1
523169 99523169 1001 86380 86390 1
523163 99523163 1001 86380 86390 1
523858 99523858 1001 86380 86390 1
523781 99523781 1001 86380 86390 1
523745 99523745 1001 86380 86390 1
523787 99523787 1001 86380 86390 1
523939 99523939 1001 86380 86390 1
523715 99523715 1001 86380 86390 1
523653 99523653 1001 86380 86390 1
523706 99523706 1001 86380 86390 1
523642 99523642 1001 86380 86390 1
523592 99523592 1001 86380 86390 1
523684 99523684 1001 86380 86390 1
523736 99523736 1001 86380 86390 1
523482 99523482 1001 86380 86390 1
523521 99523521 1001 86380 86390 1
523395 99523395 1001 86380 86390 1
523449 99523449 1001 86380 86390 1
523502 99523502 1001 86380 86390 1
524078 99524078 1001 86380 86390 1
523963 99523963 1001 86380 86390 1
524134 99524134 1001 86380 86390 1
524767 99524767 1001 86380 86390 1
524742 99524742 1001 86380 86390 1
524461 99524461 1001 86380 86390 1
524532 99524532 1001 86380 86390 1
524481 99524481 1001 86380 86390 1
524391 99524391 1001 86380 86390 1
524279 99524279 1001 86380 86390 1
524258 99524258 1001 86380 86390 1
524355 99524355 1001 86380 86390 1
524862 99524862 1001 86380 86390 1
524798 99524798 1001 86380 86390 1
524850 99524850 1001 86380 86390 1
524852 99524852 1001 86380 86390 1
524817 99524817 1001 86380 86390 1
524793 99524793 1001 86380 86390 1
525564 99525564 1001 86380 86390 1
525531 99525531 1001 86380 86390 1
525302 99525302 1001 86380 86390 1
525226 99525226 1001 86380 86390 1
525305 99525305 1001 86380 86390 1
525374 99525374 1001 86380 86390 1
525298 99525298 1001 86380 86390 1
525287 99525287 1001 86380 86390 1
525133 99525133 1001 86380 86390 1
525085 99525085 1001 86380 86390 1
525143 99525143 1001 86380 86390 1
525715 99525715 1001 86380 86390 1
525603 99525603 1001 86380 86390 1
525709 99525709 1001 86380 86390 1
526407 99526407 1001 86380 86390 1
526356 99526356 1001 86380 86390 1
526415 99526415 1001 86380 86390 1
526192 99526192 1001 86380 86390 1
526194 99526194 1001 86380 86390 1
526078 99526078 1001 86380 86390 1
526171 99526171 1001 86380 86390 1
526110 99526110 1001 86380 86390 1
526164 99526164 1001 86380 86390 1
525973 99525973 1001 86380 86390 1
525912 99525912 1001 86380 86390 1
525942 99525942 1001 86380 86390 1
525995 99525995 1001 86380 86390 1
527111 99527111 1001 86380 86390 1
527048 99527048 1001 86380 86390 1
527221 99527221 1001 86380 86390 1
527142 99527142 1001 86380 86390 1
526968 99526968 1001 86380 86390 1
526958 99526958 1001 86380 86390 1
526910 99526910 1001 86380 86390 1
526719 99526719 1001 86380 86390 1
527446 99527446 1001 86380 86390 1
527965 99527965 1001 86380 86390 1
527982 99527982 1001 86380 86390 1
527957 99527957 1001 86380 86390 1
527795 99527795 1001 86380 86390 1
527723 99527723 1001 86380 86390 1
527764 99527764 1001 86380 86390 1
527533 99527533 1001 86380 86390 1
527611 99527611 1001 86380 86390 1
527522 99527522 1001 86380 86390 1
527543 99527543 1001 86380 86390 1
528086 99528086 1001 86380 86390 1
528153 99528153 1001 86380 86390 1
528169 99528169 1001 86380 86390 1
528262 99528262 1001 86380 86390 1
528239 99528239 1001 86380 86390 1
528774 99528774 1001 86380 86390 1
528712 99528712 1001 86380 86390 1
528519 99528519 1001 86380 86390 1
528573 99528573 1001 86380 86390 1
528360 99528360 1001 86380 86390 1
528450 99528450 1001 86380 86390 1
528979 99528979 1001 86380 86390 1
528999 99528999 1001 86380 86390 1
529561 99529561 1001 86380 86390 1
529666 99529666 1001 86380 86390 1
529580 99529580 1001 86380 86390 1
529619 99529619 1001 86380 86390 1
529720 99529720 1001 86380 86390 1
529425 99529425 1001 86380 86390 1
529494 99529494 1001 86380 86390 1
529192 99529192 1001 86380 86390 1
529193 99529193 1001 86380 86390 1
529285 99529285 1001 86380 86390 1
529750 99529750 1001 86380 86390 1
529829 99529829 1001 86380 86390 1
529768 99529768 1001 86380 86390 1
529757 99529757 1001 86380 86390 1
529901 99529901 1001 86380 86390 1
529863 99529863 1001 86380 86390 1
529917 99529917 1001 86380 86390 1
530401 99530401 1001 86380 86390 1
530501 99530501 1001 86380 86390 1
530489 99530489 1001 86380 86390 1
530194 99530194 1001 86380 86390 1
530342 99530342 1001 86380 86390 1
530318 99530318 1001 86380 86390 1
530229 99530229 1001 86380 86390 1
530255 99530255 1001 86380 86390 1
530152 99530152 1001 86380 86390 1
529978 99529978 1001 86380 86390 1
530009 99530009 1001 86380 86390 1
530577 99530577 1001 86380 86390 1
530742 99530742 1001 86380 86390 1
530574 99530574 1001 86380 86390 1
531338 99531338 1001 86380 86390 1
531140 99531140 1001 86380 86390 1
531102 99531102 1001 86380 86390 1
531003 99531003 1001 86380 86390 1
530929 99530929 1001 86380 86390 1
530774 99530774 1001 86380 86390 1
530855 99530855 1001 86380 86390 1
530950 99530950 1001 86380 86390 1
531430 99531430 1001 86380 86390 1
531418 99531418 1001 86380 86390 1
531425 99531425 1001 86380 86390 1
531544 99531544 1001 86380 86390 1
532019 99532019 1001 86380 86390 1
532012 99532012 1001 86380 86390 1
531637 99531637 1001 86380 86390 1
531731 99531731 1001 86380 86390 1
531644 99531644 1001 86380 86390 1
532292 99532292 1001 86380 86390 1
532409 99532409 1001 86380 86390 1
532891 99532891 1001 86380 86390 1
533000 99533000 1001 86380 86390 1
532973 99532973 1001 86380 86390 1
532989 99532989 1001 86380 86390 1
532851 99532851 1001 86380 86390 1
532817 99532817 1001 86380 86390 1
532670 99532670 1001 86380 86390 1
532463 99532463 1001 86380 86390 1
532426 99532426 1001 86380 86390 1
532493 99532493 1001 86380 86390 1
532583 99532583 1001 86380 86390 1
532419 99532419 1001 86380 86390 1
532591 99532591 1001 86380 86390 1
533135 99533135 1001 86380 86390 1
533773 99533773 1001 86380 86390 1
533852 99533852 1001 86380 86390 1
533448 99533448 1001 86380 86390 1
533542 99533542 1001 86380 86390 1
533452 99533452 1001 86380 86390 1
533505 99533505 1001 86380 86390 1
533348 99533348 1001 86380 86390 1
534012 99534012 1001 86380 86390 1
534006 99534006 1001 86380 86390 1
534548 99534548 1001 86380 86390 1
534523 99534523 1001 86380 86390 1
534338 99534338 1001 86380 86390 1
534279 99534279 1001 86380 86390 1
534361 99534361 1001 86380 86390 1
534262 99534262 1001 86380 86390 1
534721 99534721 1001 86380 86390 1
534764 99534764 1001 86380 86390 1
534816 99534816 1001 86380 86390 1
534743 99534743 1001 86380 86390 1
534860 99534860 1001 86380 86390 1
535310 99535310 1001 86380 86390 1
535487 99535487 1001 86380 86390 1
535337 99535337 1001 86380 86390 1
535314 99535314 1001 86380 86390 1
535365 99535365 1001 86380 86390 1
535468 99535468 1001 86380 86390 1
535498 99535498 1001 86380 86390 1
535367 99535367 1001 86380 86390 1
535165 99535165 1001 86380 86390 1
535141 99535141 1001 86380 86390 1
535154 99535154 1001 86380 86390 1
535033 99535033 1001 86380 86390 1
535000 99535000 1001 86380 86390 1
534925 99534925 1001 86380 86390 1
535625 99535625 1001 86380 86390 1
535527 99535527 1001 86380 86390 1
536302 99536302 1001 86380 86390 1
536262 99536262 1001 86380 86390 1
536190 99536190 1001 86380 86390 1
536046 99536046 1001 86380 86390 1
536034 99536034 1001 86380 86390 1
535998 99535998 1001 86380 86390 1
536024 99536024 1001 86380 86390 1
536037 99536037 1001 86380 86390 1
535846 99535846 1001 86380 86390 1
535808 99535808 1001 86380 86390 1
535809 99535809 1001 86380 86390 1
536479 99536479 1001 86380 86390 1
536972 99536972 1001 86380 86390 1
537017 99537017 1001 86380 86390 1
536763 99536763 1001 86380 86390 1
536803 99536803 1001 86380 86390 1
536764 99536764 1001 86380 86390 1
536838 99536838 1001 86380 86390 1
536571 99536571 1001 86380 86390 1
536674 99536674 1001 86380 86390 1
536639 99536639 1001 86380 86390 1
536577 99536577 1001 86380 86390 1
536683 99536683 1001 86380 86390 1
537299 99537299 1001 86380 86390 1
537969 99537969 1001 86380 86390 1
537841 99537841 1001 86380 86390 1
537829 99537829 1001 86380 86390 1
537679 99537679 1001 86380 86390 1
537609 99537609 1001 86380 86390 1
537627 99537627 1001 86380 86390 1
537484 99537484 1001 86380 86390 1
537523 99537523 1001 86380 86390 1
537527 99537527 1001 86380 86390 1
537451 99537451 1001 86380 86390 1
537557 99537557 1001 86380 86390 1
537506 99537506 1001 86380 86390 1
537483 99537483 1001 86380 86390 1
538077 99538077 1001 86380 86390 1
538002 99538002 1001 86380 86390 1
538114 99538114 1001 86380 86390 1
538109 99538109 1001 86380 86390 1
538649 99538649 1001 86380 86390 1
538626 99538626 1001 86380 86390 1
538493 99538493 1001 86380 86390 1
538558 99538558 1001 86380 86390 1
538500 99538500 1001 86380 86390 1
538529 99538529 1001 86380 86390 1
538313 99538313 1001 86380 86390 1
538262 99538262 1001 86380 86390 1
538275 99538275 1001 86380 86390 1
538238 99538238 1001 86380 86390 1
538305 99538305 1001 86380 86390 1
538318 99538318 1001 86380 86390 1
538228 99538228 1001 86380 86390 1
538306 99538306 1001 86380 86390 1
538232 99538232 1001 86380 86390 1
538904 99538904 1001 86380 86390 1
538983 99538983 1001 86380 86390 1
538842 99538842 1001 86380 86390 1
539005 99539005 1001 86380 86390 1
539552 99539552 1001 86380 86390 1
539607 99539607 1001 86380 86390 1
539466 99539466 1001 86380 86390 1
539456 99539456 1001 86380 86390 1
539537 99539537 1001 86380 86390 1
539589 99539589 1001 86380 86390 1
539262 99539262 1001 86380 86390 1
539140 99539140 1001 86380 86390 1
539050 99539050 1001 86380 86390 1
539170 99539170 1001 86380 86390 1
539643 99539643 1001 86380 86390 1
540385 99540385 1001 86380 86390 1
540455 99540455 1001 86380 86390 1
540149 99540149 1001 86380 86390 1
539955 99539955 1001 86380 86390 1
540544 99540544 1001 86380 86390 1
540509 99540509 1001 86380 86390 1
540476 99540476 1001 86380 86390 1
541229 99541229 1001 86380 86390 1
541248 99541248 1001 86380 86390 1
541121 99541121 1001 86380 86390 1
541150 99541150 1001 86380 86390 1
541177 99541177 1001 86380 86390 1
540971 99540971 1001 86380 86390 1
540949 99540949 1001 86380 86390 1
541057 99541057 1001 86380 86390 1
540739 99540739 1001 86380 86390 1
540874 99540874 1001 86380 86390 1
541342 99541342 1001 86380 86390 1
541407 99541407 1001 86380 86390 1
541401 99541401 1001 86380 86390 1
541415 99541415 1001 86380 86390 1
541339 99541339 1001 86380 86390 1
541940 99541940 1001 86380 86390 1
541878 99541878 1001 86380 86390 1
541764 99541764 1001 86380 86390 1
541868 99541868 1001 86380 86390 1
541615 99541615 1001 86380 86390 1
541551 99541551 1001 86380 86390 1
541693 99541693 1001 86380 86390 1
541681 99541681 1001 86380 86390 1
541579 99541579 1001 86380 86390 1
541502 99541502 1001 86380 86390 1
541586 99541586 1001 86380 86390 1
542284 99542284 1001 86380 86390 1
542856 99542856 1001 86380 86390 1
542900 99542900 1001 86380 86390 1
542746 99542746 1001 86380 86390 1
542758 99542758 1001 86380 86390 1
542876 99542876 1001 86380 86390 1
542585 99542585 1001 86380 86390 1
542624 99542624 1001 86380 86390 1
542599 99542599 1001 86380 86390 1
542677 99542677 1001 86380 86390 1
542731 99542731 1001 86380 86390 1
542602 99542602 1001 86380 86390 1
542643 99542643 1001 86380 86390 1
542583 99542583 1001 86380 86390 1
542635 99542635 1001 86380 86390 1
542379 99542379 1001 86380 86390 1
542502 99542502 1001 86380 86390 1
542490 99542490 1001 86380 86390 1
543568 99543568 1001 86380 86390 1
543684 99543684 1001 86380 86390 1
543711 99543711 1001 86380 86390 1
543601 99543601 1001 86380 86390 1
543554 99543554 1001 86380 86390 1
543468 99543468 1001 86380 86390 1
543280 99543280 1001 86380 86390 1
543175 99543175 1001 86380 86390 1
543812 99543812 1001 86380 86390 1
543877 99543877 1001 86380 86390 1
543830 99543830 1001 86380 86390 1
544469 99544469 1001 86380 86390 1
544540 99544540 1001 86380 86390 1
544583 99544583 1001 86380 86390 1
544385 99544385 1001 86380 86390 1
544207 99544207 1001 86380 86390 1
544185 99544185 1001 86380 86390 1
544117 99544117 1001 86380 86390 1
544710 99544710 1001 86380 86390 1
526182 899 1001 55564 55863 1
531846 1064 1002 44869 50902 1
526162 956 1002 36339 49704 1
400007 99400007 1001 86380 86390 1
400037 99400037 1001 86380 86390 1
400070 99400070 1001 86380 86390 1
400238 99400238 1001 86380 86390 1
400263 99400263 1001 86380 86390 1
400433 99400433 1001 86380 86390 1
400753 99400753 1001 86380 86390 1
400908 99400908 1001 86380 86390 1
401048 99401048 1001 86380 86390 1
400950 99400950 1001 86380 86390 1
401085 99401085 1001 86380 86390 1
401342 99401342 1001 86380 86390 1
401480 99401480 1001 86380 86390 1
401881 99401881 1001 86380 86390 1
401836 99401836 1001 86380 86390 1
402028 99402028 1001 86380 86390 1
402206 99402206 1001 86380 86390 1
402524 99402524 1001 86380 86390 1
402779 99402779 1001 86380 86390 1
402738 99402738 1001 86380 86390 1
402915 99402915 1001 86380 86390 1
403062 99403062 1001 86380 86390 1
403397 99403397 1001 86380 86390 1
403392 99403392 1001 86380 86390 1
403528 99403528 1001 86380 86390 1
403717 99403717 1001 86380 86390 1
403641 99403641 1001 86380 86390 1
403769 99403769 1001 86380 86390 1
403800 99403800 1001 86380 86390 1
404167 99404167 1001 86380 86390 1
404304 99404304 1001 86380 86390 1
404471 99404471 1001 86380 86390 1
404618 99404618 1001 86380 86390 1
404728 99404728 1001 86380 86390 1
404900 99404900 1001 86380 86390 1
405212 99405212 1001 86380 86390 1
405350 99405350 1001 86380 86390 1
405448 99405448 1001 86380 86390 1
405562 99405562 1001 86380 86390 1
405644 99405644 1001 86380 86390 1
405649 99405649 1001 86380 86390 1
405696 99405696 1001 86380 86390 1
405750 99405750 1001 86380 86390 1
405763 99405763 1001 86380 86390 1
405917 99405917 1001 86380 86390 1
405956 99405956 1001 86380 86390 1
406102 99406102 1001 86380 86390 1
406255 99406255 1001 86380 86390 1
406303 99406303 1001 86380 86390 1
406548 99406548 1001 86380 86390 1
406662 99406662 1001 86380 86390 1
406714 99406714 1001 86380 86390 1
406860 99406860 1001 86380 86390 1
406969 99406969 1001 86380 86390 1
407018 99407018 1001 86380 86390 1
407092 99407092 1001 86380 86390 1
407208 99407208 1001 86380 86390 1
407172 99407172 1001 86380 86390 1
407315 99407315 1001 86380 86390 1
407250 99407250 1001 86380 86390 1
407679 99407679 1001 86380 86390 1
407794 99407794 1001 86380 86390 1
408035 99408035 1001 86380 86390 1
408076 99408076 1001 86380 86390 1
408141 99408141 1001 86380 86390 1
408143 99408143 1001 86380 86390 1
408288 99408288 1001 86380 86390 1
408414 99408414 1001 86380 86390 1
408522 99408522 1001 86380 86390 1
408472 99408472 1001 86380 86390 1
408590 99408590 1001 86380 86390 1
408634 99408634 1001 86380 86390 1
408559 99408559 1001 86380 86390 1
408756 99408756 1001 86380 86390 1
408857 99408857 1001 86380 86390 1
408864 99408864 1001 86380 86390 1
409062 99409062 1001 86380 86390 1
408986 99408986 1001 86380 86390 1
409100 99409100 1001 86380 86390 1
409126 99409126 1001 86380 86390 1
409531 99409531 1001 86380 86390 1
409686 99409686 1001 86380 86390 1
409627 99409627 1001 86380 86390 1
409747 99409747 1001 86380 86390 1
409860 99409860 1001 86380 86390 1
410484 99410484 1001 86380 86390 1
410417 99410417 1001 86380 86390 1
410452 99410452 1001 86380 86390 1
410683 99410683 1001 86380 86390 1
410687 99410687 1001 86380 86390 1
410650 99410650 1001 86380 86390 1
410768 99410768 1001 86380 86390 1
410782 99410782 1001 86380 86390 1
411006 99411006 1001 86380 86390 1
411054 99411054 1001 86380 86390 1
411163 99411163 1001 86380 86390 1
411310 99411310 1001 86380 86390 1
411398 99411398 1001 86380 86390 1
411841 99411841 1001 86380 86390 1
411995 99411995 1001 86380 86390 1
412065 99412065 1001 86380 86390 1
412252 99412252 1001 86380 86390 1
412233 99412233 1001 86380 86390 1
412426 99412426 1001 86380 86390 1
413433 99413433 1001 86380 86390 1
413183 99413183 1001 86380 86390 1
413142 99413142 1001 86380 86390 1
412949 99412949 1001 86380 86390 1
413081 99413081 1001 86380 86390 1
413288 99413288 1001 86380 86390 1
412508 99412508 1001 86380 86390 1
412702 99412702 1001 86380 86390 1
412836 99412836 1001 86380 86390 1
412570 99412570 1001 86380 86390 1
413794 99413794 1001 86380 86390 1
414001 99414001 1001 86380 86390 1
413878 99413878 1001 86380 86390 1
413830 99413830 1001 86380 86390 1
414930 99414930 1001 86380 86390 1
415088 99415088 1001 86380 86390 1
414567 99414567 1001 86380 86390 1
414586 99414586 1001 86380 86390 1
415478 99415478 1001 86380 86390 1
415484 99415484 1001 86380 86390 1
415613 99415613 1001 86380 86390 1
415670 99415670 1001 86380 86390 1
416678 99416678 1001 86380 86390 1
416819 99416819 1001 86380 86390 1
416664 99416664 1001 86380 86390 1
416232 99416232 1001 86380 86390 1
416470 99416470 1001 86380 86390 1
416217 99416217 1001 86380 86390 1
416262 99416262 1001 86380 86390 1
416386 99416386 1001 86380 86390 1
416555 99416555 1001 86380 86390 1
416250 99416250 1001 86380 86390 1
415784 99415784 1001 86380 86390 1
415876 99415876 1001 86380 86390 1
415998 99415998 1001 86380 86390 1
416031 99416031 1001 86380 86390 1
415983 99415983 1001 86380 86390 1
417100 99417100 1001 86380 86390 1
417366 99417366 1001 86380 86390 1
417012 99417012 1001 86380 86390 1
418612 99418612 1001 86380 86390 1
418213 99418213 1001 86380 86390 1
418353 99418353 1001 86380 86390 1
417848 99417848 1001 86380 86390 1
417823 99417823 1001 86380 86390 1
417777 99417777 1001 86380 86390 1
417723 99417723 1001 86380 86390 1
417669 99417669 1001 86380 86390 1
417733 99417733 1001 86380 86390 1
417630 99417630 1001 86380 86390 1
419130 99419130 1001 86380 86390 1
419197 99419197 1001 86380 86390 1
420406 99420406 1001 86380 86390 1
420347 99420347 1001 86380 86390 1
419986 99419986 1001 86380 86390 1
419680 99419680 1001 86380 86390 1
419876 99419876 1001 86380 86390 1
419470 99419470 1001 86380 86390 1
419578 99419578 1001 86380 86390 1
419608 99419608 1001 86380 86390 1
419583 99419583 1001 86380 86390 1
420618 99420618 1001 86380 86390 1
420816 99420816 1001 86380 86390 1
420460 99420460 1001 86380 86390 1
420485 99420485 1001 86380 86390 1
421815 99421815 1001 86380 86390 1
422000 99422000 1001 86380 86390 1
421953 99421953 1001 86380 86390 1
421881 99421881 1001 86380 86390 1
422102 99422102 1001 86380 86390 1
421668 99421668 1001 86380 86390 1
421416 99421416 1001 86380 86390 1
421473 99421473 1001 86380 86390 1
421182 99421182 1001 86380 86390 1
420949 99420949 1001 86380 86390 1
422412 99422412 1001 86380 86390 1
423459 99423459 1001 86380 86390 1
423519 99423519 1001 86380 86390 1
423520 99423520 1001 86380 86390 1
423456 99423456 1001 86380 86390 1
423736 99423736 1001 86380 86390 1
423244 99423244 1001 86380 86390 1
423089 99423089 1001 86380 86390 1
423074 99423074 1001 86380 86390 1
423210 99423210 1001 86380 86390 1
423015 99423015 1001 86380 86390 1
422533 99422533 1001 86380 86390 1
422680 99422680 1001 86380 86390 1
422683 99422683 1001 86380 86390 1
422610 99422610 1001 86380 86390 1
422743 99422743 1001 86380 86390 1
423774 99423774 1001 86380 86390 1
423926 99423926 1001 86380 86390 1
423878 99423878 1001 86380 86390 1
425060 99425060 1001 86380 86390 1
425015 99425015 1001 86380 86390 1
425206 99425206 1001 86380 86390 1
425190 99425190 1001 86380 86390 1
424808 99424808 1001 86380 86390 1
424775 99424775 1001 86380 86390 1
424640 99424640 1001 86380 86390 1
424561 99424561 1001 86380 86390 1
424184 99424184 1001 86380 86390 1
424565 99424565 1001 86380 86390 1
424226 99424226 1001 86380 86390 1
425539 99425539 1001 86380 86390 1
425495 99425495 1001 86380 86390 1
426842 99426842 1001 86380 86390 1
426873 99426873 1001 86380 86390 1
426784 99426784 1001 86380 86390 1
427095 99427095 1001 86380 86390 1
426684 99426684 1001 86380 86390 1
426441 99426441 1001 86380 86390 1
425973 99425973 1001 86380 86390 1
426103 99426103 1001 86380 86390 1
426138 99426138 1001 86380 86390 1
427388 99427388 1001 86380 86390 1
427182 99427182 1001 86380 86390 1
427500 99427500 1001 86380 86390 1
427135 99427135 1001 86380 86390 1
428733 99428733 1001 86380 86390 1
428683 99428683 1001 86380 86390 1
428432 99428432 1001 86380 86390 1
428509 99428509 1001 86380 86390 1
428536 99428536 1001 86380 86390 1
428182 99428182 1001 86380 86390 1
427882 99427882 1001 86380 86390 1
427864 99427864 1001 86380 86390 1
427637 99427637 1001 86380 86390 1
427833 99427833 1001 86380 86390 1
427699 99427699 1001 86380 86390 1
429103 99429103 1001 86380 86390 1
428859 99428859 1001 86380 86390 1
428863 99428863 1001 86380 86390 1
430295 99430295 1001 86380 86390 1
429591 99429591 1001 86380 86390 1
429824 99429824 1001 86380 86390 1
429222 99429222 1001 86380 86390 1
429325 99429325 1001 86380 86390 1
429375 99429375 1001 86380 86390 1
429513 99429513 1001 86380 86390 1
429357 99429357 1001 86380 86390 1
430796 99430796 1001 86380 86390 1
431981 99431981 1001 86380 86390 1
432054 99432054 1001 86380 86390 1
431940 99431940 1001 86380 86390 1
431864 99431864 1001 86380 86390 1
431561 99431561 1001 86380 86390 1
431588 99431588 1001 86380 86390 1
431642 99431642 1001 86380 86390 1
431001 99431001 1001 86380 86390 1
431203 99431203 1001 86380 86390 1
430904 99430904 1001 86380 86390 1
432067 99432067 1001 86380 86390 1
433640 99433640 1001 86380 86390 1
433593 99433593 1001 86380 86390 1
433391 99433391 1001 86380 86390 1
432967 99432967 1001 86380 86390 1
433086 99433086 1001 86380 86390 1
433205 99433205 1001 86380 86390 1
432738 99432738 1001 86380 86390 1
432789 99432789 1001 86380 86390 1
433860 99433860 1001 86380 86390 1
434067 99434067 1001 86380 86390 1
433753 99433753 1001 86380 86390 1
434044 99434044 1001 86380 86390 1
433904 99433904 1001 86380 86390 1
433740 99433740 1001 86380 86390 1
433929 99433929 1001 86380 86390 1
435342 99435342 1001 86380 86390 1
435085 99435085 1001 86380 86390 1
434637 99434637 1001 86380 86390 1
434602 99434602 1001 86380 86390 1
434891 99434891 1001 86380 86390 1
434465 99434465 1001 86380 86390 1
435480 99435480 1001 86380 86390 1
435733 99435733 1001 86380 86390 1
435866 99435866 1001 86380 86390 1
435739 99435739 1001 86380 86390 1
435637 99435637 1001 86380 86390 1
435509 99435509 1001 86380 86390 1
436809 99436809 1001 86380 86390 1
436840 99436840 1001 86380 86390 1
436666 99436666 1001 86380 86390 1
436456 99436456 1001 86380 86390 1
436524 99436524 1001 86380 86390 1
436507 99436507 1001 86380 86390 1
436720 99436720 1001 86380 86390 1
436078 99436078 1001 86380 86390 1
436218 99436218 1001 86380 86390 1
435938 99435938 1001 86380 86390 1
300042 99300042 1001 86380 86390 1
437229 99437229 1001 86380 86390 1
300040 99300040 1001 86380 86390 1
300591 99300591 1001 86380 86390 1
300580 99300580 1001 86380 86390 1
300532 99300532 1001 86380 86390 1
300448 99300448 1001 86380 86390 1
300465 99300465 1001 86380 86390 1
300492 99300492 1001 86380 86390 1
300192 99300192 1001 86380 86390 1
300846 99300846 1001 86380 86390 1
300885 99300885 1001 86380 86390 1
300744 99300744 1001 86380 86390 1
300772 99300772 1001 86380 86390 1
301354 99301354 1001 86380 86390 1
301382 99301382 1001 86380 86390 1
301397 99301397 1001 86380 86390 1
301423 99301423 1001 86380 86390 1
301350 99301350 1001 86380 86390 1
301173 99301173 1001 86380 86390 1
301317 99301317 1001 86380 86390 1
301165 99301165 1001 86380 86390 1
300960 99300960 1001 86380 86390 1
301040 99301040 1001 86380 86390 1
301066 99301066 1001 86380 86390 1
301084 99301084 1001 86380 86390 1
301143 99301143 1001 86380 86390 1
301612 99301612 1001 86380 86390 1
301692 99301692 1001 86380 86390 1
302278 99302278 1001 86380 86390 1
302378 99302378 1001 86380 86390 1
302349 99302349 1001 86380 86390 1
302274 99302274 1001 86380 86390 1
302072 99302072 1001 86380 86390 1
302149 99302149 1001 86380 86390 1
301984 99301984 1001 86380 86390 1
302070 99302070 1001 86380 86390 1
301803 99301803 1001 86380 86390 1
301818 99301818 1001 86380 86390 1
301927 99301927 1001 86380 86390 1
302444 99302444 1001 86380 86390 1
302498 99302498 1001 86380 86390 1
302552 99302552 1001 86380 86390 1
302439 99302439 1001 86380 86390 1
302491 99302491 1001 86380 86390 1
302582 99302582 1001 86380 86390 1
303021 99303021 1001 86380 86390 1
303200 99303200 1001 86380 86390 1
303103 99303103 1001 86380 86390 1
302951 99302951 1001 86380 86390 1
302811 99302811 1001 86380 86390 1
302830 99302830 1001 86380 86390 1
302947 99302947 1001 86380 86390 1
302704 99302704 1001 86380 86390 1
302707 99302707 1001 86380 86390 1
302699 99302699 1001 86380 86390 1
302611 99302611 1001 86380 86390 1
303256 99303256 1001 86380 86390 1
303295 99303295 1001 86380 86390 1
303347 99303347 1001 86380 86390 1
303244 99303244 1001 86380 86390 1
303208 99303208 1001 86380 86390 1
303853 99303853 1001 86380 86390 1
303983 99303983 1001 86380 86390 1
303985 99303985 1001 86380 86390 1
303991 99303991 1001 86380 86390 1
303877 99303877 1001 86380 86390 1
303643 99303643 1001 86380 86390 1
303735 99303735 1001 86380 86390 1
303463 99303463 1001 86380 86390 1
304060 99304060 1001 86380 86390 1
304177 99304177 1001 86380 86390 1
304192 99304192 1001 86380 86390 1
304104 99304104 1001 86380 86390 1
304209 99304209 1001 86380 86390 1
304786 99304786 1001 86380 86390 1
304673 99304673 1001 86380 86390 1
304780 99304780 1001 86380 86390 1
304768 99304768 1001 86380 86390 1
304615 99304615 1001 86380 86390 1
304512 99304512 1001 86380 86390 1
304551 99304551 1001 86380 86390 1
304514 99304514 1001 86380 86390 1
304463 99304463 1001 86380 86390 1
304559 99304559 1001 86380 86390 1
304574 99304574 1001 86380 86390 1
304251 99304251 1001 86380 86390 1
304331 99304331 1001 86380 86390 1
304436 99304436 1001 86380 86390 1
304268 99304268 1001 86380 86390 1
304427 99304427 1001 86380 86390 1
304405 99304405 1001 86380 86390 1
305583 99305583 1001 86380 86390 1
305599 99305599 1001 86380 86390 1
305605 99305605 1001 86380 86390 1
305311 99305311 1001 86380 86390 1
305350 99305350 1001 86380 86390 1
305312 99305312 1001 86380 86390 1
305315 99305315 1001 86380 86390 1
305342 99305342 1001 86380 86390 1
305397 99305397 1001 86380 86390 1
305451 99305451 1001 86380 86390 1
305413 99305413 1001 86380 86390 1
305207 99305207 1001 86380 86390 1
305240 99305240 1001 86380 86390 1
305113 99305113 1001 86380 86390 1
500050 99500050 1001 86380 86390 1
500030 99500030 1001 86380 86390 1
500057 99500057 1001 86380 86390 1
500034 99500034 1001 86380 86390 1
500150 99500150 1001 86380 86390 1
500165 99500165 1001 86380 86390 1
500659 99500659 1001 86380 86390 1
500754 99500754 1001 86380 86390 1
500625 99500625 1001 86380 86390 1
500790 99500790 1001 86380 86390 1
500640 99500640 1001 86380 86390 1
500710 99500710 1001 86380 86390 1
500549 99500549 1001 86380 86390 1
500562 99500562 1001 86380 86390 1
500541 99500541 1001 86380 86390 1
500958 99500958 1001 86380 86390 1
500924 99500924 1001 86380 86390 1
501453 99501453 1001 86380 86390 1
501518 99501518 1001 86380 86390 1
501523 99501523 1001 86380 86390 1
501425 99501425 1001 86380 86390 1
501350 99501350 1001 86380 86390 1
501376 99501376 1001 86380 86390 1
501251 99501251 1001 86380 86390 1
501149 99501149 1001 86380 86390 1
501048 99501048 1001 86380 86390 1
501127 99501127 1001 86380 86390 1
501066 99501066 1001 86380 86390 1
501211 99501211 1001 86380 86390 1
501690 99501690 1001 86380 86390 1
501807 99501807 1001 86380 86390 1
501756 99501756 1001 86380 86390 1
501655 99501655 1001 86380 86390 1
501671 99501671 1001 86380 86390 1
502356 99502356 1001 86380 86390 1
502383 99502383 1001 86380 86390 1
502452 99502452 1001 86380 86390 1
502235 99502235 1001 86380 86390 1
502198 99502198 1001 86380 86390 1
502213 99502213 1001 86380 86390 1
502073 99502073 1001 86380 86390 1
502232 99502232 1001 86380 86390 1
502130 99502130 1001 86380 86390 1
501900 99501900 1001 86380 86390 1
501908 99501908 1001 86380 86390 1
502050 99502050 1001 86380 86390 1
502523 99502523 1001 86380 86390 1
502643 99502643 1001 86380 86390 1
503127 99503127 1001 86380 86390 1
503276 99503276 1001 86380 86390 1
503280 99503280 1001 86380 86390 1
503061 99503061 1001 86380 86390 1
502900 99502900 1001 86380 86390 1
502856 99502856 1001 86380 86390 1
502683 99502683 1001 86380 86390 1
503343 99503343 1001 86380 86390 1
503318 99503318 1001 86380 86390 1
503337 99503337 1001 86380 86390 1
503403 99503403 1001 86380 86390 1
503301 99503301 1001 86380 86390 1
504080 99504080 1001 86380 86390 1
503981 99503981 1001 86380 86390 1
504034 99504034 1001 86380 86390 1
503970 99503970 1001 86380 86390 1
504011 99504011 1001 86380 86390 1
504112 99504112 1001 86380 86390 1
503867 99503867 1001 86380 86390 1
503872 99503872 1001 86380 86390 1
503769 99503769 1001 86380 86390 1
503679 99503679 1001 86380 86390 1
504281 99504281 1001 86380 86390 1
504834 99504834 1001 86380 86390 1
504715 99504715 1001 86380 86390 1
504603 99504603 1001 86380 86390 1
504538 99504538 1001 86380 86390 1
504507 99504507 1001 86380 86390 1
504353 99504353 1001 86380 86390 1
504424 99504424 1001 86380 86390 1
504987 99504987 1001 86380 86390 1
504988 99504988 1001 86380 86390 1
505001 99505001 1001 86380 86390 1
505040 99505040 1001 86380 86390 1
505015 99505015 1001 86380 86390 1
505093 99505093 1001 86380 86390 1
504964 99504964 1001 86380 86390 1
505672 99505672 1001 86380 86390 1
505691 99505691 1001 86380 86390 1
505588 99505588 1001 86380 86390 1
505764 99505764 1001 86380 86390 1
505461 99505461 1001 86380 86390 1
505449 99505449 1001 86380 86390 1
505541 99505541 1001 86380 86390 1
505319 99505319 1001 86380 86390 1
505166 99505166 1001 86380 86390 1
506580 99506580 1001 86380 86390 1
506480 99506480 1001 86380 86390 1
506313 99506313 1001 86380 86390 1
506251 99506251 1001 86380 86390 1
506333 99506333 1001 86380 86390 1
506269 99506269 1001 86380 86390 1
506094 99506094 1001 86380 86390 1
506162 99506162 1001 86380 86390 1
506178 99506178 1001 86380 86390 1
506610 99506610 1001 86380 86390 1
506716 99506716 1001 86380 86390 1
506742 99506742 1001 86380 86390 1
506719 99506719 1001 86380 86390 1
506773 99506773 1001 86380 86390 1
507244 99507244 1001 86380 86390 1
507362 99507362 1001 86380 86390 1
507339 99507339 1001 86380 86390 1
507100 99507100 1001 86380 86390 1
507050 99507050 1001 86380 86390 1
507130 99507130 1001 86380 86390 1
507028 99507028 1001 86380 86390 1
507133 99507133 1001 86380 86390 1
506983 99506983 1001 86380 86390 1
506867 99506867 1001 86380 86390 1
506842 99506842 1001 86380 86390 1
506946 99506946 1001 86380 86390 1
506977 99506977 1001 86380 86390 1
507498 99507498 1001 86380 86390 1
507579 99507579 1001 86380 86390 1
507561 99507561 1001 86380 86390 1
508045 99508045 1001 86380 86390 1
508222 99508222 1001 86380 86390 1
508073 99508073 1001 86380 86390 1
507940 99507940 1001 86380 86390 1
507853 99507853 1001 86380 86390 1
507935 99507935 1001 86380 86390 1
507833 99507833 1001 86380 86390 1
507743 99507743 1001 86380 86390 1
508440 99508440 1001 86380 86390 1
508312 99508312 1001 86380 86390 1
508429 99508429 1001 86380 86390 1
508407 99508407 1001 86380 86390 1
508253 99508253 1001 86380 86390 1
508256 99508256 1001 86380 86390 1
508438 99508438 1001 86380 86390 1
508439 99508439 1001 86380 86390 1
508910 99508910 1001 86380 86390 1
509037 99509037 1001 86380 86390 1
508689 99508689 1001 86380 86390 1
508717 99508717 1001 86380 86390 1
508763 99508763 1001 86380 86390 1
508620 99508620 1001 86380 86390 1
509145 99509145 1001 86380 86390 1
509262 99509262 1001 86380 86390 1
509185 99509185 1001 86380 86390 1
509898 99509898 1001 86380 86390 1
509826 99509826 1001 86380 86390 1
509712 99509712 1001 86380 86390 1
509881 99509881 1001 86380 86390 1
509884 99509884 1001 86380 86390 1
509819 99509819 1001 86380 86390 1
509645 99509645 1001 86380 86390 1
509685 99509685 1001 86380 86390 1
509533 99509533 1001 86380 86390 1
509638 99509638 1001 86380 86390 1
509495 99509495 1001 86380 86390 1
509680 99509680 1001 86380 86390 1
509335 99509335 1001 86380 86390 1
509401 99509401 1001 86380 86390 1
509331 99509331 1001 86380 86390 1
510068 99510068 1001 86380 86390 1
510018 99510018 1001 86380 86390 1
510096 99510096 1001 86380 86390 1
509956 99509956 1001 86380 86390 1
510064 99510064 1001 86380 86390 1
510013 99510013 1001 86380 86390 1
510551 99510551 1001 86380 86390 1
510629 99510629 1001 86380 86390 1
510646 99510646 1001 86380 86390 1
510672 99510672 1001 86380 86390 1
510621 99510621 1001 86380 86390 1
510544 99510544 1001 86380 86390 1
510355 99510355 1001 86380 86390 1
510331 99510331 1001 86380 86390 1
510385 99510385 1001 86380 86390 1
510403 99510403 1001 86380 86390 1
510520 99510520 1001 86380 86390 1
510430 99510430 1001 86380 86390 1
510300 99510300 1001 86380 86390 1
510225 99510225 1001 86380 86390 1
510161 99510161 1001 86380 86390 1
510281 99510281 1001 86380 86390 1
510127 99510127 1001 86380 86390 1
510207 99510207 1001 86380 86390 1
510729 99510729 1001 86380 86390 1
510784 99510784 1001 86380 86390 1
510785 99510785 1001 86380 86390 1
510746 99510746 1001 86380 86390 1
510800 99510800 1001 86380 86390 1
510878 99510878 1001 86380 86390 1
511441 99511441 1001 86380 86390 1
511429 99511429 1001 86380 86390 1
511365 99511365 1001 86380 86390 1
511508 99511508 1001 86380 86390 1
511533 99511533 1001 86380 86390 1
511294 99511294 1001 86380 86390 1
511042 99511042 1001 86380 86390 1
511007 99511007 1001 86380 86390 1
511739 99511739 1001 86380 86390 1
512347 99512347 1001 86380 86390 1
512227 99512227 1001 86380 86390 1
512218 99512218 1001 86380 86390 1
512236 99512236 1001 86380 86390 1
512151 99512151 1001 86380 86390 1
512155 99512155 1001 86380 86390 1
511976 99511976 1001 86380 86390 1
511772 99511772 1001 86380 86390 1
511837 99511837 1001 86380 86390 1
511928 99511928 1001 86380 86390 1
511890 99511890 1001 86380 86390 1
511871 99511871 1001 86380 86390 1
512497 99512497 1001 86380 86390 1
512512 99512512 1001 86380 86390 1
512579 99512579 1001 86380 86390 1
513006 99513006 1001 86380 86390 1
513195 99513195 1001 86380 86390 1
513102 99513102 1001 86380 86390 1
512832 99512832 1001 86380 86390 1
512861 99512861 1001 86380 86390 1
512905 99512905 1001 86380 86390 1
512717 99512717 1001 86380 86390 1
512641 99512641 1001 86380 86390 1
512617 99512617 1001 86380 86390 1
512672 99512672 1001 86380 86390 1
513280 99513280 1001 86380 86390 1
513233 99513233 1001 86380 86390 1
513223 99513223 1001 86380 86390 1
513328 99513328 1001 86380 86390 1
514015 99514015 1001 86380 86390 1
513978 99513978 1001 86380 86390 1
513657 99513657 1001 86380 86390 1
513702 99513702 1001 86380 86390 1
513677 99513677 1001 86380 86390 1
513742 99513742 1001 86380 86390 1
513655 99513655 1001 86380 86390 1
513668 99513668 1001 86380 86390 1
513605 99513605 1001 86380 86390 1
513440 99513440 1001 86380 86390 1
513519 99513519 1001 86380 86390 1
513551 99513551 1001 86380 86390 1
514080 99514080 1001 86380 86390 1
514147 99514147 1001 86380 86390 1
514186 99514186 1001 86380 86390 1
514126 99514126 1001 86380 86390 1
514234 99514234 1001 86380 86390 1
514761 99514761 1001 86380 86390 1
514787 99514787 1001 86380 86390 1
514582 99514582 1001 86380 86390 1
514634 99514634 1001 86380 86390 1
514393 99514393 1001 86380 86390 1
514342 99514342 1001 86380 86390 1
514285 99514285 1001 86380 86390 1
514910 99514910 1001 86380 86390 1
514988 99514988 1001 86380 86390 1
515040 99515040 1001 86380 86390 1
514991 99514991 1001 86380 86390 1
515035 99515035 1001 86380 86390 1
515520 99515520 1001 86380 86390 1
515598 99515598 1001 86380 86390 1
515383 99515383 1001 86380 86390 1
515411 99515411 1001 86380 86390 1
515114 99515114 1001 86380 86390 1
515202 99515202 1001 86380 86390 1
515269 99515269 1001 86380 86390 1
515706 99515706 1001 86380 86390 1
515847 99515847 1001 86380 86390 1
515705 99515705 1001 86380 86390 1
516423 99516423 1001 86380 86390 1
516438 99516438 1001 86380 86390 1
516458 99516458 1001 86380 86390 1
516124 99516124 1001 86380 86390 1
516229 99516229 1001 86380 86390 1
516153 99516153 1001 86380 86390 1
516219 99516219 1001 86380 86390 1
516249 99516249 1001 86380 86390 1
516159 99516159 1001 86380 86390 1
515944 99515944 1001 86380 86390 1
515919 99515919 1001 86380 86390 1
516093 99516093 1001 86380 86390 1
515900 99515900 1001 86380 86390 1
516585 99516585 1001 86380 86390 1
516589 99516589 1001 86380 86390 1
516513 99516513 1001 86380 86390 1
517031 99517031 1001 86380 86390 1
517109 99517109 1001 86380 86390 1
516785 99516785 1001 86380 86390 1
517347 99517347 1001 86380 86390 1
517430 99517430 1001 86380 86390 1
517366 99517366 1001 86380 86390 1
517405 99517405 1001 86380 86390 1
517444 99517444 1001 86380 86390 1
518093 99518093 1001 86380 86390 1
518029 99518029 1001 86380 86390 1
517991 99517991 1001 86380 86390 1
518071 99518071 1001 86380 86390 1
517918 99517918 1001 86380 86390 1
517802 99517802 1001 86380 86390 1
517782 99517782 1001 86380 86390 1
517797 99517797 1001 86380 86390 1
517685 99517685 1001 86380 86390 1
517687 99517687 1001 86380 86390 1
517649 99517649 1001 86380 86390 1
517602 99517602 1001 86380 86390 1
517617 99517617 1001 86380 86390 1
518301 99518301 1001 86380 86390 1
518211 99518211 1001 86380 86390 1
518332 99518332 1001 86380 86390 1
518333 99518333 1001 86380 86390 1
518247 99518247 1001 86380 86390 1
518286 99518286 1001 86380 86390 1
518873 99518873 1001 86380 86390 1
518958 99518958 1001 86380 86390 1
518967 99518967 1001 86380 86390 1
518919 99518919 1001 86380 86390 1
518820 99518820 1001 86380 86390 1
518640 99518640 1001 86380 86390 1
518759 99518759 1001 86380 86390 1
518751 99518751 1001 86380 86390 1
518600 99518600 1001 86380 86390 1
518561 99518561 1001 86380 86390 1
518409 99518409 1001 86380 86390 1
518448 99518448 1001 86380 86390 1
518438 99518438 1001 86380 86390 1
519118 99519118 1001 86380 86390 1
519094 99519094 1001 86380 86390 1
519107 99519107 1001 86380 86390 1
519159 99519159 1001 86380 86390 1
519111 99519111 1001 86380 86390 1
519113 99519113 1001 86380 86390 1
519800 99519800 1001 86380 86390 1
519805 99519805 1001 86380 86390 1
519698 99519698 1001 86380 86390 1
519266 99519266 1001 86380 86390 1
519305 99519305 1001 86380 86390 1
519397 99519397 1001 86380 86390 1
519930 99519930 1001 86380 86390 1
519939 99519939 1001 86380 86390 1
520546 99520546 1001 86380 86390 1
520326 99520326 1001 86380 86390 1
520418 99520418 1001 86380 86390 1
520029 99520029 1001 86380 86390 1
520120 99520120 1001 86380 86390 1
520810 99520810 1001 86380 86390 1
520737 99520737 1001 86380 86390 1
520791 99520791 1001 86380 86390 1
521433 99521433 1001 86380 86390 1
521432 99521432 1001 86380 86390 1
521437 99521437 1001 86380 86390 1
521305 99521305 1001 86380 86390 1
521123 99521123 1001 86380 86390 1
521150 99521150 1001 86380 86390 1
521241 99521241 1001 86380 86390 1
521152 99521152 1001 86380 86390 1
521178 99521178 1001 86380 86390 1
521076 99521076 1001 86380 86390 1
521103 99521103 1001 86380 86390 1
521043 99521043 1001 86380 86390 1
520995 99520995 1001 86380 86390 1
521509 99521509 1001 86380 86390 1
521640 99521640 1001 86380 86390 1
522164 99522164 1001 86380 86390 1
522291 99522291 1001 86380 86390 1
522181 99522181 1001 86380 86390 1
522143 99522143 1001 86380 86390 1
522123 99522123 1001 86380 86390 1
521983 99521983 1001 86380 86390 1
522038 99522038 1001 86380 86390 1
522027 99522027 1001 86380 86390 1
521963 99521963 1001 86380 86390 1
521953 99521953 1001 86380 86390 1
521764 99521764 1001 86380 86390 1
521752 99521752 1001 86380 86390 1
521753 99521753 1001 86380 86390 1
521832 99521832 1001 86380 86390 1
521770 99521770 1001 86380 86390 1
521747 99521747 1001 86380 86390 1
521682 99521682 1001 86380 86390 1
521877 99521877 1001 86380 86390 1
522446 99522446 1001 86380 86390 1
522460 99522460 1001 86380 86390 1
522487 99522487 1001 86380 86390 1
522495 99522495 1001 86380 86390 1
522418 99522418 1001 86380 86390 1
523069 99523069 1001 86380 86390 1
523060 99523060 1001 86380 86390 1
523050 99523050 1001 86380 86390 1
522771 99522771 1001 86380 86390 1
522837 99522837 1001 86380 86390 1
522537 99522537 1001 86380 86390 1
523299 99523299 1001 86380 86390 1
523160 99523160 1001 86380 86390 1
523199 99523199 1001 86380 86390 1
523151 99523151 1001 86380 86390 1
523269 99523269 1001 86380 86390 1
523778 99523778 1001 86380 86390 1
523883 99523883 1001 86380 86390 1
523782 99523782 1001 86380 86390 1
523569 99523569 1001 86380 86390 1
523518 99523518 1001 86380 86390 1
523512 99523512 1001 86380 86390 1
523362 99523362 1001 86380 86390 1
524071 99524071 1001 86380 86390 1
524050 99524050 1001 86380 86390 1
524116 99524116 1001 86380 86390 1
524131 99524131 1001 86380 86390 1
523992 99523992 1001 86380 86390 1
524096 99524096 1001 86380 86390 1
524700 99524700 1001 86380 86390 1
524702 99524702 1001 86380 86390 1
524370 99524370 1001 86380 86390 1
524510 99524510 1001 86380 86390 1
524369 99524369 1001 86380 86390 1
524202 99524202 1001 86380 86390 1
524273 99524273 1001 86380 86390 1
524186 99524186 1001 86380 86390 1
524860 99524860 1001 86380 86390 1
524887 99524887 1001 86380 86390 1
524894 99524894 1001 86380 86390 1
524818 99524818 1001 86380 86390 1
525486 99525486 1001 86380 86390 1
525575 99525575 1001 86380 86390 1
525449 99525449 1001 86380 86390 1
525516 99525516 1001 86380 86390 1
525505 99525505 1001 86380 86390 1
525199 99525199 1001 86380 86390 1
525202 99525202 1001 86380 86390 1
525083 99525083 1001 86380 86390 1
525109 99525109 1001 86380 86390 1
525122 99525122 1001 86380 86390 1
525097 99525097 1001 86380 86390 1
525021 99525021 1001 86380 86390 1
525052 99525052 1001 86380 86390 1
525737 99525737 1001 86380 86390 1
525750 99525750 1001 86380 86390 1
525756 99525756 1001 86380 86390 1
526334 99526334 1001 86380 86390 1
526296 99526296 1001 86380 86390 1
526142 99526142 1001 86380 86390 1
526199 99526199 1001 86380 86390 1
525935 99525935 1001 86380 86390 1
525937 99525937 1001 86380 86390 1
525978 99525978 1001 86380 86390 1
525931 99525931 1001 86380 86390 1
526603 99526603 1001 86380 86390 1
526526 99526526 1001 86380 86390 1
526539 99526539 1001 86380 86390 1
526561 99526561 1001 86380 86390 1
526523 99526523 1001 86380 86390 1
527210 99527210 1001 86380 86390 1
526850 99526850 1001 86380 86390 1
526982 99526982 1001 86380 86390 1
526826 99526826 1001 86380 86390 1
526757 99526757 1001 86380 86390 1
527402 99527402 1001 86380 86390 1
527368 99527368 1001 86380 86390 1
527291 99527291 1001 86380 86390 1
527292 99527292 1001 86380 86390 1
527332 99527332 1001 86380 86390 1
527897 99527897 1001 86380 86390 1
528048 99528048 1001 86380 86390 1
528016 99528016 1001 86380 86390 1
527927 99527927 1001 86380 86390 1
527903 99527903 1001 86380 86390 1
527996 99527996 1001 86380 86390 1
527834 99527834 1001 86380 86390 1
527770 99527770 1001 86380 86390 1
527822 99527822 1001 86380 86390 1
527774 99527774 1001 86380 86390 1
527710 99527710 1001 86380 86390 1
527687 99527687 1001 86380 86390 1
527652 99527652 1001 86380 86390 1
527458 99527458 1001 86380 86390 1
527487 99527487 1001 86380 86390 1
527582 99527582 1001 86380 86390 1
528138 99528138 1001 86380 86390 1
527455 99527455 1001 86380 86390 1
528196 99528196 1001 86380 86390 1
528223 99528223 1001 86380 86390 1
528214 99528214 1001 86380 86390 1
528825 99528825 1001 86380 86390 1
528864 99528864 1001 86380 86390 1
528765 99528765 1001 86380 86390 1
528731 99528731 1001 86380 86390 1
528899 99528899 1001 86380 86390 1
528508 99528508 1001 86380 86390 1
528496 99528496 1001 86380 86390 1
528386 99528386 1001 86380 86390 1
528335 99528335 1001 86380 86390 1
528367 99528367 1001 86380 86390 1
528329 99528329 1001 86380 86390 1
528956 99528956 1001 86380 86390 1
528998 99528998 1001 86380 86390 1
529103 99529103 1001 86380 86390 1
529678 99529678 1001 86380 86390 1
529532 99529532 1001 86380 86390 1
529623 99529623 1001 86380 86390 1
529447 99529447 1001 86380 86390 1
529451 99529451 1001 86380 86390 1
529415 99529415 1001 86380 86390 1
529210 99529210 1001 86380 86390 1
529200 99529200 1001 86380 86390 1
529252 99529252 1001 86380 86390 1
529229 99529229 1001 86380 86390 1
529230 99529230 1001 86380 86390 1
529142 99529142 1001 86380 86390 1
529900 99529900 1001 86380 86390 1
529838 99529838 1001 86380 86390 1
530438 99530438 1001 86380 86390 1
530482 99530482 1001 86380 86390 1
530170 99530170 1001 86380 86390 1
530236 99530236 1001 86380 86390 1
530308 99530308 1001 86380 86390 1
529999 99529999 1001 86380 86390 1
530682 99530682 1001 86380 86390 1
530660 99530660 1001 86380 86390 1
531264 99531264 1001 86380 86390 1
531221 99531221 1001 86380 86390 1
531274 99531274 1001 86380 86390 1
531368 99531368 1001 86380 86390 1
531249 99531249 1001 86380 86390 1
531340 99531340 1001 86380 86390 1
531113 99531113 1001 86380 86390 1
531141 99531141 1001 86380 86390 1
531145 99531145 1001 86380 86390 1
531158 99531158 1001 86380 86390 1
531095 99531095 1001 86380 86390 1
530915 99530915 1001 86380 86390 1
530891 99530891 1001 86380 86390 1
530930 99530930 1001 86380 86390 1
530932 99530932 1001 86380 86390 1
530920 99530920 1001 86380 86390 1
530767 99530767 1001 86380 86390 1
531480 99531480 1001 86380 86390 1
531446 99531446 1001 86380 86390 1
531526 99531526 1001 86380 86390 1
531583 99531583 1001 86380 86390 1
532103 99532103 1001 86380 86390 1
532129 99532129 1001 86380 86390 1
532039 99532039 1001 86380 86390 1
532031 99532031 1001 86380 86390 1
531833 99531833 1001 86380 86390 1
531889 99531889 1001 86380 86390 1
531744 99531744 1001 86380 86390 1
531787 99531787 1001 86380 86390 1
532284 99532284 1001 86380 86390 1
532994 99532994 1001 86380 86390 1
532882 99532882 1001 86380 86390 1
532928 99532928 1001 86380 86390 1
532701 99532701 1001 86380 86390 1
532767 99532767 1001 86380 86390 1
532678 99532678 1001 86380 86390 1
532743 99532743 1001 86380 86390 1
532731 99532731 1001 86380 86390 1
532681 99532681 1001 86380 86390 1
532694 99532694 1001 86380 86390 1
532545 99532545 1001 86380 86390 1
532586 99532586 1001 86380 86390 1
532472 99532472 1001 86380 86390 1
532538 99532538 1001 86380 86390 1
533136 99533136 1001 86380 86390 1
533166 99533166 1001 86380 86390 1
533785 99533785 1001 86380 86390 1
533800 99533800 1001 86380 86390 1
533813 99533813 1001 86380 86390 1
533615 99533615 1001 86380 86390 1
533468 99533468 1001 86380 86390 1
533346 99533346 1001 86380 86390 1
533295 99533295 1001 86380 86390 1
533387 99533387 1001 86380 86390 1
533336 99533336 1001 86380 86390 1
534001 99534001 1001 86380 86390 1
533994 99533994 1001 86380 86390 1
534059 99534059 1001 86380 86390 1
534505 99534505 1001 86380 86390 1
534558 99534558 1001 86380 86390 1
534656 99534656 1001 86380 86390 1
534497 99534497 1001 86380 86390 1
534630 99534630 1001 86380 86390 1
534363 99534363 1001 86380 86390 1
534364 99534364 1001 86380 86390 1
534328 99534328 1001 86380 86390 1
534368 99534368 1001 86380 86390 1
534146 99534146 1001 86380 86390 1
534733 99534733 1001 86380 86390 1
534723 99534723 1001 86380 86390 1
534688 99534688 1001 86380 86390 1
535485 99535485 1001 86380 86390 1
535328 99535328 1001 86380 86390 1
535281 99535281 1001 86380 86390 1
535270 99535270 1001 86380 86390 1
535250 99535250 1001 86380 86390 1
535060 99535060 1001 86380 86390 1
534983 99534983 1001 86380 86390 1
535576 99535576 1001 86380 86390 1
535681 99535681 1001 86380 86390 1
535513 99535513 1001 86380 86390 1
535579 99535579 1001 86380 86390 1
535688 99535688 1001 86380 86390 1
536221 99536221 1001 86380 86390 1
536228 99536228 1001 86380 86390 1
536295 99536295 1001 86380 86390 1
536297 99536297 1001 86380 86390 1
536027 99536027 1001 86380 86390 1
535942 99535942 1001 86380 86390 1
535789 99535789 1001 86380 86390 1
536416 99536416 1001 86380 86390 1
536434 99536434 1001 86380 86390 1
537043 99537043 1001 86380 86390 1
537019 99537019 1001 86380 86390 1
536751 99536751 1001 86380 86390 1
536935 99536935 1001 86380 86390 1
536938 99536938 1001 86380 86390 1
536661 99536661 1001 86380 86390 1
536548 99536548 1001 86380 86390 1
536692 99536692 1001 86380 86390 1
536706 99536706 1001 86380 86390 1
536642 99536642 1001 86380 86390 1
537264 99537264 1001 86380 86390 1
537306 99537306 1001 86380 86390 1
537324 99537324 1001 86380 86390 1
537181 99537181 1001 86380 86390 1
537275 99537275 1001 86380 86390 1
537874 99537874 1001 86380 86390 1
537867 99537867 1001 86380 86390 1
537631 99537631 1001 86380 86390 1
537408 99537408 1001 86380 86390 1
537371 99537371 1001 86380 86390 1
537405 99537405 1001 86380 86390 1
537393 99537393 1001 86380 86390 1
538025 99538025 1001 86380 86390 1
538041 99538041 1001 86380 86390 1
538016 99538016 1001 86380 86390 1
538154 99538154 1001 86380 86390 1
538138 99538138 1001 86380 86390 1
538715 99538715 1001 86380 86390 1
538741 99538741 1001 86380 86390 1
538733 99538733 1001 86380 86390 1
538685 99538685 1001 86380 86390 1
538571 99538571 1001 86380 86390 1
538442 99538442 1001 86380 86390 1
538512 99538512 1001 86380 86390 1
538568 99538568 1001 86380 86390 1
538414 99538414 1001 86380 86390 1
538377 99538377 1001 86380 86390 1
538378 99538378 1001 86380 86390 1
538278 99538278 1001 86380 86390 1
538254 99538254 1001 86380 86390 1
539549 99539549 1001 86380 86390 1
539371 99539371 1001 86380 86390 1
539231 99539231 1001 86380 86390 1
539237 99539237 1001 86380 86390 1
539305 99539305 1001 86380 86390 1
539370 99539370 1001 86380 86390 1
539191 99539191 1001 86380 86390 1
539064 99539064 1001 86380 86390 1
539044 99539044 1001 86380 86390 1
539774 99539774 1001 86380 86390 1
540275 99540275 1001 86380 86390 1
540419 99540419 1001 86380 86390 1
540282 99540282 1001 86380 86390 1
540204 99540204 1001 86380 86390 1
540104 99540104 1001 86380 86390 1
539966 99539966 1001 86380 86390 1
540008 99540008 1001 86380 86390 1
539892 99539892 1001 86380 86390 1
539988 99539988 1001 86380 86390 1
540622 99540622 1001 86380 86390 1
540532 99540532 1001 86380 86390 1
540485 99540485 1001 86380 86390 1
540525 99540525 1001 86380 86390 1
540670 99540670 1001 86380 86390 1
540515 99540515 1001 86380 86390 1
541091 99541091 1001 86380 86390 1
541105 99541105 1001 86380 86390 1
541096 99541096 1001 86380 86390 1
541163 99541163 1001 86380 86390 1
541076 99541076 1001 86380 86390 1
540976 99540976 1001 86380 86390 1
541344 99541344 1001 86380 86390 1
541479 99541479 1001 86380 86390 1
542116 99542116 1001 86380 86390 1
541943 99541943 1001 86380 86390 1
541995 99541995 1001 86380 86390 1
541975 99541975 1001 86380 86390 1
541825 99541825 1001 86380 86390 1
541906 99541906 1001 86380 86390 1
541644 99541644 1001 86380 86390 1
541569 99541569 1001 86380 86390 1
541672 99541672 1001 86380 86390 1
541674 99541674 1001 86380 86390 1
541691 99541691 1001 86380 86390 1
542251 99542251 1001 86380 86390 1
542296 99542296 1001 86380 86390 1
542944 99542944 1001 86380 86390 1
542753 99542753 1001 86380 86390 1
542844 99542844 1001 86380 86390 1
542870 99542870 1001 86380 86390 1
542769 99542769 1001 86380 86390 1
542798 99542798 1001 86380 86390 1
542701 99542701 1001 86380 86390 1
542714 99542714 1001 86380 86390 1
542693 99542693 1001 86380 86390 1
542432 99542432 1001 86380 86390 1
542503 99542503 1001 86380 86390 1
543618 99543618 1001 86380 86390 1
543724 99543724 1001 86380 86390 1
543687 99543687 1001 86380 86390 1
543663 99543663 1001 86380 86390 1
543577 99543577 1001 86380 86390 1
543667 99543667 1001 86380 86390 1
543719 99543719 1001 86380 86390 1
543553 99543553 1001 86380 86390 1
543450 99543450 1001 86380 86390 1
543491 99543491 1001 86380 86390 1
543525 99543525 1001 86380 86390 1
543202 99543202 1001 86380 86390 1
543228 99543228 1001 86380 86390 1
543309 99543309 1001 86380 86390 1
543260 99543260 1001 86380 86390 1
543156 99543156 1001 86380 86390 1
543213 99543213 1001 86380 86390 1
543887 99543887 1001 86380 86390 1
543865 99543865 1001 86380 86390 1
543840 99543840 1001 86380 86390 1
544406 99544406 1001 86380 86390 1
544548 99544548 1001 86380 86390 1
544497 99544497 1001 86380 86390 1
544564 99544564 1001 86380 86390 1
544584 99544584 1001 86380 86390 1
544557 99544557 1001 86380 86390 1
544519 99544519 1001 86380 86390 1
544342 99544342 1001 86380 86390 1
544187 99544187 1001 86380 86390 1
544221 99544221 1001 86380 86390 1
544326 99544326 1001 86380 86390 1
544041 99544041 1001 86380 86390 1
544109 99544109 1001 86380 86390 1
544071 99544071 1001 86380 86390 1
544035 99544035 1001 86380 86390 1
544048 99544048 1001 86380 86390 1
544027 99544027 1001 86380 86390 1
544157 99544157 1001 86380 86390 1
544667 99544667 1001 86380 86390 1
544694 99544694 1001 86380 86390 1
512160 1127 1002 42234 47909 1
523380 1027 1002 52683 55091 1
400207 99400207 1001 86380 86390 1
400381 99400381 1001 86380 86390 1
400392 99400392 1001 86380 86390 1
400825 99400825 1001 86380 86390 1
400984 99400984 1001 86380 86390 1
401097 99401097 1001 86380 86390 1
401060 99401060 1001 86380 86390 1
401510 99401510 1001 86380 86390 1
401604 99401604 1001 86380 86390 1
401637 99401637 1001 86380 86390 1
401607 99401607 1001 86380 86390 1
401618 99401618 1001 86380 86390 1
402112 99402112 1001 86380 86390 1
402174 99402174 1001 86380 86390 1
402121 99402121 1001 86380 86390 1
402411 99402411 1001 86380 86390 1
402550 99402550 1001 86380 86390 1
402849 99402849 1001 86380 86390 1
402891 99402891 1001 86380 86390 1
403265 99403265 1001 86380 86390 1
403537 99403537 1001 86380 86390 1
403689 99403689 1001 86380 86390 1
403770 99403770 1001 86380 86390 1
403946 99403946 1001 86380 86390 1
404018 99404018 1001 86380 86390 1
404187 99404187 1001 86380 86390 1
404508 99404508 1001 86380 86390 1
404753 99404753 1001 86380 86390 1
405257 99405257 1001 86380 86390 1
405412 99405412 1001 86380 86390 1
405216 99405216 1001 86380 86390 1
405471 99405471 1001 86380 86390 1
405623 99405623 1001 86380 86390 1
405661 99405661 1001 86380 86390 1
405627 99405627 1001 86380 86390 1
405705 99405705 1001 86380 86390 1
406307 99406307 1001 86380 86390 1
406736 99406736 1001 86380 86390 1
407114 99407114 1001 86380 86390 1
407150 99407150 1001 86380 86390 1
407162 99407162 1001 86380 86390 1
407362 99407362 1001 86380 86390 1
407381 99407381 1001 86380 86390 1
407618 99407618 1001 86380 86390 1
407857 99407857 1001 86380 86390 1
408069 99408069 1001 86380 86390 1
408010 99408010 1001 86380 86390 1
408123 99408123 1001 86380 86390 1
408174 99408174 1001 86380 86390 1
408156 99408156 1001 86380 86390 1
408224 99408224 1001 86380 86390 1
408353 99408353 1001 86380 86390 1
408516 99408516 1001 86380 86390 1
408726 99408726 1001 86380 86390 1
408830 99408830 1001 86380 86390 1
408771 99408771 1001 86380 86390 1
408975 99408975 1001 86380 86390 1
408763 99408763 1001 86380 86390 1
409290 99409290 1001 86380 86390 1
409308 99409308 1001 86380 86390 1
409422 99409422 1001 86380 86390 1
409600 99409600 1001 86380 86390 1
410219 99410219 1001 86380 86390 1
410303 99410303 1001 86380 86390 1
410364 99410364 1001 86380 86390 1
410344 99410344 1001 86380 86390 1
410458 99410458 1001 86380 86390 1
410583 99410583 1001 86380 86390 1
410608 99410608 1001 86380 86390 1
410587 99410587 1001 86380 86390 1
410872 99410872 1001 86380 86390 1
410935 99410935 1001 86380 86390 1
411209 99411209 1001 86380 86390 1
411191 99411191 1001 86380 86390 1
411202 99411202 1001 86380 86390 1
411230 99411230 1001 86380 86390 1
411301 99411301 1001 86380 86390 1
411681 99411681 1001 86380 86390 1
411811 99411811 1001 86380 86390 1
412189 99412189 1001 86380 86390 1
412372 99412372 1001 86380 86390 1
413420 99413420 1001 86380 86390 1
413224 99413224 1001 86380 86390 1
412897 99412897 1001 86380 86390 1
413253 99413253 1001 86380 86390 1
413862 99413862 1001 86380 86390 1
413725 99413725 1001 86380 86390 1
413770 99413770 1001 86380 86390 1
414056 99414056 1001 86380 86390 1
413883 99413883 1001 86380 86390 1
414739 99414739 1001 86380 86390 1
414866 99414866 1001 86380 86390 1
414755 99414755 1001 86380 86390 1
414232 99414232 1001 86380 86390 1
414460 99414460 1001 86380 86390 1
415500 99415500 1001 86380 86390 1
415535 99415535 1001 86380 86390 1
415334 99415334 1001 86380 86390 1
416884 99416884 1001 86380 86390 1
416932 99416932 1001 86380 86390 1
416780 99416780 1001 86380 86390 1
416493 99416493 1001 86380 86390 1
416219 99416219 1001 86380 86390 1
415914 99415914 1001 86380 86390 1
415942 99415942 1001 86380 86390 1
417163 99417163 1001 86380 86390 1
417169 99417169 1001 86380 86390 1
417030 99417030 1001 86380 86390 1
417038 99417038 1001 86380 86390 1
417085 99417085 1001 86380 86390 1
417062 99417062 1001 86380 86390 1
417504 99417504 1001 86380 86390 1
417586 99417586 1001 86380 86390 1
418491 99418491 1001 86380 86390 1
418226 99418226 1001 86380 86390 1
417979 99417979 1001 86380 86390 1
417704 99417704 1001 86380 86390 1
418981 99418981 1001 86380 86390 1
420079 99420079 1001 86380 86390 1
420154 99420154 1001 86380 86390 1
420070 99420070 1001 86380 86390 1
420425 99420425 1001 86380 86390 1
420144 99420144 1001 86380 86390 1
420327 99420327 1001 86380 86390 1
419749 99419749 1001 86380 86390 1
419689 99419689 1001 86380 86390 1
419937 99419937 1001 86380 86390 1
419412 99419412 1001 86380 86390 1
419479 99419479 1001 86380 86390 1
420509 99420509 1001 86380 86390 1
420768 99420768 1001 86380 86390 1
420662 99420662 1001 86380 86390 1
422037 99422037 1001 86380 86390 1
421945 99421945 1001 86380 86390 1
421821 99421821 1001 86380 86390 1
421764 99421764 1001 86380 86390 1
421505 99421505 1001 86380 86390 1
421332 99421332 1001 86380 86390 1
421064 99421064 1001 86380 86390 1
420861 99420861 1001 86380 86390 1
420977 99420977 1001 86380 86390 1
422244 99422244 1001 86380 86390 1
422200 99422200 1001 86380 86390 1
422466 99422466 1001 86380 86390 1
422209 99422209 1001 86380 86390 1
422378 99422378 1001 86380 86390 1
422498 99422498 1001 86380 86390 1
422433 99422433 1001 86380 86390 1
423628 99423628 1001 86380 86390 1
423417 99423417 1001 86380 86390 1
423419 99423419 1001 86380 86390 1
423714 99423714 1001 86380 86390 1
423175 99423175 1001 86380 86390 1
422555 99422555 1001 86380 86390 1
422760 99422760 1001 86380 86390 1
422900 99422900 1001 86380 86390 1
424089 99424089 1001 86380 86390 1
423914 99423914 1001 86380 86390 1
424809 99424809 1001 86380 86390 1
424777 99424777 1001 86380 86390 1
424243 99424243 1001 86380 86390 1
425615 99425615 1001 86380 86390 1
425672 99425672 1001 86380 86390 1
426764 99426764 1001 86380 86390 1
426896 99426896 1001 86380 86390 1
426748 99426748 1001 86380 86390 1
426902 99426902 1001 86380 86390 1
427085 99427085 1001 86380 86390 1
426739 99426739 1001 86380 86390 1
426939 99426939 1001 86380 86390 1
426592 99426592 1001 86380 86390 1
426476 99426476 1001 86380 86390 1
426351 99426351 1001 86380 86390 1
426560 99426560 1001 86380 86390 1
425974 99425974 1001 86380 86390 1
426206 99426206 1001 86380 86390 1
426081 99426081 1001 86380 86390 1
426040 99426040 1001 86380 86390 1
426210 99426210 1001 86380 86390 1
426270 99426270 1001 86380 86390 1
427346 99427346 1001 86380 86390 1
427378 99427378 1001 86380 86390 1
427281 99427281 1001 86380 86390 1
428425 99428425 1001 86380 86390 1
428377 99428377 1001 86380 86390 1
428662 99428662 1001 86380 86390 1
428229 99428229 1001 86380 86390 1
428093 99428093 1001 86380 86390 1
427973 99427973 1001 86380 86390 1
427961 99427961 1001 86380 86390 1
428134 99428134 1001 86380 86390 1
427576 99427576 1001 86380 86390 1
427907 99427907 1001 86380 86390 1
428840 99428840 1001 86380 86390 1
429040 99429040 1001 86380 86390 1
429159 99429159 1001 86380 86390 1
428758 99428758 1001 86380 86390 1
430193 99430193 1001 86380 86390 1
430236 99430236 1001 86380 86390 1
429571 99429571 1001 86380 86390 1
429596 99429596 1001 86380 86390 1
429937 99429937 1001 86380 86390 1
429674 99429674 1001 86380 86390 1
429840 99429840 1001 86380 86390 1
429767 99429767 1001 86380 86390 1
429946 99429946 1001 86380 86390 1
429630 99429630 1001 86380 86390 1
429544 99429544 1001 86380 86390 1
429247 99429247 1001 86380 86390 1
429328 99429328 1001 86380 86390 1
429348 99429348 1001 86380 86390 1
429557 99429557 1001 86380 86390 1
430454 99430454 1001 86380 86390 1
430527 99430527 1001 86380 86390 1
430603 99430603 1001 86380 86390 1
431691 99431691 1001 86380 86390 1
431774 99431774 1001 86380 86390 1
431966 99431966 1001 86380 86390 1
431782 99431782 1001 86380 86390 1
431876 99431876 1001 86380 86390 1
431877 99431877 1001 86380 86390 1
431762 99431762 1001 86380 86390 1
431688 99431688 1001 86380 86390 1
431609 99431609 1001 86380 86390 1
431426 99431426 1001 86380 86390 1
430851 99430851 1001 86380 86390 1
431154 99431154 1001 86380 86390 1
430928 99430928 1001 86380 86390 1
430881 99430881 1001 86380 86390 1
430966 99430966 1001 86380 86390 1
430843 99430843 1001 86380 86390 1
432120 99432120 1001 86380 86390 1
430824 99430824 1001 86380 86390 1
432324 99432324 1001 86380 86390 1
431649 99431649 1001 86380 86390 1
432417 99432417 1001 86380 86390 1
432418 99432418 1001 86380 86390 1
432426 99432426 1001 86380 86390 1
432266 99432266 1001 86380 86390 1
433402 99433402 1001 86380 86390 1
433580 99433580 1001 86380 86390 1
432917 99432917 1001 86380 86390 1
433038 99433038 1001 86380 86390 1
432849 99432849 1001 86380 86390 1
432871 99432871 1001 86380 86390 1
432550 99432550 1001 86380 86390 1
433916 99433916 1001 86380 86390 1
434050 99434050 1001 86380 86390 1
434052 99434052 1001 86380 86390 1
433872 99433872 1001 86380 86390 1
433911 99433911 1001 86380 86390 1
435005 99435005 1001 86380 86390 1
435326 99435326 1001 86380 86390 1
435233 99435233 1001 86380 86390 1
435336 99435336 1001 86380 86390 1
435314 99435314 1001 86380 86390 1
434754 99434754 1001 86380 86390 1
434840 99434840 1001 86380 86390 1
434658 99434658 1001 86380 86390 1
434934 99434934 1001 86380 86390 1
434997 99434997 1001 86380 86390 1
434319 99434319 1001 86380 86390 1
434407 99434407 1001 86380 86390 1
434219 99434219 1001 86380 86390 1
435729 99435729 1001 86380 86390 1
435645 99435645 1001 86380 86390 1
435577 99435577 1001 86380 86390 1
435582 99435582 1001 86380 86390 1
437106 99437106 1001 86380 86390 1
437111 99437111 1001 86380 86390 1
436940 99436940 1001 86380 86390 1
436913 99436913 1001 86380 86390 1
436510 99436510 1001 86380 86390 1
436018 99436018 1001 86380 86390 1
436272 99436272 1001 86380 86390 1
436183 99436183 1001 86380 86390 1
436278 99436278 1001 86380 86390 1
300057 99300057 1001 86380 86390 1
300007 99300007 1001 86380 86390 1
300098 99300098 1001 86380 86390 1
300719 99300719 1001 86380 86390 1
300720 99300720 1001 86380 86390 1
300317 99300317 1001 86380 86390 1
300475 99300475 1001 86380 86390 1
300399 99300399 1001 86380 86390 1
300470 99300470 1001 86380 86390 1
300290 99300290 1001 86380 86390 1
300188 99300188 1001 86380 86390 1
300294 99300294 1001 86380 86390 1
300231 99300231 1001 86380 86390 1
300142 99300142 1001 86380 86390 1
300288 99300288 1001 86380 86390 1
300818 99300818 1001 86380 86390 1
300914 99300914 1001 86380 86390 1
300814 99300814 1001 86380 86390 1
301452 99301452 1001 86380 86390 1
301469 99301469 1001 86380 86390 1
301381 99301381 1001 86380 86390 1
301196 99301196 1001 86380 86390 1
301339 99301339 1001 86380 86390 1
301223 99301223 1001 86380 86390 1
301281 99301281 1001 86380 86390 1
301204 99301204 1001 86380 86390 1
301063 99301063 1001 86380 86390 1
301073 99301073 1001 86380 86390 1
300970 99300970 1001 86380 86390 1
301706 99301706 1001 86380 86390 1
302330 99302330 1001 86380 86390 1
302254 99302254 1001 86380 86390 1
302301 99302301 1001 86380 86390 1
302168 99302168 1001 86380 86390 1
302109 99302109 1001 86380 86390 1
302097 99302097 1001 86380 86390 1
301855 99301855 1001 86380 86390 1
301908 99301908 1001 86380 86390 1
301844 99301844 1001 86380 86390 1
301847 99301847 1001 86380 86390 1
302418 99302418 1001 86380 86390 1
302426 99302426 1001 86380 86390 1
302493 99302493 1001 86380 86390 1
302506 99302506 1001 86380 86390 1
303178 99303178 1001 86380 86390 1
303063 99303063 1001 86380 86390 1
302939 99302939 1001 86380 86390 1
302868 99302868 1001 86380 86390 1
302605 99302605 1001 86380 86390 1
303400 99303400 1001 86380 86390 1
303339 99303339 1001 86380 86390 1
303948 99303948 1001 86380 86390 1
303619 99303619 1001 86380 86390 1
303510 99303510 1001 86380 86390 1
304123 99304123 1001 86380 86390 1
304176 99304176 1001 86380 86390 1
304138 99304138 1001 86380 86390 1
304075 99304075 1001 86380 86390 1
304157 99304157 1001 86380 86390 1
304821 99304821 1001 86380 86390 1
304785 99304785 1001 86380 86390 1
304659 99304659 1001 86380 86390 1
304801 99304801 1001 86380 86390 1
304541 99304541 1001 86380 86390 1
304607 99304607 1001 86380 86390 1
304583 99304583 1001 86380 86390 1
304509 99304509 1001 86380 86390 1
304575 99304575 1001 86380 86390 1
304357 99304357 1001 86380 86390 1
304247 99304247 1001 86380 86390 1
304948 99304948 1001 86380 86390 1
305064 99305064 1001 86380 86390 1
305002 99305002 1001 86380 86390 1
305034 99305034 1001 86380 86390 1
305517 99305517 1001 86380 86390 1
305452 99305452 1001 86380 86390 1
500054 99500054 1001 86380 86390 1
500067 99500067 1001 86380 86390 1
500151 99500151 1001 86380 86390 1
500785 99500785 1001 86380 86390 1
500798 99500798 1001 86380 86390 1
500720 99500720 1001 86380 86390 1
500682 99500682 1001 86380 86390 1
500696 99500696 1001 86380 86390 1
500561 99500561 1001 86380 86390 1
500588 99500588 1001 86380 86390 1
500438 99500438 1001 86380 86390 1
500286 99500286 1001 86380 86390 1
500390 99500390 1001 86380 86390 1
500301 99500301 1001 86380 86390 1
500368 99500368 1001 86380 86390 1
500279 99500279 1001 86380 86390 1
501431 99501431 1001 86380 86390 1
501805 99501805 1001 86380 86390 1
501836 99501836 1001 86380 86390 1
501658 99501658 1001 86380 86390 1
501765 99501765 1001 86380 86390 1
502377 99502377 1001 86380 86390 1
502408 99502408 1001 86380 86390 1
502421 99502421 1001 86380 86390 1
502118 99502118 1001 86380 86390 1
502222 99502222 1001 86380 86390 1
502067 99502067 1001 86380 86390 1
502167 99502167 1001 86380 86390 1
501938 99501938 1001 86380 86390 1
501877 99501877 1001 86380 86390 1
502047 99502047 1001 86380 86390 1
501984 99501984 1001 86380 86390 1
501960 99501960 1001 86380 86390 1
501896 99501896 1001 86380 86390 1
502618 99502618 1001 86380 86390 1
503092 99503092 1001 86380 86390 1
503062 99503062 1001 86380 86390 1
503063 99503063 1001 86380 86390 1
502951 99502951 1001 86380 86390 1
503072 99503072 1001 86380 86390 1
502753 99502753 1001 86380 86390 1
503380 99503380 1001 86380 86390 1
503462 99503462 1001 86380 86390 1
503333 99503333 1001 86380 86390 1
503452 99503452 1001 86380 86390 1
503494 99503494 1001 86380 86390 1
503930 99503930 1001 86380 86390 1
504074 99504074 1001 86380 86390 1
503864 99503864 1001 86380 86390 1
503516 99503516 1001 86380 86390 1
503546 99503546 1001 86380 86390 1
503509 99503509 1001 86380 86390 1
504296 99504296 1001 86380 86390 1
504222 99504222 1001 86380 86390 1
504119 99504119 1001 86380 86390 1
504250 99504250 1001 86380 86390 1
504253 99504253 1001 86380 86390 1
504816 99504816 1001 86380 86390 1
504765 99504765 1001 86380 86390 1
504944 99504944 1001 86380 86390 1
504933 99504933 1001 86380 86390 1
504840 99504840 1001 86380 86390 1
504732 99504732 1001 86380 86390 1
504671 99504671 1001 86380 86390 1
504520 99504520 1001 86380 86390 1
504383 99504383 1001 86380 86390 1
504384 99504384 1001 86380 86390 1
505097 99505097 1001 86380 86390 1
505073 99505073 1001 86380 86390 1
505038 99505038 1001 86380 86390 1
504961 99504961 1001 86380 86390 1
505017 99505017 1001 86380 86390 1
505643 99505643 1001 86380 86390 1
505683 99505683 1001 86380 86390 1
505661 99505661 1001 86380 86390 1
505641 99505641 1001 86380 86390 1
505422 99505422 1001 86380 86390 1
505503 99505503 1001 86380 86390 1
505452 99505452 1001 86380 86390 1
505416 99505416 1001 86380 86390 1
505269 99505269 1001 86380 86390 1
505245 99505245 1001 86380 86390 1
505220 99505220 1001 86380 86390 1
505821 99505821 1001 86380 86390 1
505797 99505797 1001 86380 86390 1
505953 99505953 1001 86380 86390 1
505827 99505827 1001 86380 86390 1
506535 99506535 1001 86380 86390 1
506394 99506394 1001 86380 86390 1
506339 99506339 1001 86380 86390 1
506298 99506298 1001 86380 86390 1
506221 99506221 1001 86380 86390 1
506017 99506017 1001 86380 86390 1
506098 99506098 1001 86380 86390 1
506064 99506064 1001 86380 86390 1
506736 99506736 1001 86380 86390 1
506655 99506655 1001 86380 86390 1
507325 99507325 1001 86380 86390 1
507405 99507405 1001 86380 86390 1
507302 99507302 1001 86380 86390 1
507145 99507145 1001 86380 86390 1
507044 99507044 1001 86380 86390 1
506912 99506912 1001 86380 86390 1
506813 99506813 1001 86380 86390 1
507439 99507439 1001 86380 86390 1
507609 99507609 1001 86380 86390 1
507558 99507558 1001 86380 86390 1
508215 99508215 1001 86380 86390 1
508096 99508096 1001 86380 86390 1
508099 99508099 1001 86380 86390 1
508226 99508226 1001 86380 86390 1
508075 99508075 1001 86380 86390 1
508140 99508140 1001 86380 86390 1
507899 99507899 1001 86380 86390 1
508015 99508015 1001 86380 86390 1
507653 99507653 1001 86380 86390 1
507761 99507761 1001 86380 86390 1
507831 99507831 1001 86380 86390 1
507755 99507755 1001 86380 86390 1
508284 99508284 1001 86380 86390 1
508430 99508430 1001 86380 86390 1
508445 99508445 1001 86380 86390 1
508897 99508897 1001 86380 86390 1
509036 99509036 1001 86380 86390 1
508907 99508907 1001 86380 86390 1
508791 99508791 1001 86380 86390 1
508709 99508709 1001 86380 86390 1
508777 99508777 1001 86380 86390 1
508508 99508508 1001 86380 86390 1
508522 99508522 1001 86380 86390 1
508540 99508540 1001 86380 86390 1
509175 99509175 1001 86380 86390 1
509079 99509079 1001 86380 86390 1
509748 99509748 1001 86380 86390 1
509737 99509737 1001 86380 86390 1
509805 99509805 1001 86380 86390 1
509888 99509888 1001 86380 86390 1
509742 99509742 1001 86380 86390 1
509894 99509894 1001 86380 86390 1
509607 99509607 1001 86380 86390 1
509530 99509530 1001 86380 86390 1
509635 99509635 1001 86380 86390 1
509311 99509311 1001 86380 86390 1
509429 99509429 1001 86380 86390 1
509354 99509354 1001 86380 86390 1
509445 99509445 1001 86380 86390 1
509290 99509290 1001 86380 86390 1
510094 99510094 1001 86380 86390 1
510063 99510063 1001 86380 86390 1
510538 99510538 1001 86380 86390 1
510596 99510596 1001 86380 86390 1
510199 99510199 1001 86380 86390 1
510110 99510110 1001 86380 86390 1
510111 99510111 1001 86380 86390 1
510126 99510126 1001 86380 86390 1
510312 99510312 1001 86380 86390 1
510118 99510118 1001 86380 86390 1
510866 99510866 1001 86380 86390 1
510850 99510850 1001 86380 86390 1
510814 99510814 1001 86380 86390 1
510930 99510930 1001 86380 86390 1
511374 99511374 1001 86380 86390 1
511504 99511504 1001 86380 86390 1
511518 99511518 1001 86380 86390 1
511468 99511468 1001 86380 86390 1
511494 99511494 1001 86380 86390 1
511448 99511448 1001 86380 86390 1
511233 99511233 1001 86380 86390 1
511195 99511195 1001 86380 86390 1
511228 99511228 1001 86380 86390 1
510983 99510983 1001 86380 86390 1
511628 99511628 1001 86380 86390 1
511758 99511758 1001 86380 86390 1
511683 99511683 1001 86380 86390 1
511740 99511740 1001 86380 86390 1
512184 99512184 1001 86380 86390 1
512024 99512024 1001 86380 86390 1
512052 99512052 1001 86380 86390 1
512157 99512157 1001 86380 86390 1
511786 99511786 1001 86380 86390 1
511931 99511931 1001 86380 86390 1
511768 99511768 1001 86380 86390 1
512558 99512558 1001 86380 86390 1
512560 99512560 1001 86380 86390 1
512393 99512393 1001 86380 86390 1
512499 99512499 1001 86380 86390 1
512513 99512513 1001 86380 86390 1
513040 99513040 1001 86380 86390 1
512891 99512891 1001 86380 86390 1
512753 99512753 1001 86380 86390 1
512756 99512756 1001 86380 86390 1
512788 99512788 1001 86380 86390 1
513313 99513313 1001 86380 86390 1
513975 99513975 1001 86380 86390 1
513782 99513782 1001 86380 86390 1
513580 99513580 1001 86380 86390 1
513555 99513555 1001 86380 86390 1
513608 99513608 1001 86380 86390 1
513599 99513599 1001 86380 86390 1
513496 99513496 1001 86380 86390 1
514134 99514134 1001 86380 86390 1
514122 99514122 1001 86380 86390 1
514187 99514187 1001 86380 86390 1
514177 99514177 1001 86380 86390 1
514102 99514102 1001 86380 86390 1
514050 99514050 1001 86380 86390 1
514820 99514820 1001 86380 86390 1
514828 99514828 1001 86380 86390 1
514749 99514749 1001 86380 86390 1
514487 99514487 1001 86380 86390 1
514502 99514502 1001 86380 86390 1
514491 99514491 1001 86380 86390 1
514584 99514584 1001 86380 86390 1
514252 99514252 1001 86380 86390 1
514306 99514306 1001 86380 86390 1
514332 99514332 1001 86380 86390 1
514438 99514438 1001 86380 86390 1
514271 99514271 1001 86380 86390 1
514286 99514286 1001 86380 86390 1
514377 99514377 1001 86380 86390 1
514881 99514881 1001 86380 86390 1
514923 99514923 1001 86380 86390 1
514858 99514858 1001 86380 86390 1
514955 99514955 1001 86380 86390 1
515581 99515581 1001 86380 86390 1
515506 99515506 1001 86380 86390 1
515659 99515659 1001 86380 86390 1
515487 99515487 1001 86380 86390 1
515527 99515527 1001 86380 86390 1
515325 99515325 1001 86380 86390 1
515377 99515377 1001 86380 86390 1
515430 99515430 1001 86380 86390 1
515435 99515435 1001 86380 86390 1
515293 99515293 1001 86380 86390 1
515259 99515259 1001 86380 86390 1
515763 99515763 1001 86380 86390 1
515688 99515688 1001 86380 86390 1
516383 99516383 1001 86380 86390 1
516477 99516477 1001 86380 86390 1
516481 99516481 1001 86380 86390 1
516364 99516364 1001 86380 86390 1
516099 99516099 1001 86380 86390 1
516103 99516103 1001 86380 86390 1
516238 99516238 1001 86380 86390 1
515967 99515967 1001 86380 86390 1
515973 99515973 1001 86380 86390 1
516012 99516012 1001 86380 86390 1
516590 99516590 1001 86380 86390 1
516569 99516569 1001 86380 86390 1
516661 99516661 1001 86380 86390 1
517265 99517265 1001 86380 86390 1
517189 99517189 1001 86380 86390 1
517193 99517193 1001 86380 86390 1
517029 99517029 1001 86380 86390 1
516993 99516993 1001 86380 86390 1
516932 99516932 1001 86380 86390 1
517037 99517037 1001 86380 86390 1
516767 99516767 1001 86380 86390 1
516743 99516743 1001 86380 86390 1
516809 99516809 1001 86380 86390 1
516839 99516839 1001 86380 86390 1
516878 99516878 1001 86380 86390 1
518021 99518021 1001 86380 86390 1
517827 99517827 1001 86380 86390 1
517768 99517768 1001 86380 86390 1
517773 99517773 1001 86380 86390 1
517556 99517556 1001 86380 86390 1
517559 99517559 1001 86380 86390 1
517578 99517578 1001 86380 86390 1
518233 99518233 1001 86380 86390 1
518274 99518274 1001 86380 86390 1
518917 99518917 1001 86380 86390 1
518580 99518580 1001 86380 86390 1
518633 99518633 1001 86380 86390 1
518548 99518548 1001 86380 86390 1
518371 99518371 1001 86380 86390 1
518492 99518492 1001 86380 86390 1
518417 99518417 1001 86380 86390 1
519192 99519192 1001 86380 86390 1
519054 99519054 1001 86380 86390 1
519048 99519048 1001 86380 86390 1
519622 99519622 1001 86380 86390 1
519716 99519716 1001 86380 86390 1
519561 99519561 1001 86380 86390 1
519588 99519588 1001 86380 86390 1
519338 99519338 1001 86380 86390 1
519290 99519290 1001 86380 86390 1
519292 99519292 1001 86380 86390 1
520615 99520615 1001 86380 86390 1
520634 99520634 1001 86380 86390 1
520241 99520241 1001 86380 86390 1
520321 99520321 1001 86380 86390 1
520392 99520392 1001 86380 86390 1
520290 99520290 1001 86380 86390 1
520708 99520708 1001 86380 86390 1
521380 99521380 1001 86380 86390 1
521439 99521439 1001 86380 86390 1
521290 99521290 1001 86380 86390 1
521318 99521318 1001 86380 86390 1
521295 99521295 1001 86380 86390 1
521079 99521079 1001 86380 86390 1
521183 99521183 1001 86380 86390 1
521055 99521055 1001 86380 86390 1
521173 99521173 1001 86380 86390 1
521115 99521115 1001 86380 86390 1
521167 99521167 1001 86380 86390 1
520890 99520890 1001 86380 86390 1
520882 99520882 1001 86380 86390 1
521660 99521660 1001 86380 86390 1
521495 99521495 1001 86380 86390 1
521482 99521482 1001 86380 86390 1
522178 99522178 1001 86380 86390 1
522117 99522117 1001 86380 86390 1
522239 99522239 1001 86380 86390 1
521949 99521949 1001 86380 86390 1
521796 99521796 1001 86380 86390 1
521706 99521706 1001 86380 86390 1
521761 99521761 1001 86380 86390 1
522383 99522383 1001 86380 86390 1
522461 99522461 1001 86380 86390 1
522349 99522349 1001 86380 86390 1
522379 99522379 1001 86380 86390 1
523019 99523019 1001 86380 86390 1
523100 99523100 1001 86380 86390 1
522959 99522959 1001 86380 86390 1
523014 99523014 1001 86380 86390 1
522758 99522758 1001 86380 86390 1
522733 99522733 1001 86380 86390 1
522709 99522709 1001 86380 86390 1
522736 99522736 1001 86380 86390 1
522904 99522904 1001 86380 86390 1
522727 99522727 1001 86380 86390 1
522576 99522576 1001 86380 86390 1
522668 99522668 1001 86380 86390 1
522567 99522567 1001 86380 86390 1
522676 99522676 1001 86380 86390 1
522639 99522639 1001 86380 86390 1
523131 99523131 1001 86380 86390 1
523172 99523172 1001 86380 86390 1
523743 99523743 1001 86380 86390 1
523872 99523872 1001 86380 86390 1
523823 99523823 1001 86380 86390 1
523836 99523836 1001 86380 86390 1
523687 99523687 1001 86380 86390 1
523675 99523675 1001 86380 86390 1
523676 99523676 1001 86380 86390 1
523547 99523547 1001 86380 86390 1
523549 99523549 1001 86380 86390 1
523641 99523641 1001 86380 86390 1
523553 99523553 1001 86380 86390 1
523608 99523608 1001 86380 86390 1
523344 99523344 1001 86380 86390 1
523465 99523465 1001 86380 86390 1
524097 99524097 1001 86380 86390 1
523996 99523996 1001 86380 86390 1
524577 99524577 1001 86380 86390 1
524753 99524753 1001 86380 86390 1
524464 99524464 1001 86380 86390 1
524534 99524534 1001 86380 86390 1
524378 99524378 1001 86380 86390 1
524560 99524560 1001 86380 86390 1
524230 99524230 1001 86380 86390 1
524284 99524284 1001 86380 86390 1
524917 99524917 1001 86380 86390 1
525429 99525429 1001 86380 86390 1
525473 99525473 1001 86380 86390 1
525466 99525466 1001 86380 86390 1
525293 99525293 1001 86380 86390 1
525190 99525190 1001 86380 86390 1
525257 99525257 1001 86380 86390 1
525067 99525067 1001 86380 86390 1
525158 99525158 1001 86380 86390 1
525113 99525113 1001 86380 86390 1
525802 99525802 1001 86380 86390 1
525753 99525753 1001 86380 86390 1
525681 99525681 1001 86380 86390 1
525618 99525618 1001 86380 86390 1
525800 99525800 1001 86380 86390 1
526364 99526364 1001 86380 86390 1
526342 99526342 1001 86380 86390 1
526369 99526369 1001 86380 86390 1
526358 99526358 1001 86380 86390 1
526371 99526371 1001 86380 86390 1
526181 99526181 1001 86380 86390 1
526091 99526091 1001 86380 86390 1
526042 99526042 1001 86380 86390 1
526159 99526159 1001 86380 86390 1
525866 99525866 1001 86380 86390 1
526618 99526618 1001 86380 86390 1
526516 99526516 1001 86380 86390 1
527149 99527149 1001 86380 86390 1
527215 99527215 1001 86380 86390 1
527116 99527116 1001 86380 86390 1
527156 99527156 1001 86380 86390 1
527169 99527169 1001 86380 86390 1
527081 99527081 1001 86380 86390 1
527107 99527107 1001 86380 86390 1
526901 99526901 1001 86380 86390 1
526992 99526992 1001 86380 86390 1
526889 99526889 1001 86380 86390 1
527034 99527034 1001 86380 86390 1
526997 99526997 1001 86380 86390 1
527039 99527039 1001 86380 86390 1
527015 99527015 1001 86380 86390 1
526777 99526777 1001 86380 86390 1
526830 99526830 1001 86380 86390 1
526805 99526805 1001 86380 86390 1
526689 99526689 1001 86380 86390 1
526704 99526704 1001 86380 86390 1
527454 99527454 1001 86380 86390 1
527351 99527351 1001 86380 86390 1
527275 99527275 1001 86380 86390 1
527276 99527276 1001 86380 86390 1
527432 99527432 1001 86380 86390 1
527921 99527921 1001 86380 86390 1
527975 99527975 1001 86380 86390 1
527994 99527994 1001 86380 86390 1
527959 99527959 1001 86380 86390 1
527701 99527701 1001 86380 86390 1
527675 99527675 1001 86380 86390 1
527693 99527693 1001 86380 86390 1
527811 99527811 1001 86380 86390 1
527791 99527791 1001 86380 86390 1
528102 99528102 1001 86380 86390 1
528120 99528120 1001 86380 86390 1
528786 99528786 1001 86380 86390 1
528702 99528702 1001 86380 86390 1
528807 99528807 1001 86380 86390 1
528782 99528782 1001 86380 86390 1
528706 99528706 1001 86380 86390 1
528658 99528658 1001 86380 86390 1
528620 99528620 1001 86380 86390 1
528576 99528576 1001 86380 86390 1
528307 99528307 1001 86380 86390 1
528391 99528391 1001 86380 86390 1
528353 99528353 1001 86380 86390 1
528977 99528977 1001 86380 86390 1
528966 99528966 1001 86380 86390 1
529548 99529548 1001 86380 86390 1
529727 99529727 1001 86380 86390 1
529630 99529630 1001 86380 86390 1
529708 99529708 1001 86380 86390 1
529687 99529687 1001 86380 86390 1
529472 99529472 1001 86380 86390 1
529477 99529477 1001 86380 86390 1
529337 99529337 1001 86380 86390 1
529468 99529468 1001 86380 86390 1
529404 99529404 1001 86380 86390 1
529128 99529128 1001 86380 86390 1
529298 99529298 1001 86380 86390 1
529867 99529867 1001 86380 86390 1
529737 99529737 1001 86380 86390 1
529805 99529805 1001 86380 86390 1
529799 99529799 1001 86380 86390 1
529904 99529904 1001 86380 86390 1
530399 99530399 1001 86380 86390 1
530490 99530490 1001 86380 86390 1
530484 99530484 1001 86380 86390 1
530360 99530360 1001 86380 86390 1
530286 99530286 1001 86380 86390 1
530214 99530214 1001 86380 86390 1
530119 99530119 1001 86380 86390 1
530030 99530030 1001 86380 86390 1
529939 99529939 1001 86380 86390 1
531346 99531346 1001 86380 86390 1
531151 99531151 1001 86380 86390 1
531128 99531128 1001 86380 86390 1
530990 99530990 1001 86380 86390 1
530863 99530863 1001 86380 86390 1
530838 99530838 1001 86380 86390 1
530766 99530766 1001 86380 86390 1
531573 99531573 1001 86380 86390 1
531554 99531554 1001 86380 86390 1
532041 99532041 1001 86380 86390 1
532195 99532195 1001 86380 86390 1
531936 99531936 1001 86380 86390 1
531978 99531978 1001 86380 86390 1
531818 99531818 1001 86380 86390 1
531705 99531705 1001 86380 86390 1
531771 99531771 1001 86380 86390 1
531722 99531722 1001 86380 86390 1
532263 99532263 1001 86380 86390 1
532842 99532842 1001 86380 86390 1
532835 99532835 1001 86380 86390 1
532659 99532659 1001 86380 86390 1
532677 99532677 1001 86380 86390 1
532666 99532666 1001 86380 86390 1
532693 99532693 1001 86380 86390 1
532630 99532630 1001 86380 86390 1
532606 99532606 1001 86380 86390 1
533148 99533148 1001 86380 86390 1
533205 99533205 1001 86380 86390 1
533077 99533077 1001 86380 86390 1
533732 99533732 1001 86380 86390 1
533784 99533784 1001 86380 86390 1
533845 99533845 1001 86380 86390 1
533601 99533601 1001 86380 86390 1
533556 99533556 1001 86380 86390 1
533609 99533609 1001 86380 86390 1
533635 99533635 1001 86380 86390 1
533574 99533574 1001 86380 86390 1
533652 99533652 1001 86380 86390 1
533355 99533355 1001 86380 86390 1
533413 99533413 1001 86380 86390 1
533415 99533415 1001 86380 86390 1
534026 99534026 1001 86380 86390 1
534629 99534629 1001 86380 86390 1
534155 99534155 1001 86380 86390 1
534207 99534207 1001 86380 86390 1
534163 99534163 1001 86380 86390 1
534230 99534230 1001 86380 86390 1
534824 99534824 1001 86380 86390 1
534889 99534889 1001 86380 86390 1
534695 99534695 1001 86380 86390 1
534838 99534838 1001 86380 86390 1
534748 99534748 1001 86380 86390 1
534774 99534774 1001 86380 86390 1
535398 99535398 1001 86380 86390 1
535268 99535268 1001 86380 86390 1
535167 99535167 1001 86380 86390 1
535251 99535251 1001 86380 86390 1
535239 99535239 1001 86380 86390 1
534893 99534893 1001 86380 86390 1
535608 99535608 1001 86380 86390 1
536336 99536336 1001 86380 86390 1
536274 99536274 1001 86380 86390 1
536197 99536197 1001 86380 86390 1
536238 99536238 1001 86380 86390 1
536168 99536168 1001 86380 86390 1
536108 99536108 1001 86380 86390 1
536005 99536005 1001 86380 86390 1
536091 99536091 1001 86380 86390 1
535897 99535897 1001 86380 86390 1
535747 99535747 1001 86380 86390 1
535761 99535761 1001 86380 86390 1
535750 99535750 1001 86380 86390 1
535829 99535829 1001 86380 86390 1
535922 99535922 1001 86380 86390 1
536379 99536379 1001 86380 86390 1
536367 99536367 1001 86380 86390 1
536395 99536395 1001 86380 86390 1
536447 99536447 1001 86380 86390 1
536486 99536486 1001 86380 86390 1
536539 99536539 1001 86380 86390 1
537091 99537091 1001 86380 86390 1
536968 99536968 1001 86380 86390 1
536921 99536921 1001 86380 86390 1
536870 99536870 1001 86380 86390 1
536858 99536858 1001 86380 86390 1
536874 99536874 1001 86380 86390 1
536864 99536864 1001 86380 86390 1
536632 99536632 1001 86380 86390 1
536622 99536622 1001 86380 86390 1
536615 99536615 1001 86380 86390 1
537344 99537344 1001 86380 86390 1
537284 99537284 1001 86380 86390 1
537195 99537195 1001 86380 86390 1
537170 99537170 1001 86380 86390 1
537917 99537917 1001 86380 86390 1
537854 99537854 1001 86380 86390 1
537978 99537978 1001 86380 86390 1
537896 99537896 1001 86380 86390 1
537833 99537833 1001 86380 86390 1
537602 99537602 1001 86380 86390 1
537670 99537670 1001 86380 86390 1
537699 99537699 1001 86380 86390 1
537690 99537690 1001 86380 86390 1
537381 99537381 1001 86380 86390 1
537501 99537501 1001 86380 86390 1
537567 99537567 1001 86380 86390 1
537496 99537496 1001 86380 86390 1
538028 99538028 1001 86380 86390 1
538165 99538165 1001 86380 86390 1
538178 99538178 1001 86380 86390 1
538135 99538135 1001 86380 86390 1
538725 99538725 1001 86380 86390 1
538625 99538625 1001 86380 86390 1
538729 99538729 1001 86380 86390 1
538495 99538495 1001 86380 86390 1
538582 99538582 1001 86380 86390 1
538297 99538297 1001 86380 86390 1
538328 99538328 1001 86380 86390 1
538202 99538202 1001 86380 86390 1
538360 99538360 1001 86380 86390 1
539014 99539014 1001 86380 86390 1
538834 99538834 1001 86380 86390 1
538901 99538901 1001 86380 86390 1
539517 99539517 1001 86380 86390 1
539458 99539458 1001 86380 86390 1
539364 99539364 1001 86380 86390 1
539432 99539432 1001 86380 86390 1
539073 99539073 1001 86380 86390 1
539180 99539180 1001 86380 86390 1
539225 99539225 1001 86380 86390 1
539811 99539811 1001 86380 86390 1
539683 99539683 1001 86380 86390 1
539685 99539685 1001 86380 86390 1
539675 99539675 1001 86380 86390 1
540380 99540380 1001 86380 86390 1
540298 99540298 1001 86380 86390 1
540363 99540363 1001 86380 86390 1
540074 99540074 1001 86380 86390 1
540207 99540207 1001 86380 86390 1
539990 99539990 1001 86380 86390 1
539954 99539954 1001 86380 86390 1
539931 99539931 1001 86380 86390 1
540491 99540491 1001 86380 86390 1
540625 99540625 1001 86380 86390 1
540554 99540554 1001 86380 86390 1
541141 99541141 1001 86380 86390 1
541213 99541213 1001 86380 86390 1
540752 99540752 1001 86380 86390 1
540817 99540817 1001 86380 86390 1
540740 99540740 1001 86380 86390 1
540849 99540849 1001 86380 86390 1
540787 99540787 1001 86380 86390 1
542068 99542068 1001 86380 86390 1
542047 99542047 1001 86380 86390 1
542075 99542075 1001 86380 86390 1
541710 99541710 1001 86380 86390 1
541750 99541750 1001 86380 86390 1
541805 99541805 1001 86380 86390 1
541754 99541754 1001 86380 86390 1
542250 99542250 1001 86380 86390 1
542765 99542765 1001 86380 86390 1
542945 99542945 1001 86380 86390 1
542901 99542901 1001 86380 86390 1
542692 99542692 1001 86380 86390 1
542722 99542722 1001 86380 86390 1
542542 99542542 1001 86380 86390 1
542506 99542506 1001 86380 86390 1
542496 99542496 1001 86380 86390 1
542526 99542526 1001 86380 86390 1
542527 99542527 1001 86380 86390 1
543137 99543137 1001 86380 86390 1
543100 99543100 1001 86380 86390 1
543067 99543067 1001 86380 86390 1
543097 99543097 1001 86380 86390 1
543683 99543683 1001 86380 86390 1
543632 99543632 1001 86380 86390 1
543570 99543570 1001 86380 86390 1
543642 99543642 1001 86380 86390 1
543465 99543465 1001 86380 86390 1
543363 99543363 1001 86380 86390 1
543495 99543495 1001 86380 86390 1
543459 99543459 1001 86380 86390 1
543257 99543257 1001 86380 86390 1
543300 99543300 1001 86380 86390 1
543357 99543357 1001 86380 86390 1
543785 99543785 1001 86380 86390 1
543855 99543855 1001 86380 86390 1
543894 99543894 1001 86380 86390 1
543936 99543936 1001 86380 86390 1
544565 99544565 1001 86380 86390 1
544528 99544528 1001 86380 86390 1
544555 99544555 1001 86380 86390 1
544201 99544201 1001 86380 86390 1
544216 99544216 1001 86380 86390 1
544375 99544375 1001 86380 86390 1
544210 99544210 1001 86380 86390 1
544145 99544145 1001 86380 86390 1
544082 99544082 1001 86380 86390 1
544150 99544150 1001 86380 86390 1
544075 99544075 1001 86380 86390 1
544129 99544129 1001 86380 86390 1
544685 99544685 1001 86380 86390 1
410014 374 1001 31320 31737 1
403819 707 1001 74400 81117 1
400105 99400105 1001 86380 86390 1
400234 99400234 1001 86380 86390 1
400230 99400230 1001 86380 86390 1
400389 99400389 1001 86380 86390 1
400390 99400390 1001 86380 86390 1
400406 99400406 1001 86380 86390 1
400414 99400414 1001 86380 86390 1
400394 99400394 1001 86380 86390 1
400645 99400645 1001 86380 86390 1
400787 99400787 1001 86380 86390 1
400911 99400911 1001 86380 86390 1
400936 99400936 1001 86380 86390 1
401012 99401012 1001 86380 86390 1
401093 99401093 1001 86380 86390 1
401189 99401189 1001 86380 86390 1
401790 99401790 1001 86380 86390 1
402075 99402075 1001 86380 86390 1
402336 99402336 1001 86380 86390 1
402347 99402347 1001 86380 86390 1
402424 99402424 1001 86380 86390 1
402596 99402596 1001 86380 86390 1
402982 99402982 1001 86380 86390 1
403048 99403048 1001 86380 86390 1
403034 99403034 1001 86380 86390 1
403170 99403170 1001 86380 86390 1
403171 99403171 1001 86380 86390 1
403431 99403431 1001 86380 86390 1
403377 99403377 1001 86380 86390 1
403479 99403479 1001 86380 86390 1
403475 99403475 1001 86380 86390 1
403453 99403453 1001 86380 86390 1
403832 99403832 1001 86380 86390 1
404379 99404379 1001 86380 86390 1
404421 99404421 1001 86380 86390 1
404572 99404572 1001 86380 86390 1
404653 99404653 1001 86380 86390 1
404706 99404706 1001 86380 86390 1
404858 99404858 1001 86380 86390 1
404861 99404861 1001 86380 86390 1
405107 99405107 1001 86380 86390 1
405206 99405206 1001 86380 86390 1
405297 99405297 1001 86380 86390 1
405600 99405600 1001 86380 86390 1
405612 99405612 1001 86380 86390 1
405837 99405837 1001 86380 86390 1
405853 99405853 1001 86380 86390 1
406073 99406073 1001 86380 86390 1
406122 99406122 1001 86380 86390 1
406177 99406177 1001 86380 86390 1
406249 99406249 1001 86380 86390 1
406213 99406213 1001 86380 86390 1
406322 99406322 1001 86380 86390 1
406343 99406343 1001 86380 86390 1
406499 99406499 1001 86380 86390 1
406905 99406905 1001 86380 86390 1
407002 99407002 1001 86380 86390 1
406980 99406980 1001 86380 86390 1
407224 99407224 1001 86380 86390 1
407264 99407264 1001 86380 86390 1
407486 99407486 1001 86380 86390 1
407616 99407616 1001 86380 86390 1
407760 99407760 1001 86380 86390 1
407783 99407783 1001 86380 86390 1
407800 99407800 1001 86380 86390 1
408000 99408000 1001 86380 86390 1
408135 99408135 1001 86380 86390 1
408321 99408321 1001 86380 86390 1
408441 99408441 1001 86380 86390 1
408681 99408681 1001 86380 86390 1
408687 99408687 1001 86380 86390 1
408803 99408803 1001 86380 86390 1
408964 99408964 1001 86380 86390 1
409039 99409039 1001 86380 86390 1
409138 99409138 1001 86380 86390 1
409251 99409251 1001 86380 86390 1
409318 99409318 1001 86380 86390 1
409425 99409425 1001 86380 86390 1
409658 99409658 1001 86380 86390 1
409696 99409696 1001 86380 86390 1
410051 99410051 1001 86380 86390 1
410014 99410014 1001 86380 86390 1
410127 99410127 1001 86380 86390 1
410198 99410198 1001 86380 86390 1
410515 99410515 1001 86380 86390 1
410874 99410874 1001 86380 86390 1
410960 99410960 1001 86380 86390 1
410974 99410974 1001 86380 86390 1
411234 99411234 1001 86380 86390 1
411504 99411504 1001 86380 86390 1
411649 99411649 1001 86380 86390 1
411853 99411853 1001 86380 86390 1
412230 99412230 1001 86380 86390 1
412206 99412206 1001 86380 86390 1
412236 99412236 1001 86380 86390 1
412339 99412339 1001 86380 86390 1
412300 99412300 1001 86380 86390 1
413485 99413485 1001 86380 86390 1
413538 99413538 1001 86380 86390 1
413186 99413186 1001 86380 86390 1
412640 99412640 1001 86380 86390 1
412657 99412657 1001 86380 86390 1
412491 99412491 1001 86380 86390 1
413814 99413814 1001 86380 86390 1
415038 99415038 1001 86380 86390 1
415129 99415129 1001 86380 86390 1
414943 99414943 1001 86380 86390 1
415020 99415020 1001 86380 86390 1
414801 99414801 1001 86380 86390 1
414595 99414595 1001 86380 86390 1
414317 99414317 1001 86380 86390 1
414408 99414408 1001 86380 86390 1
414171 99414171 1001 86380 86390 1
414173 99414173 1001 86380 86390 1
415422 99415422 1001 86380 86390 1
415389 99415389 1001 86380 86390 1
415533 99415533 1001 86380 86390 1
415656 99415656 1001 86380 86390 1
415410 99415410 1001 86380 86390 1
416825 99416825 1001 86380 86390 1
416269 99416269 1001 86380 86390 1
416489 99416489 1001 86380 86390 1
416008 99416008 1001 86380 86390 1
415815 99415815 1001 86380 86390 1
415819 99415819 1001 86380 86390 1
416135 99416135 1001 86380 86390 1
417353 99417353 1001 86380 86390 1
417317 99417317 1001 86380 86390 1
417181 99417181 1001 86380 86390 1
417391 99417391 1001 86380 86390 1
417251 99417251 1001 86380 86390 1
417158 99417158 1001 86380 86390 1
417519 99417519 1001 86380 86390 1
418528 99418528 1001 86380 86390 1
418620 99418620 1001 86380 86390 1
418600 99418600 1001 86380 86390 1
418772 99418772 1001 86380 86390 1
418060 99418060 1001 86380 86390 1
418002 99418002 1001 86380 86390 1
417835 99417835 1001 86380 86390 1
417907 99417907 1001 86380 86390 1
419055 99419055 1001 86380 86390 1
419110 99419110 1001 86380 86390 1
419201 99419201 1001 86380 86390 1
420277 99420277 1001 86380 86390 1
420077 99420077 1001 86380 86390 1
420083 99420083 1001 86380 86390 1
420106 99420106 1001 86380 86390 1
420089 99420089 1001 86380 86390 1
420212 99420212 1001 86380 86390 1
419923 99419923 1001 86380 86390 1
419792 99419792 1001 86380 86390 1
420053 99420053 1001 86380 86390 1
419454 99419454 1001 86380 86390 1
419370 99419370 1001 86380 86390 1
419444 99419444 1001 86380 86390 1
422033 99422033 1001 86380 86390 1
421730 99421730 1001 86380 86390 1
421316 99421316 1001 86380 86390 1
421455 99421455 1001 86380 86390 1
421440 99421440 1001 86380 86390 1
421519 99421519 1001 86380 86390 1
421466 99421466 1001 86380 86390 1
421685 99421685 1001 86380 86390 1
421065 99421065 1001 86380 86390 1
420985 99420985 1001 86380 86390 1
422384 99422384 1001 86380 86390 1
422459 99422459 1001 86380 86390 1
422203 99422203 1001 86380 86390 1
422394 99422394 1001 86380 86390 1
422156 99422156 1001 86380 86390 1
423389 99423389 1001 86380 86390 1
422966 99422966 1001 86380 86390 1
422697 99422697 1001 86380 86390 1
422561 99422561 1001 86380 86390 1
422568 99422568 1001 86380 86390 1
422571 99422571 1001 86380 86390 1
423919 99423919 1001 86380 86390 1
423954 99423954 1001 86380 86390 1
424034 99424034 1001 86380 86390 1
425078 99425078 1001 86380 86390 1
424865 99424865 1001 86380 86390 1
424691 99424691 1001 86380 86390 1
424591 99424591 1001 86380 86390 1
424278 99424278 1001 86380 86390 1
424583 99424583 1001 86380 86390 1
424290 99424290 1001 86380 86390 1
425709 99425709 1001 86380 86390 1
425741 99425741 1001 86380 86390 1
425633 99425633 1001 86380 86390 1
425573 99425573 1001 86380 86390 1
426951 99426951 1001 86380 86390 1
427068 99427068 1001 86380 86390 1
426344 99426344 1001 86380 86390 1
426394 99426394 1001 86380 86390 1
426325 99426325 1001 86380 86390 1
426622 99426622 1001 86380 86390 1
426596 99426596 1001 86380 86390 1
426646 99426646 1001 86380 86390 1
426670 99426670 1001 86380 86390 1
426465 99426465 1001 86380 86390 1
426292 99426292 1001 86380 86390 1
426243 99426243 1001 86380 86390 1
425842 99425842 1001 86380 86390 1
426053 99426053 1001 86380 86390 1
426209 99426209 1001 86380 86390 1
427416 99427416 1001 86380 86390 1
428616 99428616 1001 86380 86390 1
428242 99428242 1001 86380 86390 1
427820 99427820 1001 86380 86390 1
427696 99427696 1001 86380 86390 1
427574 99427574 1001 86380 86390 1
429071 99429071 1001 86380 86390 1
429012 99429012 1001 86380 86390 1
428905 99428905 1001 86380 86390 1
430021 99430021 1001 86380 86390 1
430106 99430106 1001 86380 86390 1
430035 99430035 1001 86380 86390 1
430349 99430349 1001 86380 86390 1
430131 99430131 1001 86380 86390 1
430366 99430366 1001 86380 86390 1
430093 99430093 1001 86380 86390 1
429656 99429656 1001 86380 86390 1
429792 99429792 1001 86380 86390 1
429554 99429554 1001 86380 86390 1
430425 99430425 1001 86380 86390 1
430745 99430745 1001 86380 86390 1
430806 99430806 1001 86380 86390 1
431912 99431912 1001 86380 86390 1
431717 99431717 1001 86380 86390 1
431900 99431900 1001 86380 86390 1
431503 99431503 1001 86380 86390 1
431386 99431386 1001 86380 86390 1
431601 99431601 1001 86380 86390 1
430920 99430920 1001 86380 86390 1
431024 99431024 1001 86380 86390 1
432455 99432455 1001 86380 86390 1
432290 99432290 1001 86380 86390 1
432328 99432328 1001 86380 86390 1
432187 99432187 1001 86380 86390 1
432283 99432283 1001 86380 86390 1
432476 99432476 1001 86380 86390 1
433466 99433466 1001 86380 86390 1
433618 99433618 1001 86380 86390 1
433489 99433489 1001 86380 86390 1
433712 99433712 1001 86380 86390 1
433003 99433003 1001 86380 86390 1
433009 99433009 1001 86380 86390 1
433233 99433233 1001 86380 86390 1
433285 99433285 1001 86380 86390 1
432673 99432673 1001 86380 86390 1
432586 99432586 1001 86380 86390 1
432678 99432678 1001 86380 86390 1
432686 99432686 1001 86380 86390 1
432763 99432763 1001 86380 86390 1
432873 99432873 1001 86380 86390 1
433941 99433941 1001 86380 86390 1
433812 99433812 1001 86380 86390 1
434019 99434019 1001 86380 86390 1
434127 99434127 1001 86380 86390 1
434057 99434057 1001 86380 86390 1
435054 99435054 1001 86380 86390 1
435107 99435107 1001 86380 86390 1
435042 99435042 1001 86380 86390 1
435385 99435385 1001 86380 86390 1
435274 99435274 1001 86380 86390 1
434738 99434738 1001 86380 86390 1
434663 99434663 1001 86380 86390 1
434928 99434928 1001 86380 86390 1
434172 99434172 1001 86380 86390 1
434162 99434162 1001 86380 86390 1
435454 99435454 1001 86380 86390 1
435882 99435882 1001 86380 86390 1
435506 99435506 1001 86380 86390 1
435783 99435783 1001 86380 86390 1
436893 99436893 1001 86380 86390 1
437034 99437034 1001 86380 86390 1
436508 99436508 1001 86380 86390 1
436379 99436379 1001 86380 86390 1
436267 99436267 1001 86380 86390 1
435912 99435912 1001 86380 86390 1
436228 99436228 1001 86380 86390 1
436261 99436261 1001 86380 86390 1
437319 99437319 1001 86380 86390 1
437181 99437181 1001 86380 86390 1
300562 99300562 1001 86380 86390 1
300656 99300656 1001 86380 86390 1
300633 99300633 1001 86380 86390 1
300447 99300447 1001 86380 86390 1
300460 99300460 1001 86380 86390 1
300373 99300373 1001 86380 86390 1
300134 99300134 1001 86380 86390 1
300225 99300225 1001 86380 86390 1
300304 99300304 1001 86380 86390 1
300208 99300208 1001 86380 86390 1
300739 99300739 1001 86380 86390 1
300896 99300896 1001 86380 86390 1
300832 99300832 1001 86380 86390 1
301545 99301545 1001 86380 86390 1
301182 99301182 1001 86380 86390 1
301185 99301185 1001 86380 86390 1
301304 99301304 1001 86380 86390 1
301308 99301308 1001 86380 86390 1
301003 99301003 1001 86380 86390 1
301045 99301045 1001 86380 86390 1
301136 99301136 1001 86380 86390 1
301049 99301049 1001 86380 86390 1
301746 99301746 1001 86380 86390 1
301670 99301670 1001 86380 86390 1
301575 99301575 1001 86380 86390 1
302185 99302185 1001 86380 86390 1
302302 99302302 1001 86380 86390 1
302113 99302113 1001 86380 86390 1
302063 99302063 1001 86380 86390 1
302170 99302170 1001 86380 86390 1
302145 99302145 1001 86380 86390 1
302508 99302508 1001 86380 86390 1
302470 99302470 1001 86380 86390 1
302472 99302472 1001 86380 86390 1
302524 99302524 1001 86380 86390 1
302504 99302504 1001 86380 86390 1
303196 99303196 1001 86380 86390 1
302981 99302981 1001 86380 86390 1
302801 99302801 1001 86380 86390 1
302923 99302923 1001 86380 86390 1
302697 99302697 1001 86380 86390 1
302751 99302751 1001 86380 86390 1
303334 99303334 1001 86380 86390 1
303311 99303311 1001 86380 86390 1
303352 99303352 1001 86380 86390 1
303302 99303302 1001 86380 86390 1
303408 99303408 1001 86380 86390 1
303228 99303228 1001 86380 86390 1
303905 99303905 1001 86380 86390 1
303841 99303841 1001 86380 86390 1
304002 99304002 1001 86380 86390 1
303834 99303834 1001 86380 86390 1
303859 99303859 1001 86380 86390 1
303634 99303634 1001 86380 86390 1
303778 99303778 1001 86380 86390 1
303754 99303754 1001 86380 86390 1
303572 99303572 1001 86380 86390 1
303457 99303457 1001 86380 86390 1
303593 99303593 1001 86380 86390 1
304129 99304129 1001 86380 86390 1
304039 99304039 1001 86380 86390 1
304185 99304185 1001 86380 86390 1
304799 99304799 1001 86380 86390 1
304778 99304778 1001 86380 86390 1
304529 99304529 1001 86380 86390 1
304569 99304569 1001 86380 86390 1
304495 99304495 1001 86380 86390 1
304349 99304349 1001 86380 86390 1
304367 99304367 1001 86380 86390 1
305001 99305001 1001 86380 86390 1
305015 99305015 1001 86380 86390 1
304861 99304861 1001 86380 86390 1
304992 99304992 1001 86380 86390 1
304915 99304915 1001 86380 86390 1
305019 99305019 1001 86380 86390 1
304968 99304968 1001 86380 86390 1
305061 99305061 1001 86380 86390 1
304932 99304932 1001 86380 86390 1
305484 99305484 1001 86380 86390 1
305613 99305613 1001 86380 86390 1
305641 99305641 1001 86380 86390 1
305669 99305669 1001 86380 86390 1
305618 99305618 1001 86380 86390 1
305644 99305644 1001 86380 86390 1
305593 99305593 1001 86380 86390 1
305402 99305402 1001 86380 86390 1
305079 99305079 1001 86380 86390 1
305170 99305170 1001 86380 86390 1
305190 99305190 1001 86380 86390 1
305101 99305101 1001 86380 86390 1
305230 99305230 1001 86380 86390 1
500037 99500037 1001 86380 86390 1
500810 99500810 1001 86380 86390 1
500687 99500687 1001 86380 86390 1
500787 99500787 1001 86380 86390 1
500800 99500800 1001 86380 86390 1
500749 99500749 1001 86380 86390 1
500403 99500403 1001 86380 86390 1
500417 99500417 1001 86380 86390 1
500482 99500482 1001 86380 86390 1
500460 99500460 1001 86380 86390 1
500500 99500500 1001 86380 86390 1
500475 99500475 1001 86380 86390 1
500502 99500502 1001 86380 86390 1
500490 99500490 1001 86380 86390 1
500297 99500297 1001 86380 86390 1
500357 99500357 1001 86380 86390 1
500398 99500398 1001 86380 86390 1
500990 99500990 1001 86380 86390 1
500978 99500978 1001 86380 86390 1
501514 99501514 1001 86380 86390 1
501445 99501445 1001 86380 86390 1
501330 99501330 1001 86380 86390 1
501228 99501228 1001 86380 86390 1
501336 99501336 1001 86380 86390 1
501189 99501189 1001 86380 86390 1
501179 99501179 1001 86380 86390 1
501104 99501104 1001 86380 86390 1
501144 99501144 1001 86380 86390 1
501068 99501068 1001 86380 86390 1
501095 99501095 1001 86380 86390 1
501160 99501160 1001 86380 86390 1
501662 99501662 1001 86380 86390 1
501783 99501783 1001 86380 86390 1
501643 99501643 1001 86380 86390 1
501774 99501774 1001 86380 86390 1
501659 99501659 1001 86380 86390 1
501764 99501764 1001 86380 86390 1
502157 99502157 1001 86380 86390 1
502239 99502239 1001 86380 86390 1
502136 99502136 1001 86380 86390 1
502194 99502194 1001 86380 86390 1
501909 99501909 1001 86380 86390 1
502039 99502039 1001 86380 86390 1
501949 99501949 1001 86380 86390 1
502016 99502016 1001 86380 86390 1
502004 99502004 1001 86380 86390 1
501966 99501966 1001 86380 86390 1
502005 99502005 1001 86380 86390 1
502554 99502554 1001 86380 86390 1
502636 99502636 1001 86380 86390 1
502598 99502598 1001 86380 86390 1
503242 99503242 1001 86380 86390 1
503259 99503259 1001 86380 86390 1
503096 99503096 1001 86380 86390 1
503056 99503056 1001 86380 86390 1
502730 99502730 1001 86380 86390 1
502782 99502782 1001 86380 86390 1
502837 99502837 1001 86380 86390 1
503444 99503444 1001 86380 86390 1
503458 99503458 1001 86380 86390 1
503464 99503464 1001 86380 86390 1
503389 99503389 1001 86380 86390 1
503455 99503455 1001 86380 86390 1
503927 99503927 1001 86380 86390 1
503997 99503997 1001 86380 86390 1
503935 99503935 1001 86380 86390 1
503798 99503798 1001 86380 86390 1
503816 99503816 1001 86380 86390 1
503830 99503830 1001 86380 86390 1
503537 99503537 1001 86380 86390 1
503702 99503702 1001 86380 86390 1
503520 99503520 1001 86380 86390 1
504240 99504240 1001 86380 86390 1
504231 99504231 1001 86380 86390 1
504790 99504790 1001 86380 86390 1
504883 99504883 1001 86380 86390 1
504783 99504783 1001 86380 86390 1
504929 99504929 1001 86380 86390 1
504875 99504875 1001 86380 86390 1
504760 99504760 1001 86380 86390 1
504702 99504702 1001 86380 86390 1
504628 99504628 1001 86380 86390 1
504579 99504579 1001 86380 86390 1
504555 99504555 1001 86380 86390 1
504362 99504362 1001 86380 86390 1
504418 99504418 1001 86380 86390 1
504382 99504382 1001 86380 86390 1
504500 99504500 1001 86380 86390 1
504332 99504332 1001 86380 86390 1
504438 99504438 1001 86380 86390 1
504426 99504426 1001 86380 86390 1
505053 99505053 1001 86380 86390 1
505016 99505016 1001 86380 86390 1
505667 99505667 1001 86380 86390 1
505713 99505713 1001 86380 86390 1
505663 99505663 1001 86380 86390 1
505589 99505589 1001 86380 86390 1
505413 99505413 1001 86380 86390 1
505465 99505465 1001 86380 86390 1
505453 99505453 1001 86380 86390 1
505518 99505518 1001 86380 86390 1
505493 99505493 1001 86380 86390 1
505470 99505470 1001 86380 86390 1
505498 99505498 1001 86380 86390 1
505289 99505289 1001 86380 86390 1
505781 99505781 1001 86380 86390 1
505901 99505901 1001 86380 86390 1
505889 99505889 1001 86380 86390 1
505967 99505967 1001 86380 86390 1
506576 99506576 1001 86380 86390 1
506365 99506365 1001 86380 86390 1
506378 99506378 1001 86380 86390 1
506372 99506372 1001 86380 86390 1
506135 99506135 1001 86380 86390 1
506099 99506099 1001 86380 86390 1
506065 99506065 1001 86380 86390 1
506143 99506143 1001 86380 86390 1
506672 99506672 1001 86380 86390 1
506740 99506740 1001 86380 86390 1
507256 99507256 1001 86380 86390 1
507283 99507283 1001 86380 86390 1
507224 99507224 1001 86380 86390 1
507304 99507304 1001 86380 86390 1
507128 99507128 1001 86380 86390 1
507077 99507077 1001 86380 86390 1
507180 99507180 1001 86380 86390 1
507012 99507012 1001 86380 86390 1
507079 99507079 1001 86380 86390 1
507096 99507096 1001 86380 86390 1
507123 99507123 1001 86380 86390 1
507149 99507149 1001 86380 86390 1
506921 99506921 1001 86380 86390 1
506976 99506976 1001 86380 86390 1
506966 99506966 1001 86380 86390 1
506850 99506850 1001 86380 86390 1
507614 99507614 1001 86380 86390 1
507490 99507490 1001 86380 86390 1
507623 99507623 1001 86380 86390 1
508058 99508058 1001 86380 86390 1
508166 99508166 1001 86380 86390 1
508079 99508079 1001 86380 86390 1
508106 99508106 1001 86380 86390 1
507913 99507913 1001 86380 86390 1
507954 99507954 1001 86380 86390 1
507919 99507919 1001 86380 86390 1
507933 99507933 1001 86380 86390 1
507692 99507692 1001 86380 86390 1
507709 99507709 1001 86380 86390 1
507781 99507781 1001 86380 86390 1
508380 99508380 1001 86380 86390 1
508290 99508290 1001 86380 86390 1
508291 99508291 1001 86380 86390 1
508318 99508318 1001 86380 86390 1
508373 99508373 1001 86380 86390 1
508960 99508960 1001 86380 86390 1
508961 99508961 1001 86380 86390 1
508708 99508708 1001 86380 86390 1
508813 99508813 1001 86380 86390 1
508751 99508751 1001 86380 86390 1
508492 99508492 1001 86380 86390 1
508610 99508610 1001 86380 86390 1
508645 99508645 1001 86380 86390 1
509279 99509279 1001 86380 86390 1
509218 99509218 1001 86380 86390 1
509232 99509232 1001 86380 86390 1
509246 99509246 1001 86380 86390 1
509812 99509812 1001 86380 86390 1
509756 99509756 1001 86380 86390 1
509732 99509732 1001 86380 86390 1
509621 99509621 1001 86380 86390 1
509497 99509497 1001 86380 86390 1
509450 99509450 1001 86380 86390 1
509454 99509454 1001 86380 86390 1
509443 99509443 1001 86380 86390 1
509456 99509456 1001 86380 86390 1
510016 99510016 1001 86380 86390 1
509992 99509992 1001 86380 86390 1
510680 99510680 1001 86380 86390 1
510433 99510433 1001 86380 86390 1
510421 99510421 1001 86380 86390 1
510424 99510424 1001 86380 86390 1
510235 99510235 1001 86380 86390 1
510123 99510123 1001 86380 86390 1
510163 99510163 1001 86380 86390 1
510129 99510129 1001 86380 86390 1
510833 99510833 1001 86380 86390 1
510924 99510924 1001 86380 86390 1
510743 99510743 1001 86380 86390 1
511388 99511388 1001 86380 86390 1
511364 99511364 1001 86380 86390 1
511355 99511355 1001 86380 86390 1
511542 99511542 1001 86380 86390 1
511462 99511462 1001 86380 86390 1
511262 99511262 1001 86380 86390 1
511200 99511200 1001 86380 86390 1
511306 99511306 1001 86380 86390 1
511108 99511108 1001 86380 86390 1
510944 99510944 1001 86380 86390 1
511602 99511602 1001 86380 86390 1
511694 99511694 1001 86380 86390 1
511554 99511554 1001 86380 86390 1
511723 99511723 1001 86380 86390 1
511568 99511568 1001 86380 86390 1
512349 99512349 1001 86380 86390 1
512297 99512297 1001 86380 86390 1
512371 99512371 1001 86380 86390 1
512374 99512374 1001 86380 86390 1
512077 99512077 1001 86380 86390 1
511760 99511760 1001 86380 86390 1
511896 99511896 1001 86380 86390 1
511781 99511781 1001 86380 86390 1
512566 99512566 1001 86380 86390 1
512491 99512491 1001 86380 86390 1
513129 99513129 1001 86380 86390 1
513109 99513109 1001 86380 86390 1
513184 99513184 1001 86380 86390 1
513162 99513162 1001 86380 86390 1
512858 99512858 1001 86380 86390 1
512887 99512887 1001 86380 86390 1
512966 99512966 1001 86380 86390 1
512697 99512697 1001 86380 86390 1
512787 99512787 1001 86380 86390 1
513267 99513267 1001 86380 86390 1
513410 99513410 1001 86380 86390 1
513406 99513406 1001 86380 86390 1
513829 99513829 1001 86380 86390 1
513870 99513870 1001 86380 86390 1
513861 99513861 1001 86380 86390 1
513979 99513979 1001 86380 86390 1
513876 99513876 1001 86380 86390 1
513675 99513675 1001 86380 86390 1
513794 99513794 1001 86380 86390 1
513772 99513772 1001 86380 86390 1
513475 99513475 1001 86380 86390 1
513543 99513543 1001 86380 86390 1
513559 99513559 1001 86380 86390 1
513446 99513446 1001 86380 86390 1
513498 99513498 1001 86380 86390 1
514093 99514093 1001 86380 86390 1
514042 99514042 1001 86380 86390 1
513827 99513827 1001 86380 86390 1
514136 99514136 1001 86380 86390 1
514151 99514151 1001 86380 86390 1
514038 99514038 1001 86380 86390 1
514092 99514092 1001 86380 86390 1
514105 99514105 1001 86380 86390 1
514118 99514118 1001 86380 86390 1
514183 99514183 1001 86380 86390 1
514704 99514704 1001 86380 86390 1
514857 99514857 1001 86380 86390 1
514822 99514822 1001 86380 86390 1
514809 99514809 1001 86380 86390 1
514604 99514604 1001 86380 86390 1
514488 99514488 1001 86380 86390 1
514619 99514619 1001 86380 86390 1
514530 99514530 1001 86380 86390 1
514506 99514506 1001 86380 86390 1
514559 99514559 1001 86380 86390 1
514508 99514508 1001 86380 86390 1
514288 99514288 1001 86380 86390 1
514302 99514302 1001 86380 86390 1
514304 99514304 1001 86380 86390 1
514339 99514339 1001 86380 86390 1
514882 99514882 1001 86380 86390 1
514900 99514900 1001 86380 86390 1
515017 99515017 1001 86380 86390 1
514969 99514969 1001 86380 86390 1
515652 99515652 1001 86380 86390 1
515522 99515522 1001 86380 86390 1
515575 99515575 1001 86380 86390 1
515668 99515668 1001 86380 86390 1
515576 99515576 1001 86380 86390 1
515400 99515400 1001 86380 86390 1
515476 99515476 1001 86380 86390 1
515836 99515836 1001 86380 86390 1
515865 99515865 1001 86380 86390 1
515856 99515856 1001 86380 86390 1
515857 99515857 1001 86380 86390 1
516497 99516497 1001 86380 86390 1
516255 99516255 1001 86380 86390 1
516235 99516235 1001 86380 86390 1
516045 99516045 1001 86380 86390 1
516047 99516047 1001 86380 86390 1
515892 99515892 1001 86380 86390 1
516514 99516514 1001 86380 86390 1
516657 99516657 1001 86380 86390 1
517314 99517314 1001 86380 86390 1
517294 99517294 1001 86380 86390 1
517004 99517004 1001 86380 86390 1
517039 99517039 1001 86380 86390 1
516896 99516896 1001 86380 86390 1
516784 99516784 1001 86380 86390 1
516850 99516850 1001 86380 86390 1
516722 99516722 1001 86380 86390 1
516882 99516882 1001 86380 86390 1
517423 99517423 1001 86380 86390 1
517403 99517403 1001 86380 86390 1
517368 99517368 1001 86380 86390 1
518008 99518008 1001 86380 86390 1
518129 99518129 1001 86380 86390 1
518137 99518137 1001 86380 86390 1
518012 99518012 1001 86380 86390 1
518119 99518119 1001 86380 86390 1
518058 99518058 1001 86380 86390 1
517884 99517884 1001 86380 86390 1
517808 99517808 1001 86380 86390 1
517860 99517860 1001 86380 86390 1
517873 99517873 1001 86380 86390 1
517548 99517548 1001 86380 86390 1
518182 99518182 1001 86380 86390 1
518197 99518197 1001 86380 86390 1
518844 99518844 1001 86380 86390 1
518883 99518883 1001 86380 86390 1
518656 99518656 1001 86380 86390 1
518708 99518708 1001 86380 86390 1
518583 99518583 1001 86380 86390 1
518471 99518471 1001 86380 86390 1
518487 99518487 1001 86380 86390 1
518389 99518389 1001 86380 86390 1
518532 99518532 1001 86380 86390 1
519650 99519650 1001 86380 86390 1
519693 99519693 1001 86380 86390 1
519656 99519656 1001 86380 86390 1
519430 99519430 1001 86380 86390 1
519486 99519486 1001 86380 86390 1
519578 99519578 1001 86380 86390 1
519605 99519605 1001 86380 86390 1
519503 99519503 1001 86380 86390 1
519543 99519543 1001 86380 86390 1
519208 99519208 1001 86380 86390 1
519329 99519329 1001 86380 86390 1
519384 99519384 1001 86380 86390 1
519386 99519386 1001 86380 86390 1
519889 99519889 1001 86380 86390 1
520012 99520012 1001 86380 86390 1
519845 99519845 1001 86380 86390 1
519899 99519899 1001 86380 86390 1
519965 99519965 1001 86380 86390 1
520288 99520288 1001 86380 86390 1
520379 99520379 1001 86380 86390 1
520265 99520265 1001 86380 86390 1
520421 99520421 1001 86380 86390 1
520058 99520058 1001 86380 86390 1
520097 99520097 1001 86380 86390 1
520176 99520176 1001 86380 86390 1
520152 99520152 1001 86380 86390 1
520023 99520023 1001 86380 86390 1
520067 99520067 1001 86380 86390 1
520108 99520108 1001 86380 86390 1
520796 99520796 1001 86380 86390 1
521366 99521366 1001 86380 86390 1
521293 99521293 1001 86380 86390 1
521336 99521336 1001 86380 86390 1
521427 99521427 1001 86380 86390 1
521134 99521134 1001 86380 86390 1
520983 99520983 1001 86380 86390 1
520853 99520853 1001 86380 86390 1
520997 99520997 1001 86380 86390 1
520896 99520896 1001 86380 86390 1
521039 99521039 1001 86380 86390 1
521602 99521602 1001 86380 86390 1
522040 99522040 1001 86380 86390 1
521898 99521898 1001 86380 86390 1
521990 99521990 1001 86380 86390 1
522057 99522057 1001 86380 86390 1
521674 99521674 1001 86380 86390 1
521767 99521767 1001 86380 86390 1
522486 99522486 1001 86380 86390 1
522322 99522322 1001 86380 86390 1
522479 99522479 1001 86380 86390 1
523094 99523094 1001 86380 86390 1
522813 99522813 1001 86380 86390 1
522844 99522844 1001 86380 86390 1
522615 99522615 1001 86380 86390 1
522511 99522511 1001 86380 86390 1
522551 99522551 1001 86380 86390 1
522606 99522606 1001 86380 86390 1
522505 99522505 1001 86380 86390 1
522688 99522688 1001 86380 86390 1
522690 99522690 1001 86380 86390 1
523180 99523180 1001 86380 86390 1
523285 99523285 1001 86380 86390 1
523247 99523247 1001 86380 86390 1
523196 99523196 1001 86380 86390 1
523216 99523216 1001 86380 86390 1
523282 99523282 1001 86380 86390 1
523308 99523308 1001 86380 86390 1
523790 99523790 1001 86380 86390 1
523944 99523944 1001 86380 86390 1
523755 99523755 1001 86380 86390 1
523783 99523783 1001 86380 86390 1
523683 99523683 1001 86380 86390 1
523389 99523389 1001 86380 86390 1
523467 99523467 1001 86380 86390 1
523417 99523417 1001 86380 86390 1
523464 99523464 1001 86380 86390 1
524137 99524137 1001 86380 86390 1
523970 99523970 1001 86380 86390 1
524130 99524130 1001 86380 86390 1
524132 99524132 1001 86380 86390 1
523952 99523952 1001 86380 86390 1
524687 99524687 1001 86380 86390 1
524416 99524416 1001 86380 86390 1
524311 99524311 1001 86380 86390 1
524262 99524262 1001 86380 86390 1
524566 99524566 1001 86380 86390 1
524824 99524824 1001 86380 86390 1
524878 99524878 1001 86380 86390 1
524974 99524974 1001 86380 86390 1
525455 99525455 1001 86380 86390 1
525562 99525562 1001 86380 86390 1
525437 99525437 1001 86380 86390 1
525318 99525318 1001 86380 86390 1
525384 99525384 1001 86380 86390 1
525308 99525308 1001 86380 86390 1
525386 99525386 1001 86380 86390 1
525270 99525270 1001 86380 86390 1
525042 99525042 1001 86380 86390 1
525030 99525030 1001 86380 86390 1
525095 99525095 1001 86380 86390 1
525000 99525000 1001 86380 86390 1
525001 99525001 1001 86380 86390 1
525659 99525659 1001 86380 86390 1
525687 99525687 1001 86380 86390 1
525616 99525616 1001 86380 86390 1
526324 99526324 1001 86380 86390 1
526260 99526260 1001 86380 86390 1
526329 99526329 1001 86380 86390 1
526416 99526416 1001 86380 86390 1
526421 99526421 1001 86380 86390 1
526186 99526186 1001 86380 86390 1
526083 99526083 1001 86380 86390 1
526126 99526126 1001 86380 86390 1
525997 99525997 1001 86380 86390 1
526514 99526514 1001 86380 86390 1
526560 99526560 1001 86380 86390 1
527141 99527141 1001 86380 86390 1
527053 99527053 1001 86380 86390 1
526953 99526953 1001 86380 86390 1
526916 99526916 1001 86380 86390 1
526870 99526870 1001 86380 86390 1
527000 99527000 1001 86380 86390 1
526951 99526951 1001 86380 86390 1
526733 99526733 1001 86380 86390 1
526643 99526643 1001 86380 86390 1
527383 99527383 1001 86380 86390 1
527422 99527422 1001 86380 86390 1
527372 99527372 1001 86380 86390 1
527334 99527334 1001 86380 86390 1
527938 99527938 1001 86380 86390 1
528032 99528032 1001 86380 86390 1
527691 99527691 1001 86380 86390 1
527718 99527718 1001 86380 86390 1
527772 99527772 1001 86380 86390 1
527590 99527590 1001 86380 86390 1
527565 99527565 1001 86380 86390 1
527541 99527541 1001 86380 86390 1
527517 99527517 1001 86380 86390 1
528241 99528241 1001 86380 86390 1
528271 99528271 1001 86380 86390 1
528130 99528130 1001 86380 86390 1
528156 99528156 1001 86380 86390 1
528208 99528208 1001 86380 86390 1
528082 99528082 1001 86380 86390 1
528891 99528891 1001 86380 86390 1
528822 99528822 1001 86380 86390 1
528836 99528836 1001 86380 86390 1
528772 99528772 1001 86380 86390 1
528537 99528537 1001 86380 86390 1
529004 99529004 1001 86380 86390 1
529013 99529013 1001 86380 86390 1
529456 99529456 1001 86380 86390 1
529187 99529187 1001 86380 86390 1
529163 99529163 1001 86380 86390 1
529215 99529215 1001 86380 86390 1
529752 99529752 1001 86380 86390 1
529756 99529756 1001 86380 86390 1
530373 99530373 1001 86380 86390 1
530451 99530451 1001 86380 86390 1
530525 99530525 1001 86380 86390 1
530546 99530546 1001 86380 86390 1
530143 99530143 1001 86380 86390 1
530303 99530303 1001 86380 86390 1
530203 99530203 1001 86380 86390 1
530320 99530320 1001 86380 86390 1
529935 99529935 1001 86380 86390 1
529989 99529989 1001 86380 86390 1
529977 99529977 1001 86380 86390 1
530098 99530098 1001 86380 86390 1
530100 99530100 1001 86380 86390 1
530643 99530643 1001 86380 86390 1
529933 99529933 1001 86380 86390 1
530566 99530566 1001 86380 86390 1
530727 99530727 1001 86380 86390 1
530575 99530575 1001 86380 86390 1
531343 99531343 1001 86380 86390 1
531267 99531267 1001 86380 86390 1
531351 99531351 1001 86380 86390 1
531358 99531358 1001 86380 86390 1
531185 99531185 1001 86380 86390 1
531237 99531237 1001 86380 86390 1
531037 99531037 1001 86380 86390 1
530868 99530868 1001 86380 86390 1
530946 99530946 1001 86380 86390 1
530856 99530856 1001 86380 86390 1
530860 99530860 1001 86380 86390 1
531403 99531403 1001 86380 86390 1
531582 99531582 1001 86380 86390 1
532108 99532108 1001 86380 86390 1
532160 99532160 1001 86380 86390 1
532166 99532166 1001 86380 86390 1
531885 99531885 1001 86380 86390 1
531835 99531835 1001 86380 86390 1
531876 99531876 1001 86380 86390 1
531877 99531877 1001 86380 86390 1
531613 99531613 1001 86380 86390 1
531607 99531607 1001 86380 86390 1
531724 99531724 1001 86380 86390 1
532295 99532295 1001 86380 86390 1
532296 99532296 1001 86380 86390 1
532239 99532239 1001 86380 86390 1
532293 99532293 1001 86380 86390 1
532899 99532899 1001 86380 86390 1
532648 99532648 1001 86380 86390 1
532700 99532700 1001 86380 86390 1
532623 99532623 1001 86380 86390 1
532730 99532730 1001 86380 86390 1
532643 99532643 1001 86380 86390 1
532515 99532515 1001 86380 86390 1
532465 99532465 1001 86380 86390 1
533152 99533152 1001 86380 86390 1
533093 99533093 1001 86380 86390 1
533830 99533830 1001 86380 86390 1
533698 99533698 1001 86380 86390 1
533724 99533724 1001 86380 86390 1
533662 99533662 1001 86380 86390 1
533500 99533500 1001 86380 86390 1
533581 99533581 1001 86380 86390 1
533546 99533546 1001 86380 86390 1
533303 99533303 1001 86380 86390 1
533329 99533329 1001 86380 86390 1
533345 99533345 1001 86380 86390 1
533412 99533412 1001 86380 86390 1
533258 99533258 1001 86380 86390 1
533920 99533920 1001 86380 86390 1
533959 99533959 1001 86380 86390 1
533921 99533921 1001 86380 86390 1
533929 99533929 1001 86380 86390 1
533955 99533955 1001 86380 86390 1
534020 99534020 1001 86380 86390 1
533931 99533931 1001 86380 86390 1
534563 99534563 1001 86380 86390 1
534615 99534615 1001 86380 86390 1
534592 99534592 1001 86380 86390 1
534581 99534581 1001 86380 86390 1
534274 99534274 1001 86380 86390 1
534327 99534327 1001 86380 86390 1
534476 99534476 1001 86380 86390 1
534130 99534130 1001 86380 86390 1
534144 99534144 1001 86380 86390 1
534066 99534066 1001 86380 86390 1
534236 99534236 1001 86380 86390 1
534149 99534149 1001 86380 86390 1
534190 99534190 1001 86380 86390 1
534850 99534850 1001 86380 86390 1
534789 99534789 1001 86380 86390 1
535356 99535356 1001 86380 86390 1
535370 99535370 1001 86380 86390 1
535325 99535325 1001 86380 86390 1
535329 99535329 1001 86380 86390 1
535420 99535420 1001 86380 86390 1
535204 99535204 1001 86380 86390 1
535116 99535116 1001 86380 86390 1
535236 99535236 1001 86380 86390 1
534891 99534891 1001 86380 86390 1
535021 99535021 1001 86380 86390 1
534933 99534933 1001 86380 86390 1
535063 99535063 1001 86380 86390 1
535054 99535054 1001 86380 86390 1
535691 99535691 1001 86380 86390 1
535588 99535588 1001 86380 86390 1
535694 99535694 1001 86380 86390 1
535635 99535635 1001 86380 86390 1
536137 99536137 1001 86380 86390 1
536322 99536322 1001 86380 86390 1
536094 99536094 1001 86380 86390 1
536033 99536033 1001 86380 86390 1
536072 99536072 1001 86380 86390 1
536064 99536064 1001 86380 86390 1
536117 99536117 1001 86380 86390 1
535905 99535905 1001 86380 86390 1
535815 99535815 1001 86380 86390 1
536452 99536452 1001 86380 86390 1
536428 99536428 1001 86380 86390 1
536390 99536390 1001 86380 86390 1
536419 99536419 1001 86380 86390 1
536510 99536510 1001 86380 86390 1
537076 99537076 1001 86380 86390 1
536989 99536989 1001 86380 86390 1
536885 99536885 1001 86380 86390 1
536762 99536762 1001 86380 86390 1
536580 99536580 1001 86380 86390 1
536682 99536682 1001 86380 86390 1
537327 99537327 1001 86380 86390 1
537860 99537860 1001 86380 86390 1
537861 99537861 1001 86380 86390 1
537887 99537887 1001 86380 86390 1
537826 99537826 1001 86380 86390 1
537819 99537819 1001 86380 86390 1
537858 99537858 1001 86380 86390 1
537615 99537615 1001 86380 86390 1
537470 99537470 1001 86380 86390 1
537996 99537996 1001 86380 86390 1
538023 99538023 1001 86380 86390 1
538193 99538193 1001 86380 86390 1
538093 99538093 1001 86380 86390 1
538753 99538753 1001 86380 86390 1
538614 99538614 1001 86380 86390 1
538429 99538429 1001 86380 86390 1
538446 99538446 1001 86380 86390 1
538485 99538485 1001 86380 86390 1
538499 99538499 1001 86380 86390 1
538526 99538526 1001 86380 86390 1
538607 99538607 1001 86380 86390 1
538453 99538453 1001 86380 86390 1
538942 99538942 1001 86380 86390 1
538881 99538881 1001 86380 86390 1
538898 99538898 1001 86380 86390 1
538937 99538937 1001 86380 86390 1
539473 99539473 1001 86380 86390 1
539474 99539474 1001 86380 86390 1
539567 99539567 1001 86380 86390 1
539555 99539555 1001 86380 86390 1
539615 99539615 1001 86380 86390 1
539545 99539545 1001 86380 86390 1
539573 99539573 1001 86380 86390 1
539498 99539498 1001 86380 86390 1
539256 99539256 1001 86380 86390 1
539323 99539323 1001 86380 86390 1
539313 99539313 1001 86380 86390 1
539279 99539279 1001 86380 86390 1
539115 99539115 1001 86380 86390 1
539026 99539026 1001 86380 86390 1
539041 99539041 1001 86380 86390 1
539793 99539793 1001 86380 86390 1
539840 99539840 1001 86380 86390 1
539842 99539842 1001 86380 86390 1
540465 99540465 1001 86380 86390 1
540102 99540102 1001 86380 86390 1
540045 99540045 1001 86380 86390 1
539891 99539891 1001 86380 86390 1
539868 99539868 1001 86380 86390 1
540569 99540569 1001 86380 86390 1
540479 99540479 1001 86380 86390 1
540496 99540496 1001 86380 86390 1
541165 99541165 1001 86380 86390 1
541270 99541270 1001 86380 86390 1
541175 99541175 1001 86380 86390 1
541214 99541214 1001 86380 86390 1
541054 99541054 1001 86380 86390 1
540855 99540855 1001 86380 86390 1
540848 99540848 1001 86380 86390 1
541965 99541965 1001 86380 86390 1
542060 99542060 1001 86380 86390 1
541921 99541921 1001 86380 86390 1
541972 99541972 1001 86380 86390 1
542109 99542109 1001 86380 86390 1
541989 99541989 1001 86380 86390 1
541977 99541977 1001 86380 86390 1
541791 99541791 1001 86380 86390 1
541883 99541883 1001 86380 86390 1
541529 99541529 1001 86380 86390 1
541633 99541633 1001 86380 86390 1
542222 99542222 1001 86380 86390 1
542261 99542261 1001 86380 86390 1
542238 99542238 1001 86380 86390 1
542124 99542124 1001 86380 86390 1
542217 99542217 1001 86380 86390 1
542779 99542779 1001 86380 86390 1
542915 99542915 1001 86380 86390 1
542773 99542773 1001 86380 86390 1
542935 99542935 1001 86380 86390 1
542618 99542618 1001 86380 86390 1
542646 99542646 1001 86380 86390 1
542685 99542685 1001 86380 86390 1
542532 99542532 1001 86380 86390 1
542524 99542524 1001 86380 86390 1
542473 99542473 1001 86380 86390 1
542425 99542425 1001 86380 86390 1
542427 99542427 1001 86380 86390 1
542995 99542995 1001 86380 86390 1
542956 99542956 1001 86380 86390 1
543141 99543141 1001 86380 86390 1
543091 99543091 1001 86380 86390 1
543014 99543014 1001 86380 86390 1
543659 99543659 1001 86380 86390 1
543638 99543638 1001 86380 86390 1
543614 99543614 1001 86380 86390 1
543509 99543509 1001 86380 86390 1
543406 99543406 1001 86380 86390 1
543408 99543408 1001 86380 86390 1
543564 99543564 1001 86380 86390 1
543552 99543552 1001 86380 86390 1
543296 99543296 1001 86380 86390 1
543220 99543220 1001 86380 86390 1
543234 99543234 1001 86380 86390 1
543247 99543247 1001 86380 86390 1
543341 99543341 1001 86380 86390 1
544436 99544436 1001 86380 86390 1
544426 99544426 1001 86380 86390 1
544414 99544414 1001 86380 86390 1
544594 99544594 1001 86380 86390 1
544227 99544227 1001 86380 86390 1
544241 99544241 1001 86380 86390 1
544242 99544242 1001 86380 86390 1
544373 99544373 1001 86380 86390 1
544236 99544236 1001 86380 86390 1
544077 99544077 1001 86380 86390 1
544144 99544144 1001 86380 86390 1
544634 99544634 1001 86380 86390 1
544662 99544662 1001 86380 86390 1
544705 99544705 1001 86380 86390 1
407443 497 1001 19620 19977 1
526121 947 1002 49062 50836 1
537427 1041 1002 53945 65472 1
400068 99400068 1001 86380 86390 1
400086 99400086 1001 86380 86390 1
400173 99400173 1001 86380 86390 1
400416 99400416 1001 86380 86390 1
400562 99400562 1001 86380 86390 1
400583 99400583 1001 86380 86390 1
400648 99400648 1001 86380 86390 1
400778 99400778 1001 86380 86390 1
400780 99400780 1001 86380 86390 1
400882 99400882 1001 86380 86390 1
400884 99400884 1001 86380 86390 1
401066 99401066 1001 86380 86390 1
401250 99401250 1001 86380 86390 1
401316 99401316 1001 86380 86390 1
401293 99401293 1001 86380 86390 1
401380 99401380 1001 86380 86390 1
401547 99401547 1001 86380 86390 1
401511 99401511 1001 86380 86390 1
401580 99401580 1001 86380 86390 1
401805 99401805 1001 86380 86390 1
401785 99401785 1001 86380 86390 1
401787 99401787 1001 86380 86390 1
401765 99401765 1001 86380 86390 1
401839 99401839 1001 86380 86390 1
402175 99402175 1001 86380 86390 1
402070 99402070 1001 86380 86390 1
402187 99402187 1001 86380 86390 1
402224 99402224 1001 86380 86390 1
402684 99402684 1001 86380 86390 1
402592 99402592 1001 86380 86390 1
402670 99402670 1001 86380 86390 1
403014 99403014 1001 86380 86390 1
403514 99403514 1001 86380 86390 1
403574 99403574 1001 86380 86390 1
403616 99403616 1001 86380 86390 1
403685 99403685 1001 86380 86390 1
403817 99403817 1001 86380 86390 1
403993 99403993 1001 86380 86390 1
404082 99404082 1001 86380 86390 1
404073 99404073 1001 86380 86390 1
404254 99404254 1001 86380 86390 1
404153 99404153 1001 86380 86390 1
404695 99404695 1001 86380 86390 1
404877 99404877 1001 86380 86390 1
405254 99405254 1001 86380 86390 1
405461 99405461 1001 86380 86390 1
405501 99405501 1001 86380 86390 1
405743 99405743 1001 86380 86390 1
405879 99405879 1001 86380 86390 1
405968 99405968 1001 86380 86390 1
405906 99405906 1001 86380 86390 1
406034 99406034 1001 86380 86390 1
406233 99406233 1001 86380 86390 1
406315 99406315 1001 86380 86390 1
406411 99406411 1001 86380 86390 1
406530 99406530 1001 86380 86390 1
407152 99407152 1001 86380 86390 1
407328 99407328 1001 86380 86390 1
407467 99407467 1001 86380 86390 1
407536 99407536 1001 86380 86390 1
407779 99407779 1001 86380 86390 1
407845 99407845 1001 86380 86390 1
407811 99407811 1001 86380 86390 1
407823 99407823 1001 86380 86390 1
407997 99407997 1001 86380 86390 1
408270 99408270 1001 86380 86390 1
408374 99408374 1001 86380 86390 1
408571 99408571 1001 86380 86390 1
408842 99408842 1001 86380 86390 1
408939 99408939 1001 86380 86390 1
409185 99409185 1001 86380 86390 1
409161 99409161 1001 86380 86390 1
409216 99409216 1001 86380 86390 1
409322 99409322 1001 86380 86390 1
409436 99409436 1001 86380 86390 1
409542 99409542 1001 86380 86390 1
409863 99409863 1001 86380 86390 1
410255 99410255 1001 86380 86390 1
410222 99410222 1001 86380 86390 1
410323 99410323 1001 86380 86390 1
410441 99410441 1001 86380 86390 1
410682 99410682 1001 86380 86390 1
410886 99410886 1001 86380 86390 1
411216 99411216 1001 86380 86390 1
411465 99411465 1001 86380 86390 1
411448 99411448 1001 86380 86390 1
411542 99411542 1001 86380 86390 1
411566 99411566 1001 86380 86390 1
411743 99411743 1001 86380 86390 1
411794 99411794 1001 86380 86390 1
411781 99411781 1001 86380 86390 1
412070 99412070 1001 86380 86390 1
412103 99412103 1001 86380 86390 1
412250 99412250 1001 86380 86390 1
412281 99412281 1001 86380 86390 1
413383 99413383 1001 86380 86390 1
413697 99413697 1001 86380 86390 1
413333 99413333 1001 86380 86390 1
412978 99412978 1001 86380 86390 1
413084 99413084 1001 86380 86390 1
413166 99413166 1001 86380 86390 1
412965 99412965 1001 86380 86390 1
413279 99413279 1001 86380 86390 1
412969 99412969 1001 86380 86390 1
412511 99412511 1001 86380 86390 1
412828 99412828 1001 86380 86390 1
412515 99412515 1001 86380 86390 1
412786 99412786 1001 86380 86390 1
413929 99413929 1001 86380 86390 1
414198 99414198 1001 86380 86390 1
414298 99414298 1001 86380 86390 1
415675 99415675 1001 86380 86390 1
414119 99414119 1001 86380 86390 1
416600 99416600 1001 86380 86390 1
416164 99416164 1001 86380 86390 1
416490 99416490 1001 86380 86390 1
416514 99416514 1001 86380 86390 1
415808 99415808 1001 86380 86390 1
416076 99416076 1001 86380 86390 1
417117 99417117 1001 86380 86390 1
417450 99417450 1001 86380 86390 1
417454 99417454 1001 86380 86390 1
417561 99417561 1001 86380 86390 1
418622 99418622 1001 86380 86390 1
418757 99418757 1001 86380 86390 1
418591 99418591 1001 86380 86390 1
418063 99418063 1001 86380 86390 1
418323 99418323 1001 86380 86390 1
418154 99418154 1001 86380 86390 1
417618 99417618 1001 86380 86390 1
418012 99418012 1001 86380 86390 1
417863 99417863 1001 86380 86390 1
417624 99417624 1001 86380 86390 1
417756 99417756 1001 86380 86390 1
419077 99419077 1001 86380 86390 1
418911 99418911 1001 86380 86390 1
419008 99419008 1001 86380 86390 1
419147 99419147 1001 86380 86390 1
418865 99418865 1001 86380 86390 1
419044 99419044 1001 86380 86390 1
419191 99419191 1001 86380 86390 1
420196 99420196 1001 86380 86390 1
420068 99420068 1001 86380 86390 1
420139 99420139 1001 86380 86390 1
420190 99420190 1001 86380 86390 1
419784 99419784 1001 86380 86390 1
419894 99419894 1001 86380 86390 1
419999 99419999 1001 86380 86390 1
419452 99419452 1001 86380 86390 1
422090 99422090 1001 86380 86390 1
421426 99421426 1001 86380 86390 1
421163 99421163 1001 86380 86390 1
423489 99423489 1001 86380 86390 1
423584 99423584 1001 86380 86390 1
423344 99423344 1001 86380 86390 1
423266 99423266 1001 86380 86390 1
423191 99423191 1001 86380 86390 1
423173 99423173 1001 86380 86390 1
423096 99423096 1001 86380 86390 1
423101 99423101 1001 86380 86390 1
423286 99423286 1001 86380 86390 1
422534 99422534 1001 86380 86390 1
422885 99422885 1001 86380 86390 1
423769 99423769 1001 86380 86390 1
424103 99424103 1001 86380 86390 1
423930 99423930 1001 86380 86390 1
425128 99425128 1001 86380 86390 1
425341 99425341 1001 86380 86390 1
425123 99425123 1001 86380 86390 1
424762 99424762 1001 86380 86390 1
424711 99424711 1001 86380 86390 1
425000 99425000 1001 86380 86390 1
424294 99424294 1001 86380 86390 1
424189 99424189 1001 86380 86390 1
424415 99424415 1001 86380 86390 1
424501 99424501 1001 86380 86390 1
424298 99424298 1001 86380 86390 1
424444 99424444 1001 86380 86390 1
425712 99425712 1001 86380 86390 1
425596 99425596 1001 86380 86390 1
425460 99425460 1001 86380 86390 1
427055 99427055 1001 86380 86390 1
426442 99426442 1001 86380 86390 1
425940 99425940 1001 86380 86390 1
425870 99425870 1001 86380 86390 1
425886 99425886 1001 86380 86390 1
427368 99427368 1001 86380 86390 1
427411 99427411 1001 86380 86390 1
427172 99427172 1001 86380 86390 1
427487 99427487 1001 86380 86390 1
427374 99427374 1001 86380 86390 1
427476 99427476 1001 86380 86390 1
428470 99428470 1001 86380 86390 1
428608 99428608 1001 86380 86390 1
428400 99428400 1001 86380 86390 1
428703 99428703 1001 86380 86390 1
428601 99428601 1001 86380 86390 1
428156 99428156 1001 86380 86390 1
427955 99427955 1001 86380 86390 1
428014 99428014 1001 86380 86390 1
428053 99428053 1001 86380 86390 1
427801 99427801 1001 86380 86390 1
427567 99427567 1001 86380 86390 1
427665 99427665 1001 86380 86390 1
427695 99427695 1001 86380 86390 1
427791 99427791 1001 86380 86390 1
427570 99427570 1001 86380 86390 1
427703 99427703 1001 86380 86390 1
429066 99429066 1001 86380 86390 1
428737 99428737 1001 86380 86390 1
428959 99428959 1001 86380 86390 1
430306 99430306 1001 86380 86390 1
430276 99430276 1001 86380 86390 1
430328 99430328 1001 86380 86390 1
430332 99430332 1001 86380 86390 1
430029 99430029 1001 86380 86390 1
430266 99430266 1001 86380 86390 1
430362 99430362 1001 86380 86390 1
430367 99430367 1001 86380 86390 1
429842 99429842 1001 86380 86390 1
429227 99429227 1001 86380 86390 1
429184 99429184 1001 86380 86390 1
429339 99429339 1001 86380 86390 1
430505 99430505 1001 86380 86390 1
430634 99430634 1001 86380 86390 1
430652 99430652 1001 86380 86390 1
430474 99430474 1001 86380 86390 1
431806 99431806 1001 86380 86390 1
431898 99431898 1001 86380 86390 1
432025 99432025 1001 86380 86390 1
431372 99431372 1001 86380 86390 1
431458 99431458 1001 86380 86390 1
431360 99431360 1001 86380 86390 1
431614 99431614 1001 86380 86390 1
431623 99431623 1001 86380 86390 1
431625 99431625 1001 86380 86390 1
430972 99430972 1001 86380 86390 1
431219 99431219 1001 86380 86390 1
431051 99431051 1001 86380 86390 1
431057 99431057 1001 86380 86390 1
430911 99430911 1001 86380 86390 1
432084 99432084 1001 86380 86390 1
432251 99432251 1001 86380 86390 1
432295 99432295 1001 86380 86390 1
432228 99432228 1001 86380 86390 1
433656 99433656 1001 86380 86390 1
433437 99433437 1001 86380 86390 1
433139 99433139 1001 86380 86390 1
433055 99433055 1001 86380 86390 1
433166 99433166 1001 86380 86390 1
432908 99432908 1001 86380 86390 1
433202 99433202 1001 86380 86390 1
432928 99432928 1001 86380 86390 1
432627 99432627 1001 86380 86390 1
432493 99432493 1001 86380 86390 1
432653 99432653 1001 86380 86390 1
432501 99432501 1001 86380 86390 1
433752 99433752 1001 86380 86390 1
434023 99434023 1001 86380 86390 1
433825 99433825 1001 86380 86390 1
435111 99435111 1001 86380 86390 1
435239 99435239 1001 86380 86390 1
435102 99435102 1001 86380 86390 1
434624 99434624 1001 86380 86390 1
434957 99434957 1001 86380 86390 1
434321 99434321 1001 86380 86390 1
434353 99434353 1001 86380 86390 1
434144 99434144 1001 86380 86390 1
434579 99434579 1001 86380 86390 1
434189 99434189 1001 86380 86390 1
434280 99434280 1001 86380 86390 1
434366 99434366 1001 86380 86390 1
435837 99435837 1001 86380 86390 1
436772 99436772 1001 86380 86390 1
437074 99437074 1001 86380 86390 1
436384 99436384 1001 86380 86390 1
436547 99436547 1001 86380 86390 1
436680 99436680 1001 86380 86390 1
436168 99436168 1001 86380 86390 1
436119 99436119 1001 86380 86390 1
437210 99437210 1001 86380 86390 1
300005 99300005 1001 86380 86390 1
437186 99437186 1001 86380 86390 1
300078 99300078 1001 86380 86390 1
300092 99300092 1001 86380 86390 1
300666 99300666 1001 86380 86390 1
300694 99300694 1001 86380 86390 1
300695 99300695 1001 86380 86390 1
300617 99300617 1001 86380 86390 1
300566 99300566 1001 86380 86390 1
300620 99300620 1001 86380 86390 1
300471 99300471 1001 86380 86390 1
300463 99300463 1001 86380 86390 1
300489 99300489 1001 86380 86390 1
300402 99300402 1001 86380 86390 1
300506 99300506 1001 86380 86390 1
300325 99300325 1001 86380 86390 1
300431 99300431 1001 86380 86390 1
300190 99300190 1001 86380 86390 1
300245 99300245 1001 86380 86390 1
300169 99300169 1001 86380 86390 1
300794 99300794 1001 86380 86390 1
300797 99300797 1001 86380 86390 1
300775 99300775 1001 86380 86390 1
300931 99300931 1001 86380 86390 1
301518 99301518 1001 86380 86390 1
301441 99301441 1001 86380 86390 1
301533 99301533 1001 86380 86390 1
301510 99301510 1001 86380 86390 1
301537 99301537 1001 86380 86390 1
301448 99301448 1001 86380 86390 1
301463 99301463 1001 86380 86390 1
301299 99301299 1001 86380 86390 1
300949 99300949 1001 86380 86390 1
301015 99301015 1001 86380 86390 1
301034 99301034 1001 86380 86390 1
301113 99301113 1001 86380 86390 1
301643 99301643 1001 86380 86390 1
301351 99301351 1001 86380 86390 1
301615 99301615 1001 86380 86390 1
302332 99302332 1001 86380 86390 1
302136 99302136 1001 86380 86390 1
302176 99302176 1001 86380 86390 1
302171 99302171 1001 86380 86390 1
302017 99302017 1001 86380 86390 1
301793 99301793 1001 86380 86390 1
301897 99301897 1001 86380 86390 1
302417 99302417 1001 86380 86390 1
302520 99302520 1001 86380 86390 1
302496 99302496 1001 86380 86390 1
302566 99302566 1001 86380 86390 1
303078 99303078 1001 86380 86390 1
303081 99303081 1001 86380 86390 1
303120 99303120 1001 86380 86390 1
303035 99303035 1001 86380 86390 1
302885 99302885 1001 86380 86390 1
302950 99302950 1001 86380 86390 1
302915 99302915 1001 86380 86390 1
302771 99302771 1001 86380 86390 1
302656 99302656 1001 86380 86390 1
302696 99302696 1001 86380 86390 1
302673 99302673 1001 86380 86390 1
302609 99302609 1001 86380 86390 1
302623 99302623 1001 86380 86390 1
303388 99303388 1001 86380 86390 1
303233 99303233 1001 86380 86390 1
303259 99303259 1001 86380 86390 1
303240 99303240 1001 86380 86390 1
303397 99303397 1001 86380 86390 1
303897 99303897 1001 86380 86390 1
303646 99303646 1001 86380 86390 1
303426 99303426 1001 86380 86390 1
303574 99303574 1001 86380 86390 1
303501 99303501 1001 86380 86390 1
304212 99304212 1001 86380 86390 1
304148 99304148 1001 86380 86390 1
304045 99304045 1001 86380 86390 1
304038 99304038 1001 86380 86390 1
304068 99304068 1001 86380 86390 1
304830 99304830 1001 86380 86390 1
304790 99304790 1001 86380 86390 1
304779 99304779 1001 86380 86390 1
304806 99304806 1001 86380 86390 1
304450 99304450 1001 86380 86390 1
304264 99304264 1001 86380 86390 1
304409 99304409 1001 86380 86390 1
304873 99304873 1001 86380 86390 1
304889 99304889 1001 86380 86390 1
304917 99304917 1001 86380 86390 1
305539 99305539 1001 86380 86390 1
305592 99305592 1001 86380 86390 1
305621 99305621 1001 86380 86390 1
305376 99305376 1001 86380 86390 1
305405 99305405 1001 86380 86390 1
305422 99305422 1001 86380 86390 1
305387 99305387 1001 86380 86390 1
305235 99305235 1001 86380 86390 1
305197 99305197 1001 86380 86390 1
305239 99305239 1001 86380 86390 1
305098 99305098 1001 86380 86390 1
305268 99305268 1001 86380 86390 1
305087 99305087 1001 86380 86390 1
500040 99500040 1001 86380 86390 1
500028 99500028 1001 86380 86390 1
500158 99500158 1001 86380 86390 1
500185 99500185 1001 86380 86390 1
500047 99500047 1001 86380 86390 1
500673 99500673 1001 86380 86390 1
500679 99500679 1001 86380 86390 1
500697 99500697 1001 86380 86390 1
500723 99500723 1001 86380 86390 1
500553 99500553 1001 86380 86390 1
500316 99500316 1001 86380 86390 1
500291 99500291 1001 86380 86390 1
500346 99500346 1001 86380 86390 1
500836 99500836 1001 86380 86390 1
500940 99500940 1001 86380 86390 1
500928 99500928 1001 86380 86390 1
500882 99500882 1001 86380 86390 1
500947 99500947 1001 86380 86390 1
500977 99500977 1001 86380 86390 1
501525 99501525 1001 86380 86390 1
501639 99501639 1001 86380 86390 1
501613 99501613 1001 86380 86390 1
501562 99501562 1001 86380 86390 1
501588 99501588 1001 86380 86390 1
501377 99501377 1001 86380 86390 1
501177 99501177 1001 86380 86390 1
501075 99501075 1001 86380 86390 1
501169 99501169 1001 86380 86390 1
501121 99501121 1001 86380 86390 1
501733 99501733 1001 86380 86390 1
501827 99501827 1001 86380 86390 1
501661 99501661 1001 86380 86390 1
502306 99502306 1001 86380 86390 1
502283 99502283 1001 86380 86390 1
502093 99502093 1001 86380 86390 1
502160 99502160 1001 86380 86390 1
502153 99502153 1001 86380 86390 1
502089 99502089 1001 86380 86390 1
502116 99502116 1001 86380 86390 1
501923 99501923 1001 86380 86390 1
502018 99502018 1001 86380 86390 1
501907 99501907 1001 86380 86390 1
502490 99502490 1001 86380 86390 1
503264 99503264 1001 86380 86390 1
503274 99503274 1001 86380 86390 1
503146 99503146 1001 86380 86390 1
503135 99503135 1001 86380 86390 1
503200 99503200 1001 86380 86390 1
502905 99502905 1001 86380 86390 1
502986 99502986 1001 86380 86390 1
502684 99502684 1001 86380 86390 1
502844 99502844 1001 86380 86390 1
502728 99502728 1001 86380 86390 1
502755 99502755 1001 86380 86390 1
502756 99502756 1001 86380 86390 1
502809 99502809 1001 86380 86390 1
503298 99503298 1001 86380 86390 1
503312 99503312 1001 86380 86390 1
503874 99503874 1001 86380 86390 1
503784 99503784 1001 86380 86390 1
503810 99503810 1001 86380 86390 1
503709 99503709 1001 86380 86390 1
503891 99503891 1001 86380 86390 1
503832 99503832 1001 86380 86390 1
503884 99503884 1001 86380 86390 1
503631 99503631 1001 86380 86390 1
503594 99503594 1001 86380 86390 1
503583 99503583 1001 86380 86390 1
503622 99503622 1001 86380 86390 1
504298 99504298 1001 86380 86390 1
504286 99504286 1001 86380 86390 1
503706 99503706 1001 86380 86390 1
504262 99504262 1001 86380 86390 1
504147 99504147 1001 86380 86390 1
504321 99504321 1001 86380 86390 1
504842 99504842 1001 86380 86390 1
504856 99504856 1001 86380 86390 1
504780 99504780 1001 86380 86390 1
504877 99504877 1001 86380 86390 1
504801 99504801 1001 86380 86390 1
504879 99504879 1001 86380 86390 1
504584 99504584 1001 86380 86390 1
504728 99504728 1001 86380 86390 1
504666 99504666 1001 86380 86390 1
504655 99504655 1001 86380 86390 1
504733 99504733 1001 86380 86390 1
504686 99504686 1001 86380 86390 1
504455 99504455 1001 86380 86390 1
504357 99504357 1001 86380 86390 1
505027 99505027 1001 86380 86390 1
505696 99505696 1001 86380 86390 1
505714 99505714 1001 86380 86390 1
505651 99505651 1001 86380 86390 1
505898 99505898 1001 86380 86390 1
505358 99505358 1001 86380 86390 1
505796 99505796 1001 86380 86390 1
505789 99505789 1001 86380 86390 1
505946 99505946 1001 86380 86390 1
506496 99506496 1001 86380 86390 1
506566 99506566 1001 86380 86390 1
506459 99506459 1001 86380 86390 1
506209 99506209 1001 86380 86390 1
506259 99506259 1001 86380 86390 1
506375 99506375 1001 86380 86390 1
506234 99506234 1001 86380 86390 1
506171 99506171 1001 86380 86390 1
506123 99506123 1001 86380 86390 1
505995 99505995 1001 86380 86390 1
506034 99506034 1001 86380 86390 1
506179 99506179 1001 86380 86390 1
506025 99506025 1001 86380 86390 1
506651 99506651 1001 86380 86390 1
506641 99506641 1001 86380 86390 1
506709 99506709 1001 86380 86390 1
507165 99507165 1001 86380 86390 1
507038 99507038 1001 86380 86390 1
506907 99506907 1001 86380 86390 1
506818 99506818 1001 86380 86390 1
506888 99506888 1001 86380 86390 1
507552 99507552 1001 86380 86390 1
507430 99507430 1001 86380 86390 1
508174 99508174 1001 86380 86390 1
508086 99508086 1001 86380 86390 1
508101 99508101 1001 86380 86390 1
508232 99508232 1001 86380 86390 1
508154 99508154 1001 86380 86390 1
507864 99507864 1001 86380 86390 1
507890 99507890 1001 86380 86390 1
507852 99507852 1001 86380 86390 1
507975 99507975 1001 86380 86390 1
508042 99508042 1001 86380 86390 1
507708 99507708 1001 86380 86390 1
507658 99507658 1001 86380 86390 1
508336 99508336 1001 86380 86390 1
508377 99508377 1001 86380 86390 1
508282 99508282 1001 86380 86390 1
508924 99508924 1001 86380 86390 1
508914 99508914 1001 86380 86390 1
509018 99509018 1001 86380 86390 1
508955 99508955 1001 86380 86390 1
508981 99508981 1001 86380 86390 1
508958 99508958 1001 86380 86390 1
508727 99508727 1001 86380 86390 1
508846 99508846 1001 86380 86390 1
508849 99508849 1001 86380 86390 1
508775 99508775 1001 86380 86390 1
508684 99508684 1001 86380 86390 1
508700 99508700 1001 86380 86390 1
508518 99508518 1001 86380 86390 1
508637 99508637 1001 86380 86390 1
508580 99508580 1001 86380 86390 1
508466 99508466 1001 86380 86390 1
509214 99509214 1001 86380 86390 1
509255 99509255 1001 86380 86390 1
509699 99509699 1001 86380 86390 1
509880 99509880 1001 86380 86390 1
509844 99509844 1001 86380 86390 1
509682 99509682 1001 86380 86390 1
509695 99509695 1001 86380 86390 1
509605 99509605 1001 86380 86390 1
509631 99509631 1001 86380 86390 1
509614 99509614 1001 86380 86390 1
509590 99509590 1001 86380 86390 1
509603 99509603 1001 86380 86390 1
509363 99509363 1001 86380 86390 1
509392 99509392 1001 86380 86390 1
509952 99509952 1001 86380 86390 1
509980 99509980 1001 86380 86390 1
510021 99510021 1001 86380 86390 1
509933 99509933 1001 86380 86390 1
510599 99510599 1001 86380 86390 1
510524 99510524 1001 86380 86390 1
510539 99510539 1001 86380 86390 1
510592 99510592 1001 86380 86390 1
510555 99510555 1001 86380 86390 1
510717 99510717 1001 86380 86390 1
510185 99510185 1001 86380 86390 1
510181 99510181 1001 86380 86390 1
510889 99510889 1001 86380 86390 1
510917 99510917 1001 86380 86390 1
511451 99511451 1001 86380 86390 1
511403 99511403 1001 86380 86390 1
511457 99511457 1001 86380 86390 1
511496 99511496 1001 86380 86390 1
511487 99511487 1001 86380 86390 1
511260 99511260 1001 86380 86390 1
511315 99511315 1001 86380 86390 1
511303 99511303 1001 86380 86390 1
511243 99511243 1001 86380 86390 1
510947 99510947 1001 86380 86390 1
511015 99511015 1001 86380 86390 1
510969 99510969 1001 86380 86390 1
511615 99511615 1001 86380 86390 1
511692 99511692 1001 86380 86390 1
512242 99512242 1001 86380 86390 1
512322 99512322 1001 86380 86390 1
512224 99512224 1001 86380 86390 1
512051 99512051 1001 86380 86390 1
512028 99512028 1001 86380 86390 1
511797 99511797 1001 86380 86390 1
512474 99512474 1001 86380 86390 1
512528 99512528 1001 86380 86390 1
512530 99512530 1001 86380 86390 1
512569 99512569 1001 86380 86390 1
513172 99513172 1001 86380 86390 1
513079 99513079 1001 86380 86390 1
513133 99513133 1001 86380 86390 1
513059 99513059 1001 86380 86390 1
513010 99513010 1001 86380 86390 1
512884 99512884 1001 86380 86390 1
512976 99512976 1001 86380 86390 1
512799 99512799 1001 86380 86390 1
512960 99512960 1001 86380 86390 1
512746 99512746 1001 86380 86390 1
512734 99512734 1001 86380 86390 1
512722 99512722 1001 86380 86390 1
513246 99513246 1001 86380 86390 1
513299 99513299 1001 86380 86390 1
513343 99513343 1001 86380 86390 1
513356 99513356 1001 86380 86390 1
513344 99513344 1001 86380 86390 1
513852 99513852 1001 86380 86390 1
513855 99513855 1001 86380 86390 1
514011 99514011 1001 86380 86390 1
513937 99513937 1001 86380 86390 1
514019 99514019 1001 86380 86390 1
513912 99513912 1001 86380 86390 1
513837 99513837 1001 86380 86390 1
514029 99514029 1001 86380 86390 1
513647 99513647 1001 86380 86390 1
513660 99513660 1001 86380 86390 1
513776 99513776 1001 86380 86390 1
513662 99513662 1001 86380 86390 1
513717 99513717 1001 86380 86390 1
513679 99513679 1001 86380 86390 1
513760 99513760 1001 86380 86390 1
513466 99513466 1001 86380 86390 1
513505 99513505 1001 86380 86390 1
513609 99513609 1001 86380 86390 1
513511 99513511 1001 86380 86390 1
514205 99514205 1001 86380 86390 1
514744 99514744 1001 86380 86390 1
514452 99514452 1001 86380 86390 1
514612 99514612 1001 86380 86390 1
514433 99514433 1001 86380 86390 1
514268 99514268 1001 86380 86390 1
514309 99514309 1001 86380 86390 1
514896 99514896 1001 86380 86390 1
515056 99515056 1001 86380 86390 1
515022 99515022 1001 86380 86390 1
515482 99515482 1001 86380 86390 1
515550 99515550 1001 86380 86390 1
515512 99515512 1001 86380 86390 1
515353 99515353 1001 86380 86390 1
515195 99515195 1001 86380 86390 1
515081 99515081 1001 86380 86390 1
516347 99516347 1001 86380 86390 1
516445 99516445 1001 86380 86390 1
516246 99516246 1001 86380 86390 1
515983 99515983 1001 86380 86390 1
515922 99515922 1001 86380 86390 1
516038 99516038 1001 86380 86390 1
516654 99516654 1001 86380 86390 1
516565 99516565 1001 86380 86390 1
516541 99516541 1001 86380 86390 1
516594 99516594 1001 86380 86390 1
517104 99517104 1001 86380 86390 1
516977 99516977 1001 86380 86390 1
517095 99517095 1001 86380 86390 1
517108 99517108 1001 86380 86390 1
516954 99516954 1001 86380 86390 1
516941 99516941 1001 86380 86390 1
517021 99517021 1001 86380 86390 1
516970 99516970 1001 86380 86390 1
516869 99516869 1001 86380 86390 1
517465 99517465 1001 86380 86390 1
518034 99518034 1001 86380 86390 1
518116 99518116 1001 86380 86390 1
518003 99518003 1001 86380 86390 1
518155 99518155 1001 86380 86390 1
518157 99518157 1001 86380 86390 1
517807 99517807 1001 86380 86390 1
517953 99517953 1001 86380 86390 1
517635 99517635 1001 86380 86390 1
518294 99518294 1001 86380 86390 1
518365 99518365 1001 86380 86390 1
518877 99518877 1001 86380 86390 1
518929 99518929 1001 86380 86390 1
518908 99518908 1001 86380 86390 1
518731 99518731 1001 86380 86390 1
518610 99518610 1001 86380 86390 1
518753 99518753 1001 86380 86390 1
518414 99518414 1001 86380 86390 1
519028 99519028 1001 86380 86390 1
519043 99519043 1001 86380 86390 1
519551 99519551 1001 86380 86390 1
519604 99519604 1001 86380 86390 1
519553 99519553 1001 86380 86390 1
519580 99519580 1001 86380 86390 1
519395 99519395 1001 86380 86390 1
519370 99519370 1001 86380 86390 1
519347 99519347 1001 86380 86390 1
519868 99519868 1001 86380 86390 1
519846 99519846 1001 86380 86390 1
519860 99519860 1001 86380 86390 1
520591 99520591 1001 86380 86390 1
520449 99520449 1001 86380 86390 1
520568 99520568 1001 86380 86390 1
520599 99520599 1001 86380 86390 1
520446 99520446 1001 86380 86390 1
520636 99520636 1001 86380 86390 1
520410 99520410 1001 86380 86390 1
520243 99520243 1001 86380 86390 1
520313 99520313 1001 86380 86390 1
520302 99520302 1001 86380 86390 1
520137 99520137 1001 86380 86390 1
520202 99520202 1001 86380 86390 1
520075 99520075 1001 86380 86390 1
520090 99520090 1001 86380 86390 1
520144 99520144 1001 86380 86390 1
520083 99520083 1001 86380 86390 1
520744 99520744 1001 86380 86390 1
520655 99520655 1001 86380 86390 1
520838 99520838 1001 86380 86390 1
520844 99520844 1001 86380 86390 1
521269 99521269 1001 86380 86390 1
521385 99521385 1001 86380 86390 1
521271 99521271 1001 86380 86390 1
521461 99521461 1001 86380 86390 1
521415 99521415 1001 86380 86390 1
521222 99521222 1001 86380 86390 1
521211 99521211 1001 86380 86390 1
521160 99521160 1001 86380 86390 1
521212 99521212 1001 86380 86390 1
521202 99521202 1001 86380 86390 1
521179 99521179 1001 86380 86390 1
521091 99521091 1001 86380 86390 1
520927 99520927 1001 86380 86390 1
520851 99520851 1001 86380 86390 1
520852 99520852 1001 86380 86390 1
520946 99520946 1001 86380 86390 1
521634 99521634 1001 86380 86390 1
521559 99521559 1001 86380 86390 1
521650 99521650 1001 86380 86390 1
521539 99521539 1001 86380 86390 1
522155 99522155 1001 86380 86390 1
522172 99522172 1001 86380 86390 1
522186 99522186 1001 86380 86390 1
522174 99522174 1001 86380 86390 1
521918 99521918 1001 86380 86390 1
522076 99522076 1001 86380 86390 1
521883 99521883 1001 86380 86390 1
521989 99521989 1001 86380 86390 1
521830 99521830 1001 86380 86390 1
521714 99521714 1001 86380 86390 1
521732 99521732 1001 86380 86390 1
521771 99521771 1001 86380 86390 1
521824 99521824 1001 86380 86390 1
522380 99522380 1001 86380 86390 1
522311 99522311 1001 86380 86390 1
523056 99523056 1001 86380 86390 1
523035 99523035 1001 86380 86390 1
522936 99522936 1001 86380 86390 1
523114 99523114 1001 86380 86390 1
523116 99523116 1001 86380 86390 1
522862 99522862 1001 86380 86390 1
522714 99522714 1001 86380 86390 1
522715 99522715 1001 86380 86390 1
522640 99522640 1001 86380 86390 1
522526 99522526 1001 86380 86390 1
522604 99522604 1001 86380 86390 1
522555 99522555 1001 86380 86390 1
522672 99522672 1001 86380 86390 1
523235 99523235 1001 86380 86390 1
523320 99523320 1001 86380 86390 1
523923 99523923 1001 86380 86390 1
523748 99523748 1001 86380 86390 1
523623 99523623 1001 86380 86390 1
523377 99523377 1001 86380 86390 1
523373 99523373 1001 86380 86390 1
523987 99523987 1001 86380 86390 1
524629 99524629 1001 86380 86390 1
524673 99524673 1001 86380 86390 1
524648 99524648 1001 86380 86390 1
524384 99524384 1001 86380 86390 1
524429 99524429 1001 86380 86390 1
524294 99524294 1001 86380 86390 1
524209 99524209 1001 86380 86390 1
524158 99524158 1001 86380 86390 1
524784 99524784 1001 86380 86390 1
524786 99524786 1001 86380 86390 1
524801 99524801 1001 86380 86390 1
525585 99525585 1001 86380 86390 1
525353 99525353 1001 86380 86390 1
525230 99525230 1001 86380 86390 1
525309 99525309 1001 86380 86390 1
525349 99525349 1001 86380 86390 1
525352 99525352 1001 86380 86390 1
524989 99524989 1001 86380 86390 1
525107 99525107 1001 86380 86390 1
525031 99525031 1001 86380 86390 1
525740 99525740 1001 86380 86390 1
525667 99525667 1001 86380 86390 1
525734 99525734 1001 86380 86390 1
526302 99526302 1001 86380 86390 1
526354 99526354 1001 86380 86390 1
526318 99526318 1001 86380 86390 1
526208 99526208 1001 86380 86390 1
525828 99525828 1001 86380 86390 1
525965 99525965 1001 86380 86390 1
525838 99525838 1001 86380 86390 1
525981 99525981 1001 86380 86390 1
525956 99525956 1001 86380 86390 1
526503 99526503 1001 86380 86390 1
526522 99526522 1001 86380 86390 1
527198 99527198 1001 86380 86390 1
527083 99527083 1001 86380 86390 1
527222 99527222 1001 86380 86390 1
527166 99527166 1001 86380 86390 1
526981 99526981 1001 86380 86390 1
527025 99527025 1001 86380 86390 1
526707 99526707 1001 86380 86390 1
526786 99526786 1001 86380 86390 1
527299 99527299 1001 86380 86390 1
527375 99527375 1001 86380 86390 1
527985 99527985 1001 86380 86390 1
527778 99527778 1001 86380 86390 1
527856 99527856 1001 86380 86390 1
527523 99527523 1001 86380 86390 1
527564 99527564 1001 86380 86390 1
527491 99527491 1001 86380 86390 1
528164 99528164 1001 86380 86390 1
528181 99528181 1001 86380 86390 1
528746 99528746 1001 86380 86390 1
528683 99528683 1001 86380 86390 1
528649 99528649 1001 86380 86390 1
528536 99528536 1001 86380 86390 1
528550 99528550 1001 86380 86390 1
528308 99528308 1001 86380 86390 1
528295 99528295 1001 86380 86390 1
528451 99528451 1001 86380 86390 1
528348 99528348 1001 86380 86390 1
528478 99528478 1001 86380 86390 1
528362 99528362 1001 86380 86390 1
528429 99528429 1001 86380 86390 1
528991 99528991 1001 86380 86390 1
529070 99529070 1001 86380 86390 1
529535 99529535 1001 86380 86390 1
529607 99529607 1001 86380 86390 1
529332 99529332 1001 86380 86390 1
529403 99529403 1001 86380 86390 1
529314 99529314 1001 86380 86390 1
529276 99529276 1001 86380 86390 1
529151 99529151 1001 86380 86390 1
529282 99529282 1001 86380 86390 1
529180 99529180 1001 86380 86390 1
529755 99529755 1001 86380 86390 1
529852 99529852 1001 86380 86390 1
530462 99530462 1001 86380 86390 1
530325 99530325 1001 86380 86390 1
530291 99530291 1001 86380 86390 1
530228 99530228 1001 86380 86390 1
530319 99530319 1001 86380 86390 1
530307 99530307 1001 86380 86390 1
529980 99529980 1001 86380 86390 1
530071 99530071 1001 86380 86390 1
530136 99530136 1001 86380 86390 1
529957 99529957 1001 86380 86390 1
530113 99530113 1001 86380 86390 1
530578 99530578 1001 86380 86390 1
530633 99530633 1001 86380 86390 1
530699 99530699 1001 86380 86390 1
530563 99530563 1001 86380 86390 1
531239 99531239 1001 86380 86390 1
531310 99531310 1001 86380 86390 1
531313 99531313 1001 86380 86390 1
531223 99531223 1001 86380 86390 1
531038 99531038 1001 86380 86390 1
531091 99531091 1001 86380 86390 1
530987 99530987 1001 86380 86390 1
531105 99531105 1001 86380 86390 1
531561 99531561 1001 86380 86390 1
532032 99532032 1001 86380 86390 1
532187 99532187 1001 86380 86390 1
532152 99532152 1001 86380 86390 1
531965 99531965 1001 86380 86390 1
531862 99531862 1001 86380 86390 1
531954 99531954 1001 86380 86390 1
531907 99531907 1001 86380 86390 1
531793 99531793 1001 86380 86390 1
531735 99531735 1001 86380 86390 1
531750 99531750 1001 86380 86390 1
531649 99531649 1001 86380 86390 1
532242 99532242 1001 86380 86390 1
532321 99532321 1001 86380 86390 1
532360 99532360 1001 86380 86390 1
531794 99531794 1001 86380 86390 1
532261 99532261 1001 86380 86390 1
532365 99532365 1001 86380 86390 1
532930 99532930 1001 86380 86390 1
532868 99532868 1001 86380 86390 1
533013 99533013 1001 86380 86390 1
532702 99532702 1001 86380 86390 1
532528 99532528 1001 86380 86390 1
532453 99532453 1001 86380 86390 1
532518 99532518 1001 86380 86390 1
532428 99532428 1001 86380 86390 1
532482 99532482 1001 86380 86390 1
532523 99532523 1001 86380 86390 1
533173 99533173 1001 86380 86390 1
533070 99533070 1001 86380 86390 1
533044 99533044 1001 86380 86390 1
533124 99533124 1001 86380 86390 1
533099 99533099 1001 86380 86390 1
533216 99533216 1001 86380 86390 1
533217 99533217 1001 86380 86390 1
533091 99533091 1001 86380 86390 1
533823 99533823 1001 86380 86390 1
533660 99533660 1001 86380 86390 1
533790 99533790 1001 86380 86390 1
533510 99533510 1001 86380 86390 1
533524 99533524 1001 86380 86390 1
533459 99533459 1001 86380 86390 1
533591 99533591 1001 86380 86390 1
533506 99533506 1001 86380 86390 1
533623 99533623 1001 86380 86390 1
533495 99533495 1001 86380 86390 1
533548 99533548 1001 86380 86390 1
533445 99533445 1001 86380 86390 1
533342 99533342 1001 86380 86390 1
533285 99533285 1001 86380 86390 1
533441 99533441 1001 86380 86390 1
533300 99533300 1001 86380 86390 1
533418 99533418 1001 86380 86390 1
534062 99534062 1001 86380 86390 1
533960 99533960 1001 86380 86390 1
533935 99533935 1001 86380 86390 1
533962 99533962 1001 86380 86390 1
533885 99533885 1001 86380 86390 1
534029 99534029 1001 86380 86390 1
533944 99533944 1001 86380 86390 1
534468 99534468 1001 86380 86390 1
534366 99534366 1001 86380 86390 1
534457 99534457 1001 86380 86390 1
534276 99534276 1001 86380 86390 1
534446 99534446 1001 86380 86390 1
534258 99534258 1001 86380 86390 1
534217 99534217 1001 86380 86390 1
534836 99534836 1001 86380 86390 1
535318 99535318 1001 86380 86390 1
535408 99535408 1001 86380 86390 1
535321 99535321 1001 86380 86390 1
535415 99535415 1001 86380 86390 1
535492 99535492 1001 86380 86390 1
535455 99535455 1001 86380 86390 1
535432 99535432 1001 86380 86390 1
535446 99535446 1001 86380 86390 1
535229 99535229 1001 86380 86390 1
534934 99534934 1001 86380 86390 1
535013 99535013 1001 86380 86390 1
534910 99534910 1001 86380 86390 1
535094 99535094 1001 86380 86390 1
534966 99534966 1001 86380 86390 1
535679 99535679 1001 86380 86390 1
535511 99535511 1001 86380 86390 1
535642 99535642 1001 86380 86390 1
535618 99535618 1001 86380 86390 1
536311 99536311 1001 86380 86390 1
536151 99536151 1001 86380 86390 1
536270 99536270 1001 86380 86390 1
536000 99536000 1001 86380 86390 1
536464 99536464 1001 86380 86390 1
536532 99536532 1001 86380 86390 1
536350 99536350 1001 86380 86390 1
536422 99536422 1001 86380 86390 1
537008 99537008 1001 86380 86390 1
536933 99536933 1001 86380 86390 1
536843 99536843 1001 86380 86390 1
536833 99536833 1001 86380 86390 1
536846 99536846 1001 86380 86390 1
536951 99536951 1001 86380 86390 1
536619 99536619 1001 86380 86390 1
536581 99536581 1001 86380 86390 1
536627 99536627 1001 86380 86390 1
536603 99536603 1001 86380 86390 1
536592 99536592 1001 86380 86390 1
537227 99537227 1001 86380 86390 1
537915 99537915 1001 86380 86390 1
537960 99537960 1001 86380 86390 1
537814 99537814 1001 86380 86390 1
537866 99537866 1001 86380 86390 1
537842 99537842 1001 86380 86390 1
537974 99537974 1001 86380 86390 1
537895 99537895 1001 86380 86390 1
537979 99537979 1001 86380 86390 1
537910 99537910 1001 86380 86390 1
537706 99537706 1001 86380 86390 1
537747 99537747 1001 86380 86390 1
537551 99537551 1001 86380 86390 1
537437 99537437 1001 86380 86390 1
537503 99537503 1001 86380 86390 1
537466 99537466 1001 86380 86390 1
537572 99537572 1001 86380 86390 1
537391 99537391 1001 86380 86390 1
537406 99537406 1001 86380 86390 1
538179 99538179 1001 86380 86390 1
538130 99538130 1001 86380 86390 1
538157 99538157 1001 86380 86390 1
538108 99538108 1001 86380 86390 1
538635 99538635 1001 86380 86390 1
538507 99538507 1001 86380 86390 1
538575 99538575 1001 86380 86390 1
538459 99538459 1001 86380 86390 1
538422 99538422 1001 86380 86390 1
538505 99538505 1001 86380 86390 1
538300 99538300 1001 86380 86390 1
538319 99538319 1001 86380 86390 1
538892 99538892 1001 86380 86390 1
538939 99538939 1001 86380 86390 1
539493 99539493 1001 86380 86390 1
539398 99539398 1001 86380 86390 1
539418 99539418 1001 86380 86390 1
539203 99539203 1001 86380 86390 1
539061 99539061 1001 86380 86390 1
539103 99539103 1001 86380 86390 1
539682 99539682 1001 86380 86390 1
539674 99539674 1001 86380 86390 1
539791 99539791 1001 86380 86390 1
540274 99540274 1001 86380 86390 1
540418 99540418 1001 86380 86390 1
540421 99540421 1001 86380 86390 1
540283 99540283 1001 86380 86390 1
540075 99540075 1001 86380 86390 1
539890 99539890 1001 86380 86390 1
539943 99539943 1001 86380 86390 1
540658 99540658 1001 86380 86390 1
540495 99540495 1001 86380 86390 1
540498 99540498 1001 86380 86390 1
540566 99540566 1001 86380 86390 1
540593 99540593 1001 86380 86390 1
541231 99541231 1001 86380 86390 1
541129 99541129 1001 86380 86390 1
541181 99541181 1001 86380 86390 1
541200 99541200 1001 86380 86390 1
540948 99540948 1001 86380 86390 1
540888 99540888 1001 86380 86390 1
541033 99541033 1001 86380 86390 1
540854 99540854 1001 86380 86390 1
540878 99540878 1001 86380 86390 1
540775 99540775 1001 86380 86390 1
541428 99541428 1001 86380 86390 1
541454 99541454 1001 86380 86390 1
541917 99541917 1001 86380 86390 1
542012 99542012 1001 86380 86390 1
541850 99541850 1001 86380 86390 1
541902 99541902 1001 86380 86390 1
541793 99541793 1001 86380 86390 1
541596 99541596 1001 86380 86390 1
541675 99541675 1001 86380 86390 1
541559 99541559 1001 86380 86390 1
541689 99541689 1001 86380 86390 1
541640 99541640 1001 86380 86390 1
542221 99542221 1001 86380 86390 1
542185 99542185 1001 86380 86390 1
542276 99542276 1001 86380 86390 1
542792 99542792 1001 86380 86390 1
542782 99542782 1001 86380 86390 1
542759 99542759 1001 86380 86390 1
542902 99542902 1001 86380 86390 1
542877 99542877 1001 86380 86390 1
542787 99542787 1001 86380 86390 1
542816 99542816 1001 86380 86390 1
542678 99542678 1001 86380 86390 1
542628 99542628 1001 86380 86390 1
542632 99542632 1001 86380 86390 1
542376 99542376 1001 86380 86390 1
542497 99542497 1001 86380 86390 1
542475 99542475 1001 86380 86390 1
542437 99542437 1001 86380 86390 1
542968 99542968 1001 86380 86390 1
542970 99542970 1001 86380 86390 1
542997 99542997 1001 86380 86390 1
543143 99543143 1001 86380 86390 1
543004 99543004 1001 86380 86390 1
543017 99543017 1001 86380 86390 1
543005 99543005 1001 86380 86390 1
543617 99543617 1001 86380 86390 1
543636 99543636 1001 86380 86390 1
543652 99543652 1001 86380 86390 1
543763 99543763 1001 86380 86390 1
543505 99543505 1001 86380 86390 1
543500 99543500 1001 86380 86390 1
543177 99543177 1001 86380 86390 1
543268 99543268 1001 86380 86390 1
543311 99543311 1001 86380 86390 1
543197 99543197 1001 86380 86390 1
543926 99543926 1001 86380 86390 1
543827 99543827 1001 86380 86390 1
544549 99544549 1001 86380 86390 1
544515 99544515 1001 86380 86390 1
544585 99544585 1001 86380 86390 1
544237 99544237 1001 86380 86390 1
544317 99544317 1001 86380 86390 1
544200 99544200 1001 86380 86390 1
544293 99544293 1001 86380 86390 1
544310 99544310 1001 86380 86390 1
544072 99544072 1001 86380 86390 1
544124 99544124 1001 86380 86390 1
544102 99544102 1001 86380 86390 1
544012 99544012 1001 86380 86390 1
543988 99543988 1001 86380 86390 1
544737 99544737 1001 86380 86390 1
544709 99544709 1001 86380 86390 1
411753 500 1001 20820 21477 1
500887 737 1001 31275 31574 1
509394 752 1001 69602 69902 1
400038 99400038 1001 86380 86390 1
400257 99400257 1001 86380 86390 1
400453 99400453 1001 86380 86390 1
400624 99400624 1001 86380 86390 1
400573 99400573 1001 86380 86390 1
400720 99400720 1001 86380 86390 1
400864 99400864 1001 86380 86390 1
400975 99400975 1001 86380 86390 1
401234 99401234 1001 86380 86390 1
401281 99401281 1001 86380 86390 1
401642 99401642 1001 86380 86390 1
402011 99402011 1001 86380 86390 1
402113 99402113 1001 86380 86390 1
402155 99402155 1001 86380 86390 1
402235 99402235 1001 86380 86390 1
402356 99402356 1001 86380 86390 1
402545 99402545 1001 86380 86390 1
402695 99402695 1001 86380 86390 1
402674 99402674 1001 86380 86390 1
402805 99402805 1001 86380 86390 1
402940 99402940 1001 86380 86390 1
403361 99403361 1001 86380 86390 1
403530 99403530 1001 86380 86390 1
403488 99403488 1001 86380 86390 1
403449 99403449 1001 86380 86390 1
403496 99403496 1001 86380 86390 1
403590 99403590 1001 86380 86390 1
403638 99403638 1001 86380 86390 1
403779 99403779 1001 86380 86390 1
403918 99403918 1001 86380 86390 1
404298 99404298 1001 86380 86390 1
404412 99404412 1001 86380 86390 1
404490 99404490 1001 86380 86390 1
405071 99405071 1001 86380 86390 1
405095 99405095 1001 86380 86390 1
405725 99405725 1001 86380 86390 1
406020 99406020 1001 86380 86390 1
406204 99406204 1001 86380 86390 1
406287 99406287 1001 86380 86390 1
406421 99406421 1001 86380 86390 1
406492 99406492 1001 86380 86390 1
406549 99406549 1001 86380 86390 1
406520 99406520 1001 86380 86390 1
406698 99406698 1001 86380 86390 1
406837 99406837 1001 86380 86390 1
406777 99406777 1001 86380 86390 1
406881 99406881 1001 86380 86390 1
406938 99406938 1001 86380 86390 1
407134 99407134 1001 86380 86390 1
407157 99407157 1001 86380 86390 1
407345 99407345 1001 86380 86390 1
407414 99407414 1001 86380 86390 1
407436 99407436 1001 86380 86390 1
407375 99407375 1001 86380 86390 1
407588 99407588 1001 86380 86390 1
408712 99408712 1001 86380 86390 1
409349 99409349 1001 86380 86390 1
409474 99409474 1001 86380 86390 1
409532 99409532 1001 86380 86390 1
409625 99409625 1001 86380 86390 1
409910 99409910 1001 86380 86390 1
409922 99409922 1001 86380 86390 1
409904 99409904 1001 86380 86390 1
410031 99410031 1001 86380 86390 1
410072 99410072 1001 86380 86390 1
410260 99410260 1001 86380 86390 1
410268 99410268 1001 86380 86390 1
410640 99410640 1001 86380 86390 1
410721 99410721 1001 86380 86390 1
410784 99410784 1001 86380 86390 1
410898 99410898 1001 86380 86390 1
410849 99410849 1001 86380 86390 1
410976 99410976 1001 86380 86390 1
411103 99411103 1001 86380 86390 1
411291 99411291 1001 86380 86390 1
411445 99411445 1001 86380 86390 1
411471 99411471 1001 86380 86390 1
411592 99411592 1001 86380 86390 1
411621 99411621 1001 86380 86390 1
411879 99411879 1001 86380 86390 1
411928 99411928 1001 86380 86390 1
411881 99411881 1001 86380 86390 1
412036 99412036 1001 86380 86390 1
412196 99412196 1001 86380 86390 1
412333 99412333 1001 86380 86390 1
413339 99413339 1001 86380 86390 1
413503 99413503 1001 86380 86390 1
413664 99413664 1001 86380 86390 1
413487 99413487 1001 86380 86390 1
413672 99413672 1001 86380 86390 1
412938 99412938 1001 86380 86390 1
412646 99412646 1001 86380 86390 1
412814 99412814 1001 86380 86390 1
412795 99412795 1001 86380 86390 1
414037 99414037 1001 86380 86390 1
413709 99413709 1001 86380 86390 1
414106 99414106 1001 86380 86390 1
413745 99413745 1001 86380 86390 1
414057 99414057 1001 86380 86390 1
415273 99415273 1001 86380 86390 1
414832 99414832 1001 86380 86390 1
414648 99414648 1001 86380 86390 1
414651 99414651 1001 86380 86390 1
414405 99414405 1001 86380 86390 1
414253 99414253 1001 86380 86390 1
414389 99414389 1001 86380 86390 1
414394 99414394 1001 86380 86390 1
416913 99416913 1001 86380 86390 1
416876 99416876 1001 86380 86390 1
416668 99416668 1001 86380 86390 1
416628 99416628 1001 86380 86390 1
416580 99416580 1001 86380 86390 1
416325 99416325 1001 86380 86390 1
416352 99416352 1001 86380 86390 1
416180 99416180 1001 86380 86390 1
416434 99416434 1001 86380 86390 1
416022 99416022 1001 86380 86390 1
415847 99415847 1001 86380 86390 1
415774 99415774 1001 86380 86390 1
417061 99417061 1001 86380 86390 1
417458 99417458 1001 86380 86390 1
418509 99418509 1001 86380 86390 1
418681 99418681 1001 86380 86390 1
418135 99418135 1001 86380 86390 1
418414 99418414 1001 86380 86390 1
418336 99418336 1001 86380 86390 1
418091 99418091 1001 86380 86390 1
418186 99418186 1001 86380 86390 1
418070 99418070 1001 86380 86390 1
418405 99418405 1001 86380 86390 1
418055 99418055 1001 86380 86390 1
417961 99417961 1001 86380 86390 1
420094 99420094 1001 86380 86390 1
420409 99420409 1001 86380 86390 1
419699 99419699 1001 86380 86390 1
419681 99419681 1001 86380 86390 1
419896 99419896 1001 86380 86390 1
419794 99419794 1001 86380 86390 1
419685 99419685 1001 86380 86390 1
419365 99419365 1001 86380 86390 1
419529 99419529 1001 86380 86390 1
419556 99419556 1001 86380 86390 1
419226 99419226 1001 86380 86390 1
420782 99420782 1001 86380 86390 1
420610 99420610 1001 86380 86390 1
422053 99422053 1001 86380 86390 1
422097 99422097 1001 86380 86390 1
421302 99421302 1001 86380 86390 1
421448 99421448 1001 86380 86390 1
420839 99420839 1001 86380 86390 1
420897 99420897 1001 86380 86390 1
421079 99421079 1001 86380 86390 1
420846 99420846 1001 86380 86390 1
422216 99422216 1001 86380 86390 1
423608 99423608 1001 86380 86390 1
423038 99423038 1001 86380 86390 1
423014 99423014 1001 86380 86390 1
422976 99422976 1001 86380 86390 1
422573 99422573 1001 86380 86390 1
422727 99422727 1001 86380 86390 1
422703 99422703 1001 86380 86390 1
423994 99423994 1001 86380 86390 1
423853 99423853 1001 86380 86390 1
423978 99423978 1001 86380 86390 1
424027 99424027 1001 86380 86390 1
425321 99425321 1001 86380 86390 1
425324 99425324 1001 86380 86390 1
425327 99425327 1001 86380 86390 1
425156 99425156 1001 86380 86390 1
425369 99425369 1001 86380 86390 1
424953 99424953 1001 86380 86390 1
424667 99424667 1001 86380 86390 1
424940 99424940 1001 86380 86390 1
424637 99424637 1001 86380 86390 1
424530 99424530 1001 86380 86390 1
424159 99424159 1001 86380 86390 1
424407 99424407 1001 86380 86390 1
425585 99425585 1001 86380 86390 1
427034 99427034 1001 86380 86390 1
426903 99426903 1001 86380 86390 1
426577 99426577 1001 86380 86390 1
426273 99426273 1001 86380 86390 1
427315 99427315 1001 86380 86390 1
427420 99427420 1001 86380 86390 1
427376 99427376 1001 86380 86390 1
427248 99427248 1001 86380 86390 1
427526 99427526 1001 86380 86390 1
428366 99428366 1001 86380 86390 1
428646 99428646 1001 86380 86390 1
428017 99428017 1001 86380 86390 1
427585 99427585 1001 86380 86390 1
428960 99428960 1001 86380 86390 1
429019 99429019 1001 86380 86390 1
429153 99429153 1001 86380 86390 1
429157 99429157 1001 86380 86390 1
429059 99429059 1001 86380 86390 1
429971 99429971 1001 86380 86390 1
430012 99430012 1001 86380 86390 1
429903 99429903 1001 86380 86390 1
429593 99429593 1001 86380 86390 1
429858 99429858 1001 86380 86390 1
429604 99429604 1001 86380 86390 1
429702 99429702 1001 86380 86390 1
429397 99429397 1001 86380 86390 1
429358 99429358 1001 86380 86390 1
430633 99430633 1001 86380 86390 1
430453 99430453 1001 86380 86390 1
430523 99430523 1001 86380 86390 1
430632 99430632 1001 86380 86390 1
431689 99431689 1001 86380 86390 1
431996 99431996 1001 86380 86390 1
431700 99431700 1001 86380 86390 1
432033 99432033 1001 86380 86390 1
431928 99431928 1001 86380 86390 1
431880 99431880 1001 86380 86390 1
431373 99431373 1001 86380 86390 1
431498 99431498 1001 86380 86390 1
431281 99431281 1001 86380 86390 1
431135 99431135 1001 86380 86390 1
431225 99431225 1001 86380 86390 1
431168 99431168 1001 86380 86390 1
432286 99432286 1001 86380 86390 1
432373 99432373 1001 86380 86390 1
433719 99433719 1001 86380 86390 1
433533 99433533 1001 86380 86390 1
433381 99433381 1001 86380 86390 1
433419 99433419 1001 86380 86390 1
433420 99433420 1001 86380 86390 1
433576 99433576 1001 86380 86390 1
433076 99433076 1001 86380 86390 1
433144 99433144 1001 86380 86390 1
433092 99433092 1001 86380 86390 1
433287 99433287 1001 86380 86390 1
432654 99432654 1001 86380 86390 1
432708 99432708 1001 86380 86390 1
432759 99432759 1001 86380 86390 1
432622 99432622 1001 86380 86390 1
432714 99432714 1001 86380 86390 1
432739 99432739 1001 86380 86390 1
433892 99433892 1001 86380 86390 1
434093 99434093 1001 86380 86390 1
435434 99435434 1001 86380 86390 1
435108 99435108 1001 86380 86390 1
435230 99435230 1001 86380 86390 1
434898 99434898 1001 86380 86390 1
434715 99434715 1001 86380 86390 1
434974 99434974 1001 86380 86390 1
434750 99434750 1001 86380 86390 1
434963 99434963 1001 86380 86390 1
434991 99434991 1001 86380 86390 1
434284 99434284 1001 86380 86390 1
434146 99434146 1001 86380 86390 1
434485 99434485 1001 86380 86390 1
434578 99434578 1001 86380 86390 1
434220 99434220 1001 86380 86390 1
435551 99435551 1001 86380 86390 1
436832 99436832 1001 86380 86390 1
437080 99437080 1001 86380 86390 1
436663 99436663 1001 86380 86390 1
436521 99436521 1001 86380 86390 1
436647 99436647 1001 86380 86390 1
436488 99436488 1001 86380 86390 1
436383 99436383 1001 86380 86390 1
436328 99436328 1001 86380 86390 1
300018 99300018 1001 86380 86390 1
437285 99437285 1001 86380 86390 1
300067 99300067 1001 86380 86390 1
300604 99300604 1001 86380 86390 1
300659 99300659 1001 86380 86390 1
300583 99300583 1001 86380 86390 1
300676 99300676 1001 86380 86390 1
300511 99300511 1001 86380 86390 1
300410 99300410 1001 86380 86390 1
300423 99300423 1001 86380 86390 1
300335 99300335 1001 86380 86390 1
300505 99300505 1001 86380 86390 1
300264 99300264 1001 86380 86390 1
300174 99300174 1001 86380 86390 1
300196 99300196 1001 86380 86390 1
300881 99300881 1001 86380 86390 1
300847 99300847 1001 86380 86390 1
300849 99300849 1001 86380 86390 1
301426 99301426 1001 86380 86390 1
301388 99301388 1001 86380 86390 1
301505 99301505 1001 86380 86390 1
301168 99301168 1001 86380 86390 1
301171 99301171 1001 86380 86390 1
301203 99301203 1001 86380 86390 1
301255 99301255 1001 86380 86390 1
301026 99301026 1001 86380 86390 1
301095 99301095 1001 86380 86390 1
300940 99300940 1001 86380 86390 1
301023 99301023 1001 86380 86390 1
301114 99301114 1001 86380 86390 1
301658 99301658 1001 86380 86390 1
301621 99301621 1001 86380 86390 1
301583 99301583 1001 86380 86390 1
301589 99301589 1001 86380 86390 1
301641 99301641 1001 86380 86390 1
302075 99302075 1001 86380 86390 1
302000 99302000 1001 86380 86390 1
302132 99302132 1001 86380 86390 1
301764 99301764 1001 86380 86390 1
301846 99301846 1001 86380 86390 1
301938 99301938 1001 86380 86390 1
302476 99302476 1001 86380 86390 1
302401 99302401 1001 86380 86390 1
302403 99302403 1001 86380 86390 1
303125 99303125 1001 86380 86390 1
302898 99302898 1001 86380 86390 1
303001 99303001 1001 86380 86390 1
302961 99302961 1001 86380 86390 1
302871 99302871 1001 86380 86390 1
302651 99302651 1001 86380 86390 1
302760 99302760 1001 86380 86390 1
303003 99303003 1001 86380 86390 1
303273 99303273 1001 86380 86390 1
303378 99303378 1001 86380 86390 1
303306 99303306 1001 86380 86390 1
303931 99303931 1001 86380 86390 1
303934 99303934 1001 86380 86390 1
303949 99303949 1001 86380 86390 1
303451 99303451 1001 86380 86390 1
303530 99303530 1001 86380 86390 1
303596 99303596 1001 86380 86390 1
303551 99303551 1001 86380 86390 1
303450 99303450 1001 86380 86390 1
304044 99304044 1001 86380 86390 1
304102 99304102 1001 86380 86390 1
304206 99304206 1001 86380 86390 1
304078 99304078 1001 86380 86390 1
304042 99304042 1001 86380 86390 1
304825 99304825 1001 86380 86390 1
304724 99304724 1001 86380 86390 1
304816 99304816 1001 86380 86390 1
304818 99304818 1001 86380 86390 1
304689 99304689 1001 86380 86390 1
304703 99304703 1001 86380 86390 1
304543 99304543 1001 86380 86390 1
304456 99304456 1001 86380 86390 1
304279 99304279 1001 86380 86390 1
304382 99304382 1001 86380 86390 1
304256 99304256 1001 86380 86390 1
304323 99304323 1001 86380 86390 1
304300 99304300 1001 86380 86390 1
304988 99304988 1001 86380 86390 1
304939 99304939 1001 86380 86390 1
304991 99304991 1001 86380 86390 1
304944 99304944 1001 86380 86390 1
304906 99304906 1001 86380 86390 1
305528 99305528 1001 86380 86390 1
305441 99305441 1001 86380 86390 1
305443 99305443 1001 86380 86390 1
305472 99305472 1001 86380 86390 1
305331 99305331 1001 86380 86390 1
305295 99305295 1001 86380 86390 1
305149 99305149 1001 86380 86390 1
305227 99305227 1001 86380 86390 1
305266 99305266 1001 86380 86390 1
305189 99305189 1001 86380 86390 1
500128 99500128 1001 86380 86390 1
500104 99500104 1001 86380 86390 1
500769 99500769 1001 86380 86390 1
500668 99500668 1001 86380 86390 1
500643 99500643 1001 86380 86390 1
500669 99500669 1001 86380 86390 1
500427 99500427 1001 86380 86390 1
500428 99500428 1001 86380 86390 1
500353 99500353 1001 86380 86390 1
500317 99500317 1001 86380 86390 1
500996 99500996 1001 86380 86390 1
500987 99500987 1001 86380 86390 1
500873 99500873 1001 86380 86390 1
501604 99501604 1001 86380 86390 1
501620 99501620 1001 86380 86390 1
501468 99501468 1001 86380 86390 1
501266 99501266 1001 86380 86390 1
501344 99501344 1001 86380 86390 1
501435 99501435 1001 86380 86390 1
501254 99501254 1001 86380 86390 1
501371 99501371 1001 86380 86390 1
501417 99501417 1001 86380 86390 1
501045 99501045 1001 86380 86390 1
501215 99501215 1001 86380 86390 1
501204 99501204 1001 86380 86390 1
501115 99501115 1001 86380 86390 1
501037 99501037 1001 86380 86390 1
501720 99501720 1001 86380 86390 1
501695 99501695 1001 86380 86390 1
501802 99501802 1001 86380 86390 1
501752 99501752 1001 86380 86390 1
502353 99502353 1001 86380 86390 1
502386 99502386 1001 86380 86390 1
502066 99502066 1001 86380 86390 1
502212 99502212 1001 86380 86390 1
502065 99502065 1001 86380 86390 1
502492 99502492 1001 86380 86390 1
502508 99502508 1001 86380 86390 1
503118 99503118 1001 86380 86390 1
502920 99502920 1001 86380 86390 1
503027 99503027 1001 86380 86390 1
502673 99502673 1001 86380 86390 1
502739 99502739 1001 86380 86390 1
502746 99502746 1001 86380 86390 1
503418 99503418 1001 86380 86390 1
503459 99503459 1001 86380 86390 1
503295 99503295 1001 86380 86390 1
503402 99503402 1001 86380 86390 1
504069 99504069 1001 86380 86390 1
503969 99503969 1001 86380 86390 1
503983 99503983 1001 86380 86390 1
503796 99503796 1001 86380 86390 1
503904 99503904 1001 86380 86390 1
503882 99503882 1001 86380 86390 1
503741 99503741 1001 86380 86390 1
503597 99503597 1001 86380 86390 1
503535 99503535 1001 86380 86390 1
503548 99503548 1001 86380 86390 1
504154 99504154 1001 86380 86390 1
504283 99504283 1001 86380 86390 1
504161 99504161 1001 86380 86390 1
504881 99504881 1001 86380 86390 1
504901 99504901 1001 86380 86390 1
504930 99504930 1001 86380 86390 1
504774 99504774 1001 86380 86390 1
504612 99504612 1001 86380 86390 1
504651 99504651 1001 86380 86390 1
504690 99504690 1001 86380 86390 1
504556 99504556 1001 86380 86390 1
504435 99504435 1001 86380 86390 1
504513 99504513 1001 86380 86390 1
504515 99504515 1001 86380 86390 1
505058 99505058 1001 86380 86390 1
505149 99505149 1001 86380 86390 1
505138 99505138 1001 86380 86390 1
505037 99505037 1001 86380 86390 1
505091 99505091 1001 86380 86390 1
505029 99505029 1001 86380 86390 1
505756 99505756 1001 86380 86390 1
505587 99505587 1001 86380 86390 1
505550 99505550 1001 86380 86390 1
505214 99505214 1001 86380 86390 1
505283 99505283 1001 86380 86390 1
505206 99505206 1001 86380 86390 1
505355 99505355 1001 86380 86390 1
505850 99505850 1001 86380 86390 1
505958 99505958 1001 86380 86390 1
505778 99505778 1001 86380 86390 1
506508 99506508 1001 86380 86390 1
506432 99506432 1001 86380 86390 1
506403 99506403 1001 86380 86390 1
506249 99506249 1001 86380 86390 1
506276 99506276 1001 86380 86390 1
506198 99506198 1001 86380 86390 1
506290 99506290 1001 86380 86390 1
506347 99506347 1001 86380 86390 1
506386 99506386 1001 86380 86390 1
506297 99506297 1001 86380 86390 1
506105 99506105 1001 86380 86390 1
506170 99506170 1001 86380 86390 1
506082 99506082 1001 86380 86390 1
506033 99506033 1001 86380 86390 1
506153 99506153 1001 86380 86390 1
506697 99506697 1001 86380 86390 1
507350 99507350 1001 86380 86390 1
507411 99507411 1001 86380 86390 1
507036 99507036 1001 86380 86390 1
507144 99507144 1001 86380 86390 1
507175 99507175 1001 86380 86390 1
506947 99506947 1001 86380 86390 1
506887 99506887 1001 86380 86390 1
506862 99506862 1001 86380 86390 1
506968 99506968 1001 86380 86390 1
506956 99506956 1001 86380 86390 1
507504 99507504 1001 86380 86390 1
507441 99507441 1001 86380 86390 1
507574 99507574 1001 86380 86390 1
508110 99508110 1001 86380 86390 1
508124 99508124 1001 86380 86390 1
507997 99507997 1001 86380 86390 1
507828 99507828 1001 86380 86390 1
507688 99507688 1001 86380 86390 1
507730 99507730 1001 86380 86390 1
508417 99508417 1001 86380 86390 1
508432 99508432 1001 86380 86390 1
508447 99508447 1001 86380 86390 1
509074 99509074 1001 86380 86390 1
509012 99509012 1001 86380 86390 1
508864 99508864 1001 86380 86390 1
508532 99508532 1001 86380 86390 1
508456 99508456 1001 86380 86390 1
508549 99508549 1001 86380 86390 1
508487 99508487 1001 86380 86390 1
508463 99508463 1001 86380 86390 1
508491 99508491 1001 86380 86390 1
508517 99508517 1001 86380 86390 1
508454 99508454 1001 86380 86390 1
509076 99509076 1001 86380 86390 1
509234 99509234 1001 86380 86390 1
509785 99509785 1001 86380 86390 1
509827 99509827 1001 86380 86390 1
509821 99509821 1001 86380 86390 1
509696 99509696 1001 86380 86390 1
509668 99509668 1001 86380 86390 1
509437 99509437 1001 86380 86390 1
509348 99509348 1001 86380 86390 1
509296 99509296 1001 86380 86390 1
509428 99509428 1001 86380 86390 1
509329 99509329 1001 86380 86390 1
509317 99509317 1001 86380 86390 1
510024 99510024 1001 86380 86390 1
510552 99510552 1001 86380 86390 1
510618 99510618 1001 86380 86390 1
510394 99510394 1001 86380 86390 1
510329 99510329 1001 86380 86390 1
510413 99510413 1001 86380 86390 1
510481 99510481 1001 86380 86390 1
510249 99510249 1001 86380 86390 1
510302 99510302 1001 86380 86390 1
510173 99510173 1001 86380 86390 1
510149 99510149 1001 86380 86390 1
510162 99510162 1001 86380 86390 1
510175 99510175 1001 86380 86390 1
510124 99510124 1001 86380 86390 1
510204 99510204 1001 86380 86390 1
510194 99510194 1001 86380 86390 1
510879 99510879 1001 86380 86390 1
510798 99510798 1001 86380 86390 1
510903 99510903 1001 86380 86390 1
511285 99511285 1001 86380 86390 1
511204 99511204 1001 86380 86390 1
511003 99511003 1001 86380 86390 1
511056 99511056 1001 86380 86390 1
511609 99511609 1001 86380 86390 1
512137 99512137 1001 86380 86390 1
512141 99512141 1001 86380 86390 1
512105 99512105 1001 86380 86390 1
512093 99512093 1001 86380 86390 1
511956 99511956 1001 86380 86390 1
511880 99511880 1001 86380 86390 1
512583 99512583 1001 86380 86390 1
512493 99512493 1001 86380 86390 1
513205 99513205 1001 86380 86390 1
513157 99513157 1001 86380 86390 1
512883 99512883 1001 86380 86390 1
512961 99512961 1001 86380 86390 1
512991 99512991 1001 86380 86390 1
512827 99512827 1001 86380 86390 1
512957 99512957 1001 86380 86390 1
512934 99512934 1001 86380 86390 1
512774 99512774 1001 86380 86390 1
512687 99512687 1001 86380 86390 1
513230 99513230 1001 86380 86390 1
513286 99513286 1001 86380 86390 1
513287 99513287 1001 86380 86390 1
513367 99513367 1001 86380 86390 1
513943 99513943 1001 86380 86390 1
513986 99513986 1001 86380 86390 1
513835 99513835 1001 86380 86390 1
513951 99513951 1001 86380 86390 1
513927 99513927 1001 86380 86390 1
513628 99513628 1001 86380 86390 1
513669 99513669 1001 86380 86390 1
513501 99513501 1001 86380 86390 1
513554 99513554 1001 86380 86390 1
513569 99513569 1001 86380 86390 1
513493 99513493 1001 86380 86390 1
513590 99513590 1001 86380 86390 1
513578 99513578 1001 86380 86390 1
514086 99514086 1001 86380 86390 1
514217 99514217 1001 86380 86390 1
514131 99514131 1001 86380 86390 1
514716 99514716 1001 86380 86390 1
514658 99514658 1001 86380 86390 1
514709 99514709 1001 86380 86390 1
514840 99514840 1001 86380 86390 1
514536 99514536 1001 86380 86390 1
514575 99514575 1001 86380 86390 1
514643 99514643 1001 86380 86390 1
514623 99514623 1001 86380 86390 1
514298 99514298 1001 86380 86390 1
514259 99514259 1001 86380 86390 1
514932 99514932 1001 86380 86390 1
514971 99514971 1001 86380 86390 1
515020 99515020 1001 86380 86390 1
515530 99515530 1001 86380 86390 1
515602 99515602 1001 86380 86390 1
515676 99515676 1001 86380 86390 1
515348 99515348 1001 86380 86390 1
515417 99515417 1001 86380 86390 1
515355 99515355 1001 86380 86390 1
515093 99515093 1001 86380 86390 1
515236 99515236 1001 86380 86390 1
515112 99515112 1001 86380 86390 1
515152 99515152 1001 86380 86390 1
515734 99515734 1001 86380 86390 1
515755 99515755 1001 86380 86390 1
516465 99516465 1001 86380 86390 1
516204 99516204 1001 86380 86390 1
516272 99516272 1001 86380 86390 1
516299 99516299 1001 86380 86390 1
516059 99516059 1001 86380 86390 1
516701 99516701 1001 86380 86390 1
516714 99516714 1001 86380 86390 1
516546 99516546 1001 86380 86390 1
516676 99516676 1001 86380 86390 1
516677 99516677 1001 86380 86390 1
516681 99516681 1001 86380 86390 1
516685 99516685 1001 86380 86390 1
517260 99517260 1001 86380 86390 1
517185 99517185 1001 86380 86390 1
517136 99517136 1001 86380 86390 1
517325 99517325 1001 86380 86390 1
517271 99517271 1001 86380 86390 1
516950 99516950 1001 86380 86390 1
516873 99516873 1001 86380 86390 1
516721 99516721 1001 86380 86390 1
516789 99516789 1001 86380 86390 1
516830 99516830 1001 86380 86390 1
517417 99517417 1001 86380 86390 1
517968 99517968 1001 86380 86390 1
517840 99517840 1001 86380 86390 1
517844 99517844 1001 86380 86390 1
517898 99517898 1001 86380 86390 1
517835 99517835 1001 86380 86390 1
517785 99517785 1001 86380 86390 1
517620 99517620 1001 86380 86390 1
517622 99517622 1001 86380 86390 1
517661 99517661 1001 86380 86390 1
517651 99517651 1001 86380 86390 1
517654 99517654 1001 86380 86390 1
517604 99517604 1001 86380 86390 1
517669 99517669 1001 86380 86390 1
518229 99518229 1001 86380 86390 1
518231 99518231 1001 86380 86390 1
518271 99518271 1001 86380 86390 1
518221 99518221 1001 86380 86390 1
518339 99518339 1001 86380 86390 1
518865 99518865 1001 86380 86390 1
518943 99518943 1001 86380 86390 1
518802 99518802 1001 86380 86390 1
518484 99518484 1001 86380 86390 1
518575 99518575 1001 86380 86390 1
518421 99518421 1001 86380 86390 1
518488 99518488 1001 86380 86390 1
518467 99518467 1001 86380 86390 1
518545 99518545 1001 86380 86390 1
518558 99518558 1001 86380 86390 1
518442 99518442 1001 86380 86390 1
519133 99519133 1001 86380 86390 1
519639 99519639 1001 86380 86390 1
519584 99519584 1001 86380 86390 1
519407 99519407 1001 86380 86390 1
519528 99519528 1001 86380 86390 1
519412 99519412 1001 86380 86390 1
519224 99519224 1001 86380 86390 1
519252 99519252 1001 86380 86390 1
519343 99519343 1001 86380 86390 1
519228 99519228 1001 86380 86390 1
519399 99519399 1001 86380 86390 1
519869 99519869 1001 86380 86390 1
519960 99519960 1001 86380 86390 1
519859 99519859 1001 86380 86390 1
519924 99519924 1001 86380 86390 1
519990 99519990 1001 86380 86390 1
520461 99520461 1001 86380 86390 1
520464 99520464 1001 86380 86390 1
520627 99520627 1001 86380 86390 1
520588 99520588 1001 86380 86390 1
520294 99520294 1001 86380 86390 1
520388 99520388 1001 86380 86390 1
520415 99520415 1001 86380 86390 1
520417 99520417 1001 86380 86390 1
520046 99520046 1001 86380 86390 1
520061 99520061 1001 86380 86390 1
520064 99520064 1001 86380 86390 1
520181 99520181 1001 86380 86390 1
520118 99520118 1001 86380 86390 1
520200 99520200 1001 86380 86390 1
520806 99520806 1001 86380 86390 1
520770 99520770 1001 86380 86390 1
520761 99520761 1001 86380 86390 1
520843 99520843 1001 86380 86390 1
520753 99520753 1001 86380 86390 1
521422 99521422 1001 86380 86390 1
521254 99521254 1001 86380 86390 1
520913 99520913 1001 86380 86390 1
521030 99521030 1001 86380 86390 1
520895 99520895 1001 86380 86390 1
521502 99521502 1001 86380 86390 1
521583 99521583 1001 86380 86390 1
521653 99521653 1001 86380 86390 1
521487 99521487 1001 86380 86390 1
522255 99522255 1001 86380 86390 1
522116 99522116 1001 86380 86390 1
522266 99522266 1001 86380 86390 1
521987 99521987 1001 86380 86390 1
521976 99521976 1001 86380 86390 1
521965 99521965 1001 86380 86390 1
521967 99521967 1001 86380 86390 1
521902 99521902 1001 86380 86390 1
521702 99521702 1001 86380 86390 1
522385 99522385 1001 86380 86390 1
522389 99522389 1001 86380 86390 1
522964 99522964 1001 86380 86390 1
523070 99523070 1001 86380 86390 1
522994 99522994 1001 86380 86390 1
522969 99522969 1001 86380 86390 1
523093 99523093 1001 86380 86390 1
522932 99522932 1001 86380 86390 1
522921 99522921 1001 86380 86390 1
522902 99522902 1001 86380 86390 1
522775 99522775 1001 86380 86390 1
522814 99522814 1001 86380 86390 1
522790 99522790 1001 86380 86390 1
522614 99522614 1001 86380 86390 1
522499 99522499 1001 86380 86390 1
522694 99522694 1001 86380 86390 1
522643 99522643 1001 86380 86390 1
522541 99522541 1001 86380 86390 1
522607 99522607 1001 86380 86390 1
523305 99523305 1001 86380 86390 1
523752 99523752 1001 86380 86390 1
523775 99523775 1001 86380 86390 1
523616 99523616 1001 86380 86390 1
523596 99523596 1001 86380 86390 1
523513 99523513 1001 86380 86390 1
523425 99523425 1001 86380 86390 1
523955 99523955 1001 86380 86390 1
524567 99524567 1001 86380 86390 1
524580 99524580 1001 86380 86390 1
524586 99524586 1001 86380 86390 1
524703 99524703 1001 86380 86390 1
524576 99524576 1001 86380 86390 1
524601 99524601 1001 86380 86390 1
524466 99524466 1001 86380 86390 1
524522 99524522 1001 86380 86390 1
524512 99524512 1001 86380 86390 1
524228 99524228 1001 86380 86390 1
524267 99524267 1001 86380 86390 1
524319 99524319 1001 86380 86390 1
524206 99524206 1001 86380 86390 1
524337 99524337 1001 86380 86390 1
524172 99524172 1001 86380 86390 1
524316 99524316 1001 86380 86390 1
524304 99524304 1001 86380 86390 1
524356 99524356 1001 86380 86390 1
524800 99524800 1001 86380 86390 1
524855 99524855 1001 86380 86390 1
525512 99525512 1001 86380 86390 1
525448 99525448 1001 86380 86390 1
525398 99525398 1001 86380 86390 1
525240 99525240 1001 86380 86390 1
525171 99525171 1001 86380 86390 1
525032 99525032 1001 86380 86390 1
524982 99524982 1001 86380 86390 1
525634 99525634 1001 86380 86390 1
525699 99525699 1001 86380 86390 1
525726 99525726 1001 86380 86390 1
525680 99525680 1001 86380 86390 1
525771 99525771 1001 86380 86390 1
525694 99525694 1001 86380 86390 1
526349 99526349 1001 86380 86390 1
526394 99526394 1001 86380 86390 1
526376 99526376 1001 86380 86390 1
526154 99526154 1001 86380 86390 1
526081 99526081 1001 86380 86390 1
526121 99526121 1001 86380 86390 1
525829 99525829 1001 86380 86390 1
525871 99525871 1001 86380 86390 1
526002 99526002 1001 86380 86390 1
525990 99525990 1001 86380 86390 1
525836 99525836 1001 86380 86390 1
525851 99525851 1001 86380 86390 1
525864 99525864 1001 86380 86390 1
526615 99526615 1001 86380 86390 1
526596 99526596 1001 86380 86390 1
527214 99527214 1001 86380 86390 1
527201 99527201 1001 86380 86390 1
527220 99527220 1001 86380 86390 1
527240 99527240 1001 86380 86390 1
527133 99527133 1001 86380 86390 1
526943 99526943 1001 86380 86390 1
526984 99526984 1001 86380 86390 1
526947 99526947 1001 86380 86390 1
527042 99527042 1001 86380 86390 1
526732 99526732 1001 86380 86390 1
526750 99526750 1001 86380 86390 1
526753 99526753 1001 86380 86390 1
527399 99527399 1001 86380 86390 1
527934 99527934 1001 86380 86390 1
528072 99528072 1001 86380 86390 1
528025 99528025 1001 86380 86390 1
528057 99528057 1001 86380 86390 1
528060 99528060 1001 86380 86390 1
527893 99527893 1001 86380 86390 1
527932 99527932 1001 86380 86390 1
527860 99527860 1001 86380 86390 1
527668 99527668 1001 86380 86390 1
527562 99527562 1001 86380 86390 1
527578 99527578 1001 86380 86390 1
528244 99528244 1001 86380 86390 1
528207 99528207 1001 86380 86390 1
528079 99528079 1001 86380 86390 1
528812 99528812 1001 86380 86390 1
528882 99528882 1001 86380 86390 1
528755 99528755 1001 86380 86390 1
528835 99528835 1001 86380 86390 1
528528 99528528 1001 86380 86390 1
528570 99528570 1001 86380 86390 1
528625 99528625 1001 86380 86390 1
528563 99528563 1001 86380 86390 1
528397 99528397 1001 86380 86390 1
528433 99528433 1001 86380 86390 1
528304 99528304 1001 86380 86390 1
528915 99528915 1001 86380 86390 1
529077 99529077 1001 86380 86390 1
529000 99529000 1001 86380 86390 1
529078 99529078 1001 86380 86390 1
529105 99529105 1001 86380 86390 1
529655 99529655 1001 86380 86390 1
529540 99529540 1001 86380 86390 1
529618 99529618 1001 86380 86390 1
529634 99529634 1001 86380 86390 1
529650 99529650 1001 86380 86390 1
529432 99529432 1001 86380 86390 1
529500 99529500 1001 86380 86390 1
529482 99529482 1001 86380 86390 1
529174 99529174 1001 86380 86390 1
529115 99529115 1001 86380 86390 1
529129 99529129 1001 86380 86390 1
529234 99529234 1001 86380 86390 1
529781 99529781 1001 86380 86390 1
529769 99529769 1001 86380 86390 1
530492 99530492 1001 86380 86390 1
530382 99530382 1001 86380 86390 1
530460 99530460 1001 86380 86390 1
530309 99530309 1001 86380 86390 1
530348 99530348 1001 86380 86390 1
530164 99530164 1001 86380 86390 1
530321 99530321 1001 86380 86390 1
530114 99530114 1001 86380 86390 1
530127 99530127 1001 86380 86390 1
530132 99530132 1001 86380 86390 1
529982 99529982 1001 86380 86390 1
530706 99530706 1001 86380 86390 1
530637 99530637 1001 86380 86390 1
530756 99530756 1001 86380 86390 1
531314 99531314 1001 86380 86390 1
531082 99531082 1001 86380 86390 1
530800 99530800 1001 86380 86390 1
530924 99530924 1001 86380 86390 1
531571 99531571 1001 86380 86390 1
531534 99531534 1001 86380 86390 1
531537 99531537 1001 86380 86390 1
531396 99531396 1001 86380 86390 1
531578 99531578 1001 86380 86390 1
531386 99531386 1001 86380 86390 1
531478 99531478 1001 86380 86390 1
532079 99532079 1001 86380 86390 1
532136 99532136 1001 86380 86390 1
531841 99531841 1001 86380 86390 1
531611 99531611 1001 86380 86390 1
531718 99531718 1001 86380 86390 1
531686 99531686 1001 86380 86390 1
532218 99532218 1001 86380 86390 1
532286 99532286 1001 86380 86390 1
532318 99532318 1001 86380 86390 1
532970 99532970 1001 86380 86390 1
532985 99532985 1001 86380 86390 1
532869 99532869 1001 86380 86390 1
532845 99532845 1001 86380 86390 1
532963 99532963 1001 86380 86390 1
533016 99533016 1001 86380 86390 1
533023 99533023 1001 86380 86390 1
532684 99532684 1001 86380 86390 1
532713 99532713 1001 86380 86390 1
532807 99532807 1001 86380 86390 1
532811 99532811 1001 86380 86390 1
532773 99532773 1001 86380 86390 1
532555 99532555 1001 86380 86390 1
532594 99532594 1001 86380 86390 1
532509 99532509 1001 86380 86390 1
532431 99532431 1001 86380 86390 1
532512 99532512 1001 86380 86390 1
533237 99533237 1001 86380 86390 1
533097 99533097 1001 86380 86390 1
533113 99533113 1001 86380 86390 1
533167 99533167 1001 86380 86390 1
533674 99533674 1001 86380 86390 1
533569 99533569 1001 86380 86390 1
533312 99533312 1001 86380 86390 1
533392 99533392 1001 86380 86390 1
534031 99534031 1001 86380 86390 1
534019 99534019 1001 86380 86390 1
534597 99534597 1001 86380 86390 1
534514 99534514 1001 86380 86390 1
534378 99534378 1001 86380 86390 1
534329 99534329 1001 86380 86390 1
534307 99534307 1001 86380 86390 1
534065 99534065 1001 86380 86390 1
534131 99534131 1001 86380 86390 1
534254 99534254 1001 86380 86390 1
534140 99534140 1001 86380 86390 1
534763 99534763 1001 86380 86390 1
534726 99534726 1001 86380 86390 1
534705 99534705 1001 86380 86390 1
535399 99535399 1001 86380 86390 1
535375 99535375 1001 86380 86390 1
535445 99535445 1001 86380 86390 1
535283 99535283 1001 86380 86390 1
535142 99535142 1001 86380 86390 1
535287 99535287 1001 86380 86390 1
534915 99534915 1001 86380 86390 1
534954 99534954 1001 86380 86390 1
534943 99534943 1001 86380 86390 1
534931 99534931 1001 86380 86390 1
534985 99534985 1001 86380 86390 1
535079 99535079 1001 86380 86390 1
534964 99534964 1001 86380 86390 1
534990 99534990 1001 86380 86390 1
535098 99535098 1001 86380 86390 1
535553 99535553 1001 86380 86390 1
535581 99535581 1001 86380 86390 1
535685 99535685 1001 86380 86390 1
536249 99536249 1001 86380 86390 1
536134 99536134 1001 86380 86390 1
536276 99536276 1001 86380 86390 1
536189 99536189 1001 86380 86390 1
536216 99536216 1001 86380 86390 1
536330 99536330 1001 86380 86390 1
536068 99536068 1001 86380 86390 1
535991 99535991 1001 86380 86390 1
535940 99535940 1001 86380 86390 1
535837 99535837 1001 86380 86390 1
535878 99535878 1001 86380 86390 1
535868 99535868 1001 86380 86390 1
535908 99535908 1001 86380 86390 1
536529 99536529 1001 86380 86390 1
536441 99536441 1001 86380 86390 1
536458 99536458 1001 86380 86390 1
536383 99536383 1001 86380 86390 1
536982 99536982 1001 86380 86390 1
536996 99536996 1001 86380 86390 1
536984 99536984 1001 86380 86390 1
537032 99537032 1001 86380 86390 1
537071 99537071 1001 86380 86390 1
537059 99537059 1001 86380 86390 1
537098 99537098 1001 86380 86390 1
536850 99536850 1001 86380 86390 1
536560 99536560 1001 86380 86390 1
536617 99536617 1001 86380 86390 1
537957 99537957 1001 86380 86390 1
537683 99537683 1001 86380 86390 1
537776 99537776 1001 86380 86390 1
537621 99537621 1001 86380 86390 1
537413 99537413 1001 86380 86390 1
537368 99537368 1001 86380 86390 1
538053 99538053 1001 86380 86390 1
537990 99537990 1001 86380 86390 1
538171 99538171 1001 86380 86390 1
538188 99538188 1001 86380 86390 1
538751 99538751 1001 86380 86390 1
538650 99538650 1001 86380 86390 1
538655 99538655 1001 86380 86390 1
538518 99538518 1001 86380 86390 1
538399 99538399 1001 86380 86390 1
539006 99539006 1001 86380 86390 1
538927 99538927 1001 86380 86390 1
539499 99539499 1001 86380 86390 1
539481 99539481 1001 86380 86390 1
539485 99539485 1001 86380 86390 1
539268 99539268 1001 86380 86390 1
539322 99539322 1001 86380 86390 1
539192 99539192 1001 86380 86390 1
539207 99539207 1001 86380 86390 1
539223 99539223 1001 86380 86390 1
539160 99539160 1001 86380 86390 1
539666 99539666 1001 86380 86390 1
539773 99539773 1001 86380 86390 1
539751 99539751 1001 86380 86390 1
539764 99539764 1001 86380 86390 1
539765 99539765 1001 86380 86390 1
539728 99539728 1001 86380 86390 1
540339 99540339 1001 86380 86390 1
540408 99540408 1001 86380 86390 1
540331 99540331 1001 86380 86390 1
540280 99540280 1001 86380 86390 1
540224 99540224 1001 86380 86390 1
540069 99540069 1001 86380 86390 1
540110 99540110 1001 86380 86390 1
540130 99540130 1001 86380 86390 1
540018 99540018 1001 86380 86390 1
539880 99539880 1001 86380 86390 1
539997 99539997 1001 86380 86390 1
539922 99539922 1001 86380 86390 1
539987 99539987 1001 86380 86390 1
541090 99541090 1001 86380 86390 1
541116 99541116 1001 86380 86390 1
541182 99541182 1001 86380 86390 1
541147 99541147 1001 86380 86390 1
541186 99541186 1001 86380 86390 1
540952 99540952 1001 86380 86390 1
541087 99541087 1001 86380 86390 1
540700 99540700 1001 86380 86390 1
540836 99540836 1001 86380 86390 1
540720 99540720 1001 86380 86390 1
541371 99541371 1001 86380 86390 1
542005 99542005 1001 86380 86390 1
542104 99542104 1001 86380 86390 1
541771 99541771 1001 86380 86390 1
542259 99542259 1001 86380 86390 1
542254 99542254 1001 86380 86390 1
542908 99542908 1001 86380 86390 1
542859 99542859 1001 86380 86390 1
542885 99542885 1001 86380 86390 1
542690 99542690 1001 86380 86390 1
542615 99542615 1001 86380 86390 1
542554 99542554 1001 86380 86390 1
542698 99542698 1001 86380 86390 1
542495 99542495 1001 86380 86390 1
542447 99542447 1001 86380 86390 1
543145 99543145 1001 86380 86390 1
542977 99542977 1001 86380 86390 1
543146 99543146 1001 86380 86390 1
543605 99543605 1001 86380 86390 1
543611 99543611 1001 86380 86390 1
543679 99543679 1001 86380 86390 1
543566 99543566 1001 86380 86390 1
543401 99543401 1001 86380 86390 1
543453 99543453 1001 86380 86390 1
543416 99543416 1001 86380 86390 1
543547 99543547 1001 86380 86390 1
543191 99543191 1001 86380 86390 1
543346 99543346 1001 86380 86390 1
543353 99543353 1001 86380 86390 1
543354 99543354 1001 86380 86390 1
543794 99543794 1001 86380 86390 1
543913 99543913 1001 86380 86390 1
543850 99543850 1001 86380 86390 1
543816 99543816 1001 86380 86390 1
543973 99543973 1001 86380 86390 1
544415 99544415 1001 86380 86390 1
544213 99544213 1001 86380 86390 1
544279 99544279 1001 86380 86390 1
544151 99544151 1001 86380 86390 1
544182 99544182 1001 86380 86390 1
544703 99544703 1001 86380 86390 1
544679 99544679 1001 86380 86390 1
544602 99544602 1001 86380 86390 1
544681 99544681 1001 86380 86390 1
431234 497 1001 66960 67617 1
517481 1211 1001 48013 48313 1
400022 99400022 1001 86380 86390 1
400015 99400015 1001 86380 86390 1
400065 99400065 1001 86380 86390 1
400060 99400060 1001 86380 86390 1
400216 99400216 1001 86380 86390 1
400271 99400271 1001 86380 86390 1
400300 99400300 1001 86380 86390 1
400357 99400357 1001 86380 86390 1
400808 99400808 1001 86380 86390 1
400859 99400859 1001 86380 86390 1
400970 99400970 1001 86380 86390 1
400948 99400948 1001 86380 86390 1
401145 99401145 1001 86380 86390 1
401072 99401072 1001 86380 86390 1
401156 99401156 1001 86380 86390 1
401185 99401185 1001 86380 86390 1
401221 99401221 1001 86380 86390 1
401418 99401418 1001 86380 86390 1
401723 99401723 1001 86380 86390 1
401739 99401739 1001 86380 86390 1
402006 99402006 1001 86380 86390 1
402158 99402158 1001 86380 86390 1
402167 99402167 1001 86380 86390 1
402115 99402115 1001 86380 86390 1
402218 99402218 1001 86380 86390 1
402244 99402244 1001 86380 86390 1
402329 99402329 1001 86380 86390 1
402452 99402452 1001 86380 86390 1
402507 99402507 1001 86380 86390 1
402619 99402619 1001 86380 86390 1
402699 99402699 1001 86380 86390 1
402798 99402798 1001 86380 86390 1
402853 99402853 1001 86380 86390 1
402902 99402902 1001 86380 86390 1
403084 99403084 1001 86380 86390 1
403303 99403303 1001 86380 86390 1
403550 99403550 1001 86380 86390 1
403607 99403607 1001 86380 86390 1
403636 99403636 1001 86380 86390 1
403750 99403750 1001 86380 86390 1
403928 99403928 1001 86380 86390 1
404250 99404250 1001 86380 86390 1
404203 99404203 1001 86380 86390 1
404251 99404251 1001 86380 86390 1
404565 99404565 1001 86380 86390 1
404488 99404488 1001 86380 86390 1
404632 99404632 1001 86380 86390 1
404711 99404711 1001 86380 86390 1
405236 99405236 1001 86380 86390 1
405359 99405359 1001 86380 86390 1
405512 99405512 1001 86380 86390 1
405651 99405651 1001 86380 86390 1
405978 99405978 1001 86380 86390 1
406354 99406354 1001 86380 86390 1
406314 99406314 1001 86380 86390 1
406419 99406419 1001 86380 86390 1
406630 99406630 1001 86380 86390 1
406786 99406786 1001 86380 86390 1
407023 99407023 1001 86380 86390 1
407137 99407137 1001 86380 86390 1
407118 99407118 1001 86380 86390 1
407190 99407190 1001 86380 86390 1
407384 99407384 1001 86380 86390 1
407847 99407847 1001 86380 86390 1
407919 99407919 1001 86380 86390 1
407888 99407888 1001 86380 86390 1
408092 99408092 1001 86380 86390 1
408283 99408283 1001 86380 86390 1
408511 99408511 1001 86380 86390 1
408641 99408641 1001 86380 86390 1
408757 99408757 1001 86380 86390 1
408828 99408828 1001 86380 86390 1
408801 99408801 1001 86380 86390 1
408979 99408979 1001 86380 86390 1
409042 99409042 1001 86380 86390 1
409033 99409033 1001 86380 86390 1
409153 99409153 1001 86380 86390 1
409201 99409201 1001 86380 86390 1
409457 99409457 1001 86380 86390 1
409516 99409516 1001 86380 86390 1
409703 99409703 1001 86380 86390 1
409940 99409940 1001 86380 86390 1
409963 99409963 1001 86380 86390 1
410270 99410270 1001 86380 86390 1
410277 99410277 1001 86380 86390 1
410245 99410245 1001 86380 86390 1
410319 99410319 1001 86380 86390 1
410404 99410404 1001 86380 86390 1
410552 99410552 1001 86380 86390 1
410657 99410657 1001 86380 86390 1
410883 99410883 1001 86380 86390 1
411152 99411152 1001 86380 86390 1
411287 99411287 1001 86380 86390 1
411243 99411243 1001 86380 86390 1
411385 99411385 1001 86380 86390 1
411370 99411370 1001 86380 86390 1
411808 99411808 1001 86380 86390 1
411909 99411909 1001 86380 86390 1
412044 99412044 1001 86380 86390 1
412150 99412150 1001 86380 86390 1
412104 99412104 1001 86380 86390 1
412205 99412205 1001 86380 86390 1
412389 99412389 1001 86380 86390 1
412352 99412352 1001 86380 86390 1
412445 99412445 1001 86380 86390 1
413497 99413497 1001 86380 86390 1
413641 99413641 1001 86380 86390 1
413324 99413324 1001 86380 86390 1
413612 99413612 1001 86380 86390 1
412725 99412725 1001 86380 86390 1
412772 99412772 1001 86380 86390 1
412796 99412796 1001 86380 86390 1
412524 99412524 1001 86380 86390 1
414113 99414113 1001 86380 86390 1
414038 99414038 1001 86380 86390 1
414100 99414100 1001 86380 86390 1
415072 99415072 1001 86380 86390 1
414543 99414543 1001 86380 86390 1
414692 99414692 1001 86380 86390 1
414731 99414731 1001 86380 86390 1
414561 99414561 1001 86380 86390 1
414176 99414176 1001 86380 86390 1
414224 99414224 1001 86380 86390 1
414475 99414475 1001 86380 86390 1
414294 99414294 1001 86380 86390 1
414438 99414438 1001 86380 86390 1
414151 99414151 1001 86380 86390 1
414349 99414349 1001 86380 86390 1
415574 99415574 1001 86380 86390 1
415430 99415430 1001 86380 86390 1
415440 99415440 1001 86380 86390 1
416833 99416833 1001 86380 86390 1
416906 99416906 1001 86380 86390 1
416639 99416639 1001 86380 86390 1
416870 99416870 1001 86380 86390 1
416744 99416744 1001 86380 86390 1
416283 99416283 1001 86380 86390 1
416255 99416255 1001 86380 86390 1
416175 99416175 1001 86380 86390 1
416311 99416311 1001 86380 86390 1
416491 99416491 1001 86380 86390 1
416278 99416278 1001 86380 86390 1
415988 99415988 1001 86380 86390 1
416123 99416123 1001 86380 86390 1
416045 99416045 1001 86380 86390 1
415980 99415980 1001 86380 86390 1
416051 99416051 1001 86380 86390 1
417376 99417376 1001 86380 86390 1
417296 99417296 1001 86380 86390 1
417525 99417525 1001 86380 86390 1
417511 99417511 1001 86380 86390 1
417414 99417414 1001 86380 86390 1
417516 99417516 1001 86380 86390 1
417517 99417517 1001 86380 86390 1
418693 99418693 1001 86380 86390 1
418305 99418305 1001 86380 86390 1
418071 99418071 1001 86380 86390 1
417689 99417689 1001 86380 86390 1
417647 99417647 1001 86380 86390 1
417933 99417933 1001 86380 86390 1
417912 99417912 1001 86380 86390 1
417759 99417759 1001 86380 86390 1
419017 99419017 1001 86380 86390 1
420386 99420386 1001 86380 86390 1
420067 99420067 1001 86380 86390 1
419803 99419803 1001 86380 86390 1
420011 99420011 1001 86380 86390 1
419714 99419714 1001 86380 86390 1
419652 99419652 1001 86380 86390 1
419963 99419963 1001 86380 86390 1
419356 99419356 1001 86380 86390 1
420695 99420695 1001 86380 86390 1
420678 99420678 1001 86380 86390 1
420700 99420700 1001 86380 86390 1
421717 99421717 1001 86380 86390 1
421928 99421928 1001 86380 86390 1
422056 99422056 1001 86380 86390 1
422020 99422020 1001 86380 86390 1
421099 99421099 1001 86380 86390 1
420990 99420990 1001 86380 86390 1
421227 99421227 1001 86380 86390 1
420885 99420885 1001 86380 86390 1
422277 99422277 1001 86380 86390 1
422413 99422413 1001 86380 86390 1
423699 99423699 1001 86380 86390 1
423388 99423388 1001 86380 86390 1
423662 99423662 1001 86380 86390 1
423643 99423643 1001 86380 86390 1
423747 99423747 1001 86380 86390 1
423215 99423215 1001 86380 86390 1
423227 99423227 1001 86380 86390 1
423282 99423282 1001 86380 86390 1
423303 99423303 1001 86380 86390 1
422685 99422685 1001 86380 86390 1
422822 99422822 1001 86380 86390 1
423837 99423837 1001 86380 86390 1
425232 99425232 1001 86380 86390 1
425260 99425260 1001 86380 86390 1
425133 99425133 1001 86380 86390 1
425063 99425063 1001 86380 86390 1
425352 99425352 1001 86380 86390 1
424609 99424609 1001 86380 86390 1
424532 99424532 1001 86380 86390 1
424285 99424285 1001 86380 86390 1
425436 99425436 1001 86380 86390 1
425728 99425728 1001 86380 86390 1
425490 99425490 1001 86380 86390 1
426865 99426865 1001 86380 86390 1
426756 99426756 1001 86380 86390 1
426906 99426906 1001 86380 86390 1
427086 99427086 1001 86380 86390 1
426554 99426554 1001 86380 86390 1
426491 99426491 1001 86380 86390 1
426459 99426459 1001 86380 86390 1
426315 99426315 1001 86380 86390 1
426063 99426063 1001 86380 86390 1
425957 99425957 1001 86380 86390 1
425914 99425914 1001 86380 86390 1
427517 99427517 1001 86380 86390 1
427306 99427306 1001 86380 86390 1
427282 99427282 1001 86380 86390 1
428423 99428423 1001 86380 86390 1
428173 99428173 1001 86380 86390 1
427654 99427654 1001 86380 86390 1
427782 99427782 1001 86380 86390 1
427546 99427546 1001 86380 86390 1
428871 99428871 1001 86380 86390 1
429174 99429174 1001 86380 86390 1
428844 99428844 1001 86380 86390 1
428827 99428827 1001 86380 86390 1
428922 99428922 1001 86380 86390 1
429140 99429140 1001 86380 86390 1
428930 99428930 1001 86380 86390 1
430283 99430283 1001 86380 86390 1
430082 99430082 1001 86380 86390 1
429834 99429834 1001 86380 86390 1
429918 99429918 1001 86380 86390 1
429538 99429538 1001 86380 86390 1
430551 99430551 1001 86380 86390 1
430497 99430497 1001 86380 86390 1
431915 99431915 1001 86380 86390 1
431701 99431701 1001 86380 86390 1
431948 99431948 1001 86380 86390 1
430977 99430977 1001 86380 86390 1
431248 99431248 1001 86380 86390 1
431016 99431016 1001 86380 86390 1
432439 99432439 1001 86380 86390 1
433436 99433436 1001 86380 86390 1
433645 99433645 1001 86380 86390 1
433690 99433690 1001 86380 86390 1
433329 99433329 1001 86380 86390 1
433268 99433268 1001 86380 86390 1
433191 99433191 1001 86380 86390 1
433145 99433145 1001 86380 86390 1
433306 99433306 1001 86380 86390 1
432942 99432942 1001 86380 86390 1
432737 99432737 1001 86380 86390 1
432687 99432687 1001 86380 86390 1
432694 99432694 1001 86380 86390 1
432662 99432662 1001 86380 86390 1
434038 99434038 1001 86380 86390 1
434022 99434022 1001 86380 86390 1
434004 99434004 1001 86380 86390 1
433735 99433735 1001 86380 86390 1
433922 99433922 1001 86380 86390 1
433957 99433957 1001 86380 86390 1
434060 99434060 1001 86380 86390 1
435343 99435343 1001 86380 86390 1
435428 99435428 1001 86380 86390 1
434819 99434819 1001 86380 86390 1
434607 99434607 1001 86380 86390 1
434718 99434718 1001 86380 86390 1
434917 99434917 1001 86380 86390 1
434261 99434261 1001 86380 86390 1
434139 99434139 1001 86380 86390 1
434458 99434458 1001 86380 86390 1
434196 99434196 1001 86380 86390 1
435483 99435483 1001 86380 86390 1
435716 99435716 1001 86380 86390 1
435584 99435584 1001 86380 86390 1
436769 99436769 1001 86380 86390 1
437114 99437114 1001 86380 86390 1
436993 99436993 1001 86380 86390 1
436821 99436821 1001 86380 86390 1
436947 99436947 1001 86380 86390 1
436593 99436593 1001 86380 86390 1
436374 99436374 1001 86380 86390 1
436675 99436675 1001 86380 86390 1
436414 99436414 1001 86380 86390 1
435983 99435983 1001 86380 86390 1
435996 99435996 1001 86380 86390 1
436230 99436230 1001 86380 86390 1
436306 99436306 1001 86380 86390 1
437298 99437298 1001 86380 86390 1
300035 99300035 1001 86380 86390 1
437197 99437197 1001 86380 86390 1
300105 99300105 1001 86380 86390 1
300615 99300615 1001 86380 86390 1
300697 99300697 1001 86380 86390 1
300569 99300569 1001 86380 86390 1
300547 99300547 1001 86380 86390 1
300396 99300396 1001 86380 86390 1
300429 99300429 1001 86380 86390 1
300365 99300365 1001 86380 86390 1
300418 99300418 1001 86380 86390 1
300267 99300267 1001 86380 86390 1
300270 99300270 1001 86380 86390 1
300777 99300777 1001 86380 86390 1
300819 99300819 1001 86380 86390 1
300811 99300811 1001 86380 86390 1
300889 99300889 1001 86380 86390 1
301401 99301401 1001 86380 86390 1
301403 99301403 1001 86380 86390 1
301506 99301506 1001 86380 86390 1
301523 99301523 1001 86380 86390 1
301399 99301399 1001 86380 86390 1
300979 99300979 1001 86380 86390 1
301005 99301005 1001 86380 86390 1
300954 99300954 1001 86380 86390 1
301714 99301714 1001 86380 86390 1
302351 99302351 1001 86380 86390 1
302366 99302366 1001 86380 86390 1
302086 99302086 1001 86380 86390 1
302130 99302130 1001 86380 86390 1
302157 99302157 1001 86380 86390 1
302147 99302147 1001 86380 86390 1
301823 99301823 1001 86380 86390 1
302525 99302525 1001 86380 86390 1
302474 99302474 1001 86380 86390 1
302513 99302513 1001 86380 86390 1
303053 99303053 1001 86380 86390 1
303094 99303094 1001 86380 86390 1
303031 99303031 1001 86380 86390 1
303058 99303058 1001 86380 86390 1
303049 99303049 1001 86380 86390 1
303202 99303202 1001 86380 86390 1
302824 99302824 1001 86380 86390 1
302817 99302817 1001 86380 86390 1
302999 99302999 1001 86380 86390 1
302936 99302936 1001 86380 86390 1
302741 99302741 1001 86380 86390 1
302662 99302662 1001 86380 86390 1
302688 99302688 1001 86380 86390 1
303283 99303283 1001 86380 86390 1
303222 99303222 1001 86380 86390 1
303227 99303227 1001 86380 86390 1
303685 99303685 1001 86380 86390 1
303740 99303740 1001 86380 86390 1
303794 99303794 1001 86380 86390 1
303820 99303820 1001 86380 86390 1
303732 99303732 1001 86380 86390 1
303644 99303644 1001 86380 86390 1
304082 99304082 1001 86380 86390 1
304057 99304057 1001 86380 86390 1
304125 99304125 1001 86380 86390 1
304721 99304721 1001 86380 86390 1
304812 99304812 1001 86380 86390 1
304749 99304749 1001 86380 86390 1
304660 99304660 1001 86380 86390 1
304741 99304741 1001 86380 86390 1
304591 99304591 1001 86380 86390 1
304626 99304626 1001 86380 86390 1
304294 99304294 1001 86380 86390 1
304242 99304242 1001 86380 86390 1
304416 99304416 1001 86380 86390 1
305054 99305054 1001 86380 86390 1
305030 99305030 1001 86380 86390 1
304918 99304918 1001 86380 86390 1
305555 99305555 1001 86380 86390 1
305406 99305406 1001 86380 86390 1
305408 99305408 1001 86380 86390 1
305414 99305414 1001 86380 86390 1
305136 99305136 1001 86380 86390 1
305270 99305270 1001 86380 86390 1
500089 99500089 1001 86380 86390 1
500169 99500169 1001 86380 86390 1
500079 99500079 1001 86380 86390 1
305688 99305688 1001 86380 86390 1
500633 99500633 1001 86380 86390 1
500701 99500701 1001 86380 86390 1
500639 99500639 1001 86380 86390 1
500560 99500560 1001 86380 86390 1
500499 99500499 1001 86380 86390 1
500512 99500512 1001 86380 86390 1
500567 99500567 1001 86380 86390 1
500266 99500266 1001 86380 86390 1
500319 99500319 1001 86380 86390 1
500255 99500255 1001 86380 86390 1
501009 99501009 1001 86380 86390 1
500945 99500945 1001 86380 86390 1
500897 99500897 1001 86380 86390 1
501506 99501506 1001 86380 86390 1
501253 99501253 1001 86380 86390 1
501345 99501345 1001 86380 86390 1
501232 99501232 1001 86380 86390 1
501300 99501300 1001 86380 86390 1
501393 99501393 1001 86380 86390 1
501831 99501831 1001 86380 86390 1
501812 99501812 1001 86380 86390 1
501762 99501762 1001 86380 86390 1
501828 99501828 1001 86380 86390 1
502441 99502441 1001 86380 86390 1
502399 99502399 1001 86380 86390 1
502388 99502388 1001 86380 86390 1
502247 99502247 1001 86380 86390 1
502196 99502196 1001 86380 86390 1
502172 99502172 1001 86380 86390 1
502219 99502219 1001 86380 86390 1
501889 99501889 1001 86380 86390 1
501928 99501928 1001 86380 86390 1
502038 99502038 1001 86380 86390 1
502504 99502504 1001 86380 86390 1
502597 99502597 1001 86380 86390 1
502624 99502624 1001 86380 86390 1
503191 99503191 1001 86380 86390 1
503220 99503220 1001 86380 86390 1
503107 99503107 1001 86380 86390 1
503225 99503225 1001 86380 86390 1
503174 99503174 1001 86380 86390 1
503287 99503287 1001 86380 86390 1
502997 99502997 1001 86380 86390 1
503030 99503030 1001 86380 86390 1
502903 99502903 1001 86380 86390 1
502864 99502864 1001 86380 86390 1
503431 99503431 1001 86380 86390 1
503368 99503368 1001 86380 86390 1
503293 99503293 1001 86380 86390 1
503475 99503475 1001 86380 86390 1
503322 99503322 1001 86380 86390 1
503469 99503469 1001 86380 86390 1
504017 99504017 1001 86380 86390 1
504008 99504008 1001 86380 86390 1
504107 99504107 1001 86380 86390 1
503823 99503823 1001 86380 86390 1
503844 99503844 1001 86380 86390 1
503910 99503910 1001 86380 86390 1
503755 99503755 1001 86380 86390 1
503821 99503821 1001 86380 86390 1
503644 99503644 1001 86380 86390 1
503556 99503556 1001 86380 86390 1
503611 99503611 1001 86380 86390 1
504141 99504141 1001 86380 86390 1
504193 99504193 1001 86380 86390 1
504182 99504182 1001 86380 86390 1
504741 99504741 1001 86380 86390 1
504756 99504756 1001 86380 86390 1
504851 99504851 1001 86380 86390 1
504890 99504890 1001 86380 86390 1
504548 99504548 1001 86380 86390 1
504614 99504614 1001 86380 86390 1
504695 99504695 1001 86380 86390 1
504554 99504554 1001 86380 86390 1
504428 99504428 1001 86380 86390 1
504467 99504467 1001 86380 86390 1
504416 99504416 1001 86380 86390 1
504496 99504496 1001 86380 86390 1
504419 99504419 1001 86380 86390 1
505122 99505122 1001 86380 86390 1
505013 99505013 1001 86380 86390 1
505004 99505004 1001 86380 86390 1
505031 99505031 1001 86380 86390 1
505372 99505372 1001 86380 86390 1
505373 99505373 1001 86380 86390 1
505466 99505466 1001 86380 86390 1
505375 99505375 1001 86380 86390 1
505532 99505532 1001 86380 86390 1
505469 99505469 1001 86380 86390 1
505394 99505394 1001 86380 86390 1
505471 99505471 1001 86380 86390 1
505164 99505164 1001 86380 86390 1
505177 99505177 1001 86380 86390 1
505205 99505205 1001 86380 86390 1
505180 99505180 1001 86380 86390 1
505926 99505926 1001 86380 86390 1
505566 99505566 1001 86380 86390 1
505811 99505811 1001 86380 86390 1
505854 99505854 1001 86380 86390 1
505883 99505883 1001 86380 86390 1
506455 99506455 1001 86380 86390 1
506404 99506404 1001 86380 86390 1
506533 99506533 1001 86380 86390 1
506444 99506444 1001 86380 86390 1
506589 99506589 1001 86380 86390 1
506210 99506210 1001 86380 86390 1
506238 99506238 1001 86380 86390 1
506323 99506323 1001 86380 86390 1
506148 99506148 1001 86380 86390 1
506048 99506048 1001 86380 86390 1
506607 99506607 1001 86380 86390 1
506618 99506618 1001 86380 86390 1
507336 99507336 1001 86380 86390 1
507394 99507394 1001 86380 86390 1
507263 99507263 1001 86380 86390 1
507239 99507239 1001 86380 86390 1
507252 99507252 1001 86380 86390 1
507211 99507211 1001 86380 86390 1
506923 99506923 1001 86380 86390 1
506846 99506846 1001 86380 86390 1
506839 99506839 1001 86380 86390 1
507460 99507460 1001 86380 86390 1
508108 99508108 1001 86380 86390 1
508114 99508114 1001 86380 86390 1
508031 99508031 1001 86380 86390 1
507955 99507955 1001 86380 86390 1
508033 99508033 1001 86380 86390 1
507893 99507893 1001 86380 86390 1
508024 99508024 1001 86380 86390 1
507922 99507922 1001 86380 86390 1
507961 99507961 1001 86380 86390 1
508014 99508014 1001 86380 86390 1
507924 99507924 1001 86380 86390 1
507775 99507775 1001 86380 86390 1
507673 99507673 1001 86380 86390 1
508341 99508341 1001 86380 86390 1
508435 99508435 1001 86380 86390 1
508397 99508397 1001 86380 86390 1
508347 99508347 1001 86380 86390 1
508895 99508895 1001 86380 86390 1
508990 99508990 1001 86380 86390 1
508772 99508772 1001 86380 86390 1
508774 99508774 1001 86380 86390 1
508611 99508611 1001 86380 86390 1
508482 99508482 1001 86380 86390 1
508629 99508629 1001 86380 86390 1
508660 99508660 1001 86380 86390 1
509125 99509125 1001 86380 86390 1
509114 99509114 1001 86380 86390 1
509247 99509247 1001 86380 86390 1
509080 99509080 1001 86380 86390 1
509746 99509746 1001 86380 86390 1
509798 99509798 1001 86380 86390 1
509837 99509837 1001 86380 86390 1
509863 99509863 1001 86380 86390 1
509825 99509825 1001 86380 86390 1
509828 99509828 1001 86380 86390 1
509706 99509706 1001 86380 86390 1
509745 99509745 1001 86380 86390 1
509606 99509606 1001 86380 86390 1
509548 99509548 1001 86380 86390 1
509500 99509500 1001 86380 86390 1
509374 99509374 1001 86380 86390 1
509439 99509439 1001 86380 86390 1
509299 99509299 1001 86380 86390 1
509913 99509913 1001 86380 86390 1
510005 99510005 1001 86380 86390 1
509957 99509957 1001 86380 86390 1
510638 99510638 1001 86380 86390 1
510567 99510567 1001 86380 86390 1
510711 99510711 1001 86380 86390 1
510402 99510402 1001 86380 86390 1
510415 99510415 1001 86380 86390 1
510391 99510391 1001 86380 86390 1
510741 99510741 1001 86380 86390 1
510888 99510888 1001 86380 86390 1
510786 99510786 1001 86380 86390 1
511181 99511181 1001 86380 86390 1
511145 99511145 1001 86380 86390 1
511116 99511116 1001 86380 86390 1
511092 99511092 1001 86380 86390 1
511638 99511638 1001 86380 86390 1
512378 99512378 1001 86380 86390 1
512331 99512331 1001 86380 86390 1
512293 99512293 1001 86380 86390 1
512109 99512109 1001 86380 86390 1
512015 99512015 1001 86380 86390 1
511902 99511902 1001 86380 86390 1
511803 99511803 1001 86380 86390 1
511894 99511894 1001 86380 86390 1
511856 99511856 1001 86380 86390 1
511806 99511806 1001 86380 86390 1
511860 99511860 1001 86380 86390 1
511782 99511782 1001 86380 86390 1
512519 99512519 1001 86380 86390 1
512511 99512511 1001 86380 86390 1
512448 99512448 1001 86380 86390 1
512516 99512516 1001 86380 86390 1
512518 99512518 1001 86380 86390 1
513091 99513091 1001 86380 86390 1
513179 99513179 1001 86380 86390 1
513183 99513183 1001 86380 86390 1
513134 99513134 1001 86380 86390 1
513008 99513008 1001 86380 86390 1
513088 99513088 1001 86380 86390 1
512965 99512965 1001 86380 86390 1
512767 99512767 1001 86380 86390 1
512780 99512780 1001 86380 86390 1
512619 99512619 1001 86380 86390 1
513282 99513282 1001 86380 86390 1
513262 99513262 1001 86380 86390 1
513957 99513957 1001 86380 86390 1
513946 99513946 1001 86380 86390 1
513976 99513976 1001 86380 86390 1
513992 99513992 1001 86380 86390 1
513670 99513670 1001 86380 86390 1
513712 99513712 1001 86380 86390 1
513752 99513752 1001 86380 86390 1
513594 99513594 1001 86380 86390 1
513591 99513591 1001 86380 86390 1
514141 99514141 1001 86380 86390 1
514730 99514730 1001 86380 86390 1
514707 99514707 1001 86380 86390 1
514683 99514683 1001 86380 86390 1
514851 99514851 1001 86380 86390 1
514549 99514549 1001 86380 86390 1
514576 99514576 1001 86380 86390 1
514527 99514527 1001 86380 86390 1
514553 99514553 1001 86380 86390 1
514476 99514476 1001 86380 86390 1
514249 99514249 1001 86380 86390 1
514303 99514303 1001 86380 86390 1
514408 99514408 1001 86380 86390 1
514383 99514383 1001 86380 86390 1
514359 99514359 1001 86380 86390 1
514242 99514242 1001 86380 86390 1
514426 99514426 1001 86380 86390 1
514861 99514861 1001 86380 86390 1
515562 99515562 1001 86380 86390 1
515299 99515299 1001 86380 86390 1
515286 99515286 1001 86380 86390 1
515274 99515274 1001 86380 86390 1
515290 99515290 1001 86380 86390 1
515437 99515437 1001 86380 86390 1
515309 99515309 1001 86380 86390 1
515101 99515101 1001 86380 86390 1
515264 99515264 1001 86380 86390 1
515149 99515149 1001 86380 86390 1
515214 99515214 1001 86380 86390 1
515746 99515746 1001 86380 86390 1
515824 99515824 1001 86380 86390 1
515837 99515837 1001 86380 86390 1
516486 99516486 1001 86380 86390 1
516495 99516495 1001 86380 86390 1
516296 99516296 1001 86380 86390 1
516037 99516037 1001 86380 86390 1
515975 99515975 1001 86380 86390 1
516705 99516705 1001 86380 86390 1
517246 99517246 1001 86380 86390 1
517298 99517298 1001 86380 86390 1
517186 99517186 1001 86380 86390 1
517329 99517329 1001 86380 86390 1
517043 99517043 1001 86380 86390 1
516957 99516957 1001 86380 86390 1
516985 99516985 1001 86380 86390 1
517011 99517011 1001 86380 86390 1
516885 99516885 1001 86380 86390 1
516822 99516822 1001 86380 86390 1
516759 99516759 1001 86380 86390 1
516772 99516772 1001 86380 86390 1
517520 99517520 1001 86380 86390 1
517340 99517340 1001 86380 86390 1
517498 99517498 1001 86380 86390 1
518111 99518111 1001 86380 86390 1
517986 99517986 1001 86380 86390 1
517962 99517962 1001 86380 86390 1
518078 99518078 1001 86380 86390 1
518067 99518067 1001 86380 86390 1
518107 99518107 1001 86380 86390 1
518156 99518156 1001 86380 86390 1
517841 99517841 1001 86380 86390 1
517816 99517816 1001 86380 86390 1
517809 99517809 1001 86380 86390 1
517593 99517593 1001 86380 86390 1
517671 99517671 1001 86380 86390 1
517601 99517601 1001 86380 86390 1
517566 99517566 1001 86380 86390 1
518225 99518225 1001 86380 86390 1
518248 99518248 1001 86380 86390 1
518857 99518857 1001 86380 86390 1
518909 99518909 1001 86380 86390 1
518979 99518979 1001 86380 86390 1
518757 99518757 1001 86380 86390 1
518658 99518658 1001 86380 86390 1
518684 99518684 1001 86380 86390 1
518715 99518715 1001 86380 86390 1
518536 99518536 1001 86380 86390 1
518383 99518383 1001 86380 86390 1
518516 99518516 1001 86380 86390 1
518452 99518452 1001 86380 86390 1
518453 99518453 1001 86380 86390 1
518518 99518518 1001 86380 86390 1
519177 99519177 1001 86380 86390 1
519139 99519139 1001 86380 86390 1
519711 99519711 1001 86380 86390 1
519714 99519714 1001 86380 86390 1
519627 99519627 1001 86380 86390 1
519798 99519798 1001 86380 86390 1
519722 99519722 1001 86380 86390 1
519723 99519723 1001 86380 86390 1
519633 99519633 1001 86380 86390 1
519457 99519457 1001 86380 86390 1
519562 99519562 1001 86380 86390 1
519539 99519539 1001 86380 86390 1
519206 99519206 1001 86380 86390 1
519211 99519211 1001 86380 86390 1
519293 99519293 1001 86380 86390 1
519372 99519372 1001 86380 86390 1
519309 99519309 1001 86380 86390 1
519844 99519844 1001 86380 86390 1
519820 99519820 1001 86380 86390 1
519950 99519950 1001 86380 86390 1
520573 99520573 1001 86380 86390 1
520458 99520458 1001 86380 86390 1
520471 99520471 1001 86380 86390 1
520424 99520424 1001 86380 86390 1
520404 99520404 1001 86380 86390 1
520201 99520201 1001 86380 86390 1
520150 99520150 1001 86380 86390 1
520027 99520027 1001 86380 86390 1
520031 99520031 1001 86380 86390 1
520776 99520776 1001 86380 86390 1
521364 99521364 1001 86380 86390 1
521441 99521441 1001 86380 86390 1
521245 99521245 1001 86380 86390 1
520897 99520897 1001 86380 86390 1
520932 99520932 1001 86380 86390 1
521476 99521476 1001 86380 86390 1
521627 99521627 1001 86380 86390 1
522223 99522223 1001 86380 86390 1
521894 99521894 1001 86380 86390 1
521973 99521973 1001 86380 86390 1
521855 99521855 1001 86380 86390 1
521741 99521741 1001 86380 86390 1
521819 99521819 1001 86380 86390 1
521835 99521835 1001 86380 86390 1
522341 99522341 1001 86380 86390 1
522406 99522406 1001 86380 86390 1
522434 99522434 1001 86380 86390 1
522437 99522437 1001 86380 86390 1
522464 99522464 1001 86380 86390 1
522401 99522401 1001 86380 86390 1
522468 99522468 1001 86380 86390 1
523059 99523059 1001 86380 86390 1
523011 99523011 1001 86380 86390 1
522987 99522987 1001 86380 86390 1
522811 99522811 1001 86380 86390 1
522897 99522897 1001 86380 86390 1
522782 99522782 1001 86380 86390 1
522540 99522540 1001 86380 86390 1
522644 99522644 1001 86380 86390 1
522509 99522509 1001 86380 86390 1
522587 99522587 1001 86380 86390 1
523208 99523208 1001 86380 86390 1
523256 99523256 1001 86380 86390 1
523845 99523845 1001 86380 86390 1
523768 99523768 1001 86380 86390 1
523873 99523873 1001 86380 86390 1
523760 99523760 1001 86380 86390 1
523454 99523454 1001 86380 86390 1
523995 99523995 1001 86380 86390 1
524138 99524138 1001 86380 86390 1
523980 99523980 1001 86380 86390 1
524737 99524737 1001 86380 86390 1
524630 99524630 1001 86380 86390 1
524632 99524632 1001 86380 86390 1
524712 99524712 1001 86380 86390 1
524664 99524664 1001 86380 86390 1
524716 99524716 1001 86380 86390 1
524374 99524374 1001 86380 86390 1
524390 99524390 1001 86380 86390 1
524536 99524536 1001 86380 86390 1
524407 99524407 1001 86380 86390 1
524229 99524229 1001 86380 86390 1
525434 99525434 1001 86380 86390 1
525283 99525283 1001 86380 86390 1
525296 99525296 1001 86380 86390 1
524984 99524984 1001 86380 86390 1
525607 99525607 1001 86380 86390 1
525732 99525732 1001 86380 86390 1
526222 99526222 1001 86380 86390 1
526366 99526366 1001 86380 86390 1
526289 99526289 1001 86380 86390 1
526104 99526104 1001 86380 86390 1
526132 99526132 1001 86380 86390 1
526202 99526202 1001 86380 86390 1
526138 99526138 1001 86380 86390 1
525815 99525815 1001 86380 86390 1
525875 99525875 1001 86380 86390 1
525915 99525915 1001 86380 86390 1
525943 99525943 1001 86380 86390 1
526616 99526616 1001 86380 86390 1
526437 99526437 1001 86380 86390 1
526493 99526493 1001 86380 86390 1
526599 99526599 1001 86380 86390 1
527072 99527072 1001 86380 86390 1
527092 99527092 1001 86380 86390 1
526866 99526866 1001 86380 86390 1
526977 99526977 1001 86380 86390 1
526861 99526861 1001 86380 86390 1
526746 99526746 1001 86380 86390 1
526700 99526700 1001 86380 86390 1
527434 99527434 1001 86380 86390 1
527450 99527450 1001 86380 86390 1
527336 99527336 1001 86380 86390 1
527954 99527954 1001 86380 86390 1
527807 99527807 1001 86380 86390 1
527744 99527744 1001 86380 86390 1
527508 99527508 1001 86380 86390 1
527585 99527585 1001 86380 86390 1
527536 99527536 1001 86380 86390 1
527499 99527499 1001 86380 86390 1
527539 99527539 1001 86380 86390 1
527502 99527502 1001 86380 86390 1
527503 99527503 1001 86380 86390 1
528269 99528269 1001 86380 86390 1
528246 99528246 1001 86380 86390 1
528149 99528149 1001 86380 86390 1
528722 99528722 1001 86380 86390 1
528713 99528713 1001 86380 86390 1
528730 99528730 1001 86380 86390 1
528897 99528897 1001 86380 86390 1
528569 99528569 1001 86380 86390 1
528655 99528655 1001 86380 86390 1
528466 99528466 1001 86380 86390 1
528394 99528394 1001 86380 86390 1
528923 99528923 1001 86380 86390 1
529578 99529578 1001 86380 86390 1
529648 99529648 1001 86380 86390 1
529636 99529636 1001 86380 86390 1
529689 99529689 1001 86380 86390 1
529405 99529405 1001 86380 86390 1
529356 99529356 1001 86380 86390 1
529359 99529359 1001 86380 86390 1
529491 99529491 1001 86380 86390 1
529378 99529378 1001 86380 86390 1
529263 99529263 1001 86380 86390 1
529175 99529175 1001 86380 86390 1
529227 99529227 1001 86380 86390 1
529882 99529882 1001 86380 86390 1
529858 99529858 1001 86380 86390 1
529794 99529794 1001 86380 86390 1
529820 99529820 1001 86380 86390 1
529824 99529824 1001 86380 86390 1
529826 99529826 1001 86380 86390 1
529788 99529788 1001 86380 86390 1
530453 99530453 1001 86380 86390 1
530526 99530526 1001 86380 86390 1
530407 99530407 1001 86380 86390 1
530549 99530549 1001 86380 86390 1
530411 99530411 1001 86380 86390 1
530196 99530196 1001 86380 86390 1
529990 99529990 1001 86380 86390 1
530099 99530099 1001 86380 86390 1
530581 99530581 1001 86380 86390 1
530585 99530585 1001 86380 86390 1
530754 99530754 1001 86380 86390 1
531316 99531316 1001 86380 86390 1
531125 99531125 1001 86380 86390 1
530973 99530973 1001 86380 86390 1
531172 99531172 1001 86380 86390 1
531044 99531044 1001 86380 86390 1
530948 99530948 1001 86380 86390 1
531507 99531507 1001 86380 86390 1
531443 99531443 1001 86380 86390 1
531508 99531508 1001 86380 86390 1
531437 99531437 1001 86380 86390 1
531580 99531580 1001 86380 86390 1
531556 99531556 1001 86380 86390 1
532142 99532142 1001 86380 86390 1
532158 99532158 1001 86380 86390 1
532004 99532004 1001 86380 86390 1
532073 99532073 1001 86380 86390 1
531863 99531863 1001 86380 86390 1
531767 99531767 1001 86380 86390 1
532211 99532211 1001 86380 86390 1
532879 99532879 1001 86380 86390 1
532854 99532854 1001 86380 86390 1
532856 99532856 1001 86380 86390 1
532951 99532951 1001 86380 86390 1
532711 99532711 1001 86380 86390 1
532673 99532673 1001 86380 86390 1
532779 99532779 1001 86380 86390 1
532769 99532769 1001 86380 86390 1
532667 99532667 1001 86380 86390 1
532642 99532642 1001 86380 86390 1
532824 99532824 1001 86380 86390 1
532669 99532669 1001 86380 86390 1
532721 99532721 1001 86380 86390 1
532541 99532541 1001 86380 86390 1
532580 99532580 1001 86380 86390 1
532607 99532607 1001 86380 86390 1
532617 99532617 1001 86380 86390 1
533055 99533055 1001 86380 86390 1
533215 99533215 1001 86380 86390 1
533232 99533232 1001 86380 86390 1
533760 99533760 1001 86380 86390 1
533776 99533776 1001 86380 86390 1
533663 99533663 1001 86380 86390 1
533702 99533702 1001 86380 86390 1
533853 99533853 1001 86380 86390 1
533588 99533588 1001 86380 86390 1
533642 99533642 1001 86380 86390 1
533476 99533476 1001 86380 86390 1
533559 99533559 1001 86380 86390 1
533380 99533380 1001 86380 86390 1
533333 99533333 1001 86380 86390 1
533424 99533424 1001 86380 86390 1
534016 99534016 1001 86380 86390 1
533888 99533888 1001 86380 86390 1
534530 99534530 1001 86380 86390 1
534646 99534646 1001 86380 86390 1
534575 99534575 1001 86380 86390 1
534326 99534326 1001 86380 86390 1
534371 99534371 1001 86380 86390 1
534094 99534094 1001 86380 86390 1
534109 99534109 1001 86380 86390 1
534252 99534252 1001 86380 86390 1
534825 99534825 1001 86380 86390 1
534738 99534738 1001 86380 86390 1
534831 99534831 1001 86380 86390 1
534768 99534768 1001 86380 86390 1
534871 99534871 1001 86380 86390 1
535346 99535346 1001 86380 86390 1
535177 99535177 1001 86380 86390 1
534969 99534969 1001 86380 86390 1
534988 99534988 1001 86380 86390 1
534913 99534913 1001 86380 86390 1
535586 99535586 1001 86380 86390 1
535664 99535664 1001 86380 86390 1
536329 99536329 1001 86380 86390 1
536193 99536193 1001 86380 86390 1
536035 99536035 1001 86380 86390 1
536038 99536038 1001 86380 86390 1
535728 99535728 1001 86380 86390 1
536463 99536463 1001 86380 86390 1
536412 99536412 1001 86380 86390 1
536505 99536505 1001 86380 86390 1
537003 99537003 1001 86380 86390 1
537109 99537109 1001 86380 86390 1
536957 99536957 1001 86380 86390 1
536857 99536857 1001 86380 86390 1
536754 99536754 1001 86380 86390 1
536845 99536845 1001 86380 86390 1
536821 99536821 1001 86380 86390 1
536878 99536878 1001 86380 86390 1
536943 99536943 1001 86380 86390 1
536594 99536594 1001 86380 86390 1
536699 99536699 1001 86380 86390 1
536649 99536649 1001 86380 86390 1
536714 99536714 1001 86380 86390 1
537328 99537328 1001 86380 86390 1
537226 99537226 1001 86380 86390 1
537279 99537279 1001 86380 86390 1
537267 99537267 1001 86380 86390 1
537309 99537309 1001 86380 86390 1
537194 99537194 1001 86380 86390 1
537941 99537941 1001 86380 86390 1
537812 99537812 1001 86380 86390 1
537904 99537904 1001 86380 86390 1
537908 99537908 1001 86380 86390 1
537985 99537985 1001 86380 86390 1
537775 99537775 1001 86380 86390 1
537596 99537596 1001 86380 86390 1
537714 99537714 1001 86380 86390 1
537369 99537369 1001 86380 86390 1
537422 99537422 1001 86380 86390 1
537423 99537423 1001 86380 86390 1
537385 99537385 1001 86380 86390 1
537505 99537505 1001 86380 86390 1
537518 99537518 1001 86380 86390 1
537531 99537531 1001 86380 86390 1
538069 99538069 1001 86380 86390 1
538100 99538100 1001 86380 86390 1
538764 99538764 1001 86380 86390 1
538742 99538742 1001 86380 86390 1
538768 99538768 1001 86380 86390 1
538798 99538798 1001 86380 86390 1
538671 99538671 1001 86380 86390 1
538621 99538621 1001 86380 86390 1
538480 99538480 1001 86380 86390 1
538222 99538222 1001 86380 86390 1
538348 99538348 1001 86380 86390 1
538821 99538821 1001 86380 86390 1
539629 99539629 1001 86380 86390 1
539401 99539401 1001 86380 86390 1
539273 99539273 1001 86380 86390 1
539325 99539325 1001 86380 86390 1
539405 99539405 1001 86380 86390 1
539394 99539394 1001 86380 86390 1
539344 99539344 1001 86380 86390 1
539202 99539202 1001 86380 86390 1
539179 99539179 1001 86380 86390 1
539218 99539218 1001 86380 86390 1
539656 99539656 1001 86380 86390 1
539659 99539659 1001 86380 86390 1
539841 99539841 1001 86380 86390 1
540412 99540412 1001 86380 86390 1
540067 99540067 1001 86380 86390 1
540237 99540237 1001 86380 86390 1
540174 99540174 1001 86380 86390 1
540240 99540240 1001 86380 86390 1
540253 99540253 1001 86380 86390 1
540254 99540254 1001 86380 86390 1
540090 99540090 1001 86380 86390 1
540078 99540078 1001 86380 86390 1
540092 99540092 1001 86380 86390 1
540105 99540105 1001 86380 86390 1
540131 99540131 1001 86380 86390 1
540014 99540014 1001 86380 86390 1
540031 99540031 1001 86380 86390 1
539942 99539942 1001 86380 86390 1
540021 99540021 1001 86380 86390 1
539906 99539906 1001 86380 86390 1
540573 99540573 1001 86380 86390 1
540510 99540510 1001 86380 86390 1
541260 99541260 1001 86380 86390 1
541131 99541131 1001 86380 86390 1
541227 99541227 1001 86380 86390 1
541240 99541240 1001 86380 86390 1
540934 99540934 1001 86380 86390 1
541011 99541011 1001 86380 86390 1
540963 99540963 1001 86380 86390 1
541433 99541433 1001 86380 86390 1
541459 99541459 1001 86380 86390 1
541448 99541448 1001 86380 86390 1
541438 99541438 1001 86380 86390 1
541338 99541338 1001 86380 86390 1
541351 99541351 1001 86380 86390 1
541326 99541326 1001 86380 86390 1
541927 99541927 1001 86380 86390 1
542088 99542088 1001 86380 86390 1
542105 99542105 1001 86380 86390 1
542015 99542015 1001 86380 86390 1
541828 99541828 1001 86380 86390 1
541729 99541729 1001 86380 86390 1
541900 99541900 1001 86380 86390 1
541511 99541511 1001 86380 86390 1
541592 99541592 1001 86380 86390 1
541645 99541645 1001 86380 86390 1
541660 99541660 1001 86380 86390 1
541561 99541561 1001 86380 86390 1
542183 99542183 1001 86380 86390 1
542148 99542148 1001 86380 86390 1
542162 99542162 1001 86380 86390 1
542807 99542807 1001 86380 86390 1
542837 99542837 1001 86380 86390 1
542863 99542863 1001 86380 86390 1
542842 99542842 1001 86380 86390 1
542855 99542855 1001 86380 86390 1
542654 99542654 1001 86380 86390 1
542494 99542494 1001 86380 86390 1
542521 99542521 1001 86380 86390 1
542525 99542525 1001 86380 86390 1
542396 99542396 1001 86380 86390 1
542335 99542335 1001 86380 86390 1
543029 99543029 1001 86380 86390 1
542992 99542992 1001 86380 86390 1
543082 99543082 1001 86380 86390 1
542966 99542966 1001 86380 86390 1
543084 99543084 1001 86380 86390 1
543591 99543591 1001 86380 86390 1
543749 99543749 1001 86380 86390 1
543674 99543674 1001 86380 86390 1
543700 99543700 1001 86380 86390 1
543650 99543650 1001 86380 86390 1
543765 99543765 1001 86380 86390 1
543436 99543436 1001 86380 86390 1
543442 99543442 1001 86380 86390 1
543469 99543469 1001 86380 86390 1
543550 99543550 1001 86380 86390 1
543164 99543164 1001 86380 86390 1
543243 99543243 1001 86380 86390 1
543316 99543316 1001 86380 86390 1
543833 99543833 1001 86380 86390 1
543859 99543859 1001 86380 86390 1
543929 99543929 1001 86380 86390 1
543800 99543800 1001 86380 86390 1
543918 99543918 1001 86380 86390 1
544482 99544482 1001 86380 86390 1
544490 99544490 1001 86380 86390 1
544506 99544506 1001 86380 86390 1
544340 99544340 1001 86380 86390 1
544306 99544306 1001 86380 86390 1
544346 99544346 1001 86380 86390 1
544234 99544234 1001 86380 86390 1
544352 99544352 1001 86380 86390 1
544378 99544378 1001 86380 86390 1
544111 99544111 1001 86380 86390 1
544164 99544164 1001 86380 86390 1
544155 99544155 1001 86380 86390 1
544104 99544104 1001 86380 86390 1
543987 99543987 1001 86380 86390 1
544726 99544726 1001 86380 86390 1
544719 99544719 1001 86380 86390 1
407320 701 1001 200 1437 1
421642 816 1001 51480 52497 1
400028 99400028 1001 86380 86390 1
400083 99400083 1001 86380 86390 1
400089 99400089 1001 86380 86390 1
400130 99400130 1001 86380 86390 1
400350 99400350 1001 86380 86390 1
400323 99400323 1001 86380 86390 1
400742 99400742 1001 86380 86390 1
400725 99400725 1001 86380 86390 1
400868 99400868 1001 86380 86390 1
400980 99400980 1001 86380 86390 1
401506 99401506 1001 86380 86390 1
401789 99401789 1001 86380 86390 1
402062 99402062 1001 86380 86390 1
402012 99402012 1001 86380 86390 1
402346 99402346 1001 86380 86390 1
402463 99402463 1001 86380 86390 1
402380 99402380 1001 86380 86390 1
402575 99402575 1001 86380 86390 1
402591 99402591 1001 86380 86390 1
402662 99402662 1001 86380 86390 1
402825 99402825 1001 86380 86390 1
402955 99402955 1001 86380 86390 1
402958 99402958 1001 86380 86390 1
402944 99402944 1001 86380 86390 1
403176 99403176 1001 86380 86390 1
403256 99403256 1001 86380 86390 1
403433 99403433 1001 86380 86390 1
403600 99403600 1001 86380 86390 1
403805 99403805 1001 86380 86390 1
404238 99404238 1001 86380 86390 1
404459 99404459 1001 86380 86390 1
404725 99404725 1001 86380 86390 1
404952 99404952 1001 86380 86390 1
405162 99405162 1001 86380 86390 1
405210 99405210 1001 86380 86390 1
405238 99405238 1001 86380 86390 1
405441 99405441 1001 86380 86390 1
405500 99405500 1001 86380 86390 1
405550 99405550 1001 86380 86390 1
405575 99405575 1001 86380 86390 1
405679 99405679 1001 86380 86390 1
405793 99405793 1001 86380 86390 1
405967 99405967 1001 86380 86390 1
406050 99406050 1001 86380 86390 1
406053 99406053 1001 86380 86390 1
406078 99406078 1001 86380 86390 1
406148 99406148 1001 86380 86390 1
406410 99406410 1001 86380 86390 1
406475 99406475 1001 86380 86390 1
406539 99406539 1001 86380 86390 1
406780 99406780 1001 86380 86390 1
406887 99406887 1001 86380 86390 1
407078 99407078 1001 86380 86390 1
407038 99407038 1001 86380 86390 1
407154 99407154 1001 86380 86390 1
407325 99407325 1001 86380 86390 1
407371 99407371 1001 86380 86390 1
407355 99407355 1001 86380 86390 1
407493 99407493 1001 86380 86390 1
407896 99407896 1001 86380 86390 1
408059 99408059 1001 86380 86390 1
408040 99408040 1001 86380 86390 1
408406 99408406 1001 86380 86390 1
408545 99408545 1001 86380 86390 1
408607 99408607 1001 86380 86390 1
408875 99408875 1001 86380 86390 1
409014 99409014 1001 86380 86390 1
409064 99409064 1001 86380 86390 1
409233 99409233 1001 86380 86390 1
409297 99409297 1001 86380 86390 1
409414 99409414 1001 86380 86390 1
409538 99409538 1001 86380 86390 1
409545 99409545 1001 86380 86390 1
409570 99409570 1001 86380 86390 1
409615 99409615 1001 86380 86390 1
409685 99409685 1001 86380 86390 1
409699 99409699 1001 86380 86390 1
409781 99409781 1001 86380 86390 1
410115 99410115 1001 86380 86390 1
410243 99410243 1001 86380 86390 1
410244 99410244 1001 86380 86390 1
410373 99410373 1001 86380 86390 1
410385 99410385 1001 86380 86390 1
410463 99410463 1001 86380 86390 1
410480 99410480 1001 86380 86390 1
410638 99410638 1001 86380 86390 1
410747 99410747 1001 86380 86390 1
410871 99410871 1001 86380 86390 1
411107 99411107 1001 86380 86390 1
411188 99411188 1001 86380 86390 1
411371 99411371 1001 86380 86390 1
411374 99411374 1001 86380 86390 1
411616 99411616 1001 86380 86390 1
411595 99411595 1001 86380 86390 1
411708 99411708 1001 86380 86390 1
412097 99412097 1001 86380 86390 1
412114 99412114 1001 86380 86390 1
412482 99412482 1001 86380 86390 1
413421 99413421 1001 86380 86390 1
413648 99413648 1001 86380 86390 1
413668 99413668 1001 86380 86390 1
413037 99413037 1001 86380 86390 1
413247 99413247 1001 86380 86390 1
412579 99412579 1001 86380 86390 1
412694 99412694 1001 86380 86390 1
412843 99412843 1001 86380 86390 1
412862 99412862 1001 86380 86390 1
415049 99415049 1001 86380 86390 1
414909 99414909 1001 86380 86390 1
414165 99414165 1001 86380 86390 1
415425 99415425 1001 86380 86390 1
415372 99415372 1001 86380 86390 1
415464 99415464 1001 86380 86390 1
415570 99415570 1001 86380 86390 1
416736 99416736 1001 86380 86390 1
416912 99416912 1001 86380 86390 1
416954 99416954 1001 86380 86390 1
416688 99416688 1001 86380 86390 1
416317 99416317 1001 86380 86390 1
416172 99416172 1001 86380 86390 1
416203 99416203 1001 86380 86390 1
416228 99416228 1001 86380 86390 1
415864 99415864 1001 86380 86390 1
417067 99417067 1001 86380 86390 1
417011 99417011 1001 86380 86390 1
417456 99417456 1001 86380 86390 1
417437 99417437 1001 86380 86390 1
418587 99418587 1001 86380 86390 1
418282 99418282 1001 86380 86390 1
418398 99418398 1001 86380 86390 1
418422 99418422 1001 86380 86390 1
418291 99418291 1001 86380 86390 1
418354 99418354 1001 86380 86390 1
418431 99418431 1001 86380 86390 1
417800 99417800 1001 86380 86390 1
417668 99417668 1001 86380 86390 1
418907 99418907 1001 86380 86390 1
418803 99418803 1001 86380 86390 1
420090 99420090 1001 86380 86390 1
419722 99419722 1001 86380 86390 1
420049 99420049 1001 86380 86390 1
419838 99419838 1001 86380 86390 1
419295 99419295 1001 86380 86390 1
419248 99419248 1001 86380 86390 1
419390 99419390 1001 86380 86390 1
419558 99419558 1001 86380 86390 1
419559 99419559 1001 86380 86390 1
420712 99420712 1001 86380 86390 1
420599 99420599 1001 86380 86390 1
421778 99421778 1001 86380 86390 1
422117 99422117 1001 86380 86390 1
421760 99421760 1001 86380 86390 1
422077 99422077 1001 86380 86390 1
421934 99421934 1001 86380 86390 1
421539 99421539 1001 86380 86390 1
421298 99421298 1001 86380 86390 1
421384 99421384 1001 86380 86390 1
421188 99421188 1001 86380 86390 1
422196 99422196 1001 86380 86390 1
422448 99422448 1001 86380 86390 1
422456 99422456 1001 86380 86390 1
423581 99423581 1001 86380 86390 1
423653 99423653 1001 86380 86390 1
423632 99423632 1001 86380 86390 1
423610 99423610 1001 86380 86390 1
423705 99423705 1001 86380 86390 1
423269 99423269 1001 86380 86390 1
423253 99423253 1001 86380 86390 1
423119 99423119 1001 86380 86390 1
422852 99422852 1001 86380 86390 1
422882 99422882 1001 86380 86390 1
422812 99422812 1001 86380 86390 1
422705 99422705 1001 86380 86390 1
422542 99422542 1001 86380 86390 1
422616 99422616 1001 86380 86390 1
423915 99423915 1001 86380 86390 1
423848 99423848 1001 86380 86390 1
423893 99423893 1001 86380 86390 1
423960 99423960 1001 86380 86390 1
423982 99423982 1001 86380 86390 1
425302 99425302 1001 86380 86390 1
425330 99425330 1001 86380 86390 1
425165 99425165 1001 86380 86390 1
425005 99425005 1001 86380 86390 1
424882 99424882 1001 86380 86390 1
424789 99424789 1001 86380 86390 1
424744 99424744 1001 86380 86390 1
424818 99424818 1001 86380 86390 1
424345 99424345 1001 86380 86390 1
424396 99424396 1001 86380 86390 1
424308 99424308 1001 86380 86390 1
424588 99424588 1001 86380 86390 1
425780 99425780 1001 86380 86390 1
425695 99425695 1001 86380 86390 1
425701 99425701 1001 86380 86390 1
425731 99425731 1001 86380 86390 1
425419 99425419 1001 86380 86390 1
427016 99427016 1001 86380 86390 1
427063 99427063 1001 86380 86390 1
426374 99426374 1001 86380 86390 1
426285 99426285 1001 86380 86390 1
426652 99426652 1001 86380 86390 1
426365 99426365 1001 86380 86390 1
426542 99426542 1001 86380 86390 1
426113 99426113 1001 86380 86390 1
426152 99426152 1001 86380 86390 1
426220 99426220 1001 86380 86390 1
426050 99426050 1001 86380 86390 1
425988 99425988 1001 86380 86390 1
426201 99426201 1001 86380 86390 1
425855 99425855 1001 86380 86390 1
427238 99427238 1001 86380 86390 1
427212 99427212 1001 86380 86390 1
427528 99427528 1001 86380 86390 1
428446 99428446 1001 86380 86390 1
428138 99428138 1001 86380 86390 1
428238 99428238 1001 86380 86390 1
428325 99428325 1001 86380 86390 1
428170 99428170 1001 86380 86390 1
428270 99428270 1001 86380 86390 1
428207 99428207 1001 86380 86390 1
427967 99427967 1001 86380 86390 1
427558 99427558 1001 86380 86390 1
427738 99427738 1001 86380 86390 1
427906 99427906 1001 86380 86390 1
427884 99427884 1001 86380 86390 1
427607 99427607 1001 86380 86390 1
427866 99427866 1001 86380 86390 1
428735 99428735 1001 86380 86390 1
428945 99428945 1001 86380 86390 1
429093 99429093 1001 86380 86390 1
430094 99430094 1001 86380 86390 1
430074 99430074 1001 86380 86390 1
429875 99429875 1001 86380 86390 1
429573 99429573 1001 86380 86390 1
429621 99429621 1001 86380 86390 1
429938 99429938 1001 86380 86390 1
429704 99429704 1001 86380 86390 1
429515 99429515 1001 86380 86390 1
430795 99430795 1001 86380 86390 1
430529 99430529 1001 86380 86390 1
430554 99430554 1001 86380 86390 1
430570 99430570 1001 86380 86390 1
431466 99431466 1001 86380 86390 1
431599 99431599 1001 86380 86390 1
430868 99430868 1001 86380 86390 1
431240 99431240 1001 86380 86390 1
431072 99431072 1001 86380 86390 1
430836 99430836 1001 86380 86390 1
432314 99432314 1001 86380 86390 1
432169 99432169 1001 86380 86390 1
433670 99433670 1001 86380 86390 1
433383 99433383 1001 86380 86390 1
433507 99433507 1001 86380 86390 1
433607 99433607 1001 86380 86390 1
433462 99433462 1001 86380 86390 1
432985 99432985 1001 86380 86390 1
433053 99433053 1001 86380 86390 1
432976 99432976 1001 86380 86390 1
433204 99433204 1001 86380 86390 1
433262 99433262 1001 86380 86390 1
432625 99432625 1001 86380 86390 1
432651 99432651 1001 86380 86390 1
433949 99433949 1001 86380 86390 1
434007 99434007 1001 86380 86390 1
433991 99433991 1001 86380 86390 1
433746 99433746 1001 86380 86390 1
435338 99435338 1001 86380 86390 1
435262 99435262 1001 86380 86390 1
435408 99435408 1001 86380 86390 1
435124 99435124 1001 86380 86390 1
435423 99435423 1001 86380 86390 1
435178 99435178 1001 86380 86390 1
434693 99434693 1001 86380 86390 1
434734 99434734 1001 86380 86390 1
434452 99434452 1001 86380 86390 1
434242 99434242 1001 86380 86390 1
434460 99434460 1001 86380 86390 1
434463 99434463 1001 86380 86390 1
435786 99435786 1001 86380 86390 1
435576 99435576 1001 86380 86390 1
436873 99436873 1001 86380 86390 1
437028 99437028 1001 86380 86390 1
437055 99437055 1001 86380 86390 1
436774 99436774 1001 86380 86390 1
436999 99436999 1001 86380 86390 1
437016 99437016 1001 86380 86390 1
436422 99436422 1001 86380 86390 1
436685 99436685 1001 86380 86390 1
436710 99436710 1001 86380 86390 1
436711 99436711 1001 86380 86390 1
436008 99436008 1001 86380 86390 1
436208 99436208 1001 86380 86390 1
436158 99436158 1001 86380 86390 1
436161 99436161 1001 86380 86390 1
437302 99437302 1001 86380 86390 1
300678 99300678 1001 86380 86390 1
300671 99300671 1001 86380 86390 1
300662 99300662 1001 86380 86390 1
300371 99300371 1001 86380 86390 1
300504 99300504 1001 86380 86390 1
300211 99300211 1001 86380 86390 1
300205 99300205 1001 86380 86390 1
300247 99300247 1001 86380 86390 1
300757 99300757 1001 86380 86390 1
300926 99300926 1001 86380 86390 1
300890 99300890 1001 86380 86390 1
301453 99301453 1001 86380 86390 1
301408 99301408 1001 86380 86390 1
301499 99301499 1001 86380 86390 1
301544 99301544 1001 86380 86390 1
301175 99301175 1001 86380 86390 1
300989 99300989 1001 86380 86390 1
301119 99301119 1001 86380 86390 1
301043 99301043 1001 86380 86390 1
301036 99301036 1001 86380 86390 1
300946 99300946 1001 86380 86390 1
301671 99301671 1001 86380 86390 1
301636 99301636 1001 86380 86390 1
301701 99301701 1001 86380 86390 1
301588 99301588 1001 86380 86390 1
301602 99301602 1001 86380 86390 1
302241 99302241 1001 86380 86390 1
302178 99302178 1001 86380 86390 1
302282 99302282 1001 86380 86390 1
302357 99302357 1001 86380 86390 1
302181 99302181 1001 86380 86390 1
302111 99302111 1001 86380 86390 1
302089 99302089 1001 86380 86390 1
302153 99302153 1001 86380 86390 1
302065 99302065 1001 86380 86390 1
302091 99302091 1001 86380 86390 1
302004 99302004 1001 86380 86390 1
302121 99302121 1001 86380 86390 1
301890 99301890 1001 86380 86390 1
301882 99301882 1001 86380 86390 1
301939 99301939 1001 86380 86390 1
302469 99302469 1001 86380 86390 1
302495 99302495 1001 86380 86390 1
302560 99302560 1001 86380 86390 1
302522 99302522 1001 86380 86390 1
302548 99302548 1001 86380 86390 1
302459 99302459 1001 86380 86390 1
302501 99302501 1001 86380 86390 1
302385 99302385 1001 86380 86390 1
302543 99302543 1001 86380 86390 1
302544 99302544 1001 86380 86390 1
302428 99302428 1001 86380 86390 1
303177 99303177 1001 86380 86390 1
303192 99303192 1001 86380 86390 1
302965 99302965 1001 86380 86390 1
302862 99302862 1001 86380 86390 1
302993 99302993 1001 86380 86390 1
302828 99302828 1001 86380 86390 1
302803 99302803 1001 86380 86390 1
302640 99302640 1001 86380 86390 1
303298 99303298 1001 86380 86390 1
303363 99303363 1001 86380 86390 1
303247 99303247 1001 86380 86390 1
304006 99304006 1001 86380 86390 1
303961 99303961 1001 86380 86390 1
303727 99303727 1001 86380 86390 1
303691 99303691 1001 86380 86390 1
303809 99303809 1001 86380 86390 1
303428 99303428 1001 86380 86390 1
304213 99304213 1001 86380 86390 1
304034 99304034 1001 86380 86390 1
304062 99304062 1001 86380 86390 1
304477 99304477 1001 86380 86390 1
304597 99304597 1001 86380 86390 1
304610 99304610 1001 86380 86390 1
304243 99304243 1001 86380 86390 1
305027 99305027 1001 86380 86390 1
304989 99304989 1001 86380 86390 1
304977 99304977 1001 86380 86390 1
304879 99304879 1001 86380 86390 1
305050 99305050 1001 86380 86390 1
305610 99305610 1001 86380 86390 1
305512 99305512 1001 86380 86390 1
305501 99305501 1001 86380 86390 1
305566 99305566 1001 86380 86390 1
305594 99305594 1001 86380 86390 1
305504 99305504 1001 86380 86390 1
305337 99305337 1001 86380 86390 1
305380 99305380 1001 86380 86390 1
305335 99305335 1001 86380 86390 1
500117 99500117 1001 86380 86390 1
500120 99500120 1001 86380 86390 1
500627 99500627 1001 86380 86390 1
500653 99500653 1001 86380 86390 1
500757 99500757 1001 86380 86390 1
500693 99500693 1001 86380 86390 1
500719 99500719 1001 86380 86390 1
500758 99500758 1001 86380 86390 1
500802 99500802 1001 86380 86390 1
500457 99500457 1001 86380 86390 1
500445 99500445 1001 86380 86390 1
500601 99500601 1001 86380 86390 1
500591 99500591 1001 86380 86390 1
500244 99500244 1001 86380 86390 1
500284 99500284 1001 86380 86390 1
500256 99500256 1001 86380 86390 1
501018 99501018 1001 86380 86390 1
500944 99500944 1001 86380 86390 1
500970 99500970 1001 86380 86390 1
500831 99500831 1001 86380 86390 1
500991 99500991 1001 86380 86390 1
501505 99501505 1001 86380 86390 1
501456 99501456 1001 86380 86390 1
501240 99501240 1001 86380 86390 1
501361 99501361 1001 86380 86390 1
501274 99501274 1001 86380 86390 1
501201 99501201 1001 86380 86390 1
501100 99501100 1001 86380 86390 1
501178 99501178 1001 86380 86390 1
501029 99501029 1001 86380 86390 1
501814 99501814 1001 86380 86390 1
501712 99501712 1001 86380 86390 1
502376 99502376 1001 86380 86390 1
502378 99502378 1001 86380 86390 1
502438 99502438 1001 86380 86390 1
502367 99502367 1001 86380 86390 1
502319 99502319 1001 86380 86390 1
502450 99502450 1001 86380 86390 1
502272 99502272 1001 86380 86390 1
502462 99502462 1001 86380 86390 1
502221 99502221 1001 86380 86390 1
502223 99502223 1001 86380 86390 1
502058 99502058 1001 86380 86390 1
502053 99502053 1001 86380 86390 1
501977 99501977 1001 86380 86390 1
501845 99501845 1001 86380 86390 1
502649 99502649 1001 86380 86390 1
502468 99502468 1001 86380 86390 1
502497 99502497 1001 86380 86390 1
502511 99502511 1001 86380 86390 1
503269 99503269 1001 86380 86390 1
502918 99502918 1001 86380 86390 1
502884 99502884 1001 86380 86390 1
502988 99502988 1001 86380 86390 1
502939 99502939 1001 86380 86390 1
502965 99502965 1001 86380 86390 1
502982 99502982 1001 86380 86390 1
502878 99502878 1001 86380 86390 1
502803 99502803 1001 86380 86390 1
503345 99503345 1001 86380 86390 1
503440 99503440 1001 86380 86390 1
503761 99503761 1001 86380 86390 1
503903 99503903 1001 86380 86390 1
503788 99503788 1001 86380 86390 1
503728 99503728 1001 86380 86390 1
503519 99503519 1001 86380 86390 1
503600 99503600 1001 86380 86390 1
504206 99504206 1001 86380 86390 1
504200 99504200 1001 86380 86390 1
504190 99504190 1001 86380 86390 1
504819 99504819 1001 86380 86390 1
504821 99504821 1001 86380 86390 1
504786 99504786 1001 86380 86390 1
504787 99504787 1001 86380 86390 1
504726 99504726 1001 86380 86390 1
504553 99504553 1001 86380 86390 1
504375 99504375 1001 86380 86390 1
504506 99504506 1001 86380 86390 1
505019 99505019 1001 86380 86390 1
504955 99504955 1001 86380 86390 1
505044 99505044 1001 86380 86390 1
505749 99505749 1001 86380 86390 1
505584 99505584 1001 86380 86390 1
505692 99505692 1001 86380 86390 1
505448 99505448 1001 86380 86390 1
505539 99505539 1001 86380 86390 1
505565 99505565 1001 86380 86390 1
505505 99505505 1001 86380 86390 1
505213 99505213 1001 86380 86390 1
505788 99505788 1001 86380 86390 1
506443 99506443 1001 86380 86390 1
506456 99506456 1001 86380 86390 1
506186 99506186 1001 86380 86390 1
506303 99506303 1001 86380 86390 1
506227 99506227 1001 86380 86390 1
506305 99506305 1001 86380 86390 1
506384 99506384 1001 86380 86390 1
506220 99506220 1001 86380 86390 1
506389 99506389 1001 86380 86390 1
506147 99506147 1001 86380 86390 1
506052 99506052 1001 86380 86390 1
506599 99506599 1001 86380 86390 1
507225 99507225 1001 86380 86390 1
507074 99507074 1001 86380 86390 1
507023 99507023 1001 86380 86390 1
507171 99507171 1001 86380 86390 1
507138 99507138 1001 86380 86390 1
506854 99506854 1001 86380 86390 1
506997 99506997 1001 86380 86390 1
506922 99506922 1001 86380 86390 1
506982 99506982 1001 86380 86390 1
507537 99507537 1001 86380 86390 1
507526 99507526 1001 86380 86390 1
507218 99507218 1001 86380 86390 1
507618 99507618 1001 86380 86390 1
507454 99507454 1001 86380 86390 1
508069 99508069 1001 86380 86390 1
508104 99508104 1001 86380 86390 1
508194 99508194 1001 86380 86390 1
508093 99508093 1001 86380 86390 1
507837 99507837 1001 86380 86390 1
507666 99507666 1001 86380 86390 1
507784 99507784 1001 86380 86390 1
507707 99507707 1001 86380 86390 1
507825 99507825 1001 86380 86390 1
507820 99507820 1001 86380 86390 1
508275 99508275 1001 86380 86390 1
508301 99508301 1001 86380 86390 1
508433 99508433 1001 86380 86390 1
508345 99508345 1001 86380 86390 1
508450 99508450 1001 86380 86390 1
508426 99508426 1001 86380 86390 1
509038 99509038 1001 86380 86390 1
508928 99508928 1001 86380 86390 1
509010 99509010 1001 86380 86390 1
508869 99508869 1001 86380 86390 1
508665 99508665 1001 86380 86390 1
508731 99508731 1001 86380 86390 1
508848 99508848 1001 86380 86390 1
508732 99508732 1001 86380 86390 1
508707 99508707 1001 86380 86390 1
508759 99508759 1001 86380 86390 1
508668 99508668 1001 86380 86390 1
508863 99508863 1001 86380 86390 1
508800 99508800 1001 86380 86390 1
508816 99508816 1001 86380 86390 1
508829 99508829 1001 86380 86390 1
508661 99508661 1001 86380 86390 1
508662 99508662 1001 86380 86390 1
508546 99508546 1001 86380 86390 1
508626 99508626 1001 86380 86390 1
508575 99508575 1001 86380 86390 1
508653 99508653 1001 86380 86390 1
508473 99508473 1001 86380 86390 1
508582 99508582 1001 86380 86390 1
509190 99509190 1001 86380 86390 1
509193 99509193 1001 86380 86390 1
509260 99509260 1001 86380 86390 1
509736 99509736 1001 86380 86390 1
509775 99509775 1001 86380 86390 1
509802 99509802 1001 86380 86390 1
509634 99509634 1001 86380 86390 1
509597 99509597 1001 86380 86390 1
509562 99509562 1001 86380 86390 1
509479 99509479 1001 86380 86390 1
509472 99509472 1001 86380 86390 1
510104 99510104 1001 86380 86390 1
510699 99510699 1001 86380 86390 1
510655 99510655 1001 86380 86390 1
510557 99510557 1001 86380 86390 1
510340 99510340 1001 86380 86390 1
510356 99510356 1001 86380 86390 1
510398 99510398 1001 86380 86390 1
510425 99510425 1001 86380 86390 1
510146 99510146 1001 86380 86390 1
510900 99510900 1001 86380 86390 1
511415 99511415 1001 86380 86390 1
511537 99511537 1001 86380 86390 1
511546 99511546 1001 86380 86390 1
511218 99511218 1001 86380 86390 1
511338 99511338 1001 86380 86390 1
510958 99510958 1001 86380 86390 1
511100 99511100 1001 86380 86390 1
510987 99510987 1001 86380 86390 1
511055 99511055 1001 86380 86390 1
512302 99512302 1001 86380 86390 1
512342 99512342 1001 86380 86390 1
512279 99512279 1001 86380 86390 1
512282 99512282 1001 86380 86390 1
512366 99512366 1001 86380 86390 1
512046 99512046 1001 86380 86390 1
512115 99512115 1001 86380 86390 1
511849 99511849 1001 86380 86390 1
511802 99511802 1001 86380 86390 1
511841 99511841 1001 86380 86390 1
511791 99511791 1001 86380 86390 1
511962 99511962 1001 86380 86390 1
512570 99512570 1001 86380 86390 1
512563 99512563 1001 86380 86390 1
513106 99513106 1001 86380 86390 1
513035 99513035 1001 86380 86390 1
512988 99512988 1001 86380 86390 1
512904 99512904 1001 86380 86390 1
512803 99512803 1001 86380 86390 1
512946 99512946 1001 86380 86390 1
512947 99512947 1001 86380 86390 1
512817 99512817 1001 86380 86390 1
512597 99512597 1001 86380 86390 1
512752 99512752 1001 86380 86390 1
513249 99513249 1001 86380 86390 1
513314 99513314 1001 86380 86390 1
513330 99513330 1001 86380 86390 1
513357 99513357 1001 86380 86390 1
513864 99513864 1001 86380 86390 1
514013 99514013 1001 86380 86390 1
513952 99513952 1001 86380 86390 1
513741 99513741 1001 86380 86390 1
513666 99513666 1001 86380 86390 1
513746 99513746 1001 86380 86390 1
513502 99513502 1001 86380 86390 1
513503 99513503 1001 86380 86390 1
514226 99514226 1001 86380 86390 1
514139 99514139 1001 86380 86390 1
514152 99514152 1001 86380 86390 1
514114 99514114 1001 86380 86390 1
514781 99514781 1001 86380 86390 1
514775 99514775 1001 86380 86390 1
514686 99514686 1001 86380 86390 1
514715 99514715 1001 86380 86390 1
514780 99514780 1001 86380 86390 1
514539 99514539 1001 86380 86390 1
514646 99514646 1001 86380 86390 1
514569 99514569 1001 86380 86390 1
514636 99514636 1001 86380 86390 1
514276 99514276 1001 86380 86390 1
514420 99514420 1001 86380 86390 1
514318 99514318 1001 86380 86390 1
514347 99514347 1001 86380 86390 1
514272 99514272 1001 86380 86390 1
514899 99514899 1001 86380 86390 1
514978 99514978 1001 86380 86390 1
515048 99515048 1001 86380 86390 1
515610 99515610 1001 86380 86390 1
515508 99515508 1001 86380 86390 1
515600 99515600 1001 86380 86390 1
515666 99515666 1001 86380 86390 1
515631 99515631 1001 86380 86390 1
515324 99515324 1001 86380 86390 1
515356 99515356 1001 86380 86390 1
515461 99515461 1001 86380 86390 1
515294 99515294 1001 86380 86390 1
515386 99515386 1001 86380 86390 1
515153 99515153 1001 86380 86390 1
515234 99515234 1001 86380 86390 1
515719 99515719 1001 86380 86390 1
516319 99516319 1001 86380 86390 1
516312 99516312 1001 86380 86390 1
516499 99516499 1001 86380 86390 1
516354 99516354 1001 86380 86390 1
516141 99516141 1001 86380 86390 1
516273 99516273 1001 86380 86390 1
516118 99516118 1001 86380 86390 1
515940 99515940 1001 86380 86390 1
515993 99515993 1001 86380 86390 1
515958 99515958 1001 86380 86390 1
516023 99516023 1001 86380 86390 1
515912 99515912 1001 86380 86390 1
516613 99516613 1001 86380 86390 1
516537 99516537 1001 86380 86390 1
516606 99516606 1001 86380 86390 1
516568 99516568 1001 86380 86390 1
517315 99517315 1001 86380 86390 1
516983 99516983 1001 86380 86390 1
516805 99516805 1001 86380 86390 1
516831 99516831 1001 86380 86390 1
516900 99516900 1001 86380 86390 1
516824 99516824 1001 86380 86390 1
516735 99516735 1001 86380 86390 1
516880 99516880 1001 86380 86390 1
516868 99516868 1001 86380 86390 1
517493 99517493 1001 86380 86390 1
517377 99517377 1001 86380 86390 1
517508 99517508 1001 86380 86390 1
517397 99517397 1001 86380 86390 1
518146 99518146 1001 86380 86390 1
518095 99518095 1001 86380 86390 1
518070 99518070 1001 86380 86390 1
517853 99517853 1001 86380 86390 1
518245 99518245 1001 86380 86390 1
518183 99518183 1001 86380 86390 1
518951 99518951 1001 86380 86390 1
518931 99518931 1001 86380 86390 1
518895 99518895 1001 86380 86390 1
518588 99518588 1001 86380 86390 1
518695 99518695 1001 86380 86390 1
518510 99518510 1001 86380 86390 1
518495 99518495 1001 86380 86390 1
519046 99519046 1001 86380 86390 1
519685 99519685 1001 86380 86390 1
519583 99519583 1001 86380 86390 1
519445 99519445 1001 86380 86390 1
519603 99519603 1001 86380 86390 1
519349 99519349 1001 86380 86390 1
519351 99519351 1001 86380 86390 1
519365 99519365 1001 86380 86390 1
519197 99519197 1001 86380 86390 1
519332 99519332 1001 86380 86390 1
519906 99519906 1001 86380 86390 1
519894 99519894 1001 86380 86390 1
520589 99520589 1001 86380 86390 1
520590 99520590 1001 86380 86390 1
520478 99520478 1001 86380 86390 1
520441 99520441 1001 86380 86390 1
520601 99520601 1001 86380 86390 1
520360 99520360 1001 86380 86390 1
520428 99520428 1001 86380 86390 1
520312 99520312 1001 86380 86390 1
520052 99520052 1001 86380 86390 1
520054 99520054 1001 86380 86390 1
520682 99520682 1001 86380 86390 1
520824 99520824 1001 86380 86390 1
520662 99520662 1001 86380 86390 1
521352 99521352 1001 86380 86390 1
521438 99521438 1001 86380 86390 1
521343 99521343 1001 86380 86390 1
521445 99521445 1001 86380 86390 1
521210 99521210 1001 86380 86390 1
521225 99521225 1001 86380 86390 1
521242 99521242 1001 86380 86390 1
521258 99521258 1001 86380 86390 1
521014 99521014 1001 86380 86390 1
520912 99520912 1001 86380 86390 1
521004 99521004 1001 86380 86390 1
520994 99520994 1001 86380 86390 1
520996 99520996 1001 86380 86390 1
521052 99521052 1001 86380 86390 1
521567 99521567 1001 86380 86390 1
521621 99521621 1001 86380 86390 1
521611 99521611 1001 86380 86390 1
521550 99521550 1001 86380 86390 1
522138 99522138 1001 86380 86390 1
522206 99522206 1001 86380 86390 1
522250 99522250 1001 86380 86390 1
521985 99521985 1001 86380 86390 1
522047 99522047 1001 86380 86390 1
521736 99521736 1001 86380 86390 1
521841 99521841 1001 86380 86390 1
521730 99521730 1001 86380 86390 1
521859 99521859 1001 86380 86390 1
521795 99521795 1001 86380 86390 1
521680 99521680 1001 86380 86390 1
521811 99521811 1001 86380 86390 1
522351 99522351 1001 86380 86390 1
522403 99522403 1001 86380 86390 1
522431 99522431 1001 86380 86390 1
522954 99522954 1001 86380 86390 1
523098 99523098 1001 86380 86390 1
523052 99523052 1001 86380 86390 1
523079 99523079 1001 86380 86390 1
522824 99522824 1001 86380 86390 1
522725 99522725 1001 86380 86390 1
522843 99522843 1001 86380 86390 1
522895 99522895 1001 86380 86390 1
522795 99522795 1001 86380 86390 1
522616 99522616 1001 86380 86390 1
522560 99522560 1001 86380 86390 1
523298 99523298 1001 86380 86390 1
523324 99523324 1001 86380 86390 1
523130 99523130 1001 86380 86390 1
523125 99523125 1001 86380 86390 1
523855 99523855 1001 86380 86390 1
523804 99523804 1001 86380 86390 1
523824 99523824 1001 86380 86390 1
523717 99523717 1001 86380 86390 1
523376 99523376 1001 86380 86390 1
523404 99523404 1001 86380 86390 1
523342 99523342 1001 86380 86390 1
523514 99523514 1001 86380 86390 1
524038 99524038 1001 86380 86390 1
523976 99523976 1001 86380 86390 1
524095 99524095 1001 86380 86390 1
523966 99523966 1001 86380 86390 1
524654 99524654 1001 86380 86390 1
524697 99524697 1001 86380 86390 1
524502 99524502 1001 86380 86390 1
524542 99524542 1001 86380 86390 1
524373 99524373 1001 86380 86390 1
524455 99524455 1001 86380 86390 1
524551 99524551 1001 86380 86390 1
524320 99524320 1001 86380 86390 1
524226 99524226 1001 86380 86390 1
524925 99524925 1001 86380 86390 1
524864 99524864 1001 86380 86390 1
524789 99524789 1001 86380 86390 1
524832 99524832 1001 86380 86390 1
524961 99524961 1001 86380 86390 1
525521 99525521 1001 86380 86390 1
525497 99525497 1001 86380 86390 1
525421 99525421 1001 86380 86390 1
525216 99525216 1001 86380 86390 1
525390 99525390 1001 86380 86390 1
524988 99524988 1001 86380 86390 1
525752 99525752 1001 86380 86390 1
526220 99526220 1001 86380 86390 1
526389 99526389 1001 86380 86390 1
526248 99526248 1001 86380 86390 1
526383 99526383 1001 86380 86390 1
526026 99526026 1001 86380 86390 1
526053 99526053 1001 86380 86390 1
526079 99526079 1001 86380 86390 1
526133 99526133 1001 86380 86390 1
526123 99526123 1001 86380 86390 1
525945 99525945 1001 86380 86390 1
525843 99525843 1001 86380 86390 1
525898 99525898 1001 86380 86390 1
525891 99525891 1001 86380 86390 1
526592 99526592 1001 86380 86390 1
526594 99526594 1001 86380 86390 1
526519 99526519 1001 86380 86390 1
526624 99526624 1001 86380 86390 1
526509 99526509 1001 86380 86390 1
527136 99527136 1001 86380 86390 1
527153 99527153 1001 86380 86390 1
526980 99526980 1001 86380 86390 1
526993 99526993 1001 86380 86390 1
526884 99526884 1001 86380 86390 1
526788 99526788 1001 86380 86390 1
526827 99526827 1001 86380 86390 1
526649 99526649 1001 86380 86390 1
526716 99526716 1001 86380 86390 1
527315 99527315 1001 86380 86390 1
527412 99527412 1001 86380 86390 1
527953 99527953 1001 86380 86390 1
527928 99527928 1001 86380 86390 1
527945 99527945 1001 86380 86390 1
528023 99528023 1001 86380 86390 1
527699 99527699 1001 86380 86390 1
527815 99527815 1001 86380 86390 1
527605 99527605 1001 86380 86390 1
528167 99528167 1001 86380 86390 1
528248 99528248 1001 86380 86390 1
528107 99528107 1001 86380 86390 1
528750 99528750 1001 86380 86390 1
528717 99528717 1001 86380 86390 1
528521 99528521 1001 86380 86390 1
528589 99528589 1001 86380 86390 1
528656 99528656 1001 86380 86390 1
529023 99529023 1001 86380 86390 1
528907 99528907 1001 86380 86390 1
529669 99529669 1001 86380 86390 1
529644 99529644 1001 86380 86390 1
529719 99529719 1001 86380 86390 1
529663 99529663 1001 86380 86390 1
529458 99529458 1001 86380 86390 1
529323 99529323 1001 86380 86390 1
529519 99529519 1001 86380 86390 1
529159 99529159 1001 86380 86390 1
529160 99529160 1001 86380 86390 1
529137 99529137 1001 86380 86390 1
529228 99529228 1001 86380 86390 1
529191 99529191 1001 86380 86390 1
529141 99529141 1001 86380 86390 1
529272 99529272 1001 86380 86390 1
529839 99529839 1001 86380 86390 1
530400 99530400 1001 86380 86390 1
530540 99530540 1001 86380 86390 1
530311 99530311 1001 86380 86390 1
530324 99530324 1001 86380 86390 1
530158 99530158 1001 86380 86390 1
530189 99530189 1001 86380 86390 1
529934 99529934 1001 86380 86390 1
529964 99529964 1001 86380 86390 1
529992 99529992 1001 86380 86390 1
530087 99530087 1001 86380 86390 1
530713 99530713 1001 86380 86390 1
530649 99530649 1001 86380 86390 1
531219 99531219 1001 86380 86390 1
531261 99531261 1001 86380 86390 1
531211 99531211 1001 86380 86390 1
531058 99531058 1001 86380 86390 1
531007 99531007 1001 86380 86390 1
531023 99531023 1001 86380 86390 1
531165 99531165 1001 86380 86390 1
531070 99531070 1001 86380 86390 1
530875 99530875 1001 86380 86390 1
530953 99530953 1001 86380 86390 1
530874 99530874 1001 86380 86390 1
531532 99531532 1001 86380 86390 1
531535 99531535 1001 86380 86390 1
531512 99531512 1001 86380 86390 1
532171 99532171 1001 86380 86390 1
532177 99532177 1001 86380 86390 1
532094 99532094 1001 86380 86390 1
532099 99532099 1001 86380 86390 1
532101 99532101 1001 86380 86390 1
532202 99532202 1001 86380 86390 1
531846 99531846 1001 86380 86390 1
531824 99531824 1001 86380 86390 1
531942 99531942 1001 86380 86390 1
531716 99531716 1001 86380 86390 1
532266 99532266 1001 86380 86390 1
532934 99532934 1001 86380 86390 1
532861 99532861 1001 86380 86390 1
532789 99532789 1001 86380 86390 1
532741 99532741 1001 86380 86390 1
532610 99532610 1001 86380 86390 1
532481 99532481 1001 86380 86390 1
532588 99532588 1001 86380 86390 1
532485 99532485 1001 86380 86390 1
532590 99532590 1001 86380 86390 1
533147 99533147 1001 86380 86390 1
533129 99533129 1001 86380 86390 1
533768 99533768 1001 86380 86390 1
533855 99533855 1001 86380 86390 1
533818 99533818 1001 86380 86390 1
533461 99533461 1001 86380 86390 1
533479 99533479 1001 86380 86390 1
533624 99533624 1001 86380 86390 1
533586 99533586 1001 86380 86390 1
533587 99533587 1001 86380 86390 1
533358 99533358 1001 86380 86390 1
533248 99533248 1001 86380 86390 1
533379 99533379 1001 86380 86390 1
533922 99533922 1001 86380 86390 1
534649 99534649 1001 86380 86390 1
534652 99534652 1001 86380 86390 1
534501 99534501 1001 86380 86390 1
534579 99534579 1001 86380 86390 1
534567 99534567 1001 86380 86390 1
534580 99534580 1001 86380 86390 1
534419 99534419 1001 86380 86390 1
534357 99534357 1001 86380 86390 1
534078 99534078 1001 86380 86390 1
534106 99534106 1001 86380 86390 1
534124 99534124 1001 86380 86390 1
534099 99534099 1001 86380 86390 1
534178 99534178 1001 86380 86390 1
534703 99534703 1001 86380 86390 1
535338 99535338 1001 86380 86390 1
535429 99535429 1001 86380 86390 1
535430 99535430 1001 86380 86390 1
535379 99535379 1001 86380 86390 1
535153 99535153 1001 86380 86390 1
535129 99535129 1001 86380 86390 1
535106 99535106 1001 86380 86390 1
535046 99535046 1001 86380 86390 1
534906 99534906 1001 86380 86390 1
534901 99534901 1001 86380 86390 1
535654 99535654 1001 86380 86390 1
535669 99535669 1001 86380 86390 1
535540 99535540 1001 86380 86390 1
535567 99535567 1001 86380 86390 1
535713 99535713 1001 86380 86390 1
535545 99535545 1001 86380 86390 1
536209 99536209 1001 86380 86390 1
536082 99536082 1001 86380 86390 1
535969 99535969 1001 86380 86390 1
535948 99535948 1001 86380 86390 1
535807 99535807 1001 86380 86390 1
535802 99535802 1001 86380 86390 1
535740 99535740 1001 86380 86390 1
536537 99536537 1001 86380 86390 1
536514 99536514 1001 86380 86390 1
536990 99536990 1001 86380 86390 1
536834 99536834 1001 86380 86390 1
536913 99536913 1001 86380 86390 1
536876 99536876 1001 86380 86390 1
536902 99536902 1001 86380 86390 1
536813 99536813 1001 86380 86390 1
536582 99536582 1001 86380 86390 1
536614 99536614 1001 86380 86390 1
537330 99537330 1001 86380 86390 1
537889 99537889 1001 86380 86390 1
537878 99537878 1001 86380 86390 1
537919 99537919 1001 86380 86390 1
537981 99537981 1001 86380 86390 1
537694 99537694 1001 86380 86390 1
537760 99537760 1001 86380 86390 1
537634 99537634 1001 86380 86390 1
537586 99537586 1001 86380 86390 1
537497 99537497 1001 86380 86390 1
537395 99537395 1001 86380 86390 1
537389 99537389 1001 86380 86390 1
538051 99538051 1001 86380 86390 1
538648 99538648 1001 86380 86390 1
538766 99538766 1001 86380 86390 1
538717 99538717 1001 86380 86390 1
538532 99538532 1001 86380 86390 1
538549 99538549 1001 86380 86390 1
538511 99538511 1001 86380 86390 1
538514 99538514 1001 86380 86390 1
538502 99538502 1001 86380 86390 1
538312 99538312 1001 86380 86390 1
538248 99538248 1001 86380 86390 1
538214 99538214 1001 86380 86390 1
538334 99538334 1001 86380 86390 1
538864 99538864 1001 86380 86390 1
538867 99538867 1001 86380 86390 1
538817 99538817 1001 86380 86390 1
538849 99538849 1001 86380 86390 1
538862 99538862 1001 86380 86390 1
539612 99539612 1001 86380 86390 1
539569 99539569 1001 86380 86390 1
539535 99539535 1001 86380 86390 1
539245 99539245 1001 86380 86390 1
539025 99539025 1001 86380 86390 1
539067 99539067 1001 86380 86390 1
539224 99539224 1001 86380 86390 1
539212 99539212 1001 86380 86390 1
539677 99539677 1001 86380 86390 1
539754 99539754 1001 86380 86390 1
539797 99539797 1001 86380 86390 1
539823 99539823 1001 86380 86390 1
539642 99539642 1001 86380 86390 1
539737 99539737 1001 86380 86390 1
539686 99539686 1001 86380 86390 1
539844 99539844 1001 86380 86390 1
540293 99540293 1001 86380 86390 1
540361 99540361 1001 86380 86390 1
540135 99540135 1001 86380 86390 1
540188 99540188 1001 86380 86390 1
540241 99540241 1001 86380 86390 1
540206 99540206 1001 86380 86390 1
539898 99539898 1001 86380 86390 1
539899 99539899 1001 86380 86390 1
539862 99539862 1001 86380 86390 1
539915 99539915 1001 86380 86390 1
540034 99540034 1001 86380 86390 1
539866 99539866 1001 86380 86390 1
540025 99540025 1001 86380 86390 1
540591 99540591 1001 86380 86390 1
541152 99541152 1001 86380 86390 1
541258 99541258 1001 86380 86390 1
541066 99541066 1001 86380 86390 1
540734 99540734 1001 86380 86390 1
541474 99541474 1001 86380 86390 1
541345 99541345 1001 86380 86390 1
541390 99541390 1001 86380 86390 1
541481 99541481 1001 86380 86390 1
541367 99541367 1001 86380 86390 1
541380 99541380 1001 86380 86390 1
542082 99542082 1001 86380 86390 1
542100 99542100 1001 86380 86390 1
542050 99542050 1001 86380 86390 1
542077 99542077 1001 86380 86390 1
541926 99541926 1001 86380 86390 1
541885 99541885 1001 86380 86390 1
541505 99541505 1001 86380 86390 1
541690 99541690 1001 86380 86390 1
542144 99542144 1001 86380 86390 1
542262 99542262 1001 86380 86390 1
542161 99542161 1001 86380 86390 1
542174 99542174 1001 86380 86390 1
542123 99542123 1001 86380 86390 1
542167 99542167 1001 86380 86390 1
542755 99542755 1001 86380 86390 1
542802 99542802 1001 86380 86390 1
542868 99542868 1001 86380 86390 1
542613 99542613 1001 86380 86390 1
542708 99542708 1001 86380 86390 1
542441 99542441 1001 86380 86390 1
542345 99542345 1001 86380 86390 1
542372 99542372 1001 86380 86390 1
542489 99542489 1001 86380 86390 1
542453 99542453 1001 86380 86390 1
543150 99543150 1001 86380 86390 1
542946 99542946 1001 86380 86390 1
543090 99543090 1001 86380 86390 1
543015 99543015 1001 86380 86390 1
543057 99543057 1001 86380 86390 1
543695 99543695 1001 86380 86390 1
543621 99543621 1001 86380 86390 1
543596 99543596 1001 86380 86390 1
543648 99543648 1001 86380 86390 1
543639 99543639 1001 86380 86390 1
543578 99543578 1001 86380 86390 1
543397 99543397 1001 86380 86390 1
543395 99543395 1001 86380 86390 1
543153 99543153 1001 86380 86390 1
543233 99543233 1001 86380 86390 1
543262 99543262 1001 86380 86390 1
543264 99543264 1001 86380 86390 1
543173 99543173 1001 86380 86390 1
543834 99543834 1001 86380 86390 1
543914 99543914 1001 86380 86390 1
543814 99543814 1001 86380 86390 1
543930 99543930 1001 86380 86390 1
544559 99544559 1001 86380 86390 1
544381 99544381 1001 86380 86390 1
544294 99544294 1001 86380 86390 1
544361 99544361 1001 86380 86390 1
544271 99544271 1001 86380 86390 1
544196 99544196 1001 86380 86390 1
544032 99544032 1001 86380 86390 1
544176 99544176 1001 86380 86390 1
544701 99544701 1001 86380 86390 1
544650 99544650 1001 86380 86390 1
400002 99400002 1001 86380 86390 1
400215 99400215 1001 86380 86390 1
400599 99400599 1001 86380 86390 1
400642 99400642 1001 86380 86390 1
400735 99400735 1001 86380 86390 1
400811 99400811 1001 86380 86390 1
400925 99400925 1001 86380 86390 1
401365 99401365 1001 86380 86390 1
401533 99401533 1001 86380 86390 1
401558 99401558 1001 86380 86390 1
401596 99401596 1001 86380 86390 1
401646 99401646 1001 86380 86390 1
401798 99401798 1001 86380 86390 1
402635 99402635 1001 86380 86390 1
402984 99402984 1001 86380 86390 1
403018 99403018 1001 86380 86390 1
403440 99403440 1001 86380 86390 1
403441 99403441 1001 86380 86390 1
403455 99403455 1001 86380 86390 1
403593 99403593 1001 86380 86390 1
403599 99403599 1001 86380 86390 1
403554 99403554 1001 86380 86390 1
403558 99403558 1001 86380 86390 1
403645 99403645 1001 86380 86390 1
404047 99404047 1001 86380 86390 1
404157 99404157 1001 86380 86390 1
404555 99404555 1001 86380 86390 1
404688 99404688 1001 86380 86390 1
404667 99404667 1001 86380 86390 1
404647 99404647 1001 86380 86390 1
404760 99404760 1001 86380 86390 1
405002 99405002 1001 86380 86390 1
404964 99404964 1001 86380 86390 1
405103 99405103 1001 86380 86390 1
405299 99405299 1001 86380 86390 1
405414 99405414 1001 86380 86390 1
405399 99405399 1001 86380 86390 1
405467 99405467 1001 86380 86390 1
405477 99405477 1001 86380 86390 1
405950 99405950 1001 86380 86390 1
406212 99406212 1001 86380 86390 1
406782 99406782 1001 86380 86390 1
406870 99406870 1001 86380 86390 1
407014 99407014 1001 86380 86390 1
407180 99407180 1001 86380 86390 1
407745 99407745 1001 86380 86390 1
407806 99407806 1001 86380 86390 1
407905 99407905 1001 86380 86390 1
408208 99408208 1001 86380 86390 1
408578 99408578 1001 86380 86390 1
408709 99408709 1001 86380 86390 1
408758 99408758 1001 86380 86390 1
408799 99408799 1001 86380 86390 1
408899 99408899 1001 86380 86390 1
409069 99409069 1001 86380 86390 1
408980 99408980 1001 86380 86390 1
409300 99409300 1001 86380 86390 1
409458 99409458 1001 86380 86390 1
409525 99409525 1001 86380 86390 1
409604 99409604 1001 86380 86390 1
409689 99409689 1001 86380 86390 1
409877 99409877 1001 86380 86390 1
410369 99410369 1001 86380 86390 1
410442 99410442 1001 86380 86390 1
410576 99410576 1001 86380 86390 1
410724 99410724 1001 86380 86390 1
410795 99410795 1001 86380 86390 1
410975 99410975 1001 86380 86390 1
410922 99410922 1001 86380 86390 1
411167 99411167 1001 86380 86390 1
411252 99411252 1001 86380 86390 1
411325 99411325 1001 86380 86390 1
411375 99411375 1001 86380 86390 1
411560 99411560 1001 86380 86390 1
412265 99412265 1001 86380 86390 1
412280 99412280 1001 86380 86390 1
413546 99413546 1001 86380 86390 1
413569 99413569 1001 86380 86390 1
413527 99413527 1001 86380 86390 1
413663 99413663 1001 86380 86390 1
413098 99413098 1001 86380 86390 1
412928 99412928 1001 86380 86390 1
413158 99413158 1001 86380 86390 1
412555 99412555 1001 86380 86390 1
412872 99412872 1001 86380 86390 1
412537 99412537 1001 86380 86390 1
412483 99412483 1001 86380 86390 1
413902 99413902 1001 86380 86390 1
413801 99413801 1001 86380 86390 1
414570 99414570 1001 86380 86390 1
414575 99414575 1001 86380 86390 1
414577 99414577 1001 86380 86390 1
414792 99414792 1001 86380 86390 1
414857 99414857 1001 86380 86390 1
414701 99414701 1001 86380 86390 1
414423 99414423 1001 86380 86390 1
415492 99415492 1001 86380 86390 1
415516 99415516 1001 86380 86390 1
415331 99415331 1001 86380 86390 1
416729 99416729 1001 86380 86390 1
416815 99416815 1001 86380 86390 1
416956 99416956 1001 86380 86390 1
416820 99416820 1001 86380 86390 1
416725 99416725 1001 86380 86390 1
416218 99416218 1001 86380 86390 1
415958 99415958 1001 86380 86390 1
415861 99415861 1001 86380 86390 1
415985 99415985 1001 86380 86390 1
415723 99415723 1001 86380 86390 1
415835 99415835 1001 86380 86390 1
415878 99415878 1001 86380 86390 1
417382 99417382 1001 86380 86390 1
416582 99416582 1001 86380 86390 1
417318 99417318 1001 86380 86390 1
417269 99417269 1001 86380 86390 1
417530 99417530 1001 86380 86390 1
417419 99417419 1001 86380 86390 1
418475 99418475 1001 86380 86390 1
418717 99418717 1001 86380 86390 1
418686 99418686 1001 86380 86390 1
418594 99418594 1001 86380 86390 1
418389 99418389 1001 86380 86390 1
418209 99418209 1001 86380 86390 1
418210 99418210 1001 86380 86390 1
418296 99418296 1001 86380 86390 1
418094 99418094 1001 86380 86390 1
417890 99417890 1001 86380 86390 1
419087 99419087 1001 86380 86390 1
418927 99418927 1001 86380 86390 1
420093 99420093 1001 86380 86390 1
420148 99420148 1001 86380 86390 1
420323 99420323 1001 86380 86390 1
420114 99420114 1001 86380 86390 1
419704 99419704 1001 86380 86390 1
419375 99419375 1001 86380 86390 1
419622 99419622 1001 86380 86390 1
420543 99420543 1001 86380 86390 1
420601 99420601 1001 86380 86390 1
420684 99420684 1001 86380 86390 1
420580 99420580 1001 86380 86390 1
421745 99421745 1001 86380 86390 1
421689 99421689 1001 86380 86390 1
421892 99421892 1001 86380 86390 1
421346 99421346 1001 86380 86390 1
421277 99421277 1001 86380 86390 1
421223 99421223 1001 86380 86390 1
421164 99421164 1001 86380 86390 1
420909 99420909 1001 86380 86390 1
420960 99420960 1001 86380 86390 1
421255 99421255 1001 86380 86390 1
422271 99422271 1001 86380 86390 1
422407 99422407 1001 86380 86390 1
423391 99423391 1001 86380 86390 1
423422 99423422 1001 86380 86390 1
423057 99423057 1001 86380 86390 1
423066 99423066 1001 86380 86390 1
423299 99423299 1001 86380 86390 1
422994 99422994 1001 86380 86390 1
423104 99423104 1001 86380 86390 1
423189 99423189 1001 86380 86390 1
422622 99422622 1001 86380 86390 1
422780 99422780 1001 86380 86390 1
422886 99422886 1001 86380 86390 1
422706 99422706 1001 86380 86390 1
422816 99422816 1001 86380 86390 1
422930 99422930 1001 86380 86390 1
423918 99423918 1001 86380 86390 1
424045 99424045 1001 86380 86390 1
425304 99425304 1001 86380 86390 1
425092 99425092 1001 86380 86390 1
424904 99424904 1001 86380 86390 1
424612 99424612 1001 86380 86390 1
424710 99424710 1001 86380 86390 1
424771 99424771 1001 86380 86390 1
424949 99424949 1001 86380 86390 1
424878 99424878 1001 86380 86390 1
424315 99424315 1001 86380 86390 1
424541 99424541 1001 86380 86390 1
424586 99424586 1001 86380 86390 1
425689 99425689 1001 86380 86390 1
425404 99425404 1001 86380 86390 1
425429 99425429 1001 86380 86390 1
426853 99426853 1001 86380 86390 1
426299 99426299 1001 86380 86390 1
426611 99426611 1001 86380 86390 1
426612 99426612 1001 86380 86390 1
426263 99426263 1001 86380 86390 1
427437 99427437 1001 86380 86390 1
427505 99427505 1001 86380 86390 1
427195 99427195 1001 86380 86390 1
428410 99428410 1001 86380 86390 1
428690 99428690 1001 86380 86390 1
428483 99428483 1001 86380 86390 1
427804 99427804 1001 86380 86390 1
427757 99427757 1001 86380 86390 1
427808 99427808 1001 86380 86390 1
427624 99427624 1001 86380 86390 1
429041 99429041 1001 86380 86390 1
428847 99428847 1001 86380 86390 1
428972 99428972 1001 86380 86390 1
428929 99428929 1001 86380 86390 1
430375 99430375 1001 86380 86390 1
430129 99430129 1001 86380 86390 1
430059 99430059 1001 86380 86390 1
429827 99429827 1001 86380 86390 1
429277 99429277 1001 86380 86390 1
429536 99429536 1001 86380 86390 1
429558 99429558 1001 86380 86390 1
429490 99429490 1001 86380 86390 1
430424 99430424 1001 86380 86390 1
430636 99430636 1001 86380 86390 1
430515 99430515 1001 86380 86390 1
430749 99430749 1001 86380 86390 1
430483 99430483 1001 86380 86390 1
431714 99431714 1001 86380 86390 1
431798 99431798 1001 86380 86390 1
431657 99431657 1001 86380 86390 1
431925 99431925 1001 86380 86390 1
431708 99431708 1001 86380 86390 1
431286 99431286 1001 86380 86390 1
431536 99431536 1001 86380 86390 1
430891 99430891 1001 86380 86390 1
431211 99431211 1001 86380 86390 1
430991 99430991 1001 86380 86390 1
431023 99431023 1001 86380 86390 1
432277 99432277 1001 86380 86390 1
432255 99432255 1001 86380 86390 1
432103 99432103 1001 86380 86390 1
432340 99432340 1001 86380 86390 1
433432 99433432 1001 86380 86390 1
433274 99433274 1001 86380 86390 1
433260 99433260 1001 86380 86390 1
432606 99432606 1001 86380 86390 1
432703 99432703 1001 86380 86390 1
432656 99432656 1001 86380 86390 1
432591 99432591 1001 86380 86390 1
433943 99433943 1001 86380 86390 1
433974 99433974 1001 86380 86390 1
433798 99433798 1001 86380 86390 1
433823 99433823 1001 86380 86390 1
435077 99435077 1001 86380 86390 1
435277 99435277 1001 86380 86390 1
434871 99434871 1001 86380 86390 1
434764 99434764 1001 86380 86390 1
434609 99434609 1001 86380 86390 1
434938 99434938 1001 86380 86390 1
434231 99434231 1001 86380 86390 1
434440 99434440 1001 86380 86390 1
434416 99434416 1001 86380 86390 1
435892 99435892 1001 86380 86390 1
435867 99435867 1001 86380 86390 1
435777 99435777 1001 86380 86390 1
435817 99435817 1001 86380 86390 1
435618 99435618 1001 86380 86390 1
437099 99437099 1001 86380 86390 1
436865 99436865 1001 86380 86390 1
437000 99437000 1001 86380 86390 1
436738 99436738 1001 86380 86390 1
436046 99436046 1001 86380 86390 1
436112 99436112 1001 86380 86390 1
436029 99436029 1001 86380 86390 1
436211 99436211 1001 86380 86390 1
437240 99437240 1001 86380 86390 1
437198 99437198 1001 86380 86390 1
437362 99437362 1001 86380 86390 1
300596 99300596 1001 86380 86390 1
300421 99300421 1001 86380 86390 1
300488 99300488 1001 86380 86390 1
300334 99300334 1001 86380 86390 1
300440 99300440 1001 86380 86390 1
300442 99300442 1001 86380 86390 1
300391 99300391 1001 86380 86390 1
300289 99300289 1001 86380 86390 1
300212 99300212 1001 86380 86390 1
300251 99300251 1001 86380 86390 1
300201 99300201 1001 86380 86390 1
300306 99300306 1001 86380 86390 1
300271 99300271 1001 86380 86390 1
300168 99300168 1001 86380 86390 1
300261 99300261 1001 86380 86390 1
300262 99300262 1001 86380 86390 1
300805 99300805 1001 86380 86390 1
300917 99300917 1001 86380 86390 1
301529 99301529 1001 86380 86390 1
301437 99301437 1001 86380 86390 1
301550 99301550 1001 86380 86390 1
301207 99301207 1001 86380 86390 1
301156 99301156 1001 86380 86390 1
301160 99301160 1001 86380 86390 1
300978 99300978 1001 86380 86390 1
301088 99301088 1001 86380 86390 1
301664 99301664 1001 86380 86390 1
301716 99301716 1001 86380 86390 1
302344 99302344 1001 86380 86390 1
302321 99302321 1001 86380 86390 1
302061 99302061 1001 86380 86390 1
302050 99302050 1001 86380 86390 1
302069 99302069 1001 86380 86390 1
301802 99301802 1001 86380 86390 1
301790 99301790 1001 86380 86390 1
302471 99302471 1001 86380 86390 1
302530 99302530 1001 86380 86390 1
303043 99303043 1001 86380 86390 1
303112 99303112 1001 86380 86390 1
303139 99303139 1001 86380 86390 1
303088 99303088 1001 86380 86390 1
303025 99303025 1001 86380 86390 1
302873 99302873 1001 86380 86390 1
302927 99302927 1001 86380 86390 1
302798 99302798 1001 86380 86390 1
302892 99302892 1001 86380 86390 1
302749 99302749 1001 86380 86390 1
302764 99302764 1001 86380 86390 1
303379 99303379 1001 86380 86390 1
303238 99303238 1001 86380 86390 1
303303 99303303 1001 86380 86390 1
303252 99303252 1001 86380 86390 1
303356 99303356 1001 86380 86390 1
303229 99303229 1001 86380 86390 1
303930 99303930 1001 86380 86390 1
303899 99303899 1001 86380 86390 1
303912 99303912 1001 86380 86390 1
303836 99303836 1001 86380 86390 1
303887 99303887 1001 86380 86390 1
303752 99303752 1001 86380 86390 1
303637 99303637 1001 86380 86390 1
303642 99303642 1001 86380 86390 1
303507 99303507 1001 86380 86390 1
303614 99303614 1001 86380 86390 1
303511 99303511 1001 86380 86390 1
303436 99303436 1001 86380 86390 1
304056 99304056 1001 86380 86390 1
304201 99304201 1001 86380 86390 1
304048 99304048 1001 86380 86390 1
304222 99304222 1001 86380 86390 1
304159 99304159 1001 86380 86390 1
304823 99304823 1001 86380 86390 1
304831 99304831 1001 86380 86390 1
304817 99304817 1001 86380 86390 1
304793 99304793 1001 86380 86390 1
304490 99304490 1001 86380 86390 1
304633 99304633 1001 86380 86390 1
304587 99304587 1001 86380 86390 1
304306 99304306 1001 86380 86390 1
304321 99304321 1001 86380 86390 1
304441 99304441 1001 86380 86390 1
304249 99304249 1001 86380 86390 1
304301 99304301 1001 86380 86390 1
304354 99304354 1001 86380 86390 1
304419 99304419 1001 86380 86390 1
305000 99305000 1001 86380 86390 1
305570 99305570 1001 86380 86390 1
305651 99305651 1001 86380 86390 1
305495 99305495 1001 86380 86390 1
305657 99305657 1001 86380 86390 1
305632 99305632 1001 86380 86390 1
305375 99305375 1001 86380 86390 1
305234 99305234 1001 86380 86390 1
305264 99305264 1001 86380 86390 1
305163 99305163 1001 86380 86390 1
305229 99305229 1001 86380 86390 1
305127 99305127 1001 86380 86390 1
305089 99305089 1001 86380 86390 1
500013 99500013 1001 86380 86390 1
500187 99500187 1001 86380 86390 1
500072 99500072 1001 86380 86390 1
500111 99500111 1001 86380 86390 1
500788 99500788 1001 86380 86390 1
500761 99500761 1001 86380 86390 1
500608 99500608 1001 86380 86390 1
500348 99500348 1001 86380 86390 1
500315 99500315 1001 86380 86390 1
500858 99500858 1001 86380 86390 1
501002 99501002 1001 86380 86390 1
500912 99500912 1001 86380 86390 1
500951 99500951 1001 86380 86390 1
501486 99501486 1001 86380 86390 1
501600 99501600 1001 86380 86390 1
501394 99501394 1001 86380 86390 1
501032 99501032 1001 86380 86390 1
501112 99501112 1001 86380 86390 1
501125 99501125 1001 86380 86390 1
501708 99501708 1001 86380 86390 1
501788 99501788 1001 86380 86390 1
501815 99501815 1001 86380 86390 1
501817 99501817 1001 86380 86390 1
502352 99502352 1001 86380 86390 1
502437 99502437 1001 86380 86390 1
502304 99502304 1001 86380 86390 1
502270 99502270 1001 86380 86390 1
502234 99502234 1001 86380 86390 1
502171 99502171 1001 86380 86390 1
502097 99502097 1001 86380 86390 1
502255 99502255 1001 86380 86390 1
501926 99501926 1001 86380 86390 1
501888 99501888 1001 86380 86390 1
501927 99501927 1001 86380 86390 1
501903 99501903 1001 86380 86390 1
501994 99501994 1001 86380 86390 1
502048 99502048 1001 86380 86390 1
502516 99502516 1001 86380 86390 1
503291 99503291 1001 86380 86390 1
503244 99503244 1001 86380 86390 1
503141 99503141 1001 86380 86390 1
503199 99503199 1001 86380 86390 1
503252 99503252 1001 86380 86390 1
503024 99503024 1001 86380 86390 1
503016 99503016 1001 86380 86390 1
502830 99502830 1001 86380 86390 1
503357 99503357 1001 86380 86390 1
503359 99503359 1001 86380 86390 1
503977 99503977 1001 86380 86390 1
503956 99503956 1001 86380 86390 1
503694 99503694 1001 86380 86390 1
503578 99503578 1001 86380 86390 1
504155 99504155 1001 86380 86390 1
504196 99504196 1001 86380 86390 1
504249 99504249 1001 86380 86390 1
504204 99504204 1001 86380 86390 1
504752 99504752 1001 86380 86390 1
504794 99504794 1001 86380 86390 1
504635 99504635 1001 86380 86390 1
504597 99504597 1001 86380 86390 1
504552 99504552 1001 86380 86390 1
504710 99504710 1001 86380 86390 1
504522 99504522 1001 86380 86390 1
504473 99504473 1001 86380 86390 1
504344 99504344 1001 86380 86390 1
504373 99504373 1001 86380 86390 1
504464 99504464 1001 86380 86390 1
504465 99504465 1001 86380 86390 1
505007 99505007 1001 86380 86390 1
505114 99505114 1001 86380 86390 1
505014 99505014 1001 86380 86390 1
504963 99504963 1001 86380 86390 1
505622 99505622 1001 86380 86390 1
505572 99505572 1001 86380 86390 1
505610 99505610 1001 86380 86390 1
505601 99505601 1001 86380 86390 1
505398 99505398 1001 86380 86390 1
505477 99505477 1001 86380 86390 1
505531 99505531 1001 86380 86390 1
505481 99505481 1001 86380 86390 1
505417 99505417 1001 86380 86390 1
505547 99505547 1001 86380 86390 1
505333 99505333 1001 86380 86390 1
505286 99505286 1001 86380 86390 1
505159 99505159 1001 86380 86390 1
505848 99505848 1001 86380 86390 1
505915 99505915 1001 86380 86390 1
505839 99505839 1001 86380 86390 1
505970 99505970 1001 86380 86390 1
505909 99505909 1001 86380 86390 1
506511 99506511 1001 86380 86390 1
506422 99506422 1001 86380 86390 1
506425 99506425 1001 86380 86390 1
506192 99506192 1001 86380 86390 1
505982 99505982 1001 86380 86390 1
506023 99506023 1001 86380 86390 1
507242 99507242 1001 86380 86390 1
507193 99507193 1001 86380 86390 1
507195 99507195 1001 86380 86390 1
507059 99507059 1001 86380 86390 1
506945 99506945 1001 86380 86390 1
507471 99507471 1001 86380 86390 1
507536 99507536 1001 86380 86390 1
507513 99507513 1001 86380 86390 1
507591 99507591 1001 86380 86390 1
507554 99507554 1001 86380 86390 1
507607 99507607 1001 86380 86390 1
507543 99507543 1001 86380 86390 1
508057 99508057 1001 86380 86390 1
508135 99508135 1001 86380 86390 1
508137 99508137 1001 86380 86390 1
508105 99508105 1001 86380 86390 1
508196 99508196 1001 86380 86390 1
507966 99507966 1001 86380 86390 1
507895 99507895 1001 86380 86390 1
507827 99507827 1001 86380 86390 1
508375 99508375 1001 86380 86390 1
508339 99508339 1001 86380 86390 1
508939 99508939 1001 86380 86390 1
508919 99508919 1001 86380 86390 1
509071 99509071 1001 86380 86390 1
508845 99508845 1001 86380 86390 1
508703 99508703 1001 86380 86390 1
508809 99508809 1001 86380 86390 1
508734 99508734 1001 86380 86390 1
508597 99508597 1001 86380 86390 1
508539 99508539 1001 86380 86390 1
509110 99509110 1001 86380 86390 1
509229 99509229 1001 86380 86390 1
509102 99509102 1001 86380 86390 1
509169 99509169 1001 86380 86390 1
509235 99509235 1001 86380 86390 1
509160 99509160 1001 86380 86390 1
509186 99509186 1001 86380 86390 1
509790 99509790 1001 86380 86390 1
509502 99509502 1001 86380 86390 1
509559 99509559 1001 86380 86390 1
509409 99509409 1001 86380 86390 1
509488 99509488 1001 86380 86390 1
509288 99509288 1001 86380 86390 1
509485 99509485 1001 86380 86390 1
509962 99509962 1001 86380 86390 1
510053 99510053 1001 86380 86390 1
510071 99510071 1001 86380 86390 1
509944 99509944 1001 86380 86390 1
510026 99510026 1001 86380 86390 1
510665 99510665 1001 86380 86390 1
510702 99510702 1001 86380 86390 1
510708 99510708 1001 86380 86390 1
510530 99510530 1001 86380 86390 1
510582 99510582 1001 86380 86390 1
510381 99510381 1001 86380 86390 1
510462 99510462 1001 86380 86390 1
510502 99510502 1001 86380 86390 1
510387 99510387 1001 86380 86390 1
510134 99510134 1001 86380 86390 1
510147 99510147 1001 86380 86390 1
510307 99510307 1001 86380 86390 1
510246 99510246 1001 86380 86390 1
510857 99510857 1001 86380 86390 1
510808 99510808 1001 86380 86390 1
510731 99510731 1001 86380 86390 1
510734 99510734 1001 86380 86390 1
511205 99511205 1001 86380 86390 1
511318 99511318 1001 86380 86390 1
511255 99511255 1001 86380 86390 1
511079 99511079 1001 86380 86390 1
510990 99510990 1001 86380 86390 1
511016 99511016 1001 86380 86390 1
510970 99510970 1001 86380 86390 1
511657 99511657 1001 86380 86390 1
511593 99511593 1001 86380 86390 1
511687 99511687 1001 86380 86390 1
511584 99511584 1001 86380 86390 1
511600 99511600 1001 86380 86390 1
512226 99512226 1001 86380 86390 1
512309 99512309 1001 86380 86390 1
511979 99511979 1001 86380 86390 1
512144 99512144 1001 86380 86390 1
511862 99511862 1001 86380 86390 1
511934 99511934 1001 86380 86390 1
511767 99511767 1001 86380 86390 1
511795 99511795 1001 86380 86390 1
512532 99512532 1001 86380 86390 1
512407 99512407 1001 86380 86390 1
512550 99512550 1001 86380 86390 1
512384 99512384 1001 86380 86390 1
513158 99513158 1001 86380 86390 1
513083 99513083 1001 86380 86390 1
513114 99513114 1001 86380 86390 1
513201 99513201 1001 86380 86390 1
512901 99512901 1001 86380 86390 1
512890 99512890 1001 86380 86390 1
512942 99512942 1001 86380 86390 1
512782 99512782 1001 86380 86390 1
512785 99512785 1001 86380 86390 1
513373 99513373 1001 86380 86390 1
513222 99513222 1001 86380 86390 1
513251 99513251 1001 86380 86390 1
514031 99514031 1001 86380 86390 1
513944 99513944 1001 86380 86390 1
513883 99513883 1001 86380 86390 1
513691 99513691 1001 86380 86390 1
513557 99513557 1001 86380 86390 1
514119 99514119 1001 86380 86390 1
514084 99514084 1001 86380 86390 1
514034 99514034 1001 86380 86390 1
514063 99514063 1001 86380 86390 1
514232 99514232 1001 86380 86390 1
514221 99514221 1001 86380 86390 1
514737 99514737 1001 86380 86390 1
514701 99514701 1001 86380 86390 1
514548 99514548 1001 86380 86390 1
514641 99514641 1001 86380 86390 1
514564 99514564 1001 86380 86390 1
514513 99514513 1001 86380 86390 1
514367 99514367 1001 86380 86390 1
514292 99514292 1001 86380 86390 1
514372 99514372 1001 86380 86390 1
514992 99514992 1001 86380 86390 1
514903 99514903 1001 86380 86390 1
514929 99514929 1001 86380 86390 1
514877 99514877 1001 86380 86390 1
515525 99515525 1001 86380 86390 1
515644 99515644 1001 86380 86390 1
515275 99515275 1001 86380 86390 1
515384 99515384 1001 86380 86390 1
515424 99515424 1001 86380 86390 1
515220 99515220 1001 86380 86390 1
515107 99515107 1001 86380 86390 1
515172 99515172 1001 86380 86390 1
515125 99515125 1001 86380 86390 1
515720 99515720 1001 86380 86390 1
515723 99515723 1001 86380 86390 1
515778 99515778 1001 86380 86390 1
515757 99515757 1001 86380 86390 1
516330 99516330 1001 86380 86390 1
516254 99516254 1001 86380 86390 1
516113 99516113 1001 86380 86390 1
516283 99516283 1001 86380 86390 1
516208 99516208 1001 86380 86390 1
515959 99515959 1001 86380 86390 1
515907 99515907 1001 86380 86390 1
516053 99516053 1001 86380 86390 1
517281 99517281 1001 86380 86390 1
517014 99517014 1001 86380 86390 1
517041 99517041 1001 86380 86390 1
516955 99516955 1001 86380 86390 1
516918 99516918 1001 86380 86390 1
516752 99516752 1001 86380 86390 1
516791 99516791 1001 86380 86390 1
517361 99517361 1001 86380 86390 1
517454 99517454 1001 86380 86390 1
517364 99517364 1001 86380 86390 1
518068 99518068 1001 86380 86390 1
517754 99517754 1001 86380 86390 1
517822 99517822 1001 86380 86390 1
517890 99517890 1001 86380 86390 1
517555 99517555 1001 86380 86390 1
517569 99517569 1001 86380 86390 1
517612 99517612 1001 86380 86390 1
517639 99517639 1001 86380 86390 1
518340 99518340 1001 86380 86390 1
518200 99518200 1001 86380 86390 1
518285 99518285 1001 86380 86390 1
518351 99518351 1001 86380 86390 1
518170 99518170 1001 86380 86390 1
518249 99518249 1001 86380 86390 1
518952 99518952 1001 86380 86390 1
518812 99518812 1001 86380 86390 1
518617 99518617 1001 86380 86390 1
518594 99518594 1001 86380 86390 1
518750 99518750 1001 86380 86390 1
518674 99518674 1001 86380 86390 1
518778 99518778 1001 86380 86390 1
518626 99518626 1001 86380 86390 1
519067 99519067 1001 86380 86390 1
519161 99519161 1001 86380 86390 1
519149 99519149 1001 86380 86390 1
519124 99519124 1001 86380 86390 1
519690 99519690 1001 86380 86390 1
519520 99519520 1001 86380 86390 1
519566 99519566 1001 86380 86390 1
519285 99519285 1001 86380 86390 1
519313 99519313 1001 86380 86390 1
519947 99519947 1001 86380 86390 1
519935 99519935 1001 86380 86390 1
519858 99519858 1001 86380 86390 1
519914 99519914 1001 86380 86390 1
520497 99520497 1001 86380 86390 1
520396 99520396 1001 86380 86390 1
520256 99520256 1001 86380 86390 1
520395 99520395 1001 86380 86390 1
520845 99520845 1001 86380 86390 1
520840 99520840 1001 86380 86390 1
520803 99520803 1001 86380 86390 1
520675 99520675 1001 86380 86390 1
521332 99521332 1001 86380 86390 1
521384 99521384 1001 86380 86390 1
521158 99521158 1001 86380 86390 1
521239 99521239 1001 86380 86390 1
521139 99521139 1001 86380 86390 1
521156 99521156 1001 86380 86390 1
520871 99520871 1001 86380 86390 1
520848 99520848 1001 86380 86390 1
520959 99520959 1001 86380 86390 1
520883 99520883 1001 86380 86390 1
522184 99522184 1001 86380 86390 1
522120 99522120 1001 86380 86390 1
522099 99522099 1001 86380 86390 1
521906 99521906 1001 86380 86390 1
521933 99521933 1001 86380 86390 1
522064 99522064 1001 86380 86390 1
521923 99521923 1001 86380 86390 1
521673 99521673 1001 86380 86390 1
521701 99521701 1001 86380 86390 1
521823 99521823 1001 86380 86390 1
521862 99521862 1001 86380 86390 1
521720 99521720 1001 86380 86390 1
522373 99522373 1001 86380 86390 1
522308 99522308 1001 86380 86390 1
522388 99522388 1001 86380 86390 1
522326 99522326 1001 86380 86390 1
522455 99522455 1001 86380 86390 1
522391 99522391 1001 86380 86390 1
522405 99522405 1001 86380 86390 1
522972 99522972 1001 86380 86390 1
522960 99522960 1001 86380 86390 1
522907 99522907 1001 86380 86390 1
522857 99522857 1001 86380 86390 1
522781 99522781 1001 86380 86390 1
522578 99522578 1001 86380 86390 1
522546 99522546 1001 86380 86390 1
523218 99523218 1001 86380 86390 1
523868 99523868 1001 86380 86390 1
523805 99523805 1001 86380 86390 1
523895 99523895 1001 86380 86390 1
523853 99523853 1001 86380 86390 1
523879 99523879 1001 86380 86390 1
523763 99523763 1001 86380 86390 1
523638 99523638 1001 86380 86390 1
523666 99523666 1001 86380 86390 1
523644 99523644 1001 86380 86390 1
523722 99523722 1001 86380 86390 1
523581 99523581 1001 86380 86390 1
523686 99523686 1001 86380 86390 1
523493 99523493 1001 86380 86390 1
523364 99523364 1001 86380 86390 1
523355 99523355 1001 86380 86390 1
523360 99523360 1001 86380 86390 1
523973 99523973 1001 86380 86390 1
524706 99524706 1001 86380 86390 1
524578 99524578 1001 86380 86390 1
524711 99524711 1001 86380 86390 1
524582 99524582 1001 86380 86390 1
524714 99524714 1001 86380 86390 1
524505 99524505 1001 86380 86390 1
524364 99524364 1001 86380 86390 1
524471 99524471 1001 86380 86390 1
524358 99524358 1001 86380 86390 1
524260 99524260 1001 86380 86390 1
524950 99524950 1001 86380 86390 1
524806 99524806 1001 86380 86390 1
525380 99525380 1001 86380 86390 1
525186 99525186 1001 86380 86390 1
525191 99525191 1001 86380 86390 1
525231 99525231 1001 86380 86390 1
525179 99525179 1001 86380 86390 1
525090 99525090 1001 86380 86390 1
525672 99525672 1001 86380 86390 1
525661 99525661 1001 86380 86390 1
525675 99525675 1001 86380 86390 1
525727 99525727 1001 86380 86390 1
526221 99526221 1001 86380 86390 1
526375 99526375 1001 86380 86390 1
526209 99526209 1001 86380 86390 1
526094 99526094 1001 86380 86390 1
526071 99526071 1001 86380 86390 1
525842 99525842 1001 86380 86390 1
525932 99525932 1001 86380 86390 1
525959 99525959 1001 86380 86390 1
525835 99525835 1001 86380 86390 1
525993 99525993 1001 86380 86390 1
525930 99525930 1001 86380 86390 1
525827 99525827 1001 86380 86390 1
526472 99526472 1001 86380 86390 1
526566 99526566 1001 86380 86390 1
526482 99526482 1001 86380 86390 1
526431 99526431 1001 86380 86390 1
526458 99526458 1001 86380 86390 1
527074 99527074 1001 86380 86390 1
527127 99527127 1001 86380 86390 1
527183 99527183 1001 86380 86390 1
526878 99526878 1001 86380 86390 1
526926 99526926 1001 86380 86390 1
526642 99526642 1001 86380 86390 1
526774 99526774 1001 86380 86390 1
527301 99527301 1001 86380 86390 1
527445 99527445 1001 86380 86390 1
527251 99527251 1001 86380 86390 1
527435 99527435 1001 86380 86390 1
528012 99528012 1001 86380 86390 1
527936 99527936 1001 86380 86390 1
527898 99527898 1001 86380 86390 1
528017 99528017 1001 86380 86390 1
527904 99527904 1001 86380 86390 1
527844 99527844 1001 86380 86390 1
527848 99527848 1001 86380 86390 1
527784 99527784 1001 86380 86390 1
527748 99527748 1001 86380 86390 1
527674 99527674 1001 86380 86390 1
527528 99527528 1001 86380 86390 1
527570 99527570 1001 86380 86390 1
528177 99528177 1001 86380 86390 1
528243 99528243 1001 86380 86390 1
528127 99528127 1001 86380 86390 1
528140 99528140 1001 86380 86390 1
528143 99528143 1001 86380 86390 1
528144 99528144 1001 86380 86390 1
528096 99528096 1001 86380 86390 1
528240 99528240 1001 86380 86390 1
528869 99528869 1001 86380 86390 1
528777 99528777 1001 86380 86390 1
528834 99528834 1001 86380 86390 1
528892 99528892 1001 86380 86390 1
528607 99528607 1001 86380 86390 1
528673 99528673 1001 86380 86390 1
528557 99528557 1001 86380 86390 1
528675 99528675 1001 86380 86390 1
528629 99528629 1001 86380 86390 1
528604 99528604 1001 86380 86390 1
528321 99528321 1001 86380 86390 1
528426 99528426 1001 86380 86390 1
528323 99528323 1001 86380 86390 1
528363 99528363 1001 86380 86390 1
528404 99528404 1001 86380 86390 1
528420 99528420 1001 86380 86390 1
528290 99528290 1001 86380 86390 1
528370 99528370 1001 86380 86390 1
528927 99528927 1001 86380 86390 1
529565 99529565 1001 86380 86390 1
529485 99529485 1001 86380 86390 1
529373 99529373 1001 86380 86390 1
529123 99529123 1001 86380 86390 1
529218 99529218 1001 86380 86390 1
529832 99529832 1001 86380 86390 1
529924 99529924 1001 86380 86390 1
529916 99529916 1001 86380 86390 1
529762 99529762 1001 86380 86390 1
530415 99530415 1001 86380 86390 1
530354 99530354 1001 86380 86390 1
530392 99530392 1001 86380 86390 1
530408 99530408 1001 86380 86390 1
530245 99530245 1001 86380 86390 1
530181 99530181 1001 86380 86390 1
530131 99530131 1001 86380 86390 1
530662 99530662 1001 86380 86390 1
531215 99531215 1001 86380 86390 1
531203 99531203 1001 86380 86390 1
531323 99531323 1001 86380 86390 1
531084 99531084 1001 86380 86390 1
531098 99531098 1001 86380 86390 1
530837 99530837 1001 86380 86390 1
530879 99530879 1001 86380 86390 1
530790 99530790 1001 86380 86390 1
530894 99530894 1001 86380 86390 1
530857 99530857 1001 86380 86390 1
531572 99531572 1001 86380 86390 1
531421 99531421 1001 86380 86390 1
531565 99531565 1001 86380 86390 1
531476 99531476 1001 86380 86390 1
531568 99531568 1001 86380 86390 1
531414 99531414 1001 86380 86390 1
531569 99531569 1001 86380 86390 1
532064 99532064 1001 86380 86390 1
532120 99532120 1001 86380 86390 1
532148 99532148 1001 86380 86390 1
532033 99532033 1001 86380 86390 1
531845 99531845 1001 86380 86390 1
531914 99531914 1001 86380 86390 1
531827 99531827 1001 86380 86390 1
531801 99531801 1001 86380 86390 1
531702 99531702 1001 86380 86390 1
531643 99531643 1001 86380 86390 1
531656 99531656 1001 86380 86390 1
531657 99531657 1001 86380 86390 1
531788 99531788 1001 86380 86390 1
532908 99532908 1001 86380 86390 1
532871 99532871 1001 86380 86390 1
532632 99532632 1001 86380 86390 1
532823 99532823 1001 86380 86390 1
532695 99532695 1001 86380 86390 1
532438 99532438 1001 86380 86390 1
532530 99532530 1001 86380 86390 1
532507 99532507 1001 86380 86390 1
532470 99532470 1001 86380 86390 1
532510 99532510 1001 86380 86390 1
532524 99532524 1001 86380 86390 1
533133 99533133 1001 86380 86390 1
533082 99533082 1001 86380 86390 1
533234 99533234 1001 86380 86390 1
533106 99533106 1001 86380 86390 1
533708 99533708 1001 86380 86390 1
533748 99533748 1001 86380 86390 1
533577 99533577 1001 86380 86390 1
533582 99533582 1001 86380 86390 1
533869 99533869 1001 86380 86390 1
533949 99533949 1001 86380 86390 1
534009 99534009 1001 86380 86390 1
534556 99534556 1001 86380 86390 1
534495 99534495 1001 86380 86390 1
534671 99534671 1001 86380 86390 1
534594 99534594 1001 86380 86390 1
534403 99534403 1001 86380 86390 1
534341 99534341 1001 86380 86390 1
534471 99534471 1001 86380 86390 1
534185 99534185 1001 86380 86390 1
534137 99534137 1001 86380 86390 1
534191 99534191 1001 86380 86390 1
534192 99534192 1001 86380 86390 1
534805 99534805 1001 86380 86390 1
534883 99534883 1001 86380 86390 1
535343 99535343 1001 86380 86390 1
535491 99535491 1001 86380 86390 1
535326 99535326 1001 86380 86390 1
535433 99535433 1001 86380 86390 1
535126 99535126 1001 86380 86390 1
535122 99535122 1001 86380 86390 1
534917 99534917 1001 86380 86390 1
534996 99534996 1001 86380 86390 1
535090 99535090 1001 86380 86390 1
534976 99534976 1001 86380 86390 1
535082 99535082 1001 86380 86390 1
535057 99535057 1001 86380 86390 1
535646 99535646 1001 86380 86390 1
535544 99535544 1001 86380 86390 1
535583 99535583 1001 86380 86390 1
535700 99535700 1001 86380 86390 1
535558 99535558 1001 86380 86390 1
536300 99536300 1001 86380 86390 1
536183 99536183 1001 86380 86390 1
536236 99536236 1001 86380 86390 1
536233 99536233 1001 86380 86390 1
535964 99535964 1001 86380 86390 1
535990 99535990 1001 86380 86390 1
535941 99535941 1001 86380 86390 1
536102 99536102 1001 86380 86390 1
535947 99535947 1001 86380 86390 1
535961 99535961 1001 86380 86390 1
536104 99536104 1001 86380 86390 1
535780 99535780 1001 86380 86390 1
535914 99535914 1001 86380 86390 1
535917 99535917 1001 86380 86390 1
535765 99535765 1001 86380 86390 1
535920 99535920 1001 86380 86390 1
536372 99536372 1001 86380 86390 1
536478 99536478 1001 86380 86390 1
536504 99536504 1001 86380 86390 1
536453 99536453 1001 86380 86390 1
536409 99536409 1001 86380 86390 1
536971 99536971 1001 86380 86390 1
537042 99537042 1001 86380 86390 1
537081 99537081 1001 86380 86390 1
536881 99536881 1001 86380 86390 1
536910 99536910 1001 86380 86390 1
536782 99536782 1001 86380 86390 1
536759 99536759 1001 86380 86390 1
536600 99536600 1001 86380 86390 1
536654 99536654 1001 86380 86390 1
536643 99536643 1001 86380 86390 1
536618 99536618 1001 86380 86390 1
537345 99537345 1001 86380 86390 1
537165 99537165 1001 86380 86390 1
537258 99537258 1001 86380 86390 1
537298 99537298 1001 86380 86390 1
537902 99537902 1001 86380 86390 1
537944 99537944 1001 86380 86390 1
537620 99537620 1001 86380 86390 1
537713 99537713 1001 86380 86390 1
537730 99537730 1001 86380 86390 1
537382 99537382 1001 86380 86390 1
537435 99537435 1001 86380 86390 1
537414 99537414 1001 86380 86390 1
537429 99537429 1001 86380 86390 1
538066 99538066 1001 86380 86390 1
538005 99538005 1001 86380 86390 1
538152 99538152 1001 86380 86390 1
538756 99538756 1001 86380 86390 1
538794 99538794 1001 86380 86390 1
538583 99538583 1001 86380 86390 1
538406 99538406 1001 86380 86390 1
538409 99538409 1001 86380 86390 1
538593 99538593 1001 86380 86390 1
538211 99538211 1001 86380 86390 1
538359 99538359 1001 86380 86390 1
538230 99538230 1001 86380 86390 1
538400 99538400 1001 86380 86390 1
538891 99538891 1001 86380 86390 1
538880 99538880 1001 86380 86390 1
538985 99538985 1001 86380 86390 1
538896 99538896 1001 86380 86390 1
539512 99539512 1001 86380 86390 1
539605 99539605 1001 86380 86390 1
539596 99539596 1001 86380 86390 1
539630 99539630 1001 86380 86390 1
539310 99539310 1001 86380 86390 1
539355 99539355 1001 86380 86390 1
539182 99539182 1001 86380 86390 1
539795 99539795 1001 86380 86390 1
539798 99539798 1001 86380 86390 1
539816 99539816 1001 86380 86390 1
539715 99539715 1001 86380 86390 1
540364 99540364 1001 86380 86390 1
540431 99540431 1001 86380 86390 1
540313 99540313 1001 86380 86390 1
540213 99540213 1001 86380 86390 1
540111 99540111 1001 86380 86390 1
540150 99540150 1001 86380 86390 1
540244 99540244 1001 86380 86390 1
540182 99540182 1001 86380 86390 1
540027 99540027 1001 86380 86390 1
539938 99539938 1001 86380 86390 1
539981 99539981 1001 86380 86390 1
540632 99540632 1001 86380 86390 1
540671 99540671 1001 86380 86390 1
540652 99540652 1001 86380 86390 1
540617 99540617 1001 86380 86390 1
541218 99541218 1001 86380 86390 1
541093 99541093 1001 86380 86390 1
540947 99540947 1001 86380 86390 1
540988 99540988 1001 86380 86390 1
540905 99540905 1001 86380 86390 1
540815 99540815 1001 86380 86390 1
540742 99540742 1001 86380 86390 1
540860 99540860 1001 86380 86390 1
540758 99540758 1001 86380 86390 1
540723 99540723 1001 86380 86390 1
541447 99541447 1001 86380 86390 1
541464 99541464 1001 86380 86390 1
541956 99541956 1001 86380 86390 1
541919 99541919 1001 86380 86390 1
541741 99541741 1001 86380 86390 1
541871 99541871 1001 86380 86390 1
541820 99541820 1001 86380 86390 1
541514 99541514 1001 86380 86390 1
542246 99542246 1001 86380 86390 1
542212 99542212 1001 86380 86390 1
542818 99542818 1001 86380 86390 1
542918 99542918 1001 86380 86390 1
542891 99542891 1001 86380 86390 1
542703 99542703 1001 86380 86390 1
542691 99542691 1001 86380 86390 1
542469 99542469 1001 86380 86390 1
542342 99542342 1001 86380 86390 1
542330 99542330 1001 86380 86390 1
542344 99542344 1001 86380 86390 1
543063 99543063 1001 86380 86390 1
543582 99543582 1001 86380 86390 1
543702 99543702 1001 86380 86390 1
543756 99543756 1001 86380 86390 1
543758 99543758 1001 86380 86390 1
543691 99543691 1001 86380 86390 1
543666 99543666 1001 86380 86390 1
543540 99543540 1001 86380 86390 1
543523 99543523 1001 86380 86390 1
543512 99543512 1001 86380 86390 1
543281 99543281 1001 86380 86390 1
543174 99543174 1001 86380 86390 1
543886 99543886 1001 86380 86390 1
543875 99543875 1001 86380 86390 1
543825 99543825 1001 86380 86390 1
543841 99543841 1001 86380 86390 1
543972 99543972 1001 86380 86390 1
544522 99544522 1001 86380 86390 1
544498 99544498 1001 86380 86390 1
544462 99544462 1001 86380 86390 1
544442 99544442 1001 86380 86390 1
544355 99544355 1001 86380 86390 1
544312 99544312 1001 86380 86390 1
544107 99544107 1001 86380 86390 1
544121 99544121 1001 86380 86390 1
544047 99544047 1001 86380 86390 1
544623 99544623 1001 86380 86390 1
544610 99544610 1001 86380 86390 1
544626 99544626 1001 86380 86390 1
501126 651 1001 63964 64263 1
509359 522 1002 53295 58316 1
520574 1039 1002 44272 56644 1
523410 610 1001 28050 28350 1
528956 949 1002 56483 63829 1
537425 1181 1001 45373 45672 1
400073 99400073 1001 86380 86390 1
400253 99400253 1001 86380 86390 1
400343 99400343 1001 86380 86390 1
400435 99400435 1001 86380 86390 1
400670 99400670 1001 86380 86390 1
401003 99401003 1001 86380 86390 1
401253 99401253 1001 86380 86390 1
401328 99401328 1001 86380 86390 1
401455 99401455 1001 86380 86390 1
401571 99401571 1001 86380 86390 1
401661 99401661 1001 86380 86390 1
401677 99401677 1001 86380 86390 1
401937 99401937 1001 86380 86390 1
401948 99401948 1001 86380 86390 1
402093 99402093 1001 86380 86390 1
402320 99402320 1001 86380 86390 1
402364 99402364 1001 86380 86390 1
402548 99402548 1001 86380 86390 1
402612 99402612 1001 86380 86390 1
402716 99402716 1001 86380 86390 1
402971 99402971 1001 86380 86390 1
403113 99403113 1001 86380 86390 1
403380 99403380 1001 86380 86390 1
403445 99403445 1001 86380 86390 1
403395 99403395 1001 86380 86390 1
403503 99403503 1001 86380 86390 1
403615 99403615 1001 86380 86390 1
403583 99403583 1001 86380 86390 1
403871 99403871 1001 86380 86390 1
403734 99403734 1001 86380 86390 1
403962 99403962 1001 86380 86390 1
404077 99404077 1001 86380 86390 1
404191 99404191 1001 86380 86390 1
404442 99404442 1001 86380 86390 1
404474 99404474 1001 86380 86390 1
404557 99404557 1001 86380 86390 1
404558 99404558 1001 86380 86390 1
404748 99404748 1001 86380 86390 1
404933 99404933 1001 86380 86390 1
405190 99405190 1001 86380 86390 1
405310 99405310 1001 86380 86390 1
405307 99405307 1001 86380 86390 1
405241 99405241 1001 86380 86390 1
405391 99405391 1001 86380 86390 1
405524 99405524 1001 86380 86390 1
405869 99405869 1001 86380 86390 1
405770 99405770 1001 86380 86390 1
406123 99406123 1001 86380 86390 1
406611 99406611 1001 86380 86390 1
406643 99406643 1001 86380 86390 1
406739 99406739 1001 86380 86390 1
406852 99406852 1001 86380 86390 1
406983 99406983 1001 86380 86390 1
407129 99407129 1001 86380 86390 1
407230 99407230 1001 86380 86390 1
407443 99407443 1001 86380 86390 1
407421 99407421 1001 86380 86390 1
407669 99407669 1001 86380 86390 1
407740 99407740 1001 86380 86390 1
408094 99408094 1001 86380 86390 1
408063 99408063 1001 86380 86390 1
408089 99408089 1001 86380 86390 1
408006 99408006 1001 86380 86390 1
408234 99408234 1001 86380 86390 1
408290 99408290 1001 86380 86390 1
408409 99408409 1001 86380 86390 1
408593 99408593 1001 86380 86390 1
408666 99408666 1001 86380 86390 1
408839 99408839 1001 86380 86390 1
408782 99408782 1001 86380 86390 1
408863 99408863 1001 86380 86390 1
408821 99408821 1001 86380 86390 1
408933 99408933 1001 86380 86390 1
409070 99409070 1001 86380 86390 1
409094 99409094 1001 86380 86390 1
409174 99409174 1001 86380 86390 1
409140 99409140 1001 86380 86390 1
409354 99409354 1001 86380 86390 1
409571 99409571 1001 86380 86390 1
409684 99409684 1001 86380 86390 1
409775 99409775 1001 86380 86390 1
409898 99409898 1001 86380 86390 1
410002 99410002 1001 86380 86390 1
410126 99410126 1001 86380 86390 1
410144 99410144 1001 86380 86390 1
410254 99410254 1001 86380 86390 1
410541 99410541 1001 86380 86390 1
411018 99411018 1001 86380 86390 1
411056 99411056 1001 86380 86390 1
411082 99411082 1001 86380 86390 1
411062 99411062 1001 86380 86390 1
411086 99411086 1001 86380 86390 1
411087 99411087 1001 86380 86390 1
411172 99411172 1001 86380 86390 1
411148 99411148 1001 86380 86390 1
411482 99411482 1001 86380 86390 1
411484 99411484 1001 86380 86390 1
411522 99411522 1001 86380 86390 1
411863 99411863 1001 86380 86390 1
412035 99412035 1001 86380 86390 1
411965 99411965 1001 86380 86390 1
412164 99412164 1001 86380 86390 1
413320 99413320 1001 86380 86390 1
413340 99413340 1001 86380 86390 1
413058 99413058 1001 86380 86390 1
412955 99412955 1001 86380 86390 1
413087 99413087 1001 86380 86390 1
412914 99412914 1001 86380 86390 1
413077 99413077 1001 86380 86390 1
412918 99412918 1001 86380 86390 1
412948 99412948 1001 86380 86390 1
412902 99412902 1001 86380 86390 1
413133 99413133 1001 86380 86390 1
412861 99412861 1001 86380 86390 1
412553 99412553 1001 86380 86390 1
412674 99412674 1001 86380 86390 1
412705 99412705 1001 86380 86390 1
412521 99412521 1001 86380 86390 1
412858 99412858 1001 86380 86390 1
414947 99414947 1001 86380 86390 1
414937 99414937 1001 86380 86390 1
414778 99414778 1001 86380 86390 1
414789 99414789 1001 86380 86390 1
414887 99414887 1001 86380 86390 1
414733 99414733 1001 86380 86390 1
414251 99414251 1001 86380 86390 1
414188 99414188 1001 86380 86390 1
414390 99414390 1001 86380 86390 1
414195 99414195 1001 86380 86390 1
414400 99414400 1001 86380 86390 1
415369 99415369 1001 86380 86390 1
415555 99415555 1001 86380 86390 1
415328 99415328 1001 86380 86390 1
415333 99415333 1001 86380 86390 1
416672 99416672 1001 86380 86390 1
416643 99416643 1001 86380 86390 1
416977 99416977 1001 86380 86390 1
416601 99416601 1001 86380 86390 1
416983 99416983 1001 86380 86390 1
416444 99416444 1001 86380 86390 1
415747 99415747 1001 86380 86390 1
415918 99415918 1001 86380 86390 1
415921 99415921 1001 86380 86390 1
415975 99415975 1001 86380 86390 1
415806 99415806 1001 86380 86390 1
418502 99418502 1001 86380 86390 1
418716 99418716 1001 86380 86390 1
418613 99418613 1001 86380 86390 1
418689 99418689 1001 86380 86390 1
418231 99418231 1001 86380 86390 1
417797 99417797 1001 86380 86390 1
417715 99417715 1001 86380 86390 1
420333 99420333 1001 86380 86390 1
420363 99420363 1001 86380 86390 1
420314 99420314 1001 86380 86390 1
420084 99420084 1001 86380 86390 1
420160 99420160 1001 86380 86390 1
420372 99420372 1001 86380 86390 1
420166 99420166 1001 86380 86390 1
420431 99420431 1001 86380 86390 1
419783 99419783 1001 86380 86390 1
419852 99419852 1001 86380 86390 1
420009 99420009 1001 86380 86390 1
419952 99419952 1001 86380 86390 1
419844 99419844 1001 86380 86390 1
419531 99419531 1001 86380 86390 1
420513 99420513 1001 86380 86390 1
420620 99420620 1001 86380 86390 1
420555 99420555 1001 86380 86390 1
421993 99421993 1001 86380 86390 1
421858 99421858 1001 86380 86390 1
421443 99421443 1001 86380 86390 1
420954 99420954 1001 86380 86390 1
422473 99422473 1001 86380 86390 1
423336 99423336 1001 86380 86390 1
423724 99423724 1001 86380 86390 1
423246 99423246 1001 86380 86390 1
423219 99423219 1001 86380 86390 1
422730 99422730 1001 86380 86390 1
422754 99422754 1001 86380 86390 1
423795 99423795 1001 86380 86390 1
423966 99423966 1001 86380 86390 1
425219 99425219 1001 86380 86390 1
425264 99425264 1001 86380 86390 1
425347 99425347 1001 86380 86390 1
425118 99425118 1001 86380 86390 1
424800 99424800 1001 86380 86390 1
424369 99424369 1001 86380 86390 1
424533 99424533 1001 86380 86390 1
424156 99424156 1001 86380 86390 1
424432 99424432 1001 86380 86390 1
424589 99424589 1001 86380 86390 1
425711 99425711 1001 86380 86390 1
425450 99425450 1001 86380 86390 1
425417 99425417 1001 86380 86390 1
425681 99425681 1001 86380 86390 1
427033 99427033 1001 86380 86390 1
426800 99426800 1001 86380 86390 1
426810 99426810 1001 86380 86390 1
427002 99427002 1001 86380 86390 1
426387 99426387 1001 86380 86390 1
426500 99426500 1001 86380 86390 1
426048 99426048 1001 86380 86390 1
426252 99426252 1001 86380 86390 1
426194 99426194 1001 86380 86390 1
426255 99426255 1001 86380 86390 1
426076 99426076 1001 86380 86390 1
425903 99425903 1001 86380 86390 1
427301 99427301 1001 86380 86390 1
427446 99427446 1001 86380 86390 1
428348 99428348 1001 86380 86390 1
428680 99428680 1001 86380 86390 1
428561 99428561 1001 86380 86390 1
428049 99428049 1001 86380 86390 1
428074 99428074 1001 86380 86390 1
428220 99428220 1001 86380 86390 1
428254 99428254 1001 86380 86390 1
427803 99427803 1001 86380 86390 1
427891 99427891 1001 86380 86390 1
427816 99427816 1001 86380 86390 1
427723 99427723 1001 86380 86390 1
427818 99427818 1001 86380 86390 1
429048 99429048 1001 86380 86390 1
428742 99428742 1001 86380 86390 1
428770 99428770 1001 86380 86390 1
430119 99430119 1001 86380 86390 1
429994 99429994 1001 86380 86390 1
430109 99430109 1001 86380 86390 1
429859 99429859 1001 86380 86390 1
429809 99429809 1001 86380 86390 1
429640 99429640 1001 86380 86390 1
429641 99429641 1001 86380 86390 1
429818 99429818 1001 86380 86390 1
429911 99429911 1001 86380 86390 1
429292 99429292 1001 86380 86390 1
429520 99429520 1001 86380 86390 1
429370 99429370 1001 86380 86390 1
429234 99429234 1001 86380 86390 1
429314 99429314 1001 86380 86390 1
429494 99429494 1001 86380 86390 1
429195 99429195 1001 86380 86390 1
430740 99430740 1001 86380 86390 1
430744 99430744 1001 86380 86390 1
430688 99430688 1001 86380 86390 1
430645 99430645 1001 86380 86390 1
430597 99430597 1001 86380 86390 1
431820 99431820 1001 86380 86390 1
432059 99432059 1001 86380 86390 1
431478 99431478 1001 86380 86390 1
431459 99431459 1001 86380 86390 1
431333 99431333 1001 86380 86390 1
431403 99431403 1001 86380 86390 1
431508 99431508 1001 86380 86390 1
431493 99431493 1001 86380 86390 1
431577 99431577 1001 86380 86390 1
431122 99431122 1001 86380 86390 1
431215 99431215 1001 86380 86390 1
431181 99431181 1001 86380 86390 1
431103 99431103 1001 86380 86390 1
431058 99431058 1001 86380 86390 1
432200 99432200 1001 86380 86390 1
432087 99432087 1001 86380 86390 1
432350 99432350 1001 86380 86390 1
432210 99432210 1001 86380 86390 1
432134 99432134 1001 86380 86390 1
432141 99432141 1001 86380 86390 1
433657 99433657 1001 86380 86390 1
433635 99433635 1001 86380 86390 1
433416 99433416 1001 86380 86390 1
433350 99433350 1001 86380 86390 1
433352 99433352 1001 86380 86390 1
433356 99433356 1001 86380 86390 1
433629 99433629 1001 86380 86390 1
433428 99433428 1001 86380 86390 1
433045 99433045 1001 86380 86390 1
433264 99433264 1001 86380 86390 1
432721 99432721 1001 86380 86390 1
432652 99432652 1001 86380 86390 1
432843 99432843 1001 86380 86390 1
432524 99432524 1001 86380 86390 1
434119 99434119 1001 86380 86390 1
433980 99433980 1001 86380 86390 1
435229 99435229 1001 86380 86390 1
435063 99435063 1001 86380 86390 1
435403 99435403 1001 86380 86390 1
435074 99435074 1001 86380 86390 1
435105 99435105 1001 86380 86390 1
434905 99434905 1001 86380 86390 1
434614 99434614 1001 86380 86390 1
434521 99434521 1001 86380 86390 1
434186 99434186 1001 86380 86390 1
435595 99435595 1001 86380 86390 1
435494 99435494 1001 86380 86390 1
435536 99435536 1001 86380 86390 1
435543 99435543 1001 86380 86390 1
436827 99436827 1001 86380 86390 1
437046 99437046 1001 86380 86390 1
436684 99436684 1001 86380 86390 1
436553 99436553 1001 86380 86390 1
436621 99436621 1001 86380 86390 1
436312 99436312 1001 86380 86390 1
435930 99435930 1001 86380 86390 1
435993 99435993 1001 86380 86390 1
300068 99300068 1001 86380 86390 1
300004 99300004 1001 86380 86390 1
300629 99300629 1001 86380 86390 1
300681 99300681 1001 86380 86390 1
300556 99300556 1001 86380 86390 1
300608 99300608 1001 86380 86390 1
300674 99300674 1001 86380 86390 1
300624 99300624 1001 86380 86390 1
300637 99300637 1001 86380 86390 1
300422 99300422 1001 86380 86390 1
300450 99300450 1001 86380 86390 1
300477 99300477 1001 86380 86390 1
300361 99300361 1001 86380 86390 1
300296 99300296 1001 86380 86390 1
300223 99300223 1001 86380 86390 1
300275 99300275 1001 86380 86390 1
300781 99300781 1001 86380 86390 1
300833 99300833 1001 86380 86390 1
300789 99300789 1001 86380 86390 1
301521 99301521 1001 86380 86390 1
301391 99301391 1001 86380 86390 1
301474 99301474 1001 86380 86390 1
301411 99301411 1001 86380 86390 1
301349 99301349 1001 86380 86390 1
301337 99301337 1001 86380 86390 1
301250 99301250 1001 86380 86390 1
301199 99301199 1001 86380 86390 1
301306 99301306 1001 86380 86390 1
301347 99301347 1001 86380 86390 1
301103 99301103 1001 86380 86390 1
301065 99301065 1001 86380 86390 1
301069 99301069 1001 86380 86390 1
301126 99301126 1001 86380 86390 1
301605 99301605 1001 86380 86390 1
301649 99301649 1001 86380 86390 1
301585 99301585 1001 86380 86390 1
301640 99301640 1001 86380 86390 1
302272 99302272 1001 86380 86390 1
302290 99302290 1001 86380 86390 1
302025 99302025 1001 86380 86390 1
302154 99302154 1001 86380 86390 1
301987 99301987 1001 86380 86390 1
301977 99301977 1001 86380 86390 1
302159 99302159 1001 86380 86390 1
301945 99301945 1001 86380 86390 1
302507 99302507 1001 86380 86390 1
302423 99302423 1001 86380 86390 1
302558 99302558 1001 86380 86390 1
303040 99303040 1001 86380 86390 1
303017 99303017 1001 86380 86390 1
303148 99303148 1001 86380 86390 1
302840 99302840 1001 86380 86390 1
303237 99303237 1001 86380 86390 1
303409 99303409 1001 86380 86390 1
303907 99303907 1001 86380 86390 1
303977 99303977 1001 86380 86390 1
303953 99303953 1001 86380 86390 1
303915 99303915 1001 86380 86390 1
303626 99303626 1001 86380 86390 1
303681 99303681 1001 86380 86390 1
303658 99303658 1001 86380 86390 1
303466 99303466 1001 86380 86390 1
303560 99303560 1001 86380 86390 1
304186 99304186 1001 86380 86390 1
304203 99304203 1001 86380 86390 1
304155 99304155 1001 86380 86390 1
304221 99304221 1001 86380 86390 1
304695 99304695 1001 86380 86390 1
304763 99304763 1001 86380 86390 1
304728 99304728 1001 86380 86390 1
304767 99304767 1001 86380 86390 1
304459 99304459 1001 86380 86390 1
304533 99304533 1001 86380 86390 1
304468 99304468 1001 86380 86390 1
304304 99304304 1001 86380 86390 1
304385 99304385 1001 86380 86390 1
304414 99304414 1001 86380 86390 1
304418 99304418 1001 86380 86390 1
305062 99305062 1001 86380 86390 1
305625 99305625 1001 86380 86390 1
305467 99305467 1001 86380 86390 1
305403 99305403 1001 86380 86390 1
305433 99305433 1001 86380 86390 1
305436 99305436 1001 86380 86390 1
305107 99305107 1001 86380 86390 1
305213 99305213 1001 86380 86390 1
305139 99305139 1001 86380 86390 1
305257 99305257 1001 86380 86390 1
305232 99305232 1001 86380 86390 1
500015 99500015 1001 86380 86390 1
500184 99500184 1001 86380 86390 1
500763 99500763 1001 86380 86390 1
500780 99500780 1001 86380 86390 1
500649 99500649 1001 86380 86390 1
500688 99500688 1001 86380 86390 1
500690 99500690 1001 86380 86390 1
500680 99500680 1001 86380 86390 1
500617 99500617 1001 86380 86390 1
500619 99500619 1001 86380 86390 1
500535 99500535 1001 86380 86390 1
500603 99500603 1001 86380 86390 1
500283 99500283 1001 86380 86390 1
500388 99500388 1001 86380 86390 1
500262 99500262 1001 86380 86390 1
500392 99500392 1001 86380 86390 1
500252 99500252 1001 86380 86390 1
500229 99500229 1001 86380 86390 1
500992 99500992 1001 86380 86390 1
500866 99500866 1001 86380 86390 1
500817 99500817 1001 86380 86390 1
500870 99500870 1001 86380 86390 1
500859 99500859 1001 86380 86390 1
500872 99500872 1001 86380 86390 1
501015 99501015 1001 86380 86390 1
500939 99500939 1001 86380 86390 1
501607 99501607 1001 86380 86390 1
501503 99501503 1001 86380 86390 1
501556 99501556 1001 86380 86390 1
501346 99501346 1001 86380 86390 1
501387 99501387 1001 86380 86390 1
501234 99501234 1001 86380 86390 1
501327 99501327 1001 86380 86390 1
501341 99501341 1001 86380 86390 1
501111 99501111 1001 86380 86390 1
501047 99501047 1001 86380 86390 1
501203 99501203 1001 86380 86390 1
501159 99501159 1001 86380 86390 1
501784 99501784 1001 86380 86390 1
501668 99501668 1001 86380 86390 1
501825 99501825 1001 86380 86390 1
501826 99501826 1001 86380 86390 1
501686 99501686 1001 86380 86390 1
502301 99502301 1001 86380 86390 1
502318 99502318 1001 86380 86390 1
502294 99502294 1001 86380 86390 1
502099 99502099 1001 86380 86390 1
502217 99502217 1001 86380 86390 1
502104 99502104 1001 86380 86390 1
502143 99502143 1001 86380 86390 1
501895 99501895 1001 86380 86390 1
501857 99501857 1001 86380 86390 1
502663 99502663 1001 86380 86390 1
502560 99502560 1001 86380 86390 1
502496 99502496 1001 86380 86390 1
502604 99502604 1001 86380 86390 1
503170 99503170 1001 86380 86390 1
502934 99502934 1001 86380 86390 1
503078 99503078 1001 86380 86390 1
502686 99502686 1001 86380 86390 1
502741 99502741 1001 86380 86390 1
503302 99503302 1001 86380 86390 1
503421 99503421 1001 86380 86390 1
503334 99503334 1001 86380 86390 1
503989 99503989 1001 86380 86390 1
504015 99504015 1001 86380 86390 1
504016 99504016 1001 86380 86390 1
503940 99503940 1001 86380 86390 1
504094 99504094 1001 86380 86390 1
504100 99504100 1001 86380 86390 1
503825 99503825 1001 86380 86390 1
503853 99503853 1001 86380 86390 1
503765 99503765 1001 86380 86390 1
503642 99503642 1001 86380 86390 1
504180 99504180 1001 86380 86390 1
504208 99504208 1001 86380 86390 1
504197 99504197 1001 86380 86390 1
504288 99504288 1001 86380 86390 1
504294 99504294 1001 86380 86390 1
504898 99504898 1001 86380 86390 1
504886 99504886 1001 86380 86390 1
504878 99504878 1001 86380 86390 1
504775 99504775 1001 86380 86390 1
504704 99504704 1001 86380 86390 1
504685 99504685 1001 86380 86390 1
504698 99504698 1001 86380 86390 1
504368 99504368 1001 86380 86390 1
504421 99504421 1001 86380 86390 1
505148 99505148 1001 86380 86390 1
505060 99505060 1001 86380 86390 1
505129 99505129 1001 86380 86390 1
505039 99505039 1001 86380 86390 1
505658 99505658 1001 86380 86390 1
505646 99505646 1001 86380 86390 1
505540 99505540 1001 86380 86390 1
505308 99505308 1001 86380 86390 1
505326 99505326 1001 86380 86390 1
505330 99505330 1001 86380 86390 1
505949 99505949 1001 86380 86390 1
505888 99505888 1001 86380 86390 1
505814 99505814 1001 86380 86390 1
506431 99506431 1001 86380 86390 1
506470 99506470 1001 86380 86390 1
506498 99506498 1001 86380 86390 1
506500 99506500 1001 86380 86390 1
506557 99506557 1001 86380 86390 1
506287 99506287 1001 86380 86390 1
506288 99506288 1001 86380 86390 1
506314 99506314 1001 86380 86390 1
506318 99506318 1001 86380 86390 1
506202 99506202 1001 86380 86390 1
506040 99506040 1001 86380 86390 1
505976 99505976 1001 86380 86390 1
506676 99506676 1001 86380 86390 1
506743 99506743 1001 86380 86390 1
506757 99506757 1001 86380 86390 1
506616 99506616 1001 86380 86390 1
507230 99507230 1001 86380 86390 1
507257 99507257 1001 86380 86390 1
507251 99507251 1001 86380 86390 1
507177 99507177 1001 86380 86390 1
506840 99506840 1001 86380 86390 1
506970 99506970 1001 86380 86390 1
506959 99506959 1001 86380 86390 1
506873 99506873 1001 86380 86390 1
506899 99506899 1001 86380 86390 1
506980 99506980 1001 86380 86390 1
507627 99507627 1001 86380 86390 1
507527 99507527 1001 86380 86390 1
507592 99507592 1001 86380 86390 1
507581 99507581 1001 86380 86390 1
507621 99507621 1001 86380 86390 1
507493 99507493 1001 86380 86390 1
508211 99508211 1001 86380 86390 1
508162 99508162 1001 86380 86390 1
508111 99508111 1001 86380 86390 1
508130 99508130 1001 86380 86390 1
508080 99508080 1001 86380 86390 1
507994 99507994 1001 86380 86390 1
507879 99507879 1001 86380 86390 1
507944 99507944 1001 86380 86390 1
507920 99507920 1001 86380 86390 1
507963 99507963 1001 86380 86390 1
507770 99507770 1001 86380 86390 1
507693 99507693 1001 86380 86390 1
507668 99507668 1001 86380 86390 1
507669 99507669 1001 86380 86390 1
507695 99507695 1001 86380 86390 1
507662 99507662 1001 86380 86390 1
507766 99507766 1001 86380 86390 1
508350 99508350 1001 86380 86390 1
508378 99508378 1001 86380 86390 1
508316 99508316 1001 86380 86390 1
508371 99508371 1001 86380 86390 1
508269 99508269 1001 86380 86390 1
508361 99508361 1001 86380 86390 1
508987 99508987 1001 86380 86390 1
509013 99509013 1001 86380 86390 1
508890 99508890 1001 86380 86390 1
509033 99509033 1001 86380 86390 1
509008 99509008 1001 86380 86390 1
508792 99508792 1001 86380 86390 1
508861 99508861 1001 86380 86390 1
508811 99508811 1001 86380 86390 1
508698 99508698 1001 86380 86390 1
508750 99508750 1001 86380 86390 1
509112 99509112 1001 86380 86390 1
509243 99509243 1001 86380 86390 1
509245 99509245 1001 86380 86390 1
509116 99509116 1001 86380 86390 1
509168 99509168 1001 86380 86390 1
509091 99509091 1001 86380 86390 1
509789 99509789 1001 86380 86390 1
509767 99509767 1001 86380 86390 1
509846 99509846 1001 86380 86390 1
509717 99509717 1001 86380 86390 1
509730 99509730 1001 86380 86390 1
509893 99509893 1001 86380 86390 1
509835 99509835 1001 86380 86390 1
509542 99509542 1001 86380 86390 1
509552 99509552 1001 86380 86390 1
509341 99509341 1001 86380 86390 1
510106 99510106 1001 86380 86390 1
509968 99509968 1001 86380 86390 1
510035 99510035 1001 86380 86390 1
510574 99510574 1001 86380 86390 1
510639 99510639 1001 86380 86390 1
510701 99510701 1001 86380 86390 1
510499 99510499 1001 86380 86390 1
510411 99510411 1001 86380 86390 1
510401 99510401 1001 86380 86390 1
510313 99510313 1001 86380 86390 1
510291 99510291 1001 86380 86390 1
510231 99510231 1001 86380 86390 1
510206 99510206 1001 86380 86390 1
510143 99510143 1001 86380 86390 1
510853 99510853 1001 86380 86390 1
510932 99510932 1001 86380 86390 1
510842 99510842 1001 86380 86390 1
510761 99510761 1001 86380 86390 1
511411 99511411 1001 86380 86390 1
511519 99511519 1001 86380 86390 1
511467 99511467 1001 86380 86390 1
511347 99511347 1001 86380 86390 1
511259 99511259 1001 86380 86390 1
511251 99511251 1001 86380 86390 1
511040 99511040 1001 86380 86390 1
511069 99511069 1001 86380 86390 1
511124 99511124 1001 86380 86390 1
511744 99511744 1001 86380 86390 1
511603 99511603 1001 86380 86390 1
511709 99511709 1001 86380 86390 1
511686 99511686 1001 86380 86390 1
511559 99511559 1001 86380 86390 1
512192 99512192 1001 86380 86390 1
512271 99512271 1001 86380 86390 1
512284 99512284 1001 86380 86390 1
512338 99512338 1001 86380 86390 1
511996 99511996 1001 86380 86390 1
511971 99511971 1001 86380 86390 1
511985 99511985 1001 86380 86390 1
512169 99512169 1001 86380 86390 1
511812 99511812 1001 86380 86390 1
511929 99511929 1001 86380 86390 1
511895 99511895 1001 86380 86390 1
511925 99511925 1001 86380 86390 1
511900 99511900 1001 86380 86390 1
512419 99512419 1001 86380 86390 1
512435 99512435 1001 86380 86390 1
512540 99512540 1001 86380 86390 1
512477 99512477 1001 86380 86390 1
512465 99512465 1001 86380 86390 1
512517 99512517 1001 86380 86390 1
513081 99513081 1001 86380 86390 1
513148 99513148 1001 86380 86390 1
513034 99513034 1001 86380 86390 1
512876 99512876 1001 86380 86390 1
512801 99512801 1001 86380 86390 1
512644 99512644 1001 86380 86390 1
513216 99513216 1001 86380 86390 1
513307 99513307 1001 86380 86390 1
513247 99513247 1001 86380 86390 1
513274 99513274 1001 86380 86390 1
513391 99513391 1001 86380 86390 1
513834 99513834 1001 86380 86390 1
513911 99513911 1001 86380 86390 1
513863 99513863 1001 86380 86390 1
513777 99513777 1001 86380 86390 1
513676 99513676 1001 86380 86390 1
513638 99513638 1001 86380 86390 1
513770 99513770 1001 86380 86390 1
513520 99513520 1001 86380 86390 1
513585 99513585 1001 86380 86390 1
514670 99514670 1001 86380 86390 1
514839 99514839 1001 86380 86390 1
514541 99514541 1001 86380 86390 1
514375 99514375 1001 86380 86390 1
514443 99514443 1001 86380 86390 1
514868 99514868 1001 86380 86390 1
514986 99514986 1001 86380 86390 1
515014 99515014 1001 86380 86390 1
514888 99514888 1001 86380 86390 1
514953 99514953 1001 86380 86390 1
515007 99515007 1001 86380 86390 1
515568 99515568 1001 86380 86390 1
515653 99515653 1001 86380 86390 1
515673 99515673 1001 86380 86390 1
515441 99515441 1001 86380 86390 1
515205 99515205 1001 86380 86390 1
515167 99515167 1001 86380 86390 1
515219 99515219 1001 86380 86390 1
515246 99515246 1001 86380 86390 1
515145 99515145 1001 86380 86390 1
515158 99515158 1001 86380 86390 1
515721 99515721 1001 86380 86390 1
515735 99515735 1001 86380 86390 1
515877 99515877 1001 86380 86390 1
515792 99515792 1001 86380 86390 1
515805 99515805 1001 86380 86390 1
516460 99516460 1001 86380 86390 1
516409 99516409 1001 86380 86390 1
516333 99516333 1001 86380 86390 1
516428 99516428 1001 86380 86390 1
516442 99516442 1001 86380 86390 1
516136 99516136 1001 86380 86390 1
516240 99516240 1001 86380 86390 1
516183 99516183 1001 86380 86390 1
516146 99516146 1001 86380 86390 1
515915 99515915 1001 86380 86390 1
516089 99516089 1001 86380 86390 1
516691 99516691 1001 86380 86390 1
516672 99516672 1001 86380 86390 1
517219 99517219 1001 86380 86390 1
516979 99516979 1001 86380 86390 1
517010 99517010 1001 86380 86390 1
517063 99517063 1001 86380 86390 1
516718 99516718 1001 86380 86390 1
516903 99516903 1001 86380 86390 1
517452 99517452 1001 86380 86390 1
517532 99517532 1001 86380 86390 1
517392 99517392 1001 86380 86390 1
517521 99517521 1001 86380 86390 1
517538 99517538 1001 86380 86390 1
518020 99518020 1001 86380 86390 1
518127 99518127 1001 86380 86390 1
518131 99518131 1001 86380 86390 1
518117 99518117 1001 86380 86390 1
518110 99518110 1001 86380 86390 1
517867 99517867 1001 86380 86390 1
517755 99517755 1001 86380 86390 1
517955 99517955 1001 86380 86390 1
517761 99517761 1001 86380 86390 1
517607 99517607 1001 86380 86390 1
517699 99517699 1001 86380 86390 1
517691 99517691 1001 86380 86390 1
517605 99517605 1001 86380 86390 1
518323 99518323 1001 86380 86390 1
518350 99518350 1001 86380 86390 1
518950 99518950 1001 86380 86390 1
518875 99518875 1001 86380 86390 1
518918 99518918 1001 86380 86390 1
518815 99518815 1001 86380 86390 1
518747 99518747 1001 86380 86390 1
518726 99518726 1001 86380 86390 1
518434 99518434 1001 86380 86390 1
518520 99518520 1001 86380 86390 1
518379 99518379 1001 86380 86390 1
519038 99519038 1001 86380 86390 1
519146 99519146 1001 86380 86390 1
519164 99519164 1001 86380 86390 1
519614 99519614 1001 86380 86390 1
519544 99519544 1001 86380 86390 1
519525 99519525 1001 86380 86390 1
519382 99519382 1001 86380 86390 1
519863 99519863 1001 86380 86390 1
519943 99519943 1001 86380 86390 1
520580 99520580 1001 86380 86390 1
520587 99520587 1001 86380 86390 1
520524 99520524 1001 86380 86390 1
520229 99520229 1001 86380 86390 1
520308 99520308 1001 86380 86390 1
520258 99520258 1001 86380 86390 1
520338 99520338 1001 86380 86390 1
520149 99520149 1001 86380 86390 1
520062 99520062 1001 86380 86390 1
520820 99520820 1001 86380 86390 1
520759 99520759 1001 86380 86390 1
520813 99520813 1001 86380 86390 1
520789 99520789 1001 86380 86390 1
521351 99521351 1001 86380 86390 1
521303 99521303 1001 86380 86390 1
521304 99521304 1001 86380 86390 1
521442 99521442 1001 86380 86390 1
521106 99521106 1001 86380 86390 1
521111 99521111 1001 86380 86390 1
521190 99521190 1001 86380 86390 1
520879 99520879 1001 86380 86390 1
521658 99521658 1001 86380 86390 1
521517 99521517 1001 86380 86390 1
521537 99521537 1001 86380 86390 1
521667 99521667 1001 86380 86390 1
522260 99522260 1001 86380 86390 1
522234 99522234 1001 86380 86390 1
522280 99522280 1001 86380 86390 1
522286 99522286 1001 86380 86390 1
522290 99522290 1001 86380 86390 1
522068 99522068 1001 86380 86390 1
521994 99521994 1001 86380 86390 1
521891 99521891 1001 86380 86390 1
521829 99521829 1001 86380 86390 1
521757 99521757 1001 86380 86390 1
522330 99522330 1001 86380 86390 1
522396 99522396 1001 86380 86390 1
522378 99522378 1001 86380 86390 1
522966 99522966 1001 86380 86390 1
522967 99522967 1001 86380 86390 1
522998 99522998 1001 86380 86390 1
522757 99522757 1001 86380 86390 1
522886 99522886 1001 86380 86390 1
522565 99522565 1001 86380 86390 1
522636 99522636 1001 86380 86390 1
522689 99522689 1001 86380 86390 1
522507 99522507 1001 86380 86390 1
523182 99523182 1001 86380 86390 1
523120 99523120 1001 86380 86390 1
523161 99523161 1001 86380 86390 1
523844 99523844 1001 86380 86390 1
523786 99523786 1001 86380 86390 1
523652 99523652 1001 86380 86390 1
523711 99523711 1001 86380 86390 1
523505 99523505 1001 86380 86390 1
523340 99523340 1001 86380 86390 1
523528 99523528 1001 86380 86390 1
524062 99524062 1001 86380 86390 1
524681 99524681 1001 86380 86390 1
524704 99524704 1001 86380 86390 1
524765 99524765 1001 86380 86390 1
524537 99524537 1001 86380 86390 1
524241 99524241 1001 86380 86390 1
524244 99524244 1001 86380 86390 1
524166 99524166 1001 86380 86390 1
524298 99524298 1001 86380 86390 1
524236 99524236 1001 86380 86390 1
524900 99524900 1001 86380 86390 1
524944 99524944 1001 86380 86390 1
524803 99524803 1001 86380 86390 1
524973 99524973 1001 86380 86390 1
525577 99525577 1001 86380 86390 1
525392 99525392 1001 86380 86390 1
525219 99525219 1001 86380 86390 1
525323 99525323 1001 86380 86390 1
525389 99525389 1001 86380 86390 1
525326 99525326 1001 86380 86390 1
525055 99525055 1001 86380 86390 1
525006 99525006 1001 86380 86390 1
525036 99525036 1001 86380 86390 1
525050 99525050 1001 86380 86390 1
525690 99525690 1001 86380 86390 1
526281 99526281 1001 86380 86390 1
526207 99526207 1001 86380 86390 1
526119 99526119 1001 86380 86390 1
525975 99525975 1001 86380 86390 1
525939 99525939 1001 86380 86390 1
525940 99525940 1001 86380 86390 1
525879 99525879 1001 86380 86390 1
526449 99526449 1001 86380 86390 1
526527 99526527 1001 86380 86390 1
526450 99526450 1001 86380 86390 1
526451 99526451 1001 86380 86390 1
526464 99526464 1001 86380 86390 1
526529 99526529 1001 86380 86390 1
527073 99527073 1001 86380 86390 1
527223 99527223 1001 86380 86390 1
527029 99527029 1001 86380 86390 1
526939 99526939 1001 86380 86390 1
526672 99526672 1001 86380 86390 1
526804 99526804 1001 86380 86390 1
527404 99527404 1001 86380 86390 1
527262 99527262 1001 86380 86390 1
527342 99527342 1001 86380 86390 1
527425 99527425 1001 86380 86390 1
528000 99528000 1001 86380 86390 1
527899 99527899 1001 86380 86390 1
527951 99527951 1001 86380 86390 1
528066 99528066 1001 86380 86390 1
527678 99527678 1001 86380 86390 1
527808 99527808 1001 86380 86390 1
527864 99527864 1001 86380 86390 1
527828 99527828 1001 86380 86390 1
527480 99527480 1001 86380 86390 1
527623 99527623 1001 86380 86390 1
527509 99527509 1001 86380 86390 1
527529 99527529 1001 86380 86390 1
528200 99528200 1001 86380 86390 1
528699 99528699 1001 86380 86390 1
528636 99528636 1001 86380 86390 1
528643 99528643 1001 86380 86390 1
528398 99528398 1001 86380 86390 1
528312 99528312 1001 86380 86390 1
528942 99528942 1001 86380 86390 1
528920 99528920 1001 86380 86390 1
529025 99529025 1001 86380 86390 1
529051 99529051 1001 86380 86390 1
529622 99529622 1001 86380 86390 1
529431 99529431 1001 86380 86390 1
529501 99529501 1001 86380 86390 1
529304 99529304 1001 86380 86390 1
529176 99529176 1001 86380 86390 1
529296 99529296 1001 86380 86390 1
529287 99529287 1001 86380 86390 1
529870 99529870 1001 86380 86390 1
529837 99529837 1001 86380 86390 1
529929 99529929 1001 86380 86390 1
530417 99530417 1001 86380 86390 1
529962 99529962 1001 86380 86390 1
530084 99530084 1001 86380 86390 1
530568 99530568 1001 86380 86390 1
530557 99530557 1001 86380 86390 1
530623 99530623 1001 86380 86390 1
531251 99531251 1001 86380 86390 1
531354 99531354 1001 86380 86390 1
531179 99531179 1001 86380 86390 1
531182 99531182 1001 86380 86390 1
531263 99531263 1001 86380 86390 1
531019 99531019 1001 86380 86390 1
530981 99530981 1001 86380 86390 1
531076 99531076 1001 86380 86390 1
531089 99531089 1001 86380 86390 1
531116 99531116 1001 86380 86390 1
531000 99531000 1001 86380 86390 1
531130 99531130 1001 86380 86390 1
531156 99531156 1001 86380 86390 1
530916 99530916 1001 86380 86390 1
530936 99530936 1001 86380 86390 1
531405 99531405 1001 86380 86390 1
531431 99531431 1001 86380 86390 1
531388 99531388 1001 86380 86390 1
531401 99531401 1001 86380 86390 1
531570 99531570 1001 86380 86390 1
532014 99532014 1001 86380 86390 1
532027 99532027 1001 86380 86390 1
532118 99532118 1001 86380 86390 1
531938 99531938 1001 86380 86390 1
531941 99531941 1001 86380 86390 1
531932 99531932 1001 86380 86390 1
531997 99531997 1001 86380 86390 1
531626 99531626 1001 86380 86390 1
531614 99531614 1001 86380 86390 1
531784 99531784 1001 86380 86390 1
531695 99531695 1001 86380 86390 1
531671 99531671 1001 86380 86390 1
531608 99531608 1001 86380 86390 1
532356 99532356 1001 86380 86390 1
532920 99532920 1001 86380 86390 1
532952 99532952 1001 86380 86390 1
532864 99532864 1001 86380 86390 1
532718 99532718 1001 86380 86390 1
532746 99532746 1001 86380 86390 1
532506 99532506 1001 86380 86390 1
532573 99532573 1001 86380 86390 1
533176 99533176 1001 86380 86390 1
533203 99533203 1001 86380 86390 1
533231 99533231 1001 86380 86390 1
533142 99533142 1001 86380 86390 1
533118 99533118 1001 86380 86390 1
533858 99533858 1001 86380 86390 1
533655 99533655 1001 86380 86390 1
533750 99533750 1001 86380 86390 1
533664 99533664 1001 86380 86390 1
533473 99533473 1001 86380 86390 1
533503 99533503 1001 86380 86390 1
533316 99533316 1001 86380 86390 1
533411 99533411 1001 86380 86390 1
533911 99533911 1001 86380 86390 1
533880 99533880 1001 86380 86390 1
534590 99534590 1001 86380 86390 1
534286 99534286 1001 86380 86390 1
534193 99534193 1001 86380 86390 1
534169 99534169 1001 86380 86390 1
534238 99534238 1001 86380 86390 1
534136 99534136 1001 86380 86390 1
534205 99534205 1001 86380 86390 1
534828 99534828 1001 86380 86390 1
534884 99534884 1001 86380 86390 1
534847 99534847 1001 86380 86390 1
535477 99535477 1001 86380 86390 1
535439 99535439 1001 86380 86390 1
535376 99535376 1001 86380 86390 1
535218 99535218 1001 86380 86390 1
535170 99535170 1001 86380 86390 1
535261 99535261 1001 86380 86390 1
535290 99535290 1001 86380 86390 1
535077 99535077 1001 86380 86390 1
534962 99534962 1001 86380 86390 1
535587 99535587 1001 86380 86390 1
535575 99535575 1001 86380 86390 1
535565 99535565 1001 86380 86390 1
535541 99535541 1001 86380 86390 1
535594 99535594 1001 86380 86390 1
535519 99535519 1001 86380 86390 1
536315 99536315 1001 86380 86390 1
536018 99536018 1001 86380 86390 1
536084 99536084 1001 86380 86390 1
535955 99535955 1001 86380 86390 1
536098 99536098 1001 86380 86390 1
536063 99536063 1001 86380 86390 1
535865 99535865 1001 86380 86390 1
535788 99535788 1001 86380 86390 1
535867 99535867 1001 86380 86390 1
535844 99535844 1001 86380 86390 1
535870 99535870 1001 86380 86390 1
535883 99535883 1001 86380 86390 1
536398 99536398 1001 86380 86390 1
536490 99536490 1001 86380 86390 1
536474 99536474 1001 86380 86390 1
537048 99537048 1001 86380 86390 1
537140 99537140 1001 86380 86390 1
537053 99537053 1001 86380 86390 1
536879 99536879 1001 86380 86390 1
536918 99536918 1001 86380 86390 1
536932 99536932 1001 86380 86390 1
536847 99536847 1001 86380 86390 1
536952 99536952 1001 86380 86390 1
536889 99536889 1001 86380 86390 1
536555 99536555 1001 86380 86390 1
536650 99536650 1001 86380 86390 1
536730 99536730 1001 86380 86390 1
536746 99536746 1001 86380 86390 1
537230 99537230 1001 86380 86390 1
537863 99537863 1001 86380 86390 1
537788 99537788 1001 86380 86390 1
537893 99537893 1001 86380 86390 1
537763 99537763 1001 86380 86390 1
537516 99537516 1001 86380 86390 1
537508 99537508 1001 86380 86390 1
538084 99538084 1001 86380 86390 1
538161 99538161 1001 86380 86390 1
538777 99538777 1001 86380 86390 1
538665 99538665 1001 86380 86390 1
538483 99538483 1001 86380 86390 1
538487 99538487 1001 86380 86390 1
538224 99538224 1001 86380 86390 1
538381 99538381 1001 86380 86390 1
538217 99538217 1001 86380 86390 1
538271 99538271 1001 86380 86390 1
538933 99538933 1001 86380 86390 1
538884 99538884 1001 86380 86390 1
539015 99539015 1001 86380 86390 1
538835 99538835 1001 86380 86390 1
539528 99539528 1001 86380 86390 1
539452 99539452 1001 86380 86390 1
539479 99539479 1001 86380 86390 1
539505 99539505 1001 86380 86390 1
539586 99539586 1001 86380 86390 1
539345 99539345 1001 86380 86390 1
539272 99539272 1001 86380 86390 1
539428 99539428 1001 86380 86390 1
539352 99539352 1001 86380 86390 1
539177 99539177 1001 86380 86390 1
539181 99539181 1001 86380 86390 1
539027 99539027 1001 86380 86390 1
539213 99539213 1001 86380 86390 1
539730 99539730 1001 86380 86390 1
539718 99539718 1001 86380 86390 1
539655 99539655 1001 86380 86390 1
539644 99539644 1001 86380 86390 1
539805 99539805 1001 86380 86390 1
540447 99540447 1001 86380 86390 1
540272 99540272 1001 86380 86390 1
540080 99540080 1001 86380 86390 1
540245 99540245 1001 86380 86390 1
540170 99540170 1001 86380 86390 1
539965 99539965 1001 86380 86390 1
540020 99540020 1001 86380 86390 1
540047 99540047 1001 86380 86390 1
540555 99540555 1001 86380 86390 1
540582 99540582 1001 86380 86390 1
540537 99540537 1001 86380 86390 1
540668 99540668 1001 86380 86390 1
541179 99541179 1001 86380 86390 1
541115 99541115 1001 86380 86390 1
541195 99541195 1001 86380 86390 1
541273 99541273 1001 86380 86390 1
541109 99541109 1001 86380 86390 1
541285 99541285 1001 86380 86390 1
541284 99541284 1001 86380 86390 1
540875 99540875 1001 86380 86390 1
541297 99541297 1001 86380 86390 1
541430 99541430 1001 86380 86390 1
542043 99542043 1001 86380 86390 1
541966 99541966 1001 86380 86390 1
542031 99542031 1001 86380 86390 1
541928 99541928 1001 86380 86390 1
541845 99541845 1001 86380 86390 1
541582 99541582 1001 86380 86390 1
541611 99541611 1001 86380 86390 1
542233 99542233 1001 86380 86390 1
542208 99542208 1001 86380 86390 1
542264 99542264 1001 86380 86390 1
542215 99542215 1001 86380 86390 1
542164 99542164 1001 86380 86390 1
542322 99542322 1001 86380 86390 1
542297 99542297 1001 86380 86390 1
542907 99542907 1001 86380 86390 1
542766 99542766 1001 86380 86390 1
542572 99542572 1001 86380 86390 1
542679 99542679 1001 86380 86390 1
542543 99542543 1001 86380 86390 1
542366 99542366 1001 86380 86390 1
542332 99542332 1001 86380 86390 1
543033 99543033 1001 86380 86390 1
543085 99543085 1001 86380 86390 1
543138 99543138 1001 86380 86390 1
543677 99543677 1001 86380 86390 1
543492 99543492 1001 86380 86390 1
543231 99543231 1001 86380 86390 1
543258 99543258 1001 86380 86390 1
543186 99543186 1001 86380 86390 1
543252 99543252 1001 86380 86390 1
543201 99543201 1001 86380 86390 1
543773 99543773 1001 86380 86390 1
543786 99543786 1001 86380 86390 1
543779 99543779 1001 86380 86390 1
544470 99544470 1001 86380 86390 1
544460 99544460 1001 86380 86390 1
544438 99544438 1001 86380 86390 1
544243 99544243 1001 86380 86390 1
544017 99544017 1001 86380 86390 1
544056 99544056 1001 86380 86390 1
543983 99543983 1001 86380 86390 1
544126 99544126 1001 86380 86390 1
544064 99544064 1001 86380 86390 1
544103 99544103 1001 86380 86390 1
544651 99544651 1001 86380 86390 1
544612 99544612 1001 86380 86390 1
544730 99544730 1001 86380 86390 1
544616 99544616 1001 86380 86390 1
434069 1146 1001 39780 40677 1
517734 904 1001 45898 46197 1
531854 850 1001 68391 68691 1
540313 957 1002 30263 32276 1
534515 987 1001 69143 69443 1
400106 99400106 1001 86380 86390 1
400140 99400140 1001 86380 86390 1
400132 99400132 1001 86380 86390 1
400293 99400293 1001 86380 86390 1
400419 99400419 1001 86380 86390 1
400529 99400529 1001 86380 86390 1
400698 99400698 1001 86380 86390 1
400888 99400888 1001 86380 86390 1
401062 99401062 1001 86380 86390 1
401254 99401254 1001 86380 86390 1
401273 99401273 1001 86380 86390 1
401324 99401324 1001 86380 86390 1
401469 99401469 1001 86380 86390 1
401411 99401411 1001 86380 86390 1
401589 99401589 1001 86380 86390 1
401781 99401781 1001 86380 86390 1
401890 99401890 1001 86380 86390 1
402268 99402268 1001 86380 86390 1
402363 99402363 1001 86380 86390 1
402448 99402448 1001 86380 86390 1
402378 99402378 1001 86380 86390 1
402597 99402597 1001 86380 86390 1
402935 99402935 1001 86380 86390 1
402917 99402917 1001 86380 86390 1
403030 99403030 1001 86380 86390 1
403063 99403063 1001 86380 86390 1
403254 99403254 1001 86380 86390 1
403291 99403291 1001 86380 86390 1
403413 99403413 1001 86380 86390 1
403386 99403386 1001 86380 86390 1
403460 99403460 1001 86380 86390 1
403551 99403551 1001 86380 86390 1
403557 99403557 1001 86380 86390 1
403678 99403678 1001 86380 86390 1
403767 99403767 1001 86380 86390 1
404049 99404049 1001 86380 86390 1
404239 99404239 1001 86380 86390 1
404218 99404218 1001 86380 86390 1
404378 99404378 1001 86380 86390 1
404458 99404458 1001 86380 86390 1
404403 99404403 1001 86380 86390 1
404482 99404482 1001 86380 86390 1
404542 99404542 1001 86380 86390 1
404731 99404731 1001 86380 86390 1
404895 99404895 1001 86380 86390 1
404926 99404926 1001 86380 86390 1
405515 99405515 1001 86380 86390 1
405641 99405641 1001 86380 86390 1
405775 99405775 1001 86380 86390 1
405828 99405828 1001 86380 86390 1
405789 99405789 1001 86380 86390 1
405882 99405882 1001 86380 86390 1
406197 99406197 1001 86380 86390 1
406386 99406386 1001 86380 86390 1
406285 99406285 1001 86380 86390 1
406597 99406597 1001 86380 86390 1
406725 99406725 1001 86380 86390 1
406660 99406660 1001 86380 86390 1
406689 99406689 1001 86380 86390 1
406866 99406866 1001 86380 86390 1
407003 99407003 1001 86380 86390 1
407100 99407100 1001 86380 86390 1
407073 99407073 1001 86380 86390 1
407324 99407324 1001 86380 86390 1
407302 99407302 1001 86380 86390 1
407632 99407632 1001 86380 86390 1
407752 99407752 1001 86380 86390 1
407757 99407757 1001 86380 86390 1
407720 99407720 1001 86380 86390 1
407874 99407874 1001 86380 86390 1
407856 99407856 1001 86380 86390 1
407933 99407933 1001 86380 86390 1
407937 99407937 1001 86380 86390 1
408131 99408131 1001 86380 86390 1
408678 99408678 1001 86380 86390 1
408856 99408856 1001 86380 86390 1
408846 99408846 1001 86380 86390 1
408913 99408913 1001 86380 86390 1
409008 99409008 1001 86380 86390 1
409190 99409190 1001 86380 86390 1
409261 99409261 1001 86380 86390 1
409268 99409268 1001 86380 86390 1
409301 99409301 1001 86380 86390 1
409670 99409670 1001 86380 86390 1
409707 99409707 1001 86380 86390 1
410015 99410015 1001 86380 86390 1
410141 99410141 1001 86380 86390 1
410265 99410265 1001 86380 86390 1
410405 99410405 1001 86380 86390 1
410333 99410333 1001 86380 86390 1
410543 99410543 1001 86380 86390 1
410726 99410726 1001 86380 86390 1
410733 99410733 1001 86380 86390 1
410877 99410877 1001 86380 86390 1
410869 99410869 1001 86380 86390 1
410956 99410956 1001 86380 86390 1
411048 99411048 1001 86380 86390 1
411097 99411097 1001 86380 86390 1
411271 99411271 1001 86380 86390 1
411470 99411470 1001 86380 86390 1
411866 99411866 1001 86380 86390 1
411900 99411900 1001 86380 86390 1
411932 99411932 1001 86380 86390 1
412007 99412007 1001 86380 86390 1
412010 99412010 1001 86380 86390 1
412403 99412403 1001 86380 86390 1
412346 99412346 1001 86380 86390 1
412433 99412433 1001 86380 86390 1
412464 99412464 1001 86380 86390 1
413618 99413618 1001 86380 86390 1
413400 99413400 1001 86380 86390 1
413619 99413619 1001 86380 86390 1
413428 99413428 1001 86380 86390 1
413570 99413570 1001 86380 86390 1
413552 99413552 1001 86380 86390 1
412934 99412934 1001 86380 86390 1
413017 99413017 1001 86380 86390 1
413238 99413238 1001 86380 86390 1
412529 99412529 1001 86380 86390 1
412592 99412592 1001 86380 86390 1
412709 99412709 1001 86380 86390 1
412638 99412638 1001 86380 86390 1
413805 99413805 1001 86380 86390 1
413835 99413835 1001 86380 86390 1
413701 99413701 1001 86380 86390 1
414099 99414099 1001 86380 86390 1
413957 99413957 1001 86380 86390 1
414043 99414043 1001 86380 86390 1
415265 99415265 1001 86380 86390 1
414690 99414690 1001 86380 86390 1
414381 99414381 1001 86380 86390 1
414142 99414142 1001 86380 86390 1
414233 99414233 1001 86380 86390 1
414366 99414366 1001 86380 86390 1
414218 99414218 1001 86380 86390 1
415577 99415577 1001 86380 86390 1
415373 99415373 1001 86380 86390 1
415660 99415660 1001 86380 86390 1
415595 99415595 1001 86380 86390 1
416636 99416636 1001 86380 86390 1
416674 99416674 1001 86380 86390 1
416703 99416703 1001 86380 86390 1
416799 99416799 1001 86380 86390 1
416769 99416769 1001 86380 86390 1
416966 99416966 1001 86380 86390 1
416305 99416305 1001 86380 86390 1
416488 99416488 1001 86380 86390 1
415937 99415937 1001 86380 86390 1
415788 99415788 1001 86380 86390 1
415840 99415840 1001 86380 86390 1
417233 99417233 1001 86380 86390 1
417261 99417261 1001 86380 86390 1
417243 99417243 1001 86380 86390 1
417013 99417013 1001 86380 86390 1
417325 99417325 1001 86380 86390 1
418668 99418668 1001 86380 86390 1
418372 99418372 1001 86380 86390 1
418085 99418085 1001 86380 86390 1
418321 99418321 1001 86380 86390 1
417811 99417811 1001 86380 86390 1
417932 99417932 1001 86380 86390 1
417697 99417697 1001 86380 86390 1
419107 99419107 1001 86380 86390 1
418989 99418989 1001 86380 86390 1
419143 99419143 1001 86380 86390 1
419086 99419086 1001 86380 86390 1
418895 99418895 1001 86380 86390 1
419202 99419202 1001 86380 86390 1
419154 99419154 1001 86380 86390 1
420147 99420147 1001 86380 86390 1
420192 99420192 1001 86380 86390 1
419884 99419884 1001 86380 86390 1
419925 99419925 1001 86380 86390 1
419793 99419793 1001 86380 86390 1
420029 99420029 1001 86380 86390 1
420054 99420054 1001 86380 86390 1
419421 99419421 1001 86380 86390 1
419466 99419466 1001 86380 86390 1
419352 99419352 1001 86380 86390 1
420639 99420639 1001 86380 86390 1
421831 99421831 1001 86380 86390 1
421587 99421587 1001 86380 86390 1
421629 99421629 1001 86380 86390 1
421387 99421387 1001 86380 86390 1
421313 99421313 1001 86380 86390 1
421661 99421661 1001 86380 86390 1
421040 99421040 1001 86380 86390 1
420948 99420948 1001 86380 86390 1
422197 99422197 1001 86380 86390 1
422369 99422369 1001 86380 86390 1
422226 99422226 1001 86380 86390 1
422390 99422390 1001 86380 86390 1
422449 99422449 1001 86380 86390 1
422132 99422132 1001 86380 86390 1
423651 99423651 1001 86380 86390 1
423559 99423559 1001 86380 86390 1
423638 99423638 1001 86380 86390 1
422989 99422989 1001 86380 86390 1
422719 99422719 1001 86380 86390 1
422768 99422768 1001 86380 86390 1
424036 99424036 1001 86380 86390 1
423967 99423967 1001 86380 86390 1
423869 99423869 1001 86380 86390 1
423782 99423782 1001 86380 86390 1
424140 99424140 1001 86380 86390 1
425233 99425233 1001 86380 86390 1
424826 99424826 1001 86380 86390 1
424635 99424635 1001 86380 86390 1
424518 99424518 1001 86380 86390 1
425410 99425410 1001 86380 86390 1
426816 99426816 1001 86380 86390 1
426767 99426767 1001 86380 86390 1
426980 99426980 1001 86380 86390 1
426954 99426954 1001 86380 86390 1
426619 99426619 1001 86380 86390 1
426438 99426438 1001 86380 86390 1
426196 99426196 1001 86380 86390 1
426005 99426005 1001 86380 86390 1
427509 99427509 1001 86380 86390 1
427355 99427355 1001 86380 86390 1
428440 99428440 1001 86380 86390 1
428694 99428694 1001 86380 86390 1
428706 99428706 1001 86380 86390 1
428628 99428628 1001 86380 86390 1
428159 99428159 1001 86380 86390 1
428094 99428094 1001 86380 86390 1
428253 99428253 1001 86380 86390 1
427566 99427566 1001 86380 86390 1
427762 99427762 1001 86380 86390 1
429152 99429152 1001 86380 86390 1
429158 99429158 1001 86380 86390 1
428864 99428864 1001 86380 86390 1
428936 99428936 1001 86380 86390 1
430049 99430049 1001 86380 86390 1
430157 99430157 1001 86380 86390 1
430261 99430261 1001 86380 86390 1
430360 99430360 1001 86380 86390 1
429754 99429754 1001 86380 86390 1
429700 99429700 1001 86380 86390 1
429413 99429413 1001 86380 86390 1
429349 99429349 1001 86380 86390 1
429425 99429425 1001 86380 86390 1
429458 99429458 1001 86380 86390 1
430822 99430822 1001 86380 86390 1
430724 99430724 1001 86380 86390 1
431651 99431651 1001 86380 86390 1
431945 99431945 1001 86380 86390 1
431735 99431735 1001 86380 86390 1
431854 99431854 1001 86380 86390 1
431363 99431363 1001 86380 86390 1
431208 99431208 1001 86380 86390 1
431178 99431178 1001 86380 86390 1
430874 99430874 1001 86380 86390 1
430875 99430875 1001 86380 86390 1
432434 99432434 1001 86380 86390 1
431260 99431260 1001 86380 86390 1
432479 99432479 1001 86380 86390 1
433465 99433465 1001 86380 86390 1
433373 99433373 1001 86380 86390 1
433620 99433620 1001 86380 86390 1
433572 99433572 1001 86380 86390 1
432929 99432929 1001 86380 86390 1
432933 99432933 1001 86380 86390 1
433064 99433064 1001 86380 86390 1
433016 99433016 1001 86380 86390 1
433095 99433095 1001 86380 86390 1
432853 99432853 1001 86380 86390 1
432890 99432890 1001 86380 86390 1
434062 99434062 1001 86380 86390 1
434090 99434090 1001 86380 86390 1
433964 99433964 1001 86380 86390 1
434016 99434016 1001 86380 86390 1
435339 99435339 1001 86380 86390 1
435158 99435158 1001 86380 86390 1
435397 99435397 1001 86380 86390 1
434944 99434944 1001 86380 86390 1
434900 99434900 1001 86380 86390 1
434856 99434856 1001 86380 86390 1
434752 99434752 1001 86380 86390 1
434914 99434914 1001 86380 86390 1
434143 99434143 1001 86380 86390 1
434414 99434414 1001 86380 86390 1
434221 99434221 1001 86380 86390 1
435763 99435763 1001 86380 86390 1
435767 99435767 1001 86380 86390 1
435672 99435672 1001 86380 86390 1
435851 99435851 1001 86380 86390 1
436951 99436951 1001 86380 86390 1
436815 99436815 1001 86380 86390 1
436977 99436977 1001 86380 86390 1
436418 99436418 1001 86380 86390 1
436566 99436566 1001 86380 86390 1
436686 99436686 1001 86380 86390 1
436319 99436319 1001 86380 86390 1
436141 99436141 1001 86380 86390 1
436105 99436105 1001 86380 86390 1
436107 99436107 1001 86380 86390 1
435964 99435964 1001 86380 86390 1
435947 99435947 1001 86380 86390 1
437258 99437258 1001 86380 86390 1
436342 99436342 1001 86380 86390 1
300006 99300006 1001 86380 86390 1
437223 99437223 1001 86380 86390 1
300089 99300089 1001 86380 86390 1
300013 99300013 1001 86380 86390 1
300600 99300600 1001 86380 86390 1
300669 99300669 1001 86380 86390 1
300705 99300705 1001 86380 86390 1
300658 99300658 1001 86380 86390 1
300684 99300684 1001 86380 86390 1
300711 99300711 1001 86380 86390 1
300648 99300648 1001 86380 86390 1
300651 99300651 1001 86380 86390 1
300445 99300445 1001 86380 86390 1
300369 99300369 1001 86380 86390 1
300341 99300341 1001 86380 86390 1
300161 99300161 1001 86380 86390 1
300189 99300189 1001 86380 86390 1
300215 99300215 1001 86380 86390 1
300144 99300144 1001 86380 86390 1
300933 99300933 1001 86380 86390 1
300780 99300780 1001 86380 86390 1
300878 99300878 1001 86380 86390 1
300866 99300866 1001 86380 86390 1
301375 99301375 1001 86380 86390 1
301414 99301414 1001 86380 86390 1
301389 99301389 1001 86380 86390 1
301475 99301475 1001 86380 86390 1
301186 99301186 1001 86380 86390 1
301176 99301176 1001 86380 86390 1
300986 99300986 1001 86380 86390 1
301082 99301082 1001 86380 86390 1
301062 99301062 1001 86380 86390 1
301565 99301565 1001 86380 86390 1
301567 99301567 1001 86380 86390 1
302204 99302204 1001 86380 86390 1
302231 99302231 1001 86380 86390 1
302298 99302298 1001 86380 86390 1
302341 99302341 1001 86380 86390 1
302094 99302094 1001 86380 86390 1
302030 99302030 1001 86380 86390 1
302095 99302095 1001 86380 86390 1
302122 99302122 1001 86380 86390 1
301775 99301775 1001 86380 86390 1
301909 99301909 1001 86380 86390 1
301949 99301949 1001 86380 86390 1
301873 99301873 1001 86380 86390 1
301862 99301862 1001 86380 86390 1
303065 99303065 1001 86380 86390 1
303042 99303042 1001 86380 86390 1
303137 99303137 1001 86380 86390 1
302881 99302881 1001 86380 86390 1
303000 99303000 1001 86380 86390 1
302664 99302664 1001 86380 86390 1
302622 99302622 1001 86380 86390 1
303286 99303286 1001 86380 86390 1
303382 99303382 1001 86380 86390 1
304008 99304008 1001 86380 86390 1
303835 99303835 1001 86380 86390 1
303675 99303675 1001 86380 86390 1
303676 99303676 1001 86380 86390 1
303665 99303665 1001 86380 86390 1
303705 99303705 1001 86380 86390 1
303656 99303656 1001 86380 86390 1
303760 99303760 1001 86380 86390 1
303683 99303683 1001 86380 86390 1
303761 99303761 1001 86380 86390 1
303598 99303598 1001 86380 86390 1
303538 99303538 1001 86380 86390 1
304130 99304130 1001 86380 86390 1
304833 99304833 1001 86380 86390 1
304713 99304713 1001 86380 86390 1
304855 99304855 1001 86380 86390 1
304654 99304654 1001 86380 86390 1
304526 99304526 1001 86380 86390 1
304528 99304528 1001 86380 86390 1
304632 99304632 1001 86380 86390 1
304646 99304646 1001 86380 86390 1
304480 99304480 1001 86380 86390 1
304571 99304571 1001 86380 86390 1
304269 99304269 1001 86380 86390 1
304412 99304412 1001 86380 86390 1
304309 99304309 1001 86380 86390 1
304285 99304285 1001 86380 86390 1
304337 99304337 1001 86380 86390 1
304351 99304351 1001 86380 86390 1
304260 99304260 1001 86380 86390 1
304275 99304275 1001 86380 86390 1
304909 99304909 1001 86380 86390 1
305026 99305026 1001 86380 86390 1
304995 99304995 1001 86380 86390 1
304945 99304945 1001 86380 86390 1
305558 99305558 1001 86380 86390 1
305508 99305508 1001 86380 86390 1
305307 99305307 1001 86380 86390 1
305466 99305466 1001 86380 86390 1
500016 99500016 1001 86380 86390 1
500134 99500134 1001 86380 86390 1
500135 99500135 1001 86380 86390 1
500795 99500795 1001 86380 86390 1
500604 99500604 1001 86380 86390 1
500503 99500503 1001 86380 86390 1
500351 99500351 1001 86380 86390 1
500238 99500238 1001 86380 86390 1
500303 99500303 1001 86380 86390 1
500253 99500253 1001 86380 86390 1
500281 99500281 1001 86380 86390 1
500967 99500967 1001 86380 86390 1
500826 99500826 1001 86380 86390 1
500818 99500818 1001 86380 86390 1
500847 99500847 1001 86380 86390 1
500952 99500952 1001 86380 86390 1
501473 99501473 1001 86380 86390 1
501477 99501477 1001 86380 86390 1
501292 99501292 1001 86380 86390 1
501267 99501267 1001 86380 86390 1
501332 99501332 1001 86380 86390 1
501373 99501373 1001 86380 86390 1
501164 99501164 1001 86380 86390 1
501091 99501091 1001 86380 86390 1
501208 99501208 1001 86380 86390 1
501183 99501183 1001 86380 86390 1
501760 99501760 1001 86380 86390 1
502354 99502354 1001 86380 86390 1
502344 99502344 1001 86380 86390 1
502410 99502410 1001 86380 86390 1
502227 99502227 1001 86380 86390 1
502125 99502125 1001 86380 86390 1
502246 99502246 1001 86380 86390 1
501917 99501917 1001 86380 86390 1
502644 99502644 1001 86380 86390 1
502583 99502583 1001 86380 86390 1
502532 99502532 1001 86380 86390 1
502599 99502599 1001 86380 86390 1
502549 99502549 1001 86380 86390 1
502655 99502655 1001 86380 86390 1
503116 99503116 1001 86380 86390 1
503105 99503105 1001 86380 86390 1
503278 99503278 1001 86380 86390 1
503038 99503038 1001 86380 86390 1
502942 99502942 1001 86380 86390 1
502839 99502839 1001 86380 86390 1
502682 99502682 1001 86380 86390 1
503471 99503471 1001 86380 86390 1
503297 99503297 1001 86380 86390 1
503415 99503415 1001 86380 86390 1
503325 99503325 1001 86380 86390 1
504030 99504030 1001 86380 86390 1
504031 99504031 1001 86380 86390 1
504045 99504045 1001 86380 86390 1
503937 99503937 1001 86380 86390 1
503900 99503900 1001 86380 86390 1
503724 99503724 1001 86380 86390 1
503802 99503802 1001 86380 86390 1
503782 99503782 1001 86380 86390 1
503539 99503539 1001 86380 86390 1
503696 99503696 1001 86380 86390 1
503645 99503645 1001 86380 86390 1
503569 99503569 1001 86380 86390 1
504297 99504297 1001 86380 86390 1
504273 99504273 1001 86380 86390 1
504134 99504134 1001 86380 86390 1
504189 99504189 1001 86380 86390 1
504230 99504230 1001 86380 86390 1
504804 99504804 1001 86380 86390 1
504748 99504748 1001 86380 86390 1
504703 99504703 1001 86380 86390 1
504718 99504718 1001 86380 86390 1
504722 99504722 1001 86380 86390 1
504379 99504379 1001 86380 86390 1
505034 99505034 1001 86380 86390 1
504960 99504960 1001 86380 86390 1
505432 99505432 1001 86380 86390 1
505246 99505246 1001 86380 86390 1
505198 99505198 1001 86380 86390 1
505250 99505250 1001 86380 86390 1
505276 99505276 1001 86380 86390 1
505302 99505302 1001 86380 86390 1
505837 99505837 1001 86380 86390 1
505825 99505825 1001 86380 86390 1
505930 99505930 1001 86380 86390 1
505956 99505956 1001 86380 86390 1
506463 99506463 1001 86380 86390 1
506219 99506219 1001 86380 86390 1
506362 99506362 1001 86380 86390 1
506273 99506273 1001 86380 86390 1
506159 99506159 1001 86380 86390 1
506005 99506005 1001 86380 86390 1
506161 99506161 1001 86380 86390 1
506071 99506071 1001 86380 86390 1
506703 99506703 1001 86380 86390 1
506600 99506600 1001 86380 86390 1
506795 99506795 1001 86380 86390 1
506668 99506668 1001 86380 86390 1
506670 99506670 1001 86380 86390 1
507309 99507309 1001 86380 86390 1
507287 99507287 1001 86380 86390 1
507303 99507303 1001 86380 86390 1
507344 99507344 1001 86380 86390 1
507229 99507229 1001 86380 86390 1
507076 99507076 1001 86380 86390 1
507051 99507051 1001 86380 86390 1
507042 99507042 1001 86380 86390 1
507084 99507084 1001 86380 86390 1
507497 99507497 1001 86380 86390 1
507510 99507510 1001 86380 86390 1
507556 99507556 1001 86380 86390 1
507427 99507427 1001 86380 86390 1
507496 99507496 1001 86380 86390 1
507587 99507587 1001 86380 86390 1
508212 99508212 1001 86380 86390 1
508187 99508187 1001 86380 86390 1
508208 99508208 1001 86380 86390 1
508145 99508145 1001 86380 86390 1
507914 99507914 1001 86380 86390 1
507943 99507943 1001 86380 86390 1
507932 99507932 1001 86380 86390 1
507977 99507977 1001 86380 86390 1
507715 99507715 1001 86380 86390 1
508404 99508404 1001 86380 86390 1
508265 99508265 1001 86380 86390 1
508356 99508356 1001 86380 86390 1
508281 99508281 1001 86380 86390 1
508938 99508938 1001 86380 86390 1
508902 99508902 1001 86380 86390 1
508929 99508929 1001 86380 86390 1
508933 99508933 1001 86380 86390 1
508831 99508831 1001 86380 86390 1
508693 99508693 1001 86380 86390 1
508481 99508481 1001 86380 86390 1
508589 99508589 1001 86380 86390 1
509280 99509280 1001 86380 86390 1
509242 99509242 1001 86380 86390 1
509265 99509265 1001 86380 86390 1
509838 99509838 1001 86380 86390 1
509852 99509852 1001 86380 86390 1
509887 99509887 1001 86380 86390 1
509669 99509669 1001 86380 86390 1
509567 99509567 1001 86380 86390 1
509570 99509570 1001 86380 86390 1
509596 99509596 1001 86380 86390 1
509661 99509661 1001 86380 86390 1
509599 99509599 1001 86380 86390 1
509588 99509588 1001 86380 86390 1
509466 99509466 1001 86380 86390 1
509289 99509289 1001 86380 86390 1
509473 99509473 1001 86380 86390 1
510093 99510093 1001 86380 86390 1
510017 99510017 1001 86380 86390 1
510044 99510044 1001 86380 86390 1
509905 99509905 1001 86380 86390 1
510012 99510012 1001 86380 86390 1
510534 99510534 1001 86380 86390 1
510686 99510686 1001 86380 86390 1
510570 99510570 1001 86380 86390 1
510509 99510509 1001 86380 86390 1
510253 99510253 1001 86380 86390 1
510193 99510193 1001 86380 86390 1
510737 99510737 1001 86380 86390 1
510782 99510782 1001 86380 86390 1
510822 99510822 1001 86380 86390 1
511270 99511270 1001 86380 86390 1
511183 99511183 1001 86380 86390 1
511300 99511300 1001 86380 86390 1
511327 99511327 1001 86380 86390 1
511340 99511340 1001 86380 86390 1
511049 99511049 1001 86380 86390 1
510935 99510935 1001 86380 86390 1
510988 99510988 1001 86380 86390 1
511708 99511708 1001 86380 86390 1
511673 99511673 1001 86380 86390 1
511610 99511610 1001 86380 86390 1
511598 99511598 1001 86380 86390 1
511626 99511626 1001 86380 86390 1
512228 99512228 1001 86380 86390 1
512350 99512350 1001 86380 86390 1
512321 99512321 1001 86380 86390 1
512148 99512148 1001 86380 86390 1
512085 99512085 1001 86380 86390 1
512168 99512168 1001 86380 86390 1
512094 99512094 1001 86380 86390 1
511840 99511840 1001 86380 86390 1
511945 99511945 1001 86380 86390 1
511817 99511817 1001 86380 86390 1
511844 99511844 1001 86380 86390 1
511935 99511935 1001 86380 86390 1
511769 99511769 1001 86380 86390 1
512552 99512552 1001 86380 86390 1
512423 99512423 1001 86380 86390 1
512401 99512401 1001 86380 86390 1
513142 99513142 1001 86380 86390 1
513039 99513039 1001 86380 86390 1
513015 99513015 1001 86380 86390 1
513028 99513028 1001 86380 86390 1
513007 99513007 1001 86380 86390 1
512826 99512826 1001 86380 86390 1
512971 99512971 1001 86380 86390 1
512740 99512740 1001 86380 86390 1
512715 99512715 1001 86380 86390 1
512627 99512627 1001 86380 86390 1
512602 99512602 1001 86380 86390 1
512732 99512732 1001 86380 86390 1
512681 99512681 1001 86380 86390 1
512658 99512658 1001 86380 86390 1
512606 99512606 1001 86380 86390 1
513285 99513285 1001 86380 86390 1
513402 99513402 1001 86380 86390 1
513300 99513300 1001 86380 86390 1
513379 99513379 1001 86380 86390 1
513929 99513929 1001 86380 86390 1
513997 99513997 1001 86380 86390 1
514021 99514021 1001 86380 86390 1
513954 99513954 1001 86380 86390 1
513765 99513765 1001 86380 86390 1
513796 99513796 1001 86380 86390 1
513550 99513550 1001 86380 86390 1
513421 99513421 1001 86380 86390 1
513617 99513617 1001 86380 86390 1
514236 99514236 1001 86380 86390 1
514178 99514178 1001 86380 86390 1
514669 99514669 1001 86380 86390 1
514750 99514750 1001 86380 86390 1
514843 99514843 1001 86380 86390 1
[truncated: 4,091,464 more chars]
