# Supplementary material for: Fast and near-optimal monitoring for healthcare acquired infection outbreaks
Source: PLoS Comput Biol. 2019 Sep 16;15(9):e1007284. doi: 10.1371/journal.pcbi.1007284 (PMC6762212; doi:10.1371/journal.pcbi.1007284)
Supplement: S2 Data — (ZIP) [file pcbi.1007284.s007.zip › MobilityLogs2/HAISE_Carilion_all_visits_day_159.txt]

#Person location Sublocation StartTime EndTime Type
418709 241 1001 84360 85197 1
425134 237 1001 34020 34497 1
421249 217 1001 35700 36117 1
418709 731 1001 83760 84357 1
417982 220 1001 7620 8277 1
423584 531 1001 30720 31557 1
501127 651 1002 59904 60823 1
503893 790 1001 29801 30101 1
509330 1054 1002 63795 66860 1
400359 99400359 1001 86380 86390 1
400406 99400406 1001 86380 86390 1
400602 99400602 1001 86380 86390 1
400863 99400863 1001 86380 86390 1
400987 99400987 1001 86380 86390 1
401402 99401402 1001 86380 86390 1
401415 99401415 1001 86380 86390 1
401417 99401417 1001 86380 86390 1
401647 99401647 1001 86380 86390 1
401879 99401879 1001 86380 86390 1
402334 99402334 1001 86380 86390 1
402386 99402386 1001 86380 86390 1
402567 99402567 1001 86380 86390 1
402585 99402585 1001 86380 86390 1
403169 99403169 1001 86380 86390 1
403175 99403175 1001 86380 86390 1
403282 99403282 1001 86380 86390 1
403341 99403341 1001 86380 86390 1
403453 99403453 1001 86380 86390 1
403612 99403612 1001 86380 86390 1
403709 99403709 1001 86380 86390 1
403771 99403771 1001 86380 86390 1
403811 99403811 1001 86380 86390 1
403903 99403903 1001 86380 86390 1
404015 99404015 1001 86380 86390 1
404078 99404078 1001 86380 86390 1
404097 99404097 1001 86380 86390 1
404241 99404241 1001 86380 86390 1
404244 99404244 1001 86380 86390 1
404218 99404218 1001 86380 86390 1
404154 99404154 1001 86380 86390 1
404157 99404157 1001 86380 86390 1
404404 99404404 1001 86380 86390 1
404530 99404530 1001 86380 86390 1
404731 99404731 1001 86380 86390 1
404856 99404856 1001 86380 86390 1
404887 99404887 1001 86380 86390 1
404862 99404862 1001 86380 86390 1
405017 99405017 1001 86380 86390 1
405183 99405183 1001 86380 86390 1
405297 99405297 1001 86380 86390 1
405323 99405323 1001 86380 86390 1
405566 99405566 1001 86380 86390 1
405670 99405670 1001 86380 86390 1
405823 99405823 1001 86380 86390 1
405764 99405764 1001 86380 86390 1
406075 99406075 1001 86380 86390 1
406128 99406128 1001 86380 86390 1
406213 99406213 1001 86380 86390 1
406302 99406302 1001 86380 86390 1
406458 99406458 1001 86380 86390 1
406948 99406948 1001 86380 86390 1
407122 99407122 1001 86380 86390 1
407036 99407036 1001 86380 86390 1
407278 99407278 1001 86380 86390 1
407346 99407346 1001 86380 86390 1
407753 99407753 1001 86380 86390 1
407976 99407976 1001 86380 86390 1
408017 99408017 1001 86380 86390 1
408083 99408083 1001 86380 86390 1
408203 99408203 1001 86380 86390 1
408353 99408353 1001 86380 86390 1
408622 99408622 1001 86380 86390 1
408790 99408790 1001 86380 86390 1
408971 99408971 1001 86380 86390 1
409257 99409257 1001 86380 86390 1
409348 99409348 1001 86380 86390 1
409662 99409662 1001 86380 86390 1
409824 99409824 1001 86380 86390 1
410179 99410179 1001 86380 86390 1
410147 99410147 1001 86380 86390 1
410297 99410297 1001 86380 86390 1
410454 99410454 1001 86380 86390 1
410623 99410623 1001 86380 86390 1
410731 99410731 1001 86380 86390 1
411044 99411044 1001 86380 86390 1
411149 99411149 1001 86380 86390 1
411588 99411588 1001 86380 86390 1
411794 99411794 1001 86380 86390 1
411753 99411753 1001 86380 86390 1
411894 99411894 1001 86380 86390 1
411955 99411955 1001 86380 86390 1
412206 99412206 1001 86380 86390 1
412257 99412257 1001 86380 86390 1
412364 99412364 1001 86380 86390 1
412334 99412334 1001 86380 86390 1
413324 99413324 1001 86380 86390 1
413440 99413440 1001 86380 86390 1
413442 99413442 1001 86380 86390 1
413263 99413263 1001 86380 86390 1
412980 99412980 1001 86380 86390 1
412917 99412917 1001 86380 86390 1
412861 99412861 1001 86380 86390 1
412519 99412519 1001 86380 86390 1
414059 99414059 1001 86380 86390 1
413923 99413923 1001 86380 86390 1
413846 99413846 1001 86380 86390 1
414052 99414052 1001 86380 86390 1
413715 99413715 1001 86380 86390 1
415062 99415062 1001 86380 86390 1
415196 99415196 1001 86380 86390 1
415269 99415269 1001 86380 86390 1
414953 99414953 1001 86380 86390 1
415294 99415294 1001 86380 86390 1
415071 99415071 1001 86380 86390 1
415132 99415132 1001 86380 86390 1
414595 99414595 1001 86380 86390 1
414692 99414692 1001 86380 86390 1
414889 99414889 1001 86380 86390 1
414423 99414423 1001 86380 86390 1
414505 99414505 1001 86380 86390 1
414371 99414371 1001 86380 86390 1
414154 99414154 1001 86380 86390 1
414269 99414269 1001 86380 86390 1
415438 99415438 1001 86380 86390 1
416960 99416960 1001 86380 86390 1
416687 99416687 1001 86380 86390 1
416822 99416822 1001 86380 86390 1
416692 99416692 1001 86380 86390 1
416254 99416254 1001 86380 86390 1
416401 99416401 1001 86380 86390 1
416057 99416057 1001 86380 86390 1
415869 99415869 1001 86380 86390 1
415998 99415998 1001 86380 86390 1
415899 99415899 1001 86380 86390 1
415953 99415953 1001 86380 86390 1
417035 99417035 1001 86380 86390 1
417193 99417193 1001 86380 86390 1
417090 99417090 1001 86380 86390 1
417500 99417500 1001 86380 86390 1
417435 99417435 1001 86380 86390 1
418757 99418757 1001 86380 86390 1
418760 99418760 1001 86380 86390 1
418638 99418638 1001 86380 86390 1
418135 99418135 1001 86380 86390 1
418164 99418164 1001 86380 86390 1
418117 99418117 1001 86380 86390 1
418091 99418091 1001 86380 86390 1
418314 99418314 1001 86380 86390 1
418350 99418350 1001 86380 86390 1
418068 99418068 1001 86380 86390 1
417723 99417723 1001 86380 86390 1
417757 99417757 1001 86380 86390 1
418847 99418847 1001 86380 86390 1
419143 99419143 1001 86380 86390 1
419174 99419174 1001 86380 86390 1
418966 99418966 1001 86380 86390 1
420276 99420276 1001 86380 86390 1
420281 99420281 1001 86380 86390 1
420005 99420005 1001 86380 86390 1
419812 99419812 1001 86380 86390 1
419866 99419866 1001 86380 86390 1
419900 99419900 1001 86380 86390 1
419267 99419267 1001 86380 86390 1
419425 99419425 1001 86380 86390 1
419496 99419496 1001 86380 86390 1
419332 99419332 1001 86380 86390 1
419510 99419510 1001 86380 86390 1
420490 99420490 1001 86380 86390 1
420826 99420826 1001 86380 86390 1
420688 99420688 1001 86380 86390 1
420508 99420508 1001 86380 86390 1
420787 99420787 1001 86380 86390 1
421720 99421720 1001 86380 86390 1
421693 99421693 1001 86380 86390 1
421635 99421635 1001 86380 86390 1
421589 99421589 1001 86380 86390 1
421647 99421647 1001 86380 86390 1
421419 99421419 1001 86380 86390 1
421654 99421654 1001 86380 86390 1
421313 99421313 1001 86380 86390 1
420952 99420952 1001 86380 86390 1
420982 99420982 1001 86380 86390 1
421252 99421252 1001 86380 86390 1
422307 99422307 1001 86380 86390 1
422508 99422508 1001 86380 86390 1
422464 99422464 1001 86380 86390 1
422268 99422268 1001 86380 86390 1
423459 99423459 1001 86380 86390 1
423557 99423557 1001 86380 86390 1
423613 99423613 1001 86380 86390 1
423636 99423636 1001 86380 86390 1
423498 99423498 1001 86380 86390 1
423744 99423744 1001 86380 86390 1
422955 99422955 1001 86380 86390 1
422748 99422748 1001 86380 86390 1
422763 99422763 1001 86380 86390 1
423944 99423944 1001 86380 86390 1
423979 99423979 1001 86380 86390 1
425321 99425321 1001 86380 86390 1
425029 99425029 1001 86380 86390 1
425009 99425009 1001 86380 86390 1
425237 99425237 1001 86380 86390 1
424868 99424868 1001 86380 86390 1
424799 99424799 1001 86380 86390 1
424462 99424462 1001 86380 86390 1
424584 99424584 1001 86380 86390 1
424486 99424486 1001 86380 86390 1
425655 99425655 1001 86380 86390 1
425581 99425581 1001 86380 86390 1
425742 99425742 1001 86380 86390 1
425405 99425405 1001 86380 86390 1
425743 99425743 1001 86380 86390 1
425727 99425727 1001 86380 86390 1
426763 99426763 1001 86380 86390 1
427038 99427038 1001 86380 86390 1
426747 99426747 1001 86380 86390 1
427059 99427059 1001 86380 86390 1
426996 99426996 1001 86380 86390 1
426422 99426422 1001 86380 86390 1
426534 99426534 1001 86380 86390 1
426542 99426542 1001 86380 86390 1
428483 99428483 1001 86380 86390 1
428456 99428456 1001 86380 86390 1
428033 99428033 1001 86380 86390 1
428256 99428256 1001 86380 86390 1
428040 99428040 1001 86380 86390 1
428196 99428196 1001 86380 86390 1
428146 99428146 1001 86380 86390 1
428054 99428054 1001 86380 86390 1
428087 99428087 1001 86380 86390 1
427628 99427628 1001 86380 86390 1
427561 99427561 1001 86380 86390 1
427744 99427744 1001 86380 86390 1
427895 99427895 1001 86380 86390 1
427871 99427871 1001 86380 86390 1
428785 99428785 1001 86380 86390 1
429006 99429006 1001 86380 86390 1
429114 99429114 1001 86380 86390 1
429058 99429058 1001 86380 86390 1
430330 99430330 1001 86380 86390 1
430343 99430343 1001 86380 86390 1
430348 99430348 1001 86380 86390 1
429877 99429877 1001 86380 86390 1
429904 99429904 1001 86380 86390 1
429918 99429918 1001 86380 86390 1
429949 99429949 1001 86380 86390 1
429899 99429899 1001 86380 86390 1
429466 99429466 1001 86380 86390 1
430758 99430758 1001 86380 86390 1
430748 99430748 1001 86380 86390 1
431741 99431741 1001 86380 86390 1
432001 99432001 1001 86380 86390 1
431839 99431839 1001 86380 86390 1
432022 99432022 1001 86380 86390 1
431664 99431664 1001 86380 86390 1
431363 99431363 1001 86380 86390 1
431280 99431280 1001 86380 86390 1
431019 99431019 1001 86380 86390 1
430864 99430864 1001 86380 86390 1
432355 99432355 1001 86380 86390 1
432382 99432382 1001 86380 86390 1
432274 99432274 1001 86380 86390 1
432229 99432229 1001 86380 86390 1
432373 99432373 1001 86380 86390 1
433549 99433549 1001 86380 86390 1
433642 99433642 1001 86380 86390 1
433504 99433504 1001 86380 86390 1
433006 99433006 1001 86380 86390 1
433060 99433060 1001 86380 86390 1
433283 99433283 1001 86380 86390 1
434092 99434092 1001 86380 86390 1
435274 99435274 1001 86380 86390 1
434905 99434905 1001 86380 86390 1
434778 99434778 1001 86380 86390 1
434702 99434702 1001 86380 86390 1
434524 99434524 1001 86380 86390 1
435610 99435610 1001 86380 86390 1
435450 99435450 1001 86380 86390 1
436893 99436893 1001 86380 86390 1
437076 99437076 1001 86380 86390 1
436799 99436799 1001 86380 86390 1
436628 99436628 1001 86380 86390 1
436346 99436346 1001 86380 86390 1
436672 99436672 1001 86380 86390 1
436738 99436738 1001 86380 86390 1
436722 99436722 1001 86380 86390 1
436066 99436066 1001 86380 86390 1
436183 99436183 1001 86380 86390 1
437215 99437215 1001 86380 86390 1
300058 99300058 1001 86380 86390 1
300020 99300020 1001 86380 86390 1
300098 99300098 1001 86380 86390 1
437326 99437326 1001 86380 86390 1
300063 99300063 1001 86380 86390 1
300589 99300589 1001 86380 86390 1
300696 99300696 1001 86380 86390 1
300616 99300616 1001 86380 86390 1
300449 99300449 1001 86380 86390 1
300361 99300361 1001 86380 86390 1
300508 99300508 1001 86380 86390 1
300163 99300163 1001 86380 86390 1
300153 99300153 1001 86380 86390 1
300167 99300167 1001 86380 86390 1
300845 99300845 1001 86380 86390 1
301427 99301427 1001 86380 86390 1
301443 99301443 1001 86380 86390 1
301449 99301449 1001 86380 86390 1
301247 99301247 1001 86380 86390 1
301334 99301334 1001 86380 86390 1
301154 99301154 1001 86380 86390 1
301063 99301063 1001 86380 86390 1
300953 99300953 1001 86380 86390 1
300995 99300995 1001 86380 86390 1
301351 99301351 1001 86380 86390 1
301597 99301597 1001 86380 86390 1
302357 99302357 1001 86380 86390 1
302000 99302000 1001 86380 86390 1
301786 99301786 1001 86380 86390 1
301806 99301806 1001 86380 86390 1
301808 99301808 1001 86380 86390 1
301835 99301835 1001 86380 86390 1
301783 99301783 1001 86380 86390 1
301875 99301875 1001 86380 86390 1
302443 99302443 1001 86380 86390 1
302562 99302562 1001 86380 86390 1
302413 99302413 1001 86380 86390 1
303204 99303204 1001 86380 86390 1
303144 99303144 1001 86380 86390 1
303126 99303126 1001 86380 86390 1
302833 99302833 1001 86380 86390 1
302925 99302925 1001 86380 86390 1
302977 99302977 1001 86380 86390 1
302838 99302838 1001 86380 86390 1
302703 99302703 1001 86380 86390 1
302645 99302645 1001 86380 86390 1
302596 99302596 1001 86380 86390 1
302636 99302636 1001 86380 86390 1
302792 99302792 1001 86380 86390 1
303254 99303254 1001 86380 86390 1
303384 99303384 1001 86380 86390 1
303974 99303974 1001 86380 86390 1
303836 99303836 1001 86380 86390 1
303904 99303904 1001 86380 86390 1
303712 99303712 1001 86380 86390 1
303800 99303800 1001 86380 86390 1
303443 99303443 1001 86380 86390 1
304035 99304035 1001 86380 86390 1
304826 99304826 1001 86380 86390 1
304859 99304859 1001 86380 86390 1
304772 99304772 1001 86380 86390 1
304813 99304813 1001 86380 86390 1
304803 99304803 1001 86380 86390 1
304846 99304846 1001 86380 86390 1
304765 99304765 1001 86380 86390 1
304819 99304819 1001 86380 86390 1
304605 99304605 1001 86380 86390 1
304558 99304558 1001 86380 86390 1
304294 99304294 1001 86380 86390 1
304346 99304346 1001 86380 86390 1
304438 99304438 1001 86380 86390 1
304872 99304872 1001 86380 86390 1
304928 99304928 1001 86380 86390 1
304967 99304967 1001 86380 86390 1
304944 99304944 1001 86380 86390 1
305532 99305532 1001 86380 86390 1
305653 99305653 1001 86380 86390 1
305278 99305278 1001 86380 86390 1
305294 99305294 1001 86380 86390 1
305225 99305225 1001 86380 86390 1
305232 99305232 1001 86380 86390 1
305245 99305245 1001 86380 86390 1
500123 99500123 1001 86380 86390 1
500740 99500740 1001 86380 86390 1
500786 99500786 1001 86380 86390 1
500663 99500663 1001 86380 86390 1
500768 99500768 1001 86380 86390 1
500798 99500798 1001 86380 86390 1
500719 99500719 1001 86380 86390 1
500427 99500427 1001 86380 86390 1
500482 99500482 1001 86380 86390 1
500525 99500525 1001 86380 86390 1
500322 99500322 1001 86380 86390 1
500342 99500342 1001 86380 86390 1
500333 99500333 1001 86380 86390 1
500996 99500996 1001 86380 86390 1
500828 99500828 1001 86380 86390 1
501513 99501513 1001 86380 86390 1
501357 99501357 1001 86380 86390 1
501281 99501281 1001 86380 86390 1
501283 99501283 1001 86380 86390 1
501296 99501296 1001 86380 86390 1
501353 99501353 1001 86380 86390 1
501213 99501213 1001 86380 86390 1
501207 99501207 1001 86380 86390 1
501221 99501221 1001 86380 86390 1
501753 99501753 1001 86380 86390 1
501723 99501723 1001 86380 86390 1
501790 99501790 1001 86380 86390 1
502417 99502417 1001 86380 86390 1
502003 99502003 1001 86380 86390 1
501848 99501848 1001 86380 86390 1
501917 99501917 1001 86380 86390 1
501852 99501852 1001 86380 86390 1
501879 99501879 1001 86380 86390 1
501995 99501995 1001 86380 86390 1
501996 99501996 1001 86380 86390 1
501854 99501854 1001 86380 86390 1
502474 99502474 1001 86380 86390 1
503126 99503126 1001 86380 86390 1
503179 99503179 1001 86380 86390 1
503115 99503115 1001 86380 86390 1
503162 99503162 1001 86380 86390 1
503214 99503214 1001 86380 86390 1
503071 99503071 1001 86380 86390 1
502736 99502736 1001 86380 86390 1
502829 99502829 1001 86380 86390 1
503397 99503397 1001 86380 86390 1
503399 99503399 1001 86380 86390 1
504115 99504115 1001 86380 86390 1
503941 99503941 1001 86380 86390 1
504089 99504089 1001 86380 86390 1
503929 99503929 1001 86380 86390 1
503958 99503958 1001 86380 86390 1
503750 99503750 1001 86380 86390 1
503815 99503815 1001 86380 86390 1
503540 99503540 1001 86380 86390 1
503685 99503685 1001 86380 86390 1
503505 99503505 1001 86380 86390 1
503636 99503636 1001 86380 86390 1
504300 99504300 1001 86380 86390 1
504217 99504217 1001 86380 86390 1
504790 99504790 1001 86380 86390 1
504741 99504741 1001 86380 86390 1
504795 99504795 1001 86380 86390 1
504809 99504809 1001 86380 86390 1
504747 99504747 1001 86380 86390 1
504760 99504760 1001 86380 86390 1
504840 99504840 1001 86380 86390 1
504701 99504701 1001 86380 86390 1
504469 99504469 1001 86380 86390 1
505072 99505072 1001 86380 86390 1
504998 99504998 1001 86380 86390 1
505733 99505733 1001 86380 86390 1
505683 99505683 1001 86380 86390 1
505423 99505423 1001 86380 86390 1
505493 99505493 1001 86380 86390 1
505404 99505404 1001 86380 86390 1
505521 99505521 1001 86380 86390 1
505305 99505305 1001 86380 86390 1
505255 99505255 1001 86380 86390 1
505247 99505247 1001 86380 86390 1
505235 99505235 1001 86380 86390 1
505809 99505809 1001 86380 86390 1
505969 99505969 1001 86380 86390 1
505933 99505933 1001 86380 86390 1
505804 99505804 1001 86380 86390 1
506206 99506206 1001 86380 86390 1
506337 99506337 1001 86380 86390 1
506148 99506148 1001 86380 86390 1
505980 99505980 1001 86380 86390 1
506124 99506124 1001 86380 86390 1
506008 99506008 1001 86380 86390 1
506177 99506177 1001 86380 86390 1
506796 99506796 1001 86380 86390 1
507352 99507352 1001 86380 86390 1
507305 99507305 1001 86380 86390 1
507212 99507212 1001 86380 86390 1
506999 99506999 1001 86380 86390 1
506914 99506914 1001 86380 86390 1
506863 99506863 1001 86380 86390 1
506917 99506917 1001 86380 86390 1
507425 99507425 1001 86380 86390 1
507543 99507543 1001 86380 86390 1
508068 99508068 1001 86380 86390 1
508212 99508212 1001 86380 86390 1
508082 99508082 1001 86380 86390 1
508045 99508045 1001 86380 86390 1
508175 99508175 1001 86380 86390 1
508166 99508166 1001 86380 86390 1
508106 99508106 1001 86380 86390 1
507658 99507658 1001 86380 86390 1
507790 99507790 1001 86380 86390 1
507638 99507638 1001 86380 86390 1
508417 99508417 1001 86380 86390 1
508279 99508279 1001 86380 86390 1
508938 99508938 1001 86380 86390 1
509054 99509054 1001 86380 86390 1
509032 99509032 1001 86380 86390 1
509021 99509021 1001 86380 86390 1
508675 99508675 1001 86380 86390 1
508864 99508864 1001 86380 86390 1
508723 99508723 1001 86380 86390 1
509173 99509173 1001 86380 86390 1
509761 99509761 1001 86380 86390 1
509800 99509800 1001 86380 86390 1
509718 99509718 1001 86380 86390 1
509732 99509732 1001 86380 86390 1
509656 99509656 1001 86380 86390 1
509609 99509609 1001 86380 86390 1
509545 99509545 1001 86380 86390 1
509495 99509495 1001 86380 86390 1
509331 99509331 1001 86380 86390 1
510092 99510092 1001 86380 86390 1
509977 99509977 1001 86380 86390 1
510098 99510098 1001 86380 86390 1
510580 99510580 1001 86380 86390 1
510606 99510606 1001 86380 86390 1
510185 99510185 1001 86380 86390 1
510211 99510211 1001 86380 86390 1
510289 99510289 1001 86380 86390 1
510265 99510265 1001 86380 86390 1
510191 99510191 1001 86380 86390 1
510192 99510192 1001 86380 86390 1
510154 99510154 1001 86380 86390 1
510776 99510776 1001 86380 86390 1
510913 99510913 1001 86380 86390 1
511502 99511502 1001 86380 86390 1
511360 99511360 1001 86380 86390 1
511435 99511435 1001 86380 86390 1
511205 99511205 1001 86380 86390 1
511182 99511182 1001 86380 86390 1
511209 99511209 1001 86380 86390 1
511248 99511248 1001 86380 86390 1
511341 99511341 1001 86380 86390 1
510988 99510988 1001 86380 86390 1
510939 99510939 1001 86380 86390 1
511086 99511086 1001 86380 86390 1
511061 99511061 1001 86380 86390 1
511617 99511617 1001 86380 86390 1
511658 99511658 1001 86380 86390 1
511583 99511583 1001 86380 86390 1
512329 99512329 1001 86380 86390 1
512278 99512278 1001 86380 86390 1
512304 99512304 1001 86380 86390 1
512257 99512257 1001 86380 86390 1
512206 99512206 1001 86380 86390 1
511995 99511995 1001 86380 86390 1
512076 99512076 1001 86380 86390 1
512066 99512066 1001 86380 86390 1
511788 99511788 1001 86380 86390 1
511844 99511844 1001 86380 86390 1
511910 99511910 1001 86380 86390 1
511820 99511820 1001 86380 86390 1
512455 99512455 1001 86380 86390 1
512468 99512468 1001 86380 86390 1
512564 99512564 1001 86380 86390 1
512528 99512528 1001 86380 86390 1
513039 99513039 1001 86380 86390 1
513027 99513027 1001 86380 86390 1
513042 99513042 1001 86380 86390 1
513192 99513192 1001 86380 86390 1
513125 99513125 1001 86380 86390 1
512876 99512876 1001 86380 86390 1
512955 99512955 1001 86380 86390 1
512878 99512878 1001 86380 86390 1
512960 99512960 1001 86380 86390 1
512681 99512681 1001 86380 86390 1
512643 99512643 1001 86380 86390 1
512660 99512660 1001 86380 86390 1
513216 99513216 1001 86380 86390 1
513355 99513355 1001 86380 86390 1
513943 99513943 1001 86380 86390 1
513982 99513982 1001 86380 86390 1
513933 99513933 1001 86380 86390 1
513959 99513959 1001 86380 86390 1
513895 99513895 1001 86380 86390 1
513633 99513633 1001 86380 86390 1
513818 99513818 1001 86380 86390 1
513715 99513715 1001 86380 86390 1
513637 99513637 1001 86380 86390 1
513717 99513717 1001 86380 86390 1
513760 99513760 1001 86380 86390 1
513553 99513553 1001 86380 86390 1
513476 99513476 1001 86380 86390 1
513557 99513557 1001 86380 86390 1
513583 99513583 1001 86380 86390 1
513548 99513548 1001 86380 86390 1
513447 99513447 1001 86380 86390 1
514038 99514038 1001 86380 86390 1
514691 99514691 1001 86380 86390 1
514711 99514711 1001 86380 86390 1
514752 99514752 1001 86380 86390 1
514562 99514562 1001 86380 86390 1
514459 99514459 1001 86380 86390 1
514492 99514492 1001 86380 86390 1
514635 99514635 1001 86380 86390 1
514469 99514469 1001 86380 86390 1
514383 99514383 1001 86380 86390 1
514384 99514384 1001 86380 86390 1
514359 99514359 1001 86380 86390 1
514438 99514438 1001 86380 86390 1
514287 99514287 1001 86380 86390 1
515408 99515408 1001 86380 86390 1
515101 99515101 1001 86380 86390 1
515264 99515264 1001 86380 86390 1
515097 99515097 1001 86380 86390 1
515125 99515125 1001 86380 86390 1
515242 99515242 1001 86380 86390 1
515843 99515843 1001 86380 86390 1
515882 99515882 1001 86380 86390 1
515755 99515755 1001 86380 86390 1
515847 99515847 1001 86380 86390 1
516397 99516397 1001 86380 86390 1
516322 99516322 1001 86380 86390 1
516325 99516325 1001 86380 86390 1
516354 99516354 1001 86380 86390 1
516110 99516110 1001 86380 86390 1
516214 99516214 1001 86380 86390 1
516286 99516286 1001 86380 86390 1
516276 99516276 1001 86380 86390 1
516022 99516022 1001 86380 86390 1
515990 99515990 1001 86380 86390 1
516082 99516082 1001 86380 86390 1
516627 99516627 1001 86380 86390 1
516605 99516605 1001 86380 86390 1
516618 99516618 1001 86380 86390 1
516621 99516621 1001 86380 86390 1
517221 99517221 1001 86380 86390 1
517264 99517264 1001 86380 86390 1
516846 99516846 1001 86380 86390 1
516798 99516798 1001 86380 86390 1
516747 99516747 1001 86380 86390 1
516721 99516721 1001 86380 86390 1
516881 99516881 1001 86380 86390 1
517425 99517425 1001 86380 86390 1
517442 99517442 1001 86380 86390 1
517353 99517353 1001 86380 86390 1
518064 99518064 1001 86380 86390 1
518039 99518039 1001 86380 86390 1
518145 99518145 1001 86380 86390 1
517990 99517990 1001 86380 86390 1
518156 99518156 1001 86380 86390 1
517833 99517833 1001 86380 86390 1
517873 99517873 1001 86380 86390 1
517784 99517784 1001 86380 86390 1
517572 99517572 1001 86380 86390 1
517600 99517600 1001 86380 86390 1
517691 99517691 1001 86380 86390 1
517591 99517591 1001 86380 86390 1
518198 99518198 1001 86380 86390 1
518238 99518238 1001 86380 86390 1
518226 99518226 1001 86380 86390 1
518267 99518267 1001 86380 86390 1
518345 99518345 1001 86380 86390 1
518308 99518308 1001 86380 86390 1
518232 99518232 1001 86380 86390 1
518350 99518350 1001 86380 86390 1
518312 99518312 1001 86380 86390 1
518338 99518338 1001 86380 86390 1
518893 99518893 1001 86380 86390 1
518907 99518907 1001 86380 86390 1
518805 99518805 1001 86380 86390 1
518896 99518896 1001 86380 86390 1
518983 99518983 1001 86380 86390 1
518744 99518744 1001 86380 86390 1
518681 99518681 1001 86380 86390 1
518605 99518605 1001 86380 86390 1
518741 99518741 1001 86380 86390 1
518445 99518445 1001 86380 86390 1
518472 99518472 1001 86380 86390 1
518374 99518374 1001 86380 86390 1
518522 99518522 1001 86380 86390 1
519146 99519146 1001 86380 86390 1
519087 99519087 1001 86380 86390 1
519667 99519667 1001 86380 86390 1
519760 99519760 1001 86380 86390 1
519596 99519596 1001 86380 86390 1
519411 99519411 1001 86380 86390 1
519367 99519367 1001 86380 86390 1
519381 99519381 1001 86380 86390 1
519230 99519230 1001 86380 86390 1
519204 99519204 1001 86380 86390 1
519932 99519932 1001 86380 86390 1
519858 99519858 1001 86380 86390 1
519897 99519897 1001 86380 86390 1
519833 99519833 1001 86380 86390 1
520466 99520466 1001 86380 86390 1
520588 99520588 1001 86380 86390 1
520230 99520230 1001 86380 86390 1
520412 99520412 1001 86380 86390 1
520284 99520284 1001 86380 86390 1
520402 99520402 1001 86380 86390 1
520066 99520066 1001 86380 86390 1
520224 99520224 1001 86380 86390 1
520754 99520754 1001 86380 86390 1
520760 99520760 1001 86380 86390 1
520803 99520803 1001 86380 86390 1
521314 99521314 1001 86380 86390 1
521097 99521097 1001 86380 86390 1
520936 99520936 1001 86380 86390 1
520901 99520901 1001 86380 86390 1
521031 99521031 1001 86380 86390 1
520918 99520918 1001 86380 86390 1
521635 99521635 1001 86380 86390 1
521493 99521493 1001 86380 86390 1
521653 99521653 1001 86380 86390 1
521605 99521605 1001 86380 86390 1
522179 99522179 1001 86380 86390 1
522093 99522093 1001 86380 86390 1
522094 99522094 1001 86380 86390 1
522282 99522282 1001 86380 86390 1
521882 99521882 1001 86380 86390 1
522012 99522012 1001 86380 86390 1
521974 99521974 1001 86380 86390 1
522053 99522053 1001 86380 86390 1
521914 99521914 1001 86380 86390 1
521731 99521731 1001 86380 86390 1
521822 99521822 1001 86380 86390 1
521825 99521825 1001 86380 86390 1
521826 99521826 1001 86380 86390 1
522419 99522419 1001 86380 86390 1
522445 99522445 1001 86380 86390 1
523069 99523069 1001 86380 86390 1
522942 99522942 1001 86380 86390 1
522955 99522955 1001 86380 86390 1
522970 99522970 1001 86380 86390 1
523114 99523114 1001 86380 86390 1
522796 99522796 1001 86380 86390 1
522822 99522822 1001 86380 86390 1
522799 99522799 1001 86380 86390 1
522738 99522738 1001 86380 86390 1
522614 99522614 1001 86380 86390 1
522700 99522700 1001 86380 86390 1
522519 99522519 1001 86380 86390 1
523246 99523246 1001 86380 86390 1
523183 99523183 1001 86380 86390 1
523124 99523124 1001 86380 86390 1
523138 99523138 1001 86380 86390 1
523882 99523882 1001 86380 86390 1
523827 99523827 1001 86380 86390 1
523906 99523906 1001 86380 86390 1
523587 99523587 1001 86380 86390 1
523652 99523652 1001 86380 86390 1
523536 99523536 1001 86380 86390 1
523566 99523566 1001 86380 86390 1
523631 99523631 1001 86380 86390 1
523567 99523567 1001 86380 86390 1
523467 99523467 1001 86380 86390 1
524149 99524149 1001 86380 86390 1
524010 99524010 1001 86380 86390 1
523988 99523988 1001 86380 86390 1
524068 99524068 1001 86380 86390 1
524134 99524134 1001 86380 86390 1
524669 99524669 1001 86380 86390 1
524745 99524745 1001 86380 86390 1
524750 99524750 1001 86380 86390 1
524731 99524731 1001 86380 86390 1
524438 99524438 1001 86380 86390 1
524196 99524196 1001 86380 86390 1
524184 99524184 1001 86380 86390 1
524942 99524942 1001 86380 86390 1
525431 99525431 1001 86380 86390 1
525526 99525526 1001 86380 86390 1
525451 99525451 1001 86380 86390 1
525055 99525055 1001 86380 86390 1
525024 99525024 1001 86380 86390 1
525101 99525101 1001 86380 86390 1
525050 99525050 1001 86380 86390 1
525090 99525090 1001 86380 86390 1
525700 99525700 1001 86380 86390 1
525755 99525755 1001 86380 86390 1
525746 99525746 1001 86380 86390 1
526273 99526273 1001 86380 86390 1
526325 99526325 1001 86380 86390 1
526254 99526254 1001 86380 86390 1
526051 99526051 1001 86380 86390 1
526130 99526130 1001 86380 86390 1
526026 99526026 1001 86380 86390 1
526028 99526028 1001 86380 86390 1
526033 99526033 1001 86380 86390 1
526034 99526034 1001 86380 86390 1
525867 99525867 1001 86380 86390 1
525996 99525996 1001 86380 86390 1
525895 99525895 1001 86380 86390 1
525836 99525836 1001 86380 86390 1
525940 99525940 1001 86380 86390 1
525823 99525823 1001 86380 86390 1
525864 99525864 1001 86380 86390 1
525918 99525918 1001 86380 86390 1
527048 99527048 1001 86380 86390 1
527114 99527114 1001 86380 86390 1
526893 99526893 1001 86380 86390 1
526907 99526907 1001 86380 86390 1
527026 99527026 1001 86380 86390 1
526988 99526988 1001 86380 86390 1
526950 99526950 1001 86380 86390 1
527015 99527015 1001 86380 86390 1
527350 99527350 1001 86380 86390 1
527391 99527391 1001 86380 86390 1
527276 99527276 1001 86380 86390 1
527284 99527284 1001 86380 86390 1
528074 99528074 1001 86380 86390 1
527873 99527873 1001 86380 86390 1
527997 99527997 1001 86380 86390 1
527894 99527894 1001 86380 86390 1
527694 99527694 1001 86380 86390 1
527684 99527684 1001 86380 86390 1
527592 99527592 1001 86380 86390 1
527618 99527618 1001 86380 86390 1
527516 99527516 1001 86380 86390 1
528191 99528191 1001 86380 86390 1
528244 99528244 1001 86380 86390 1
528206 99528206 1001 86380 86390 1
528248 99528248 1001 86380 86390 1
528236 99528236 1001 86380 86390 1
528814 99528814 1001 86380 86390 1
528892 99528892 1001 86380 86390 1
528530 99528530 1001 86380 86390 1
528597 99528597 1001 86380 86390 1
528599 99528599 1001 86380 86390 1
528525 99528525 1001 86380 86390 1
528343 99528343 1001 86380 86390 1
528433 99528433 1001 86380 86390 1
528291 99528291 1001 86380 86390 1
529727 99529727 1001 86380 86390 1
529680 99529680 1001 86380 86390 1
529526 99529526 1001 86380 86390 1
529632 99529632 1001 86380 86390 1
529650 99529650 1001 86380 86390 1
529342 99529342 1001 86380 86390 1
529394 99529394 1001 86380 86390 1
529251 99529251 1001 86380 86390 1
529118 99529118 1001 86380 86390 1
530492 99530492 1001 86380 86390 1
530296 99530296 1001 86380 86390 1
530167 99530167 1001 86380 86390 1
530297 99530297 1001 86380 86390 1
530349 99530349 1001 86380 86390 1
530302 99530302 1001 86380 86390 1
530189 99530189 1001 86380 86390 1
529971 99529971 1001 86380 86390 1
530002 99530002 1001 86380 86390 1
531317 99531317 1001 86380 86390 1
531287 99531287 1001 86380 86390 1
531300 99531300 1001 86380 86390 1
531313 99531313 1001 86380 86390 1
531373 99531373 1001 86380 86390 1
531006 99531006 1001 86380 86390 1
531033 99531033 1001 86380 86390 1
531072 99531072 1001 86380 86390 1
530998 99530998 1001 86380 86390 1
531051 99531051 1001 86380 86390 1
530812 99530812 1001 86380 86390 1
531468 99531468 1001 86380 86390 1
531394 99531394 1001 86380 86390 1
532168 99532168 1001 86380 86390 1
532070 99532070 1001 86380 86390 1
532151 99532151 1001 86380 86390 1
531845 99531845 1001 86380 86390 1
531965 99531965 1001 86380 86390 1
531837 99531837 1001 86380 86390 1
531857 99531857 1001 86380 86390 1
531603 99531603 1001 86380 86390 1
531672 99531672 1001 86380 86390 1
531674 99531674 1001 86380 86390 1
532235 99532235 1001 86380 86390 1
532248 99532248 1001 86380 86390 1
532289 99532289 1001 86380 86390 1
532902 99532902 1001 86380 86390 1
533026 99533026 1001 86380 86390 1
532738 99532738 1001 86380 86390 1
532732 99532732 1001 86380 86390 1
532758 99532758 1001 86380 86390 1
532642 99532642 1001 86380 86390 1
532455 99532455 1001 86380 86390 1
532444 99532444 1001 86380 86390 1
532511 99532511 1001 86380 86390 1
532539 99532539 1001 86380 86390 1
533237 99533237 1001 86380 86390 1
533188 99533188 1001 86380 86390 1
533061 99533061 1001 86380 86390 1
533179 99533179 1001 86380 86390 1
533787 99533787 1001 86380 86390 1
533741 99533741 1001 86380 86390 1
533729 99533729 1001 86380 86390 1
533503 99533503 1001 86380 86390 1
533650 99533650 1001 86380 86390 1
533896 99533896 1001 86380 86390 1
533910 99533910 1001 86380 86390 1
533885 99533885 1001 86380 86390 1
533911 99533911 1001 86380 86390 1
533951 99533951 1001 86380 86390 1
534648 99534648 1001 86380 86390 1
534509 99534509 1001 86380 86390 1
534513 99534513 1001 86380 86390 1
534366 99534366 1001 86380 86390 1
534283 99534283 1001 86380 86390 1
534065 99534065 1001 86380 86390 1
534078 99534078 1001 86380 86390 1
534117 99534117 1001 86380 86390 1
534228 99534228 1001 86380 86390 1
534852 99534852 1001 86380 86390 1
534763 99534763 1001 86380 86390 1
534789 99534789 1001 86380 86390 1
534806 99534806 1001 86380 86390 1
534706 99534706 1001 86380 86390 1
535355 99535355 1001 86380 86390 1
535253 99535253 1001 86380 86390 1
535267 99535267 1001 86380 86390 1
535195 99535195 1001 86380 86390 1
535287 99535287 1001 86380 86390 1
535184 99535184 1001 86380 86390 1
535046 99535046 1001 86380 86390 1
534990 99534990 1001 86380 86390 1
534901 99534901 1001 86380 86390 1
535552 99535552 1001 86380 86390 1
535581 99535581 1001 86380 86390 1
536307 99536307 1001 86380 86390 1
536292 99536292 1001 86380 86390 1
536036 99536036 1001 86380 86390 1
536037 99536037 1001 86380 86390 1
535936 99535936 1001 86380 86390 1
535737 99535737 1001 86380 86390 1
535896 99535896 1001 86380 86390 1
536541 99536541 1001 86380 86390 1
536529 99536529 1001 86380 86390 1
536379 99536379 1001 86380 86390 1
536995 99536995 1001 86380 86390 1
537133 99537133 1001 86380 86390 1
537150 99537150 1001 86380 86390 1
537111 99537111 1001 86380 86390 1
536868 99536868 1001 86380 86390 1
536860 99536860 1001 86380 86390 1
536848 99536848 1001 86380 86390 1
536836 99536836 1001 86380 86390 1
536543 99536543 1001 86380 86390 1
536744 99536744 1001 86380 86390 1
536564 99536564 1001 86380 86390 1
537309 99537309 1001 86380 86390 1
537223 99537223 1001 86380 86390 1
537353 99537353 1001 86380 86390 1
537951 99537951 1001 86380 86390 1
537964 99537964 1001 86380 86390 1
537807 99537807 1001 86380 86390 1
537833 99537833 1001 86380 86390 1
537656 99537656 1001 86380 86390 1
537685 99537685 1001 86380 86390 1
537766 99537766 1001 86380 86390 1
537716 99537716 1001 86380 86390 1
537433 99537433 1001 86380 86390 1
537465 99537465 1001 86380 86390 1
537520 99537520 1001 86380 86390 1
537391 99537391 1001 86380 86390 1
537998 99537998 1001 86380 86390 1
538028 99538028 1001 86380 86390 1
537991 99537991 1001 86380 86390 1
538128 99538128 1001 86380 86390 1
538103 99538103 1001 86380 86390 1
538157 99538157 1001 86380 86390 1
538812 99538812 1001 86380 86390 1
538662 99538662 1001 86380 86390 1
538756 99538756 1001 86380 86390 1
538769 99538769 1001 86380 86390 1
538706 99538706 1001 86380 86390 1
538760 99538760 1001 86380 86390 1
538552 99538552 1001 86380 86390 1
538350 99538350 1001 86380 86390 1
538299 99538299 1001 86380 86390 1
538280 99538280 1001 86380 86390 1
538892 99538892 1001 86380 86390 1
538854 99538854 1001 86380 86390 1
538996 99538996 1001 86380 86390 1
538950 99538950 1001 86380 86390 1
538977 99538977 1001 86380 86390 1
539606 99539606 1001 86380 86390 1
539621 99539621 1001 86380 86390 1
539585 99539585 1001 86380 86390 1
539406 99539406 1001 86380 86390 1
539342 99539342 1001 86380 86390 1
539355 99539355 1001 86380 86390 1
539169 99539169 1001 86380 86390 1
539045 99539045 1001 86380 86390 1
539651 99539651 1001 86380 86390 1
539681 99539681 1001 86380 86390 1
539786 99539786 1001 86380 86390 1
540439 99540439 1001 86380 86390 1
540273 99540273 1001 86380 86390 1
540389 99540389 1001 86380 86390 1
540215 99540215 1001 86380 86390 1
540243 99540243 1001 86380 86390 1
539937 99539937 1001 86380 86390 1
540042 99540042 1001 86380 86390 1
540030 99540030 1001 86380 86390 1
539954 99539954 1001 86380 86390 1
540006 99540006 1001 86380 86390 1
539981 99539981 1001 86380 86390 1
539956 99539956 1001 86380 86390 1
539970 99539970 1001 86380 86390 1
540009 99540009 1001 86380 86390 1
539854 99539854 1001 86380 86390 1
541269 99541269 1001 86380 86390 1
541096 99541096 1001 86380 86390 1
541070 99541070 1001 86380 86390 1
541058 99541058 1001 86380 86390 1
540890 99540890 1001 86380 86390 1
540711 99540711 1001 86380 86390 1
540760 99540760 1001 86380 86390 1
541420 99541420 1001 86380 86390 1
541294 99541294 1001 86380 86390 1
541321 99541321 1001 86380 86390 1
541312 99541312 1001 86380 86390 1
541471 99541471 1001 86380 86390 1
541302 99541302 1001 86380 86390 1
541758 99541758 1001 86380 86390 1
541813 99541813 1001 86380 86390 1
541775 99541775 1001 86380 86390 1
541726 99541726 1001 86380 86390 1
541728 99541728 1001 86380 86390 1
541846 99541846 1001 86380 86390 1
541716 99541716 1001 86380 86390 1
541680 99541680 1001 86380 86390 1
542263 99542263 1001 86380 86390 1
542165 99542165 1001 86380 86390 1
542780 99542780 1001 86380 86390 1
542915 99542915 1001 86380 86390 1
542926 99542926 1001 86380 86390 1
542798 99542798 1001 86380 86390 1
542714 99542714 1001 86380 86390 1
542551 99542551 1001 86380 86390 1
542643 99542643 1001 86380 86390 1
542606 99542606 1001 86380 86390 1
542568 99542568 1001 86380 86390 1
542620 99542620 1001 86380 86390 1
542621 99542621 1001 86380 86390 1
542673 99542673 1001 86380 86390 1
543763 99543763 1001 86380 86390 1
543425 99543425 1001 86380 86390 1
543439 99543439 1001 86380 86390 1
543394 99543394 1001 86380 86390 1
543487 99543487 1001 86380 86390 1
543337 99543337 1001 86380 86390 1
543169 99543169 1001 86380 86390 1
543200 99543200 1001 86380 86390 1
543835 99543835 1001 86380 86390 1
544482 99544482 1001 86380 86390 1
544596 99544596 1001 86380 86390 1
544424 99544424 1001 86380 86390 1
544264 99544264 1001 86380 86390 1
544317 99544317 1001 86380 86390 1
544374 99544374 1001 86380 86390 1
544259 99544259 1001 86380 86390 1
544207 99544207 1001 86380 86390 1
544177 99544177 1001 86380 86390 1
544063 99544063 1001 86380 86390 1
544142 99544142 1001 86380 86390 1
544699 99544699 1001 86380 86390 1
520511 1028 1002 34107 34989 1
520539 812 1002 39661 47781 1
528952 958 1002 41300 51764 1
400001 99400001 1001 86380 86390 1
400026 99400026 1001 86380 86390 1
400254 99400254 1001 86380 86390 1
400695 99400695 1001 86380 86390 1
400727 99400727 1001 86380 86390 1
400722 99400722 1001 86380 86390 1
401075 99401075 1001 86380 86390 1
401414 99401414 1001 86380 86390 1
401506 99401506 1001 86380 86390 1
401657 99401657 1001 86380 86390 1
401753 99401753 1001 86380 86390 1
401763 99401763 1001 86380 86390 1
401749 99401749 1001 86380 86390 1
402015 99402015 1001 86380 86390 1
402255 99402255 1001 86380 86390 1
402299 99402299 1001 86380 86390 1
402531 99402531 1001 86380 86390 1
402641 99402641 1001 86380 86390 1
402733 99402733 1001 86380 86390 1
403528 99403528 1001 86380 86390 1
403545 99403545 1001 86380 86390 1
403600 99403600 1001 86380 86390 1
403543 99403543 1001 86380 86390 1
403703 99403703 1001 86380 86390 1
403645 99403645 1001 86380 86390 1
403841 99403841 1001 86380 86390 1
404028 99404028 1001 86380 86390 1
404048 99404048 1001 86380 86390 1
404204 99404204 1001 86380 86390 1
404330 99404330 1001 86380 86390 1
404527 99404527 1001 86380 86390 1
404582 99404582 1001 86380 86390 1
404649 99404649 1001 86380 86390 1
404588 99404588 1001 86380 86390 1
404739 99404739 1001 86380 86390 1
405125 99405125 1001 86380 86390 1
405188 99405188 1001 86380 86390 1
405176 99405176 1001 86380 86390 1
405344 99405344 1001 86380 86390 1
405776 99405776 1001 86380 86390 1
405852 99405852 1001 86380 86390 1
405893 99405893 1001 86380 86390 1
405897 99405897 1001 86380 86390 1
405958 99405958 1001 86380 86390 1
406039 99406039 1001 86380 86390 1
406172 99406172 1001 86380 86390 1
406316 99406316 1001 86380 86390 1
406400 99406400 1001 86380 86390 1
406722 99406722 1001 86380 86390 1
406816 99406816 1001 86380 86390 1
406861 99406861 1001 86380 86390 1
407130 99407130 1001 86380 86390 1
407157 99407157 1001 86380 86390 1
407354 99407354 1001 86380 86390 1
407270 99407270 1001 86380 86390 1
407406 99407406 1001 86380 86390 1
407493 99407493 1001 86380 86390 1
407558 99407558 1001 86380 86390 1
407501 99407501 1001 86380 86390 1
407670 99407670 1001 86380 86390 1
407865 99407865 1001 86380 86390 1
407854 99407854 1001 86380 86390 1
408010 99408010 1001 86380 86390 1
408243 99408243 1001 86380 86390 1
408457 99408457 1001 86380 86390 1
408551 99408551 1001 86380 86390 1
408532 99408532 1001 86380 86390 1
408681 99408681 1001 86380 86390 1
408908 99408908 1001 86380 86390 1
408985 99408985 1001 86380 86390 1
409004 99409004 1001 86380 86390 1
409071 99409071 1001 86380 86390 1
409158 99409158 1001 86380 86390 1
409202 99409202 1001 86380 86390 1
409365 99409365 1001 86380 86390 1
409615 99409615 1001 86380 86390 1
409753 99409753 1001 86380 86390 1
409966 99409966 1001 86380 86390 1
410602 99410602 1001 86380 86390 1
410650 99410650 1001 86380 86390 1
410783 99410783 1001 86380 86390 1
410983 99410983 1001 86380 86390 1
411074 99411074 1001 86380 86390 1
411023 99411023 1001 86380 86390 1
411334 99411334 1001 86380 86390 1
411691 99411691 1001 86380 86390 1
411971 99411971 1001 86380 86390 1
412022 99412022 1001 86380 86390 1
411861 99411861 1001 86380 86390 1
412095 99412095 1001 86380 86390 1
412234 99412234 1001 86380 86390 1
412236 99412236 1001 86380 86390 1
413610 99413610 1001 86380 86390 1
413327 99413327 1001 86380 86390 1
413166 99413166 1001 86380 86390 1
413274 99413274 1001 86380 86390 1
413227 99413227 1001 86380 86390 1
413098 99413098 1001 86380 86390 1
413236 99413236 1001 86380 86390 1
413030 99413030 1001 86380 86390 1
412489 99412489 1001 86380 86390 1
412600 99412600 1001 86380 86390 1
412657 99412657 1001 86380 86390 1
412522 99412522 1001 86380 86390 1
413781 99413781 1001 86380 86390 1
413758 99413758 1001 86380 86390 1
413873 99413873 1001 86380 86390 1
415116 99415116 1001 86380 86390 1
415033 99415033 1001 86380 86390 1
415238 99415238 1001 86380 86390 1
415072 99415072 1001 86380 86390 1
414897 99414897 1001 86380 86390 1
414826 99414826 1001 86380 86390 1
414880 99414880 1001 86380 86390 1
414601 99414601 1001 86380 86390 1
414586 99414586 1001 86380 86390 1
414394 99414394 1001 86380 86390 1
414352 99414352 1001 86380 86390 1
415699 99415699 1001 86380 86390 1
415651 99415651 1001 86380 86390 1
415519 99415519 1001 86380 86390 1
416909 99416909 1001 86380 86390 1
416805 99416805 1001 86380 86390 1
416979 99416979 1001 86380 86390 1
416411 99416411 1001 86380 86390 1
416447 99416447 1001 86380 86390 1
416356 99416356 1001 86380 86390 1
416268 99416268 1001 86380 86390 1
416074 99416074 1001 86380 86390 1
417059 99417059 1001 86380 86390 1
417112 99417112 1001 86380 86390 1
417444 99417444 1001 86380 86390 1
417608 99417608 1001 86380 86390 1
417454 99417454 1001 86380 86390 1
417428 99417428 1001 86380 86390 1
418715 99418715 1001 86380 86390 1
418625 99418625 1001 86380 86390 1
418102 99418102 1001 86380 86390 1
418248 99418248 1001 86380 86390 1
418037 99418037 1001 86380 86390 1
418059 99418059 1001 86380 86390 1
418378 99418378 1001 86380 86390 1
417780 99417780 1001 86380 86390 1
417902 99417902 1001 86380 86390 1
419158 99419158 1001 86380 86390 1
418822 99418822 1001 86380 86390 1
418957 99418957 1001 86380 86390 1
420382 99420382 1001 86380 86390 1
420411 99420411 1001 86380 86390 1
419663 99419663 1001 86380 86390 1
419806 99419806 1001 86380 86390 1
419968 99419968 1001 86380 86390 1
419751 99419751 1001 86380 86390 1
419888 99419888 1001 86380 86390 1
419513 99419513 1001 86380 86390 1
419430 99419430 1001 86380 86390 1
419312 99419312 1001 86380 86390 1
420674 99420674 1001 86380 86390 1
420448 99420448 1001 86380 86390 1
421838 99421838 1001 86380 86390 1
422042 99422042 1001 86380 86390 1
421928 99421928 1001 86380 86390 1
422097 99422097 1001 86380 86390 1
421322 99421322 1001 86380 86390 1
420990 99420990 1001 86380 86390 1
421215 99421215 1001 86380 86390 1
421217 99421217 1001 86380 86390 1
421246 99421246 1001 86380 86390 1
421163 99421163 1001 86380 86390 1
420883 99420883 1001 86380 86390 1
422308 99422308 1001 86380 86390 1
422369 99422369 1001 86380 86390 1
423452 99423452 1001 86380 86390 1
423471 99423471 1001 86380 86390 1
423618 99423618 1001 86380 86390 1
423123 99423123 1001 86380 86390 1
423128 99423128 1001 86380 86390 1
422885 99422885 1001 86380 86390 1
422917 99422917 1001 86380 86390 1
422929 99422929 1001 86380 86390 1
422643 99422643 1001 86380 86390 1
422930 99422930 1001 86380 86390 1
422671 99422671 1001 86380 86390 1
422691 99422691 1001 86380 86390 1
422818 99422818 1001 86380 86390 1
423307 99423307 1001 86380 86390 1
423978 99423978 1001 86380 86390 1
423838 99423838 1001 86380 86390 1
423764 99423764 1001 86380 86390 1
425324 99425324 1001 86380 86390 1
425319 99425319 1001 86380 86390 1
424782 99424782 1001 86380 86390 1
424762 99424762 1001 86380 86390 1
424598 99424598 1001 86380 86390 1
424657 99424657 1001 86380 86390 1
424278 99424278 1001 86380 86390 1
424406 99424406 1001 86380 86390 1
424557 99424557 1001 86380 86390 1
425604 99425604 1001 86380 86390 1
425559 99425559 1001 86380 86390 1
427003 99427003 1001 86380 86390 1
426876 99426876 1001 86380 86390 1
426740 99426740 1001 86380 86390 1
427089 99427089 1001 86380 86390 1
426451 99426451 1001 86380 86390 1
426280 99426280 1001 86380 86390 1
426070 99426070 1001 86380 86390 1
425993 99425993 1001 86380 86390 1
426004 99426004 1001 86380 86390 1
427433 99427433 1001 86380 86390 1
427236 99427236 1001 86380 86390 1
427374 99427374 1001 86380 86390 1
427231 99427231 1001 86380 86390 1
428509 99428509 1001 86380 86390 1
428465 99428465 1001 86380 86390 1
428317 99428317 1001 86380 86390 1
428044 99428044 1001 86380 86390 1
427925 99427925 1001 86380 86390 1
427953 99427953 1001 86380 86390 1
428266 99428266 1001 86380 86390 1
427968 99427968 1001 86380 86390 1
427801 99427801 1001 86380 86390 1
428927 99428927 1001 86380 86390 1
430020 99430020 1001 86380 86390 1
429707 99429707 1001 86380 86390 1
429957 99429957 1001 86380 86390 1
429645 99429645 1001 86380 86390 1
429823 99429823 1001 86380 86390 1
429770 99429770 1001 86380 86390 1
429849 99429849 1001 86380 86390 1
429895 99429895 1001 86380 86390 1
429798 99429798 1001 86380 86390 1
429320 99429320 1001 86380 86390 1
429434 99429434 1001 86380 86390 1
429527 99429527 1001 86380 86390 1
429460 99429460 1001 86380 86390 1
430797 99430797 1001 86380 86390 1
430721 99430721 1001 86380 86390 1
430546 99430546 1001 86380 86390 1
431910 99431910 1001 86380 86390 1
431862 99431862 1001 86380 86390 1
431889 99431889 1001 86380 86390 1
432039 99432039 1001 86380 86390 1
431788 99431788 1001 86380 86390 1
431282 99431282 1001 86380 86390 1
431528 99431528 1001 86380 86390 1
431560 99431560 1001 86380 86390 1
431316 99431316 1001 86380 86390 1
431361 99431361 1001 86380 86390 1
431466 99431466 1001 86380 86390 1
431469 99431469 1001 86380 86390 1
431450 99431450 1001 86380 86390 1
431617 99431617 1001 86380 86390 1
430869 99430869 1001 86380 86390 1
430833 99430833 1001 86380 86390 1
431238 99431238 1001 86380 86390 1
432379 99432379 1001 86380 86390 1
432409 99432409 1001 86380 86390 1
432095 99432095 1001 86380 86390 1
432279 99432279 1001 86380 86390 1
432449 99432449 1001 86380 86390 1
433627 99433627 1001 86380 86390 1
433574 99433574 1001 86380 86390 1
433545 99433545 1001 86380 86390 1
433649 99433649 1001 86380 86390 1
433484 99433484 1001 86380 86390 1
432709 99432709 1001 86380 86390 1
434038 99434038 1001 86380 86390 1
433900 99433900 1001 86380 86390 1
433953 99433953 1001 86380 86390 1
435172 99435172 1001 86380 86390 1
435071 99435071 1001 86380 86390 1
435360 99435360 1001 86380 86390 1
435314 99435314 1001 86380 86390 1
434704 99434704 1001 86380 86390 1
434898 99434898 1001 86380 86390 1
434924 99434924 1001 86380 86390 1
434794 99434794 1001 86380 86390 1
434989 99434989 1001 86380 86390 1
434867 99434867 1001 86380 86390 1
434172 99434172 1001 86380 86390 1
434414 99434414 1001 86380 86390 1
434333 99434333 1001 86380 86390 1
434419 99434419 1001 86380 86390 1
435522 99435522 1001 86380 86390 1
435756 99435756 1001 86380 86390 1
437047 99437047 1001 86380 86390 1
437138 99437138 1001 86380 86390 1
437146 99437146 1001 86380 86390 1
436386 99436386 1001 86380 86390 1
436397 99436397 1001 86380 86390 1
436559 99436559 1001 86380 86390 1
436680 99436680 1001 86380 86390 1
436324 99436324 1001 86380 86390 1
436003 99436003 1001 86380 86390 1
436189 99436189 1001 86380 86390 1
300067 99300067 1001 86380 86390 1
300602 99300602 1001 86380 86390 1
300676 99300676 1001 86380 86390 1
300453 99300453 1001 86380 86390 1
300405 99300405 1001 86380 86390 1
300227 99300227 1001 86380 86390 1
300268 99300268 1001 86380 86390 1
300145 99300145 1001 86380 86390 1
300858 99300858 1001 86380 86390 1
300871 99300871 1001 86380 86390 1
300798 99300798 1001 86380 86390 1
301416 99301416 1001 86380 86390 1
301496 99301496 1001 86380 86390 1
301473 99301473 1001 86380 86390 1
301272 99301272 1001 86380 86390 1
301183 99301183 1001 86380 86390 1
301262 99301262 1001 86380 86390 1
301148 99301148 1001 86380 86390 1
301094 99301094 1001 86380 86390 1
301123 99301123 1001 86380 86390 1
301021 99301021 1001 86380 86390 1
301618 99301618 1001 86380 86390 1
301657 99301657 1001 86380 86390 1
301647 99301647 1001 86380 86390 1
301574 99301574 1001 86380 86390 1
301603 99301603 1001 86380 86390 1
302235 99302235 1001 86380 86390 1
302007 99302007 1001 86380 86390 1
302150 99302150 1001 86380 86390 1
302165 99302165 1001 86380 86390 1
302024 99302024 1001 86380 86390 1
302090 99302090 1001 86380 86390 1
302040 99302040 1001 86380 86390 1
301958 99301958 1001 86380 86390 1
301885 99301885 1001 86380 86390 1
302409 99302409 1001 86380 86390 1
302479 99302479 1001 86380 86390 1
302492 99302492 1001 86380 86390 1
303032 99303032 1001 86380 86390 1
303071 99303071 1001 86380 86390 1
303059 99303059 1001 86380 86390 1
303201 99303201 1001 86380 86390 1
302935 99302935 1001 86380 86390 1
302670 99302670 1001 86380 86390 1
303283 99303283 1001 86380 86390 1
303267 99303267 1001 86380 86390 1
303848 99303848 1001 86380 86390 1
303889 99303889 1001 86380 86390 1
303672 99303672 1001 86380 86390 1
303625 99303625 1001 86380 86390 1
303652 99303652 1001 86380 86390 1
303745 99303745 1001 86380 86390 1
303457 99303457 1001 86380 86390 1
303548 99303548 1001 86380 86390 1
303613 99303613 1001 86380 86390 1
303449 99303449 1001 86380 86390 1
304072 99304072 1001 86380 86390 1
304218 99304218 1001 86380 86390 1
304130 99304130 1001 86380 86390 1
304132 99304132 1001 86380 86390 1
304789 99304789 1001 86380 86390 1
304673 99304673 1001 86380 86390 1
304793 99304793 1001 86380 86390 1
304690 99304690 1001 86380 86390 1
304552 99304552 1001 86380 86390 1
304645 99304645 1001 86380 86390 1
304530 99304530 1001 86380 86390 1
304344 99304344 1001 86380 86390 1
304308 99304308 1001 86380 86390 1
304296 99304296 1001 86380 86390 1
304349 99304349 1001 86380 86390 1
304286 99304286 1001 86380 86390 1
304263 99304263 1001 86380 86390 1
304896 99304896 1001 86380 86390 1
304938 99304938 1001 86380 86390 1
305536 99305536 1001 86380 86390 1
305613 99305613 1001 86380 86390 1
305491 99305491 1001 86380 86390 1
305608 99305608 1001 86380 86390 1
305418 99305418 1001 86380 86390 1
305431 99305431 1001 86380 86390 1
305330 99305330 1001 86380 86390 1
305356 99305356 1001 86380 86390 1
305475 99305475 1001 86380 86390 1
305333 99305333 1001 86380 86390 1
305184 99305184 1001 86380 86390 1
500112 99500112 1001 86380 86390 1
500629 99500629 1001 86380 86390 1
500682 99500682 1001 86380 86390 1
500478 99500478 1001 86380 86390 1
500544 99500544 1001 86380 86390 1
500559 99500559 1001 86380 86390 1
500483 99500483 1001 86380 86390 1
500496 99500496 1001 86380 86390 1
500539 99500539 1001 86380 86390 1
500400 99500400 1001 86380 86390 1
500953 99500953 1001 86380 86390 1
501011 99501011 1001 86380 86390 1
500831 99500831 1001 86380 86390 1
501517 99501517 1001 86380 86390 1
501483 99501483 1001 86380 86390 1
501635 99501635 1001 86380 86390 1
501562 99501562 1001 86380 86390 1
501317 99501317 1001 86380 86390 1
501229 99501229 1001 86380 86390 1
501061 99501061 1001 86380 86390 1
501193 99501193 1001 86380 86390 1
501196 99501196 1001 86380 86390 1
501782 99501782 1001 86380 86390 1
501737 99501737 1001 86380 86390 1
502354 99502354 1001 86380 86390 1
502456 99502456 1001 86380 86390 1
502399 99502399 1001 86380 86390 1
502412 99502412 1001 86380 86390 1
502105 99502105 1001 86380 86390 1
502249 99502249 1001 86380 86390 1
502134 99502134 1001 86380 86390 1
502204 99502204 1001 86380 86390 1
502052 99502052 1001 86380 86390 1
501886 99501886 1001 86380 86390 1
501925 99501925 1001 86380 86390 1
502007 99502007 1001 86380 86390 1
501945 99501945 1001 86380 86390 1
501958 99501958 1001 86380 86390 1
502482 99502482 1001 86380 86390 1
503141 99503141 1001 86380 86390 1
503237 99503237 1001 86380 86390 1
503174 99503174 1001 86380 86390 1
502945 99502945 1001 86380 86390 1
502951 99502951 1001 86380 86390 1
502977 99502977 1001 86380 86390 1
502687 99502687 1001 86380 86390 1
502820 99502820 1001 86380 86390 1
503354 99503354 1001 86380 86390 1
503953 99503953 1001 86380 86390 1
504045 99504045 1001 86380 86390 1
503836 99503836 1001 86380 86390 1
503803 99503803 1001 86380 86390 1
503816 99503816 1001 86380 86390 1
503820 99503820 1001 86380 86390 1
503500 99503500 1001 86380 86390 1
503507 99503507 1001 86380 86390 1
503521 99503521 1001 86380 86390 1
504311 99504311 1001 86380 86390 1
504187 99504187 1001 86380 86390 1
504780 99504780 1001 86380 86390 1
504657 99504657 1001 86380 86390 1
504491 99504491 1001 86380 86390 1
504493 99504493 1001 86380 86390 1
504352 99504352 1001 86380 86390 1
504980 99504980 1001 86380 86390 1
504956 99504956 1001 86380 86390 1
504977 99504977 1001 86380 86390 1
505704 99505704 1001 86380 86390 1
505628 99505628 1001 86380 86390 1
505214 99505214 1001 86380 86390 1
505254 99505254 1001 86380 86390 1
505169 99505169 1001 86380 86390 1
505225 99505225 1001 86380 86390 1
505947 99505947 1001 86380 86390 1
506550 99506550 1001 86380 86390 1
506473 99506473 1001 86380 86390 1
506499 99506499 1001 86380 86390 1
506528 99506528 1001 86380 86390 1
506367 99506367 1001 86380 86390 1
506303 99506303 1001 86380 86390 1
506229 99506229 1001 86380 86390 1
506350 99506350 1001 86380 86390 1
506377 99506377 1001 86380 86390 1
506105 99506105 1001 86380 86390 1
506138 99506138 1001 86380 86390 1
506101 99506101 1001 86380 86390 1
506153 99506153 1001 86380 86390 1
506089 99506089 1001 86380 86390 1
506775 99506775 1001 86380 86390 1
506776 99506776 1001 86380 86390 1
506638 99506638 1001 86380 86390 1
506793 99506793 1001 86380 86390 1
506601 99506601 1001 86380 86390 1
507393 99507393 1001 86380 86390 1
507287 99507287 1001 86380 86390 1
507224 99507224 1001 86380 86390 1
507022 99507022 1001 86380 86390 1
507117 99507117 1001 86380 86390 1
507134 99507134 1001 86380 86390 1
507059 99507059 1001 86380 86390 1
507033 99507033 1001 86380 86390 1
507163 99507163 1001 86380 86390 1
506957 99506957 1001 86380 86390 1
506912 99506912 1001 86380 86390 1
507532 99507532 1001 86380 86390 1
507442 99507442 1001 86380 86390 1
508173 99508173 1001 86380 86390 1
508136 99508136 1001 86380 86390 1
508125 99508125 1001 86380 86390 1
508105 99508105 1001 86380 86390 1
507984 99507984 1001 86380 86390 1
507770 99507770 1001 86380 86390 1
507749 99507749 1001 86380 86390 1
508289 99508289 1001 86380 86390 1
509039 99509039 1001 86380 86390 1
509040 99509040 1001 86380 86390 1
508885 99508885 1001 86380 86390 1
508689 99508689 1001 86380 86390 1
508849 99508849 1001 86380 86390 1
508840 99508840 1001 86380 86390 1
508711 99508711 1001 86380 86390 1
508611 99508611 1001 86380 86390 1
508586 99508586 1001 86380 86390 1
508539 99508539 1001 86380 86390 1
508501 99508501 1001 86380 86390 1
508530 99508530 1001 86380 86390 1
509216 99509216 1001 86380 86390 1
509179 99509179 1001 86380 86390 1
509260 99509260 1001 86380 86390 1
509710 99509710 1001 86380 86390 1
509870 99509870 1001 86380 86390 1
509666 99509666 1001 86380 86390 1
509283 99509283 1001 86380 86390 1
509426 99509426 1001 86380 86390 1
509350 99509350 1001 86380 86390 1
509468 99509468 1001 86380 86390 1
509976 99509976 1001 86380 86390 1
510082 99510082 1001 86380 86390 1
510384 99510384 1001 86380 86390 1
510261 99510261 1001 86380 86390 1
510236 99510236 1001 86380 86390 1
510133 99510133 1001 86380 86390 1
510282 99510282 1001 86380 86390 1
510763 99510763 1001 86380 86390 1
510819 99510819 1001 86380 86390 1
510872 99510872 1001 86380 86390 1
510821 99510821 1001 86380 86390 1
510914 99510914 1001 86380 86390 1
510749 99510749 1001 86380 86390 1
511437 99511437 1001 86380 86390 1
511457 99511457 1001 86380 86390 1
511371 99511371 1001 86380 86390 1
511257 99511257 1001 86380 86390 1
511039 99511039 1001 86380 86390 1
510965 99510965 1001 86380 86390 1
510953 99510953 1001 86380 86390 1
511751 99511751 1001 86380 86390 1
511572 99511572 1001 86380 86390 1
511612 99511612 1001 86380 86390 1
511601 99511601 1001 86380 86390 1
512179 99512179 1001 86380 86390 1
512233 99512233 1001 86380 86390 1
512115 99512115 1001 86380 86390 1
512167 99512167 1001 86380 86390 1
511986 99511986 1001 86380 86390 1
511987 99511987 1001 86380 86390 1
511797 99511797 1001 86380 86390 1
511904 99511904 1001 86380 86390 1
512430 99512430 1001 86380 86390 1
513173 99513173 1001 86380 86390 1
513094 99513094 1001 86380 86390 1
513136 99513136 1001 86380 86390 1
512887 99512887 1001 86380 86390 1
512863 99512863 1001 86380 86390 1
512782 99512782 1001 86380 86390 1
512791 99512791 1001 86380 86390 1
513234 99513234 1001 86380 86390 1
513249 99513249 1001 86380 86390 1
513252 99513252 1001 86380 86390 1
513995 99513995 1001 86380 86390 1
513845 99513845 1001 86380 86390 1
513925 99513925 1001 86380 86390 1
513644 99513644 1001 86380 86390 1
513665 99513665 1001 86380 86390 1
513706 99513706 1001 86380 86390 1
513459 99513459 1001 86380 86390 1
513588 99513588 1001 86380 86390 1
514228 99514228 1001 86380 86390 1
514824 99514824 1001 86380 86390 1
514734 99514734 1001 86380 86390 1
514841 99514841 1001 86380 86390 1
514713 99514713 1001 86380 86390 1
514509 99514509 1001 86380 86390 1
514473 99514473 1001 86380 86390 1
514565 99514565 1001 86380 86390 1
514478 99514478 1001 86380 86390 1
514249 99514249 1001 86380 86390 1
514268 99514268 1001 86380 86390 1
514242 99514242 1001 86380 86390 1
514868 99514868 1001 86380 86390 1
514922 99514922 1001 86380 86390 1
514962 99514962 1001 86380 86390 1
515014 99515014 1001 86380 86390 1
514963 99514963 1001 86380 86390 1
515009 99515009 1001 86380 86390 1
515035 99515035 1001 86380 86390 1
515628 99515628 1001 86380 86390 1
515577 99515577 1001 86380 86390 1
515670 99515670 1001 86380 86390 1
515514 99515514 1001 86380 86390 1
515454 99515454 1001 86380 86390 1
515455 99515455 1001 86380 86390 1
515431 99515431 1001 86380 86390 1
515184 99515184 1001 86380 86390 1
515225 99515225 1001 86380 86390 1
515863 99515863 1001 86380 86390 1
515697 99515697 1001 86380 86390 1
516477 99516477 1001 86380 86390 1
516396 99516396 1001 86380 86390 1
516465 99516465 1001 86380 86390 1
516341 99516341 1001 86380 86390 1
516198 99516198 1001 86380 86390 1
516046 99516046 1001 86380 86390 1
515958 99515958 1001 86380 86390 1
516075 99516075 1001 86380 86390 1
516050 99516050 1001 86380 86390 1
516029 99516029 1001 86380 86390 1
516017 99516017 1001 86380 86390 1
516698 99516698 1001 86380 86390 1
517190 99517190 1001 86380 86390 1
517269 99517269 1001 86380 86390 1
517061 99517061 1001 86380 86390 1
517090 99517090 1001 86380 86390 1
517026 99517026 1001 86380 86390 1
516716 99516716 1001 86380 86390 1
516726 99516726 1001 86380 86390 1
516869 99516869 1001 86380 86390 1
518006 99518006 1001 86380 86390 1
517930 99517930 1001 86380 86390 1
517947 99517947 1001 86380 86390 1
517951 99517951 1001 86380 86390 1
517636 99517636 1001 86380 86390 1
518333 99518333 1001 86380 86390 1
518236 99518236 1001 86380 86390 1
518846 99518846 1001 86380 86390 1
518849 99518849 1001 86380 86390 1
518864 99518864 1001 86380 86390 1
518878 99518878 1001 86380 86390 1
518943 99518943 1001 86380 86390 1
518931 99518931 1001 86380 86390 1
518621 99518621 1001 86380 86390 1
518582 99518582 1001 86380 86390 1
518648 99518648 1001 86380 86390 1
518702 99518702 1001 86380 86390 1
518625 99518625 1001 86380 86390 1
518415 99518415 1001 86380 86390 1
518534 99518534 1001 86380 86390 1
518483 99518483 1001 86380 86390 1
518379 99518379 1001 86380 86390 1
519105 99519105 1001 86380 86390 1
519187 99519187 1001 86380 86390 1
519648 99519648 1001 86380 86390 1
519700 99519700 1001 86380 86390 1
519706 99519706 1001 86380 86390 1
519681 99519681 1001 86380 86390 1
519545 99519545 1001 86380 86390 1
519404 99519404 1001 86380 86390 1
519423 99519423 1001 86380 86390 1
519258 99519258 1001 86380 86390 1
519271 99519271 1001 86380 86390 1
519202 99519202 1001 86380 86390 1
519929 99519929 1001 86380 86390 1
519839 99519839 1001 86380 86390 1
519930 99519930 1001 86380 86390 1
519958 99519958 1001 86380 86390 1
519910 99519910 1001 86380 86390 1
520538 99520538 1001 86380 86390 1
520240 99520240 1001 86380 86390 1
520249 99520249 1001 86380 86390 1
520034 99520034 1001 86380 86390 1
520091 99520091 1001 86380 86390 1
520104 99520104 1001 86380 86390 1
520067 99520067 1001 86380 86390 1
521378 99521378 1001 86380 86390 1
521434 99521434 1001 86380 86390 1
521419 99521419 1001 86380 86390 1
521408 99521408 1001 86380 86390 1
521283 99521283 1001 86380 86390 1
521144 99521144 1001 86380 86390 1
521103 99521103 1001 86380 86390 1
521155 99521155 1001 86380 86390 1
521027 99521027 1001 86380 86390 1
520898 99520898 1001 86380 86390 1
520854 99520854 1001 86380 86390 1
521476 99521476 1001 86380 86390 1
521599 99521599 1001 86380 86390 1
521651 99521651 1001 86380 86390 1
521562 99521562 1001 86380 86390 1
521666 99521666 1001 86380 86390 1
521577 99521577 1001 86380 86390 1
521629 99521629 1001 86380 86390 1
522223 99522223 1001 86380 86390 1
521996 99521996 1001 86380 86390 1
521949 99521949 1001 86380 86390 1
521899 99521899 1001 86380 86390 1
521869 99521869 1001 86380 86390 1
521838 99521838 1001 86380 86390 1
522330 99522330 1001 86380 86390 1
522312 99522312 1001 86380 86390 1
522300 99522300 1001 86380 86390 1
522952 99522952 1001 86380 86390 1
523044 99523044 1001 86380 86390 1
523070 99523070 1001 86380 86390 1
523009 99523009 1001 86380 86390 1
523037 99523037 1001 86380 86390 1
522960 99522960 1001 86380 86390 1
523027 99523027 1001 86380 86390 1
523041 99523041 1001 86380 86390 1
522876 99522876 1001 86380 86390 1
522760 99522760 1001 86380 86390 1
522852 99522852 1001 86380 86390 1
522895 99522895 1001 86380 86390 1
522696 99522696 1001 86380 86390 1
522645 99522645 1001 86380 86390 1
522633 99522633 1001 86380 86390 1
522573 99522573 1001 86380 86390 1
523185 99523185 1001 86380 86390 1
523269 99523269 1001 86380 86390 1
523868 99523868 1001 86380 86390 1
523807 99523807 1001 86380 86390 1
523757 99523757 1001 86380 86390 1
523798 99523798 1001 86380 86390 1
523890 99523890 1001 86380 86390 1
523788 99523788 1001 86380 86390 1
523636 99523636 1001 86380 86390 1
523677 99523677 1001 86380 86390 1
523681 99523681 1001 86380 86390 1
523645 99523645 1001 86380 86390 1
523506 99523506 1001 86380 86390 1
523511 99523511 1001 86380 86390 1
523421 99523421 1001 86380 86390 1
523422 99523422 1001 86380 86390 1
523486 99523486 1001 86380 86390 1
523475 99523475 1001 86380 86390 1
523398 99523398 1001 86380 86390 1
524693 99524693 1001 86380 86390 1
524708 99524708 1001 86380 86390 1
524632 99524632 1001 86380 86390 1
524723 99524723 1001 86380 86390 1
524744 99524744 1001 86380 86390 1
524712 99524712 1001 86380 86390 1
524713 99524713 1001 86380 86390 1
524664 99524664 1001 86380 86390 1
524518 99524518 1001 86380 86390 1
524377 99524377 1001 86380 86390 1
524548 99524548 1001 86380 86390 1
524433 99524433 1001 86380 86390 1
524254 99524254 1001 86380 86390 1
524269 99524269 1001 86380 86390 1
524170 99524170 1001 86380 86390 1
524901 99524901 1001 86380 86390 1
524914 99524914 1001 86380 86390 1
524916 99524916 1001 86380 86390 1
524917 99524917 1001 86380 86390 1
524960 99524960 1001 86380 86390 1
525448 99525448 1001 86380 86390 1
525513 99525513 1001 86380 86390 1
525291 99525291 1001 86380 86390 1
525094 99525094 1001 86380 86390 1
525650 99525650 1001 86380 86390 1
525792 99525792 1001 86380 86390 1
525691 99525691 1001 86380 86390 1
526374 99526374 1001 86380 86390 1
526299 99526299 1001 86380 86390 1
526312 99526312 1001 86380 86390 1
526399 99526399 1001 86380 86390 1
526405 99526405 1001 86380 86390 1
526343 99526343 1001 86380 86390 1
526049 99526049 1001 86380 86390 1
526102 99526102 1001 86380 86390 1
526090 99526090 1001 86380 86390 1
526091 99526091 1001 86380 86390 1
526042 99526042 1001 86380 86390 1
526068 99526068 1001 86380 86390 1
526071 99526071 1001 86380 86390 1
526084 99526084 1001 86380 86390 1
526176 99526176 1001 86380 86390 1
526191 99526191 1001 86380 86390 1
525832 99525832 1001 86380 86390 1
525925 99525925 1001 86380 86390 1
526541 99526541 1001 86380 86390 1
526593 99526593 1001 86380 86390 1
526556 99526556 1001 86380 86390 1
526468 99526468 1001 86380 86390 1
526864 99526864 1001 86380 86390 1
526866 99526866 1001 86380 86390 1
526874 99526874 1001 86380 86390 1
526707 99526707 1001 86380 86390 1
526747 99526747 1001 86380 86390 1
526710 99526710 1001 86380 86390 1
526788 99526788 1001 86380 86390 1
526645 99526645 1001 86380 86390 1
527318 99527318 1001 86380 86390 1
528048 99528048 1001 86380 86390 1
528051 99528051 1001 86380 86390 1
527792 99527792 1001 86380 86390 1
527793 99527793 1001 86380 86390 1
527782 99527782 1001 86380 86390 1
527798 99527798 1001 86380 86390 1
527738 99527738 1001 86380 86390 1
527573 99527573 1001 86380 86390 1
527644 99527644 1001 86380 86390 1
527531 99527531 1001 86380 86390 1
528163 99528163 1001 86380 86390 1
528274 99528274 1001 86380 86390 1
528224 99528224 1001 86380 86390 1
528081 99528081 1001 86380 86390 1
528818 99528818 1001 86380 86390 1
528757 99528757 1001 86380 86390 1
528580 99528580 1001 86380 86390 1
528555 99528555 1001 86380 86390 1
528647 99528647 1001 86380 86390 1
528505 99528505 1001 86380 86390 1
528455 99528455 1001 86380 86390 1
528448 99528448 1001 86380 86390 1
528939 99528939 1001 86380 86390 1
529068 99529068 1001 86380 86390 1
528966 99528966 1001 86380 86390 1
529048 99529048 1001 86380 86390 1
529025 99529025 1001 86380 86390 1
528922 99528922 1001 86380 86390 1
529651 99529651 1001 86380 86390 1
529535 99529535 1001 86380 86390 1
529549 99529549 1001 86380 86390 1
529627 99529627 1001 86380 86390 1
529542 99529542 1001 86380 86390 1
529718 99529718 1001 86380 86390 1
529444 99529444 1001 86380 86390 1
529445 99529445 1001 86380 86390 1
529488 99529488 1001 86380 86390 1
529478 99529478 1001 86380 86390 1
529323 99529323 1001 86380 86390 1
529453 99529453 1001 86380 86390 1
529505 99529505 1001 86380 86390 1
529403 99529403 1001 86380 86390 1
529442 99529442 1001 86380 86390 1
529197 99529197 1001 86380 86390 1
529213 99529213 1001 86380 86390 1
529907 99529907 1001 86380 86390 1
529793 99529793 1001 86380 86390 1
529795 99529795 1001 86380 86390 1
529899 99529899 1001 86380 86390 1
529915 99529915 1001 86380 86390 1
530181 99530181 1001 86380 86390 1
530237 99530237 1001 86380 86390 1
530276 99530276 1001 86380 86390 1
530175 99530175 1001 86380 86390 1
529973 99529973 1001 86380 86390 1
529988 99529988 1001 86380 86390 1
530065 99530065 1001 86380 86390 1
529949 99529949 1001 86380 86390 1
530003 99530003 1001 86380 86390 1
530632 99530632 1001 86380 86390 1
530698 99530698 1001 86380 86390 1
530648 99530648 1001 86380 86390 1
530739 99530739 1001 86380 86390 1
530573 99530573 1001 86380 86390 1
530743 99530743 1001 86380 86390 1
531212 99531212 1001 86380 86390 1
531206 99531206 1001 86380 86390 1
531014 99531014 1001 86380 86390 1
530824 99530824 1001 86380 86390 1
530893 99530893 1001 86380 86390 1
530857 99530857 1001 86380 86390 1
531484 99531484 1001 86380 86390 1
531540 99531540 1001 86380 86390 1
531502 99531502 1001 86380 86390 1
532178 99532178 1001 86380 86390 1
532030 99532030 1001 86380 86390 1
532063 99532063 1001 86380 86390 1
531978 99531978 1001 86380 86390 1
531813 99531813 1001 86380 86390 1
531933 99531933 1001 86380 86390 1
531628 99531628 1001 86380 86390 1
532213 99532213 1001 86380 86390 1
532241 99532241 1001 86380 86390 1
532934 99532934 1001 86380 86390 1
533010 99533010 1001 86380 86390 1
532847 99532847 1001 86380 86390 1
532991 99532991 1001 86380 86390 1
532689 99532689 1001 86380 86390 1
532782 99532782 1001 86380 86390 1
532693 99532693 1001 86380 86390 1
532786 99532786 1001 86380 86390 1
532431 99532431 1001 86380 86390 1
533075 99533075 1001 86380 86390 1
533696 99533696 1001 86380 86390 1
533688 99533688 1001 86380 86390 1
533607 99533607 1001 86380 86390 1
533634 99533634 1001 86380 86390 1
533432 99533432 1001 86380 86390 1
533343 99533343 1001 86380 86390 1
533254 99533254 1001 86380 86390 1
534063 99534063 1001 86380 86390 1
534039 99534039 1001 86380 86390 1
533891 99533891 1001 86380 86390 1
533892 99533892 1001 86380 86390 1
533879 99533879 1001 86380 86390 1
534650 99534650 1001 86380 86390 1
534560 99534560 1001 86380 86390 1
534565 99534565 1001 86380 86390 1
534579 99534579 1001 86380 86390 1
534311 99534311 1001 86380 86390 1
534469 99534469 1001 86380 86390 1
534288 99534288 1001 86380 86390 1
534320 99534320 1001 86380 86390 1
534437 99534437 1001 86380 86390 1
534360 99534360 1001 86380 86390 1
534172 99534172 1001 86380 86390 1
534135 99534135 1001 86380 86390 1
534252 99534252 1001 86380 86390 1
534214 99534214 1001 86380 86390 1
534268 99534268 1001 86380 86390 1
534756 99534756 1001 86380 86390 1
534847 99534847 1001 86380 86390 1
535375 99535375 1001 86380 86390 1
535380 99535380 1001 86380 86390 1
535446 99535446 1001 86380 86390 1
535233 99535233 1001 86380 86390 1
535208 99535208 1001 86380 86390 1
535234 99535234 1001 86380 86390 1
535159 99535159 1001 86380 86390 1
534904 99534904 1001 86380 86390 1
534945 99534945 1001 86380 86390 1
535010 99535010 1001 86380 86390 1
535057 99535057 1001 86380 86390 1
535594 99535594 1001 86380 86390 1
535623 99535623 1001 86380 86390 1
536214 99536214 1001 86380 86390 1
536327 99536327 1001 86380 86390 1
536061 99536061 1001 86380 86390 1
535897 99535897 1001 86380 86390 1
535794 99535794 1001 86380 86390 1
535823 99535823 1001 86380 86390 1
535904 99535904 1001 86380 86390 1
536359 99536359 1001 86380 86390 1
536405 99536405 1001 86380 86390 1
536522 99536522 1001 86380 86390 1
536342 99536342 1001 86380 86390 1
537003 99537003 1001 86380 86390 1
536921 99536921 1001 86380 86390 1
536837 99536837 1001 86380 86390 1
536654 99536654 1001 86380 86390 1
536605 99536605 1001 86380 86390 1
537263 99537263 1001 86380 86390 1
537231 99537231 1001 86380 86390 1
537865 99537865 1001 86380 86390 1
537905 99537905 1001 86380 86390 1
537937 99537937 1001 86380 86390 1
537709 99537709 1001 86380 86390 1
537776 99537776 1001 86380 86390 1
537424 99537424 1001 86380 86390 1
537516 99537516 1001 86380 86390 1
537427 99537427 1001 86380 86390 1
538066 99538066 1001 86380 86390 1
538092 99538092 1001 86380 86390 1
538752 99538752 1001 86380 86390 1
538643 99538643 1001 86380 86390 1
538723 99538723 1001 86380 86390 1
538574 99538574 1001 86380 86390 1
538582 99538582 1001 86380 86390 1
538492 99538492 1001 86380 86390 1
538353 99538353 1001 86380 86390 1
538380 99538380 1001 86380 86390 1
538200 99538200 1001 86380 86390 1
538385 99538385 1001 86380 86390 1
538930 99538930 1001 86380 86390 1
538918 99538918 1001 86380 86390 1
538909 99538909 1001 86380 86390 1
538885 99538885 1001 86380 86390 1
539490 99539490 1001 86380 86390 1
539455 99539455 1001 86380 86390 1
539457 99539457 1001 86380 86390 1
539632 99539632 1001 86380 86390 1
539637 99539637 1001 86380 86390 1
539310 99539310 1001 86380 86390 1
539276 99539276 1001 86380 86390 1
539393 99539393 1001 86380 86390 1
539202 99539202 1001 86380 86390 1
539652 99539652 1001 86380 86390 1
539705 99539705 1001 86380 86390 1
539813 99539813 1001 86380 86390 1
539649 99539649 1001 86380 86390 1
540433 99540433 1001 86380 86390 1
540402 99540402 1001 86380 86390 1
540122 99540122 1001 86380 86390 1
540151 99540151 1001 86380 86390 1
540169 99540169 1001 86380 86390 1
539913 99539913 1001 86380 86390 1
539997 99539997 1001 86380 86390 1
540640 99540640 1001 86380 86390 1
540589 99540589 1001 86380 86390 1
540565 99540565 1001 86380 86390 1
541262 99541262 1001 86380 86390 1
541171 99541171 1001 86380 86390 1
541005 99541005 1001 86380 86390 1
541048 99541048 1001 86380 86390 1
540724 99540724 1001 86380 86390 1
540685 99540685 1001 86380 86390 1
540753 99540753 1001 86380 86390 1
540709 99540709 1001 86380 86390 1
540788 99540788 1001 86380 86390 1
541089 99541089 1001 86380 86390 1
541347 99541347 1001 86380 86390 1
541477 99541477 1001 86380 86390 1
542069 99542069 1001 86380 86390 1
541940 99541940 1001 86380 86390 1
541944 99541944 1001 86380 86390 1
542051 99542051 1001 86380 86390 1
542039 99542039 1001 86380 86390 1
541989 99541989 1001 86380 86390 1
541851 99541851 1001 86380 86390 1
541904 99541904 1001 86380 86390 1
541814 99541814 1001 86380 86390 1
541600 99541600 1001 86380 86390 1
541562 99541562 1001 86380 86390 1
541575 99541575 1001 86380 86390 1
542311 99542311 1001 86380 86390 1
542260 99542260 1001 86380 86390 1
542191 99542191 1001 86380 86390 1
542809 99542809 1001 86380 86390 1
542938 99542938 1001 86380 86390 1
542868 99542868 1001 86380 86390 1
542689 99542689 1001 86380 86390 1
542538 99542538 1001 86380 86390 1
542632 99542632 1001 86380 86390 1
543116 99543116 1001 86380 86390 1
543016 99543016 1001 86380 86390 1
543726 99543726 1001 86380 86390 1
543509 99543509 1001 86380 86390 1
543335 99543335 1001 86380 86390 1
543249 99543249 1001 86380 86390 1
543265 99543265 1001 86380 86390 1
543330 99543330 1001 86380 86390 1
543938 99543938 1001 86380 86390 1
543887 99543887 1001 86380 86390 1
543827 99543827 1001 86380 86390 1
543842 99543842 1001 86380 86390 1
543908 99543908 1001 86380 86390 1
544549 99544549 1001 86380 86390 1
544400 99544400 1001 86380 86390 1
544584 99544584 1001 86380 86390 1
544263 99544263 1001 86380 86390 1
544266 99544266 1001 86380 86390 1
544216 99544216 1001 86380 86390 1
544273 99544273 1001 86380 86390 1
544086 99544086 1001 86380 86390 1
403822 949 1001 37140 38037 1
506596 1113 1001 52637 52936 1
509406 966 1001 55085 55384 1
514940 603 1001 58646 58945 1
514949 868 1002 38883 40707 1
537426 1181 1002 34163 40520 1
400016 99400016 1001 86380 86390 1
400187 99400187 1001 86380 86390 1
400394 99400394 1001 86380 86390 1
400488 99400488 1001 86380 86390 1
400580 99400580 1001 86380 86390 1
400583 99400583 1001 86380 86390 1
400822 99400822 1001 86380 86390 1
400845 99400845 1001 86380 86390 1
400851 99400851 1001 86380 86390 1
400942 99400942 1001 86380 86390 1
401093 99401093 1001 86380 86390 1
401267 99401267 1001 86380 86390 1
401324 99401324 1001 86380 86390 1
401542 99401542 1001 86380 86390 1
401701 99401701 1001 86380 86390 1
402659 99402659 1001 86380 86390 1
402640 99402640 1001 86380 86390 1
402643 99402643 1001 86380 86390 1
402888 99402888 1001 86380 86390 1
403052 99403052 1001 86380 86390 1
403142 99403142 1001 86380 86390 1
403301 99403301 1001 86380 86390 1
403211 99403211 1001 86380 86390 1
403242 99403242 1001 86380 86390 1
403477 99403477 1001 86380 86390 1
403604 99403604 1001 86380 86390 1
403699 99403699 1001 86380 86390 1
403714 99403714 1001 86380 86390 1
403767 99403767 1001 86380 86390 1
403776 99403776 1001 86380 86390 1
404001 99404001 1001 86380 86390 1
404022 99404022 1001 86380 86390 1
404062 99404062 1001 86380 86390 1
404316 99404316 1001 86380 86390 1
404713 99404713 1001 86380 86390 1
404918 99404918 1001 86380 86390 1
405002 99405002 1001 86380 86390 1
405080 99405080 1001 86380 86390 1
405088 99405088 1001 86380 86390 1
405236 99405236 1001 86380 86390 1
405246 99405246 1001 86380 86390 1
405399 99405399 1001 86380 86390 1
405464 99405464 1001 86380 86390 1
405706 99405706 1001 86380 86390 1
405887 99405887 1001 86380 86390 1
406242 99406242 1001 86380 86390 1
406449 99406449 1001 86380 86390 1
406506 99406506 1001 86380 86390 1
406760 99406760 1001 86380 86390 1
406942 99406942 1001 86380 86390 1
406889 99406889 1001 86380 86390 1
407037 99407037 1001 86380 86390 1
407752 99407752 1001 86380 86390 1
408048 99408048 1001 86380 86390 1
408269 99408269 1001 86380 86390 1
408363 99408363 1001 86380 86390 1
408521 99408521 1001 86380 86390 1
408422 99408422 1001 86380 86390 1
408511 99408511 1001 86380 86390 1
408642 99408642 1001 86380 86390 1
408706 99408706 1001 86380 86390 1
408824 99408824 1001 86380 86390 1
409292 99409292 1001 86380 86390 1
409470 99409470 1001 86380 86390 1
409434 99409434 1001 86380 86390 1
409604 99409604 1001 86380 86390 1
409611 99409611 1001 86380 86390 1
409660 99409660 1001 86380 86390 1
409599 99409599 1001 86380 86390 1
409892 99409892 1001 86380 86390 1
409970 99409970 1001 86380 86390 1
410058 99410058 1001 86380 86390 1
409992 99409992 1001 86380 86390 1
410458 99410458 1001 86380 86390 1
410441 99410441 1001 86380 86390 1
410475 99410475 1001 86380 86390 1
410699 99410699 1001 86380 86390 1
410800 99410800 1001 86380 86390 1
410876 99410876 1001 86380 86390 1
411003 99411003 1001 86380 86390 1
411144 99411144 1001 86380 86390 1
411158 99411158 1001 86380 86390 1
411454 99411454 1001 86380 86390 1
411713 99411713 1001 86380 86390 1
411838 99411838 1001 86380 86390 1
412140 99412140 1001 86380 86390 1
412298 99412298 1001 86380 86390 1
412445 99412445 1001 86380 86390 1
413382 99413382 1001 86380 86390 1
413321 99413321 1001 86380 86390 1
413385 99413385 1001 86380 86390 1
413329 99413329 1001 86380 86390 1
413115 99413115 1001 86380 86390 1
413282 99413282 1001 86380 86390 1
412530 99412530 1001 86380 86390 1
412859 99412859 1001 86380 86390 1
413910 99413910 1001 86380 86390 1
415256 99415256 1001 86380 86390 1
415264 99415264 1001 86380 86390 1
415102 99415102 1001 86380 86390 1
414856 99414856 1001 86380 86390 1
414565 99414565 1001 86380 86390 1
414276 99414276 1001 86380 86390 1
414143 99414143 1001 86380 86390 1
415684 99415684 1001 86380 86390 1
416697 99416697 1001 86380 86390 1
416782 99416782 1001 86380 86390 1
417000 99417000 1001 86380 86390 1
416844 99416844 1001 86380 86390 1
416811 99416811 1001 86380 86390 1
416483 99416483 1001 86380 86390 1
416306 99416306 1001 86380 86390 1
416579 99416579 1001 86380 86390 1
415883 99415883 1001 86380 86390 1
415905 99415905 1001 86380 86390 1
416044 99416044 1001 86380 86390 1
415767 99415767 1001 86380 86390 1
416078 99416078 1001 86380 86390 1
416051 99416051 1001 86380 86390 1
417312 99417312 1001 86380 86390 1
417126 99417126 1001 86380 86390 1
417349 99417349 1001 86380 86390 1
417519 99417519 1001 86380 86390 1
418651 99418651 1001 86380 86390 1
418615 99418615 1001 86380 86390 1
418202 99418202 1001 86380 86390 1
418257 99418257 1001 86380 86390 1
418381 99418381 1001 86380 86390 1
418424 99418424 1001 86380 86390 1
417666 99417666 1001 86380 86390 1
417745 99417745 1001 86380 86390 1
417988 99417988 1001 86380 86390 1
418873 99418873 1001 86380 86390 1
419084 99419084 1001 86380 86390 1
418806 99418806 1001 86380 86390 1
419050 99419050 1001 86380 86390 1
420150 99420150 1001 86380 86390 1
420096 99420096 1001 86380 86390 1
419988 99419988 1001 86380 86390 1
419753 99419753 1001 86380 86390 1
419975 99419975 1001 86380 86390 1
419548 99419548 1001 86380 86390 1
419310 99419310 1001 86380 86390 1
419397 99419397 1001 86380 86390 1
419489 99419489 1001 86380 86390 1
420494 99420494 1001 86380 86390 1
420547 99420547 1001 86380 86390 1
420703 99420703 1001 86380 86390 1
420535 99420535 1001 86380 86390 1
421839 99421839 1001 86380 86390 1
421715 99421715 1001 86380 86390 1
422077 99422077 1001 86380 86390 1
421726 99421726 1001 86380 86390 1
422086 99422086 1001 86380 86390 1
421791 99421791 1001 86380 86390 1
421294 99421294 1001 86380 86390 1
421302 99421302 1001 86380 86390 1
421683 99421683 1001 86380 86390 1
420858 99420858 1001 86380 86390 1
421235 99421235 1001 86380 86390 1
420899 99420899 1001 86380 86390 1
421110 99421110 1001 86380 86390 1
420985 99420985 1001 86380 86390 1
422217 99422217 1001 86380 86390 1
422482 99422482 1001 86380 86390 1
422296 99422296 1001 86380 86390 1
422356 99422356 1001 86380 86390 1
423750 99423750 1001 86380 86390 1
423590 99423590 1001 86380 86390 1
423391 99423391 1001 86380 86390 1
423647 99423647 1001 86380 86390 1
423108 99423108 1001 86380 86390 1
423110 99423110 1001 86380 86390 1
422697 99422697 1001 86380 86390 1
422838 99422838 1001 86380 86390 1
422760 99422760 1001 86380 86390 1
422617 99422617 1001 86380 86390 1
422592 99422592 1001 86380 86390 1
423800 99423800 1001 86380 86390 1
423952 99423952 1001 86380 86390 1
423781 99423781 1001 86380 86390 1
423982 99423982 1001 86380 86390 1
425219 99425219 1001 86380 86390 1
425091 99425091 1001 86380 86390 1
425036 99425036 1001 86380 86390 1
425214 99425214 1001 86380 86390 1
425294 99425294 1001 86380 86390 1
424981 99424981 1001 86380 86390 1
424999 99424999 1001 86380 86390 1
424344 99424344 1001 86380 86390 1
424399 99424399 1001 86380 86390 1
424306 99424306 1001 86380 86390 1
424285 99424285 1001 86380 86390 1
425524 99425524 1001 86380 86390 1
425737 99425737 1001 86380 86390 1
426784 99426784 1001 86380 86390 1
427113 99427113 1001 86380 86390 1
426690 99426690 1001 86380 86390 1
426329 99426329 1001 86380 86390 1
426383 99426383 1001 86380 86390 1
426287 99426287 1001 86380 86390 1
426641 99426641 1001 86380 86390 1
426012 99426012 1001 86380 86390 1
425871 99425871 1001 86380 86390 1
426268 99426268 1001 86380 86390 1
427455 99427455 1001 86380 86390 1
427510 99427510 1001 86380 86390 1
427323 99427323 1001 86380 86390 1
427127 99427127 1001 86380 86390 1
427280 99427280 1001 86380 86390 1
428497 99428497 1001 86380 86390 1
428687 99428687 1001 86380 86390 1
428694 99428694 1001 86380 86390 1
428139 99428139 1001 86380 86390 1
428214 99428214 1001 86380 86390 1
428239 99428239 1001 86380 86390 1
427781 99427781 1001 86380 86390 1
427684 99427684 1001 86380 86390 1
427805 99427805 1001 86380 86390 1
427807 99427807 1001 86380 86390 1
427644 99427644 1001 86380 86390 1
428906 99428906 1001 86380 86390 1
429126 99429126 1001 86380 86390 1
428920 99428920 1001 86380 86390 1
428836 99428836 1001 86380 86390 1
430027 99430027 1001 86380 86390 1
429888 99429888 1001 86380 86390 1
429702 99429702 1001 86380 86390 1
429344 99429344 1001 86380 86390 1
429281 99429281 1001 86380 86390 1
429358 99429358 1001 86380 86390 1
429193 99429193 1001 86380 86390 1
429220 99429220 1001 86380 86390 1
430704 99430704 1001 86380 86390 1
430626 99430626 1001 86380 86390 1
430788 99430788 1001 86380 86390 1
431964 99431964 1001 86380 86390 1
431716 99431716 1001 86380 86390 1
431762 99431762 1001 86380 86390 1
431557 99431557 1001 86380 86390 1
431583 99431583 1001 86380 86390 1
431645 99431645 1001 86380 86390 1
431550 99431550 1001 86380 86390 1
431247 99431247 1001 86380 86390 1
431011 99431011 1001 86380 86390 1
432486 99432486 1001 86380 86390 1
432087 99432087 1001 86380 86390 1
432324 99432324 1001 86380 86390 1
432212 99432212 1001 86380 86390 1
432260 99432260 1001 86380 86390 1
432283 99432283 1001 86380 86390 1
432137 99432137 1001 86380 86390 1
433434 99433434 1001 86380 86390 1
433660 99433660 1001 86380 86390 1
433378 99433378 1001 86380 86390 1
433400 99433400 1001 86380 86390 1
433449 99433449 1001 86380 86390 1
433405 99433405 1001 86380 86390 1
433334 99433334 1001 86380 86390 1
433387 99433387 1001 86380 86390 1
433430 99433430 1001 86380 86390 1
433240 99433240 1001 86380 86390 1
433261 99433261 1001 86380 86390 1
433095 99433095 1001 86380 86390 1
432881 99432881 1001 86380 86390 1
432564 99432564 1001 86380 86390 1
432613 99432613 1001 86380 86390 1
432658 99432658 1001 86380 86390 1
433757 99433757 1001 86380 86390 1
435282 99435282 1001 86380 86390 1
435252 99435252 1001 86380 86390 1
435229 99435229 1001 86380 86390 1
435048 99435048 1001 86380 86390 1
435208 99435208 1001 86380 86390 1
434284 99434284 1001 86380 86390 1
434512 99434512 1001 86380 86390 1
434173 99434173 1001 86380 86390 1
434176 99434176 1001 86380 86390 1
434364 99434364 1001 86380 86390 1
435778 99435778 1001 86380 86390 1
436953 99436953 1001 86380 86390 1
437046 99437046 1001 86380 86390 1
436490 99436490 1001 86380 86390 1
436564 99436564 1001 86380 86390 1
436637 99436637 1001 86380 86390 1
436381 99436381 1001 86380 86390 1
436138 99436138 1001 86380 86390 1
436328 99436328 1001 86380 86390 1
436119 99436119 1001 86380 86390 1
300043 99300043 1001 86380 86390 1
437241 99437241 1001 86380 86390 1
437359 99437359 1001 86380 86390 1
300627 99300627 1001 86380 86390 1
300728 99300728 1001 86380 86390 1
300645 99300645 1001 86380 86390 1
300369 99300369 1001 86380 86390 1
300395 99300395 1001 86380 86390 1
300476 99300476 1001 86380 86390 1
300452 99300452 1001 86380 86390 1
300402 99300402 1001 86380 86390 1
300417 99300417 1001 86380 86390 1
300260 99300260 1001 86380 86390 1
300286 99300286 1001 86380 86390 1
300929 99300929 1001 86380 86390 1
300761 99300761 1001 86380 86390 1
300800 99300800 1001 86380 86390 1
300749 99300749 1001 86380 86390 1
301417 99301417 1001 86380 86390 1
301469 99301469 1001 86380 86390 1
301408 99301408 1001 86380 86390 1
301501 99301501 1001 86380 86390 1
301372 99301372 1001 86380 86390 1
301201 99301201 1001 86380 86390 1
301151 99301151 1001 86380 86390 1
301256 99301256 1001 86380 86390 1
301076 99301076 1001 86380 86390 1
300974 99300974 1001 86380 86390 1
300987 99300987 1001 86380 86390 1
301014 99301014 1001 86380 86390 1
301043 99301043 1001 86380 86390 1
301109 99301109 1001 86380 86390 1
301110 99301110 1001 86380 86390 1
301059 99301059 1001 86380 86390 1
301709 99301709 1001 86380 86390 1
301698 99301698 1001 86380 86390 1
301705 99301705 1001 86380 86390 1
301745 99301745 1001 86380 86390 1
302319 99302319 1001 86380 86390 1
302362 99302362 1001 86380 86390 1
302365 99302365 1001 86380 86390 1
301981 99301981 1001 86380 86390 1
302030 99302030 1001 86380 86390 1
301993 99301993 1001 86380 86390 1
301954 99301954 1001 86380 86390 1
301916 99301916 1001 86380 86390 1
301942 99301942 1001 86380 86390 1
301937 99301937 1001 86380 86390 1
301940 99301940 1001 86380 86390 1
302417 99302417 1001 86380 86390 1
302561 99302561 1001 86380 86390 1
301969 99301969 1001 86380 86390 1
302476 99302476 1001 86380 86390 1
303022 99303022 1001 86380 86390 1
303010 99303010 1001 86380 86390 1
303064 99303064 1001 86380 86390 1
302839 99302839 1001 86380 86390 1
302880 99302880 1001 86380 86390 1
302894 99302894 1001 86380 86390 1
302973 99302973 1001 86380 86390 1
302674 99302674 1001 86380 86390 1
303348 99303348 1001 86380 86390 1
303236 99303236 1001 86380 86390 1
303305 99303305 1001 86380 86390 1
303410 99303410 1001 86380 86390 1
303969 99303969 1001 86380 86390 1
303984 99303984 1001 86380 86390 1
303857 99303857 1001 86380 86390 1
304007 99304007 1001 86380 86390 1
303725 99303725 1001 86380 86390 1
303816 99303816 1001 86380 86390 1
303768 99303768 1001 86380 86390 1
303733 99303733 1001 86380 86390 1
303786 99303786 1001 86380 86390 1
303479 99303479 1001 86380 86390 1
303431 99303431 1001 86380 86390 1
303419 99303419 1001 86380 86390 1
304147 99304147 1001 86380 86390 1
304096 99304096 1001 86380 86390 1
304071 99304071 1001 86380 86390 1
304153 99304153 1001 86380 86390 1
304745 99304745 1001 86380 86390 1
304662 99304662 1001 86380 86390 1
304691 99304691 1001 86380 86390 1
304511 99304511 1001 86380 86390 1
304519 99304519 1001 86380 86390 1
304533 99304533 1001 86380 86390 1
304588 99304588 1001 86380 86390 1
304332 99304332 1001 86380 86390 1
304388 99304388 1001 86380 86390 1
304298 99304298 1001 86380 86390 1
304391 99304391 1001 86380 86390 1
304931 99304931 1001 86380 86390 1
305482 99305482 1001 86380 86390 1
305483 99305483 1001 86380 86390 1
305590 99305590 1001 86380 86390 1
305552 99305552 1001 86380 86390 1
305619 99305619 1001 86380 86390 1
305456 99305456 1001 86380 86390 1
305405 99305405 1001 86380 86390 1
305408 99305408 1001 86380 86390 1
305450 99305450 1001 86380 86390 1
305335 99305335 1001 86380 86390 1
305249 99305249 1001 86380 86390 1
305071 99305071 1001 86380 86390 1
305098 99305098 1001 86380 86390 1
305100 99305100 1001 86380 86390 1
305075 99305075 1001 86380 86390 1
500036 99500036 1001 86380 86390 1
500129 99500129 1001 86380 86390 1
500028 99500028 1001 86380 86390 1
500056 99500056 1001 86380 86390 1
500637 99500637 1001 86380 86390 1
500690 99500690 1001 86380 86390 1
500720 99500720 1001 86380 86390 1
500671 99500671 1001 86380 86390 1
500403 99500403 1001 86380 86390 1
500377 99500377 1001 86380 86390 1
500379 99500379 1001 86380 86390 1
500254 99500254 1001 86380 86390 1
500941 99500941 1001 86380 86390 1
500904 99500904 1001 86380 86390 1
500866 99500866 1001 86380 86390 1
500827 99500827 1001 86380 86390 1
500921 99500921 1001 86380 86390 1
501519 99501519 1001 86380 86390 1
501598 99501598 1001 86380 86390 1
501547 99501547 1001 86380 86390 1
501400 99501400 1001 86380 86390 1
501406 99501406 1001 86380 86390 1
501222 99501222 1001 86380 86390 1
501171 99501171 1001 86380 86390 1
501667 99501667 1001 86380 86390 1
502376 99502376 1001 86380 86390 1
502432 99502432 1001 86380 86390 1
502371 99502371 1001 86380 86390 1
502295 99502295 1001 86380 86390 1
501981 99501981 1001 86380 86390 1
502569 99502569 1001 86380 86390 1
502559 99502559 1001 86380 86390 1
503207 99503207 1001 86380 86390 1
503209 99503209 1001 86380 86390 1
503149 99503149 1001 86380 86390 1
503060 99503060 1001 86380 86390 1
503035 99503035 1001 86380 86390 1
503032 99503032 1001 86380 86390 1
503008 99503008 1001 86380 86390 1
502833 99502833 1001 86380 86390 1
502721 99502721 1001 86380 86390 1
503357 99503357 1001 86380 86390 1
503345 99503345 1001 86380 86390 1
503938 99503938 1001 86380 86390 1
503919 99503919 1001 86380 86390 1
504026 99504026 1001 86380 86390 1
503773 99503773 1001 86380 86390 1
503851 99503851 1001 86380 86390 1
503894 99503894 1001 86380 86390 1
503781 99503781 1001 86380 86390 1
503705 99503705 1001 86380 86390 1
503537 99503537 1001 86380 86390 1
503547 99503547 1001 86380 86390 1
504296 99504296 1001 86380 86390 1
504207 99504207 1001 86380 86390 1
504301 99504301 1001 86380 86390 1
504160 99504160 1001 86380 86390 1
504203 99504203 1001 86380 86390 1
504943 99504943 1001 86380 86390 1
504817 99504817 1001 86380 86390 1
504859 99504859 1001 86380 86390 1
504860 99504860 1001 86380 86390 1
504925 99504925 1001 86380 86390 1
504550 99504550 1001 86380 86390 1
504694 99504694 1001 86380 86390 1
504566 99504566 1001 86380 86390 1
504736 99504736 1001 86380 86390 1
504495 99504495 1001 86380 86390 1
504369 99504369 1001 86380 86390 1
504410 99504410 1001 86380 86390 1
504474 99504474 1001 86380 86390 1
504968 99504968 1001 86380 86390 1
505075 99505075 1001 86380 86390 1
505000 99505000 1001 86380 86390 1
505067 99505067 1001 86380 86390 1
505094 99505094 1001 86380 86390 1
504966 99504966 1001 86380 86390 1
505618 99505618 1001 86380 86390 1
505584 99505584 1001 86380 86390 1
505717 99505717 1001 86380 86390 1
505396 99505396 1001 86380 86390 1
505500 99505500 1001 86380 86390 1
505546 99505546 1001 86380 86390 1
505469 99505469 1001 86380 86390 1
505379 99505379 1001 86380 86390 1
505523 99505523 1001 86380 86390 1
505216 99505216 1001 86380 86390 1
505217 99505217 1001 86380 86390 1
505260 99505260 1001 86380 86390 1
505912 99505912 1001 86380 86390 1
505930 99505930 1001 86380 86390 1
505802 99505802 1001 86380 86390 1
506406 99506406 1001 86380 86390 1
506516 99506516 1001 86380 86390 1
506542 99506542 1001 86380 86390 1
506222 99506222 1001 86380 86390 1
506197 99506197 1001 86380 86390 1
506263 99506263 1001 86380 86390 1
506266 99506266 1001 86380 86390 1
506205 99506205 1001 86380 86390 1
506144 99506144 1001 86380 86390 1
506109 99506109 1001 86380 86390 1
506122 99506122 1001 86380 86390 1
506768 99506768 1001 86380 86390 1
506735 99506735 1001 86380 86390 1
507258 99507258 1001 86380 86390 1
507288 99507288 1001 86380 86390 1
507418 99507418 1001 86380 86390 1
507137 99507137 1001 86380 86390 1
507202 99507202 1001 86380 86390 1
506894 99506894 1001 86380 86390 1
506939 99506939 1001 86380 86390 1
506967 99506967 1001 86380 86390 1
506982 99506982 1001 86380 86390 1
507576 99507576 1001 86380 86390 1
507619 99507619 1001 86380 86390 1
507491 99507491 1001 86380 86390 1
507466 99507466 1001 86380 86390 1
507520 99507520 1001 86380 86390 1
507546 99507546 1001 86380 86390 1
507598 99507598 1001 86380 86390 1
507599 99507599 1001 86380 86390 1
508172 99508172 1001 86380 86390 1
508072 99508072 1001 86380 86390 1
508205 99508205 1001 86380 86390 1
508063 99508063 1001 86380 86390 1
507965 99507965 1001 86380 86390 1
508030 99508030 1001 86380 86390 1
507928 99507928 1001 86380 86390 1
507961 99507961 1001 86380 86390 1
507974 99507974 1001 86380 86390 1
507718 99507718 1001 86380 86390 1
508283 99508283 1001 86380 86390 1
508348 99508348 1001 86380 86390 1
508374 99508374 1001 86380 86390 1
509007 99509007 1001 86380 86390 1
509009 99509009 1001 86380 86390 1
508959 99508959 1001 86380 86390 1
508817 99508817 1001 86380 86390 1
508793 99508793 1001 86380 86390 1
508839 99508839 1001 86380 86390 1
508518 99508518 1001 86380 86390 1
508546 99508546 1001 86380 86390 1
508624 99508624 1001 86380 86390 1
508564 99508564 1001 86380 86390 1
508577 99508577 1001 86380 86390 1
508606 99508606 1001 86380 86390 1
509164 99509164 1001 86380 86390 1
509090 99509090 1001 86380 86390 1
509092 99509092 1001 86380 86390 1
509798 99509798 1001 86380 86390 1
509754 99509754 1001 86380 86390 1
509887 99509887 1001 86380 86390 1
509618 99509618 1001 86380 86390 1
509687 99509687 1001 86380 86390 1
509675 99509675 1001 86380 86390 1
509478 99509478 1001 86380 86390 1
509479 99509479 1001 86380 86390 1
509342 99509342 1001 86380 86390 1
509990 99509990 1001 86380 86390 1
509944 99509944 1001 86380 86390 1
509908 99509908 1001 86380 86390 1
510524 99510524 1001 86380 86390 1
510719 99510719 1001 86380 86390 1
510434 99510434 1001 86380 86390 1
510518 99510518 1001 86380 86390 1
510402 99510402 1001 86380 86390 1
510520 99510520 1001 86380 86390 1
510352 99510352 1001 86380 86390 1
510156 99510156 1001 86380 86390 1
510221 99510221 1001 86380 86390 1
511463 99511463 1001 86380 86390 1
511515 99511515 1001 86380 86390 1
511362 99511362 1001 86380 86390 1
511523 99511523 1001 86380 86390 1
511506 99511506 1001 86380 86390 1
511481 99511481 1001 86380 86390 1
511384 99511384 1001 86380 86390 1
511336 99511336 1001 86380 86390 1
511285 99511285 1001 86380 86390 1
511311 99511311 1001 86380 86390 1
511277 99511277 1001 86380 86390 1
511320 99511320 1001 86380 86390 1
511091 99511091 1001 86380 86390 1
511016 99511016 1001 86380 86390 1
511589 99511589 1001 86380 86390 1
511720 99511720 1001 86380 86390 1
511592 99511592 1001 86380 86390 1
511618 99511618 1001 86380 86390 1
511698 99511698 1001 86380 86390 1
511699 99511699 1001 86380 86390 1
512354 99512354 1001 86380 86390 1
512071 99512071 1001 86380 86390 1
512161 99512161 1001 86380 86390 1
511972 99511972 1001 86380 86390 1
512104 99512104 1001 86380 86390 1
511990 99511990 1001 86380 86390 1
511802 99511802 1001 86380 86390 1
511828 99511828 1001 86380 86390 1
511867 99511867 1001 86380 86390 1
511765 99511765 1001 86380 86390 1
512467 99512467 1001 86380 86390 1
512571 99512571 1001 86380 86390 1
512392 99512392 1001 86380 86390 1
512487 99512487 1001 86380 86390 1
513056 99513056 1001 86380 86390 1
513189 99513189 1001 86380 86390 1
513193 99513193 1001 86380 86390 1
513197 99513197 1001 86380 86390 1
512875 99512875 1001 86380 86390 1
512691 99512691 1001 86380 86390 1
512591 99512591 1001 86380 86390 1
512657 99512657 1001 86380 86390 1
512632 99512632 1001 86380 86390 1
512634 99512634 1001 86380 86390 1
512635 99512635 1001 86380 86390 1
513258 99513258 1001 86380 86390 1
513208 99513208 1001 86380 86390 1
513290 99513290 1001 86380 86390 1
513988 99513988 1001 86380 86390 1
513862 99513862 1001 86380 86390 1
513735 99513735 1001 86380 86390 1
513649 99513649 1001 86380 86390 1
513676 99513676 1001 86380 86390 1
513728 99513728 1001 86380 86390 1
513754 99513754 1001 86380 86390 1
513705 99513705 1001 86380 86390 1
513655 99513655 1001 86380 86390 1
513540 99513540 1001 86380 86390 1
513529 99513529 1001 86380 86390 1
513561 99513561 1001 86380 86390 1
513549 99513549 1001 86380 86390 1
513577 99513577 1001 86380 86390 1
513616 99513616 1001 86380 86390 1
514087 99514087 1001 86380 86390 1
514179 99514179 1001 86380 86390 1
514181 99514181 1001 86380 86390 1
514156 99514156 1001 86380 86390 1
514656 99514656 1001 86380 86390 1
514786 99514786 1001 86380 86390 1
514702 99514702 1001 86380 86390 1
514517 99514517 1001 86380 86390 1
514301 99514301 1001 86380 86390 1
514420 99514420 1001 86380 86390 1
514239 99514239 1001 86380 86390 1
514395 99514395 1001 86380 86390 1
514396 99514396 1001 86380 86390 1
514398 99514398 1001 86380 86390 1
514310 99514310 1001 86380 86390 1
514272 99514272 1001 86380 86390 1
514339 99514339 1001 86380 86390 1
515010 99515010 1001 86380 86390 1
514975 99514975 1001 86380 86390 1
514916 99514916 1001 86380 86390 1
514865 99514865 1001 86380 86390 1
515022 99515022 1001 86380 86390 1
515517 99515517 1001 86380 86390 1
515400 99515400 1001 86380 86390 1
515247 99515247 1001 86380 86390 1
515093 99515093 1001 86380 86390 1
515252 99515252 1001 86380 86390 1
515816 99515816 1001 86380 86390 1
515804 99515804 1001 86380 86390 1
515872 99515872 1001 86380 86390 1
516311 99516311 1001 86380 86390 1
516350 99516350 1001 86380 86390 1
516406 99516406 1001 86380 86390 1
516221 99516221 1001 86380 86390 1
516225 99516225 1001 86380 86390 1
515967 99515967 1001 86380 86390 1
515935 99515935 1001 86380 86390 1
516066 99516066 1001 86380 86390 1
515951 99515951 1001 86380 86390 1
515900 99515900 1001 86380 86390 1
516649 99516649 1001 86380 86390 1
516547 99516547 1001 86380 86390 1
516664 99516664 1001 86380 86390 1
516306 99516306 1001 86380 86390 1
516629 99516629 1001 86380 86390 1
516604 99516604 1001 86380 86390 1
516540 99516540 1001 86380 86390 1
517233 99517233 1001 86380 86390 1
517303 99517303 1001 86380 86390 1
517176 99517176 1001 86380 86390 1
517297 99517297 1001 86380 86390 1
517119 99517119 1001 86380 86390 1
517058 99517058 1001 86380 86390 1
517111 99517111 1001 86380 86390 1
517854 99517854 1001 86380 86390 1
517804 99517804 1001 86380 86390 1
517595 99517595 1001 86380 86390 1
517673 99517673 1001 86380 86390 1
517700 99517700 1001 86380 86390 1
517558 99517558 1001 86380 86390 1
517585 99517585 1001 86380 86390 1
518178 99518178 1001 86380 86390 1
518181 99518181 1001 86380 86390 1
518184 99518184 1001 86380 86390 1
518911 99518911 1001 86380 86390 1
518847 99518847 1001 86380 86390 1
518899 99518899 1001 86380 86390 1
518954 99518954 1001 86380 86390 1
518620 99518620 1001 86380 86390 1
518738 99518738 1001 86380 86390 1
518664 99518664 1001 86380 86390 1
518435 99518435 1001 86380 86390 1
518541 99518541 1001 86380 86390 1
518465 99518465 1001 86380 86390 1
518491 99518491 1001 86380 86390 1
518375 99518375 1001 86380 86390 1
519067 99519067 1001 86380 86390 1
519069 99519069 1001 86380 86390 1
519005 99519005 1001 86380 86390 1
518994 99518994 1001 86380 86390 1
519137 99519137 1001 86380 86390 1
519763 99519763 1001 86380 86390 1
519713 99519713 1001 86380 86390 1
519726 99519726 1001 86380 86390 1
519626 99519626 1001 86380 86390 1
519597 99519597 1001 86380 86390 1
519276 99519276 1001 86380 86390 1
519290 99519290 1001 86380 86390 1
519358 99519358 1001 86380 86390 1
519996 99519996 1001 86380 86390 1
519921 99519921 1001 86380 86390 1
519844 99519844 1001 86380 86390 1
519913 99519913 1001 86380 86390 1
520481 99520481 1001 86380 86390 1
520444 99520444 1001 86380 86390 1
520266 99520266 1001 86380 86390 1
520405 99520405 1001 86380 86390 1
520164 99520164 1001 86380 86390 1
520079 99520079 1001 86380 86390 1
520132 99520132 1001 86380 86390 1
520068 99520068 1001 86380 86390 1
520653 99520653 1001 86380 86390 1
521286 99521286 1001 86380 86390 1
521340 99521340 1001 86380 86390 1
521436 99521436 1001 86380 86390 1
521290 99521290 1001 86380 86390 1
521438 99521438 1001 86380 86390 1
521394 99521394 1001 86380 86390 1
521376 99521376 1001 86380 86390 1
521235 99521235 1001 86380 86390 1
521146 99521146 1001 86380 86390 1
521172 99521172 1001 86380 86390 1
521188 99521188 1001 86380 86390 1
520948 99520948 1001 86380 86390 1
521515 99521515 1001 86380 86390 1
521660 99521660 1001 86380 86390 1
522219 99522219 1001 86380 86390 1
522265 99522265 1001 86380 86390 1
522247 99522247 1001 86380 86390 1
521997 99521997 1001 86380 86390 1
521828 99521828 1001 86380 86390 1
521751 99521751 1001 86380 86390 1
521715 99521715 1001 86380 86390 1
521819 99521819 1001 86380 86390 1
521821 99521821 1001 86380 86390 1
521847 99521847 1001 86380 86390 1
521797 99521797 1001 86380 86390 1
521709 99521709 1001 86380 86390 1
521761 99521761 1001 86380 86390 1
522341 99522341 1001 86380 86390 1
522436 99522436 1001 86380 86390 1
522438 99522438 1001 86380 86390 1
522323 99522323 1001 86380 86390 1
522427 99522427 1001 86380 86390 1
522428 99522428 1001 86380 86390 1
523018 99523018 1001 86380 86390 1
523095 99523095 1001 86380 86390 1
523040 99523040 1001 86380 86390 1
523080 99523080 1001 86380 86390 1
522778 99522778 1001 86380 86390 1
522897 99522897 1001 86380 86390 1
522717 99522717 1001 86380 86390 1
522770 99522770 1001 86380 86390 1
522620 99522620 1001 86380 86390 1
523311 99523311 1001 86380 86390 1
523182 99523182 1001 86380 86390 1
523134 99523134 1001 86380 86390 1
523781 99523781 1001 86380 86390 1
523769 99523769 1001 86380 86390 1
523680 99523680 1001 86380 86390 1
523732 99523732 1001 86380 86390 1
523591 99523591 1001 86380 86390 1
523544 99523544 1001 86380 86390 1
523532 99523532 1001 86380 86390 1
523494 99523494 1001 86380 86390 1
523433 99523433 1001 86380 86390 1
523335 99523335 1001 86380 86390 1
523741 99523741 1001 86380 86390 1
524767 99524767 1001 86380 86390 1
524672 99524672 1001 86380 86390 1
524700 99524700 1001 86380 86390 1
524727 99524727 1001 86380 86390 1
524423 99524423 1001 86380 86390 1
524502 99524502 1001 86380 86390 1
524413 99524413 1001 86380 86390 1
524374 99524374 1001 86380 86390 1
524466 99524466 1001 86380 86390 1
524559 99524559 1001 86380 86390 1
524434 99524434 1001 86380 86390 1
524473 99524473 1001 86380 86390 1
524851 99524851 1001 86380 86390 1
524840 99524840 1001 86380 86390 1
525541 99525541 1001 86380 86390 1
525503 99525503 1001 86380 86390 1
525465 99525465 1001 86380 86390 1
525345 99525345 1001 86380 86390 1
525150 99525150 1001 86380 86390 1
525749 99525749 1001 86380 86390 1
525598 99525598 1001 86380 86390 1
525651 99525651 1001 86380 86390 1
525760 99525760 1001 86380 86390 1
526271 99526271 1001 86380 86390 1
526277 99526277 1001 86380 86390 1
526355 99526355 1001 86380 86390 1
526153 99526153 1001 86380 86390 1
526218 99526218 1001 86380 86390 1
526167 99526167 1001 86380 86390 1
526156 99526156 1001 86380 86390 1
526208 99526208 1001 86380 86390 1
526032 99526032 1001 86380 86390 1
526137 99526137 1001 86380 86390 1
525818 99525818 1001 86380 86390 1
525963 99525963 1001 86380 86390 1
525913 99525913 1001 86380 86390 1
526576 99526576 1001 86380 86390 1
526449 99526449 1001 86380 86390 1
526504 99526504 1001 86380 86390 1
526507 99526507 1001 86380 86390 1
527248 99527248 1001 86380 86390 1
527058 99527058 1001 86380 86390 1
527130 99527130 1001 86380 86390 1
527240 99527240 1001 86380 86390 1
527081 99527081 1001 86380 86390 1
526888 99526888 1001 86380 86390 1
526941 99526941 1001 86380 86390 1
526904 99526904 1001 86380 86390 1
527039 99527039 1001 86380 86390 1
526824 99526824 1001 86380 86390 1
526643 99526643 1001 86380 86390 1
526761 99526761 1001 86380 86390 1
526804 99526804 1001 86380 86390 1
526688 99526688 1001 86380 86390 1
526714 99526714 1001 86380 86390 1
526740 99526740 1001 86380 86390 1
527444 99527444 1001 86380 86390 1
527251 99527251 1001 86380 86390 1
527385 99527385 1001 86380 86390 1
527349 99527349 1001 86380 86390 1
527948 99527948 1001 86380 86390 1
528075 99528075 1001 86380 86390 1
527979 99527979 1001 86380 86390 1
528056 99528056 1001 86380 86390 1
527753 99527753 1001 86380 86390 1
527846 99527846 1001 86380 86390 1
527757 99527757 1001 86380 86390 1
527791 99527791 1001 86380 86390 1
527581 99527581 1001 86380 86390 1
527661 99527661 1001 86380 86390 1
528092 99528092 1001 86380 86390 1
528184 99528184 1001 86380 86390 1
528161 99528161 1001 86380 86390 1
528777 99528777 1001 86380 86390 1
528857 99528857 1001 86380 86390 1
528897 99528897 1001 86380 86390 1
528798 99528798 1001 86380 86390 1
528634 99528634 1001 86380 86390 1
528642 99528642 1001 86380 86390 1
528400 99528400 1001 86380 86390 1
528483 99528483 1001 86380 86390 1
528419 99528419 1001 86380 86390 1
528355 99528355 1001 86380 86390 1
528930 99528930 1001 86380 86390 1
529085 99529085 1001 86380 86390 1
529712 99529712 1001 86380 86390 1
529647 99529647 1001 86380 86390 1
529328 99529328 1001 86380 86390 1
529434 99529434 1001 86380 86390 1
529486 99529486 1001 86380 86390 1
529508 99529508 1001 86380 86390 1
529127 99529127 1001 86380 86390 1
529181 99529181 1001 86380 86390 1
529194 99529194 1001 86380 86390 1
529311 99529311 1001 86380 86390 1
530439 99530439 1001 86380 86390 1
530390 99530390 1001 86380 86390 1
530442 99530442 1001 86380 86390 1
530354 99530354 1001 86380 86390 1
530286 99530286 1001 86380 86390 1
530236 99530236 1001 86380 86390 1
530315 99530315 1001 86380 86390 1
530188 99530188 1001 86380 86390 1
530291 99530291 1001 86380 86390 1
530321 99530321 1001 86380 86390 1
530153 99530153 1001 86380 86390 1
530135 99530135 1001 86380 86390 1
530110 99530110 1001 86380 86390 1
530087 99530087 1001 86380 86390 1
530579 99530579 1001 86380 86390 1
531205 99531205 1001 86380 86390 1
531315 99531315 1001 86380 86390 1
531067 99531067 1001 86380 86390 1
530785 99530785 1001 86380 86390 1
531443 99531443 1001 86380 86390 1
531508 99531508 1001 86380 86390 1
531501 99531501 1001 86380 86390 1
531451 99531451 1001 86380 86390 1
531427 99531427 1001 86380 86390 1
532055 99532055 1001 86380 86390 1
532086 99532086 1001 86380 86390 1
531820 99531820 1001 86380 86390 1
531963 99531963 1001 86380 86390 1
531850 99531850 1001 86380 86390 1
531903 99531903 1001 86380 86390 1
531970 99531970 1001 86380 86390 1
531932 99531932 1001 86380 86390 1
531640 99531640 1001 86380 86390 1
531633 99531633 1001 86380 86390 1
532372 99532372 1001 86380 86390 1
532217 99532217 1001 86380 86390 1
532283 99532283 1001 86380 86390 1
531794 99531794 1001 86380 86390 1
532273 99532273 1001 86380 86390 1
532925 99532925 1001 86380 86390 1
533022 99533022 1001 86380 86390 1
532876 99532876 1001 86380 86390 1
532698 99532698 1001 86380 86390 1
532802 99532802 1001 86380 86390 1
532662 99532662 1001 86380 86390 1
532656 99532656 1001 86380 86390 1
532531 99532531 1001 86380 86390 1
532559 99532559 1001 86380 86390 1
533085 99533085 1001 86380 86390 1
533103 99533103 1001 86380 86390 1
533694 99533694 1001 86380 86390 1
533772 99533772 1001 86380 86390 1
533779 99533779 1001 86380 86390 1
533539 99533539 1001 86380 86390 1
533647 99533647 1001 86380 86390 1
533380 99533380 1001 86380 86390 1
533408 99533408 1001 86380 86390 1
533332 99533332 1001 86380 86390 1
533345 99533345 1001 86380 86390 1
533411 99533411 1001 86380 86390 1
533336 99533336 1001 86380 86390 1
533376 99533376 1001 86380 86390 1
533986 99533986 1001 86380 86390 1
533970 99533970 1001 86380 86390 1
534595 99534595 1001 86380 86390 1
534571 99534571 1001 86380 86390 1
534490 99534490 1001 86380 86390 1
534567 99534567 1001 86380 86390 1
534555 99534555 1001 86380 86390 1
534443 99534443 1001 86380 86390 1
534385 99534385 1001 86380 86390 1
534128 99534128 1001 86380 86390 1
534141 99534141 1001 86380 86390 1
534168 99534168 1001 86380 86390 1
534222 99534222 1001 86380 86390 1
534198 99534198 1001 86380 86390 1
534816 99534816 1001 86380 86390 1
534881 99534881 1001 86380 86390 1
535409 99535409 1001 86380 86390 1
535482 99535482 1001 86380 86390 1
535348 99535348 1001 86380 86390 1
535428 99535428 1001 86380 86390 1
535365 99535365 1001 86380 86390 1
535189 99535189 1001 86380 86390 1
535291 99535291 1001 86380 86390 1
535021 99535021 1001 86380 86390 1
535087 99535087 1001 86380 86390 1
534946 99534946 1001 86380 86390 1
534894 99534894 1001 86380 86390 1
535077 99535077 1001 86380 86390 1
535689 99535689 1001 86380 86390 1
536300 99536300 1001 86380 86390 1
536305 99536305 1001 86380 86390 1
536312 99536312 1001 86380 86390 1
536190 99536190 1001 86380 86390 1
536080 99536080 1001 86380 86390 1
536074 99536074 1001 86380 86390 1
535833 99535833 1001 86380 86390 1
535720 99535720 1001 86380 86390 1
535891 99535891 1001 86380 86390 1
535855 99535855 1001 86380 86390 1
535868 99535868 1001 86380 86390 1
535765 99535765 1001 86380 86390 1
536382 99536382 1001 86380 86390 1
536512 99536512 1001 86380 86390 1
536513 99536513 1001 86380 86390 1
537021 99537021 1001 86380 86390 1
537108 99537108 1001 86380 86390 1
537046 99537046 1001 86380 86390 1
536956 99536956 1001 86380 86390 1
536619 99536619 1001 86380 86390 1
536620 99536620 1001 86380 86390 1
537216 99537216 1001 86380 86390 1
537299 99537299 1001 86380 86390 1
537887 99537887 1001 86380 86390 1
537788 99537788 1001 86380 86390 1
537980 99537980 1001 86380 86390 1
537758 99537758 1001 86380 86390 1
537671 99537671 1001 86380 86390 1
537752 99537752 1001 86380 86390 1
537473 99537473 1001 86380 86390 1
537564 99537564 1001 86380 86390 1
537370 99537370 1001 86380 86390 1
537403 99537403 1001 86380 86390 1
537996 99537996 1001 86380 86390 1
538032 99538032 1001 86380 86390 1
538181 99538181 1001 86380 86390 1
538184 99538184 1001 86380 86390 1
538644 99538644 1001 86380 86390 1
538620 99538620 1001 86380 86390 1
538482 99538482 1001 86380 86390 1
538433 99538433 1001 86380 86390 1
538604 99538604 1001 86380 86390 1
538247 99538247 1001 86380 86390 1
538236 99538236 1001 86380 86390 1
538227 99538227 1001 86380 86390 1
538397 99538397 1001 86380 86390 1
538308 99538308 1001 86380 86390 1
538244 99538244 1001 86380 86390 1
539010 99539010 1001 86380 86390 1
538822 99538822 1001 86380 86390 1
539638 99539638 1001 86380 86390 1
539520 99539520 1001 86380 86390 1
539536 99539536 1001 86380 86390 1
539272 99539272 1001 86380 86390 1
539314 99539314 1001 86380 86390 1
539175 99539175 1001 86380 86390 1
539192 99539192 1001 86380 86390 1
539141 99539141 1001 86380 86390 1
539078 99539078 1001 86380 86390 1
539745 99539745 1001 86380 86390 1
539823 99539823 1001 86380 86390 1
539657 99539657 1001 86380 86390 1
539659 99539659 1001 86380 86390 1
539778 99539778 1001 86380 86390 1
540353 99540353 1001 86380 86390 1
540369 99540369 1001 86380 86390 1
540284 99540284 1001 86380 86390 1
540362 99540362 1001 86380 86390 1
540080 99540080 1001 86380 86390 1
540212 99540212 1001 86380 86390 1
540201 99540201 1001 86380 86390 1
540177 99540177 1001 86380 86390 1
540129 99540129 1001 86380 86390 1
539983 99539983 1001 86380 86390 1
539948 99539948 1001 86380 86390 1
539961 99539961 1001 86380 86390 1
540475 99540475 1001 86380 86390 1
541219 99541219 1001 86380 86390 1
541116 99541116 1001 86380 86390 1
541100 99541100 1001 86380 86390 1
541064 99541064 1001 86380 86390 1
541029 99541029 1001 86380 86390 1
540966 99540966 1001 86380 86390 1
540903 99540903 1001 86380 86390 1
540731 99540731 1001 86380 86390 1
540809 99540809 1001 86380 86390 1
541484 99541484 1001 86380 86390 1
541396 99541396 1001 86380 86390 1
541375 99541375 1001 86380 86390 1
541466 99541466 1001 86380 86390 1
541430 99541430 1001 86380 86390 1
541457 99541457 1001 86380 86390 1
541959 99541959 1001 86380 86390 1
541986 99541986 1001 86380 86390 1
541850 99541850 1001 86380 86390 1
541787 99541787 1001 86380 86390 1
541806 99541806 1001 86380 86390 1
541729 99541729 1001 86380 86390 1
541717 99541717 1001 86380 86390 1
541529 99541529 1001 86380 86390 1
541698 99541698 1001 86380 86390 1
541505 99541505 1001 86380 86390 1
541661 99541661 1001 86380 86390 1
542183 99542183 1001 86380 86390 1
542146 99542146 1001 86380 86390 1
542211 99542211 1001 86380 86390 1
542796 99542796 1001 86380 86390 1
542771 99542771 1001 86380 86390 1
542888 99542888 1001 86380 86390 1
542752 99542752 1001 86380 86390 1
542668 99542668 1001 86380 86390 1
542707 99542707 1001 86380 86390 1
542441 99542441 1001 86380 86390 1
542403 99542403 1001 86380 86390 1
542429 99542429 1001 86380 86390 1
542412 99542412 1001 86380 86390 1
542528 99542528 1001 86380 86390 1
543020 99543020 1001 86380 86390 1
543076 99543076 1001 86380 86390 1
543066 99543066 1001 86380 86390 1
543028 99543028 1001 86380 86390 1
543080 99543080 1001 86380 86390 1
543605 99543605 1001 86380 86390 1
543724 99543724 1001 86380 86390 1
543750 99543750 1001 86380 86390 1
543541 99543541 1001 86380 86390 1
543418 99543418 1001 86380 86390 1
543216 99543216 1001 86380 86390 1
543273 99543273 1001 86380 86390 1
543292 99543292 1001 86380 86390 1
543841 99543841 1001 86380 86390 1
543793 99543793 1001 86380 86390 1
544542 99544542 1001 86380 86390 1
544187 99544187 1001 86380 86390 1
544253 99544253 1001 86380 86390 1
544292 99544292 1001 86380 86390 1
544386 99544386 1001 86380 86390 1
544245 99544245 1001 86380 86390 1
544376 99544376 1001 86380 86390 1
543994 99543994 1001 86380 86390 1
544047 99544047 1001 86380 86390 1
544635 99544635 1001 86380 86390 1
544678 99544678 1001 86380 86390 1
503931 776 1002 28891 34745 1
517464 1216 1002 34255 46173 1
534515 987 1001 67491 67790 1
400320 99400320 1001 86380 86390 1
400511 99400511 1001 86380 86390 1
400757 99400757 1001 86380 86390 1
401355 99401355 1001 86380 86390 1
401531 99401531 1001 86380 86390 1
401658 99401658 1001 86380 86390 1
401625 99401625 1001 86380 86390 1
401629 99401629 1001 86380 86390 1
402028 99402028 1001 86380 86390 1
402187 99402187 1001 86380 86390 1
402207 99402207 1001 86380 86390 1
402446 99402446 1001 86380 86390 1
402378 99402378 1001 86380 86390 1
402657 99402657 1001 86380 86390 1
402670 99402670 1001 86380 86390 1
403021 99403021 1001 86380 86390 1
403154 99403154 1001 86380 86390 1
403285 99403285 1001 86380 86390 1
403418 99403418 1001 86380 86390 1
404134 99404134 1001 86380 86390 1
404528 99404528 1001 86380 86390 1
404696 99404696 1001 86380 86390 1
404907 99404907 1001 86380 86390 1
404894 99404894 1001 86380 86390 1
404952 99404952 1001 86380 86390 1
404969 99404969 1001 86380 86390 1
404989 99404989 1001 86380 86390 1
405157 99405157 1001 86380 86390 1
405163 99405163 1001 86380 86390 1
405182 99405182 1001 86380 86390 1
405443 99405443 1001 86380 86390 1
405467 99405467 1001 86380 86390 1
405474 99405474 1001 86380 86390 1
405441 99405441 1001 86380 86390 1
405556 99405556 1001 86380 86390 1
405416 99405416 1001 86380 86390 1
405627 99405627 1001 86380 86390 1
405828 99405828 1001 86380 86390 1
406065 99406065 1001 86380 86390 1
406270 99406270 1001 86380 86390 1
406241 99406241 1001 86380 86390 1
406359 99406359 1001 86380 86390 1
406473 99406473 1001 86380 86390 1
406581 99406581 1001 86380 86390 1
406826 99406826 1001 86380 86390 1
406952 99406952 1001 86380 86390 1
407150 99407150 1001 86380 86390 1
407251 99407251 1001 86380 86390 1
407394 99407394 1001 86380 86390 1
407545 99407545 1001 86380 86390 1
407635 99407635 1001 86380 86390 1
407671 99407671 1001 86380 86390 1
407688 99407688 1001 86380 86390 1
407831 99407831 1001 86380 86390 1
407845 99407845 1001 86380 86390 1
407800 99407800 1001 86380 86390 1
408075 99408075 1001 86380 86390 1
408119 99408119 1001 86380 86390 1
408249 99408249 1001 86380 86390 1
408340 99408340 1001 86380 86390 1
408879 99408879 1001 86380 86390 1
408905 99408905 1001 86380 86390 1
409198 99409198 1001 86380 86390 1
409250 99409250 1001 86380 86390 1
409424 99409424 1001 86380 86390 1
409457 99409457 1001 86380 86390 1
409538 99409538 1001 86380 86390 1
409797 99409797 1001 86380 86390 1
409801 99409801 1001 86380 86390 1
409924 99409924 1001 86380 86390 1
410191 99410191 1001 86380 86390 1
410342 99410342 1001 86380 86390 1
410484 99410484 1001 86380 86390 1
410480 99410480 1001 86380 86390 1
411138 99411138 1001 86380 86390 1
411444 99411444 1001 86380 86390 1
411503 99411503 1001 86380 86390 1
411543 99411543 1001 86380 86390 1
411637 99411637 1001 86380 86390 1
411741 99411741 1001 86380 86390 1
411884 99411884 1001 86380 86390 1
412058 99412058 1001 86380 86390 1
412102 99412102 1001 86380 86390 1
412194 99412194 1001 86380 86390 1
412369 99412369 1001 86380 86390 1
413457 99413457 1001 86380 86390 1
413654 99413654 1001 86380 86390 1
413461 99413461 1001 86380 86390 1
412531 99412531 1001 86380 86390 1
412730 99412730 1001 86380 86390 1
412710 99412710 1001 86380 86390 1
413788 99413788 1001 86380 86390 1
413779 99413779 1001 86380 86390 1
414985 99414985 1001 86380 86390 1
415137 99415137 1001 86380 86390 1
415212 99415212 1001 86380 86390 1
414707 99414707 1001 86380 86390 1
414883 99414883 1001 86380 86390 1
414561 99414561 1001 86380 86390 1
414377 99414377 1001 86380 86390 1
414184 99414184 1001 86380 86390 1
414300 99414300 1001 86380 86390 1
414241 99414241 1001 86380 86390 1
414219 99414219 1001 86380 86390 1
415411 99415411 1001 86380 86390 1
415581 99415581 1001 86380 86390 1
415331 99415331 1001 86380 86390 1
415595 99415595 1001 86380 86390 1
416698 99416698 1001 86380 86390 1
416861 99416861 1001 86380 86390 1
416676 99416676 1001 86380 86390 1
416745 99416745 1001 86380 86390 1
416550 99416550 1001 86380 86390 1
416384 99416384 1001 86380 86390 1
416339 99416339 1001 86380 86390 1
416361 99416361 1001 86380 86390 1
416006 99416006 1001 86380 86390 1
415922 99415922 1001 86380 86390 1
415801 99415801 1001 86380 86390 1
417200 99417200 1001 86380 86390 1
417339 99417339 1001 86380 86390 1
417562 99417562 1001 86380 86390 1
418483 99418483 1001 86380 86390 1
418762 99418762 1001 86380 86390 1
418218 99418218 1001 86380 86390 1
418199 99418199 1001 86380 86390 1
418307 99418307 1001 86380 86390 1
418032 99418032 1001 86380 86390 1
417690 99417690 1001 86380 86390 1
417812 99417812 1001 86380 86390 1
418832 99418832 1001 86380 86390 1
418865 99418865 1001 86380 86390 1
419074 99419074 1001 86380 86390 1
420313 99420313 1001 86380 86390 1
420341 99420341 1001 86380 86390 1
420184 99420184 1001 86380 86390 1
420071 99420071 1001 86380 86390 1
419883 99419883 1001 86380 86390 1
419792 99419792 1001 86380 86390 1
419466 99419466 1001 86380 86390 1
419424 99419424 1001 86380 86390 1
419258 99419258 1001 86380 86390 1
419420 99419420 1001 86380 86390 1
420682 99420682 1001 86380 86390 1
420753 99420753 1001 86380 86390 1
421851 99421851 1001 86380 86390 1
421953 99421953 1001 86380 86390 1
421958 99421958 1001 86380 86390 1
421379 99421379 1001 86380 86390 1
421552 99421552 1001 86380 86390 1
421603 99421603 1001 86380 86390 1
421363 99421363 1001 86380 86390 1
421011 99421011 1001 86380 86390 1
421063 99421063 1001 86380 86390 1
421258 99421258 1001 86380 86390 1
421109 99421109 1001 86380 86390 1
420877 99420877 1001 86380 86390 1
421111 99421111 1001 86380 86390 1
421033 99421033 1001 86380 86390 1
422468 99422468 1001 86380 86390 1
423481 99423481 1001 86380 86390 1
423571 99423571 1001 86380 86390 1
423058 99423058 1001 86380 86390 1
422989 99422989 1001 86380 86390 1
423083 99423083 1001 86380 86390 1
423084 99423084 1001 86380 86390 1
422773 99422773 1001 86380 86390 1
422660 99422660 1001 86380 86390 1
422683 99422683 1001 86380 86390 1
422761 99422761 1001 86380 86390 1
423819 99423819 1001 86380 86390 1
423868 99423868 1001 86380 86390 1
423852 99423852 1001 86380 86390 1
424133 99424133 1001 86380 86390 1
424011 99424011 1001 86380 86390 1
425300 99425300 1001 86380 86390 1
425346 99425346 1001 86380 86390 1
425209 99425209 1001 86380 86390 1
425289 99425289 1001 86380 86390 1
425142 99425142 1001 86380 86390 1
425364 99425364 1001 86380 86390 1
424645 99424645 1001 86380 86390 1
425000 99425000 1001 86380 86390 1
424796 99424796 1001 86380 86390 1
425689 99425689 1001 86380 86390 1
425715 99425715 1001 86380 86390 1
425719 99425719 1001 86380 86390 1
425813 99425813 1001 86380 86390 1
427117 99427117 1001 86380 86390 1
426896 99426896 1001 86380 86390 1
426993 99426993 1001 86380 86390 1
426831 99426831 1001 86380 86390 1
426621 99426621 1001 86380 86390 1
426644 99426644 1001 86380 86390 1
426374 99426374 1001 86380 86390 1
426526 99426526 1001 86380 86390 1
426491 99426491 1001 86380 86390 1
426607 99426607 1001 86380 86390 1
426335 99426335 1001 86380 86390 1
426289 99426289 1001 86380 86390 1
426588 99426588 1001 86380 86390 1
426114 99426114 1001 86380 86390 1
425922 99425922 1001 86380 86390 1
426144 99426144 1001 86380 86390 1
426085 99426085 1001 86380 86390 1
427531 99427531 1001 86380 86390 1
427484 99427484 1001 86380 86390 1
427353 99427353 1001 86380 86390 1
427384 99427384 1001 86380 86390 1
427160 99427160 1001 86380 86390 1
428353 99428353 1001 86380 86390 1
428453 99428453 1001 86380 86390 1
428656 99428656 1001 86380 86390 1
428513 99428513 1001 86380 86390 1
428158 99428158 1001 86380 86390 1
427979 99427979 1001 86380 86390 1
427851 99427851 1001 86380 86390 1
427559 99427559 1001 86380 86390 1
427759 99427759 1001 86380 86390 1
427833 99427833 1001 86380 86390 1
427869 99427869 1001 86380 86390 1
429095 99429095 1001 86380 86390 1
428973 99428973 1001 86380 86390 1
429009 99429009 1001 86380 86390 1
428956 99428956 1001 86380 86390 1
430237 99430237 1001 86380 86390 1
430061 99430061 1001 86380 86390 1
430093 99430093 1001 86380 86390 1
429785 99429785 1001 86380 86390 1
429891 99429891 1001 86380 86390 1
429564 99429564 1001 86380 86390 1
429471 99429471 1001 86380 86390 1
429486 99429486 1001 86380 86390 1
429337 99429337 1001 86380 86390 1
429192 99429192 1001 86380 86390 1
430438 99430438 1001 86380 86390 1
430381 99430381 1001 86380 86390 1
430807 99430807 1001 86380 86390 1
430787 99430787 1001 86380 86390 1
430658 99430658 1001 86380 86390 1
431691 99431691 1001 86380 86390 1
432052 99432052 1001 86380 86390 1
431429 99431429 1001 86380 86390 1
431265 99431265 1001 86380 86390 1
431589 99431589 1001 86380 86390 1
431590 99431590 1001 86380 86390 1
431642 99431642 1001 86380 86390 1
430992 99430992 1001 86380 86390 1
432454 99432454 1001 86380 86390 1
432290 99432290 1001 86380 86390 1
432388 99432388 1001 86380 86390 1
433320 99433320 1001 86380 86390 1
433714 99433714 1001 86380 86390 1
433609 99433609 1001 86380 86390 1
433301 99433301 1001 86380 86390 1
432657 99432657 1001 86380 86390 1
432737 99432737 1001 86380 86390 1
433831 99433831 1001 86380 86390 1
433864 99433864 1001 86380 86390 1
434074 99434074 1001 86380 86390 1
434013 99434013 1001 86380 86390 1
435370 99435370 1001 86380 86390 1
435063 99435063 1001 86380 86390 1
435100 99435100 1001 86380 86390 1
434734 99434734 1001 86380 86390 1
434963 99434963 1001 86380 86390 1
434450 99434450 1001 86380 86390 1
434510 99434510 1001 86380 86390 1
434452 99434452 1001 86380 86390 1
435546 99435546 1001 86380 86390 1
435488 99435488 1001 86380 86390 1
435891 99435891 1001 86380 86390 1
436873 99436873 1001 86380 86390 1
437095 99437095 1001 86380 86390 1
437008 99437008 1001 86380 86390 1
436940 99436940 1001 86380 86390 1
436591 99436591 1001 86380 86390 1
436528 99436528 1001 86380 86390 1
436529 99436529 1001 86380 86390 1
436695 99436695 1001 86380 86390 1
436540 99436540 1001 86380 86390 1
437298 99437298 1001 86380 86390 1
437320 99437320 1001 86380 86390 1
437252 99437252 1001 86380 86390 1
300050 99300050 1001 86380 86390 1
300000 99300000 1001 86380 86390 1
300355 99300355 1001 86380 86390 1
300331 99300331 1001 86380 86390 1
300385 99300385 1001 86380 86390 1
300257 99300257 1001 86380 86390 1
301160 99301160 1001 86380 86390 1
301303 99301303 1001 86380 86390 1
301253 99301253 1001 86380 86390 1
301215 99301215 1001 86380 86390 1
301116 99301116 1001 86380 86390 1
301026 99301026 1001 86380 86390 1
301118 99301118 1001 86380 86390 1
301017 99301017 1001 86380 86390 1
301084 99301084 1001 86380 86390 1
301075 99301075 1001 86380 86390 1
301629 99301629 1001 86380 86390 1
301624 99301624 1001 86380 86390 1
301561 99301561 1001 86380 86390 1
302350 99302350 1001 86380 86390 1
302352 99302352 1001 86380 86390 1
302370 99302370 1001 86380 86390 1
302062 99302062 1001 86380 86390 1
302141 99302141 1001 86380 86390 1
302079 99302079 1001 86380 86390 1
302160 99302160 1001 86380 86390 1
301934 99301934 1001 86380 86390 1
301863 99301863 1001 86380 86390 1
302551 99302551 1001 86380 86390 1
302398 99302398 1001 86380 86390 1
302528 99302528 1001 86380 86390 1
302400 99302400 1001 86380 86390 1
302519 99302519 1001 86380 86390 1
303170 99303170 1001 86380 86390 1
302821 99302821 1001 86380 86390 1
302951 99302951 1001 86380 86390 1
302954 99302954 1001 86380 86390 1
302828 99302828 1001 86380 86390 1
302747 99302747 1001 86380 86390 1
302609 99302609 1001 86380 86390 1
303258 99303258 1001 86380 86390 1
303960 99303960 1001 86380 86390 1
303948 99303948 1001 86380 86390 1
303872 99303872 1001 86380 86390 1
303966 99303966 1001 86380 86390 1
303865 99303865 1001 86380 86390 1
303633 99303633 1001 86380 86390 1
303622 99303622 1001 86380 86390 1
303792 99303792 1001 86380 86390 1
303747 99303747 1001 86380 86390 1
303760 99303760 1001 86380 86390 1
303432 99303432 1001 86380 86390 1
303589 99303589 1001 86380 86390 1
303615 99303615 1001 86380 86390 1
303513 99303513 1001 86380 86390 1
303553 99303553 1001 86380 86390 1
303463 99303463 1001 86380 86390 1
303541 99303541 1001 86380 86390 1
304224 99304224 1001 86380 86390 1
304173 99304173 1001 86380 86390 1
304226 99304226 1001 86380 86390 1
304196 99304196 1001 86380 86390 1
304692 99304692 1001 86380 86390 1
304809 99304809 1001 86380 86390 1
304786 99304786 1001 86380 86390 1
304830 99304830 1001 86380 86390 1
304738 99304738 1001 86380 86390 1
304715 99304715 1001 86380 86390 1
304754 99304754 1001 86380 86390 1
304485 99304485 1001 86380 86390 1
304505 99304505 1001 86380 86390 1
304274 99304274 1001 86380 86390 1
305016 99305016 1001 86380 86390 1
305021 99305021 1001 86380 86390 1
305505 99305505 1001 86380 86390 1
305557 99305557 1001 86380 86390 1
305324 99305324 1001 86380 86390 1
305454 99305454 1001 86380 86390 1
305411 99305411 1001 86380 86390 1
305463 99305463 1001 86380 86390 1
305399 99305399 1001 86380 86390 1
305210 99305210 1001 86380 86390 1
500003 99500003 1001 86380 86390 1
500120 99500120 1001 86380 86390 1
305689 99305689 1001 86380 86390 1
500492 99500492 1001 86380 86390 1
500521 99500521 1001 86380 86390 1
500431 99500431 1001 86380 86390 1
500486 99500486 1001 86380 86390 1
500313 99500313 1001 86380 86390 1
500224 99500224 1001 86380 86390 1
500199 99500199 1001 86380 86390 1
500880 99500880 1001 86380 86390 1
500945 99500945 1001 86380 86390 1
500894 99500894 1001 86380 86390 1
500856 99500856 1001 86380 86390 1
500830 99500830 1001 86380 86390 1
501489 99501489 1001 86380 86390 1
501503 99501503 1001 86380 86390 1
501557 99501557 1001 86380 86390 1
501312 99501312 1001 86380 86390 1
501167 99501167 1001 86380 86390 1
501031 99501031 1001 86380 86390 1
501666 99501666 1001 86380 86390 1
501645 99501645 1001 86380 86390 1
501739 99501739 1001 86380 86390 1
502445 99502445 1001 86380 86390 1
502397 99502397 1001 86380 86390 1
502083 99502083 1001 86380 86390 1
502175 99502175 1001 86380 86390 1
502177 99502177 1001 86380 86390 1
502217 99502217 1001 86380 86390 1
502193 99502193 1001 86380 86390 1
501862 99501862 1001 86380 86390 1
501905 99501905 1001 86380 86390 1
502631 99502631 1001 86380 86390 1
502634 99502634 1001 86380 86390 1
502467 99502467 1001 86380 86390 1
502469 99502469 1001 86380 86390 1
502471 99502471 1001 86380 86390 1
502615 99502615 1001 86380 86390 1
503099 99503099 1001 86380 86390 1
503255 99503255 1001 86380 86390 1
502946 99502946 1001 86380 86390 1
502941 99502941 1001 86380 86390 1
502685 99502685 1001 86380 86390 1
502743 99502743 1001 86380 86390 1
502847 99502847 1001 86380 86390 1
503485 99503485 1001 86380 86390 1
503462 99503462 1001 86380 86390 1
503478 99503478 1001 86380 86390 1
504005 99504005 1001 86380 86390 1
503786 99503786 1001 86380 86390 1
503748 99503748 1001 86380 86390 1
503523 99503523 1001 86380 86390 1
503645 99503645 1001 86380 86390 1
503529 99503529 1001 86380 86390 1
503621 99503621 1001 86380 86390 1
504206 99504206 1001 86380 86390 1
504155 99504155 1001 86380 86390 1
504246 99504246 1001 86380 86390 1
504249 99504249 1001 86380 86390 1
504279 99504279 1001 86380 86390 1
504807 99504807 1001 86380 86390 1
504687 99504687 1001 86380 86390 1
504533 99504533 1001 86380 86390 1
504607 99504607 1001 86380 86390 1
504514 99504514 1001 86380 86390 1
505149 99505149 1001 86380 86390 1
505117 99505117 1001 86380 86390 1
505687 99505687 1001 86380 86390 1
505599 99505599 1001 86380 86390 1
505449 99505449 1001 86380 86390 1
505492 99505492 1001 86380 86390 1
505364 99505364 1001 86380 86390 1
505416 99505416 1001 86380 86390 1
505535 99505535 1001 86380 86390 1
505434 99505434 1001 86380 86390 1
505162 99505162 1001 86380 86390 1
505167 99505167 1001 86380 86390 1
505182 99505182 1001 86380 86390 1
505197 99505197 1001 86380 86390 1
505249 99505249 1001 86380 86390 1
505159 99505159 1001 86380 86390 1
505793 99505793 1001 86380 86390 1
506395 99506395 1001 86380 86390 1
506464 99506464 1001 86380 86390 1
506479 99506479 1001 86380 86390 1
506492 99506492 1001 86380 86390 1
506505 99506505 1001 86380 86390 1
506274 99506274 1001 86380 86390 1
506185 99506185 1001 86380 86390 1
506055 99506055 1001 86380 86390 1
506149 99506149 1001 86380 86390 1
506127 99506127 1001 86380 86390 1
506762 99506762 1001 86380 86390 1
506656 99506656 1001 86380 86390 1
506709 99506709 1001 86380 86390 1
507150 99507150 1001 86380 86390 1
506845 99506845 1001 86380 86390 1
506875 99506875 1001 86380 86390 1
507549 99507549 1001 86380 86390 1
507498 99507498 1001 86380 86390 1
507427 99507427 1001 86380 86390 1
507584 99507584 1001 86380 86390 1
508191 99508191 1001 86380 86390 1
508207 99508207 1001 86380 86390 1
507972 99507972 1001 86380 86390 1
507975 99507975 1001 86380 86390 1
507758 99507758 1001 86380 86390 1
507834 99507834 1001 86380 86390 1
508311 99508311 1001 86380 86390 1
508392 99508392 1001 86380 86390 1
508276 99508276 1001 86380 86390 1
508302 99508302 1001 86380 86390 1
508433 99508433 1001 86380 86390 1
508425 99508425 1001 86380 86390 1
508426 99508426 1001 86380 86390 1
509020 99509020 1001 86380 86390 1
508882 99508882 1001 86380 86390 1
508857 99508857 1001 86380 86390 1
508730 99508730 1001 86380 86390 1
508810 99508810 1001 86380 86390 1
508694 99508694 1001 86380 86390 1
508708 99508708 1001 86380 86390 1
508588 99508588 1001 86380 86390 1
508527 99508527 1001 86380 86390 1
509217 99509217 1001 86380 86390 1
509156 99509156 1001 86380 86390 1
509563 99509563 1001 86380 86390 1
509442 99509442 1001 86380 86390 1
509395 99509395 1001 86380 86390 1
510057 99510057 1001 86380 86390 1
510062 99510062 1001 86380 86390 1
510587 99510587 1001 86380 86390 1
510539 99510539 1001 86380 86390 1
510533 99510533 1001 86380 86390 1
510345 99510345 1001 86380 86390 1
510487 99510487 1001 86380 86390 1
510514 99510514 1001 86380 86390 1
510451 99510451 1001 86380 86390 1
510350 99510350 1001 86380 86390 1
510171 99510171 1001 86380 86390 1
510190 99510190 1001 86380 86390 1
510307 99510307 1001 86380 86390 1
510805 99510805 1001 86380 86390 1
510775 99510775 1001 86380 86390 1
511486 99511486 1001 86380 86390 1
511225 99511225 1001 86380 86390 1
511105 99511105 1001 86380 86390 1
511022 99511022 1001 86380 86390 1
511576 99511576 1001 86380 86390 1
511691 99511691 1001 86380 86390 1
511614 99511614 1001 86380 86390 1
512361 99512361 1001 86380 86390 1
512310 99512310 1001 86380 86390 1
512224 99512224 1001 86380 86390 1
512061 99512061 1001 86380 86390 1
512037 99512037 1001 86380 86390 1
512116 99512116 1001 86380 86390 1
512129 99512129 1001 86380 86390 1
512159 99512159 1001 86380 86390 1
512082 99512082 1001 86380 86390 1
511810 99511810 1001 86380 86390 1
511825 99511825 1001 86380 86390 1
511826 99511826 1001 86380 86390 1
511835 99511835 1001 86380 86390 1
511770 99511770 1001 86380 86390 1
512565 99512565 1001 86380 86390 1
513141 99513141 1001 86380 86390 1
513026 99513026 1001 86380 86390 1
513006 99513006 1001 86380 86390 1
513161 99513161 1001 86380 86390 1
513098 99513098 1001 86380 86390 1
513139 99513139 1001 86380 86390 1
513196 99513196 1001 86380 86390 1
512912 99512912 1001 86380 86390 1
512867 99512867 1001 86380 86390 1
512971 99512971 1001 86380 86390 1
512775 99512775 1001 86380 86390 1
513281 99513281 1001 86380 86390 1
513296 99513296 1001 86380 86390 1
513405 99513405 1001 86380 86390 1
513962 99513962 1001 86380 86390 1
513774 99513774 1001 86380 86390 1
513789 99513789 1001 86380 86390 1
513688 99513688 1001 86380 86390 1
513626 99513626 1001 86380 86390 1
513559 99513559 1001 86380 86390 1
513550 99513550 1001 86380 86390 1
513513 99513513 1001 86380 86390 1
514043 99514043 1001 86380 86390 1
514077 99514077 1001 86380 86390 1
514769 99514769 1001 86380 86390 1
514825 99514825 1001 86380 86390 1
514776 99514776 1001 86380 86390 1
514405 99514405 1001 86380 86390 1
514354 99514354 1001 86380 86390 1
514362 99514362 1001 86380 86390 1
514988 99514988 1001 86380 86390 1
514991 99514991 1001 86380 86390 1
514969 99514969 1001 86380 86390 1
515648 99515648 1001 86380 86390 1
515496 99515496 1001 86380 86390 1
515614 99515614 1001 86380 86390 1
515617 99515617 1001 86380 86390 1
515645 99515645 1001 86380 86390 1
515297 99515297 1001 86380 86390 1
515433 99515433 1001 86380 86390 1
515198 99515198 1001 86380 86390 1
515113 99515113 1001 86380 86390 1
515748 99515748 1001 86380 86390 1
515829 99515829 1001 86380 86390 1
515739 99515739 1001 86380 86390 1
515845 99515845 1001 86380 86390 1
515794 99515794 1001 86380 86390 1
516409 99516409 1001 86380 86390 1
516308 99516308 1001 86380 86390 1
516400 99516400 1001 86380 86390 1
516392 99516392 1001 86380 86390 1
516254 99516254 1001 86380 86390 1
516258 99516258 1001 86380 86390 1
516155 99516155 1001 86380 86390 1
515966 99515966 1001 86380 86390 1
516058 99516058 1001 86380 86390 1
515892 99515892 1001 86380 86390 1
515894 99515894 1001 86380 86390 1
516051 99516051 1001 86380 86390 1
515938 99515938 1001 86380 86390 1
517182 99517182 1001 86380 86390 1
517266 99517266 1001 86380 86390 1
517284 99517284 1001 86380 86390 1
516975 99516975 1001 86380 86390 1
517091 99517091 1001 86380 86390 1
517093 99517093 1001 86380 86390 1
517017 99517017 1001 86380 86390 1
516806 99516806 1001 86380 86390 1
516850 99516850 1001 86380 86390 1
516866 99516866 1001 86380 86390 1
517426 99517426 1001 86380 86390 1
517430 99517430 1001 86380 86390 1
517496 99517496 1001 86380 86390 1
517368 99517368 1001 86380 86390 1
517408 99517408 1001 86380 86390 1
517447 99517447 1001 86380 86390 1
517448 99517448 1001 86380 86390 1
517461 99517461 1001 86380 86390 1
518130 99518130 1001 86380 86390 1
517971 99517971 1001 86380 86390 1
518128 99518128 1001 86380 86390 1
517999 99517999 1001 86380 86390 1
517988 99517988 1001 86380 86390 1
518079 99518079 1001 86380 86390 1
518148 99518148 1001 86380 86390 1
517993 99517993 1001 86380 86390 1
518109 99518109 1001 86380 86390 1
517956 99517956 1001 86380 86390 1
517751 99517751 1001 86380 86390 1
517870 99517870 1001 86380 86390 1
517896 99517896 1001 86380 86390 1
517557 99517557 1001 86380 86390 1
517598 99517598 1001 86380 86390 1
517615 99517615 1001 86380 86390 1
517693 99517693 1001 86380 86390 1
517720 99517720 1001 86380 86390 1
517617 99517617 1001 86380 86390 1
517565 99517565 1001 86380 86390 1
517605 99517605 1001 86380 86390 1
517553 99517553 1001 86380 86390 1
518278 99518278 1001 86380 86390 1
518343 99518343 1001 86380 86390 1
518256 99518256 1001 86380 86390 1
518258 99518258 1001 86380 86390 1
518220 99518220 1001 86380 86390 1
518337 99518337 1001 86380 86390 1
518364 99518364 1001 86380 86390 1
518885 99518885 1001 86380 86390 1
518900 99518900 1001 86380 86390 1
518790 99518790 1001 86380 86390 1
518614 99518614 1001 86380 86390 1
518685 99518685 1001 86380 86390 1
518724 99518724 1001 86380 86390 1
518584 99518584 1001 86380 86390 1
518555 99518555 1001 86380 86390 1
518531 99518531 1001 86380 86390 1
518457 99518457 1001 86380 86390 1
519050 99519050 1001 86380 86390 1
519093 99519093 1001 86380 86390 1
519172 99519172 1001 86380 86390 1
519018 99519018 1001 86380 86390 1
518995 99518995 1001 86380 86390 1
519126 99519126 1001 86380 86390 1
519813 99519813 1001 86380 86390 1
519784 99519784 1001 86380 86390 1
519628 99519628 1001 86380 86390 1
519693 99519693 1001 86380 86390 1
519617 99519617 1001 86380 86390 1
519631 99519631 1001 86380 86390 1
519805 99519805 1001 86380 86390 1
519558 99519558 1001 86380 86390 1
519469 99519469 1001 86380 86390 1
519462 99519462 1001 86380 86390 1
519581 99519581 1001 86380 86390 1
519311 99519311 1001 86380 86390 1
519221 99519221 1001 86380 86390 1
519392 99519392 1001 86380 86390 1
519371 99519371 1001 86380 86390 1
519309 99519309 1001 86380 86390 1
519915 99519915 1001 86380 86390 1
519879 99519879 1001 86380 86390 1
519821 99519821 1001 86380 86390 1
520473 99520473 1001 86380 86390 1
520637 99520637 1001 86380 86390 1
520577 99520577 1001 86380 86390 1
520461 99520461 1001 86380 86390 1
520540 99520540 1001 86380 86390 1
520516 99520516 1001 86380 86390 1
520615 99520615 1001 86380 86390 1
520510 99520510 1001 86380 86390 1
520239 99520239 1001 86380 86390 1
520115 99520115 1001 86380 86390 1
520657 99520657 1001 86380 86390 1
521417 99521417 1001 86380 86390 1
521268 99521268 1001 86380 86390 1
521332 99521332 1001 86380 86390 1
521334 99521334 1001 86380 86390 1
521171 99521171 1001 86380 86390 1
521251 99521251 1001 86380 86390 1
521123 99521123 1001 86380 86390 1
521064 99521064 1001 86380 86390 1
521246 99521246 1001 86380 86390 1
520886 99520886 1001 86380 86390 1
521028 99521028 1001 86380 86390 1
521004 99521004 1001 86380 86390 1
520876 99520876 1001 86380 86390 1
520997 99520997 1001 86380 86390 1
521490 99521490 1001 86380 86390 1
521661 99521661 1001 86380 86390 1
521588 99521588 1001 86380 86390 1
522130 99522130 1001 86380 86390 1
522276 99522276 1001 86380 86390 1
522010 99522010 1001 86380 86390 1
521881 99521881 1001 86380 86390 1
521900 99521900 1001 86380 86390 1
522034 99522034 1001 86380 86390 1
521763 99521763 1001 86380 86390 1
521793 99521793 1001 86380 86390 1
521757 99521757 1001 86380 86390 1
521837 99521837 1001 86380 86390 1
522340 99522340 1001 86380 86390 1
523056 99523056 1001 86380 86390 1
523034 99523034 1001 86380 86390 1
522958 99522958 1001 86380 86390 1
523103 99523103 1001 86380 86390 1
522861 99522861 1001 86380 86390 1
522721 99522721 1001 86380 86390 1
522864 99522864 1001 86380 86390 1
522898 99522898 1001 86380 86390 1
522577 99522577 1001 86380 86390 1
522673 99522673 1001 86380 86390 1
523200 99523200 1001 86380 86390 1
523306 99523306 1001 86380 86390 1
523125 99523125 1001 86380 86390 1
523896 99523896 1001 86380 86390 1
523763 99523763 1001 86380 86390 1
523649 99523649 1001 86380 86390 1
523716 99523716 1001 86380 86390 1
523547 99523547 1001 86380 86390 1
523695 99523695 1001 86380 86390 1
523722 99523722 1001 86380 86390 1
523444 99523444 1001 86380 86390 1
523971 99523971 1001 86380 86390 1
524052 99524052 1001 86380 86390 1
524053 99524053 1001 86380 86390 1
524720 99524720 1001 86380 86390 1
524643 99524643 1001 86380 86390 1
524607 99524607 1001 86380 86390 1
524598 99524598 1001 86380 86390 1
524560 99524560 1001 86380 86390 1
524340 99524340 1001 86380 86390 1
524211 99524211 1001 86380 86390 1
524915 99524915 1001 86380 86390 1
524841 99524841 1001 86380 86390 1
524870 99524870 1001 86380 86390 1
524974 99524974 1001 86380 86390 1
525481 99525481 1001 86380 86390 1
525411 99525411 1001 86380 86390 1
525187 99525187 1001 86380 86390 1
525305 99525305 1001 86380 86390 1
525255 99525255 1001 86380 86390 1
525246 99525246 1001 86380 86390 1
525019 99525019 1001 86380 86390 1
525020 99525020 1001 86380 86390 1
525756 99525756 1001 86380 86390 1
525734 99525734 1001 86380 86390 1
526244 99526244 1001 86380 86390 1
526350 99526350 1001 86380 86390 1
526247 99526247 1001 86380 86390 1
526300 99526300 1001 86380 86390 1
526415 99526415 1001 86380 86390 1
526293 99526293 1001 86380 86390 1
526195 99526195 1001 86380 86390 1
526165 99526165 1001 86380 86390 1
525896 99525896 1001 86380 86390 1
525948 99525948 1001 86380 86390 1
525810 99525810 1001 86380 86390 1
526552 99526552 1001 86380 86390 1
526431 99526431 1001 86380 86390 1
526875 99526875 1001 86380 86390 1
526877 99526877 1001 86380 86390 1
527006 99527006 1001 86380 86390 1
526987 99526987 1001 86380 86390 1
526873 99526873 1001 86380 86390 1
526813 99526813 1001 86380 86390 1
526636 99526636 1001 86380 86390 1
526770 99526770 1001 86380 86390 1
526796 99526796 1001 86380 86390 1
527364 99527364 1001 86380 86390 1
527394 99527394 1001 86380 86390 1
527370 99527370 1001 86380 86390 1
527320 99527320 1001 86380 86390 1
527424 99527424 1001 86380 86390 1
527373 99527373 1001 86380 86390 1
528012 99528012 1001 86380 86390 1
527884 99527884 1001 86380 86390 1
527964 99527964 1001 86380 86390 1
527940 99527940 1001 86380 86390 1
527625 99527625 1001 86380 86390 1
527471 99527471 1001 86380 86390 1
527654 99527654 1001 86380 86390 1
527565 99527565 1001 86380 86390 1
527582 99527582 1001 86380 86390 1
528154 99528154 1001 86380 86390 1
528233 99528233 1001 86380 86390 1
528118 99528118 1001 86380 86390 1
528095 99528095 1001 86380 86390 1
528831 99528831 1001 86380 86390 1
528883 99528883 1001 86380 86390 1
528795 99528795 1001 86380 86390 1
528645 99528645 1001 86380 86390 1
528542 99528542 1001 86380 86390 1
528518 99528518 1001 86380 86390 1
528587 99528587 1001 86380 86390 1
528652 99528652 1001 86380 86390 1
528666 99528666 1001 86380 86390 1
528287 99528287 1001 86380 86390 1
528954 99528954 1001 86380 86390 1
528945 99528945 1001 86380 86390 1
529088 99529088 1001 86380 86390 1
529077 99529077 1001 86380 86390 1
529703 99529703 1001 86380 86390 1
529579 99529579 1001 86380 86390 1
529610 99529610 1001 86380 86390 1
529419 99529419 1001 86380 86390 1
529484 99529484 1001 86380 86390 1
529447 99529447 1001 86380 86390 1
529359 99529359 1001 86380 86390 1
529412 99529412 1001 86380 86390 1
529430 99529430 1001 86380 86390 1
529199 99529199 1001 86380 86390 1
529269 99529269 1001 86380 86390 1
529808 99529808 1001 86380 86390 1
529745 99529745 1001 86380 86390 1
530503 99530503 1001 86380 86390 1
530328 99530328 1001 86380 86390 1
529985 99529985 1001 86380 86390 1
530016 99530016 1001 86380 86390 1
529982 99529982 1001 86380 86390 1
530022 99530022 1001 86380 86390 1
529945 99529945 1001 86380 86390 1
530685 99530685 1001 86380 86390 1
530621 99530621 1001 86380 86390 1
531251 99531251 1001 86380 86390 1
531257 99531257 1001 86380 86390 1
531328 99531328 1001 86380 86390 1
531112 99531112 1001 86380 86390 1
530929 99530929 1001 86380 86390 1
530904 99530904 1001 86380 86390 1
530957 99530957 1001 86380 86390 1
530828 99530828 1001 86380 86390 1
530854 99530854 1001 86380 86390 1
530806 99530806 1001 86380 86390 1
530935 99530935 1001 86380 86390 1
531405 99531405 1001 86380 86390 1
531432 99531432 1001 86380 86390 1
531574 99531574 1001 86380 86390 1
531446 99531446 1001 86380 86390 1
531461 99531461 1001 86380 86390 1
531543 99531543 1001 86380 86390 1
532052 99532052 1001 86380 86390 1
532117 99532117 1001 86380 86390 1
532056 99532056 1001 86380 86390 1
532136 99532136 1001 86380 86390 1
531912 99531912 1001 86380 86390 1
531905 99531905 1001 86380 86390 1
531906 99531906 1001 86380 86390 1
531679 99531679 1001 86380 86390 1
531732 99531732 1001 86380 86390 1
532294 99532294 1001 86380 86390 1
532272 99532272 1001 86380 86390 1
532341 99532341 1001 86380 86390 1
532380 99532380 1001 86380 86390 1
532983 99532983 1001 86380 86390 1
532940 99532940 1001 86380 86390 1
532623 99532623 1001 86380 86390 1
532800 99532800 1001 86380 86390 1
532569 99532569 1001 86380 86390 1
532584 99532584 1001 86380 86390 1
533203 99533203 1001 86380 86390 1
533100 99533100 1001 86380 86390 1
533669 99533669 1001 86380 86390 1
533708 99533708 1001 86380 86390 1
533836 99533836 1001 86380 86390 1
533498 99533498 1001 86380 86390 1
533460 99533460 1001 86380 86390 1
533526 99533526 1001 86380 86390 1
533514 99533514 1001 86380 86390 1
533639 99533639 1001 86380 86390 1
533346 99533346 1001 86380 86390 1
533442 99533442 1001 86380 86390 1
533274 99533274 1001 86380 86390 1
533288 99533288 1001 86380 86390 1
533928 99533928 1001 86380 86390 1
534517 99534517 1001 86380 86390 1
534684 99534684 1001 86380 86390 1
534636 99534636 1001 86380 86390 1
534627 99534627 1001 86380 86390 1
534679 99534679 1001 86380 86390 1
534302 99534302 1001 86380 86390 1
534355 99534355 1001 86380 86390 1
534277 99534277 1001 86380 86390 1
534112 99534112 1001 86380 86390 1
534229 99534229 1001 86380 86390 1
534878 99534878 1001 86380 86390 1
534755 99534755 1001 86380 86390 1
534783 99534783 1001 86380 86390 1
534771 99534771 1001 86380 86390 1
535448 99535448 1001 86380 86390 1
535322 99535322 1001 86380 86390 1
535442 99535442 1001 86380 86390 1
535503 99535503 1001 86380 86390 1
535228 99535228 1001 86380 86390 1
535190 99535190 1001 86380 86390 1
535152 99535152 1001 86380 86390 1
534983 99534983 1001 86380 86390 1
535009 99535009 1001 86380 86390 1
534952 99534952 1001 86380 86390 1
535638 99535638 1001 86380 86390 1
535566 99535566 1001 86380 86390 1
535608 99535608 1001 86380 86390 1
535517 99535517 1001 86380 86390 1
536186 99536186 1001 86380 86390 1
536320 99536320 1001 86380 86390 1
536168 99536168 1001 86380 86390 1
536125 99536125 1001 86380 86390 1
536117 99536117 1001 86380 86390 1
535888 99535888 1001 86380 86390 1
535863 99535863 1001 86380 86390 1
535733 99535733 1001 86380 86390 1
535789 99535789 1001 86380 86390 1
536425 99536425 1001 86380 86390 1
537055 99537055 1001 86380 86390 1
537017 99537017 1001 86380 86390 1
537095 99537095 1001 86380 86390 1
537156 99537156 1001 86380 86390 1
536841 99536841 1001 86380 86390 1
536817 99536817 1001 86380 86390 1
536869 99536869 1001 86380 86390 1
536884 99536884 1001 86380 86390 1
536678 99536678 1001 86380 86390 1
536640 99536640 1001 86380 86390 1
537303 99537303 1001 86380 86390 1
537213 99537213 1001 86380 86390 1
537272 99537272 1001 86380 86390 1
537298 99537298 1001 86380 86390 1
537273 99537273 1001 86380 86390 1
537366 99537366 1001 86380 86390 1
537960 99537960 1001 86380 86390 1
537851 99537851 1001 86380 86390 1
537963 99537963 1001 86380 86390 1
537897 99537897 1001 86380 86390 1
537859 99537859 1001 86380 86390 1
537582 99537582 1001 86380 86390 1
537583 99537583 1001 86380 86390 1
537599 99537599 1001 86380 86390 1
537756 99537756 1001 86380 86390 1
537576 99537576 1001 86380 86390 1
537572 99537572 1001 86380 86390 1
538052 99538052 1001 86380 86390 1
538054 99538054 1001 86380 86390 1
538102 99538102 1001 86380 86390 1
538163 99538163 1001 86380 86390 1
538738 99538738 1001 86380 86390 1
538784 99538784 1001 86380 86390 1
538810 99538810 1001 86380 86390 1
538685 99538685 1001 86380 86390 1
538451 99538451 1001 86380 86390 1
538311 99538311 1001 86380 86390 1
538208 99538208 1001 86380 86390 1
538391 99538391 1001 86380 86390 1
538328 99538328 1001 86380 86390 1
538393 99538393 1001 86380 86390 1
538347 99538347 1001 86380 86390 1
538985 99538985 1001 86380 86390 1
538966 99538966 1001 86380 86390 1
539593 99539593 1001 86380 86390 1
539581 99539581 1001 86380 86390 1
539574 99539574 1001 86380 86390 1
539390 99539390 1001 86380 86390 1
539048 99539048 1001 86380 86390 1
539153 99539153 1001 86380 86390 1
539147 99539147 1001 86380 86390 1
539794 99539794 1001 86380 86390 1
539678 99539678 1001 86380 86390 1
539762 99539762 1001 86380 86390 1
539674 99539674 1001 86380 86390 1
539804 99539804 1001 86380 86390 1
539843 99539843 1001 86380 86390 1
539753 99539753 1001 86380 86390 1
539741 99539741 1001 86380 86390 1
539844 99539844 1001 86380 86390 1
540335 99540335 1001 86380 86390 1
540388 99540388 1001 86380 86390 1
540107 99540107 1001 86380 86390 1
540133 99540133 1001 86380 86390 1
540135 99540135 1001 86380 86390 1
540149 99540149 1001 86380 86390 1
540163 99540163 1001 86380 86390 1
540179 99540179 1001 86380 86390 1
540054 99540054 1001 86380 86390 1
539979 99539979 1001 86380 86390 1
539941 99539941 1001 86380 86390 1
540522 99540522 1001 86380 86390 1
540564 99540564 1001 86380 86390 1
541127 99541127 1001 86380 86390 1
541264 99541264 1001 86380 86390 1
541117 99541117 1001 86380 86390 1
541237 99541237 1001 86380 86390 1
541176 99541176 1001 86380 86390 1
540907 99540907 1001 86380 86390 1
541079 99541079 1001 86380 86390 1
540976 99540976 1001 86380 86390 1
540967 99540967 1001 86380 86390 1
540688 99540688 1001 86380 86390 1
540866 99540866 1001 86380 86390 1
541434 99541434 1001 86380 86390 1
541379 99541379 1001 86380 86390 1
541341 99541341 1001 86380 86390 1
542024 99542024 1001 86380 86390 1
541947 99541947 1001 86380 86390 1
541936 99541936 1001 86380 86390 1
541842 99541842 1001 86380 86390 1
541793 99541793 1001 86380 86390 1
541911 99541911 1001 86380 86390 1
541591 99541591 1001 86380 86390 1
541567 99541567 1001 86380 86390 1
541570 99541570 1001 86380 86390 1
541687 99541687 1001 86380 86390 1
541597 99541597 1001 86380 86390 1
541599 99541599 1001 86380 86390 1
541509 99541509 1001 86380 86390 1
541574 99541574 1001 86380 86390 1
541626 99541626 1001 86380 86390 1
542164 99542164 1001 86380 86390 1
542281 99542281 1001 86380 86390 1
542139 99542139 1001 86380 86390 1
542805 99542805 1001 86380 86390 1
542820 99542820 1001 86380 86390 1
542834 99542834 1001 86380 86390 1
542924 99542924 1001 86380 86390 1
542863 99542863 1001 86380 86390 1
542748 99542748 1001 86380 86390 1
542943 99542943 1001 86380 86390 1
542597 99542597 1001 86380 86390 1
542560 99542560 1001 86380 86390 1
542690 99542690 1001 86380 86390 1
542582 99542582 1001 86380 86390 1
542363 99542363 1001 86380 86390 1
542402 99542402 1001 86380 86390 1
542364 99542364 1001 86380 86390 1
542383 99542383 1001 86380 86390 1
542505 99542505 1001 86380 86390 1
542972 99542972 1001 86380 86390 1
543768 99543768 1001 86380 86390 1
543683 99543683 1001 86380 86390 1
543619 99543619 1001 86380 86390 1
543590 99543590 1001 86380 86390 1
543386 99543386 1001 86380 86390 1
543530 99543530 1001 86380 86390 1
543392 99543392 1001 86380 86390 1
543534 99543534 1001 86380 86390 1
543535 99543535 1001 86380 86390 1
543498 99543498 1001 86380 86390 1
543421 99543421 1001 86380 86390 1
543301 99543301 1001 86380 86390 1
543214 99543214 1001 86380 86390 1
543253 99543253 1001 86380 86390 1
543279 99543279 1001 86380 86390 1
543976 99543976 1001 86380 86390 1
543796 99543796 1001 86380 86390 1
543904 99543904 1001 86380 86390 1
543866 99543866 1001 86380 86390 1
544418 99544418 1001 86380 86390 1
544470 99544470 1001 86380 86390 1
544566 99544566 1001 86380 86390 1
544420 99544420 1001 86380 86390 1
544396 99544396 1001 86380 86390 1
544448 99544448 1001 86380 86390 1
544488 99544488 1001 86380 86390 1
544463 99544463 1001 86380 86390 1
544464 99544464 1001 86380 86390 1
544384 99544384 1001 86380 86390 1
544282 99544282 1001 86380 86390 1
544062 99544062 1001 86380 86390 1
544610 99544610 1001 86380 86390 1
544722 99544722 1001 86380 86390 1
512218 663 1001 32936 33235 1
520577 766 1002 32012 35898 1
523383 1029 1001 37831 37930 1
528957 953 1001 50511 50810 1
400065 99400065 1001 86380 86390 1
400425 99400425 1001 86380 86390 1
400426 99400426 1001 86380 86390 1
400595 99400595 1001 86380 86390 1
400633 99400633 1001 86380 86390 1
400753 99400753 1001 86380 86390 1
400902 99400902 1001 86380 86390 1
400883 99400883 1001 86380 86390 1
400919 99400919 1001 86380 86390 1
400974 99400974 1001 86380 86390 1
401078 99401078 1001 86380 86390 1
401183 99401183 1001 86380 86390 1
401449 99401449 1001 86380 86390 1
401557 99401557 1001 86380 86390 1
401604 99401604 1001 86380 86390 1
402363 99402363 1001 86380 86390 1
402347 99402347 1001 86380 86390 1
402425 99402425 1001 86380 86390 1
402504 99402504 1001 86380 86390 1
402863 99402863 1001 86380 86390 1
403755 99403755 1001 86380 86390 1
404029 99404029 1001 86380 86390 1
404211 99404211 1001 86380 86390 1
404668 99404668 1001 86380 86390 1
404706 99404706 1001 86380 86390 1
405082 99405082 1001 86380 86390 1
405110 99405110 1001 86380 86390 1
405350 99405350 1001 86380 86390 1
405550 99405550 1001 86380 86390 1
405714 99405714 1001 86380 86390 1
405817 99405817 1001 86380 86390 1
406171 99406171 1001 86380 86390 1
406422 99406422 1001 86380 86390 1
406423 99406423 1001 86380 86390 1
406488 99406488 1001 86380 86390 1
406414 99406414 1001 86380 86390 1
406631 99406631 1001 86380 86390 1
406709 99406709 1001 86380 86390 1
406808 99406808 1001 86380 86390 1
406870 99406870 1001 86380 86390 1
407022 99407022 1001 86380 86390 1
406981 99406981 1001 86380 86390 1
407009 99407009 1001 86380 86390 1
406987 99406987 1001 86380 86390 1
407279 99407279 1001 86380 86390 1
407421 99407421 1001 86380 86390 1
407422 99407422 1001 86380 86390 1
407245 99407245 1001 86380 86390 1
407640 99407640 1001 86380 86390 1
407913 99407913 1001 86380 86390 1
408063 99408063 1001 86380 86390 1
408143 99408143 1001 86380 86390 1
408370 99408370 1001 86380 86390 1
408377 99408377 1001 86380 86390 1
408517 99408517 1001 86380 86390 1
408460 99408460 1001 86380 86390 1
408498 99408498 1001 86380 86390 1
408579 99408579 1001 86380 86390 1
408864 99408864 1001 86380 86390 1
408795 99408795 1001 86380 86390 1
408997 99408997 1001 86380 86390 1
409195 99409195 1001 86380 86390 1
409641 99409641 1001 86380 86390 1
409756 99409756 1001 86380 86390 1
410095 99410095 1001 86380 86390 1
410187 99410187 1001 86380 86390 1
410278 99410278 1001 86380 86390 1
410268 99410268 1001 86380 86390 1
410369 99410369 1001 86380 86390 1
410601 99410601 1001 86380 86390 1
410633 99410633 1001 86380 86390 1
411087 99411087 1001 86380 86390 1
411139 99411139 1001 86380 86390 1
411291 99411291 1001 86380 86390 1
411473 99411473 1001 86380 86390 1
411551 99411551 1001 86380 86390 1
411672 99411672 1001 86380 86390 1
411913 99411913 1001 86380 86390 1
411926 99411926 1001 86380 86390 1
412314 99412314 1001 86380 86390 1
412345 99412345 1001 86380 86390 1
412408 99412408 1001 86380 86390 1
412469 99412469 1001 86380 86390 1
413646 99413646 1001 86380 86390 1
413549 99413549 1001 86380 86390 1
413609 99413609 1001 86380 86390 1
413503 99413503 1001 86380 86390 1
413111 99413111 1001 86380 86390 1
413238 99413238 1001 86380 86390 1
412702 99412702 1001 86380 86390 1
412815 99412815 1001 86380 86390 1
413802 99413802 1001 86380 86390 1
413796 99413796 1001 86380 86390 1
415187 99415187 1001 86380 86390 1
415122 99415122 1001 86380 86390 1
415299 99415299 1001 86380 86390 1
414599 99414599 1001 86380 86390 1
414830 99414830 1001 86380 86390 1
414428 99414428 1001 86380 86390 1
414382 99414382 1001 86380 86390 1
414233 99414233 1001 86380 86390 1
414483 99414483 1001 86380 86390 1
414170 99414170 1001 86380 86390 1
414305 99414305 1001 86380 86390 1
414389 99414389 1001 86380 86390 1
415452 99415452 1001 86380 86390 1
415608 99415608 1001 86380 86390 1
416639 99416639 1001 86380 86390 1
416887 99416887 1001 86380 86390 1
416212 99416212 1001 86380 86390 1
416387 99416387 1001 86380 86390 1
416226 99416226 1001 86380 86390 1
416172 99416172 1001 86380 86390 1
415749 99415749 1001 86380 86390 1
415835 99415835 1001 86380 86390 1
416041 99416041 1001 86380 86390 1
416131 99416131 1001 86380 86390 1
415926 99415926 1001 86380 86390 1
415880 99415880 1001 86380 86390 1
417354 99417354 1001 86380 86390 1
417141 99417141 1001 86380 86390 1
417183 99417183 1001 86380 86390 1
417109 99417109 1001 86380 86390 1
417400 99417400 1001 86380 86390 1
417606 99417606 1001 86380 86390 1
417525 99417525 1001 86380 86390 1
417541 99417541 1001 86380 86390 1
418758 99418758 1001 86380 86390 1
418670 99418670 1001 86380 86390 1
418391 99418391 1001 86380 86390 1
418152 99418152 1001 86380 86390 1
418214 99418214 1001 86380 86390 1
418070 99418070 1001 86380 86390 1
417826 99417826 1001 86380 86390 1
417673 99417673 1001 86380 86390 1
417889 99417889 1001 86380 86390 1
419102 99419102 1001 86380 86390 1
420101 99420101 1001 86380 86390 1
420104 99420104 1001 86380 86390 1
420435 99420435 1001 86380 86390 1
419983 99419983 1001 86380 86390 1
420038 99420038 1001 86380 86390 1
419987 99419987 1001 86380 86390 1
419269 99419269 1001 86380 86390 1
419545 99419545 1001 86380 86390 1
419622 99419622 1001 86380 86390 1
420751 99420751 1001 86380 86390 1
420663 99420663 1001 86380 86390 1
421999 99421999 1001 86380 86390 1
421915 99421915 1001 86380 86390 1
421583 99421583 1001 86380 86390 1
420991 99420991 1001 86380 86390 1
421016 99421016 1001 86380 86390 1
421071 99421071 1001 86380 86390 1
421079 99421079 1001 86380 86390 1
422457 99422457 1001 86380 86390 1
422458 99422458 1001 86380 86390 1
422486 99422486 1001 86380 86390 1
422488 99422488 1001 86380 86390 1
422509 99422509 1001 86380 86390 1
423406 99423406 1001 86380 86390 1
423689 99423689 1001 86380 86390 1
423496 99423496 1001 86380 86390 1
423525 99423525 1001 86380 86390 1
423149 99423149 1001 86380 86390 1
423151 99423151 1001 86380 86390 1
422993 99422993 1001 86380 86390 1
423212 99423212 1001 86380 86390 1
422978 99422978 1001 86380 86390 1
422610 99422610 1001 86380 86390 1
423803 99423803 1001 86380 86390 1
424089 99424089 1001 86380 86390 1
425023 99425023 1001 86380 86390 1
425273 99425273 1001 86380 86390 1
425372 99425372 1001 86380 86390 1
424625 99424625 1001 86380 86390 1
426789 99426789 1001 86380 86390 1
427036 99427036 1001 86380 86390 1
427048 99427048 1001 86380 86390 1
426983 99426983 1001 86380 86390 1
426554 99426554 1001 86380 86390 1
426569 99426569 1001 86380 86390 1
426659 99426659 1001 86380 86390 1
426255 99426255 1001 86380 86390 1
426132 99426132 1001 86380 86390 1
426079 99426079 1001 86380 86390 1
427251 99427251 1001 86380 86390 1
428510 99428510 1001 86380 86390 1
428662 99428662 1001 86380 86390 1
428138 99428138 1001 86380 86390 1
428060 99428060 1001 86380 86390 1
428235 99428235 1001 86380 86390 1
428304 99428304 1001 86380 86390 1
427941 99427941 1001 86380 86390 1
427601 99427601 1001 86380 86390 1
427581 99427581 1001 86380 86390 1
427695 99427695 1001 86380 86390 1
427748 99427748 1001 86380 86390 1
428834 99428834 1001 86380 86390 1
428930 99428930 1001 86380 86390 1
429036 99429036 1001 86380 86390 1
430328 99430328 1001 86380 86390 1
429997 99429997 1001 86380 86390 1
430083 99430083 1001 86380 86390 1
429633 99429633 1001 86380 86390 1
429714 99429714 1001 86380 86390 1
429571 99429571 1001 86380 86390 1
429886 99429886 1001 86380 86390 1
429573 99429573 1001 86380 86390 1
429741 99429741 1001 86380 86390 1
429621 99429621 1001 86380 86390 1
429826 99429826 1001 86380 86390 1
429292 99429292 1001 86380 86390 1
429346 99429346 1001 86380 86390 1
429552 99429552 1001 86380 86390 1
429474 99429474 1001 86380 86390 1
429278 99429278 1001 86380 86390 1
429185 99429185 1001 86380 86390 1
430771 99430771 1001 86380 86390 1
430685 99430685 1001 86380 86390 1
430555 99430555 1001 86380 86390 1
431794 99431794 1001 86380 86390 1
432041 99432041 1001 86380 86390 1
431458 99431458 1001 86380 86390 1
431478 99431478 1001 86380 86390 1
431601 99431601 1001 86380 86390 1
431246 99431246 1001 86380 86390 1
430881 99430881 1001 86380 86390 1
432084 99432084 1001 86380 86390 1
432189 99432189 1001 86380 86390 1
433525 99433525 1001 86380 86390 1
433676 99433676 1001 86380 86390 1
433462 99433462 1001 86380 86390 1
432902 99432902 1001 86380 86390 1
433163 99433163 1001 86380 86390 1
433252 99433252 1001 86380 86390 1
432908 99432908 1001 86380 86390 1
433083 99433083 1001 86380 86390 1
433260 99433260 1001 86380 86390 1
433185 99433185 1001 86380 86390 1
432571 99432571 1001 86380 86390 1
432639 99432639 1001 86380 86390 1
432842 99432842 1001 86380 86390 1
432874 99432874 1001 86380 86390 1
434065 99434065 1001 86380 86390 1
434067 99434067 1001 86380 86390 1
434016 99434016 1001 86380 86390 1
435382 99435382 1001 86380 86390 1
435233 99435233 1001 86380 86390 1
435262 99435262 1001 86380 86390 1
434681 99434681 1001 86380 86390 1
434944 99434944 1001 86380 86390 1
434970 99434970 1001 86380 86390 1
434693 99434693 1001 86380 86390 1
434885 99434885 1001 86380 86390 1
434694 99434694 1001 86380 86390 1
434652 99434652 1001 86380 86390 1
434727 99434727 1001 86380 86390 1
434911 99434911 1001 86380 86390 1
434752 99434752 1001 86380 86390 1
434199 99434199 1001 86380 86390 1
434378 99434378 1001 86380 86390 1
434471 99434471 1001 86380 86390 1
434531 99434531 1001 86380 86390 1
435627 99435627 1001 86380 86390 1
435856 99435856 1001 86380 86390 1
436991 99436991 1001 86380 86390 1
436910 99436910 1001 86380 86390 1
436422 99436422 1001 86380 86390 1
436456 99436456 1001 86380 86390 1
436743 99436743 1001 86380 86390 1
436046 99436046 1001 86380 86390 1
436088 99436088 1001 86380 86390 1
300069 99300069 1001 86380 86390 1
300097 99300097 1001 86380 86390 1
437176 99437176 1001 86380 86390 1
300642 99300642 1001 86380 86390 1
300633 99300633 1001 86380 86390 1
300718 99300718 1001 86380 86390 1
300559 99300559 1001 86380 86390 1
300599 99300599 1001 86380 86390 1
300664 99300664 1001 86380 86390 1
300342 99300342 1001 86380 86390 1
300399 99300399 1001 86380 86390 1
300348 99300348 1001 86380 86390 1
300428 99300428 1001 86380 86390 1
300483 99300483 1001 86380 86390 1
300179 99300179 1001 86380 86390 1
300119 99300119 1001 86380 86390 1
300920 99300920 1001 86380 86390 1
300869 99300869 1001 86380 86390 1
300799 99300799 1001 86380 86390 1
301375 99301375 1001 86380 86390 1
301406 99301406 1001 86380 86390 1
301516 99301516 1001 86380 86390 1
301268 99301268 1001 86380 86390 1
301656 99301656 1001 86380 86390 1
301593 99301593 1001 86380 86390 1
301599 99301599 1001 86380 86390 1
302345 99302345 1001 86380 86390 1
302324 99302324 1001 86380 86390 1
302366 99302366 1001 86380 86390 1
302210 99302210 1001 86380 86390 1
302034 99302034 1001 86380 86390 1
302125 99302125 1001 86380 86390 1
302015 99302015 1001 86380 86390 1
302145 99302145 1001 86380 86390 1
301978 99301978 1001 86380 86390 1
301799 99301799 1001 86380 86390 1
301852 99301852 1001 86380 86390 1
301919 99301919 1001 86380 86390 1
301959 99301959 1001 86380 86390 1
301882 99301882 1001 86380 86390 1
301811 99301811 1001 86380 86390 1
302524 99302524 1001 86380 86390 1
302578 99302578 1001 86380 86390 1
302416 99302416 1001 86380 86390 1
303053 99303053 1001 86380 86390 1
303080 99303080 1001 86380 86390 1
303020 99303020 1001 86380 86390 1
303024 99303024 1001 86380 86390 1
302834 99302834 1001 86380 86390 1
302889 99302889 1001 86380 86390 1
302812 99302812 1001 86380 86390 1
302921 99302921 1001 86380 86390 1
302975 99302975 1001 86380 86390 1
302613 99302613 1001 86380 86390 1
302644 99302644 1001 86380 86390 1
303359 99303359 1001 86380 86390 1
303412 99303412 1001 86380 86390 1
303233 99303233 1001 86380 86390 1
303351 99303351 1001 86380 86390 1
303380 99303380 1001 86380 86390 1
303866 99303866 1001 86380 86390 1
303837 99303837 1001 86380 86390 1
303659 99303659 1001 86380 86390 1
303663 99303663 1001 86380 86390 1
303678 99303678 1001 86380 86390 1
303782 99303782 1001 86380 86390 1
303531 99303531 1001 86380 86390 1
303447 99303447 1001 86380 86390 1
303527 99303527 1001 86380 86390 1
304214 99304214 1001 86380 86390 1
304034 99304034 1001 86380 86390 1
304203 99304203 1001 86380 86390 1
304236 99304236 1001 86380 86390 1
304760 99304760 1001 86380 86390 1
304773 99304773 1001 86380 86390 1
304812 99304812 1001 86380 86390 1
304815 99304815 1001 86380 86390 1
304764 99304764 1001 86380 86390 1
304741 99304741 1001 86380 86390 1
304449 99304449 1001 86380 86390 1
304503 99304503 1001 86380 86390 1
304453 99304453 1001 86380 86390 1
304546 99304546 1001 86380 86390 1
304650 99304650 1001 86380 86390 1
304586 99304586 1001 86380 86390 1
304625 99304625 1001 86380 86390 1
304600 99304600 1001 86380 86390 1
304613 99304613 1001 86380 86390 1
304416 99304416 1001 86380 86390 1
304417 99304417 1001 86380 86390 1
304933 99304933 1001 86380 86390 1
305539 99305539 1001 86380 86390 1
305528 99305528 1001 86380 86390 1
305359 99305359 1001 86380 86390 1
305103 99305103 1001 86380 86390 1
305129 99305129 1001 86380 86390 1
305096 99305096 1001 86380 86390 1
305188 99305188 1001 86380 86390 1
305267 99305267 1001 86380 86390 1
305085 99305085 1001 86380 86390 1
500040 99500040 1001 86380 86390 1
500185 99500185 1001 86380 86390 1
500033 99500033 1001 86380 86390 1
500073 99500073 1001 86380 86390 1
500622 99500622 1001 86380 86390 1
500702 99500702 1001 86380 86390 1
500616 99500616 1001 86380 86390 1
500747 99500747 1001 86380 86390 1
500508 99500508 1001 86380 86390 1
500327 99500327 1001 86380 86390 1
500315 99500315 1001 86380 86390 1
500355 99500355 1001 86380 86390 1
500862 99500862 1001 86380 86390 1
501514 99501514 1001 86380 86390 1
501540 99501540 1001 86380 86390 1
501522 99501522 1001 86380 86390 1
501305 99501305 1001 86380 86390 1
501241 99501241 1001 86380 86390 1
501308 99501308 1001 86380 86390 1
501272 99501272 1001 86380 86390 1
501032 99501032 1001 86380 86390 1
501179 99501179 1001 86380 86390 1
501036 99501036 1001 86380 86390 1
501078 99501078 1001 86380 86390 1
501774 99501774 1001 86380 86390 1
501830 99501830 1001 86380 86390 1
502391 99502391 1001 86380 86390 1
502396 99502396 1001 86380 86390 1
502145 99502145 1001 86380 86390 1
502061 99502061 1001 86380 86390 1
501948 99501948 1001 86380 86390 1
501911 99501911 1001 86380 86390 1
502045 99502045 1001 86380 86390 1
502024 99502024 1001 86380 86390 1
502262 99502262 1001 86380 86390 1
502588 99502588 1001 86380 86390 1
503125 99503125 1001 86380 86390 1
503258 99503258 1001 86380 86390 1
503168 99503168 1001 86380 86390 1
503195 99503195 1001 86380 86390 1
503053 99503053 1001 86380 86390 1
503029 99503029 1001 86380 86390 1
502810 99502810 1001 86380 86390 1
502862 99502862 1001 86380 86390 1
503939 99503939 1001 86380 86390 1
504043 99504043 1001 86380 86390 1
503927 99503927 1001 86380 86390 1
504047 99504047 1001 86380 86390 1
503920 99503920 1001 86380 86390 1
503797 99503797 1001 86380 86390 1
503832 99503832 1001 86380 86390 1
503768 99503768 1001 86380 86390 1
503821 99503821 1001 86380 86390 1
504180 99504180 1001 86380 86390 1
504125 99504125 1001 86380 86390 1
504893 99504893 1001 86380 86390 1
504907 99504907 1001 86380 86390 1
504793 99504793 1001 86380 86390 1
504899 99504899 1001 86380 86390 1
504784 99504784 1001 86380 86390 1
504849 99504849 1001 86380 86390 1
504762 99504762 1001 86380 86390 1
504662 99504662 1001 86380 86390 1
504692 99504692 1001 86380 86390 1
504427 99504427 1001 86380 86390 1
504507 99504507 1001 86380 86390 1
504333 99504333 1001 86380 86390 1
505089 99505089 1001 86380 86390 1
505735 99505735 1001 86380 86390 1
505709 99505709 1001 86380 86390 1
505611 99505611 1001 86380 86390 1
505385 99505385 1001 86380 86390 1
505446 99505446 1001 86380 86390 1
505345 99505345 1001 86380 86390 1
505233 99505233 1001 86380 86390 1
505195 99505195 1001 86380 86390 1
505264 99505264 1001 86380 86390 1
505290 99505290 1001 86380 86390 1
505822 99505822 1001 86380 86390 1
505915 99505915 1001 86380 86390 1
505896 99505896 1001 86380 86390 1
505948 99505948 1001 86380 86390 1
506561 99506561 1001 86380 86390 1
506554 99506554 1001 86380 86390 1
506490 99506490 1001 86380 86390 1
506530 99506530 1001 86380 86390 1
506414 99506414 1001 86380 86390 1
506186 99506186 1001 86380 86390 1
506331 99506331 1001 86380 86390 1
506374 99506374 1001 86380 86390 1
506245 99506245 1001 86380 86390 1
506135 99506135 1001 86380 86390 1
506184 99506184 1001 86380 86390 1
506780 99506780 1001 86380 86390 1
507221 99507221 1001 86380 86390 1
507337 99507337 1001 86380 86390 1
507400 99507400 1001 86380 86390 1
507338 99507338 1001 86380 86390 1
507266 99507266 1001 86380 86390 1
507229 99507229 1001 86380 86390 1
507332 99507332 1001 86380 86390 1
507178 99507178 1001 86380 86390 1
507065 99507065 1001 86380 86390 1
507208 99507208 1001 86380 86390 1
507080 99507080 1001 86380 86390 1
507015 99507015 1001 86380 86390 1
507136 99507136 1001 86380 86390 1
506856 99506856 1001 86380 86390 1
506833 99506833 1001 86380 86390 1
506991 99506991 1001 86380 86390 1
507627 99507627 1001 86380 86390 1
507525 99507525 1001 86380 86390 1
507474 99507474 1001 86380 86390 1
507559 99507559 1001 86380 86390 1
508083 99508083 1001 86380 86390 1
508086 99508086 1001 86380 86390 1
508180 99508180 1001 86380 86390 1
508193 99508193 1001 86380 86390 1
508168 99508168 1001 86380 86390 1
507890 99507890 1001 86380 86390 1
508009 99508009 1001 86380 86390 1
507858 99507858 1001 86380 86390 1
507682 99507682 1001 86380 86390 1
507645 99507645 1001 86380 86390 1
507648 99507648 1001 86380 86390 1
508428 99508428 1001 86380 86390 1
507628 99507628 1001 86380 86390 1
508263 99508263 1001 86380 86390 1
508321 99508321 1001 86380 86390 1
508451 99508451 1001 86380 86390 1
509072 99509072 1001 86380 86390 1
508780 99508780 1001 86380 86390 1
508796 99508796 1001 86380 86390 1
508589 99508589 1001 86380 86390 1
508646 99508646 1001 86380 86390 1
509126 99509126 1001 86380 86390 1
509244 99509244 1001 86380 86390 1
509182 99509182 1001 86380 86390 1
509838 99509838 1001 86380 86390 1
509834 99509834 1001 86380 86390 1
509528 99509528 1001 86380 86390 1
509393 99509393 1001 86380 86390 1
509381 99509381 1001 86380 86390 1
509305 99509305 1001 86380 86390 1
509904 99509904 1001 86380 86390 1
510075 99510075 1001 86380 86390 1
509973 99509973 1001 86380 86390 1
510700 99510700 1001 86380 86390 1
510528 99510528 1001 86380 86390 1
510709 99510709 1001 86380 86390 1
510335 99510335 1001 86380 86390 1
510453 99510453 1001 86380 86390 1
510479 99510479 1001 86380 86390 1
510416 99510416 1001 86380 86390 1
510146 99510146 1001 86380 86390 1
510250 99510250 1001 86380 86390 1
510213 99510213 1001 86380 86390 1
510217 99510217 1001 86380 86390 1
510741 99510741 1001 86380 86390 1
510785 99510785 1001 86380 86390 1
511363 99511363 1001 86380 86390 1
511534 99511534 1001 86380 86390 1
511335 99511335 1001 86380 86390 1
511145 99511145 1001 86380 86390 1
511185 99511185 1001 86380 86390 1
511317 99511317 1001 86380 86390 1
511228 99511228 1001 86380 86390 1
511333 99511333 1001 86380 86390 1
511151 99511151 1001 86380 86390 1
511114 99511114 1001 86380 86390 1
511037 99511037 1001 86380 86390 1
510948 99510948 1001 86380 86390 1
510950 99510950 1001 86380 86390 1
511034 99511034 1001 86380 86390 1
511744 99511744 1001 86380 86390 1
511669 99511669 1001 86380 86390 1
511579 99511579 1001 86380 86390 1
511561 99511561 1001 86380 86390 1
512254 99512254 1001 86380 86390 1
512324 99512324 1001 86380 86390 1
512135 99512135 1001 86380 86390 1
512137 99512137 1001 86380 86390 1
511970 99511970 1001 86380 86390 1
512093 99512093 1001 86380 86390 1
511811 99511811 1001 86380 86390 1
511854 99511854 1001 86380 86390 1
511818 99511818 1001 86380 86390 1
512508 99512508 1001 86380 86390 1
512420 99512420 1001 86380 86390 1
512562 99512562 1001 86380 86390 1
512381 99512381 1001 86380 86390 1
512542 99512542 1001 86380 86390 1
513130 99513130 1001 86380 86390 1
513068 99513068 1001 86380 86390 1
513021 99513021 1001 86380 86390 1
513060 99513060 1001 86380 86390 1
512909 99512909 1001 86380 86390 1
512938 99512938 1001 86380 86390 1
512939 99512939 1001 86380 86390 1
512891 99512891 1001 86380 86390 1
512842 99512842 1001 86380 86390 1
512589 99512589 1001 86380 86390 1
512604 99512604 1001 86380 86390 1
513345 99513345 1001 86380 86390 1
513358 99513358 1001 86380 86390 1
513856 99513856 1001 86380 86390 1
513658 99513658 1001 86380 86390 1
513620 99513620 1001 86380 86390 1
513751 99513751 1001 86380 86390 1
513703 99513703 1001 86380 86390 1
513786 99513786 1001 86380 86390 1
513602 99513602 1001 86380 86390 1
514183 99514183 1001 86380 86390 1
514828 99514828 1001 86380 86390 1
514709 99514709 1001 86380 86390 1
514800 99514800 1001 86380 86390 1
514801 99514801 1001 86380 86390 1
514802 99514802 1001 86380 86390 1
514616 99514616 1001 86380 86390 1
514487 99514487 1001 86380 86390 1
514591 99514591 1001 86380 86390 1
514585 99514585 1001 86380 86390 1
514599 99514599 1001 86380 86390 1
514291 99514291 1001 86380 86390 1
514304 99514304 1001 86380 86390 1
514424 99514424 1001 86380 86390 1
514908 99514908 1001 86380 86390 1
514870 99514870 1001 86380 86390 1
515512 99515512 1001 86380 86390 1
515348 99515348 1001 86380 86390 1
515341 99515341 1001 86380 86390 1
515432 99515432 1001 86380 86390 1
515330 99515330 1001 86380 86390 1
515092 99515092 1001 86380 86390 1
515096 99515096 1001 86380 86390 1
515256 99515256 1001 86380 86390 1
515764 99515764 1001 86380 86390 1
515780 99515780 1001 86380 86390 1
515716 99515716 1001 86380 86390 1
516345 99516345 1001 86380 86390 1
516483 99516483 1001 86380 86390 1
516485 99516485 1001 86380 86390 1
516363 99516363 1001 86380 86390 1
516378 99516378 1001 86380 86390 1
516188 99516188 1001 86380 86390 1
516157 99516157 1001 86380 86390 1
516173 99516173 1001 86380 86390 1
515908 99515908 1001 86380 86390 1
516668 99516668 1001 86380 86390 1
516568 99516568 1001 86380 86390 1
517287 99517287 1001 86380 86390 1
517043 99517043 1001 86380 86390 1
517056 99517056 1001 86380 86390 1
516835 99516835 1001 86380 86390 1
516851 99516851 1001 86380 86390 1
516839 99516839 1001 86380 86390 1
516893 99516893 1001 86380 86390 1
517488 99517488 1001 86380 86390 1
517373 99517373 1001 86380 86390 1
517342 99517342 1001 86380 86390 1
517396 99517396 1001 86380 86390 1
518073 99518073 1001 86380 86390 1
518126 99518126 1001 86380 86390 1
518117 99518117 1001 86380 86390 1
517763 99517763 1001 86380 86390 1
517885 99517885 1001 86380 86390 1
517771 99517771 1001 86380 86390 1
517875 99517875 1001 86380 86390 1
517704 99517704 1001 86380 86390 1
518282 99518282 1001 86380 86390 1
518234 99518234 1001 86380 86390 1
518223 99518223 1001 86380 86390 1
518926 99518926 1001 86380 86390 1
518914 99518914 1001 86380 86390 1
518824 99518824 1001 86380 86390 1
518838 99518838 1001 86380 86390 1
518930 99518930 1001 86380 86390 1
518980 99518980 1001 86380 86390 1
518745 99518745 1001 86380 86390 1
518659 99518659 1001 86380 86390 1
518586 99518586 1001 86380 86390 1
518406 99518406 1001 86380 86390 1
518451 99518451 1001 86380 86390 1
518492 99518492 1001 86380 86390 1
519030 99519030 1001 86380 86390 1
519173 99519173 1001 86380 86390 1
518991 99518991 1001 86380 86390 1
519136 99519136 1001 86380 86390 1
519691 99519691 1001 86380 86390 1
519721 99519721 1001 86380 86390 1
519762 99519762 1001 86380 86390 1
519447 99519447 1001 86380 86390 1
519489 99519489 1001 86380 86390 1
519593 99519593 1001 86380 86390 1
519413 99519413 1001 86380 86390 1
519336 99519336 1001 86380 86390 1
519331 99519331 1001 86380 86390 1
519894 99519894 1001 86380 86390 1
519822 99519822 1001 86380 86390 1
520478 99520478 1001 86380 86390 1
520595 99520595 1001 86380 86390 1
520628 99520628 1001 86380 86390 1
520422 99520422 1001 86380 86390 1
520363 99520363 1001 86380 86390 1
520290 99520290 1001 86380 86390 1
520432 99520432 1001 86380 86390 1
520178 99520178 1001 86380 86390 1
520049 99520049 1001 86380 86390 1
520023 99520023 1001 86380 86390 1
520845 99520845 1001 86380 86390 1
520705 99520705 1001 86380 86390 1
520669 99520669 1001 86380 86390 1
520735 99520735 1001 86380 86390 1
520828 99520828 1001 86380 86390 1
520804 99520804 1001 86380 86390 1
520779 99520779 1001 86380 86390 1
521302 99521302 1001 86380 86390 1
521265 99521265 1001 86380 86390 1
521388 99521388 1001 86380 86390 1
521105 99521105 1001 86380 86390 1
521170 99521170 1001 86380 86390 1
521083 99521083 1001 86380 86390 1
520987 99520987 1001 86380 86390 1
521601 99521601 1001 86380 86390 1
521474 99521474 1001 86380 86390 1
521488 99521488 1001 86380 86390 1
522261 99522261 1001 86380 86390 1
522133 99522133 1001 86380 86390 1
522287 99522287 1001 86380 86390 1
521918 99521918 1001 86380 86390 1
521960 99521960 1001 86380 86390 1
521801 99521801 1001 86380 86390 1
521729 99521729 1001 86380 86390 1
521677 99521677 1001 86380 86390 1
521812 99521812 1001 86380 86390 1
521696 99521696 1001 86380 86390 1
521774 99521774 1001 86380 86390 1
522344 99522344 1001 86380 86390 1
522299 99522299 1001 86380 86390 1
522934 99522934 1001 86380 86390 1
523108 99523108 1001 86380 86390 1
523116 99523116 1001 86380 86390 1
522913 99522913 1001 86380 86390 1
522724 99522724 1001 86380 86390 1
522765 99522765 1001 86380 86390 1
522595 99522595 1001 86380 86390 1
522535 99522535 1001 86380 86390 1
522664 99522664 1001 86380 86390 1
523209 99523209 1001 86380 86390 1
523275 99523275 1001 86380 86390 1
523174 99523174 1001 86380 86390 1
523137 99523137 1001 86380 86390 1
523872 99523872 1001 86380 86390 1
523927 99523927 1001 86380 86390 1
523935 99523935 1001 86380 86390 1
523905 99523905 1001 86380 86390 1
523562 99523562 1001 86380 86390 1
523706 99523706 1001 86380 86390 1
523379 99523379 1001 86380 86390 1
523327 99523327 1001 86380 86390 1
524084 99524084 1001 86380 86390 1
524046 99524046 1001 86380 86390 1
524139 99524139 1001 86380 86390 1
524141 99524141 1001 86380 86390 1
524662 99524662 1001 86380 86390 1
524396 99524396 1001 86380 86390 1
524479 99524479 1001 86380 86390 1
524480 99524480 1001 86380 86390 1
524508 99524508 1001 86380 86390 1
524534 99524534 1001 86380 86390 1
524204 99524204 1001 86380 86390 1
524311 99524311 1001 86380 86390 1
524352 99524352 1001 86380 86390 1
524175 99524175 1001 86380 86390 1
524884 99524884 1001 86380 86390 1
524789 99524789 1001 86380 86390 1
524881 99524881 1001 86380 86390 1
524972 99524972 1001 86380 86390 1
525444 99525444 1001 86380 86390 1
525552 99525552 1001 86380 86390 1
525515 99525515 1001 86380 86390 1
525249 99525249 1001 86380 86390 1
525356 99525356 1001 86380 86390 1
525388 99525388 1001 86380 86390 1
525131 99525131 1001 86380 86390 1
525133 99525133 1001 86380 86390 1
525057 99525057 1001 86380 86390 1
525174 99525174 1001 86380 86390 1
525653 99525653 1001 86380 86390 1
525707 99525707 1001 86380 86390 1
526357 99526357 1001 86380 86390 1
526345 99526345 1001 86380 86390 1
526419 99526419 1001 86380 86390 1
526116 99526116 1001 86380 86390 1
526155 99526155 1001 86380 86390 1
526053 99526053 1001 86380 86390 1
526054 99526054 1001 86380 86390 1
525805 99525805 1001 86380 86390 1
526542 99526542 1001 86380 86390 1
526493 99526493 1001 86380 86390 1
526625 99526625 1001 86380 86390 1
527147 99527147 1001 86380 86390 1
527135 99527135 1001 86380 86390 1
527225 99527225 1001 86380 86390 1
527139 99527139 1001 86380 86390 1
527154 99527154 1001 86380 86390 1
527056 99527056 1001 86380 86390 1
526905 99526905 1001 86380 86390 1
527022 99527022 1001 86380 86390 1
526933 99526933 1001 86380 86390 1
526947 99526947 1001 86380 86390 1
526682 99526682 1001 86380 86390 1
526776 99526776 1001 86380 86390 1
526767 99526767 1001 86380 86390 1
527411 99527411 1001 86380 86390 1
527334 99527334 1001 86380 86390 1
527375 99527375 1001 86380 86390 1
527414 99527414 1001 86380 86390 1
527720 99527720 1001 86380 86390 1
527696 99527696 1001 86380 86390 1
527828 99527828 1001 86380 86390 1
527488 99527488 1001 86380 86390 1
528156 99528156 1001 86380 86390 1
528093 99528093 1001 86380 86390 1
528851 99528851 1001 86380 86390 1
528880 99528880 1001 86380 86390 1
528779 99528779 1001 86380 86390 1
528570 99528570 1001 86380 86390 1
528641 99528641 1001 86380 86390 1
528429 99528429 1001 86380 86390 1
528473 99528473 1001 86380 86390 1
529054 99529054 1001 86380 86390 1
529031 99529031 1001 86380 86390 1
529097 99529097 1001 86380 86390 1
529086 99529086 1001 86380 86390 1
529037 99529037 1001 86380 86390 1
528908 99528908 1001 86380 86390 1
528974 99528974 1001 86380 86390 1
529573 99529573 1001 86380 86390 1
529693 99529693 1001 86380 86390 1
529592 99529592 1001 86380 86390 1
529710 99529710 1001 86380 86390 1
529533 99529533 1001 86380 86390 1
529663 99529663 1001 86380 86390 1
529367 99529367 1001 86380 86390 1
529406 99529406 1001 86380 86390 1
529471 99529471 1001 86380 86390 1
529381 99529381 1001 86380 86390 1
529384 99529384 1001 86380 86390 1
529411 99529411 1001 86380 86390 1
529324 99529324 1001 86380 86390 1
529147 99529147 1001 86380 86390 1
529821 99529821 1001 86380 86390 1
529847 99529847 1001 86380 86390 1
529823 99529823 1001 86380 86390 1
529849 99529849 1001 86380 86390 1
529901 99529901 1001 86380 86390 1
529931 99529931 1001 86380 86390 1
530420 99530420 1001 86380 86390 1
530539 99530539 1001 86380 86390 1
530382 99530382 1001 86380 86390 1
530546 99530546 1001 86380 86390 1
530423 99530423 1001 86380 86390 1
530372 99530372 1001 86380 86390 1
530202 99530202 1001 86380 86390 1
530269 99530269 1001 86380 86390 1
529960 99529960 1001 86380 86390 1
529964 99529964 1001 86380 86390 1
529992 99529992 1001 86380 86390 1
530021 99530021 1001 86380 86390 1
530571 99530571 1001 86380 86390 1
530626 99530626 1001 86380 86390 1
531225 99531225 1001 86380 86390 1
531332 99531332 1001 86380 86390 1
531216 99531216 1001 86380 86390 1
531286 99531286 1001 86380 86390 1
531365 99531365 1001 86380 86390 1
531098 99531098 1001 86380 86390 1
531035 99531035 1001 86380 86390 1
531048 99531048 1001 86380 86390 1
531039 99531039 1001 86380 86390 1
531131 99531131 1001 86380 86390 1
531134 99531134 1001 86380 86390 1
530811 99530811 1001 86380 86390 1
530954 99530954 1001 86380 86390 1
530765 99530765 1001 86380 86390 1
530779 99530779 1001 86380 86390 1
530819 99530819 1001 86380 86390 1
530860 99530860 1001 86380 86390 1
531532 99531532 1001 86380 86390 1
531418 99531418 1001 86380 86390 1
531381 99531381 1001 86380 86390 1
531408 99531408 1001 86380 86390 1
531504 99531504 1001 86380 86390 1
532094 99532094 1001 86380 86390 1
532005 99532005 1001 86380 86390 1
532017 99532017 1001 86380 86390 1
532180 99532180 1001 86380 86390 1
532033 99532033 1001 86380 86390 1
532112 99532112 1001 86380 86390 1
531913 99531913 1001 86380 86390 1
531836 99531836 1001 86380 86390 1
531827 99531827 1001 86380 86390 1
531779 99531779 1001 86380 86390 1
531756 99531756 1001 86380 86390 1
531601 99531601 1001 86380 86390 1
531733 99531733 1001 86380 86390 1
531699 99531699 1001 86380 86390 1
532242 99532242 1001 86380 86390 1
532410 99532410 1001 86380 86390 1
532321 99532321 1001 86380 86390 1
532244 99532244 1001 86380 86390 1
532338 99532338 1001 86380 86390 1
532365 99532365 1001 86380 86390 1
532858 99532858 1001 86380 86390 1
532990 99532990 1001 86380 86390 1
532900 99532900 1001 86380 86390 1
532864 99532864 1001 86380 86390 1
532699 99532699 1001 86380 86390 1
532700 99532700 1001 86380 86390 1
532641 99532641 1001 86380 86390 1
532760 99532760 1001 86380 86390 1
532735 99532735 1001 86380 86390 1
532608 99532608 1001 86380 86390 1
532453 99532453 1001 86380 86390 1
532551 99532551 1001 86380 86390 1
532527 99532527 1001 86380 86390 1
533177 99533177 1001 86380 86390 1
533755 99533755 1001 86380 86390 1
533820 99533820 1001 86380 86390 1
533717 99533717 1001 86380 86390 1
533770 99533770 1001 86380 86390 1
533724 99533724 1001 86380 86390 1
533763 99533763 1001 86380 86390 1
533777 99533777 1001 86380 86390 1
533817 99533817 1001 86380 86390 1
533588 99533588 1001 86380 86390 1
533545 99533545 1001 86380 86390 1
533259 99533259 1001 86380 86390 1
533935 99533935 1001 86380 86390 1
533924 99533924 1001 86380 86390 1
534004 99534004 1001 86380 86390 1
533943 99533943 1001 86380 86390 1
534574 99534574 1001 86380 86390 1
534676 99534676 1001 86380 86390 1
534325 99534325 1001 86380 86390 1
534417 99534417 1001 86380 86390 1
534340 99534340 1001 86380 86390 1
534343 99534343 1001 86380 86390 1
534408 99534408 1001 86380 86390 1
534322 99534322 1001 86380 86390 1
534262 99534262 1001 86380 86390 1
534798 99534798 1001 86380 86390 1
534726 99534726 1001 86380 86390 1
534844 99534844 1001 86380 86390 1
534691 99534691 1001 86380 86390 1
534796 99534796 1001 86380 86390 1
535373 99535373 1001 86380 86390 1
535336 99535336 1001 86380 86390 1
535394 99535394 1001 86380 86390 1
535245 99535245 1001 86380 86390 1
535105 99535105 1001 86380 86390 1
535248 99535248 1001 86380 86390 1
535301 99535301 1001 86380 86390 1
535224 99535224 1001 86380 86390 1
535084 99535084 1001 86380 86390 1
535074 99535074 1001 86380 86390 1
534910 99534910 1001 86380 86390 1
535551 99535551 1001 86380 86390 1
535553 99535553 1001 86380 86390 1
535671 99535671 1001 86380 86390 1
536199 99536199 1001 86380 86390 1
536308 99536308 1001 86380 86390 1
536202 99536202 1001 86380 86390 1
535957 99535957 1001 86380 86390 1
536050 99536050 1001 86380 86390 1
535900 99535900 1001 86380 86390 1
535751 99535751 1001 86380 86390 1
535739 99535739 1001 86380 86390 1
536476 99536476 1001 86380 86390 1
536493 99536493 1001 86380 86390 1
536350 99536350 1001 86380 86390 1
536364 99536364 1001 86380 86390 1
536390 99536390 1001 86380 86390 1
536442 99536442 1001 86380 86390 1
536338 99536338 1001 86380 86390 1
537062 99537062 1001 86380 86390 1
537089 99537089 1001 86380 86390 1
537134 99537134 1001 86380 86390 1
537033 99537033 1001 86380 86390 1
536840 99536840 1001 86380 86390 1
536908 99536908 1001 86380 86390 1
536793 99536793 1001 86380 86390 1
536891 99536891 1001 86380 86390 1
536646 99536646 1001 86380 86390 1
536685 99536685 1001 86380 86390 1
536712 99536712 1001 86380 86390 1
536639 99536639 1001 86380 86390 1
537200 99537200 1001 86380 86390 1
537171 99537171 1001 86380 86390 1
537866 99537866 1001 86380 86390 1
537802 99537802 1001 86380 86390 1
537832 99537832 1001 86380 86390 1
537909 99537909 1001 86380 86390 1
537950 99537950 1001 86380 86390 1
537667 99537667 1001 86380 86390 1
537618 99537618 1001 86380 86390 1
537691 99537691 1001 86380 86390 1
537445 99537445 1001 86380 86390 1
537371 99537371 1001 86380 86390 1
537478 99537478 1001 86380 86390 1
537401 99537401 1001 86380 86390 1
537375 99537375 1001 86380 86390 1
537417 99537417 1001 86380 86390 1
538075 99538075 1001 86380 86390 1
538029 99538029 1001 86380 86390 1
538154 99538154 1001 86380 86390 1
538104 99538104 1001 86380 86390 1
538773 99538773 1001 86380 86390 1
538670 99538670 1001 86380 86390 1
538610 99538610 1001 86380 86390 1
538481 99538481 1001 86380 86390 1
538536 99538536 1001 86380 86390 1
538498 99538498 1001 86380 86390 1
538577 99538577 1001 86380 86390 1
538331 99538331 1001 86380 86390 1
538370 99538370 1001 86380 86390 1
538903 99538903 1001 86380 86390 1
538907 99538907 1001 86380 86390 1
539014 99539014 1001 86380 86390 1
538898 99538898 1001 86380 86390 1
539539 99539539 1001 86380 86390 1
539587 99539587 1001 86380 86390 1
539282 99539282 1001 86380 86390 1
539243 99539243 1001 86380 86390 1
539236 99539236 1001 86380 86390 1
539392 99539392 1001 86380 86390 1
539265 99539265 1001 86380 86390 1
539124 99539124 1001 86380 86390 1
539180 99539180 1001 86380 86390 1
539055 99539055 1001 86380 86390 1
539664 99539664 1001 86380 86390 1
539755 99539755 1001 86380 86390 1
539748 99539748 1001 86380 86390 1
539658 99539658 1001 86380 86390 1
539791 99539791 1001 86380 86390 1
539830 99539830 1001 86380 86390 1
540268 99540268 1001 86380 86390 1
540423 99540423 1001 86380 86390 1
540348 99540348 1001 86380 86390 1
540193 99540193 1001 86380 86390 1
540183 99540183 1001 86380 86390 1
539982 99539982 1001 86380 86390 1
539905 99539905 1001 86380 86390 1
539867 99539867 1001 86380 86390 1
540050 99540050 1001 86380 86390 1
540557 99540557 1001 86380 86390 1
540601 99540601 1001 86380 86390 1
540501 99540501 1001 86380 86390 1
540631 99540631 1001 86380 86390 1
541113 99541113 1001 86380 86390 1
541290 99541290 1001 86380 86390 1
541139 99541139 1001 86380 86390 1
541231 99541231 1001 86380 86390 1
541097 99541097 1001 86380 86390 1
541288 99541288 1001 86380 86390 1
541177 99541177 1001 86380 86390 1
540981 99540981 1001 86380 86390 1
540735 99540735 1001 86380 86390 1
541325 99541325 1001 86380 86390 1
542094 99542094 1001 86380 86390 1
541786 99541786 1001 86380 86390 1
541889 99541889 1001 86380 86390 1
541812 99541812 1001 86380 86390 1
541715 99541715 1001 86380 86390 1
541744 99541744 1001 86380 86390 1
541654 99541654 1001 86380 86390 1
541685 99541685 1001 86380 86390 1
541679 99541679 1001 86380 86390 1
542129 99542129 1001 86380 86390 1
542252 99542252 1001 86380 86390 1
542214 99542214 1001 86380 86390 1
542293 99542293 1001 86380 86390 1
542178 99542178 1001 86380 86390 1
542243 99542243 1001 86380 86390 1
542791 99542791 1001 86380 86390 1
542882 99542882 1001 86380 86390 1
542887 99542887 1001 86380 86390 1
542576 99542576 1001 86380 86390 1
542424 99542424 1001 86380 86390 1
542985 99542985 1001 86380 86390 1
543071 99543071 1001 86380 86390 1
543632 99543632 1001 86380 86390 1
543752 99543752 1001 86380 86390 1
543664 99543664 1001 86380 86390 1
543757 99543757 1001 86380 86390 1
543464 99543464 1001 86380 86390 1
543351 99543351 1001 86380 86390 1
543159 99543159 1001 86380 86390 1
543226 99543226 1001 86380 86390 1
543278 99543278 1001 86380 86390 1
543357 99543357 1001 86380 86390 1
543919 99543919 1001 86380 86390 1
544575 99544575 1001 86380 86390 1
544585 99544585 1001 86380 86390 1
544466 99544466 1001 86380 86390 1
544429 99544429 1001 86380 86390 1
544354 99544354 1001 86380 86390 1
543981 99543981 1001 86380 86390 1
544060 99544060 1001 86380 86390 1
543988 99543988 1001 86380 86390 1
414757 296 1001 24780 25137 1
422222 249 1001 82860 83517 1
503954 736 1001 55714 56013 1
512223 1056 1001 66521 66820 1
537399 973 1002 51128 59194 1
400039 99400039 1001 86380 86390 1
400213 99400213 1001 86380 86390 1
400148 99400148 1001 86380 86390 1
400130 99400130 1001 86380 86390 1
400264 99400264 1001 86380 86390 1
400459 99400459 1001 86380 86390 1
400429 99400429 1001 86380 86390 1
400609 99400609 1001 86380 86390 1
400873 99400873 1001 86380 86390 1
401103 99401103 1001 86380 86390 1
401106 99401106 1001 86380 86390 1
401236 99401236 1001 86380 86390 1
401170 99401170 1001 86380 86390 1
401311 99401311 1001 86380 86390 1
401824 99401824 1001 86380 86390 1
401855 99401855 1001 86380 86390 1
401835 99401835 1001 86380 86390 1
402228 99402228 1001 86380 86390 1
402296 99402296 1001 86380 86390 1
402527 99402527 1001 86380 86390 1
402820 99402820 1001 86380 86390 1
402862 99402862 1001 86380 86390 1
402923 99402923 1001 86380 86390 1
403061 99403061 1001 86380 86390 1
403249 99403249 1001 86380 86390 1
403616 99403616 1001 86380 86390 1
403849 99403849 1001 86380 86390 1
403991 99403991 1001 86380 86390 1
403937 99403937 1001 86380 86390 1
404140 99404140 1001 86380 86390 1
404517 99404517 1001 86380 86390 1
404748 99404748 1001 86380 86390 1
405077 99405077 1001 86380 86390 1
405106 99405106 1001 86380 86390 1
405139 99405139 1001 86380 86390 1
405210 99405210 1001 86380 86390 1
405197 99405197 1001 86380 86390 1
405252 99405252 1001 86380 86390 1
405285 99405285 1001 86380 86390 1
405272 99405272 1001 86380 86390 1
405428 99405428 1001 86380 86390 1
405505 99405505 1001 86380 86390 1
405657 99405657 1001 86380 86390 1
406051 99406051 1001 86380 86390 1
406115 99406115 1001 86380 86390 1
406165 99406165 1001 86380 86390 1
406207 99406207 1001 86380 86390 1
406373 99406373 1001 86380 86390 1
406303 99406303 1001 86380 86390 1
406312 99406312 1001 86380 86390 1
406499 99406499 1001 86380 86390 1
406676 99406676 1001 86380 86390 1
406854 99406854 1001 86380 86390 1
406909 99406909 1001 86380 86390 1
406887 99406887 1001 86380 86390 1
406842 99406842 1001 86380 86390 1
407174 99407174 1001 86380 86390 1
407212 99407212 1001 86380 86390 1
407221 99407221 1001 86380 86390 1
407933 99407933 1001 86380 86390 1
407911 99407911 1001 86380 86390 1
408081 99408081 1001 86380 86390 1
408277 99408277 1001 86380 86390 1
408258 99408258 1001 86380 86390 1
408293 99408293 1001 86380 86390 1
408388 99408388 1001 86380 86390 1
408349 99408349 1001 86380 86390 1
408632 99408632 1001 86380 86390 1
408530 99408530 1001 86380 86390 1
408687 99408687 1001 86380 86390 1
408817 99408817 1001 86380 86390 1
409098 99409098 1001 86380 86390 1
409161 99409161 1001 86380 86390 1
409281 99409281 1001 86380 86390 1
409219 99409219 1001 86380 86390 1
409614 99409614 1001 86380 86390 1
409816 99409816 1001 86380 86390 1
409829 99409829 1001 86380 86390 1
409840 99409840 1001 86380 86390 1
409909 99409909 1001 86380 86390 1
410001 99410001 1001 86380 86390 1
410203 99410203 1001 86380 86390 1
410347 99410347 1001 86380 86390 1
410545 99410545 1001 86380 86390 1
410703 99410703 1001 86380 86390 1
410771 99410771 1001 86380 86390 1
410818 99410818 1001 86380 86390 1
410955 99410955 1001 86380 86390 1
411011 99411011 1001 86380 86390 1
411085 99411085 1001 86380 86390 1
411129 99411129 1001 86380 86390 1
411135 99411135 1001 86380 86390 1
411238 99411238 1001 86380 86390 1
411301 99411301 1001 86380 86390 1
411346 99411346 1001 86380 86390 1
411380 99411380 1001 86380 86390 1
411631 99411631 1001 86380 86390 1
411560 99411560 1001 86380 86390 1
411845 99411845 1001 86380 86390 1
411846 99411846 1001 86380 86390 1
411860 99411860 1001 86380 86390 1
412003 99412003 1001 86380 86390 1
412112 99412112 1001 86380 86390 1
412107 99412107 1001 86380 86390 1
412135 99412135 1001 86380 86390 1
412336 99412336 1001 86380 86390 1
413374 99413374 1001 86380 86390 1
413601 99413601 1001 86380 86390 1
413356 99413356 1001 86380 86390 1
413583 99413583 1001 86380 86390 1
413586 99413586 1001 86380 86390 1
413366 99413366 1001 86380 86390 1
412952 99412952 1001 86380 86390 1
413015 99413015 1001 86380 86390 1
413063 99413063 1001 86380 86390 1
412824 99412824 1001 86380 86390 1
412588 99412588 1001 86380 86390 1
412623 99412623 1001 86380 86390 1
412592 99412592 1001 86380 86390 1
412540 99412540 1001 86380 86390 1
412570 99412570 1001 86380 86390 1
413769 99413769 1001 86380 86390 1
413861 99413861 1001 86380 86390 1
415070 99415070 1001 86380 86390 1
414568 99414568 1001 86380 86390 1
414508 99414508 1001 86380 86390 1
414570 99414570 1001 86380 86390 1
414548 99414548 1001 86380 86390 1
414853 99414853 1001 86380 86390 1
414700 99414700 1001 86380 86390 1
415558 99415558 1001 86380 86390 1
416616 99416616 1001 86380 86390 1
416845 99416845 1001 86380 86390 1
416214 99416214 1001 86380 86390 1
416248 99416248 1001 86380 86390 1
415753 99415753 1001 86380 86390 1
415819 99415819 1001 86380 86390 1
416049 99416049 1001 86380 86390 1
417358 99417358 1001 86380 86390 1
417427 99417427 1001 86380 86390 1
417455 99417455 1001 86380 86390 1
417510 99417510 1001 86380 86390 1
418528 99418528 1001 86380 86390 1
418720 99418720 1001 86380 86390 1
418790 99418790 1001 86380 86390 1
418220 99418220 1001 86380 86390 1
418414 99418414 1001 86380 86390 1
418252 99418252 1001 86380 86390 1
418145 99418145 1001 86380 86390 1
418324 99418324 1001 86380 86390 1
417703 99417703 1001 86380 86390 1
417793 99417793 1001 86380 86390 1
420385 99420385 1001 86380 86390 1
420086 99420086 1001 86380 86390 1
420345 99420345 1001 86380 86390 1
420212 99420212 1001 86380 86390 1
419777 99419777 1001 86380 86390 1
419971 99419971 1001 86380 86390 1
419729 99419729 1001 86380 86390 1
419979 99419979 1001 86380 86390 1
419540 99419540 1001 86380 86390 1
419472 99419472 1001 86380 86390 1
419409 99419409 1001 86380 86390 1
419253 99419253 1001 86380 86390 1
420514 99420514 1001 86380 86390 1
420718 99420718 1001 86380 86390 1
420500 99420500 1001 86380 86390 1
420516 99420516 1001 86380 86390 1
422007 99422007 1001 86380 86390 1
421759 99421759 1001 86380 86390 1
422088 99422088 1001 86380 86390 1
421986 99421986 1001 86380 86390 1
421767 99421767 1001 86380 86390 1
421687 99421687 1001 86380 86390 1
421355 99421355 1001 86380 86390 1
421182 99421182 1001 86380 86390 1
421223 99421223 1001 86380 86390 1
421253 99421253 1001 86380 86390 1
422330 99422330 1001 86380 86390 1
422324 99422324 1001 86380 86390 1
423488 99423488 1001 86380 86390 1
423513 99423513 1001 86380 86390 1
423154 99423154 1001 86380 86390 1
423097 99423097 1001 86380 86390 1
423022 99423022 1001 86380 86390 1
422853 99422853 1001 86380 86390 1
422567 99422567 1001 86380 86390 1
424100 99424100 1001 86380 86390 1
423983 99423983 1001 86380 86390 1
424090 99424090 1001 86380 86390 1
425198 99425198 1001 86380 86390 1
424596 99424596 1001 86380 86390 1
424256 99424256 1001 86380 86390 1
425407 99425407 1001 86380 86390 1
425480 99425480 1001 86380 86390 1
425483 99425483 1001 86380 86390 1
426979 99426979 1001 86380 86390 1
427005 99427005 1001 86380 86390 1
426903 99426903 1001 86380 86390 1
427080 99427080 1001 86380 86390 1
426759 99426759 1001 86380 86390 1
425900 99425900 1001 86380 86390 1
426040 99426040 1001 86380 86390 1
425980 99425980 1001 86380 86390 1
425886 99425886 1001 86380 86390 1
427137 99427137 1001 86380 86390 1
427436 99427436 1001 86380 86390 1
427376 99427376 1001 86380 86390 1
427397 99427397 1001 86380 86390 1
427519 99427519 1001 86380 86390 1
427306 99427306 1001 86380 86390 1
428501 99428501 1001 86380 86390 1
428556 99428556 1001 86380 86390 1
428562 99428562 1001 86380 86390 1
428053 99428053 1001 86380 86390 1
428022 99428022 1001 86380 86390 1
428276 99428276 1001 86380 86390 1
427602 99427602 1001 86380 86390 1
427735 99427735 1001 86380 86390 1
427738 99427738 1001 86380 86390 1
427885 99427885 1001 86380 86390 1
427838 99427838 1001 86380 86390 1
427751 99427751 1001 86380 86390 1
427532 99427532 1001 86380 86390 1
429123 99429123 1001 86380 86390 1
430332 99430332 1001 86380 86390 1
430337 99430337 1001 86380 86390 1
430161 99430161 1001 86380 86390 1
430207 99430207 1001 86380 86390 1
429780 99429780 1001 86380 86390 1
429717 99429717 1001 86380 86390 1
429820 99429820 1001 86380 86390 1
429795 99429795 1001 86380 86390 1
429853 99429853 1001 86380 86390 1
429705 99429705 1001 86380 86390 1
429801 99429801 1001 86380 86390 1
429345 99429345 1001 86380 86390 1
429440 99429440 1001 86380 86390 1
429503 99429503 1001 86380 86390 1
429336 99429336 1001 86380 86390 1
429235 99429235 1001 86380 86390 1
429514 99429514 1001 86380 86390 1
429538 99429538 1001 86380 86390 1
430434 99430434 1001 86380 86390 1
431439 99431439 1001 86380 86390 1
431318 99431318 1001 86380 86390 1
431636 99431636 1001 86380 86390 1
430925 99430925 1001 86380 86390 1
431010 99431010 1001 86380 86390 1
430932 99430932 1001 86380 86390 1
432249 99432249 1001 86380 86390 1
432444 99432444 1001 86380 86390 1
432811 99432811 1001 86380 86390 1
432823 99432823 1001 86380 86390 1
433758 99433758 1001 86380 86390 1
433877 99433877 1001 86380 86390 1
433960 99433960 1001 86380 86390 1
433911 99433911 1001 86380 86390 1
434113 99434113 1001 86380 86390 1
435217 99435217 1001 86380 86390 1
435138 99435138 1001 86380 86390 1
435169 99435169 1001 86380 86390 1
435124 99435124 1001 86380 86390 1
435052 99435052 1001 86380 86390 1
434754 99434754 1001 86380 86390 1
434787 99434787 1001 86380 86390 1
434842 99434842 1001 86380 86390 1
434788 99434788 1001 86380 86390 1
434690 99434690 1001 86380 86390 1
434793 99434793 1001 86380 86390 1
434283 99434283 1001 86380 86390 1
435747 99435747 1001 86380 86390 1
436983 99436983 1001 86380 86390 1
436879 99436879 1001 86380 86390 1
436752 99436752 1001 86380 86390 1
436477 99436477 1001 86380 86390 1
436462 99436462 1001 86380 86390 1
436649 99436649 1001 86380 86390 1
436288 99436288 1001 86380 86390 1
436168 99436168 1001 86380 86390 1
436148 99436148 1001 86380 86390 1
436177 99436177 1001 86380 86390 1
436028 99436028 1001 86380 86390 1
436061 99436061 1001 86380 86390 1
300070 99300070 1001 86380 86390 1
300099 99300099 1001 86380 86390 1
300025 99300025 1001 86380 86390 1
300581 99300581 1001 86380 86390 1
300607 99300607 1001 86380 86390 1
300544 99300544 1001 86380 86390 1
300485 99300485 1001 86380 86390 1
300447 99300447 1001 86380 86390 1
300318 99300318 1001 86380 86390 1
300384 99300384 1001 86380 86390 1
300323 99300323 1001 86380 86390 1
300507 99300507 1001 86380 86390 1
300443 99300443 1001 86380 86390 1
300339 99300339 1001 86380 86390 1
300215 99300215 1001 86380 86390 1
300228 99300228 1001 86380 86390 1
300267 99300267 1001 86380 86390 1
300280 99300280 1001 86380 86390 1
300310 99300310 1001 86380 86390 1
300868 99300868 1001 86380 86390 1
300885 99300885 1001 86380 86390 1
301393 99301393 1001 86380 86390 1
300960 99300960 1001 86380 86390 1
301111 99301111 1001 86380 86390 1
301708 99301708 1001 86380 86390 1
301143 99301143 1001 86380 86390 1
301585 99301585 1001 86380 86390 1
301689 99301689 1001 86380 86390 1
302322 99302322 1001 86380 86390 1
302297 99302297 1001 86380 86390 1
302222 99302222 1001 86380 86390 1
301979 99301979 1001 86380 86390 1
301907 99301907 1001 86380 86390 1
302498 99302498 1001 86380 86390 1
302517 99302517 1001 86380 86390 1
303041 99303041 1001 86380 86390 1
303184 99303184 1001 86380 86390 1
303103 99303103 1001 86380 86390 1
302891 99302891 1001 86380 86390 1
302974 99302974 1001 86380 86390 1
302759 99302759 1001 86380 86390 1
302611 99302611 1001 86380 86390 1
303269 99303269 1001 86380 86390 1
303399 99303399 1001 86380 86390 1
303326 99303326 1001 86380 86390 1
303921 99303921 1001 86380 86390 1
304008 99304008 1001 86380 86390 1
303936 99303936 1001 86380 86390 1
304024 99304024 1001 86380 86390 1
303955 99303955 1001 86380 86390 1
303852 99303852 1001 86380 86390 1
303814 99303814 1001 86380 86390 1
303415 99303415 1001 86380 86390 1
303455 99303455 1001 86380 86390 1
304074 99304074 1001 86380 86390 1
304055 99304055 1001 86380 86390 1
304828 99304828 1001 86380 86390 1
304697 99304697 1001 86380 86390 1
304704 99304704 1001 86380 86390 1
304475 99304475 1001 86380 86390 1
304491 99304491 1001 86380 86390 1
304633 99304633 1001 86380 86390 1
304523 99304523 1001 86380 86390 1
304394 99304394 1001 86380 86390 1
304360 99304360 1001 86380 86390 1
304912 99304912 1001 86380 86390 1
304990 99304990 1001 86380 86390 1
304875 99304875 1001 86380 86390 1
305623 99305623 1001 86380 86390 1
305495 99305495 1001 86380 86390 1
305548 99305548 1001 86380 86390 1
305563 99305563 1001 86380 86390 1
305542 99305542 1001 86380 86390 1
305301 99305301 1001 86380 86390 1
305309 99305309 1001 86380 86390 1
305478 99305478 1001 86380 86390 1
305479 99305479 1001 86380 86390 1
305197 99305197 1001 86380 86390 1
305178 99305178 1001 86380 86390 1
500101 99500101 1001 86380 86390 1
500132 99500132 1001 86380 86390 1
500633 99500633 1001 86380 86390 1
500772 99500772 1001 86380 86390 1
500584 99500584 1001 86380 86390 1
500568 99500568 1001 86380 86390 1
500841 99500841 1001 86380 86390 1
501488 99501488 1001 86380 86390 1
501463 99501463 1001 86380 86390 1
501504 99501504 1001 86380 86390 1
501532 99501532 1001 86380 86390 1
501292 99501292 1001 86380 86390 1
501350 99501350 1001 86380 86390 1
501237 99501237 1001 86380 86390 1
501060 99501060 1001 86380 86390 1
501215 99501215 1001 86380 86390 1
501030 99501030 1001 86380 86390 1
501664 99501664 1001 86380 86390 1
501665 99501665 1001 86380 86390 1
501775 99501775 1001 86380 86390 1
501752 99501752 1001 86380 86390 1
502298 99502298 1001 86380 86390 1
502367 99502367 1001 86380 86390 1
502387 99502387 1001 86380 86390 1
502375 99502375 1001 86380 86390 1
502160 99502160 1001 86380 86390 1
502188 99502188 1001 86380 86390 1
501997 99501997 1001 86380 86390 1
502635 99502635 1001 86380 86390 1
502512 99502512 1001 86380 86390 1
502473 99502473 1001 86380 86390 1
503262 99503262 1001 86380 86390 1
503193 99503193 1001 86380 86390 1
503194 99503194 1001 86380 86390 1
502970 99502970 1001 86380 86390 1
503075 99503075 1001 86380 86390 1
503000 99503000 1001 86380 86390 1
502897 99502897 1001 86380 86390 1
502898 99502898 1001 86380 86390 1
502912 99502912 1001 86380 86390 1
502861 99502861 1001 86380 86390 1
502823 99502823 1001 86380 86390 1
503420 99503420 1001 86380 86390 1
503310 99503310 1001 86380 86390 1
503389 99503389 1001 86380 86390 1
503364 99503364 1001 86380 86390 1
503468 99503468 1001 86380 86390 1
503937 99503937 1001 86380 86390 1
503912 99503912 1001 86380 86390 1
503762 99503762 1001 86380 86390 1
503893 99503893 1001 86380 86390 1
503842 99503842 1001 86380 86390 1
503780 99503780 1001 86380 86390 1
503678 99503678 1001 86380 86390 1
503509 99503509 1001 86380 86390 1
504309 99504309 1001 86380 86390 1
504260 99504260 1001 86380 86390 1
504198 99504198 1001 86380 86390 1
504211 99504211 1001 86380 86390 1
504815 99504815 1001 86380 86390 1
504755 99504755 1001 86380 86390 1
504916 99504916 1001 86380 86390 1
504862 99504862 1001 86380 86390 1
504534 99504534 1001 86380 86390 1
504732 99504732 1001 86380 86390 1
504616 99504616 1001 86380 86390 1
504578 99504578 1001 86380 86390 1
504673 99504673 1001 86380 86390 1
504508 99504508 1001 86380 86390 1
504524 99504524 1001 86380 86390 1
504513 99504513 1001 86380 86390 1
504426 99504426 1001 86380 86390 1
505111 99505111 1001 86380 86390 1
505087 99505087 1001 86380 86390 1
504963 99504963 1001 86380 86390 1
505593 99505593 1001 86380 86390 1
505685 99505685 1001 86380 86390 1
505573 99505573 1001 86380 86390 1
505411 99505411 1001 86380 86390 1
505360 99505360 1001 86380 86390 1
505400 99505400 1001 86380 86390 1
505427 99505427 1001 86380 86390 1
505507 99505507 1001 86380 86390 1
505421 99505421 1001 86380 86390 1
505292 99505292 1001 86380 86390 1
505246 99505246 1001 86380 86390 1
505797 99505797 1001 86380 86390 1
505888 99505888 1001 86380 86390 1
505942 99505942 1001 86380 86390 1
506434 99506434 1001 86380 86390 1
506583 99506583 1001 86380 86390 1
506370 99506370 1001 86380 86390 1
506358 99506358 1001 86380 86390 1
506258 99506258 1001 86380 86390 1
506073 99506073 1001 86380 86390 1
506039 99506039 1001 86380 86390 1
506687 99506687 1001 86380 86390 1
506779 99506779 1001 86380 86390 1
506613 99506613 1001 86380 86390 1
507421 99507421 1001 86380 86390 1
507386 99507386 1001 86380 86390 1
507359 99507359 1001 86380 86390 1
507404 99507404 1001 86380 86390 1
507226 99507226 1001 86380 86390 1
507371 99507371 1001 86380 86390 1
507018 99507018 1001 86380 86390 1
506983 99506983 1001 86380 86390 1
506946 99506946 1001 86380 86390 1
506921 99506921 1001 86380 86390 1
506987 99506987 1001 86380 86390 1
506953 99506953 1001 86380 86390 1
506852 99506852 1001 86380 86390 1
507523 99507523 1001 86380 86390 1
507560 99507560 1001 86380 86390 1
507600 99507600 1001 86380 86390 1
508060 99508060 1001 86380 86390 1
508073 99508073 1001 86380 86390 1
508114 99508114 1001 86380 86390 1
507877 99507877 1001 86380 86390 1
507904 99507904 1001 86380 86390 1
507970 99507970 1001 86380 86390 1
507925 99507925 1001 86380 86390 1
507964 99507964 1001 86380 86390 1
507731 99507731 1001 86380 86390 1
507762 99507762 1001 86380 86390 1
507674 99507674 1001 86380 86390 1
507664 99507664 1001 86380 86390 1
508391 99508391 1001 86380 86390 1
508404 99508404 1001 86380 86390 1
508262 99508262 1001 86380 86390 1
508280 99508280 1001 86380 86390 1
508358 99508358 1001 86380 86390 1
508386 99508386 1001 86380 86390 1
508309 99508309 1001 86380 86390 1
508935 99508935 1001 86380 86390 1
509053 99509053 1001 86380 86390 1
508784 99508784 1001 86380 86390 1
508721 99508721 1001 86380 86390 1
508648 99508648 1001 86380 86390 1
508534 99508534 1001 86380 86390 1
508548 99508548 1001 86380 86390 1
509837 99509837 1001 86380 86390 1
509735 99509735 1001 86380 86390 1
509763 99509763 1001 86380 86390 1
509881 99509881 1001 86380 86390 1
509715 99509715 1001 86380 86390 1
509758 99509758 1001 86380 86390 1
509553 99509553 1001 86380 86390 1
509568 99509568 1001 86380 86390 1
509610 99509610 1001 86380 86390 1
509539 99509539 1001 86380 86390 1
509578 99509578 1001 86380 86390 1
509449 99509449 1001 86380 86390 1
509451 99509451 1001 86380 86390 1
509452 99509452 1001 86380 86390 1
509336 99509336 1001 86380 86390 1
509467 99509467 1001 86380 86390 1
509298 99509298 1001 86380 86390 1
509328 99509328 1001 86380 86390 1
509302 99509302 1001 86380 86390 1
509343 99509343 1001 86380 86390 1
510042 99510042 1001 86380 86390 1
510044 99510044 1001 86380 86390 1
510019 99510019 1001 86380 86390 1
510009 99510009 1001 86380 86390 1
510598 99510598 1001 86380 86390 1
510678 99510678 1001 86380 86390 1
510644 99510644 1001 86380 86390 1
510674 99510674 1001 86380 86390 1
510506 99510506 1001 86380 86390 1
510200 99510200 1001 86380 86390 1
510303 99510303 1001 86380 86390 1
510188 99510188 1001 86380 86390 1
510118 99510118 1001 86380 86390 1
510890 99510890 1001 86380 86390 1
510774 99510774 1001 86380 86390 1
511250 99511250 1001 86380 86390 1
511302 99511302 1001 86380 86390 1
511226 99511226 1001 86380 86390 1
511201 99511201 1001 86380 86390 1
511256 99511256 1001 86380 86390 1
511080 99511080 1001 86380 86390 1
511133 99511133 1001 86380 86390 1
511048 99511048 1001 86380 86390 1
511645 99511645 1001 86380 86390 1
511555 99511555 1001 86380 86390 1
511582 99511582 1001 86380 86390 1
512201 99512201 1001 86380 86390 1
512355 99512355 1001 86380 86390 1
511992 99511992 1001 86380 86390 1
512099 99512099 1001 86380 86390 1
511999 99511999 1001 86380 86390 1
512013 99512013 1001 86380 86390 1
512143 99512143 1001 86380 86390 1
512108 99512108 1001 86380 86390 1
511778 99511778 1001 86380 86390 1
511897 99511897 1001 86380 86390 1
512493 99512493 1001 86380 86390 1
512484 99512484 1001 86380 86390 1
512427 99512427 1001 86380 86390 1
513002 99513002 1001 86380 86390 1
513191 99513191 1001 86380 86390 1
513074 99513074 1001 86380 86390 1
512910 99512910 1001 86380 86390 1
512913 99512913 1001 86380 86390 1
512796 99512796 1001 86380 86390 1
512702 99512702 1001 86380 86390 1
513327 99513327 1001 86380 86390 1
513289 99513289 1001 86380 86390 1
513291 99513291 1001 86380 86390 1
513214 99513214 1001 86380 86390 1
513970 99513970 1001 86380 86390 1
514000 99514000 1001 86380 86390 1
513833 99513833 1001 86380 86390 1
513924 99513924 1001 86380 86390 1
514022 99514022 1001 86380 86390 1
513801 99513801 1001 86380 86390 1
513768 99513768 1001 86380 86390 1
513489 99513489 1001 86380 86390 1
513599 99513599 1001 86380 86390 1
514197 99514197 1001 86380 86390 1
514059 99514059 1001 86380 86390 1
514203 99514203 1001 86380 86390 1
514178 99514178 1001 86380 86390 1
514088 99514088 1001 86380 86390 1
514127 99514127 1001 86380 86390 1
514759 99514759 1001 86380 86390 1
514725 99514725 1001 86380 86390 1
514741 99514741 1001 86380 86390 1
514479 99514479 1001 86380 86390 1
514650 99514650 1001 86380 86390 1
514327 99514327 1001 86380 86390 1
514393 99514393 1001 86380 86390 1
514402 99514402 1001 86380 86390 1
514326 99514326 1001 86380 86390 1
514997 99514997 1001 86380 86390 1
514917 99514917 1001 86380 86390 1
514943 99514943 1001 86380 86390 1
515544 99515544 1001 86380 86390 1
515652 99515652 1001 86380 86390 1
515561 99515561 1001 86380 86390 1
515180 99515180 1001 86380 86390 1
515091 99515091 1001 86380 86390 1
515071 99515071 1001 86380 86390 1
515191 99515191 1001 86380 86390 1
515788 99515788 1001 86380 86390 1
515711 99515711 1001 86380 86390 1
515828 99515828 1001 86380 86390 1
515822 99515822 1001 86380 86390 1
516381 99516381 1001 86380 86390 1
516461 99516461 1001 86380 86390 1
516479 99516479 1001 86380 86390 1
516347 99516347 1001 86380 86390 1
516416 99516416 1001 86380 86390 1
516239 99516239 1001 86380 86390 1
516241 99516241 1001 86380 86390 1
515979 99515979 1001 86380 86390 1
516034 99516034 1001 86380 86390 1
517285 99517285 1001 86380 86390 1
517189 99517189 1001 86380 86390 1
517326 99517326 1001 86380 86390 1
517167 99517167 1001 86380 86390 1
516962 99516962 1001 86380 86390 1
517081 99517081 1001 86380 86390 1
516926 99516926 1001 86380 86390 1
517121 99517121 1001 86380 86390 1
516954 99516954 1001 86380 86390 1
517018 99517018 1001 86380 86390 1
517059 99517059 1001 86380 86390 1
517021 99517021 1001 86380 86390 1
516957 99516957 1001 86380 86390 1
517038 99517038 1001 86380 86390 1
516864 99516864 1001 86380 86390 1
517381 99517381 1001 86380 86390 1
517991 99517991 1001 86380 86390 1
517855 99517855 1001 86380 86390 1
517766 99517766 1001 86380 86390 1
517807 99517807 1001 86380 86390 1
517810 99517810 1001 86380 86390 1
517913 99517913 1001 86380 86390 1
517567 99517567 1001 86380 86390 1
517683 99517683 1001 86380 86390 1
517628 99517628 1001 86380 86390 1
517681 99517681 1001 86380 86390 1
517564 99517564 1001 86380 86390 1
518276 99518276 1001 86380 86390 1
518200 99518200 1001 86380 86390 1
518239 99518239 1001 86380 86390 1
518191 99518191 1001 86380 86390 1
518365 99518365 1001 86380 86390 1
518821 99518821 1001 86380 86390 1
518874 99518874 1001 86380 86390 1
518812 99518812 1001 86380 86390 1
518695 99518695 1001 86380 86390 1
518396 99518396 1001 86380 86390 1
518442 99518442 1001 86380 86390 1
519154 99519154 1001 86380 86390 1
519188 99519188 1001 86380 86390 1
519165 99519165 1001 86380 86390 1
519690 99519690 1001 86380 86390 1
519474 99519474 1001 86380 86390 1
519552 99519552 1001 86380 86390 1
519463 99519463 1001 86380 86390 1
519297 99519297 1001 86380 86390 1
519248 99519248 1001 86380 86390 1
519200 99519200 1001 86380 86390 1
519227 99519227 1001 86380 86390 1
519231 99519231 1001 86380 86390 1
519864 99519864 1001 86380 86390 1
519960 99519960 1001 86380 86390 1
519963 99519963 1001 86380 86390 1
519927 99519927 1001 86380 86390 1
520611 99520611 1001 86380 86390 1
520447 99520447 1001 86380 86390 1
520331 99520331 1001 86380 86390 1
520317 99520317 1001 86380 86390 1
520071 99520071 1001 86380 86390 1
520138 99520138 1001 86380 86390 1
520212 99520212 1001 86380 86390 1
520664 99520664 1001 86380 86390 1
520020 99520020 1001 86380 86390 1
520799 99520799 1001 86380 86390 1
520659 99520659 1001 86380 86390 1
520713 99520713 1001 86380 86390 1
521379 99521379 1001 86380 86390 1
521124 99521124 1001 86380 86390 1
520959 99520959 1001 86380 86390 1
522178 99522178 1001 86380 86390 1
522123 99522123 1001 86380 86390 1
522290 99522290 1001 86380 86390 1
521971 99521971 1001 86380 86390 1
521989 99521989 1001 86380 86390 1
522041 99522041 1001 86380 86390 1
521927 99521927 1001 86380 86390 1
521928 99521928 1001 86380 86390 1
521780 99521780 1001 86380 86390 1
521809 99521809 1001 86380 86390 1
522424 99522424 1001 86380 86390 1
522297 99522297 1001 86380 86390 1
522479 99522479 1001 86380 86390 1
522391 99522391 1001 86380 86390 1
523058 99523058 1001 86380 86390 1
523088 99523088 1001 86380 86390 1
523072 99523072 1001 86380 86390 1
523010 99523010 1001 86380 86390 1
522948 99522948 1001 86380 86390 1
523052 99523052 1001 86380 86390 1
522824 99522824 1001 86380 86390 1
522752 99522752 1001 86380 86390 1
522791 99522791 1001 86380 86390 1
522766 99522766 1001 86380 86390 1
522871 99522871 1001 86380 86390 1
522886 99522886 1001 86380 86390 1
522602 99522602 1001 86380 86390 1
522515 99522515 1001 86380 86390 1
522545 99522545 1001 86380 86390 1
522651 99522651 1001 86380 86390 1
523278 99523278 1001 86380 86390 1
523804 99523804 1001 86380 86390 1
523944 99523944 1001 86380 86390 1
523915 99523915 1001 86380 86390 1
523877 99523877 1001 86380 86390 1
523687 99523687 1001 86380 86390 1
523533 99523533 1001 86380 86390 1
523589 99523589 1001 86380 86390 1
523721 99523721 1001 86380 86390 1
523390 99523390 1001 86380 86390 1
523504 99523504 1001 86380 86390 1
524034 99524034 1001 86380 86390 1
523972 99523972 1001 86380 86390 1
524078 99524078 1001 86380 86390 1
523951 99523951 1001 86380 86390 1
524069 99524069 1001 86380 86390 1
524096 99524096 1001 86380 86390 1
524646 99524646 1001 86380 86390 1
524757 99524757 1001 86380 86390 1
524505 99524505 1001 86380 86390 1
524550 99524550 1001 86380 86390 1
524345 99524345 1001 86380 86390 1
524158 99524158 1001 86380 86390 1
524910 99524910 1001 86380 86390 1
524823 99524823 1001 86380 86390 1
524811 99524811 1001 86380 86390 1
524957 99524957 1001 86380 86390 1
524856 99524856 1001 86380 86390 1
525568 99525568 1001 86380 86390 1
525408 99525408 1001 86380 86390 1
525499 99525499 1001 86380 86390 1
525529 99525529 1001 86380 86390 1
525236 99525236 1001 86380 86390 1
525211 99525211 1001 86380 86390 1
525219 99525219 1001 86380 86390 1
525362 99525362 1001 86380 86390 1
525273 99525273 1001 86380 86390 1
525132 99525132 1001 86380 86390 1
525126 99525126 1001 86380 86390 1
524977 99524977 1001 86380 86390 1
526283 99526283 1001 86380 86390 1
526403 99526403 1001 86380 86390 1
526236 99526236 1001 86380 86390 1
526306 99526306 1001 86380 86390 1
526242 99526242 1001 86380 86390 1
526205 99526205 1001 86380 86390 1
526058 99526058 1001 86380 86390 1
525998 99525998 1001 86380 86390 1
526511 99526511 1001 86380 86390 1
526526 99526526 1001 86380 86390 1
526527 99526527 1001 86380 86390 1
526540 99526540 1001 86380 86390 1
526476 99526476 1001 86380 86390 1
526451 99526451 1001 86380 86390 1
526607 99526607 1001 86380 86390 1
526518 99526518 1001 86380 86390 1
527174 99527174 1001 86380 86390 1
527201 99527201 1001 86380 86390 1
527243 99527243 1001 86380 86390 1
527037 99527037 1001 86380 86390 1
526896 99526896 1001 86380 86390 1
526963 99526963 1001 86380 86390 1
526655 99526655 1001 86380 86390 1
526772 99526772 1001 86380 86390 1
527433 99527433 1001 86380 86390 1
527434 99527434 1001 86380 86390 1
527372 99527372 1001 86380 86390 1
527388 99527388 1001 86380 86390 1
527427 99527427 1001 86380 86390 1
527896 99527896 1001 86380 86390 1
527898 99527898 1001 86380 86390 1
527794 99527794 1001 86380 86390 1
527822 99527822 1001 86380 86390 1
527721 99527721 1001 86380 86390 1
527801 99527801 1001 86380 86390 1
527814 99527814 1001 86380 86390 1
527672 99527672 1001 86380 86390 1
527713 99527713 1001 86380 86390 1
527587 99527587 1001 86380 86390 1
527615 99527615 1001 86380 86390 1
527603 99527603 1001 86380 86390 1
527475 99527475 1001 86380 86390 1
528194 99528194 1001 86380 86390 1
528272 99528272 1001 86380 86390 1
528145 99528145 1001 86380 86390 1
528785 99528785 1001 86380 86390 1
528579 99528579 1001 86380 86390 1
528606 99528606 1001 86380 86390 1
528551 99528551 1001 86380 86390 1
528379 99528379 1001 86380 86390 1
528317 99528317 1001 86380 86390 1
528472 99528472 1001 86380 86390 1
528304 99528304 1001 86380 86390 1
528421 99528421 1001 86380 86390 1
529019 99529019 1001 86380 86390 1
529707 99529707 1001 86380 86390 1
529671 99529671 1001 86380 86390 1
529556 99529556 1001 86380 86390 1
529597 99529597 1001 86380 86390 1
529438 99529438 1001 86380 86390 1
529507 99529507 1001 86380 86390 1
529289 99529289 1001 86380 86390 1
529293 99529293 1001 86380 86390 1
529294 99529294 1001 86380 86390 1
529126 99529126 1001 86380 86390 1
529183 99529183 1001 86380 86390 1
529868 99529868 1001 86380 86390 1
529917 99529917 1001 86380 86390 1
530521 99530521 1001 86380 86390 1
530440 99530440 1001 86380 86390 1
530403 99530403 1001 86380 86390 1
530537 99530537 1001 86380 86390 1
530360 99530360 1001 86380 86390 1
530254 99530254 1001 86380 86390 1
530345 99530345 1001 86380 86390 1
530268 99530268 1001 86380 86390 1
530166 99530166 1001 86380 86390 1
530027 99530027 1001 86380 86390 1
530004 99530004 1001 86380 86390 1
530673 99530673 1001 86380 86390 1
530636 99530636 1001 86380 86390 1
530638 99530638 1001 86380 86390 1
530601 99530601 1001 86380 86390 1
531200 99531200 1001 86380 86390 1
531256 99531256 1001 86380 86390 1
530922 99530922 1001 86380 86390 1
530898 99530898 1001 86380 86390 1
531575 99531575 1001 86380 86390 1
531412 99531412 1001 86380 86390 1
531440 99531440 1001 86380 86390 1
532133 99532133 1001 86380 86390 1
532087 99532087 1001 86380 86390 1
531945 99531945 1001 86380 86390 1
531592 99531592 1001 86380 86390 1
531684 99531684 1001 86380 86390 1
531723 99531723 1001 86380 86390 1
531673 99531673 1001 86380 86390 1
532282 99532282 1001 86380 86390 1
532375 99532375 1001 86380 86390 1
532357 99532357 1001 86380 86390 1
532280 99532280 1001 86380 86390 1
533000 99533000 1001 86380 86390 1
532972 99532972 1001 86380 86390 1
532947 99532947 1001 86380 86390 1
532621 99532621 1001 86380 86390 1
532817 99532817 1001 86380 86390 1
532716 99532716 1001 86380 86390 1
532797 99532797 1001 86380 86390 1
532505 99532505 1001 86380 86390 1
532597 99532597 1001 86380 86390 1
532572 99532572 1001 86380 86390 1
532573 99532573 1001 86380 86390 1
532522 99532522 1001 86380 86390 1
533826 99533826 1001 86380 86390 1
533758 99533758 1001 86380 86390 1
533641 99533641 1001 86380 86390 1
533579 99533579 1001 86380 86390 1
533264 99533264 1001 86380 86390 1
533925 99533925 1001 86380 86390 1
533932 99533932 1001 86380 86390 1
534653 99534653 1001 86380 86390 1
534602 99534602 1001 86380 86390 1
534615 99534615 1001 86380 86390 1
534467 99534467 1001 86380 86390 1
534392 99534392 1001 86380 86390 1
534180 99534180 1001 86380 86390 1
534236 99534236 1001 86380 86390 1
534162 99534162 1001 86380 86390 1
534101 99534101 1001 86380 86390 1
534837 99534837 1001 86380 86390 1
534727 99534727 1001 86380 86390 1
534846 99534846 1001 86380 86390 1
535353 99535353 1001 86380 86390 1
535139 99535139 1001 86380 86390 1
535166 99535166 1001 86380 86390 1
535196 99535196 1001 86380 86390 1
534971 99534971 1001 86380 86390 1
535055 99535055 1001 86380 86390 1
536212 99536212 1001 86380 86390 1
536246 99536246 1001 86380 86390 1
536003 99536003 1001 86380 86390 1
535935 99535935 1001 86380 86390 1
535862 99535862 1001 86380 86390 1
535747 99535747 1001 86380 86390 1
535748 99535748 1001 86380 86390 1
536506 99536506 1001 86380 86390 1
536534 99536534 1001 86380 86390 1
536485 99536485 1001 86380 86390 1
536343 99536343 1001 86380 86390 1
537116 99537116 1001 86380 86390 1
537079 99537079 1001 86380 86390 1
536883 99536883 1001 86380 86390 1
536951 99536951 1001 86380 86390 1
536876 99536876 1001 86380 86390 1
536723 99536723 1001 86380 86390 1
536573 99536573 1001 86380 86390 1
536652 99536652 1001 86380 86390 1
536561 99536561 1001 86380 86390 1
536575 99536575 1001 86380 86390 1
536657 99536657 1001 86380 86390 1
537226 99537226 1001 86380 86390 1
537252 99537252 1001 86380 86390 1
537331 99537331 1001 86380 86390 1
537228 99537228 1001 86380 86390 1
537219 99537219 1001 86380 86390 1
537232 99537232 1001 86380 86390 1
537325 99537325 1001 86380 86390 1
537952 99537952 1001 86380 86390 1
537809 99537809 1001 86380 86390 1
537969 99537969 1001 86380 86390 1
537932 99537932 1001 86380 86390 1
537977 99537977 1001 86380 86390 1
537846 99537846 1001 86380 86390 1
537698 99537698 1001 86380 86390 1
537750 99537750 1001 86380 86390 1
537661 99537661 1001 86380 86390 1
537531 99537531 1001 86380 86390 1
537547 99537547 1001 86380 86390 1
538062 99538062 1001 86380 86390 1
538039 99538039 1001 86380 86390 1
538122 99538122 1001 86380 86390 1
538794 99538794 1001 86380 86390 1
538771 99538771 1001 86380 86390 1
538720 99538720 1001 86380 86390 1
538597 99538597 1001 86380 86390 1
538310 99538310 1001 86380 86390 1
538387 99538387 1001 86380 86390 1
538929 99538929 1001 86380 86390 1
538920 99538920 1001 86380 86390 1
539567 99539567 1001 86380 86390 1
539636 99539636 1001 86380 86390 1
539345 99539345 1001 86380 86390 1
539259 99539259 1001 86380 86390 1
539376 99539376 1001 86380 86390 1
539235 99539235 1001 86380 86390 1
539315 99539315 1001 86380 86390 1
539419 99539419 1001 86380 86390 1
539264 99539264 1001 86380 86390 1
539357 99539357 1001 86380 86390 1
539074 99539074 1001 86380 86390 1
539101 99539101 1001 86380 86390 1
539161 99539161 1001 86380 86390 1
539781 99539781 1001 86380 86390 1
539769 99539769 1001 86380 86390 1
539808 99539808 1001 86380 86390 1
539839 99539839 1001 86380 86390 1
539673 99539673 1001 86380 86390 1
540397 99540397 1001 86380 86390 1
540146 99540146 1001 86380 86390 1
540123 99540123 1001 86380 86390 1
540241 99540241 1001 86380 86390 1
540115 99540115 1001 86380 86390 1
540232 99540232 1001 86380 86390 1
540221 99540221 1001 86380 86390 1
540196 99540196 1001 86380 86390 1
539900 99539900 1001 86380 86390 1
539957 99539957 1001 86380 86390 1
539946 99539946 1001 86380 86390 1
540600 99540600 1001 86380 86390 1
540483 99540483 1001 86380 86390 1
540592 99540592 1001 86380 86390 1
541103 99541103 1001 86380 86390 1
541254 99541254 1001 86380 86390 1
540937 99540937 1001 86380 86390 1
541032 99541032 1001 86380 86390 1
541035 99541035 1001 86380 86390 1
540764 99540764 1001 86380 86390 1
540830 99540830 1001 86380 86390 1
540859 99540859 1001 86380 86390 1
540801 99540801 1001 86380 86390 1
541335 99541335 1001 86380 86390 1
541492 99541492 1001 86380 86390 1
541454 99541454 1001 86380 86390 1
542087 99542087 1001 86380 86390 1
541918 99541918 1001 86380 86390 1
541971 99541971 1001 86380 86390 1
541922 99541922 1001 86380 86390 1
542117 99542117 1001 86380 86390 1
541752 99541752 1001 86380 86390 1
541821 99541821 1001 86380 86390 1
541682 99541682 1001 86380 86390 1
541645 99541645 1001 86380 86390 1
541542 99541542 1001 86380 86390 1
542208 99542208 1001 86380 86390 1
542241 99542241 1001 86380 86390 1
542306 99542306 1001 86380 86390 1
542217 99542217 1001 86380 86390 1
542895 99542895 1001 86380 86390 1
542904 99542904 1001 86380 86390 1
542624 99542624 1001 86380 86390 1
542717 99542717 1001 86380 86390 1
542536 99542536 1001 86380 86390 1
542602 99542602 1001 86380 86390 1
542669 99542669 1001 86380 86390 1
542631 99542631 1001 86380 86390 1
542555 99542555 1001 86380 86390 1
542661 99542661 1001 86380 86390 1
542481 99542481 1001 86380 86390 1
543111 99543111 1001 86380 86390 1
543062 99543062 1001 86380 86390 1
543114 99543114 1001 86380 86390 1
543037 99543037 1001 86380 86390 1
543083 99543083 1001 86380 86390 1
543645 99543645 1001 86380 86390 1
543609 99543609 1001 86380 86390 1
543639 99543639 1001 86380 86390 1
543388 99543388 1001 86380 86390 1
543407 99543407 1001 86380 86390 1
543511 99543511 1001 86380 86390 1
543241 99543241 1001 86380 86390 1
543260 99543260 1001 86380 86390 1
543251 99543251 1001 86380 86390 1
543201 99543201 1001 86380 86390 1
543797 99543797 1001 86380 86390 1
543917 99543917 1001 86380 86390 1
543906 99543906 1001 86380 86390 1
543779 99543779 1001 86380 86390 1
544446 99544446 1001 86380 86390 1
544499 99544499 1001 86380 86390 1
544370 99544370 1001 86380 86390 1
544389 99544389 1001 86380 86390 1
544080 99544080 1001 86380 86390 1
544172 99544172 1001 86380 86390 1
544147 99544147 1001 86380 86390 1
544050 99544050 1001 86380 86390 1
544012 99544012 1001 86380 86390 1
544691 99544691 1001 86380 86390 1
433132 1132 1001 57180 57537 1
501178 1118 1002 46228 46447 1
517706 872 1001 56765 57064 1
537446 470 1002 41648 48807 1
400247 99400247 1001 86380 86390 1
400378 99400378 1001 86380 86390 1
400487 99400487 1001 86380 86390 1
400471 99400471 1001 86380 86390 1
400585 99400585 1001 86380 86390 1
400755 99400755 1001 86380 86390 1
400771 99400771 1001 86380 86390 1
401119 99401119 1001 86380 86390 1
401097 99401097 1001 86380 86390 1
401107 99401107 1001 86380 86390 1
401300 99401300 1001 86380 86390 1
401522 99401522 1001 86380 86390 1
401596 99401596 1001 86380 86390 1
401686 99401686 1001 86380 86390 1
401613 99401613 1001 86380 86390 1
402053 99402053 1001 86380 86390 1
402045 99402045 1001 86380 86390 1
402082 99402082 1001 86380 86390 1
402346 99402346 1001 86380 86390 1
402411 99402411 1001 86380 86390 1
402900 99402900 1001 86380 86390 1
402940 99402940 1001 86380 86390 1
403440 99403440 1001 86380 86390 1
403364 99403364 1001 86380 86390 1
403617 99403617 1001 86380 86390 1
403584 99403584 1001 86380 86390 1
403678 99403678 1001 86380 86390 1
403806 99403806 1001 86380 86390 1
403906 99403906 1001 86380 86390 1
404092 99404092 1001 86380 86390 1
404122 99404122 1001 86380 86390 1
404213 99404213 1001 86380 86390 1
404196 99404196 1001 86380 86390 1
404644 99404644 1001 86380 86390 1
404702 99404702 1001 86380 86390 1
404906 99404906 1001 86380 86390 1
405027 99405027 1001 86380 86390 1
405362 99405362 1001 86380 86390 1
405516 99405516 1001 86380 86390 1
405642 99405642 1001 86380 86390 1
405838 99405838 1001 86380 86390 1
406032 99406032 1001 86380 86390 1
406155 99406155 1001 86380 86390 1
406391 99406391 1001 86380 86390 1
406475 99406475 1001 86380 86390 1
406575 99406575 1001 86380 86390 1
406747 99406747 1001 86380 86390 1
406851 99406851 1001 86380 86390 1
406891 99406891 1001 86380 86390 1
407040 99407040 1001 86380 86390 1
407411 99407411 1001 86380 86390 1
407429 99407429 1001 86380 86390 1
407417 99407417 1001 86380 86390 1
407552 99407552 1001 86380 86390 1
407725 99407725 1001 86380 86390 1
407881 99407881 1001 86380 86390 1
407816 99407816 1001 86380 86390 1
407802 99407802 1001 86380 86390 1
407967 99407967 1001 86380 86390 1
408106 99408106 1001 86380 86390 1
408316 99408316 1001 86380 86390 1
408580 99408580 1001 86380 86390 1
408756 99408756 1001 86380 86390 1
408783 99408783 1001 86380 86390 1
408951 99408951 1001 86380 86390 1
409109 99409109 1001 86380 86390 1
409326 99409326 1001 86380 86390 1
409520 99409520 1001 86380 86390 1
409774 99409774 1001 86380 86390 1
409726 99409726 1001 86380 86390 1
409755 99409755 1001 86380 86390 1
409911 99409911 1001 86380 86390 1
410063 99410063 1001 86380 86390 1
410222 99410222 1001 86380 86390 1
410594 99410594 1001 86380 86390 1
410665 99410665 1001 86380 86390 1
410721 99410721 1001 86380 86390 1
410668 99410668 1001 86380 86390 1
410647 99410647 1001 86380 86390 1
410944 99410944 1001 86380 86390 1
411188 99411188 1001 86380 86390 1
411347 99411347 1001 86380 86390 1
411510 99411510 1001 86380 86390 1
411778 99411778 1001 86380 86390 1
411910 99411910 1001 86380 86390 1
412071 99412071 1001 86380 86390 1
412149 99412149 1001 86380 86390 1
412189 99412189 1001 86380 86390 1
412339 99412339 1001 86380 86390 1
412428 99412428 1001 86380 86390 1
412436 99412436 1001 86380 86390 1
412285 99412285 1001 86380 86390 1
413641 99413641 1001 86380 86390 1
413477 99413477 1001 86380 86390 1
413486 99413486 1001 86380 86390 1
413357 99413357 1001 86380 86390 1
413113 99413113 1001 86380 86390 1
413216 99413216 1001 86380 86390 1
413077 99413077 1001 86380 86390 1
413235 99413235 1001 86380 86390 1
412662 99412662 1001 86380 86390 1
413985 99413985 1001 86380 86390 1
414011 99414011 1001 86380 86390 1
413970 99413970 1001 86380 86390 1
414015 99414015 1001 86380 86390 1
413875 99413875 1001 86380 86390 1
415154 99415154 1001 86380 86390 1
415300 99415300 1001 86380 86390 1
414645 99414645 1001 86380 86390 1
414791 99414791 1001 86380 86390 1
414699 99414699 1001 86380 86390 1
414272 99414272 1001 86380 86390 1
414452 99414452 1001 86380 86390 1
414123 99414123 1001 86380 86390 1
414247 99414247 1001 86380 86390 1
414375 99414375 1001 86380 86390 1
415550 99415550 1001 86380 86390 1
415426 99415426 1001 86380 86390 1
415373 99415373 1001 86380 86390 1
415587 99415587 1001 86380 86390 1
416839 99416839 1001 86380 86390 1
416593 99416593 1001 86380 86390 1
416355 99416355 1001 86380 86390 1
416148 99416148 1001 86380 86390 1
416341 99416341 1001 86380 86390 1
415931 99415931 1001 86380 86390 1
416086 99416086 1001 86380 86390 1
415772 99415772 1001 86380 86390 1
417094 99417094 1001 86380 86390 1
417051 99417051 1001 86380 86390 1
417223 99417223 1001 86380 86390 1
417318 99417318 1001 86380 86390 1
417228 99417228 1001 86380 86390 1
417041 99417041 1001 86380 86390 1
417279 99417279 1001 86380 86390 1
417447 99417447 1001 86380 86390 1
417437 99417437 1001 86380 86390 1
417438 99417438 1001 86380 86390 1
417468 99417468 1001 86380 86390 1
418747 99418747 1001 86380 86390 1
418493 99418493 1001 86380 86390 1
418520 99418520 1001 86380 86390 1
418668 99418668 1001 86380 86390 1
418039 99418039 1001 86380 86390 1
418369 99418369 1001 86380 86390 1
417769 99417769 1001 86380 86390 1
417942 99417942 1001 86380 86390 1
417931 99417931 1001 86380 86390 1
417879 99417879 1001 86380 86390 1
419151 99419151 1001 86380 86390 1
418839 99418839 1001 86380 86390 1
420154 99420154 1001 86380 86390 1
420410 99420410 1001 86380 86390 1
420343 99420343 1001 86380 86390 1
420211 99420211 1001 86380 86390 1
420230 99420230 1001 86380 86390 1
419938 99419938 1001 86380 86390 1
420004 99420004 1001 86380 86390 1
419976 99419976 1001 86380 86390 1
419662 99419662 1001 86380 86390 1
419390 99419390 1001 86380 86390 1
419582 99419582 1001 86380 86390 1
419257 99419257 1001 86380 86390 1
419623 99419623 1001 86380 86390 1
420773 99420773 1001 86380 86390 1
420661 99420661 1001 86380 86390 1
420456 99420456 1001 86380 86390 1
420477 99420477 1001 86380 86390 1
420760 99420760 1001 86380 86390 1
421794 99421794 1001 86380 86390 1
422049 99422049 1001 86380 86390 1
421799 99421799 1001 86380 86390 1
422108 99422108 1001 86380 86390 1
421792 99421792 1001 86380 86390 1
421346 99421346 1001 86380 86390 1
421456 99421456 1001 86380 86390 1
421643 99421643 1001 86380 86390 1
421304 99421304 1001 86380 86390 1
421314 99421314 1001 86380 86390 1
420942 99420942 1001 86380 86390 1
421102 99421102 1001 86380 86390 1
421241 99421241 1001 86380 86390 1
422371 99422371 1001 86380 86390 1
422476 99422476 1001 86380 86390 1
423607 99423607 1001 86380 86390 1
423623 99423623 1001 86380 86390 1
423733 99423733 1001 86380 86390 1
423269 99423269 1001 86380 86390 1
423136 99423136 1001 86380 86390 1
423182 99423182 1001 86380 86390 1
422969 99422969 1001 86380 86390 1
422854 99422854 1001 86380 86390 1
422731 99422731 1001 86380 86390 1
422840 99422840 1001 86380 86390 1
422939 99422939 1001 86380 86390 1
424118 99424118 1001 86380 86390 1
423797 99423797 1001 86380 86390 1
424045 99424045 1001 86380 86390 1
424006 99424006 1001 86380 86390 1
423910 99423910 1001 86380 86390 1
425056 99425056 1001 86380 86390 1
425342 99425342 1001 86380 86390 1
425186 99425186 1001 86380 86390 1
424792 99424792 1001 86380 86390 1
424640 99424640 1001 86380 86390 1
424262 99424262 1001 86380 86390 1
424292 99424292 1001 86380 86390 1
424246 99424246 1001 86380 86390 1
424346 99424346 1001 86380 86390 1
424195 99424195 1001 86380 86390 1
424451 99424451 1001 86380 86390 1
424558 99424558 1001 86380 86390 1
425827 99425827 1001 86380 86390 1
425615 99425615 1001 86380 86390 1
425787 99425787 1001 86380 86390 1
425592 99425592 1001 86380 86390 1
425617 99425617 1001 86380 86390 1
426718 99426718 1001 86380 86390 1
427060 99427060 1001 86380 86390 1
427068 99427068 1001 86380 86390 1
426623 99426623 1001 86380 86390 1
426616 99426616 1001 86380 86390 1
426015 99426015 1001 86380 86390 1
425904 99425904 1001 86380 86390 1
427388 99427388 1001 86380 86390 1
427318 99427318 1001 86380 86390 1
427488 99427488 1001 86380 86390 1
427180 99427180 1001 86380 86390 1
427446 99427446 1001 86380 86390 1
427469 99427469 1001 86380 86390 1
427250 99427250 1001 86380 86390 1
428572 99428572 1001 86380 86390 1
428373 99428373 1001 86380 86390 1
428505 99428505 1001 86380 86390 1
428488 99428488 1001 86380 86390 1
428233 99428233 1001 86380 86390 1
428025 99428025 1001 86380 86390 1
427680 99427680 1001 86380 86390 1
427882 99427882 1001 86380 86390 1
427551 99427551 1001 86380 86390 1
429003 99429003 1001 86380 86390 1
429021 99429021 1001 86380 86390 1
428735 99428735 1001 86380 86390 1
430319 99430319 1001 86380 86390 1
430148 99430148 1001 86380 86390 1
430055 99430055 1001 86380 86390 1
429834 99429834 1001 86380 86390 1
429740 99429740 1001 86380 86390 1
429703 99429703 1001 86380 86390 1
429869 99429869 1001 86380 86390 1
429730 99429730 1001 86380 86390 1
429227 99429227 1001 86380 86390 1
429258 99429258 1001 86380 86390 1
429264 99429264 1001 86380 86390 1
430487 99430487 1001 86380 86390 1
430773 99430773 1001 86380 86390 1
430777 99430777 1001 86380 86390 1
430513 99430513 1001 86380 86390 1
430780 99430780 1001 86380 86390 1
430540 99430540 1001 86380 86390 1
431754 99431754 1001 86380 86390 1
431764 99431764 1001 86380 86390 1
431644 99431644 1001 86380 86390 1
431090 99431090 1001 86380 86390 1
431121 99431121 1001 86380 86390 1
431175 99431175 1001 86380 86390 1
430907 99430907 1001 86380 86390 1
432473 99432473 1001 86380 86390 1
432308 99432308 1001 86380 86390 1
433419 99433419 1001 86380 86390 1
433548 99433548 1001 86380 86390 1
435318 99435318 1001 86380 86390 1
435345 99435345 1001 86380 86390 1
435101 99435101 1001 86380 86390 1
435178 99435178 1001 86380 86390 1
434895 99434895 1001 86380 86390 1
434871 99434871 1001 86380 86390 1
434950 99434950 1001 86380 86390 1
434725 99434725 1001 86380 86390 1
434726 99434726 1001 86380 86390 1
434421 99434421 1001 86380 86390 1
434319 99434319 1001 86380 86390 1
434521 99434521 1001 86380 86390 1
434161 99434161 1001 86380 86390 1
435622 99435622 1001 86380 86390 1
435701 99435701 1001 86380 86390 1
437147 99437147 1001 86380 86390 1
437012 99437012 1001 86380 86390 1
436996 99436996 1001 86380 86390 1
436365 99436365 1001 86380 86390 1
436512 99436512 1001 86380 86390 1
435988 99435988 1001 86380 86390 1
436161 99436161 1001 86380 86390 1
300032 99300032 1001 86380 86390 1
437219 99437219 1001 86380 86390 1
300008 99300008 1001 86380 86390 1
300667 99300667 1001 86380 86390 1
300547 99300547 1001 86380 86390 1
300394 99300394 1001 86380 86390 1
300388 99300388 1001 86380 86390 1
300337 99300337 1001 86380 86390 1
300430 99300430 1001 86380 86390 1
300316 99300316 1001 86380 86390 1
300162 99300162 1001 86380 86390 1
300203 99300203 1001 86380 86390 1
300284 99300284 1001 86380 86390 1
300298 99300298 1001 86380 86390 1
300132 99300132 1001 86380 86390 1
300913 99300913 1001 86380 86390 1
300915 99300915 1001 86380 86390 1
300762 99300762 1001 86380 86390 1
301388 99301388 1001 86380 86390 1
301336 99301336 1001 86380 86390 1
301314 99301314 1001 86380 86390 1
301074 99301074 1001 86380 86390 1
301602 99301602 1001 86380 86390 1
301719 99301719 1001 86380 86390 1
302216 99302216 1001 86380 86390 1
302046 99302046 1001 86380 86390 1
302112 99302112 1001 86380 86390 1
302128 99302128 1001 86380 86390 1
302005 99302005 1001 86380 86390 1
301960 99301960 1001 86380 86390 1
301923 99301923 1001 86380 86390 1
301861 99301861 1001 86380 86390 1
301785 99301785 1001 86380 86390 1
302410 99302410 1001 86380 86390 1
302568 99302568 1001 86380 86390 1
302912 99302912 1001 86380 86390 1
302940 99302940 1001 86380 86390 1
302906 99302906 1001 86380 86390 1
302933 99302933 1001 86380 86390 1
302817 99302817 1001 86380 86390 1
302776 99302776 1001 86380 86390 1
302751 99302751 1001 86380 86390 1
302675 99302675 1001 86380 86390 1
302637 99302637 1001 86380 86390 1
303323 99303323 1001 86380 86390 1
303299 99303299 1001 86380 86390 1
303403 99303403 1001 86380 86390 1
303252 99303252 1001 86380 86390 1
303291 99303291 1001 86380 86390 1
303917 99303917 1001 86380 86390 1
303868 99303868 1001 86380 86390 1
303859 99303859 1001 86380 86390 1
303875 99303875 1001 86380 86390 1
303942 99303942 1001 86380 86390 1
303640 99303640 1001 86380 86390 1
303465 99303465 1001 86380 86390 1
304799 99304799 1001 86380 86390 1
304464 99304464 1001 86380 86390 1
304481 99304481 1001 86380 86390 1
304469 99304469 1001 86380 86390 1
304420 99304420 1001 86380 86390 1
304960 99304960 1001 86380 86390 1
304869 99304869 1001 86380 86390 1
304977 99304977 1001 86380 86390 1
304862 99304862 1001 86380 86390 1
304946 99304946 1001 86380 86390 1
305037 99305037 1001 86380 86390 1
304881 99304881 1001 86380 86390 1
305560 99305560 1001 86380 86390 1
305522 99305522 1001 86380 86390 1
305618 99305618 1001 86380 86390 1
305678 99305678 1001 86380 86390 1
305358 99305358 1001 86380 86390 1
305150 99305150 1001 86380 86390 1
305073 99305073 1001 86380 86390 1
305127 99305127 1001 86380 86390 1
500141 99500141 1001 86380 86390 1
500077 99500077 1001 86380 86390 1
500019 99500019 1001 86380 86390 1
500084 99500084 1001 86380 86390 1
500099 99500099 1001 86380 86390 1
500675 99500675 1001 86380 86390 1
500728 99500728 1001 86380 86390 1
500797 99500797 1001 86380 86390 1
500655 99500655 1001 86380 86390 1
500509 99500509 1001 86380 86390 1
500487 99500487 1001 86380 86390 1
500258 99500258 1001 86380 86390 1
500324 99500324 1001 86380 86390 1
501591 99501591 1001 86380 86390 1
501573 99501573 1001 86380 86390 1
501445 99501445 1001 86380 86390 1
501548 99501548 1001 86380 86390 1
501421 99501421 1001 86380 86390 1
501426 99501426 1001 86380 86390 1
501109 99501109 1001 86380 86390 1
501053 99501053 1001 86380 86390 1
501144 99501144 1001 86380 86390 1
501223 99501223 1001 86380 86390 1
501134 99501134 1001 86380 86390 1
501689 99501689 1001 86380 86390 1
501821 99501821 1001 86380 86390 1
501798 99501798 1001 86380 86390 1
501813 99501813 1001 86380 86390 1
501789 99501789 1001 86380 86390 1
502404 99502404 1001 86380 86390 1
502435 99502435 1001 86380 86390 1
502135 99502135 1001 86380 86390 1
502125 99502125 1001 86380 86390 1
502077 99502077 1001 86380 86390 1
502004 99502004 1001 86380 86390 1
502044 99502044 1001 86380 86390 1
502020 99502020 1001 86380 86390 1
502622 99502622 1001 86380 86390 1
503244 99503244 1001 86380 86390 1
503095 99503095 1001 86380 86390 1
503251 99503251 1001 86380 86390 1
503040 99503040 1001 86380 86390 1
502990 99502990 1001 86380 86390 1
503043 99503043 1001 86380 86390 1
503020 99503020 1001 86380 86390 1
502716 99502716 1001 86380 86390 1
503411 99503411 1001 86380 86390 1
503349 99503349 1001 86380 86390 1
503495 99503495 1001 86380 86390 1
503991 99503991 1001 86380 86390 1
504104 99504104 1001 86380 86390 1
504012 99504012 1001 86380 86390 1
504066 99504066 1001 86380 86390 1
503753 99503753 1001 86380 86390 1
503846 99503846 1001 86380 86390 1
503652 99503652 1001 86380 86390 1
504323 99504323 1001 86380 86390 1
504248 99504248 1001 86380 86390 1
504261 99504261 1001 86380 86390 1
504223 99504223 1001 86380 86390 1
504921 99504921 1001 86380 86390 1
504838 99504838 1001 86380 86390 1
504654 99504654 1001 86380 86390 1
504521 99504521 1001 86380 86390 1
504512 99504512 1001 86380 86390 1
505122 99505122 1001 86380 86390 1
504979 99504979 1001 86380 86390 1
505658 99505658 1001 86380 86390 1
505596 99505596 1001 86380 86390 1
505626 99505626 1001 86380 86390 1
505448 99505448 1001 86380 86390 1
505455 99505455 1001 86380 86390 1
505417 99505417 1001 86380 86390 1
505365 99505365 1001 86380 86390 1
505367 99505367 1001 86380 86390 1
505178 99505178 1001 86380 86390 1
505207 99505207 1001 86380 86390 1
505314 99505314 1001 86380 86390 1
505237 99505237 1001 86380 86390 1
505949 99505949 1001 86380 86390 1
505963 99505963 1001 86380 86390 1
505932 99505932 1001 86380 86390 1
506538 99506538 1001 86380 86390 1
506410 99506410 1001 86380 86390 1
506413 99506413 1001 86380 86390 1
506199 99506199 1001 86380 86390 1
506251 99506251 1001 86380 86390 1
506217 99506217 1001 86380 86390 1
506347 99506347 1001 86380 86390 1
506336 99506336 1001 86380 86390 1
506221 99506221 1001 86380 86390 1
506158 99506158 1001 86380 86390 1
505992 99505992 1001 86380 86390 1
506110 99506110 1001 86380 86390 1
506063 99506063 1001 86380 86390 1
506640 99506640 1001 86380 86390 1
507387 99507387 1001 86380 86390 1
507284 99507284 1001 86380 86390 1
507238 99507238 1001 86380 86390 1
507267 99507267 1001 86380 86390 1
507132 99507132 1001 86380 86390 1
507162 99507162 1001 86380 86390 1
506918 99506918 1001 86380 86390 1
506944 99506944 1001 86380 86390 1
506804 99506804 1001 86380 86390 1
506887 99506887 1001 86380 86390 1
506890 99506890 1001 86380 86390 1
507551 99507551 1001 86380 86390 1
507617 99507617 1001 86380 86390 1
507475 99507475 1001 86380 86390 1
507621 99507621 1001 86380 86390 1
507596 99507596 1001 86380 86390 1
507468 99507468 1001 86380 86390 1
508058 99508058 1001 86380 86390 1
508155 99508155 1001 86380 86390 1
507971 99507971 1001 86380 86390 1
507923 99507923 1001 86380 86390 1
507885 99507885 1001 86380 86390 1
508041 99508041 1001 86380 86390 1
507745 99507745 1001 86380 86390 1
507797 99507797 1001 86380 86390 1
507668 99507668 1001 86380 86390 1
507694 99507694 1001 86380 86390 1
507712 99507712 1001 86380 86390 1
507802 99507802 1001 86380 86390 1
508427 99508427 1001 86380 86390 1
508330 99508330 1001 86380 86390 1
508359 99508359 1001 86380 86390 1
508895 99508895 1001 86380 86390 1
508896 99508896 1001 86380 86390 1
508987 99508987 1001 86380 86390 1
509028 99509028 1001 86380 86390 1
508964 99508964 1001 86380 86390 1
509068 99509068 1001 86380 86390 1
508906 99508906 1001 86380 86390 1
508766 99508766 1001 86380 86390 1
508636 99508636 1001 86380 86390 1
508470 99508470 1001 86380 86390 1
508523 99508523 1001 86380 86390 1
508654 99508654 1001 86380 86390 1
508655 99508655 1001 86380 86390 1
509270 99509270 1001 86380 86390 1
509250 99509250 1001 86380 86390 1
509873 99509873 1001 86380 86390 1
509843 99509843 1001 86380 86390 1
509862 99509862 1001 86380 86390 1
509522 99509522 1001 86380 86390 1
509385 99509385 1001 86380 86390 1
509324 99509324 1001 86380 86390 1
509429 99509429 1001 86380 86390 1
509939 99509939 1001 86380 86390 1
509995 99509995 1001 86380 86390 1
510021 99510021 1001 86380 86390 1
510024 99510024 1001 86380 86390 1
510052 99510052 1001 86380 86390 1
510669 99510669 1001 86380 86390 1
510419 99510419 1001 86380 86390 1
510383 99510383 1001 86380 86390 1
510411 99510411 1001 86380 86390 1
510413 99510413 1001 86380 86390 1
510427 99510427 1001 86380 86390 1
510184 99510184 1001 86380 86390 1
510136 99510136 1001 86380 86390 1
510294 99510294 1001 86380 86390 1
510246 99510246 1001 86380 86390 1
510117 99510117 1001 86380 86390 1
510883 99510883 1001 86380 86390 1
510845 99510845 1001 86380 86390 1
510898 99510898 1001 86380 86390 1
510795 99510795 1001 86380 86390 1
511451 99511451 1001 86380 86390 1
511351 99511351 1001 86380 86390 1
511357 99511357 1001 86380 86390 1
511309 99511309 1001 86380 86390 1
511263 99511263 1001 86380 86390 1
511291 99511291 1001 86380 86390 1
511188 99511188 1001 86380 86390 1
510958 99510958 1001 86380 86390 1
511107 99511107 1001 86380 86390 1
510938 99510938 1001 86380 86390 1
510951 99510951 1001 86380 86390 1
511108 99511108 1001 86380 86390 1
511032 99511032 1001 86380 86390 1
511629 99511629 1001 86380 86390 1
511635 99511635 1001 86380 86390 1
511599 99511599 1001 86380 86390 1
511690 99511690 1001 86380 86390 1
512097 99512097 1001 86380 86390 1
512110 99512110 1001 86380 86390 1
512026 99512026 1001 86380 86390 1
511851 99511851 1001 86380 86390 1
511919 99511919 1001 86380 86390 1
511961 99511961 1001 86380 86390 1
511781 99511781 1001 86380 86390 1
511782 99511782 1001 86380 86390 1
512570 99512570 1001 86380 86390 1
512407 99512407 1001 86380 86390 1
512408 99512408 1001 86380 86390 1
512421 99512421 1001 86380 86390 1
512527 99512527 1001 86380 86390 1
512581 99512581 1001 86380 86390 1
512387 99512387 1001 86380 86390 1
513077 99513077 1001 86380 86390 1
513078 99513078 1001 86380 86390 1
513121 99513121 1001 86380 86390 1
512923 99512923 1001 86380 86390 1
512936 99512936 1001 86380 86390 1
512833 99512833 1001 86380 86390 1
512890 99512890 1001 86380 86390 1
512841 99512841 1001 86380 86390 1
512869 99512869 1001 86380 86390 1
512651 99512651 1001 86380 86390 1
512628 99512628 1001 86380 86390 1
513397 99513397 1001 86380 86390 1
513297 99513297 1001 86380 86390 1
513299 99513299 1001 86380 86390 1
513276 99513276 1001 86380 86390 1
513869 99513869 1001 86380 86390 1
513836 99513836 1001 86380 86390 1
513992 99513992 1001 86380 86390 1
513631 99513631 1001 86380 86390 1
513727 99513727 1001 86380 86390 1
513780 99513780 1001 86380 86390 1
513641 99513641 1001 86380 86390 1
513467 99513467 1001 86380 86390 1
513443 99513443 1001 86380 86390 1
513619 99513619 1001 86380 86390 1
514072 99514072 1001 86380 86390 1
514667 99514667 1001 86380 86390 1
514848 99514848 1001 86380 86390 1
514739 99514739 1001 86380 86390 1
514852 99514852 1001 86380 86390 1
514626 99514626 1001 86380 86390 1
514579 99514579 1001 86380 86390 1
514454 99514454 1001 86380 86390 1
514307 99514307 1001 86380 86390 1
514255 99514255 1001 86380 86390 1
514872 99514872 1001 86380 86390 1
515041 99515041 1001 86380 86390 1
515507 99515507 1001 86380 86390 1
515495 99515495 1001 86380 86390 1
515565 99515565 1001 86380 86390 1
515554 99515554 1001 86380 86390 1
515324 99515324 1001 86380 86390 1
515365 99515365 1001 86380 86390 1
515329 99515329 1001 86380 86390 1
515383 99515383 1001 86380 86390 1
515079 99515079 1001 86380 86390 1
515131 99515131 1001 86380 86390 1
515721 99515721 1001 86380 86390 1
515812 99515812 1001 86380 86390 1
515713 99515713 1001 86380 86390 1
515731 99515731 1001 86380 86390 1
516463 99516463 1001 86380 86390 1
516495 99516495 1001 86380 86390 1
516252 99516252 1001 86380 86390 1
516137 99516137 1001 86380 86390 1
516283 99516283 1001 86380 86390 1
516262 99516262 1001 86380 86390 1
516108 99516108 1001 86380 86390 1
515956 99515956 1001 86380 86390 1
515996 99515996 1001 86380 86390 1
516587 99516587 1001 86380 86390 1
516581 99516581 1001 86380 86390 1
517308 99517308 1001 86380 86390 1
516951 99516951 1001 86380 86390 1
516857 99516857 1001 86380 86390 1
516797 99516797 1001 86380 86390 1
516907 99516907 1001 86380 86390 1
517437 99517437 1001 86380 86390 1
517503 99517503 1001 86380 86390 1
517362 99517362 1001 86380 86390 1
518132 99518132 1001 86380 86390 1
517960 99517960 1001 86380 86390 1
518050 99518050 1001 86380 86390 1
518043 99518043 1001 86380 86390 1
517897 99517897 1001 86380 86390 1
517821 99517821 1001 86380 86390 1
517787 99517787 1001 86380 86390 1
517839 99517839 1001 86380 86390 1
517618 99517618 1001 86380 86390 1
518253 99518253 1001 86380 86390 1
518216 99518216 1001 86380 86390 1
518194 99518194 1001 86380 86390 1
518262 99518262 1001 86380 86390 1
518860 99518860 1001 86380 86390 1
518967 99518967 1001 86380 86390 1
518974 99518974 1001 86380 86390 1
518716 99518716 1001 86380 86390 1
518652 99518652 1001 86380 86390 1
518497 99518497 1001 86380 86390 1
518438 99518438 1001 86380 86390 1
518389 99518389 1001 86380 86390 1
519166 99519166 1001 86380 86390 1
519155 99519155 1001 86380 86390 1
519183 99519183 1001 86380 86390 1
519190 99519190 1001 86380 86390 1
519802 99519802 1001 86380 86390 1
519407 99519407 1001 86380 86390 1
519388 99519388 1001 86380 86390 1
519296 99519296 1001 86380 86390 1
519851 99519851 1001 86380 86390 1
519826 99519826 1001 86380 86390 1
519870 99519870 1001 86380 86390 1
519990 99519990 1001 86380 86390 1
519835 99519835 1001 86380 86390 1
519979 99519979 1001 86380 86390 1
520530 99520530 1001 86380 86390 1
520627 99520627 1001 86380 86390 1
520426 99520426 1001 86380 86390 1
520337 99520337 1001 86380 86390 1
520142 99520142 1001 86380 86390 1
520145 99520145 1001 86380 86390 1
520173 99520173 1001 86380 86390 1
520744 99520744 1001 86380 86390 1
520788 99520788 1001 86380 86390 1
521263 99521263 1001 86380 86390 1
521145 99521145 1001 86380 86390 1
521230 99521230 1001 86380 86390 1
520884 99520884 1001 86380 86390 1
520859 99520859 1001 86380 86390 1
520914 99520914 1001 86380 86390 1
521632 99521632 1001 86380 86390 1
521517 99521517 1001 86380 86390 1
521486 99521486 1001 86380 86390 1
522166 99522166 1001 86380 86390 1
522116 99522116 1001 86380 86390 1
521985 99521985 1001 86380 86390 1
521913 99521913 1001 86380 86390 1
521954 99521954 1001 86380 86390 1
521844 99521844 1001 86380 86390 1
521807 99521807 1001 86380 86390 1
521834 99521834 1001 86380 86390 1
522473 99522473 1001 86380 86390 1
522411 99522411 1001 86380 86390 1
523096 99523096 1001 86380 86390 1
522751 99522751 1001 86380 86390 1
522817 99522817 1001 86380 86390 1
522808 99522808 1001 86380 86390 1
523132 99523132 1001 86380 86390 1
523314 99523314 1001 86380 86390 1
523224 99523224 1001 86380 86390 1
523238 99523238 1001 86380 86390 1
523895 99523895 1001 86380 86390 1
523885 99523885 1001 86380 86390 1
523936 99523936 1001 86380 86390 1
523713 99523713 1001 86380 86390 1
523690 99523690 1001 86380 86390 1
523669 99523669 1001 86380 86390 1
523632 99523632 1001 86380 86390 1
523543 99523543 1001 86380 86390 1
523518 99523518 1001 86380 86390 1
523487 99523487 1001 86380 86390 1
524097 99524097 1001 86380 86390 1
524011 99524011 1001 86380 86390 1
523987 99523987 1001 86380 86390 1
524657 99524657 1001 86380 86390 1
524763 99524763 1001 86380 86390 1
524588 99524588 1001 86380 86390 1
524705 99524705 1001 86380 86390 1
524543 99524543 1001 86380 86390 1
524445 99524445 1001 86380 86390 1
524292 99524292 1001 86380 86390 1
524203 99524203 1001 86380 86390 1
524349 99524349 1001 86380 86390 1
524182 99524182 1001 86380 86390 1
524300 99524300 1001 86380 86390 1
524171 99524171 1001 86380 86390 1
524159 99524159 1001 86380 86390 1
524187 99524187 1001 86380 86390 1
524923 99524923 1001 86380 86390 1
524899 99524899 1001 86380 86390 1
524787 99524787 1001 86380 86390 1
525470 99525470 1001 86380 86390 1
525583 99525583 1001 86380 86390 1
525391 99525391 1001 86380 86390 1
525302 99525302 1001 86380 86390 1
525342 99525342 1001 86380 86390 1
525239 99525239 1001 86380 86390 1
525306 99525306 1001 86380 86390 1
525080 99525080 1001 86380 86390 1
525620 99525620 1001 86380 86390 1
525666 99525666 1001 86380 86390 1
525629 99525629 1001 86380 86390 1
525758 99525758 1001 86380 86390 1
525799 99525799 1001 86380 86390 1
526314 99526314 1001 86380 86390 1
526101 99526101 1001 86380 86390 1
526147 99526147 1001 86380 86390 1
526124 99526124 1001 86380 86390 1
526204 99526204 1001 86380 86390 1
525986 99525986 1001 86380 86390 1
525874 99525874 1001 86380 86390 1
525928 99525928 1001 86380 86390 1
525904 99525904 1001 86380 86390 1
526525 99526525 1001 86380 86390 1
526605 99526605 1001 86380 86390 1
526569 99526569 1001 86380 86390 1
527082 99527082 1001 86380 86390 1
527128 99527128 1001 86380 86390 1
526899 99526899 1001 86380 86390 1
526990 99526990 1001 86380 86390 1
526861 99526861 1001 86380 86390 1
526735 99526735 1001 86380 86390 1
526762 99526762 1001 86380 86390 1
526676 99526676 1001 86380 86390 1
526806 99526806 1001 86380 86390 1
527377 99527377 1001 86380 86390 1
526629 99526629 1001 86380 86390 1
527292 99527292 1001 86380 86390 1
527344 99527344 1001 86380 86390 1
527980 99527980 1001 86380 86390 1
528057 99528057 1001 86380 86390 1
527916 99527916 1001 86380 86390 1
527692 99527692 1001 86380 86390 1
527785 99527785 1001 86380 86390 1
527799 99527799 1001 86380 86390 1
527812 99527812 1001 86380 86390 1
527474 99527474 1001 86380 86390 1
528137 99528137 1001 86380 86390 1
528254 99528254 1001 86380 86390 1
527455 99527455 1001 86380 86390 1
528259 99528259 1001 86380 86390 1
528209 99528209 1001 86380 86390 1
528237 99528237 1001 86380 86390 1
528713 99528713 1001 86380 86390 1
528844 99528844 1001 86380 86390 1
528884 99528884 1001 86380 86390 1
528759 99528759 1001 86380 86390 1
528661 99528661 1001 86380 86390 1
528572 99528572 1001 86380 86390 1
528615 99528615 1001 86380 86390 1
528336 99528336 1001 86380 86390 1
528284 99528284 1001 86380 86390 1
528364 99528364 1001 86380 86390 1
528299 99528299 1001 86380 86390 1
529003 99529003 1001 86380 86390 1
529042 99529042 1001 86380 86390 1
529082 99529082 1001 86380 86390 1
528956 99528956 1001 86380 86390 1
529010 99529010 1001 86380 86390 1
528919 99528919 1001 86380 86390 1
528934 99528934 1001 86380 86390 1
529078 99529078 1001 86380 86390 1
529700 99529700 1001 86380 86390 1
529566 99529566 1001 86380 86390 1
529662 99529662 1001 86380 86390 1
529721 99529721 1001 86380 86390 1
529522 99529522 1001 86380 86390 1
529341 99529341 1001 86380 86390 1
529380 99529380 1001 86380 86390 1
529485 99529485 1001 86380 86390 1
529372 99529372 1001 86380 86390 1
529464 99529464 1001 86380 86390 1
529466 99529466 1001 86380 86390 1
529236 99529236 1001 86380 86390 1
529257 99529257 1001 86380 86390 1
529790 99529790 1001 86380 86390 1
529896 99529896 1001 86380 86390 1
530523 99530523 1001 86380 86390 1
530541 99530541 1001 86380 86390 1
530159 99530159 1001 86380 86390 1
530215 99530215 1001 86380 86390 1
530320 99530320 1001 86380 86390 1
530101 99530101 1001 86380 86390 1
530107 99530107 1001 86380 86390 1
530100 99530100 1001 86380 86390 1
530694 99530694 1001 86380 86390 1
530610 99530610 1001 86380 86390 1
530753 99530753 1001 86380 86390 1
530588 99530588 1001 86380 86390 1
531214 99531214 1001 86380 86390 1
531279 99531279 1001 86380 86390 1
531335 99531335 1001 86380 86390 1
531364 99531364 1001 86380 86390 1
531248 99531248 1001 86380 86390 1
530982 99530982 1001 86380 86390 1
531036 99531036 1001 86380 86390 1
531068 99531068 1001 86380 86390 1
531044 99531044 1001 86380 86390 1
530771 99530771 1001 86380 86390 1
531558 99531558 1001 86380 86390 1
531416 99531416 1001 86380 86390 1
531559 99531559 1001 86380 86390 1
531448 99531448 1001 86380 86390 1
531566 99531566 1001 86380 86390 1
531425 99531425 1001 86380 86390 1
532066 99532066 1001 86380 86390 1
532003 99532003 1001 86380 86390 1
532057 99532057 1001 86380 86390 1
532201 99532201 1001 86380 86390 1
531915 99531915 1001 86380 86390 1
531784 99531784 1001 86380 86390 1
531725 99531725 1001 86380 86390 1
532231 99532231 1001 86380 86390 1
532293 99532293 1001 86380 86390 1
532928 99532928 1001 86380 86390 1
532980 99532980 1001 86380 86390 1
532705 99532705 1001 86380 86390 1
532822 99532822 1001 86380 86390 1
532438 99532438 1001 86380 86390 1
532606 99532606 1001 86380 86390 1
532601 99532601 1001 86380 86390 1
532448 99532448 1001 86380 86390 1
533096 99533096 1001 86380 86390 1
533231 99533231 1001 86380 86390 1
533783 99533783 1001 86380 86390 1
533700 99533700 1001 86380 86390 1
533806 99533806 1001 86380 86390 1
533643 99533643 1001 86380 86390 1
533587 99533587 1001 86380 86390 1
533881 99533881 1001 86380 86390 1
533907 99533907 1001 86380 86390 1
533959 99533959 1001 86380 86390 1
533938 99533938 1001 86380 86390 1
534031 99534031 1001 86380 86390 1
534035 99534035 1001 86380 86390 1
534515 99534515 1001 86380 86390 1
534323 99534323 1001 86380 86390 1
534424 99534424 1001 86380 86390 1
534452 99534452 1001 86380 86390 1
534129 99534129 1001 86380 86390 1
534161 99534161 1001 86380 86390 1
534241 99534241 1001 86380 86390 1
534254 99534254 1001 86380 86390 1
534759 99534759 1001 86380 86390 1
534885 99534885 1001 86380 86390 1
535447 99535447 1001 86380 86390 1
535466 99535466 1001 86380 86390 1
535368 99535368 1001 86380 86390 1
535280 99535280 1001 86380 86390 1
535125 99535125 1001 86380 86390 1
535270 99535270 1001 86380 86390 1
535130 99535130 1001 86380 86390 1
535182 99535182 1001 86380 86390 1
535274 99535274 1001 86380 86390 1
535064 99535064 1001 86380 86390 1
534975 99534975 1001 86380 86390 1
535626 99535626 1001 86380 86390 1
535576 99535576 1001 86380 86390 1
535682 99535682 1001 86380 86390 1
535541 99535541 1001 86380 86390 1
536283 99536283 1001 86380 86390 1
536120 99536120 1001 86380 86390 1
536006 99536006 1001 86380 86390 1
535948 99535948 1001 86380 86390 1
535813 99535813 1001 86380 86390 1
535854 99535854 1001 86380 86390 1
535906 99535906 1001 86380 86390 1
535725 99535725 1001 86380 86390 1
535817 99535817 1001 86380 86390 1
536400 99536400 1001 86380 86390 1
536404 99536404 1001 86380 86390 1
536383 99536383 1001 86380 86390 1
537088 99537088 1001 86380 86390 1
536932 99536932 1001 86380 86390 1
536808 99536808 1001 86380 86390 1
536914 99536914 1001 86380 86390 1
536773 99536773 1001 86380 86390 1
536583 99536583 1001 86380 86390 1
536611 99536611 1001 86380 86390 1
536617 99536617 1001 86380 86390 1
537244 99537244 1001 86380 86390 1
537347 99537347 1001 86380 86390 1
537261 99537261 1001 86380 86390 1
537882 99537882 1001 86380 86390 1
537731 99537731 1001 86380 86390 1
537604 99537604 1001 86380 86390 1
537609 99537609 1001 86380 86390 1
537596 99537596 1001 86380 86390 1
537663 99537663 1001 86380 86390 1
537612 99537612 1001 86380 86390 1
537652 99537652 1001 86380 86390 1
538040 99538040 1001 86380 86390 1
538002 99538002 1001 86380 86390 1
538191 99538191 1001 86380 86390 1
538123 99538123 1001 86380 86390 1
538635 99538635 1001 86380 86390 1
538691 99538691 1001 86380 86390 1
538798 99538798 1001 86380 86390 1
538774 99538774 1001 86380 86390 1
538447 99538447 1001 86380 86390 1
538541 99538541 1001 86380 86390 1
538325 99538325 1001 86380 86390 1
538222 99538222 1001 86380 86390 1
538352 99538352 1001 86380 86390 1
538290 99538290 1001 86380 86390 1
538293 99538293 1001 86380 86390 1
538319 99538319 1001 86380 86390 1
538889 99538889 1001 86380 86390 1
538928 99538928 1001 86380 86390 1
538890 99538890 1001 86380 86390 1
538403 99538403 1001 86380 86390 1
538987 99538987 1001 86380 86390 1
539476 99539476 1001 86380 86390 1
539453 99539453 1001 86380 86390 1
539466 99539466 1001 86380 86390 1
539598 99539598 1001 86380 86390 1
539482 99539482 1001 86380 86390 1
539242 99539242 1001 86380 86390 1
539413 99539413 1001 86380 86390 1
539244 99539244 1001 86380 86390 1
539323 99539323 1001 86380 86390 1
539245 99539245 1001 86380 86390 1
539303 99539303 1001 86380 86390 1
539181 99539181 1001 86380 86390 1
539030 99539030 1001 86380 86390 1
539721 99539721 1001 86380 86390 1
539829 99539829 1001 86380 86390 1
539714 99539714 1001 86380 86390 1
540306 99540306 1001 86380 86390 1
540282 99540282 1001 86380 86390 1
540119 99540119 1001 86380 86390 1
540148 99540148 1001 86380 86390 1
540192 99540192 1001 86380 86390 1
540116 99540116 1001 86380 86390 1
539863 99539863 1001 86380 86390 1
539880 99539880 1001 86380 86390 1
539933 99539933 1001 86380 86390 1
539870 99539870 1001 86380 86390 1
540608 99540608 1001 86380 86390 1
540511 99540511 1001 86380 86390 1
541260 99541260 1001 86380 86390 1
541118 99541118 1001 86380 86390 1
541173 99541173 1001 86380 86390 1
541239 99541239 1001 86380 86390 1
540989 99540989 1001 86380 86390 1
540699 99540699 1001 86380 86390 1
540805 99540805 1001 86380 86390 1
540783 99540783 1001 86380 86390 1
540822 99540822 1001 86380 86390 1
540827 99540827 1001 86380 86390 1
541402 99541402 1001 86380 86390 1
541416 99541416 1001 86380 86390 1
541405 99541405 1001 86380 86390 1
541967 99541967 1001 86380 86390 1
541943 99541943 1001 86380 86390 1
542049 99542049 1001 86380 86390 1
541999 99541999 1001 86380 86390 1
541961 99541961 1001 86380 86390 1
542038 99542038 1001 86380 86390 1
542041 99542041 1001 86380 86390 1
541880 99541880 1001 86380 86390 1
541783 99541783 1001 86380 86390 1
541604 99541604 1001 86380 86390 1
541514 99541514 1001 86380 86390 1
542315 99542315 1001 86380 86390 1
542226 99542226 1001 86380 86390 1
542267 99542267 1001 86380 86390 1
542869 99542869 1001 86380 86390 1
542541 99542541 1001 86380 86390 1
542556 99542556 1001 86380 86390 1
542449 99542449 1001 86380 86390 1
542336 99542336 1001 86380 86390 1
542958 99542958 1001 86380 86390 1
543093 99543093 1001 86380 86390 1
543145 99543145 1001 86380 86390 1
543673 99543673 1001 86380 86390 1
543688 99543688 1001 86380 86390 1
543599 99543599 1001 86380 86390 1
543755 99543755 1001 86380 86390 1
543693 99543693 1001 86380 86390 1
543542 99543542 1001 86380 86390 1
543517 99543517 1001 86380 86390 1
543375 99543375 1001 86380 86390 1
543467 99543467 1001 86380 86390 1
543456 99543456 1001 86380 86390 1
543229 99543229 1001 86380 86390 1
543285 99543285 1001 86380 86390 1
543298 99543298 1001 86380 86390 1
543303 99543303 1001 86380 86390 1
543782 99543782 1001 86380 86390 1
543823 99543823 1001 86380 86390 1
543812 99543812 1001 86380 86390 1
543877 99543877 1001 86380 86390 1
543969 99543969 1001 86380 86390 1
543854 99543854 1001 86380 86390 1
544462 99544462 1001 86380 86390 1
544411 99544411 1001 86380 86390 1
544342 99544342 1001 86380 86390 1
544193 99544193 1001 86380 86390 1
544151 99544151 1001 86380 86390 1
517671 1196 1002 55386 56390 1
400121 99400121 1001 86380 86390 1
400060 99400060 1001 86380 86390 1
400848 99400848 1001 86380 86390 1
401142 99401142 1001 86380 86390 1
401418 99401418 1001 86380 86390 1
401537 99401537 1001 86380 86390 1
401871 99401871 1001 86380 86390 1
401859 99401859 1001 86380 86390 1
402038 99402038 1001 86380 86390 1
402166 99402166 1001 86380 86390 1
402121 99402121 1001 86380 86390 1
402264 99402264 1001 86380 86390 1
402208 99402208 1001 86380 86390 1
402392 99402392 1001 86380 86390 1
402582 99402582 1001 86380 86390 1
402566 99402566 1001 86380 86390 1
402710 99402710 1001 86380 86390 1
403053 99403053 1001 86380 86390 1
403036 99403036 1001 86380 86390 1
402995 99402995 1001 86380 86390 1
403280 99403280 1001 86380 86390 1
403469 99403469 1001 86380 86390 1
403777 99403777 1001 86380 86390 1
403782 99403782 1001 86380 86390 1
403908 99403908 1001 86380 86390 1
404031 99404031 1001 86380 86390 1
404161 99404161 1001 86380 86390 1
404475 99404475 1001 86380 86390 1
404667 99404667 1001 86380 86390 1
404711 99404711 1001 86380 86390 1
404742 99404742 1001 86380 86390 1
404924 99404924 1001 86380 86390 1
405039 99405039 1001 86380 86390 1
405164 99405164 1001 86380 86390 1
405925 99405925 1001 86380 86390 1
406139 99406139 1001 86380 86390 1
406224 99406224 1001 86380 86390 1
406973 99406973 1001 86380 86390 1
406955 99406955 1001 86380 86390 1
407187 99407187 1001 86380 86390 1
407222 99407222 1001 86380 86390 1
407248 99407248 1001 86380 86390 1
407708 99407708 1001 86380 86390 1
407905 99407905 1001 86380 86390 1
407910 99407910 1001 86380 86390 1
407997 99407997 1001 86380 86390 1
408013 99408013 1001 86380 86390 1
408175 99408175 1001 86380 86390 1
408421 99408421 1001 86380 86390 1
408522 99408522 1001 86380 86390 1
408469 99408469 1001 86380 86390 1
408788 99408788 1001 86380 86390 1
408818 99408818 1001 86380 86390 1
408854 99408854 1001 86380 86390 1
408915 99408915 1001 86380 86390 1
408899 99408899 1001 86380 86390 1
409005 99409005 1001 86380 86390 1
409341 99409341 1001 86380 86390 1
409376 99409376 1001 86380 86390 1
409524 99409524 1001 86380 86390 1
409890 99409890 1001 86380 86390 1
409809 99409809 1001 86380 86390 1
410044 99410044 1001 86380 86390 1
410093 99410093 1001 86380 86390 1
410258 99410258 1001 86380 86390 1
410283 99410283 1001 86380 86390 1
410364 99410364 1001 86380 86390 1
410866 99410866 1001 86380 86390 1
410824 99410824 1001 86380 86390 1
411195 99411195 1001 86380 86390 1
411227 99411227 1001 86380 86390 1
411651 99411651 1001 86380 86390 1
411866 99411866 1001 86380 86390 1
411928 99411928 1001 86380 86390 1
412044 99412044 1001 86380 86390 1
411997 99411997 1001 86380 86390 1
411963 99411963 1001 86380 86390 1
412137 99412137 1001 86380 86390 1
412202 99412202 1001 86380 86390 1
412347 99412347 1001 86380 86390 1
413491 99413491 1001 86380 86390 1
413334 99413334 1001 86380 86390 1
413480 99413480 1001 86380 86390 1
413614 99413614 1001 86380 86390 1
413490 99413490 1001 86380 86390 1
413120 99413120 1001 86380 86390 1
413287 99413287 1001 86380 86390 1
412501 99412501 1001 86380 86390 1
412527 99412527 1001 86380 86390 1
412668 99412668 1001 86380 86390 1
412669 99412669 1001 86380 86390 1
412515 99412515 1001 86380 86390 1
412877 99412877 1001 86380 86390 1
413897 99413897 1001 86380 86390 1
414014 99414014 1001 86380 86390 1
413900 99413900 1001 86380 86390 1
413707 99413707 1001 86380 86390 1
415056 99415056 1001 86380 86390 1
415085 99415085 1001 86380 86390 1
414766 99414766 1001 86380 86390 1
414708 99414708 1001 86380 86390 1
414828 99414828 1001 86380 86390 1
415488 99415488 1001 86380 86390 1
415441 99415441 1001 86380 86390 1
415545 99415545 1001 86380 86390 1
416187 99416187 1001 86380 86390 1
416291 99416291 1001 86380 86390 1
416501 99416501 1001 86380 86390 1
416490 99416490 1001 86380 86390 1
416491 99416491 1001 86380 86390 1
416155 99416155 1001 86380 86390 1
416582 99416582 1001 86380 86390 1
417243 99417243 1001 86380 86390 1
417153 99417153 1001 86380 86390 1
417086 99417086 1001 86380 86390 1
418436 99418436 1001 86380 86390 1
418700 99418700 1001 86380 86390 1
418082 99418082 1001 86380 86390 1
418397 99418397 1001 86380 86390 1
418234 99418234 1001 86380 86390 1
418323 99418323 1001 86380 86390 1
418273 99418273 1001 86380 86390 1
417659 99417659 1001 86380 86390 1
417714 99417714 1001 86380 86390 1
417777 99417777 1001 86380 86390 1
417874 99417874 1001 86380 86390 1
418026 99418026 1001 86380 86390 1
419166 99419166 1001 86380 86390 1
420094 99420094 1001 86380 86390 1
420265 99420265 1001 86380 86390 1
420324 99420324 1001 86380 86390 1
420431 99420431 1001 86380 86390 1
420075 99420075 1001 86380 86390 1
419720 99419720 1001 86380 86390 1
419852 99419852 1001 86380 86390 1
419677 99419677 1001 86380 86390 1
419757 99419757 1001 86380 86390 1
419449 99419449 1001 86380 86390 1
419243 99419243 1001 86380 86390 1
419487 99419487 1001 86380 86390 1
420654 99420654 1001 86380 86390 1
420779 99420779 1001 86380 86390 1
420784 99420784 1001 86380 86390 1
421801 99421801 1001 86380 86390 1
422056 99422056 1001 86380 86390 1
421936 99421936 1001 86380 86390 1
421316 99421316 1001 86380 86390 1
421567 99421567 1001 86380 86390 1
421576 99421576 1001 86380 86390 1
421038 99421038 1001 86380 86390 1
420988 99420988 1001 86380 86390 1
421091 99421091 1001 86380 86390 1
422250 99422250 1001 86380 86390 1
422201 99422201 1001 86380 86390 1
422511 99422511 1001 86380 86390 1
422412 99422412 1001 86380 86390 1
422451 99422451 1001 86380 86390 1
422350 99422350 1001 86380 86390 1
422452 99422452 1001 86380 86390 1
422477 99422477 1001 86380 86390 1
423508 99423508 1001 86380 86390 1
423535 99423535 1001 86380 86390 1
423291 99423291 1001 86380 86390 1
423249 99423249 1001 86380 86390 1
422960 99422960 1001 86380 86390 1
422905 99422905 1001 86380 86390 1
422758 99422758 1001 86380 86390 1
422550 99422550 1001 86380 86390 1
423942 99423942 1001 86380 86390 1
424098 99424098 1001 86380 86390 1
423989 99423989 1001 86380 86390 1
423848 99423848 1001 86380 86390 1
424034 99424034 1001 86380 86390 1
425060 99425060 1001 86380 86390 1
424790 99424790 1001 86380 86390 1
424869 99424869 1001 86380 86390 1
424973 99424973 1001 86380 86390 1
424917 99424917 1001 86380 86390 1
424794 99424794 1001 86380 86390 1
424775 99424775 1001 86380 86390 1
424156 99424156 1001 86380 86390 1
424251 99424251 1001 86380 86390 1
424280 99424280 1001 86380 86390 1
424425 99424425 1001 86380 86390 1
425580 99425580 1001 86380 86390 1
425616 99425616 1001 86380 86390 1
426895 99426895 1001 86380 86390 1
426984 99426984 1001 86380 86390 1
426999 99426999 1001 86380 86390 1
426595 99426595 1001 86380 86390 1
426649 99426649 1001 86380 86390 1
426366 99426366 1001 86380 86390 1
426247 99426247 1001 86380 86390 1
425987 99425987 1001 86380 86390 1
426208 99426208 1001 86380 86390 1
426264 99426264 1001 86380 86390 1
426060 99426060 1001 86380 86390 1
425937 99425937 1001 86380 86390 1
425864 99425864 1001 86380 86390 1
427369 99427369 1001 86380 86390 1
427521 99427521 1001 86380 86390 1
427277 99427277 1001 86380 86390 1
427430 99427430 1001 86380 86390 1
428450 99428450 1001 86380 86390 1
428452 99428452 1001 86380 86390 1
427971 99427971 1001 86380 86390 1
428005 99428005 1001 86380 86390 1
427653 99427653 1001 86380 86390 1
427597 99427597 1001 86380 86390 1
429149 99429149 1001 86380 86390 1
428966 99428966 1001 86380 86390 1
428839 99428839 1001 86380 86390 1
430375 99430375 1001 86380 86390 1
430194 99430194 1001 86380 86390 1
430336 99430336 1001 86380 86390 1
430130 99430130 1001 86380 86390 1
429832 99429832 1001 86380 86390 1
429641 99429641 1001 86380 86390 1
429767 99429767 1001 86380 86390 1
429731 99429731 1001 86380 86390 1
429545 99429545 1001 86380 86390 1
429558 99429558 1001 86380 86390 1
430664 99430664 1001 86380 86390 1
430380 99430380 1001 86380 86390 1
430785 99430785 1001 86380 86390 1
431915 99431915 1001 86380 86390 1
431357 99431357 1001 86380 86390 1
431605 99431605 1001 86380 86390 1
430845 99430845 1001 86380 86390 1
430895 99430895 1001 86380 86390 1
431073 99431073 1001 86380 86390 1
431188 99431188 1001 86380 86390 1
430968 99430968 1001 86380 86390 1
432241 99432241 1001 86380 86390 1
432201 99432201 1001 86380 86390 1
432430 99432430 1001 86380 86390 1
432128 99432128 1001 86380 86390 1
432470 99432470 1001 86380 86390 1
432361 99432361 1001 86380 86390 1
433416 99433416 1001 86380 86390 1
433356 99433356 1001 86380 86390 1
433699 99433699 1001 86380 86390 1
433547 99433547 1001 86380 86390 1
432538 99432538 1001 86380 86390 1
432786 99432786 1001 86380 86390 1
432839 99432839 1001 86380 86390 1
434134 99434134 1001 86380 86390 1
435108 99435108 1001 86380 86390 1
435253 99435253 1001 86380 86390 1
435195 99435195 1001 86380 86390 1
435388 99435388 1001 86380 86390 1
435332 99435332 1001 86380 86390 1
434703 99434703 1001 86380 86390 1
434638 99434638 1001 86380 86390 1
434738 99434738 1001 86380 86390 1
434843 99434843 1001 86380 86390 1
434792 99434792 1001 86380 86390 1
434861 99434861 1001 86380 86390 1
434753 99434753 1001 86380 86390 1
434201 99434201 1001 86380 86390 1
434321 99434321 1001 86380 86390 1
434236 99434236 1001 86380 86390 1
434459 99434459 1001 86380 86390 1
434497 99434497 1001 86380 86390 1
435510 99435510 1001 86380 86390 1
435645 99435645 1001 86380 86390 1
435501 99435501 1001 86380 86390 1
435506 99435506 1001 86380 86390 1
436802 99436802 1001 86380 86390 1
437080 99437080 1001 86380 86390 1
436851 99436851 1001 86380 86390 1
436684 99436684 1001 86380 86390 1
436532 99436532 1001 86380 86390 1
436019 99436019 1001 86380 86390 1
436274 99436274 1001 86380 86390 1
435912 99435912 1001 86380 86390 1
435938 99435938 1001 86380 86390 1
435963 99435963 1001 86380 86390 1
435940 99435940 1001 86380 86390 1
300003 99300003 1001 86380 86390 1
300107 99300107 1001 86380 86390 1
300018 99300018 1001 86380 86390 1
437270 99437270 1001 86380 86390 1
300554 99300554 1001 86380 86390 1
300532 99300532 1001 86380 86390 1
300720 99300720 1001 86380 86390 1
300690 99300690 1001 86380 86390 1
300368 99300368 1001 86380 86390 1
300407 99300407 1001 86380 86390 1
300438 99300438 1001 86380 86390 1
300439 99300439 1001 86380 86390 1
300114 99300114 1001 86380 86390 1
300245 99300245 1001 86380 86390 1
300933 99300933 1001 86380 86390 1
300883 99300883 1001 86380 86390 1
300898 99300898 1001 86380 86390 1
300757 99300757 1001 86380 86390 1
300812 99300812 1001 86380 86390 1
300813 99300813 1001 86380 86390 1
301484 99301484 1001 86380 86390 1
301420 99301420 1001 86380 86390 1
301196 99301196 1001 86380 86390 1
301211 99301211 1001 86380 86390 1
301348 99301348 1001 86380 86390 1
301024 99301024 1001 86380 86390 1
301037 99301037 1001 86380 86390 1
301099 99301099 1001 86380 86390 1
300956 99300956 1001 86380 86390 1
302178 99302178 1001 86380 86390 1
302337 99302337 1001 86380 86390 1
302342 99302342 1001 86380 86390 1
302101 99302101 1001 86380 86390 1
302115 99302115 1001 86380 86390 1
302521 99302521 1001 86380 86390 1
302537 99302537 1001 86380 86390 1
302451 99302451 1001 86380 86390 1
302490 99302490 1001 86380 86390 1
303158 99303158 1001 86380 86390 1
303029 99303029 1001 86380 86390 1
303035 99303035 1001 86380 86390 1
303193 99303193 1001 86380 86390 1
303195 99303195 1001 86380 86390 1
303051 99303051 1001 86380 86390 1
303168 99303168 1001 86380 86390 1
303203 99303203 1001 86380 86390 1
302898 99302898 1001 86380 86390 1
302915 99302915 1001 86380 86390 1
302893 99302893 1001 86380 86390 1
302842 99302842 1001 86380 86390 1
302882 99302882 1001 86380 86390 1
302806 99302806 1001 86380 86390 1
302641 99302641 1001 86380 86390 1
302774 99302774 1001 86380 86390 1
303321 99303321 1001 86380 86390 1
303244 99303244 1001 86380 86390 1
303337 99303337 1001 86380 86390 1
303325 99303325 1001 86380 86390 1
303253 99303253 1001 86380 86390 1
303920 99303920 1001 86380 86390 1
303871 99303871 1001 86380 86390 1
304011 99304011 1001 86380 86390 1
303981 99303981 1001 86380 86390 1
303741 99303741 1001 86380 86390 1
303744 99303744 1001 86380 86390 1
303695 99303695 1001 86380 86390 1
303630 99303630 1001 86380 86390 1
303736 99303736 1001 86380 86390 1
303504 99303504 1001 86380 86390 1
303584 99303584 1001 86380 86390 1
303497 99303497 1001 86380 86390 1
303436 99303436 1001 86380 86390 1
304117 99304117 1001 86380 86390 1
304695 99304695 1001 86380 86390 1
304689 99304689 1001 86380 86390 1
304597 99304597 1001 86380 86390 1
304371 99304371 1001 86380 86390 1
304297 99304297 1001 86380 86390 1
304974 99304974 1001 86380 86390 1
304991 99304991 1001 86380 86390 1
305660 99305660 1001 86380 86390 1
305616 99305616 1001 86380 86390 1
305667 99305667 1001 86380 86390 1
305540 99305540 1001 86380 86390 1
305319 99305319 1001 86380 86390 1
305374 99305374 1001 86380 86390 1
305181 99305181 1001 86380 86390 1
305143 99305143 1001 86380 86390 1
305198 99305198 1001 86380 86390 1
500062 99500062 1001 86380 86390 1
500088 99500088 1001 86380 86390 1
500181 99500181 1001 86380 86390 1
500078 99500078 1001 86380 86390 1
500053 99500053 1001 86380 86390 1
500770 99500770 1001 86380 86390 1
500800 99500800 1001 86380 86390 1
500494 99500494 1001 86380 86390 1
500533 99500533 1001 86380 86390 1
500535 99500535 1001 86380 86390 1
500606 99500606 1001 86380 86390 1
500998 99500998 1001 86380 86390 1
500936 99500936 1001 86380 86390 1
500885 99500885 1001 86380 86390 1
501589 99501589 1001 86380 86390 1
501525 99501525 1001 86380 86390 1
501500 99501500 1001 86380 86390 1
501450 99501450 1001 86380 86390 1
501482 99501482 1001 86380 86390 1
501628 99501628 1001 86380 86390 1
501457 99501457 1001 86380 86390 1
501423 99501423 1001 86380 86390 1
501375 99501375 1001 86380 86390 1
501311 99501311 1001 86380 86390 1
501168 99501168 1001 86380 86390 1
501779 99501779 1001 86380 86390 1
502363 99502363 1001 86380 86390 1
502440 99502440 1001 86380 86390 1
502305 99502305 1001 86380 86390 1
502458 99502458 1001 86380 86390 1
502195 99502195 1001 86380 86390 1
502261 99502261 1001 86380 86390 1
502121 99502121 1001 86380 86390 1
502056 99502056 1001 86380 86390 1
502148 99502148 1001 86380 86390 1
502141 99502141 1001 86380 86390 1
501884 99501884 1001 86380 86390 1
501984 99501984 1001 86380 86390 1
501933 99501933 1001 86380 86390 1
502515 99502515 1001 86380 86390 1
502610 99502610 1001 86380 86390 1
502560 99502560 1001 86380 86390 1
502497 99502497 1001 86380 86390 1
502523 99502523 1001 86380 86390 1
503256 99503256 1001 86380 86390 1
503116 99503116 1001 86380 86390 1
503130 99503130 1001 86380 86390 1
503234 99503234 1001 86380 86390 1
503275 99503275 1001 86380 86390 1
503227 99503227 1001 86380 86390 1
502935 99502935 1001 86380 86390 1
502975 99502975 1001 86380 86390 1
502871 99502871 1001 86380 86390 1
502683 99502683 1001 86380 86390 1
503487 99503487 1001 86380 86390 1
503398 99503398 1001 86380 86390 1
503426 99503426 1001 86380 86390 1
503466 99503466 1001 86380 86390 1
503340 99503340 1001 86380 86390 1
503981 99503981 1001 86380 86390 1
504095 99504095 1001 86380 86390 1
503943 99503943 1001 86380 86390 1
503862 99503862 1001 86380 86390 1
503760 99503760 1001 86380 86390 1
503769 99503769 1001 86380 86390 1
503639 99503639 1001 86380 86390 1
503519 99503519 1001 86380 86390 1
503597 99503597 1001 86380 86390 1
504298 99504298 1001 86380 86390 1
504119 99504119 1001 86380 86390 1
504314 99504314 1001 86380 86390 1
504238 99504238 1001 86380 86390 1
504240 99504240 1001 86380 86390 1
504179 99504179 1001 86380 86390 1
504871 99504871 1001 86380 86390 1
504796 99504796 1001 86380 86390 1
504876 99504876 1001 86380 86390 1
504799 99504799 1001 86380 86390 1
504942 99504942 1001 86380 86390 1
504563 99504563 1001 86380 86390 1
504685 99504685 1001 86380 86390 1
504582 99504582 1001 86380 86390 1
504377 99504377 1001 86380 86390 1
504437 99504437 1001 86380 86390 1
504360 99504360 1001 86380 86390 1
505040 99505040 1001 86380 86390 1
504950 99504950 1001 86380 86390 1
505017 99505017 1001 86380 86390 1
505082 99505082 1001 86380 86390 1
505769 99505769 1001 86380 86390 1
505604 99505604 1001 86380 86390 1
505647 99505647 1001 86380 86390 1
505756 99505756 1001 86380 86390 1
505715 99505715 1001 86380 86390 1
505893 99505893 1001 86380 86390 1
506565 99506565 1001 86380 86390 1
506277 99506277 1001 86380 86390 1
506293 99506293 1001 86380 86390 1
506372 99506372 1001 86380 86390 1
506309 99506309 1001 86380 86390 1
506183 99506183 1001 86380 86390 1
506126 99506126 1001 86380 86390 1
506711 99506711 1001 86380 86390 1
506674 99506674 1001 86380 86390 1
507217 99507217 1001 86380 86390 1
507083 99507083 1001 86380 86390 1
506986 99506986 1001 86380 86390 1
506923 99506923 1001 86380 86390 1
506876 99506876 1001 86380 86390 1
506955 99506955 1001 86380 86390 1
507490 99507490 1001 86380 86390 1
507622 99507622 1001 86380 86390 1
508186 99508186 1001 86380 86390 1
508164 99508164 1001 86380 86390 1
508113 99508113 1001 86380 86390 1
508017 99508017 1001 86380 86390 1
507979 99507979 1001 86380 86390 1
508032 99508032 1001 86380 86390 1
507855 99507855 1001 86380 86390 1
507726 99507726 1001 86380 86390 1
507778 99507778 1001 86380 86390 1
507717 99507717 1001 86380 86390 1
508250 99508250 1001 86380 86390 1
508399 99508399 1001 86380 86390 1
508960 99508960 1001 86380 86390 1
509045 99509045 1001 86380 86390 1
508899 99508899 1001 86380 86390 1
508925 99508925 1001 86380 86390 1
508994 99508994 1001 86380 86390 1
509024 99509024 1001 86380 86390 1
508830 99508830 1001 86380 86390 1
508728 99508728 1001 86380 86390 1
508832 99508832 1001 86380 86390 1
509218 99509218 1001 86380 86390 1
509258 99509258 1001 86380 86390 1
509158 99509158 1001 86380 86390 1
509083 99509083 1001 86380 86390 1
509900 99509900 1001 86380 86390 1
509829 99509829 1001 86380 86390 1
509882 99509882 1001 86380 86390 1
509783 99509783 1001 86380 86390 1
509685 99509685 1001 86380 86390 1
509584 99509584 1001 86380 86390 1
509560 99509560 1001 86380 86390 1
509344 99509344 1001 86380 86390 1
509697 99509697 1001 86380 86390 1
510676 99510676 1001 86380 86390 1
510727 99510727 1001 86380 86390 1
510641 99510641 1001 86380 86390 1
510659 99510659 1001 86380 86390 1
510622 99510622 1001 86380 86390 1
510328 99510328 1001 86380 86390 1
510408 99510408 1001 86380 86390 1
510436 99510436 1001 86380 86390 1
510501 99510501 1001 86380 86390 1
510320 99510320 1001 86380 86390 1
510426 99510426 1001 86380 86390 1
510388 99510388 1001 86380 86390 1
510336 99510336 1001 86380 86390 1
510109 99510109 1001 86380 86390 1
510273 99510273 1001 86380 86390 1
510893 99510893 1001 86380 86390 1
510523 99510523 1001 86380 86390 1
510858 99510858 1001 86380 86390 1
511443 99511443 1001 86380 86390 1
511367 99511367 1001 86380 86390 1
511497 99511497 1001 86380 86390 1
511381 99511381 1001 86380 86390 1
511433 99511433 1001 86380 86390 1
511544 99511544 1001 86380 86390 1
511180 99511180 1001 86380 86390 1
511298 99511298 1001 86380 86390 1
511328 99511328 1001 86380 86390 1
511147 99511147 1001 86380 86390 1
511281 99511281 1001 86380 86390 1
511118 99511118 1001 86380 86390 1
511030 99511030 1001 86380 86390 1
511082 99511082 1001 86380 86390 1
511018 99511018 1001 86380 86390 1
510994 99510994 1001 86380 86390 1
510995 99510995 1001 86380 86390 1
510957 99510957 1001 86380 86390 1
510933 99510933 1001 86380 86390 1
511684 99511684 1001 86380 86390 1
511608 99511608 1001 86380 86390 1
511621 99511621 1001 86380 86390 1
511725 99511725 1001 86380 86390 1
511600 99511600 1001 86380 86390 1
512298 99512298 1001 86380 86390 1
512044 99512044 1001 86380 86390 1
512059 99512059 1001 86380 86390 1
512103 99512103 1001 86380 86390 1
512118 99512118 1001 86380 86390 1
512119 99512119 1001 86380 86390 1
511931 99511931 1001 86380 86390 1
511764 99511764 1001 86380 86390 1
511935 99511935 1001 86380 86390 1
511860 99511860 1001 86380 86390 1
512583 99512583 1001 86380 86390 1
512459 99512459 1001 86380 86390 1
512524 99512524 1001 86380 86390 1
512566 99512566 1001 86380 86390 1
512541 99512541 1001 86380 86390 1
513158 99513158 1001 86380 86390 1
513135 99513135 1001 86380 86390 1
513086 99513086 1001 86380 86390 1
512844 99512844 1001 86380 86390 1
512896 99512896 1001 86380 86390 1
512822 99512822 1001 86380 86390 1
512880 99512880 1001 86380 86390 1
512893 99512893 1001 86380 86390 1
512658 99512658 1001 86380 86390 1
513367 99513367 1001 86380 86390 1
513958 99513958 1001 86380 86390 1
513915 99513915 1001 86380 86390 1
513941 99513941 1001 86380 86390 1
513819 99513819 1001 86380 86390 1
513638 99513638 1001 86380 86390 1
513812 99513812 1001 86380 86390 1
513501 99513501 1001 86380 86390 1
513423 99513423 1001 86380 86390 1
513466 99513466 1001 86380 86390 1
513457 99513457 1001 86380 86390 1
513564 99513564 1001 86380 86390 1
514119 99514119 1001 86380 86390 1
514191 99514191 1001 86380 86390 1
514169 99514169 1001 86380 86390 1
514756 99514756 1001 86380 86390 1
514738 99514738 1001 86380 86390 1
514574 99514574 1001 86380 86390 1
514503 99514503 1001 86380 86390 1
514505 99514505 1001 86380 86390 1
514622 99514622 1001 86380 86390 1
514455 99514455 1001 86380 86390 1
514254 99514254 1001 86380 86390 1
514283 99514283 1001 86380 86390 1
515038 99515038 1001 86380 86390 1
514987 99514987 1001 86380 86390 1
514860 99514860 1001 86380 86390 1
514887 99514887 1001 86380 86390 1
514878 99514878 1001 86380 86390 1
515647 99515647 1001 86380 86390 1
515570 99515570 1001 86380 86390 1
515298 99515298 1001 86380 86390 1
515322 99515322 1001 86380 86390 1
515140 99515140 1001 86380 86390 1
515179 99515179 1001 86380 86390 1
515234 99515234 1001 86380 86390 1
515695 99515695 1001 86380 86390 1
515854 99515854 1001 86380 86390 1
515869 99515869 1001 86380 86390 1
516317 99516317 1001 86380 86390 1
516501 99516501 1001 86380 86390 1
516242 99516242 1001 86380 86390 1
516257 99516257 1001 86380 86390 1
516251 99516251 1001 86380 86390 1
515934 99515934 1001 86380 86390 1
516689 99516689 1001 86380 86390 1
516548 99516548 1001 86380 86390 1
516603 99516603 1001 86380 86390 1
516591 99516591 1001 86380 86390 1
517262 99517262 1001 86380 86390 1
516963 99516963 1001 86380 86390 1
517020 99517020 1001 86380 86390 1
516910 99516910 1001 86380 86390 1
516848 99516848 1001 86380 86390 1
517402 99517402 1001 86380 86390 1
517367 99517367 1001 86380 86390 1
517380 99517380 1001 86380 86390 1
518047 99518047 1001 86380 86390 1
518140 99518140 1001 86380 86390 1
518066 99518066 1001 86380 86390 1
517992 99517992 1001 86380 86390 1
517892 99517892 1001 86380 86390 1
517880 99517880 1001 86380 86390 1
517816 99517816 1001 86380 86390 1
517886 99517886 1001 86380 86390 1
517756 99517756 1001 86380 86390 1
517702 99517702 1001 86380 86390 1
518227 99518227 1001 86380 86390 1
518164 99518164 1001 86380 86390 1
518294 99518294 1001 86380 86390 1
518219 99518219 1001 86380 86390 1
518335 99518335 1001 86380 86390 1
518195 99518195 1001 86380 86390 1
518795 99518795 1001 86380 86390 1
518785 99518785 1001 86380 86390 1
518929 99518929 1001 86380 86390 1
518972 99518972 1001 86380 86390 1
518881 99518881 1001 86380 86390 1
518769 99518769 1001 86380 86390 1
518540 99518540 1001 86380 86390 1
518530 99518530 1001 86380 86390 1
519148 99519148 1001 86380 86390 1
519670 99519670 1001 86380 86390 1
519519 99519519 1001 86380 86390 1
519574 99519574 1001 86380 86390 1
519445 99519445 1001 86380 86390 1
519563 99519563 1001 86380 86390 1
519499 99519499 1001 86380 86390 1
519541 99519541 1001 86380 86390 1
519284 99519284 1001 86380 86390 1
519838 99519838 1001 86380 86390 1
519841 99519841 1001 86380 86390 1
519906 99519906 1001 86380 86390 1
519875 99519875 1001 86380 86390 1
520445 99520445 1001 86380 86390 1
520549 99520549 1001 86380 86390 1
520345 99520345 1001 86380 86390 1
520278 99520278 1001 86380 86390 1
520177 99520177 1001 86380 86390 1
520038 99520038 1001 86380 86390 1
520118 99520118 1001 86380 86390 1
520821 99520821 1001 86380 86390 1
520761 99520761 1001 86380 86390 1
520699 99520699 1001 86380 86390 1
520649 99520649 1001 86380 86390 1
521403 99521403 1001 86380 86390 1
521341 99521341 1001 86380 86390 1
521400 99521400 1001 86380 86390 1
521248 99521248 1001 86380 86390 1
521121 99521121 1001 86380 86390 1
521207 99521207 1001 86380 86390 1
520985 99520985 1001 86380 86390 1
521554 99521554 1001 86380 86390 1
521595 99521595 1001 86380 86390 1
522251 99522251 1001 86380 86390 1
522281 99522281 1001 86380 86390 1
522213 99522213 1001 86380 86390 1
521919 99521919 1001 86380 86390 1
521932 99521932 1001 86380 86390 1
521723 99521723 1001 86380 86390 1
521827 99521827 1001 86380 86390 1
522468 99522468 1001 86380 86390 1
522981 99522981 1001 86380 86390 1
523020 99523020 1001 86380 86390 1
522930 99522930 1001 86380 86390 1
523011 99523011 1001 86380 86390 1
522866 99522866 1001 86380 86390 1
522682 99522682 1001 86380 86390 1
523910 99523910 1001 86380 86390 1
523751 99523751 1001 86380 86390 1
523663 99523663 1001 86380 86390 1
523733 99523733 1001 86380 86390 1
523565 99523565 1001 86380 86390 1
523499 99523499 1001 86380 86390 1
523374 99523374 1001 86380 86390 1
524047 99524047 1001 86380 86390 1
524038 99524038 1001 86380 86390 1
524118 99524118 1001 86380 86390 1
524067 99524067 1001 86380 86390 1
524578 99524578 1001 86380 86390 1
524585 99524585 1001 86380 86390 1
524573 99524573 1001 86380 86390 1
524540 99524540 1001 86380 86390 1
524369 99524369 1001 86380 86390 1
524302 99524302 1001 86380 86390 1
524937 99524937 1001 86380 86390 1
524976 99524976 1001 86380 86390 1
524822 99524822 1001 86380 86390 1
524804 99524804 1001 86380 86390 1
524908 99524908 1001 86380 86390 1
524819 99524819 1001 86380 86390 1
525569 99525569 1001 86380 86390 1
525314 99525314 1001 86380 86390 1
525201 99525201 1001 86380 86390 1
525297 99525297 1001 86380 86390 1
525125 99525125 1001 86380 86390 1
525063 99525063 1001 86380 86390 1
525065 99525065 1001 86380 86390 1
525614 99525614 1001 86380 86390 1
526334 99526334 1001 86380 86390 1
526361 99526361 1001 86380 86390 1
526303 99526303 1001 86380 86390 1
526206 99526206 1001 86380 86390 1
526104 99526104 1001 86380 86390 1
526148 99526148 1001 86380 86390 1
525819 99525819 1001 86380 86390 1
525835 99525835 1001 86380 86390 1
525955 99525955 1001 86380 86390 1
526628 99526628 1001 86380 86390 1
525803 99525803 1001 86380 86390 1
526477 99526477 1001 86380 86390 1
526529 99526529 1001 86380 86390 1
526557 99526557 1001 86380 86390 1
526427 99526427 1001 86380 86390 1
526441 99526441 1001 86380 86390 1
526597 99526597 1001 86380 86390 1
527096 99527096 1001 86380 86390 1
527221 99527221 1001 86380 86390 1
527107 99527107 1001 86380 86390 1
527210 99527210 1001 86380 86390 1
526850 99526850 1001 86380 86390 1
526872 99526872 1001 86380 86390 1
526697 99526697 1001 86380 86390 1
526756 99526756 1001 86380 86390 1
526822 99526822 1001 86380 86390 1
526640 99526640 1001 86380 86390 1
527311 99527311 1001 86380 86390 1
527259 99527259 1001 86380 86390 1
527329 99527329 1001 86380 86390 1
528015 99528015 1001 86380 86390 1
528061 99528061 1001 86380 86390 1
527943 99527943 1001 86380 86390 1
528036 99528036 1001 86380 86390 1
527946 99527946 1001 86380 86390 1
527847 99527847 1001 86380 86390 1
527771 99527771 1001 86380 86390 1
527772 99527772 1001 86380 86390 1
527668 99527668 1001 86380 86390 1
527481 99527481 1001 86380 86390 1
528151 99528151 1001 86380 86390 1
528180 99528180 1001 86380 86390 1
528130 99528130 1001 86380 86390 1
528131 99528131 1001 86380 86390 1
528727 99528727 1001 86380 86390 1
528684 99528684 1001 86380 86390 1
528500 99528500 1001 86380 86390 1
528397 99528397 1001 86380 86390 1
528308 99528308 1001 86380 86390 1
528457 99528457 1001 86380 86390 1
528460 99528460 1001 86380 86390 1
529061 99529061 1001 86380 86390 1
529601 99529601 1001 86380 86390 1
529609 99529609 1001 86380 86390 1
529432 99529432 1001 86380 86390 1
529355 99529355 1001 86380 86390 1
529316 99529316 1001 86380 86390 1
529369 99529369 1001 86380 86390 1
529383 99529383 1001 86380 86390 1
530388 99530388 1001 86380 86390 1
530453 99530453 1001 86380 86390 1
530507 99530507 1001 86380 86390 1
530443 99530443 1001 86380 86390 1
530458 99530458 1001 86380 86390 1
530408 99530408 1001 86380 86390 1
530463 99530463 1001 86380 86390 1
530220 99530220 1001 86380 86390 1
530346 99530346 1001 86380 86390 1
530091 99530091 1001 86380 86390 1
530130 99530130 1001 86380 86390 1
530667 99530667 1001 86380 86390 1
530611 99530611 1001 86380 86390 1
530652 99530652 1001 86380 86390 1
531243 99531243 1001 86380 86390 1
531061 99531061 1001 86380 86390 1
530989 99530989 1001 86380 86390 1
531080 99531080 1001 86380 86390 1
530919 99530919 1001 86380 86390 1
530881 99530881 1001 86380 86390 1
530794 99530794 1001 86380 86390 1
530821 99530821 1001 86380 86390 1
531565 99531565 1001 86380 86390 1
532107 99532107 1001 86380 86390 1
532031 99532031 1001 86380 86390 1
532115 99532115 1001 86380 86390 1
531885 99531885 1001 86380 86390 1
531952 99531952 1001 86380 86390 1
531907 99531907 1001 86380 86390 1
531648 99531648 1001 86380 86390 1
532229 99532229 1001 86380 86390 1
532397 99532397 1001 86380 86390 1
532337 99532337 1001 86380 86390 1
533029 99533029 1001 86380 86390 1
532833 99532833 1001 86380 86390 1
533015 99533015 1001 86380 86390 1
532835 99532835 1001 86380 86390 1
532713 99532713 1001 86380 86390 1
532768 99532768 1001 86380 86390 1
532820 99532820 1001 86380 86390 1
532429 99532429 1001 86380 86390 1
532585 99532585 1001 86380 86390 1
532525 99532525 1001 86380 86390 1
533212 99533212 1001 86380 86390 1
533233 99533233 1001 86380 86390 1
533839 99533839 1001 86380 86390 1
533661 99533661 1001 86380 86390 1
533472 99533472 1001 86380 86390 1
533603 99533603 1001 86380 86390 1
533449 99533449 1001 86380 86390 1
533466 99533466 1001 86380 86390 1
533320 99533320 1001 86380 86390 1
533337 99533337 1001 86380 86390 1
533975 99533975 1001 86380 86390 1
533945 99533945 1001 86380 86390 1
534504 99534504 1001 86380 86390 1
534598 99534598 1001 86380 86390 1
534508 99534508 1001 86380 86390 1
534440 99534440 1001 86380 86390 1
534285 99534285 1001 86380 86390 1
534338 99534338 1001 86380 86390 1
534287 99534287 1001 86380 86390 1
534279 99534279 1001 86380 86390 1
534348 99534348 1001 86380 86390 1
534787 99534787 1001 86380 86390 1
535423 99535423 1001 86380 86390 1
535398 99535398 1001 86380 86390 1
535414 99535414 1001 86380 86390 1
535493 99535493 1001 86380 86390 1
535378 99535378 1001 86380 86390 1
535432 99535432 1001 86380 86390 1
535175 99535175 1001 86380 86390 1
535227 99535227 1001 86380 86390 1
535269 99535269 1001 86380 86390 1
535114 99535114 1001 86380 86390 1
535103 99535103 1001 86380 86390 1
535131 99535131 1001 86380 86390 1
535052 99535052 1001 86380 86390 1
534988 99534988 1001 86380 86390 1
535014 99535014 1001 86380 86390 1
535094 99535094 1001 86380 86390 1
535630 99535630 1001 86380 86390 1
535708 99535708 1001 86380 86390 1
535672 99535672 1001 86380 86390 1
536092 99536092 1001 86380 86390 1
535940 99535940 1001 86380 86390 1
536032 99536032 1001 86380 86390 1
536097 99536097 1001 86380 86390 1
536009 99536009 1001 86380 86390 1
535717 99535717 1001 86380 86390 1
535801 99535801 1001 86380 86390 1
536424 99536424 1001 86380 86390 1
536388 99536388 1001 86380 86390 1
536469 99536469 1001 86380 86390 1
536458 99536458 1001 86380 86390 1
536472 99536472 1001 86380 86390 1
536998 99536998 1001 86380 86390 1
537135 99537135 1001 86380 86390 1
536888 99536888 1001 86380 86390 1
536545 99536545 1001 86380 86390 1
536677 99536677 1001 86380 86390 1
536629 99536629 1001 86380 86390 1
536642 99536642 1001 86380 86390 1
536695 99536695 1001 86380 86390 1
537345 99537345 1001 86380 86390 1
537346 99537346 1001 86380 86390 1
537786 99537786 1001 86380 86390 1
537880 99537880 1001 86380 86390 1
537894 99537894 1001 86380 86390 1
537869 99537869 1001 86380 86390 1
537935 99537935 1001 86380 86390 1
537784 99537784 1001 86380 86390 1
537512 99537512 1001 86380 86390 1
537566 99537566 1001 86380 86390 1
538005 99538005 1001 86380 86390 1
538741 99538741 1001 86380 86390 1
538616 99538616 1001 86380 86390 1
538682 99538682 1001 86380 86390 1
538382 99538382 1001 86380 86390 1
538851 99538851 1001 86380 86390 1
538935 99538935 1001 86380 86390 1
539473 99539473 1001 86380 86390 1
539573 99539573 1001 86380 86390 1
539537 99539537 1001 86380 86390 1
539358 99539358 1001 86380 86390 1
539111 99539111 1001 86380 86390 1
539047 99539047 1001 86380 86390 1
539129 99539129 1001 86380 86390 1
539071 99539071 1001 86380 86390 1
539747 99539747 1001 86380 86390 1
540295 99540295 1001 86380 86390 1
540387 99540387 1001 86380 86390 1
540462 99540462 1001 86380 86390 1
539980 99539980 1001 86380 86390 1
540580 99540580 1001 86380 86390 1
541163 99541163 1001 86380 86390 1
541051 99541051 1001 86380 86390 1
540975 99540975 1001 86380 86390 1
541004 99541004 1001 86380 86390 1
540941 99540941 1001 86380 86390 1
540916 99540916 1001 86380 86390 1
540779 99540779 1001 86380 86390 1
540845 99540845 1001 86380 86390 1
540849 99540849 1001 86380 86390 1
541493 99541493 1001 86380 86390 1
541365 99541365 1001 86380 86390 1
541418 99541418 1001 86380 86390 1
541444 99541444 1001 86380 86390 1
541445 99541445 1001 86380 86390 1
541994 99541994 1001 86380 86390 1
542020 99542020 1001 86380 86390 1
542037 99542037 1001 86380 86390 1
541797 99541797 1001 86380 86390 1
541826 99541826 1001 86380 86390 1
541756 99541756 1001 86380 86390 1
541524 99541524 1001 86380 86390 1
541538 99541538 1001 86380 86390 1
541503 99541503 1001 86380 86390 1
541516 99541516 1001 86380 86390 1
542189 99542189 1001 86380 86390 1
542140 99542140 1001 86380 86390 1
542231 99542231 1001 86380 86390 1
542945 99542945 1001 86380 86390 1
542858 99542858 1001 86380 86390 1
542787 99542787 1001 86380 86390 1
542696 99542696 1001 86380 86390 1
542699 99542699 1001 86380 86390 1
542712 99542712 1001 86380 86390 1
542544 99542544 1001 86380 86390 1
542409 99542409 1001 86380 86390 1
542464 99542464 1001 86380 86390 1
543127 99543127 1001 86380 86390 1
543013 99543013 1001 86380 86390 1
543132 99543132 1001 86380 86390 1
543004 99543004 1001 86380 86390 1
543084 99543084 1001 86380 86390 1
543582 99543582 1001 86380 86390 1
543753 99543753 1001 86380 86390 1
543762 99543762 1001 86380 86390 1
543455 99543455 1001 86380 86390 1
543898 99543898 1001 86380 86390 1
543879 99543879 1001 86380 86390 1
543776 99543776 1001 86380 86390 1
543946 99543946 1001 86380 86390 1
543973 99543973 1001 86380 86390 1
544517 99544517 1001 86380 86390 1
544217 99544217 1001 86380 86390 1
544309 99544309 1001 86380 86390 1
544234 99544234 1001 86380 86390 1
544137 99544137 1001 86380 86390 1
544024 99544024 1001 86380 86390 1
544117 99544117 1001 86380 86390 1
544740 99544740 1001 86380 86390 1
544638 99544638 1001 86380 86390 1
544679 99544679 1001 86380 86390 1
432759 1140 1001 78120 78897 1
417380 758 1001 30120 30477 1
512163 1122 1002 50873 52061 1
520544 855 1001 29915 30214 1
537426 1181 1001 33853 34152 1
534528 636 1002 50704 52188 1
400115 99400115 1001 86380 86390 1
400179 99400179 1001 86380 86390 1
400376 99400376 1001 86380 86390 1
400349 99400349 1001 86380 86390 1
400420 99400420 1001 86380 86390 1
400439 99400439 1001 86380 86390 1
400634 99400634 1001 86380 86390 1
400679 99400679 1001 86380 86390 1
400665 99400665 1001 86380 86390 1
400870 99400870 1001 86380 86390 1
401007 99401007 1001 86380 86390 1
401072 99401072 1001 86380 86390 1
401280 99401280 1001 86380 86390 1
401400 99401400 1001 86380 86390 1
401432 99401432 1001 86380 86390 1
401710 99401710 1001 86380 86390 1
401898 99401898 1001 86380 86390 1
402013 99402013 1001 86380 86390 1
401984 99401984 1001 86380 86390 1
402612 99402612 1001 86380 86390 1
402583 99402583 1001 86380 86390 1
402837 99402837 1001 86380 86390 1
403057 99403057 1001 86380 86390 1
403228 99403228 1001 86380 86390 1
403438 99403438 1001 86380 86390 1
403701 99403701 1001 86380 86390 1
403860 99403860 1001 86380 86390 1
404052 99404052 1001 86380 86390 1
404086 99404086 1001 86380 86390 1
404324 99404324 1001 86380 86390 1
404369 99404369 1001 86380 86390 1
404294 99404294 1001 86380 86390 1
404635 99404635 1001 86380 86390 1
404618 99404618 1001 86380 86390 1
404774 99404774 1001 86380 86390 1
404874 99404874 1001 86380 86390 1
404826 99404826 1001 86380 86390 1
405330 99405330 1001 86380 86390 1
405415 99405415 1001 86380 86390 1
405421 99405421 1001 86380 86390 1
405450 99405450 1001 86380 86390 1
405658 99405658 1001 86380 86390 1
405650 99405650 1001 86380 86390 1
405679 99405679 1001 86380 86390 1
405718 99405718 1001 86380 86390 1
405840 99405840 1001 86380 86390 1
405783 99405783 1001 86380 86390 1
405826 99405826 1001 86380 86390 1
406005 99406005 1001 86380 86390 1
406014 99406014 1001 86380 86390 1
406088 99406088 1001 86380 86390 1
406132 99406132 1001 86380 86390 1
407224 99407224 1001 86380 86390 1
407371 99407371 1001 86380 86390 1
407549 99407549 1001 86380 86390 1
407502 99407502 1001 86380 86390 1
407540 99407540 1001 86380 86390 1
407513 99407513 1001 86380 86390 1
407962 99407962 1001 86380 86390 1
408198 99408198 1001 86380 86390 1
408307 99408307 1001 86380 86390 1
408539 99408539 1001 86380 86390 1
408559 99408559 1001 86380 86390 1
408616 99408616 1001 86380 86390 1
409174 99409174 1001 86380 86390 1
409155 99409155 1001 86380 86390 1
409243 99409243 1001 86380 86390 1
409675 99409675 1001 86380 86390 1
409634 99409634 1001 86380 86390 1
409699 99409699 1001 86380 86390 1
409754 99409754 1001 86380 86390 1
409980 99409980 1001 86380 86390 1
410077 99410077 1001 86380 86390 1
410094 99410094 1001 86380 86390 1
409994 99409994 1001 86380 86390 1
410219 99410219 1001 86380 86390 1
410393 99410393 1001 86380 86390 1
410621 99410621 1001 86380 86390 1
410872 99410872 1001 86380 86390 1
411125 99411125 1001 86380 86390 1
411163 99411163 1001 86380 86390 1
411420 99411420 1001 86380 86390 1
411377 99411377 1001 86380 86390 1
411398 99411398 1001 86380 86390 1
411353 99411353 1001 86380 86390 1
411745 99411745 1001 86380 86390 1
411840 99411840 1001 86380 86390 1
411942 99411942 1001 86380 86390 1
411870 99411870 1001 86380 86390 1
411881 99411881 1001 86380 86390 1
412010 99412010 1001 86380 86390 1
412155 99412155 1001 86380 86390 1
412241 99412241 1001 86380 86390 1
412205 99412205 1001 86380 86390 1
412301 99412301 1001 86380 86390 1
412386 99412386 1001 86380 86390 1
413563 99413563 1001 86380 86390 1
412932 99412932 1001 86380 86390 1
413239 99413239 1001 86380 86390 1
412890 99412890 1001 86380 86390 1
412984 99412984 1001 86380 86390 1
413172 99413172 1001 86380 86390 1
412946 99412946 1001 86380 86390 1
413253 99413253 1001 86380 86390 1
412666 99412666 1001 86380 86390 1
412555 99412555 1001 86380 86390 1
412871 99412871 1001 86380 86390 1
413712 99413712 1001 86380 86390 1
414778 99414778 1001 86380 86390 1
414849 99414849 1001 86380 86390 1
414298 99414298 1001 86380 86390 1
414187 99414187 1001 86380 86390 1
414240 99414240 1001 86380 86390 1
414218 99414218 1001 86380 86390 1
415714 99415714 1001 86380 86390 1
416935 99416935 1001 86380 86390 1
416587 99416587 1001 86380 86390 1
416762 99416762 1001 86380 86390 1
416849 99416849 1001 86380 86390 1
416718 99416718 1001 86380 86390 1
416601 99416601 1001 86380 86390 1
416159 99416159 1001 86380 86390 1
416140 99416140 1001 86380 86390 1
416432 99416432 1001 86380 86390 1
416462 99416462 1001 86380 86390 1
415921 99415921 1001 86380 86390 1
415823 99415823 1001 86380 86390 1
415806 99415806 1001 86380 86390 1
417226 99417226 1001 86380 86390 1
417521 99417521 1001 86380 86390 1
418768 99418768 1001 86380 86390 1
418588 99418588 1001 86380 86390 1
418057 99418057 1001 86380 86390 1
418229 99418229 1001 86380 86390 1
417689 99417689 1001 86380 86390 1
418842 99418842 1001 86380 86390 1
419031 99419031 1001 86380 86390 1
418828 99418828 1001 86380 86390 1
418895 99418895 1001 86380 86390 1
418896 99418896 1001 86380 86390 1
418868 99418868 1001 86380 86390 1
420152 99420152 1001 86380 86390 1
420160 99420160 1001 86380 86390 1
420164 99420164 1001 86380 86390 1
419803 99419803 1001 86380 86390 1
420006 99420006 1001 86380 86390 1
419991 99419991 1001 86380 86390 1
419687 99419687 1001 86380 86390 1
420029 99420029 1001 86380 86390 1
419408 99419408 1001 86380 86390 1
420769 99420769 1001 86380 86390 1
420651 99420651 1001 86380 86390 1
420469 99420469 1001 86380 86390 1
420820 99420820 1001 86380 86390 1
420576 99420576 1001 86380 86390 1
420558 99420558 1001 86380 86390 1
420767 99420767 1001 86380 86390 1
421889 99421889 1001 86380 86390 1
421872 99421872 1001 86380 86390 1
421929 99421929 1001 86380 86390 1
422057 99422057 1001 86380 86390 1
421700 99421700 1001 86380 86390 1
421565 99421565 1001 86380 86390 1
421613 99421613 1001 86380 86390 1
421275 99421275 1001 86380 86390 1
421380 99421380 1001 86380 86390 1
421604 99421604 1001 86380 86390 1
421213 99421213 1001 86380 86390 1
421052 99421052 1001 86380 86390 1
421089 99421089 1001 86380 86390 1
420879 99420879 1001 86380 86390 1
422344 99422344 1001 86380 86390 1
423519 99423519 1001 86380 86390 1
423504 99423504 1001 86380 86390 1
423107 99423107 1001 86380 86390 1
423120 99423120 1001 86380 86390 1
423286 99423286 1001 86380 86390 1
422813 99422813 1001 86380 86390 1
424121 99424121 1001 86380 86390 1
423949 99423949 1001 86380 86390 1
423879 99423879 1001 86380 86390 1
425125 99425125 1001 86380 86390 1
425015 99425015 1001 86380 86390 1
425233 99425233 1001 86380 86390 1
425184 99425184 1001 86380 86390 1
425066 99425066 1001 86380 86390 1
425359 99425359 1001 86380 86390 1
425143 99425143 1001 86380 86390 1
424971 99424971 1001 86380 86390 1
424998 99424998 1001 86380 86390 1
424635 99424635 1001 86380 86390 1
424899 99424899 1001 86380 86390 1
424729 99424729 1001 86380 86390 1
424730 99424730 1001 86380 86390 1
424247 99424247 1001 86380 86390 1
424157 99424157 1001 86380 86390 1
424231 99424231 1001 86380 86390 1
425657 99425657 1001 86380 86390 1
425633 99425633 1001 86380 86390 1
426764 99426764 1001 86380 86390 1
426816 99426816 1001 86380 86390 1
426871 99426871 1001 86380 86390 1
426772 99426772 1001 86380 86390 1
426809 99426809 1001 86380 86390 1
426910 99426910 1001 86380 86390 1
426395 99426395 1001 86380 86390 1
426625 99426625 1001 86380 86390 1
426332 99426332 1001 86380 86390 1
426360 99426360 1001 86380 86390 1
426536 99426536 1001 86380 86390 1
425948 99425948 1001 86380 86390 1
425905 99425905 1001 86380 86390 1
426087 99426087 1001 86380 86390 1
425912 99425912 1001 86380 86390 1
427245 99427245 1001 86380 86390 1
427122 99427122 1001 86380 86390 1
427212 99427212 1001 86380 86390 1
427410 99427410 1001 86380 86390 1
428715 99428715 1001 86380 86390 1
428340 99428340 1001 86380 86390 1
428134 99428134 1001 86380 86390 1
428309 99428309 1001 86380 86390 1
427802 99427802 1001 86380 86390 1
427901 99427901 1001 86380 86390 1
427754 99427754 1001 86380 86390 1
427630 99427630 1001 86380 86390 1
427546 99427546 1001 86380 86390 1
427672 99427672 1001 86380 86390 1
429154 99429154 1001 86380 86390 1
429034 99429034 1001 86380 86390 1
430014 99430014 1001 86380 86390 1
430204 99430204 1001 86380 86390 1
430037 99430037 1001 86380 86390 1
430042 99430042 1001 86380 86390 1
429884 99429884 1001 86380 86390 1
429670 99429670 1001 86380 86390 1
429765 99429765 1001 86380 86390 1
429747 99429747 1001 86380 86390 1
429409 99429409 1001 86380 86390 1
429335 99429335 1001 86380 86390 1
429352 99429352 1001 86380 86390 1
429431 99429431 1001 86380 86390 1
430609 99430609 1001 86380 86390 1
430593 99430593 1001 86380 86390 1
430564 99430564 1001 86380 86390 1
431714 99431714 1001 86380 86390 1
431698 99431698 1001 86380 86390 1
431837 99431837 1001 86380 86390 1
431477 99431477 1001 86380 86390 1
431288 99431288 1001 86380 86390 1
431509 99431509 1001 86380 86390 1
431510 99431510 1001 86380 86390 1
430974 99430974 1001 86380 86390 1
430849 99430849 1001 86380 86390 1
430975 99430975 1001 86380 86390 1
430855 99430855 1001 86380 86390 1
432323 99432323 1001 86380 86390 1
432393 99432393 1001 86380 86390 1
433635 99433635 1001 86380 86390 1
433349 99433349 1001 86380 86390 1
433643 99433643 1001 86380 86390 1
433478 99433478 1001 86380 86390 1
433632 99433632 1001 86380 86390 1
433137 99433137 1001 86380 86390 1
433316 99433316 1001 86380 86390 1
432929 99432929 1001 86380 86390 1
433054 99433054 1001 86380 86390 1
433274 99433274 1001 86380 86390 1
433143 99433143 1001 86380 86390 1
433278 99433278 1001 86380 86390 1
433047 99433047 1001 86380 86390 1
432625 99432625 1001 86380 86390 1
432748 99432748 1001 86380 86390 1
432525 99432525 1001 86380 86390 1
432608 99432608 1001 86380 86390 1
432830 99432830 1001 86380 86390 1
432624 99432624 1001 86380 86390 1
433752 99433752 1001 86380 86390 1
434039 99434039 1001 86380 86390 1
433863 99433863 1001 86380 86390 1
434079 99434079 1001 86380 86390 1
433806 99433806 1001 86380 86390 1
435216 99435216 1001 86380 86390 1
435057 99435057 1001 86380 86390 1
435098 99435098 1001 86380 86390 1
434563 99434563 1001 86380 86390 1
434352 99434352 1001 86380 86390 1
434215 99434215 1001 86380 86390 1
434449 99434449 1001 86380 86390 1
435545 99435545 1001 86380 86390 1
435461 99435461 1001 86380 86390 1
435720 99435720 1001 86380 86390 1
435743 99435743 1001 86380 86390 1
435721 99435721 1001 86380 86390 1
435504 99435504 1001 86380 86390 1
435785 99435785 1001 86380 86390 1
436805 99436805 1001 86380 86390 1
437129 99437129 1001 86380 86390 1
435993 99435993 1001 86380 86390 1
436276 99436276 1001 86380 86390 1
437248 99437248 1001 86380 86390 1
300053 99300053 1001 86380 86390 1
300578 99300578 1001 86380 86390 1
300529 99300529 1001 86380 86390 1
300471 99300471 1001 86380 86390 1
300408 99300408 1001 86380 86390 1
300256 99300256 1001 86380 86390 1
300244 99300244 1001 86380 86390 1
300309 99300309 1001 86380 86390 1
300525 99300525 1001 86380 86390 1
300785 99300785 1001 86380 86390 1
301422 99301422 1001 86380 86390 1
301463 99301463 1001 86380 86390 1
301264 99301264 1001 86380 86390 1
301267 99301267 1001 86380 86390 1
301216 99301216 1001 86380 86390 1
301180 99301180 1001 86380 86390 1
301000 99301000 1001 86380 86390 1
301091 99301091 1001 86380 86390 1
301117 99301117 1001 86380 86390 1
301006 99301006 1001 86380 86390 1
301062 99301062 1001 86380 86390 1
301127 99301127 1001 86380 86390 1
301140 99301140 1001 86380 86390 1
300959 99300959 1001 86380 86390 1
301596 99301596 1001 86380 86390 1
301676 99301676 1001 86380 86390 1
301627 99301627 1001 86380 86390 1
301718 99301718 1001 86380 86390 1
302189 99302189 1001 86380 86390 1
302346 99302346 1001 86380 86390 1
302256 99302256 1001 86380 86390 1
302236 99302236 1001 86380 86390 1
302288 99302288 1001 86380 86390 1
301999 99301999 1001 86380 86390 1
302171 99302171 1001 86380 86390 1
301980 99301980 1001 86380 86390 1
302407 99302407 1001 86380 86390 1
302420 99302420 1001 86380 86390 1
302422 99302422 1001 86380 86390 1
302502 99302502 1001 86380 86390 1
302412 99302412 1001 86380 86390 1
302556 99302556 1001 86380 86390 1
303118 99303118 1001 86380 86390 1
303007 99303007 1001 86380 86390 1
302963 99302963 1001 86380 86390 1
302939 99302939 1001 86380 86390 1
302823 99302823 1001 86380 86390 1
302968 99302968 1001 86380 86390 1
302687 99302687 1001 86380 86390 1
302740 99302740 1001 86380 86390 1
303388 99303388 1001 86380 86390 1
303278 99303278 1001 86380 86390 1
303870 99303870 1001 86380 86390 1
303973 99303973 1001 86380 86390 1
303941 99303941 1001 86380 86390 1
303994 99303994 1001 86380 86390 1
303689 99303689 1001 86380 86390 1
303626 99303626 1001 86380 86390 1
303811 99303811 1001 86380 86390 1
303683 99303683 1001 86380 86390 1
303414 99303414 1001 86380 86390 1
303610 99303610 1001 86380 86390 1
303499 99303499 1001 86380 86390 1
303577 99303577 1001 86380 86390 1
304783 99304783 1001 86380 86390 1
304642 99304642 1001 86380 86390 1
304463 99304463 1001 86380 86390 1
304621 99304621 1001 86380 86390 1
304601 99304601 1001 86380 86390 1
304241 99304241 1001 86380 86390 1
304256 99304256 1001 86380 86390 1
304431 99304431 1001 86380 86390 1
305044 99305044 1001 86380 86390 1
304970 99304970 1001 86380 86390 1
305546 99305546 1001 86380 86390 1
305642 99305642 1001 86380 86390 1
305326 99305326 1001 86380 86390 1
305302 99305302 1001 86380 86390 1
305380 99305380 1001 86380 86390 1
305187 99305187 1001 86380 86390 1
305213 99305213 1001 86380 86390 1
305271 99305271 1001 86380 86390 1
500072 99500072 1001 86380 86390 1
305693 99305693 1001 86380 86390 1
500074 99500074 1001 86380 86390 1
500685 99500685 1001 86380 86390 1
500717 99500717 1001 86380 86390 1
500759 99500759 1001 86380 86390 1
500748 99500748 1001 86380 86390 1
500749 99500749 1001 86380 86390 1
500423 99500423 1001 86380 86390 1
500245 99500245 1001 86380 86390 1
500362 99500362 1001 86380 86390 1
500260 99500260 1001 86380 86390 1
500378 99500378 1001 86380 86390 1
500294 99500294 1001 86380 86390 1
500980 99500980 1001 86380 86390 1
500839 99500839 1001 86380 86390 1
501498 99501498 1001 86380 86390 1
501602 99501602 1001 86380 86390 1
501578 99501578 1001 86380 86390 1
501606 99501606 1001 86380 86390 1
501527 99501527 1001 86380 86390 1
501453 99501453 1001 86380 86390 1
501378 99501378 1001 86380 86390 1
501329 99501329 1001 86380 86390 1
501023 99501023 1001 86380 86390 1
501799 99501799 1001 86380 86390 1
501709 99501709 1001 86380 86390 1
501685 99501685 1001 86380 86390 1
502281 99502281 1001 86380 86390 1
502066 99502066 1001 86380 86390 1
502072 99502072 1001 86380 86390 1
502031 99502031 1001 86380 86390 1
502619 99502619 1001 86380 86390 1
502557 99502557 1001 86380 86390 1
502572 99502572 1001 86380 86390 1
502601 99502601 1001 86380 86390 1
502565 99502565 1001 86380 86390 1
503208 99503208 1001 86380 86390 1
503096 99503096 1001 86380 86390 1
503199 99503199 1001 86380 86390 1
502958 99502958 1001 86380 86390 1
502911 99502911 1001 86380 86390 1
502937 99502937 1001 86380 86390 1
502885 99502885 1001 86380 86390 1
502952 99502952 1001 86380 86390 1
502940 99502940 1001 86380 86390 1
502979 99502979 1001 86380 86390 1
502956 99502956 1001 86380 86390 1
502815 99502815 1001 86380 86390 1
502873 99502873 1001 86380 86390 1
503380 99503380 1001 86380 86390 1
503294 99503294 1001 86380 86390 1
503925 99503925 1001 86380 86390 1
504117 99504117 1001 86380 86390 1
504069 99504069 1001 86380 86390 1
504093 99504093 1001 86380 86390 1
503972 99503972 1001 86380 86390 1
503935 99503935 1001 86380 86390 1
503890 99503890 1001 86380 86390 1
503763 99503763 1001 86380 86390 1
503726 99503726 1001 86380 86390 1
503818 99503818 1001 86380 86390 1
503794 99503794 1001 86380 86390 1
503665 99503665 1001 86380 86390 1
503499 99503499 1001 86380 86390 1
503699 99503699 1001 86380 86390 1
503600 99503600 1001 86380 86390 1
504258 99504258 1001 86380 86390 1
504150 99504150 1001 86380 86390 1
504791 99504791 1001 86380 86390 1
504898 99504898 1001 86380 86390 1
504873 99504873 1001 86380 86390 1
504900 99504900 1001 86380 86390 1
504746 99504746 1001 86380 86390 1
504771 99504771 1001 86380 86390 1
504927 99504927 1001 86380 86390 1
504697 99504697 1001 86380 86390 1
504543 99504543 1001 86380 86390 1
504409 99504409 1001 86380 86390 1
504334 99504334 1001 86380 86390 1
505012 99505012 1001 86380 86390 1
505693 99505693 1001 86380 86390 1
505695 99505695 1001 86380 86390 1
505671 99505671 1001 86380 86390 1
505607 99505607 1001 86380 86390 1
505744 99505744 1001 86380 86390 1
505726 99505726 1001 86380 86390 1
505370 99505370 1001 86380 86390 1
505565 99505565 1001 86380 86390 1
505414 99505414 1001 86380 86390 1
505440 99505440 1001 86380 86390 1
505442 99505442 1001 86380 86390 1
505348 99505348 1001 86380 86390 1
505158 99505158 1001 86380 86390 1
505173 99505173 1001 86380 86390 1
505859 99505859 1001 86380 86390 1
505864 99505864 1001 86380 86390 1
506569 99506569 1001 86380 86390 1
506435 99506435 1001 86380 86390 1
506526 99506526 1001 86380 86390 1
506366 99506366 1001 86380 86390 1
506264 99506264 1001 86380 86390 1
506201 99506201 1001 86380 86390 1
506247 99506247 1001 86380 86390 1
506016 99506016 1001 86380 86390 1
506159 99506159 1001 86380 86390 1
506095 99506095 1001 86380 86390 1
506086 99506086 1001 86380 86390 1
506673 99506673 1001 86380 86390 1
506778 99506778 1001 86380 86390 1
506611 99506611 1001 86380 86390 1
506703 99506703 1001 86380 86390 1
506629 99506629 1001 86380 86390 1
506644 99506644 1001 86380 86390 1
507422 99507422 1001 86380 86390 1
507390 99507390 1001 86380 86390 1
507245 99507245 1001 86380 86390 1
507251 99507251 1001 86380 86390 1
507077 99507077 1001 86380 86390 1
507099 99507099 1001 86380 86390 1
506970 99506970 1001 86380 86390 1
506861 99506861 1001 86380 86390 1
506851 99506851 1001 86380 86390 1
507562 99507562 1001 86380 86390 1
507435 99507435 1001 86380 86390 1
507449 99507449 1001 86380 86390 1
507464 99507464 1001 86380 86390 1
507440 99507440 1001 86380 86390 1
507430 99507430 1001 86380 86390 1
508069 99508069 1001 86380 86390 1
508047 99508047 1001 86380 86390 1
508178 99508178 1001 86380 86390 1
507921 99507921 1001 86380 86390 1
508025 99508025 1001 86380 86390 1
507948 99507948 1001 86380 86390 1
508040 99508040 1001 86380 86390 1
507763 99507763 1001 86380 86390 1
507686 99507686 1001 86380 86390 1
507700 99507700 1001 86380 86390 1
507713 99507713 1001 86380 86390 1
507780 99507780 1001 86380 86390 1
508778 99508778 1001 86380 86390 1
508754 99508754 1001 86380 86390 1
508809 99508809 1001 86380 86390 1
508867 99508867 1001 86380 86390 1
508673 99508673 1001 86380 86390 1
508700 99508700 1001 86380 86390 1
508561 99508561 1001 86380 86390 1
508600 99508600 1001 86380 86390 1
508576 99508576 1001 86380 86390 1
508579 99508579 1001 86380 86390 1
508632 99508632 1001 86380 86390 1
509863 99509863 1001 86380 86390 1
509726 99509726 1001 86380 86390 1
509684 99509684 1001 86380 86390 1
509686 99509686 1001 86380 86390 1
509533 99509533 1001 86380 86390 1
509497 99509497 1001 86380 86390 1
509680 99509680 1001 86380 86390 1
510074 99510074 1001 86380 86390 1
510100 99510100 1001 86380 86390 1
510691 99510691 1001 86380 86390 1
510575 99510575 1001 86380 86390 1
510696 99510696 1001 86380 86390 1
510541 99510541 1001 86380 86390 1
510500 99510500 1001 86380 86390 1
510319 99510319 1001 86380 86390 1
510493 99510493 1001 86380 86390 1
510326 99510326 1001 86380 86390 1
510176 99510176 1001 86380 86390 1
510281 99510281 1001 86380 86390 1
510761 99510761 1001 86380 86390 1
511428 99511428 1001 86380 86390 1
511493 99511493 1001 86380 86390 1
511475 99511475 1001 86380 86390 1
511224 99511224 1001 86380 86390 1
511066 99511066 1001 86380 86390 1
511085 99511085 1001 86380 86390 1
511619 99511619 1001 86380 86390 1
511595 99511595 1001 86380 86390 1
511660 99511660 1001 86380 86390 1
511609 99511609 1001 86380 86390 1
511648 99511648 1001 86380 86390 1
511613 99511613 1001 86380 86390 1
512342 99512342 1001 86380 86390 1
512320 99512320 1001 86380 86390 1
512273 99512273 1001 86380 86390 1
512072 99512072 1001 86380 86390 1
512151 99512151 1001 86380 86390 1
511971 99511971 1001 86380 86390 1
512024 99512024 1001 86380 86390 1
512094 99512094 1001 86380 86390 1
511801 99511801 1001 86380 86390 1
512483 99512483 1001 86380 86390 1
512458 99512458 1001 86380 86390 1
512579 99512579 1001 86380 86390 1
512555 99512555 1001 86380 86390 1
513174 99513174 1001 86380 86390 1
513019 99513019 1001 86380 86390 1
513124 99513124 1001 86380 86390 1
513087 99513087 1001 86380 86390 1
513198 99513198 1001 86380 86390 1
512911 99512911 1001 86380 86390 1
512874 99512874 1001 86380 86390 1
512946 99512946 1001 86380 86390 1
512999 99512999 1001 86380 86390 1
512597 99512597 1001 86380 86390 1
512654 99512654 1001 86380 86390 1
513280 99513280 1001 86380 86390 1
513242 99513242 1001 86380 86390 1
513245 99513245 1001 86380 86390 1
513403 99513403 1001 86380 86390 1
513213 99513213 1001 86380 86390 1
513318 99513318 1001 86380 86390 1
513866 99513866 1001 86380 86390 1
513815 99513815 1001 86380 86390 1
513675 99513675 1001 86380 86390 1
513767 99513767 1001 86380 86390 1
513630 99513630 1001 86380 86390 1
513424 99513424 1001 86380 86390 1
513556 99513556 1001 86380 86390 1
513595 99513595 1001 86380 86390 1
513563 99513563 1001 86380 86390 1
513827 99513827 1001 86380 86390 1
514035 99514035 1001 86380 86390 1
514831 99514831 1001 86380 86390 1
514845 99514845 1001 86380 86390 1
514578 99514578 1001 86380 86390 1
514489 99514489 1001 86380 86390 1
514477 99514477 1001 86380 86390 1
514646 99514646 1001 86380 86390 1
514651 99514651 1001 86380 86390 1
514251 99514251 1001 86380 86390 1
514411 99514411 1001 86380 86390 1
514309 99514309 1001 86380 86390 1
514245 99514245 1001 86380 86390 1
514364 99514364 1001 86380 86390 1
514867 99514867 1001 86380 86390 1
515654 99515654 1001 86380 86390 1
515599 99515599 1001 86380 86390 1
515616 99515616 1001 86380 86390 1
515644 99515644 1001 86380 86390 1
515354 99515354 1001 86380 86390 1
515143 99515143 1001 86380 86390 1
515106 99515106 1001 86380 86390 1
515108 99515108 1001 86380 86390 1
515069 99515069 1001 86380 86390 1
515229 99515229 1001 86380 86390 1
515759 99515759 1001 86380 86390 1
515783 99515783 1001 86380 86390 1
516384 99516384 1001 86380 86390 1
516372 99516372 1001 86380 86390 1
516464 99516464 1001 86380 86390 1
516224 99516224 1001 86380 86390 1
516174 99516174 1001 86380 86390 1
515980 99515980 1001 86380 86390 1
516086 99516086 1001 86380 86390 1
516065 99516065 1001 86380 86390 1
516637 99516637 1001 86380 86390 1
516702 99516702 1001 86380 86390 1
516617 99516617 1001 86380 86390 1
516672 99516672 1001 86380 86390 1
517333 99517333 1001 86380 86390 1
517306 99517306 1001 86380 86390 1
517178 99517178 1001 86380 86390 1
517230 99517230 1001 86380 86390 1
517042 99517042 1001 86380 86390 1
517085 99517085 1001 86380 86390 1
516786 99516786 1001 86380 86390 1
516825 99516825 1001 86380 86390 1
516800 99516800 1001 86380 86390 1
516828 99516828 1001 86380 86390 1
516842 99516842 1001 86380 86390 1
517363 99517363 1001 86380 86390 1
517473 99517473 1001 86380 86390 1
517842 99517842 1001 86380 86390 1
517710 99517710 1001 86380 86390 1
517635 99517635 1001 86380 86390 1
517715 99517715 1001 86380 86390 1
518327 99518327 1001 86380 86390 1
518268 99518268 1001 86380 86390 1
518171 99518171 1001 86380 86390 1
518912 99518912 1001 86380 86390 1
518908 99518908 1001 86380 86390 1
518720 99518720 1001 86380 86390 1
518634 99518634 1001 86380 86390 1
518730 99518730 1001 86380 86390 1
518422 99518422 1001 86380 86390 1
518449 99518449 1001 86380 86390 1
519106 99519106 1001 86380 86390 1
519042 99519042 1001 86380 86390 1
519101 99519101 1001 86380 86390 1
519732 99519732 1001 86380 86390 1
519733 99519733 1001 86380 86390 1
519544 99519544 1001 86380 86390 1
519439 99519439 1001 86380 86390 1
519452 99519452 1001 86380 86390 1
519426 99519426 1001 86380 86390 1
519376 99519376 1001 86380 86390 1
519212 99519212 1001 86380 86390 1
519356 99519356 1001 86380 86390 1
519957 99519957 1001 86380 86390 1
519829 99519829 1001 86380 86390 1
519946 99519946 1001 86380 86390 1
519937 99519937 1001 86380 86390 1
519873 99519873 1001 86380 86390 1
519992 99519992 1001 86380 86390 1
520566 99520566 1001 86380 86390 1
520294 99520294 1001 86380 86390 1
520289 99520289 1001 86380 86390 1
520097 99520097 1001 86380 86390 1
520831 99520831 1001 86380 86390 1
521429 99521429 1001 86380 86390 1
521423 99521423 1001 86380 86390 1
521333 99521333 1001 86380 86390 1
521362 99521362 1001 86380 86390 1
521236 99521236 1001 86380 86390 1
521134 99521134 1001 86380 86390 1
521190 99521190 1001 86380 86390 1
521140 99521140 1001 86380 86390 1
520873 99520873 1001 86380 86390 1
521018 99521018 1001 86380 86390 1
520934 99520934 1001 86380 86390 1
521494 99521494 1001 86380 86390 1
521600 99521600 1001 86380 86390 1
522204 99522204 1001 86380 86390 1
522103 99522103 1001 86380 86390 1
522268 99522268 1001 86380 86390 1
522253 99522253 1001 86380 86390 1
522111 99522111 1001 86380 86390 1
522215 99522215 1001 86380 86390 1
521803 99521803 1001 86380 86390 1
521779 99521779 1001 86380 86390 1
521743 99521743 1001 86380 86390 1
521693 99521693 1001 86380 86390 1
521748 99521748 1001 86380 86390 1
522346 99522346 1001 86380 86390 1
522372 99522372 1001 86380 86390 1
522334 99522334 1001 86380 86390 1
522335 99522335 1001 86380 86390 1
522324 99522324 1001 86380 86390 1
522339 99522339 1001 86380 86390 1
522944 99522944 1001 86380 86390 1
523015 99523015 1001 86380 86390 1
522889 99522889 1001 86380 86390 1
522741 99522741 1001 86380 86390 1
522754 99522754 1001 86380 86390 1
522512 99522512 1001 86380 86390 1
522555 99522555 1001 86380 86390 1
523277 99523277 1001 86380 86390 1
523268 99523268 1001 86380 86390 1
523945 99523945 1001 86380 86390 1
523784 99523784 1001 86380 86390 1
523903 99523903 1001 86380 86390 1
523853 99523853 1001 86380 86390 1
523586 99523586 1001 86380 86390 1
523651 99523651 1001 86380 86390 1
523694 99523694 1001 86380 86390 1
523579 99523579 1001 86380 86390 1
523351 99523351 1001 86380 86390 1
523510 99523510 1001 86380 86390 1
523529 99523529 1001 86380 86390 1
523465 99523465 1001 86380 86390 1
524072 99524072 1001 86380 86390 1
523984 99523984 1001 86380 86390 1
523976 99523976 1001 86380 86390 1
524042 99524042 1001 86380 86390 1
524593 99524593 1001 86380 86390 1
524501 99524501 1001 86380 86390 1
524427 99524427 1001 86380 86390 1
524532 99524532 1001 86380 86390 1
524485 99524485 1001 86380 86390 1
524206 99524206 1001 86380 86390 1
524258 99524258 1001 86380 86390 1
524288 99524288 1001 86380 86390 1
524276 99524276 1001 86380 86390 1
524859 99524859 1001 86380 86390 1
524924 99524924 1001 86380 86390 1
524939 99524939 1001 86380 86390 1
524943 99524943 1001 86380 86390 1
524843 99524843 1001 86380 86390 1
524780 99524780 1001 86380 86390 1
525404 99525404 1001 86380 86390 1
525564 99525564 1001 86380 86390 1
525460 99525460 1001 86380 86390 1
525466 99525466 1001 86380 86390 1
525215 99525215 1001 86380 86390 1
525216 99525216 1001 86380 86390 1
525208 99525208 1001 86380 86390 1
525045 99525045 1001 86380 86390 1
525177 99525177 1001 86380 86390 1
525736 99525736 1001 86380 86390 1
525685 99525685 1001 86380 86390 1
525675 99525675 1001 86380 86390 1
525703 99525703 1001 86380 86390 1
525716 99525716 1001 86380 86390 1
525695 99525695 1001 86380 86390 1
525619 99525619 1001 86380 86390 1
526027 99526027 1001 86380 86390 1
526041 99526041 1001 86380 86390 1
526145 99526145 1001 86380 86390 1
526095 99526095 1001 86380 86390 1
526174 99526174 1001 86380 86390 1
525984 99525984 1001 86380 86390 1
525975 99525975 1001 86380 86390 1
525991 99525991 1001 86380 86390 1
526446 99526446 1001 86380 86390 1
526425 99526425 1001 86380 86390 1
527194 99527194 1001 86380 86390 1
527066 99527066 1001 86380 86390 1
527170 99527170 1001 86380 86390 1
526956 99526956 1001 86380 86390 1
526957 99526957 1001 86380 86390 1
526708 99526708 1001 86380 86390 1
526814 99526814 1001 86380 86390 1
526830 99526830 1001 86380 86390 1
526783 99526783 1001 86380 86390 1
527275 99527275 1001 86380 86390 1
527406 99527406 1001 86380 86390 1
527254 99527254 1001 86380 86390 1
527310 99527310 1001 86380 86390 1
528049 99528049 1001 86380 86390 1
527744 99527744 1001 86380 86390 1
527507 99527507 1001 86380 86390 1
527521 99527521 1001 86380 86390 1
527514 99527514 1001 86380 86390 1
527478 99527478 1001 86380 86390 1
527466 99527466 1001 86380 86390 1
528185 99528185 1001 86380 86390 1
528082 99528082 1001 86380 86390 1
528213 99528213 1001 86380 86390 1
528737 99528737 1001 86380 86390 1
528854 99528854 1001 86380 86390 1
528648 99528648 1001 86380 86390 1
528494 99528494 1001 86380 86390 1
528404 99528404 1001 86380 86390 1
528407 99528407 1001 86380 86390 1
528963 99528963 1001 86380 86390 1
528964 99528964 1001 86380 86390 1
529081 99529081 1001 86380 86390 1
529040 99529040 1001 86380 86390 1
529577 99529577 1001 86380 86390 1
529616 99529616 1001 86380 86390 1
529715 99529715 1001 86380 86390 1
529621 99529621 1001 86380 86390 1
529497 99529497 1001 86380 86390 1
529317 99529317 1001 86380 86390 1
529489 99529489 1001 86380 86390 1
529425 99529425 1001 86380 86390 1
529451 99529451 1001 86380 86390 1
529349 99529349 1001 86380 86390 1
529520 99529520 1001 86380 86390 1
529265 99529265 1001 86380 86390 1
529136 99529136 1001 86380 86390 1
529112 99529112 1001 86380 86390 1
529243 99529243 1001 86380 86390 1
529256 99529256 1001 86380 86390 1
529778 99529778 1001 86380 86390 1
529922 99529922 1001 86380 86390 1
529910 99529910 1001 86380 86390 1
529768 99529768 1001 86380 86390 1
529873 99529873 1001 86380 86390 1
529798 99529798 1001 86380 86390 1
529838 99529838 1001 86380 86390 1
529734 99529734 1001 86380 86390 1
530483 99530483 1001 86380 86390 1
530540 99530540 1001 86380 86390 1
530169 99530169 1001 86380 86390 1
530212 99530212 1001 86380 86390 1
530085 99530085 1001 86380 86390 1
530659 99530659 1001 86380 86390 1
530741 99530741 1001 86380 86390 1
530666 99530666 1001 86380 86390 1
530731 99530731 1001 86380 86390 1
531239 99531239 1001 86380 86390 1
531177 99531177 1001 86380 86390 1
531271 99531271 1001 86380 86390 1
531301 99531301 1001 86380 86390 1
531135 99531135 1001 86380 86390 1
531058 99531058 1001 86380 86390 1
530994 99530994 1001 86380 86390 1
531086 99531086 1001 86380 86390 1
531116 99531116 1001 86380 86390 1
530979 99530979 1001 86380 86390 1
530825 99530825 1001 86380 86390 1
530774 99530774 1001 86380 86390 1
530892 99530892 1001 86380 86390 1
530793 99530793 1001 86380 86390 1
530884 99530884 1001 86380 86390 1
530962 99530962 1001 86380 86390 1
531426 99531426 1001 86380 86390 1
532047 99532047 1001 86380 86390 1
531890 99531890 1001 86380 86390 1
531799 99531799 1001 86380 86390 1
531880 99531880 1001 86380 86390 1
531650 99531650 1001 86380 86390 1
531793 99531793 1001 86380 86390 1
531748 99531748 1001 86380 86390 1
531749 99531749 1001 86380 86390 1
531739 99531739 1001 86380 86390 1
532285 99532285 1001 86380 86390 1
532301 99532301 1001 86380 86390 1
532315 99532315 1001 86380 86390 1
533003 99533003 1001 86380 86390 1
532979 99532979 1001 86380 86390 1
532632 99532632 1001 86380 86390 1
532688 99532688 1001 86380 86390 1
532766 99532766 1001 86380 86390 1
532806 99532806 1001 86380 86390 1
532781 99532781 1001 86380 86390 1
532639 99532639 1001 86380 86390 1
532629 99532629 1001 86380 86390 1
532492 99532492 1001 86380 86390 1
532485 99532485 1001 86380 86390 1
532488 99532488 1001 86380 86390 1
533224 99533224 1001 86380 86390 1
533135 99533135 1001 86380 86390 1
533040 99533040 1001 86380 86390 1
533812 99533812 1001 86380 86390 1
533842 99533842 1001 86380 86390 1
533662 99533662 1001 86380 86390 1
533635 99533635 1001 86380 86390 1
533422 99533422 1001 86380 86390 1
533399 99533399 1001 86380 86390 1
533271 99533271 1001 86380 86390 1
533946 99533946 1001 86380 86390 1
534584 99534584 1001 86380 86390 1
534586 99534586 1001 86380 86390 1
534663 99534663 1001 86380 86390 1
534550 99534550 1001 86380 86390 1
534416 99534416 1001 86380 86390 1
534330 99534330 1001 86380 86390 1
534227 99534227 1001 86380 86390 1
534064 99534064 1001 86380 86390 1
534882 99534882 1001 86380 86390 1
534730 99534730 1001 86380 86390 1
535383 99535383 1001 86380 86390 1
535360 99535360 1001 86380 86390 1
535150 99535150 1001 86380 86390 1
535237 99535237 1001 86380 86390 1
535059 99535059 1001 86380 86390 1
534972 99534972 1001 86380 86390 1
535063 99535063 1001 86380 86390 1
535080 99535080 1001 86380 86390 1
535093 99535093 1001 86380 86390 1
535546 99535546 1001 86380 86390 1
535611 99535611 1001 86380 86390 1
535678 99535678 1001 86380 86390 1
536237 99536237 1001 86380 86390 1
536240 99536240 1001 86380 86390 1
536228 99536228 1001 86380 86390 1
536330 99536330 1001 86380 86390 1
536001 99536001 1001 86380 86390 1
536030 99536030 1001 86380 86390 1
536110 99536110 1001 86380 86390 1
535859 99535859 1001 86380 86390 1
535902 99535902 1001 86380 86390 1
535917 99535917 1001 86380 86390 1
535827 99535827 1001 86380 86390 1
535918 99535918 1001 86380 86390 1
535791 99535791 1001 86380 86390 1
536361 99536361 1001 86380 86390 1
536401 99536401 1001 86380 86390 1
536443 99536443 1001 86380 86390 1
536539 99536539 1001 86380 86390 1
536462 99536462 1001 86380 86390 1
536856 99536856 1001 86380 86390 1
536779 99536779 1001 86380 86390 1
536659 99536659 1001 86380 86390 1
536699 99536699 1001 86380 86390 1
536574 99536574 1001 86380 86390 1
536592 99536592 1001 86380 86390 1
537358 99537358 1001 86380 86390 1
537875 99537875 1001 86380 86390 1
537852 99537852 1001 86380 86390 1
537827 99537827 1001 86380 86390 1
537655 99537655 1001 86380 86390 1
537703 99537703 1001 86380 86390 1
537575 99537575 1001 86380 86390 1
537412 99537412 1001 86380 86390 1
537480 99537480 1001 86380 86390 1
537443 99537443 1001 86380 86390 1
538061 99538061 1001 86380 86390 1
538076 99538076 1001 86380 86390 1
537785 99537785 1001 86380 86390 1
538073 99538073 1001 86380 86390 1
538648 99538648 1001 86380 86390 1
538421 99538421 1001 86380 86390 1
538607 99538607 1001 86380 86390 1
538365 99538365 1001 86380 86390 1
538924 99538924 1001 86380 86390 1
538990 99538990 1001 86380 86390 1
539501 99539501 1001 86380 86390 1
539527 99539527 1001 86380 86390 1
539619 99539619 1001 86380 86390 1
539423 99539423 1001 86380 86390 1
539432 99539432 1001 86380 86390 1
539318 99539318 1001 86380 86390 1
539089 99539089 1001 86380 86390 1
539846 99539846 1001 86380 86390 1
539732 99539732 1001 86380 86390 1
540354 99540354 1001 86380 86390 1
540329 99540329 1001 86380 86390 1
540460 99540460 1001 86380 86390 1
540158 99540158 1001 86380 86390 1
540261 99540261 1001 86380 86390 1
540060 99540060 1001 86380 86390 1
540027 99540027 1001 86380 86390 1
540509 99540509 1001 86380 86390 1
540497 99540497 1001 86380 86390 1
540627 99540627 1001 86380 86390 1
540525 99540525 1001 86380 86390 1
541216 99541216 1001 86380 86390 1
541256 99541256 1001 86380 86390 1
541144 99541144 1001 86380 86390 1
541223 99541223 1001 86380 86390 1
541249 99541249 1001 86380 86390 1
541251 99541251 1001 86380 86390 1
541228 99541228 1001 86380 86390 1
540971 99540971 1001 86380 86390 1
540894 99540894 1001 86380 86390 1
541012 99541012 1001 86380 86390 1
540900 99540900 1001 86380 86390 1
541086 99541086 1001 86380 86390 1
540905 99540905 1001 86380 86390 1
540769 99540769 1001 86380 86390 1
540840 99540840 1001 86380 86390 1
541497 99541497 1001 86380 86390 1
541330 99541330 1001 86380 86390 1
541489 99541489 1001 86380 86390 1
542008 99542008 1001 86380 86390 1
541933 99541933 1001 86380 86390 1
541946 99541946 1001 86380 86390 1
542111 99542111 1001 86380 86390 1
542114 99542114 1001 86380 86390 1
542002 99542002 1001 86380 86390 1
541673 99541673 1001 86380 86390 1
541534 99541534 1001 86380 86390 1
541677 99541677 1001 86380 86390 1
542259 99542259 1001 86380 86390 1
542223 99542223 1001 86380 86390 1
542126 99542126 1001 86380 86390 1
542909 99542909 1001 86380 86390 1
542768 99542768 1001 86380 86390 1
542788 99542788 1001 86380 86390 1
542612 99542612 1001 86380 86390 1
542564 99542564 1001 86380 86390 1
542697 99542697 1001 86380 86390 1
542443 99542443 1001 86380 86390 1
542469 99542469 1001 86380 86390 1
542483 99542483 1001 86380 86390 1
542398 99542398 1001 86380 86390 1
542347 99542347 1001 86380 86390 1
543125 99543125 1001 86380 86390 1
543011 99543011 1001 86380 86390 1
543001 99543001 1001 86380 86390 1
543118 99543118 1001 86380 86390 1
543414 99543414 1001 86380 86390 1
543518 99543518 1001 86380 86390 1
543288 99543288 1001 86380 86390 1
543227 99543227 1001 86380 86390 1
543814 99543814 1001 86380 86390 1
544409 99544409 1001 86380 86390 1
544553 99544553 1001 86380 86390 1
544506 99544506 1001 86380 86390 1
544200 99544200 1001 86380 86390 1
544336 99544336 1001 86380 86390 1
544272 99544272 1001 86380 86390 1
544161 99544161 1001 86380 86390 1
544141 99544141 1001 86380 86390 1
544646 99544646 1001 86380 86390 1
544721 99544721 1001 86380 86390 1
544670 99544670 1001 86380 86390 1
400301 99400301 1001 86380 86390 1
400236 99400236 1001 86380 86390 1
400325 99400325 1001 86380 86390 1
401020 99401020 1001 86380 86390 1
401090 99401090 1001 86380 86390 1
401254 99401254 1001 86380 86390 1
401287 99401287 1001 86380 86390 1
401316 99401316 1001 86380 86390 1
401382 99401382 1001 86380 86390 1
401626 99401626 1001 86380 86390 1
401589 99401589 1001 86380 86390 1
401812 99401812 1001 86380 86390 1
401940 99401940 1001 86380 86390 1
402055 99402055 1001 86380 86390 1
401971 99401971 1001 86380 86390 1
402167 99402167 1001 86380 86390 1
402170 99402170 1001 86380 86390 1
402220 99402220 1001 86380 86390 1
402222 99402222 1001 86380 86390 1
402230 99402230 1001 86380 86390 1
402328 99402328 1001 86380 86390 1
402476 99402476 1001 86380 86390 1
402501 99402501 1001 86380 86390 1
402491 99402491 1001 86380 86390 1
402545 99402545 1001 86380 86390 1
402590 99402590 1001 86380 86390 1
402591 99402591 1001 86380 86390 1
402746 99402746 1001 86380 86390 1
402751 99402751 1001 86380 86390 1
402830 99402830 1001 86380 86390 1
402949 99402949 1001 86380 86390 1
402987 99402987 1001 86380 86390 1
402961 99402961 1001 86380 86390 1
403044 99403044 1001 86380 86390 1
403107 99403107 1001 86380 86390 1
403128 99403128 1001 86380 86390 1
403098 99403098 1001 86380 86390 1
403373 99403373 1001 86380 86390 1
403514 99403514 1001 86380 86390 1
403518 99403518 1001 86380 86390 1
403762 99403762 1001 86380 86390 1
403822 99403822 1001 86380 86390 1
403750 99403750 1001 86380 86390 1
403801 99403801 1001 86380 86390 1
403911 99403911 1001 86380 86390 1
403848 99403848 1001 86380 86390 1
403964 99403964 1001 86380 86390 1
403993 99403993 1001 86380 86390 1
404239 99404239 1001 86380 86390 1
404340 99404340 1001 86380 86390 1
404565 99404565 1001 86380 86390 1
404678 99404678 1001 86380 86390 1
404681 99404681 1001 86380 86390 1
404720 99404720 1001 86380 86390 1
404879 99404879 1001 86380 86390 1
405361 99405361 1001 86380 86390 1
405477 99405477 1001 86380 86390 1
405420 99405420 1001 86380 86390 1
405592 99405592 1001 86380 86390 1
405593 99405593 1001 86380 86390 1
405654 99405654 1001 86380 86390 1
405968 99405968 1001 86380 86390 1
405973 99405973 1001 86380 86390 1
405950 99405950 1001 86380 86390 1
406038 99406038 1001 86380 86390 1
406346 99406346 1001 86380 86390 1
406508 99406508 1001 86380 86390 1
406712 99406712 1001 86380 86390 1
406994 99406994 1001 86380 86390 1
407014 99407014 1001 86380 86390 1
407319 99407319 1001 86380 86390 1
407345 99407345 1001 86380 86390 1
407428 99407428 1001 86380 86390 1
407629 99407629 1001 86380 86390 1
407733 99407733 1001 86380 86390 1
407738 99407738 1001 86380 86390 1
407989 99407989 1001 86380 86390 1
408004 99408004 1001 86380 86390 1
408096 99408096 1001 86380 86390 1
408183 99408183 1001 86380 86390 1
408297 99408297 1001 86380 86390 1
408322 99408322 1001 86380 86390 1
408592 99408592 1001 86380 86390 1
408729 99408729 1001 86380 86390 1
408750 99408750 1001 86380 86390 1
408651 99408651 1001 86380 86390 1
408806 99408806 1001 86380 86390 1
408945 99408945 1001 86380 86390 1
409037 99409037 1001 86380 86390 1
409210 99409210 1001 86380 86390 1
409271 99409271 1001 86380 86390 1
409349 99409349 1001 86380 86390 1
409316 99409316 1001 86380 86390 1
409346 99409346 1001 86380 86390 1
409452 99409452 1001 86380 86390 1
409579 99409579 1001 86380 86390 1
409659 99409659 1001 86380 86390 1
409725 99409725 1001 86380 86390 1
409691 99409691 1001 86380 86390 1
409958 99409958 1001 86380 86390 1
410031 99410031 1001 86380 86390 1
410073 99410073 1001 86380 86390 1
410121 99410121 1001 86380 86390 1
409990 99409990 1001 86380 86390 1
410493 99410493 1001 86380 86390 1
410558 99410558 1001 86380 86390 1
410797 99410797 1001 86380 86390 1
410867 99410867 1001 86380 86390 1
410945 99410945 1001 86380 86390 1
411026 99411026 1001 86380 86390 1
411121 99411121 1001 86380 86390 1
411160 99411160 1001 86380 86390 1
411318 99411318 1001 86380 86390 1
411412 99411412 1001 86380 86390 1
411591 99411591 1001 86380 86390 1
411829 99411829 1001 86380 86390 1
412266 99412266 1001 86380 86390 1
412374 99412374 1001 86380 86390 1
412472 99412472 1001 86380 86390 1
413497 99413497 1001 86380 86390 1
413627 99413627 1001 86380 86390 1
413636 99413636 1001 86380 86390 1
413652 99413652 1001 86380 86390 1
413322 99413322 1001 86380 86390 1
413082 99413082 1001 86380 86390 1
412557 99412557 1001 86380 86390 1
412875 99412875 1001 86380 86390 1
412857 99412857 1001 86380 86390 1
412745 99412745 1001 86380 86390 1
414098 99414098 1001 86380 86390 1
414100 99414100 1001 86380 86390 1
414105 99414105 1001 86380 86390 1
414107 99414107 1001 86380 86390 1
415042 99415042 1001 86380 86390 1
415237 99415237 1001 86380 86390 1
414617 99414617 1001 86380 86390 1
414741 99414741 1001 86380 86390 1
414543 99414543 1001 86380 86390 1
414572 99414572 1001 86380 86390 1
414600 99414600 1001 86380 86390 1
414909 99414909 1001 86380 86390 1
414832 99414832 1001 86380 86390 1
414608 99414608 1001 86380 86390 1
414634 99414634 1001 86380 86390 1
414177 99414177 1001 86380 86390 1
414273 99414273 1001 86380 86390 1
414251 99414251 1001 86380 86390 1
414167 99414167 1001 86380 86390 1
414271 99414271 1001 86380 86390 1
414290 99414290 1001 86380 86390 1
415338 99415338 1001 86380 86390 1
415431 99415431 1001 86380 86390 1
415611 99415611 1001 86380 86390 1
415381 99415381 1001 86380 86390 1
416729 99416729 1001 86380 86390 1
416758 99416758 1001 86380 86390 1
416668 99416668 1001 86380 86390 1
416856 99416856 1001 86380 86390 1
416397 99416397 1001 86380 86390 1
416289 99416289 1001 86380 86390 1
416164 99416164 1001 86380 86390 1
416278 99416278 1001 86380 86390 1
415832 99415832 1001 86380 86390 1
415989 99415989 1001 86380 86390 1
415848 99415848 1001 86380 86390 1
417380 99417380 1001 86380 86390 1
417387 99417387 1001 86380 86390 1
417083 99417083 1001 86380 86390 1
417084 99417084 1001 86380 86390 1
417367 99417367 1001 86380 86390 1
417013 99417013 1001 86380 86390 1
417450 99417450 1001 86380 86390 1
417414 99417414 1001 86380 86390 1
418601 99418601 1001 86380 86390 1
418766 99418766 1001 86380 86390 1
418662 99418662 1001 86380 86390 1
418594 99418594 1001 86380 86390 1
418334 99418334 1001 86380 86390 1
418052 99418052 1001 86380 86390 1
417796 99417796 1001 86380 86390 1
417667 99417667 1001 86380 86390 1
417781 99417781 1001 86380 86390 1
417884 99417884 1001 86380 86390 1
417733 99417733 1001 86380 86390 1
417704 99417704 1001 86380 86390 1
417630 99417630 1001 86380 86390 1
419000 99419000 1001 86380 86390 1
419080 99419080 1001 86380 86390 1
420387 99420387 1001 86380 86390 1
420302 99420302 1001 86380 86390 1
420432 99420432 1001 86380 86390 1
420235 99420235 1001 86380 86390 1
419754 99419754 1001 86380 86390 1
419794 99419794 1001 86380 86390 1
419316 99419316 1001 86380 86390 1
419402 99419402 1001 86380 86390 1
419406 99419406 1001 86380 86390 1
420806 99420806 1001 86380 86390 1
420625 99420625 1001 86380 86390 1
420569 99420569 1001 86380 86390 1
420632 99420632 1001 86380 86390 1
420690 99420690 1001 86380 86390 1
420707 99420707 1001 86380 86390 1
422033 99422033 1001 86380 86390 1
422068 99422068 1001 86380 86390 1
421587 99421587 1001 86380 86390 1
421395 99421395 1001 86380 86390 1
421353 99421353 1001 86380 86390 1
421408 99421408 1001 86380 86390 1
421651 99421651 1001 86380 86390 1
421467 99421467 1001 86380 86390 1
421021 99421021 1001 86380 86390 1
421007 99421007 1001 86380 86390 1
422194 99422194 1001 86380 86390 1
422388 99422388 1001 86380 86390 1
422473 99422473 1001 86380 86390 1
423374 99423374 1001 86380 86390 1
423752 99423752 1001 86380 86390 1
423337 99423337 1001 86380 86390 1
423747 99423747 1001 86380 86390 1
423191 99423191 1001 86380 86390 1
423134 99423134 1001 86380 86390 1
423302 99423302 1001 86380 86390 1
422898 99422898 1001 86380 86390 1
422648 99422648 1001 86380 86390 1
422851 99422851 1001 86380 86390 1
423964 99423964 1001 86380 86390 1
423885 99423885 1001 86380 86390 1
425050 99425050 1001 86380 86390 1
425286 99425286 1001 86380 86390 1
424940 99424940 1001 86380 86390 1
424690 99424690 1001 86380 86390 1
424772 99424772 1001 86380 86390 1
424438 99424438 1001 86380 86390 1
424189 99424189 1001 86380 86390 1
424375 99424375 1001 86380 86390 1
424555 99424555 1001 86380 86390 1
424387 99424387 1001 86380 86390 1
425589 99425589 1001 86380 86390 1
425785 99425785 1001 86380 86390 1
425647 99425647 1001 86380 86390 1
425649 99425649 1001 86380 86390 1
425818 99425818 1001 86380 86390 1
426812 99426812 1001 86380 86390 1
426902 99426902 1001 86380 86390 1
426735 99426735 1001 86380 86390 1
426934 99426934 1001 86380 86390 1
426781 99426781 1001 86380 86390 1
427025 99427025 1001 86380 86390 1
426572 99426572 1001 86380 86390 1
426092 99426092 1001 86380 86390 1
426117 99426117 1001 86380 86390 1
426157 99426157 1001 86380 86390 1
425998 99425998 1001 86380 86390 1
426058 99426058 1001 86380 86390 1
425854 99425854 1001 86380 86390 1
427483 99427483 1001 86380 86390 1
427168 99427168 1001 86380 86390 1
427487 99427487 1001 86380 86390 1
427295 99427295 1001 86380 86390 1
427252 99427252 1001 86380 86390 1
427195 99427195 1001 86380 86390 1
428468 99428468 1001 86380 86390 1
428391 99428391 1001 86380 86390 1
428609 99428609 1001 86380 86390 1
428410 99428410 1001 86380 86390 1
428646 99428646 1001 86380 86390 1
428708 99428708 1001 86380 86390 1
428580 99428580 1001 86380 86390 1
428278 99428278 1001 86380 86390 1
427732 99427732 1001 86380 86390 1
427883 99427883 1001 86380 86390 1
427665 99427665 1001 86380 86390 1
427741 99427741 1001 86380 86390 1
427547 99427547 1001 86380 86390 1
427570 99427570 1001 86380 86390 1
427673 99427673 1001 86380 86390 1
427574 99427574 1001 86380 86390 1
428844 99428844 1001 86380 86390 1
429100 99429100 1001 86380 86390 1
428972 99428972 1001 86380 86390 1
428795 99428795 1001 86380 86390 1
428974 99428974 1001 86380 86390 1
429595 99429595 1001 86380 86390 1
429704 99429704 1001 86380 86390 1
429923 99429923 1001 86380 86390 1
429953 99429953 1001 86380 86390 1
429655 99429655 1001 86380 86390 1
429775 99429775 1001 86380 86390 1
429398 99429398 1001 86380 86390 1
429453 99429453 1001 86380 86390 1
429490 99429490 1001 86380 86390 1
430818 99430818 1001 86380 86390 1
430545 99430545 1001 86380 86390 1
430453 99430453 1001 86380 86390 1
431718 99431718 1001 86380 86390 1
431735 99431735 1001 86380 86390 1
431789 99431789 1001 86380 86390 1
431389 99431389 1001 86380 86390 1
431397 99431397 1001 86380 86390 1
430830 99430830 1001 86380 86390 1
431078 99431078 1001 86380 86390 1
431258 99431258 1001 86380 86390 1
432178 99432178 1001 86380 86390 1
432101 99432101 1001 86380 86390 1
432418 99432418 1001 86380 86390 1
433501 99433501 1001 86380 86390 1
433358 99433358 1001 86380 86390 1
433167 99433167 1001 86380 86390 1
433223 99433223 1001 86380 86390 1
433046 99433046 1001 86380 86390 1
433069 99433069 1001 86380 86390 1
432533 99432533 1001 86380 86390 1
432535 99432535 1001 86380 86390 1
432783 99432783 1001 86380 86390 1
432541 99432541 1001 86380 86390 1
432603 99432603 1001 86380 86390 1
432739 99432739 1001 86380 86390 1
432662 99432662 1001 86380 86390 1
432744 99432744 1001 86380 86390 1
433793 99433793 1001 86380 86390 1
434014 99434014 1001 86380 86390 1
433826 99433826 1001 86380 86390 1
435304 99435304 1001 86380 86390 1
434969 99434969 1001 86380 86390 1
434717 99434717 1001 86380 86390 1
434679 99434679 1001 86380 86390 1
434516 99434516 1001 86380 86390 1
434455 99434455 1001 86380 86390 1
434415 99434415 1001 86380 86390 1
435779 99435779 1001 86380 86390 1
436967 99436967 1001 86380 86390 1
436343 99436343 1001 86380 86390 1
436555 99436555 1001 86380 86390 1
436613 99436613 1001 86380 86390 1
436745 99436745 1001 86380 86390 1
436678 99436678 1001 86380 86390 1
436617 99436617 1001 86380 86390 1
436587 99436587 1001 86380 86390 1
437188 99437188 1001 86380 86390 1
437191 99437191 1001 86380 86390 1
437349 99437349 1001 86380 86390 1
300038 99300038 1001 86380 86390 1
300693 99300693 1001 86380 86390 1
300565 99300565 1001 86380 86390 1
300594 99300594 1001 86380 86390 1
300646 99300646 1001 86380 86390 1
300597 99300597 1001 86380 86390 1
300503 99300503 1001 86380 86390 1
300391 99300391 1001 86380 86390 1
300307 99300307 1001 86380 86390 1
300222 99300222 1001 86380 86390 1
300223 99300223 1001 86380 86390 1
300752 99300752 1001 86380 86390 1
300108 99300108 1001 86380 86390 1
300797 99300797 1001 86380 86390 1
300865 99300865 1001 86380 86390 1
301534 99301534 1001 86380 86390 1
301357 99301357 1001 86380 86390 1
301015 99301015 1001 86380 86390 1
301112 99301112 1001 86380 86390 1
301009 99301009 1001 86380 86390 1
301609 99301609 1001 86380 86390 1
301612 99301612 1001 86380 86390 1
302285 99302285 1001 86380 86390 1
302029 99302029 1001 86380 86390 1
301990 99301990 1001 86380 86390 1
302172 99302172 1001 86380 86390 1
301774 99301774 1001 86380 86390 1
301816 99301816 1001 86380 86390 1
301855 99301855 1001 86380 86390 1
301947 99301947 1001 86380 86390 1
302469 99302469 1001 86380 86390 1
302477 99302477 1001 86380 86390 1
303008 99303008 1001 86380 86390 1
303061 99303061 1001 86380 86390 1
302861 99302861 1001 86380 86390 1
302890 99302890 1001 86380 86390 1
302612 99302612 1001 86380 86390 1
302729 99302729 1001 86380 86390 1
302742 99302742 1001 86380 86390 1
302755 99302755 1001 86380 86390 1
302683 99302683 1001 86380 86390 1
302698 99302698 1001 86380 86390 1
302711 99302711 1001 86380 86390 1
302752 99302752 1001 86380 86390 1
303250 99303250 1001 86380 86390 1
303355 99303355 1001 86380 86390 1
303320 99303320 1001 86380 86390 1
303831 99303831 1001 86380 86390 1
303935 99303935 1001 86380 86390 1
303991 99303991 1001 86380 86390 1
303863 99303863 1001 86380 86390 1
303891 99303891 1001 86380 86390 1
303664 99303664 1001 86380 86390 1
303655 99303655 1001 86380 86390 1
303516 99303516 1001 86380 86390 1
303569 99303569 1001 86380 86390 1
303494 99303494 1001 86380 86390 1
303605 99303605 1001 86380 86390 1
303580 99303580 1001 86380 86390 1
303413 99303413 1001 86380 86390 1
304201 99304201 1001 86380 86390 1
304086 99304086 1001 86380 86390 1
304232 99304232 1001 86380 86390 1
304159 99304159 1001 86380 86390 1
304678 99304678 1001 86380 86390 1
304537 99304537 1001 86380 86390 1
304460 99304460 1001 86380 86390 1
304566 99304566 1001 86380 86390 1
304529 99304529 1001 86380 86390 1
304568 99304568 1001 86380 86390 1
304504 99304504 1001 86380 86390 1
304570 99304570 1001 86380 86390 1
304317 99304317 1001 86380 86390 1
304446 99304446 1001 86380 86390 1
304384 99304384 1001 86380 86390 1
304410 99304410 1001 86380 86390 1
304386 99304386 1001 86380 86390 1
304426 99304426 1001 86380 86390 1
304310 99304310 1001 86380 86390 1
304427 99304427 1001 86380 86390 1
304258 99304258 1001 86380 86390 1
304353 99304353 1001 86380 86390 1
305042 99305042 1001 86380 86390 1
305031 99305031 1001 86380 86390 1
305637 99305637 1001 86380 86390 1
305643 99305643 1001 86380 86390 1
305592 99305592 1001 86380 86390 1
305605 99305605 1001 86380 86390 1
305292 99305292 1001 86380 86390 1
305388 99305388 1001 86380 86390 1
305094 99305094 1001 86380 86390 1
305264 99305264 1001 86380 86390 1
305190 99305190 1001 86380 86390 1
305257 99305257 1001 86380 86390 1
500179 99500179 1001 86380 86390 1
500116 99500116 1001 86380 86390 1
500066 99500066 1001 86380 86390 1
305687 99305687 1001 86380 86390 1
500133 99500133 1001 86380 86390 1
500095 99500095 1001 86380 86390 1
500124 99500124 1001 86380 86390 1
500766 99500766 1001 86380 86390 1
500650 99500650 1001 86380 86390 1
500756 99500756 1001 86380 86390 1
500467 99500467 1001 86380 86390 1
500536 99500536 1001 86380 86390 1
500607 99500607 1001 86380 86390 1
500338 99500338 1001 86380 86390 1
500301 99500301 1001 86380 86390 1
500940 99500940 1001 86380 86390 1
500993 99500993 1001 86380 86390 1
501499 99501499 1001 86380 86390 1
501607 99501607 1001 86380 86390 1
501580 99501580 1001 86380 86390 1
501520 99501520 1001 86380 86390 1
501600 99501600 1001 86380 86390 1
501435 99501435 1001 86380 86390 1
501247 99501247 1001 86380 86390 1
501287 99501287 1001 86380 86390 1
501174 99501174 1001 86380 86390 1
501084 99501084 1001 86380 86390 1
501175 99501175 1001 86380 86390 1
501103 99501103 1001 86380 86390 1
501716 99501716 1001 86380 86390 1
501827 99501827 1001 86380 86390 1
502364 99502364 1001 86380 86390 1
502377 99502377 1001 86380 86390 1
502405 99502405 1001 86380 86390 1
502118 99502118 1001 86380 86390 1
502251 99502251 1001 86380 86390 1
502202 99502202 1001 86380 86390 1
502112 99502112 1001 86380 86390 1
502216 99502216 1001 86380 86390 1
501953 99501953 1001 86380 86390 1
501972 99501972 1001 86380 86390 1
501998 99501998 1001 86380 86390 1
502532 99502532 1001 86380 86390 1
502587 99502587 1001 86380 86390 1
503100 99503100 1001 86380 86390 1
503210 99503210 1001 86380 86390 1
503146 99503146 1001 86380 86390 1
503147 99503147 1001 86380 86390 1
503212 99503212 1001 86380 86390 1
502985 99502985 1001 86380 86390 1
502925 99502925 1001 86380 86390 1
502955 99502955 1001 86380 86390 1
502712 99502712 1001 86380 86390 1
502706 99502706 1001 86380 86390 1
502695 99502695 1001 86380 86390 1
503459 99503459 1001 86380 86390 1
503322 99503322 1001 86380 86390 1
504006 99504006 1001 86380 86390 1
504077 99504077 1001 86380 86390 1
503745 99503745 1001 86380 86390 1
503758 99503758 1001 86380 86390 1
503580 99503580 1001 86380 86390 1
503624 99503624 1001 86380 86390 1
504232 99504232 1001 86380 86390 1
504156 99504156 1001 86380 86390 1
504234 99504234 1001 86380 86390 1
504857 99504857 1001 86380 86390 1
504897 99504897 1001 86380 86390 1
504834 99504834 1001 86380 86390 1
504824 99504824 1001 86380 86390 1
504558 99504558 1001 86380 86390 1
504614 99504614 1001 86380 86390 1
504620 99504620 1001 86380 86390 1
504445 99504445 1001 86380 86390 1
504973 99504973 1001 86380 86390 1
505052 99505052 1001 86380 86390 1
505057 99505057 1001 86380 86390 1
505580 99505580 1001 86380 86390 1
505570 99505570 1001 86380 86390 1
505764 99505764 1001 86380 86390 1
505765 99505765 1001 86380 86390 1
505553 99505553 1001 86380 86390 1
505438 99505438 1001 86380 86390 1
505530 99505530 1001 86380 86390 1
505468 99505468 1001 86380 86390 1
505312 99505312 1001 86380 86390 1
505845 99505845 1001 86380 86390 1
505781 99505781 1001 86380 86390 1
505795 99505795 1001 86380 86390 1
505887 99505887 1001 86380 86390 1
505844 99505844 1001 86380 86390 1
506532 99506532 1001 86380 86390 1
506523 99506523 1001 86380 86390 1
506420 99506420 1001 86380 86390 1
506527 99506527 1001 86380 86390 1
506594 99506594 1001 86380 86390 1
506333 99506333 1001 86380 86390 1
506157 99506157 1001 86380 86390 1
506037 99506037 1001 86380 86390 1
506660 99506660 1001 86380 86390 1
506712 99506712 1001 86380 86390 1
506678 99506678 1001 86380 86390 1
506683 99506683 1001 86380 86390 1
507283 99507283 1001 86380 86390 1
507395 99507395 1001 86380 86390 1
507358 99507358 1001 86380 86390 1
507048 99507048 1001 86380 86390 1
507165 99507165 1001 86380 86390 1
507103 99507103 1001 86380 86390 1
507066 99507066 1001 86380 86390 1
507201 99507201 1001 86380 86390 1
506974 99506974 1001 86380 86390 1
507515 99507515 1001 86380 86390 1
507607 99507607 1001 86380 86390 1
507431 99507431 1001 86380 86390 1
508148 99508148 1001 86380 86390 1
508209 99508209 1001 86380 86390 1
508000 99508000 1001 86380 86390 1
507860 99507860 1001 86380 86390 1
507680 99507680 1001 86380 86390 1
507709 99507709 1001 86380 86390 1
507710 99507710 1001 86380 86390 1
508440 99508440 1001 86380 86390 1
508320 99508320 1001 86380 86390 1
508912 99508912 1001 86380 86390 1
509005 99509005 1001 86380 86390 1
508877 99508877 1001 86380 86390 1
508727 99508727 1001 86380 86390 1
508680 99508680 1001 86380 86390 1
508865 99508865 1001 86380 86390 1
508506 99508506 1001 86380 86390 1
509110 99509110 1001 86380 86390 1
509143 99509143 1001 86380 86390 1
509091 99509091 1001 86380 86390 1
509080 99509080 1001 86380 86390 1
509850 99509850 1001 86380 86390 1
509864 99509864 1001 86380 86390 1
509708 99509708 1001 86380 86390 1
509874 99509874 1001 86380 86390 1
509817 99509817 1001 86380 86390 1
509728 99509728 1001 86380 86390 1
509665 99509665 1001 86380 86390 1
509667 99509667 1001 86380 86390 1
509409 99509409 1001 86380 86390 1
509309 99509309 1001 86380 86390 1
509404 99509404 1001 86380 86390 1
509430 99509430 1001 86380 86390 1
509418 99509418 1001 86380 86390 1
509917 99509917 1001 86380 86390 1
510061 99510061 1001 86380 86390 1
509971 99509971 1001 86380 86390 1
510010 99510010 1001 86380 86390 1
510026 99510026 1001 86380 86390 1
510702 99510702 1001 86380 86390 1
510629 99510629 1001 86380 86390 1
510552 99510552 1001 86380 86390 1
510608 99510608 1001 86380 86390 1
510379 99510379 1001 86380 86390 1
510455 99510455 1001 86380 86390 1
510134 99510134 1001 86380 86390 1
510201 99510201 1001 86380 86390 1
510215 99510215 1001 86380 86390 1
510178 99510178 1001 86380 86390 1
510219 99510219 1001 86380 86390 1
510245 99510245 1001 86380 86390 1
510168 99510168 1001 86380 86390 1
510260 99510260 1001 86380 86390 1
510299 99510299 1001 86380 86390 1
510730 99510730 1001 86380 86390 1
510813 99510813 1001 86380 86390 1
510978 99510978 1001 86380 86390 1
511047 99511047 1001 86380 86390 1
511074 99511074 1001 86380 86390 1
511578 99511578 1001 86380 86390 1
511734 99511734 1001 86380 86390 1
511748 99511748 1001 86380 86390 1
511596 99511596 1001 86380 86390 1
511665 99511665 1001 86380 86390 1
512241 99512241 1001 86380 86390 1
512178 99512178 1001 86380 86390 1
512356 99512356 1001 86380 86390 1
512370 99512370 1001 86380 86390 1
512373 99512373 1001 86380 86390 1
512045 99512045 1001 86380 86390 1
511994 99511994 1001 86380 86390 1
512168 99512168 1001 86380 86390 1
512105 99512105 1001 86380 86390 1
512043 99512043 1001 86380 86390 1
511888 99511888 1001 86380 86390 1
511787 99511787 1001 86380 86390 1
511761 99511761 1001 86380 86390 1
511856 99511856 1001 86380 86390 1
512560 99512560 1001 86380 86390 1
512391 99512391 1001 86380 86390 1
512438 99512438 1001 86380 86390 1
512569 99512569 1001 86380 86390 1
513054 99513054 1001 86380 86390 1
513017 99513017 1001 86380 86390 1
513071 99513071 1001 86380 86390 1
513010 99513010 1001 86380 86390 1
512857 99512857 1001 86380 86390 1
512992 99512992 1001 86380 86390 1
512993 99512993 1001 86380 86390 1
512877 99512877 1001 86380 86390 1
512881 99512881 1001 86380 86390 1
512843 99512843 1001 86380 86390 1
512637 99512637 1001 86380 86390 1
512723 99512723 1001 86380 86390 1
513218 99513218 1001 86380 86390 1
513251 99513251 1001 86380 86390 1
513406 99513406 1001 86380 86390 1
513859 99513859 1001 86380 86390 1
513911 99513911 1001 86380 86390 1
513963 99513963 1001 86380 86390 1
513849 99513849 1001 86380 86390 1
513753 99513753 1001 86380 86390 1
513720 99513720 1001 86380 86390 1
513734 99513734 1001 86380 86390 1
513825 99513825 1001 86380 86390 1
513528 99513528 1001 86380 86390 1
513554 99513554 1001 86380 86390 1
513582 99513582 1001 86380 86390 1
514147 99514147 1001 86380 86390 1
514187 99514187 1001 86380 86390 1
514213 99514213 1001 86380 86390 1
514103 99514103 1001 86380 86390 1
514724 99514724 1001 86380 86390 1
514642 99514642 1001 86380 86390 1
514583 99514583 1001 86380 86390 1
514456 99514456 1001 86380 86390 1
514276 99514276 1001 86380 86390 1
514264 99514264 1001 86380 86390 1
514422 99514422 1001 86380 86390 1
514269 99514269 1001 86380 86390 1
514377 99514377 1001 86380 86390 1
515002 99515002 1001 86380 86390 1
515016 99515016 1001 86380 86390 1
515021 99515021 1001 86380 86390 1
514970 99514970 1001 86380 86390 1
515646 99515646 1001 86380 86390 1
515609 99515609 1001 86380 86390 1
515482 99515482 1001 86380 86390 1
515520 99515520 1001 86380 86390 1
515559 99515559 1001 86380 86390 1
515585 99515585 1001 86380 86390 1
515525 99515525 1001 86380 86390 1
515579 99515579 1001 86380 86390 1
515374 99515374 1001 86380 86390 1
515273 99515273 1001 86380 86390 1
515274 99515274 1001 86380 86390 1
515404 99515404 1001 86380 86390 1
515368 99515368 1001 86380 86390 1
515463 99515463 1001 86380 86390 1
515155 99515155 1001 86380 86390 1
515065 99515065 1001 86380 86390 1
515094 99515094 1001 86380 86390 1
515176 99515176 1001 86380 86390 1
515823 99515823 1001 86380 86390 1
515824 99515824 1001 86380 86390 1
515874 99515874 1001 86380 86390 1
516329 99516329 1001 86380 86390 1
516327 99516327 1001 86380 86390 1
516443 99516443 1001 86380 86390 1
516418 99516418 1001 86380 86390 1
516162 99516162 1001 86380 86390 1
516177 99516177 1001 86380 86390 1
516275 99516275 1001 86380 86390 1
515941 99515941 1001 86380 86390 1
515957 99515957 1001 86380 86390 1
516091 99516091 1001 86380 86390 1
516701 99516701 1001 86380 86390 1
516574 99516574 1001 86380 86390 1
517246 99517246 1001 86380 86390 1
517169 99517169 1001 86380 86390 1
517222 99517222 1001 86380 86390 1
517288 99517288 1001 86380 86390 1
517146 99517146 1001 86380 86390 1
517163 99517163 1001 86380 86390 1
517280 99517280 1001 86380 86390 1
517331 99517331 1001 86380 86390 1
516992 99516992 1001 86380 86390 1
517112 99517112 1001 86380 86390 1
516984 99516984 1001 86380 86390 1
516972 99516972 1001 86380 86390 1
517000 99517000 1001 86380 86390 1
516805 99516805 1001 86380 86390 1
516858 99516858 1001 86380 86390 1
516898 99516898 1001 86380 86390 1
516729 99516729 1001 86380 86390 1
516732 99516732 1001 86380 86390 1
516733 99516733 1001 86380 86390 1
516792 99516792 1001 86380 86390 1
517422 99517422 1001 86380 86390 1
517358 99517358 1001 86380 86390 1
518101 99518101 1001 86380 86390 1
518063 99518063 1001 86380 86390 1
518118 99518118 1001 86380 86390 1
518028 99518028 1001 86380 86390 1
517871 99517871 1001 86380 86390 1
517772 99517772 1001 86380 86390 1
517749 99517749 1001 86380 86390 1
517686 99517686 1001 86380 86390 1
518354 99518354 1001 86380 86390 1
518316 99518316 1001 86380 86390 1
518872 99518872 1001 86380 86390 1
518956 99518956 1001 86380 86390 1
518868 99518868 1001 86380 86390 1
518807 99518807 1001 86380 86390 1
518703 99518703 1001 86380 86390 1
518466 99518466 1001 86380 86390 1
518570 99518570 1001 86380 86390 1
518508 99518508 1001 86380 86390 1
519040 99519040 1001 86380 86390 1
519799 99519799 1001 86380 86390 1
519746 99519746 1001 86380 86390 1
519695 99519695 1001 86380 86390 1
519601 99519601 1001 86380 86390 1
519437 99519437 1001 86380 86390 1
519606 99519606 1001 86380 86390 1
519425 99519425 1001 86380 86390 1
519233 99519233 1001 86380 86390 1
519902 99519902 1001 86380 86390 1
519861 99519861 1001 86380 86390 1
520602 99520602 1001 86380 86390 1
520513 99520513 1001 86380 86390 1
520618 99520618 1001 86380 86390 1
520569 99520569 1001 86380 86390 1
520326 99520326 1001 86380 86390 1
520392 99520392 1001 86380 86390 1
520276 99520276 1001 86380 86390 1
520084 99520084 1001 86380 86390 1
520149 99520149 1001 86380 86390 1
520201 99520201 1001 86380 86390 1
520099 99520099 1001 86380 86390 1
520041 99520041 1001 86380 86390 1
520690 99520690 1001 86380 86390 1
520820 99520820 1001 86380 86390 1
521463 99521463 1001 86380 86390 1
521319 99521319 1001 86380 86390 1
521462 99521462 1001 86380 86390 1
521110 99521110 1001 86380 86390 1
521201 99521201 1001 86380 86390 1
521137 99521137 1001 86380 86390 1
521153 99521153 1001 86380 86390 1
520899 99520899 1001 86380 86390 1
521041 99521041 1001 86380 86390 1
521013 99521013 1001 86380 86390 1
521054 99521054 1001 86380 86390 1
521507 99521507 1001 86380 86390 1
521612 99521612 1001 86380 86390 1
522152 99522152 1001 86380 86390 1
522154 99522154 1001 86380 86390 1
521911 99521911 1001 86380 86390 1
521978 99521978 1001 86380 86390 1
521969 99521969 1001 86380 86390 1
521749 99521749 1001 86380 86390 1
521685 99521685 1001 86380 86390 1
521766 99521766 1001 86380 86390 1
521732 99521732 1001 86380 86390 1
522305 99522305 1001 86380 86390 1
522321 99522321 1001 86380 86390 1
522946 99522946 1001 86380 86390 1
522962 99522962 1001 86380 86390 1
523066 99523066 1001 86380 86390 1
522803 99522803 1001 86380 86390 1
522590 99522590 1001 86380 86390 1
522686 99522686 1001 86380 86390 1
522506 99522506 1001 86380 86390 1
522546 99522546 1001 86380 86390 1
523155 99523155 1001 86380 86390 1
523196 99523196 1001 86380 86390 1
523288 99523288 1001 86380 86390 1
523153 99523153 1001 86380 86390 1
523934 99523934 1001 86380 86390 1
523776 99523776 1001 86380 86390 1
523639 99523639 1001 86380 86390 1
523578 99523578 1001 86380 86390 1
523634 99523634 1001 86380 86390 1
523492 99523492 1001 86380 86390 1
523460 99523460 1001 86380 86390 1
523331 99523331 1001 86380 86390 1
523423 99523423 1001 86380 86390 1
524040 99524040 1001 86380 86390 1
524641 99524641 1001 86380 86390 1
524671 99524671 1001 86380 86390 1
524461 99524461 1001 86380 86390 1
524539 99524539 1001 86380 86390 1
524359 99524359 1001 86380 86390 1
524403 99524403 1001 86380 86390 1
524266 99524266 1001 86380 86390 1
524191 99524191 1001 86380 86390 1
524348 99524348 1001 86380 86390 1
524157 99524157 1001 86380 86390 1
524925 99524925 1001 86380 86390 1
524774 99524774 1001 86380 86390 1
524905 99524905 1001 86380 86390 1
525523 99525523 1001 86380 86390 1
525566 99525566 1001 86380 86390 1
525410 99525410 1001 86380 86390 1
525438 99525438 1001 86380 86390 1
525415 99525415 1001 86380 86390 1
525480 99525480 1001 86380 86390 1
525264 99525264 1001 86380 86390 1
525253 99525253 1001 86380 86390 1
525334 99525334 1001 86380 86390 1
525360 99525360 1001 86380 86390 1
525386 99525386 1001 86380 86390 1
525170 99525170 1001 86380 86390 1
525106 99525106 1001 86380 86390 1
525145 99525145 1001 86380 86390 1
525112 99525112 1001 86380 86390 1
525608 99525608 1001 86380 86390 1
525662 99525662 1001 86380 86390 1
525771 99525771 1001 86380 86390 1
526352 99526352 1001 86380 86390 1
526408 99526408 1001 86380 86390 1
526241 99526241 1001 86380 86390 1
526418 99526418 1001 86380 86390 1
526281 99526281 1001 86380 86390 1
526092 99526092 1001 86380 86390 1
525893 99525893 1001 86380 86390 1
525883 99525883 1001 86380 86390 1
525988 99525988 1001 86380 86390 1
525892 99525892 1001 86380 86390 1
526494 99526494 1001 86380 86390 1
526598 99526598 1001 86380 86390 1
526482 99526482 1001 86380 86390 1
527222 99527222 1001 86380 86390 1
527205 99527205 1001 86380 86390 1
527132 99527132 1001 86380 86390 1
527145 99527145 1001 86380 86390 1
527018 99527018 1001 86380 86390 1
526936 99526936 1001 86380 86390 1
526760 99526760 1001 86380 86390 1
526802 99526802 1001 86380 86390 1
526691 99526691 1001 86380 86390 1
526837 99526837 1001 86380 86390 1
527438 99527438 1001 86380 86390 1
527888 99527888 1001 86380 86390 1
528054 99528054 1001 86380 86390 1
528059 99528059 1001 86380 86390 1
528020 99528020 1001 86380 86390 1
527813 99527813 1001 86380 86390 1
527853 99527853 1001 86380 86390 1
527737 99527737 1001 86380 86390 1
527637 99527637 1001 86380 86390 1
527527 99527527 1001 86380 86390 1
527594 99527594 1001 86380 86390 1
527608 99527608 1001 86380 86390 1
528168 99528168 1001 86380 86390 1
528199 99528199 1001 86380 86390 1
528266 99528266 1001 86380 86390 1
528716 99528716 1001 86380 86390 1
528834 99528834 1001 86380 86390 1
528502 99528502 1001 86380 86390 1
528594 99528594 1001 86380 86390 1
528506 99528506 1001 86380 86390 1
528411 99528411 1001 86380 86390 1
528342 99528342 1001 86380 86390 1
528485 99528485 1001 86380 86390 1
528447 99528447 1001 86380 86390 1
529002 99529002 1001 86380 86390 1
528973 99528973 1001 86380 86390 1
529679 99529679 1001 86380 86390 1
529602 99529602 1001 86380 86390 1
529717 99529717 1001 86380 86390 1
529496 99529496 1001 86380 86390 1
529433 99529433 1001 86380 86390 1
529146 99529146 1001 86380 86390 1
529124 99529124 1001 86380 86390 1
529177 99529177 1001 86380 86390 1
529229 99529229 1001 86380 86390 1
529140 99529140 1001 86380 86390 1
529114 99529114 1001 86380 86390 1
529154 99529154 1001 86380 86390 1
529841 99529841 1001 86380 86390 1
529854 99529854 1001 86380 86390 1
529897 99529897 1001 86380 86390 1
529820 99529820 1001 86380 86390 1
529756 99529756 1001 86380 86390 1
529730 99529730 1001 86380 86390 1
529889 99529889 1001 86380 86390 1
529800 99529800 1001 86380 86390 1
529853 99529853 1001 86380 86390 1
530451 99530451 1001 86380 86390 1
530516 99530516 1001 86380 86390 1
530361 99530361 1001 86380 86390 1
530377 99530377 1001 86380 86390 1
530378 99530378 1001 86380 86390 1
530551 99530551 1001 86380 86390 1
530233 99530233 1001 86380 86390 1
530221 99530221 1001 86380 86390 1
530319 99530319 1001 86380 86390 1
530036 99530036 1001 86380 86390 1
529975 99529975 1001 86380 86390 1
530080 99530080 1001 86380 86390 1
530034 99530034 1001 86380 86390 1
530558 99530558 1001 86380 86390 1
530705 99530705 1001 86380 86390 1
531325 99531325 1001 86380 86390 1
531302 99531302 1001 86380 86390 1
531024 99531024 1001 86380 86390 1
531064 99531064 1001 86380 86390 1
531028 99531028 1001 86380 86390 1
530947 99530947 1001 86380 86390 1
530948 99530948 1001 86380 86390 1
530783 99530783 1001 86380 86390 1
531391 99531391 1001 86380 86390 1
531445 99531445 1001 86380 86390 1
531522 99531522 1001 86380 86390 1
531564 99531564 1001 86380 86390 1
531384 99531384 1001 86380 86390 1
531476 99531476 1001 86380 86390 1
531542 99531542 1001 86380 86390 1
532078 99532078 1001 86380 86390 1
532206 99532206 1001 86380 86390 1
532081 99532081 1001 86380 86390 1
532122 99532122 1001 86380 86390 1
532032 99532032 1001 86380 86390 1
532085 99532085 1001 86380 86390 1
532074 99532074 1001 86380 86390 1
531976 99531976 1001 86380 86390 1
531899 99531899 1001 86380 86390 1
531901 99531901 1001 86380 86390 1
531916 99531916 1001 86380 86390 1
531968 99531968 1001 86380 86390 1
531879 99531879 1001 86380 86390 1
531816 99531816 1001 86380 86390 1
531804 99531804 1001 86380 86390 1
531630 99531630 1001 86380 86390 1
531647 99531647 1001 86380 86390 1
531649 99531649 1001 86380 86390 1
531791 99531791 1001 86380 86390 1
532359 99532359 1001 86380 86390 1
532311 99532311 1001 86380 86390 1
532405 99532405 1001 86380 86390 1
532253 99532253 1001 86380 86390 1
532974 99532974 1001 86380 86390 1
532915 99532915 1001 86380 86390 1
532704 99532704 1001 86380 86390 1
532655 99532655 1001 86380 86390 1
532746 99532746 1001 86380 86390 1
532722 99532722 1001 86380 86390 1
532596 99532596 1001 86380 86390 1
532510 99532510 1001 86380 86390 1
533123 99533123 1001 86380 86390 1
533684 99533684 1001 86380 86390 1
533689 99533689 1001 86380 86390 1
533531 99533531 1001 86380 86390 1
533328 99533328 1001 86380 86390 1
533321 99533321 1001 86380 86390 1
534012 99534012 1001 86380 86390 1
534029 99534029 1001 86380 86390 1
534057 99534057 1001 86380 86390 1
533875 99533875 1001 86380 86390 1
534610 99534610 1001 86380 86390 1
534572 99534572 1001 86380 86390 1
534667 99534667 1001 86380 86390 1
534669 99534669 1001 86380 86390 1
534457 99534457 1001 86380 86390 1
534232 99534232 1001 86380 86390 1
534251 99534251 1001 86380 86390 1
534072 99534072 1001 86380 86390 1
534138 99534138 1001 86380 86390 1
534781 99534781 1001 86380 86390 1
534871 99534871 1001 86380 86390 1
534875 99534875 1001 86380 86390 1
535308 99535308 1001 86380 86390 1
535309 99535309 1001 86380 86390 1
535494 99535494 1001 86380 86390 1
535496 99535496 1001 86380 86390 1
535162 99535162 1001 86380 86390 1
535202 99535202 1001 86380 86390 1
535033 99535033 1001 86380 86390 1
535038 99535038 1001 86380 86390 1
535053 99535053 1001 86380 86390 1
535067 99535067 1001 86380 86390 1
534940 99534940 1001 86380 86390 1
535625 99535625 1001 86380 86390 1
535614 99535614 1001 86380 86390 1
535680 99535680 1001 86380 86390 1
536157 99536157 1001 86380 86390 1
536299 99536299 1001 86380 86390 1
536184 99536184 1001 86380 86390 1
536159 99536159 1001 86380 86390 1
536291 99536291 1001 86380 86390 1
536279 99536279 1001 86380 86390 1
536059 99536059 1001 86380 86390 1
535933 99535933 1001 86380 86390 1
535803 99535803 1001 86380 86390 1
535727 99535727 1001 86380 86390 1
536494 99536494 1001 86380 86390 1
536495 99536495 1001 86380 86390 1
536432 99536432 1001 86380 86390 1
536381 99536381 1001 86380 86390 1
537101 99537101 1001 86380 86390 1
536960 99536960 1001 86380 86390 1
537039 99537039 1001 86380 86390 1
537015 99537015 1001 86380 86390 1
537071 99537071 1001 86380 86390 1
537159 99537159 1001 86380 86390 1
536594 99536594 1001 86380 86390 1
536741 99536741 1001 86380 86390 1
536615 99536615 1001 86380 86390 1
536603 99536603 1001 86380 86390 1
537265 99537265 1001 86380 86390 1
537343 99537343 1001 86380 86390 1
537183 99537183 1001 86380 86390 1
537971 99537971 1001 86380 86390 1
537867 99537867 1001 86380 86390 1
537615 99537615 1001 86380 86390 1
537605 99537605 1001 86380 86390 1
537777 99537777 1001 86380 86390 1
538156 99538156 1001 86380 86390 1
538813 99538813 1001 86380 86390 1
538785 99538785 1001 86380 86390 1
538711 99538711 1001 86380 86390 1
538249 99538249 1001 86380 86390 1
538226 99538226 1001 86380 86390 1
538240 99538240 1001 86380 86390 1
538346 99538346 1001 86380 86390 1
538871 99538871 1001 86380 86390 1
538975 99538975 1001 86380 86390 1
538888 99538888 1001 86380 86390 1
539500 99539500 1001 86380 86390 1
539454 99539454 1001 86380 86390 1
539506 99539506 1001 86380 86390 1
539558 99539558 1001 86380 86390 1
539576 99539576 1001 86380 86390 1
539322 99539322 1001 86380 86390 1
539263 99539263 1001 86380 86390 1
539239 99539239 1001 86380 86390 1
539117 99539117 1001 86380 86390 1
539684 99539684 1001 86380 86390 1
539726 99539726 1001 86380 86390 1
540351 99540351 1001 86380 86390 1
540332 99540332 1001 86380 86390 1
540451 99540451 1001 86380 86390 1
540455 99540455 1001 86380 86390 1
540172 99540172 1001 86380 86390 1
540199 99540199 1001 86380 86390 1
540190 99540190 1001 86380 86390 1
540063 99540063 1001 86380 86390 1
540104 99540104 1001 86380 86390 1
539944 99539944 1001 86380 86390 1
539893 99539893 1001 86380 86390 1
539973 99539973 1001 86380 86390 1
540595 99540595 1001 86380 86390 1
540571 99540571 1001 86380 86390 1
540579 99540579 1001 86380 86390 1
541090 99541090 1001 86380 86390 1
541224 99541224 1001 86380 86390 1
541112 99541112 1001 86380 86390 1
540945 99540945 1001 86380 86390 1
540991 99540991 1001 86380 86390 1
541043 99541043 1001 86380 86390 1
541085 99541085 1001 86380 86390 1
540957 99540957 1001 86380 86390 1
540867 99540867 1001 86380 86390 1
540675 99540675 1001 86380 86390 1
540780 99540780 1001 86380 86390 1
540858 99540858 1001 86380 86390 1
540682 99540682 1001 86380 86390 1
541428 99541428 1001 86380 86390 1
542056 99542056 1001 86380 86390 1
541972 99541972 1001 86380 86390 1
541722 99541722 1001 86380 86390 1
541763 99541763 1001 86380 86390 1
541802 99541802 1001 86380 86390 1
541628 99541628 1001 86380 86390 1
541681 99541681 1001 86380 86390 1
541643 99541643 1001 86380 86390 1
541697 99541697 1001 86380 86390 1
541556 99541556 1001 86380 86390 1
541544 99541544 1001 86380 86390 1
541622 99541622 1001 86380 86390 1
541588 99541588 1001 86380 86390 1
542318 99542318 1001 86380 86390 1
542254 99542254 1001 86380 86390 1
542203 99542203 1001 86380 86390 1
542255 99542255 1001 86380 86390 1
542812 99542812 1001 86380 86390 1
542931 99542931 1001 86380 86390 1
542802 99542802 1001 86380 86390 1
542573 99542573 1001 86380 86390 1
542693 99542693 1001 86380 86390 1
542591 99542591 1001 86380 86390 1
542725 99542725 1001 86380 86390 1
542437 99542437 1001 86380 86390 1
542399 99542399 1001 86380 86390 1
542440 99542440 1001 86380 86390 1
543046 99543046 1001 86380 86390 1
543036 99543036 1001 86380 86390 1
543115 99543115 1001 86380 86390 1
543097 99543097 1001 86380 86390 1
543607 99543607 1001 86380 86390 1
543583 99543583 1001 86380 86390 1
543627 99543627 1001 86380 86390 1
543413 99543413 1001 86380 86390 1
543526 99543526 1001 86380 86390 1
543267 99543267 1001 86380 86390 1
543152 99543152 1001 86380 86390 1
543193 99543193 1001 86380 86390 1
543194 99543194 1001 86380 86390 1
543237 99543237 1001 86380 86390 1
543238 99543238 1001 86380 86390 1
543794 99543794 1001 86380 86390 1
543834 99543834 1001 86380 86390 1
543902 99543902 1001 86380 86390 1
543882 99543882 1001 86380 86390 1
543792 99543792 1001 86380 86390 1
544421 99544421 1001 86380 86390 1
544426 99544426 1001 86380 86390 1
544543 99544543 1001 86380 86390 1
544382 99544382 1001 86380 86390 1
544230 99544230 1001 86380 86390 1
544204 99544204 1001 86380 86390 1
544311 99544311 1001 86380 86390 1
544027 99544027 1001 86380 86390 1
544737 99544737 1001 86380 86390 1
544649 99544649 1001 86380 86390 1
544664 99544664 1001 86380 86390 1
544666 99544666 1001 86380 86390 1
525676 1199 1002 62882 65353 1
537399 973 1001 50818 51117 1
400000 99400000 1001 86380 86390 1
400122 99400122 1001 86380 86390 1
543172 1015 1002 51263 52223 1
400160 99400160 1001 86380 86390 1
400330 99400330 1001 86380 86390 1
400508 99400508 1001 86380 86390 1
400750 99400750 1001 86380 86390 1
400963 99400963 1001 86380 86390 1
401310 99401310 1001 86380 86390 1
401323 99401323 1001 86380 86390 1
401584 99401584 1001 86380 86390 1
401821 99401821 1001 86380 86390 1
402139 99402139 1001 86380 86390 1
402237 99402237 1001 86380 86390 1
402250 99402250 1001 86380 86390 1
402454 99402454 1001 86380 86390 1
402464 99402464 1001 86380 86390 1
402709 99402709 1001 86380 86390 1
402699 99402699 1001 86380 86390 1
402825 99402825 1001 86380 86390 1
402880 99402880 1001 86380 86390 1
403016 99403016 1001 86380 86390 1
403259 99403259 1001 86380 86390 1
403372 99403372 1001 86380 86390 1
403355 99403355 1001 86380 86390 1
403445 99403445 1001 86380 86390 1
403562 99403562 1001 86380 86390 1
403602 99403602 1001 86380 86390 1
403658 99403658 1001 86380 86390 1
403746 99403746 1001 86380 86390 1
403825 99403825 1001 86380 86390 1
403970 99403970 1001 86380 86390 1
403992 99403992 1001 86380 86390 1
404274 99404274 1001 86380 86390 1
404153 99404153 1001 86380 86390 1
404318 99404318 1001 86380 86390 1
404353 99404353 1001 86380 86390 1
404391 99404391 1001 86380 86390 1
404433 99404433 1001 86380 86390 1
404490 99404490 1001 86380 86390 1
404506 99404506 1001 86380 86390 1
405095 99405095 1001 86380 86390 1
405162 99405162 1001 86380 86390 1
405465 99405465 1001 86380 86390 1
405454 99405454 1001 86380 86390 1
405788 99405788 1001 86380 86390 1
405928 99405928 1001 86380 86390 1
406011 99406011 1001 86380 86390 1
406597 99406597 1001 86380 86390 1
406672 99406672 1001 86380 86390 1
406670 99406670 1001 86380 86390 1
406904 99406904 1001 86380 86390 1
406969 99406969 1001 86380 86390 1
407177 99407177 1001 86380 86390 1
407171 99407171 1001 86380 86390 1
407437 99407437 1001 86380 86390 1
407409 99407409 1001 86380 86390 1
407588 99407588 1001 86380 86390 1
407651 99407651 1001 86380 86390 1
407746 99407746 1001 86380 86390 1
407744 99407744 1001 86380 86390 1
408018 99408018 1001 86380 86390 1
408141 99408141 1001 86380 86390 1
408283 99408283 1001 86380 86390 1
408265 99408265 1001 86380 86390 1
408310 99408310 1001 86380 86390 1
408571 99408571 1001 86380 86390 1
408708 99408708 1001 86380 86390 1
408863 99408863 1001 86380 86390 1
408796 99408796 1001 86380 86390 1
408974 99408974 1001 86380 86390 1
408948 99408948 1001 86380 86390 1
408998 99408998 1001 86380 86390 1
409051 99409051 1001 86380 86390 1
409460 99409460 1001 86380 86390 1
409560 99409560 1001 86380 86390 1
409547 99409547 1001 86380 86390 1
409684 99409684 1001 86380 86390 1
409646 99409646 1001 86380 86390 1
409729 99409729 1001 86380 86390 1
410084 99410084 1001 86380 86390 1
410236 99410236 1001 86380 86390 1
411056 99411056 1001 86380 86390 1
411059 99411059 1001 86380 86390 1
411171 99411171 1001 86380 86390 1
411206 99411206 1001 86380 86390 1
411220 99411220 1001 86380 86390 1
411153 99411153 1001 86380 86390 1
411222 99411222 1001 86380 86390 1
411252 99411252 1001 86380 86390 1
411447 99411447 1001 86380 86390 1
411717 99411717 1001 86380 86390 1
411718 99411718 1001 86380 86390 1
411816 99411816 1001 86380 86390 1
412041 99412041 1001 86380 86390 1
412293 99412293 1001 86380 86390 1
412396 99412396 1001 86380 86390 1
413621 99413621 1001 86380 86390 1
413645 99413645 1001 86380 86390 1
412981 99412981 1001 86380 86390 1
413043 99413043 1001 86380 86390 1
412848 99412848 1001 86380 86390 1
412699 99412699 1001 86380 86390 1
412538 99412538 1001 86380 86390 1
412659 99412659 1001 86380 86390 1
412818 99412818 1001 86380 86390 1
412691 99412691 1001 86380 86390 1
413726 99413726 1001 86380 86390 1
413864 99413864 1001 86380 86390 1
413759 99413759 1001 86380 86390 1
413877 99413877 1001 86380 86390 1
413854 99413854 1001 86380 86390 1
413859 99413859 1001 86380 86390 1
415144 99415144 1001 86380 86390 1
415099 99415099 1001 86380 86390 1
414983 99414983 1001 86380 86390 1
414736 99414736 1001 86380 86390 1
414531 99414531 1001 86380 86390 1
414744 99414744 1001 86380 86390 1
414825 99414825 1001 86380 86390 1
414514 99414514 1001 86380 86390 1
414667 99414667 1001 86380 86390 1
414668 99414668 1001 86380 86390 1
414857 99414857 1001 86380 86390 1
414201 99414201 1001 86380 86390 1
414232 99414232 1001 86380 86390 1
415375 99415375 1001 86380 86390 1
416703 99416703 1001 86380 86390 1
416816 99416816 1001 86380 86390 1
416891 99416891 1001 86380 86390 1
416751 99416751 1001 86380 86390 1
416237 99416237 1001 86380 86390 1
416221 99416221 1001 86380 86390 1
416210 99416210 1001 86380 86390 1
416122 99416122 1001 86380 86390 1
415726 99415726 1001 86380 86390 1
417309 99417309 1001 86380 86390 1
417317 99417317 1001 86380 86390 1
417106 99417106 1001 86380 86390 1
417274 99417274 1001 86380 86390 1
417303 99417303 1001 86380 86390 1
417575 99417575 1001 86380 86390 1
418726 99418726 1001 86380 86390 1
418419 99418419 1001 86380 86390 1
418379 99418379 1001 86380 86390 1
418064 99418064 1001 86380 86390 1
418054 99418054 1001 86380 86390 1
417869 99417869 1001 86380 86390 1
417895 99417895 1001 86380 86390 1
417725 99417725 1001 86380 86390 1
417650 99417650 1001 86380 86390 1
418928 99418928 1001 86380 86390 1
418826 99418826 1001 86380 86390 1
418887 99418887 1001 86380 86390 1
419147 99419147 1001 86380 86390 1
419071 99419071 1001 86380 86390 1
420122 99420122 1001 86380 86390 1
420327 99420327 1001 86380 86390 1
419634 99419634 1001 86380 86390 1
419793 99419793 1001 86380 86390 1
420003 99420003 1001 86380 86390 1
420056 99420056 1001 86380 86390 1
419349 99419349 1001 86380 86390 1
419544 99419544 1001 86380 86390 1
419593 99419593 1001 86380 86390 1
419554 99419554 1001 86380 86390 1
421900 99421900 1001 86380 86390 1
421695 99421695 1001 86380 86390 1
421476 99421476 1001 86380 86390 1
421439 99421439 1001 86380 86390 1
421277 99421277 1001 86380 86390 1
421673 99421673 1001 86380 86390 1
421245 99421245 1001 86380 86390 1
421022 99421022 1001 86380 86390 1
421160 99421160 1001 86380 86390 1
422507 99422507 1001 86380 86390 1
422220 99422220 1001 86380 86390 1
422206 99422206 1001 86380 86390 1
422448 99422448 1001 86380 86390 1
422269 99422269 1001 86380 86390 1
422214 99422214 1001 86380 86390 1
423334 99423334 1001 86380 86390 1
423344 99423344 1001 86380 86390 1
423484 99423484 1001 86380 86390 1
422984 99422984 1001 86380 86390 1
423034 99423034 1001 86380 86390 1
422662 99422662 1001 86380 86390 1
422900 99422900 1001 86380 86390 1
422938 99422938 1001 86380 86390 1
423998 99423998 1001 86380 86390 1
425032 99425032 1001 86380 86390 1
425008 99425008 1001 86380 86390 1
425257 99425257 1001 86380 86390 1
424979 99424979 1001 86380 86390 1
424875 99424875 1001 86380 86390 1
424327 99424327 1001 86380 86390 1
424586 99424586 1001 86380 86390 1
425639 99425639 1001 86380 86390 1
425459 99425459 1001 86380 86390 1
425788 99425788 1001 86380 86390 1
425599 99425599 1001 86380 86390 1
426745 99426745 1001 86380 86390 1
426941 99426941 1001 86380 86390 1
426344 99426344 1001 86380 86390 1
426429 99426429 1001 86380 86390 1
426650 99426650 1001 86380 86390 1
426333 99426333 1001 86380 86390 1
426515 99426515 1001 86380 86390 1
426174 99426174 1001 86380 86390 1
427411 99427411 1001 86380 86390 1
427463 99427463 1001 86380 86390 1
428731 99428731 1001 86380 86390 1
428732 99428732 1001 86380 86390 1
428221 99428221 1001 86380 86390 1
428271 99428271 1001 86380 86390 1
427713 99427713 1001 86380 86390 1
427717 99427717 1001 86380 86390 1
427893 99427893 1001 86380 86390 1
429048 99429048 1001 86380 86390 1
429010 99429010 1001 86380 86390 1
429142 99429142 1001 86380 86390 1
429035 99429035 1001 86380 86390 1
429169 99429169 1001 86380 86390 1
430371 99430371 1001 86380 86390 1
430327 99430327 1001 86380 86390 1
429973 99429973 1001 86380 86390 1
430174 99430174 1001 86380 86390 1
430344 99430344 1001 86380 86390 1
430189 99430189 1001 86380 86390 1
429671 99429671 1001 86380 86390 1
429909 99429909 1001 86380 86390 1
429917 99429917 1001 86380 86390 1
429607 99429607 1001 86380 86390 1
429748 99429748 1001 86380 86390 1
429366 99429366 1001 86380 86390 1
429199 99429199 1001 86380 86390 1
430556 99430556 1001 86380 86390 1
431699 99431699 1001 86380 86390 1
431352 99431352 1001 86380 86390 1
431310 99431310 1001 86380 86390 1
431433 99431433 1001 86380 86390 1
431464 99431464 1001 86380 86390 1
431452 99431452 1001 86380 86390 1
430948 99430948 1001 86380 86390 1
431242 99431242 1001 86380 86390 1
430984 99430984 1001 86380 86390 1
430875 99430875 1001 86380 86390 1
431051 99431051 1001 86380 86390 1
431194 99431194 1001 86380 86390 1
431058 99431058 1001 86380 86390 1
432242 99432242 1001 86380 86390 1
432467 99432467 1001 86380 86390 1
432285 99432285 1001 86380 86390 1
433662 99433662 1001 86380 86390 1
433684 99433684 1001 86380 86390 1
433472 99433472 1001 86380 86390 1
433075 99433075 1001 86380 86390 1
433192 99433192 1001 86380 86390 1
432972 99432972 1001 86380 86390 1
433144 99433144 1001 86380 86390 1
433146 99433146 1001 86380 86390 1
433087 99433087 1001 86380 86390 1
432674 99432674 1001 86380 86390 1
432623 99432623 1001 86380 86390 1
432663 99432663 1001 86380 86390 1
433754 99433754 1001 86380 86390 1
433982 99433982 1001 86380 86390 1
435082 99435082 1001 86380 86390 1
435193 99435193 1001 86380 86390 1
435346 99435346 1001 86380 86390 1
435399 99435399 1001 86380 86390 1
434719 99434719 1001 86380 86390 1
434324 99434324 1001 86380 86390 1
434525 99434525 1001 86380 86390 1
435839 99435839 1001 86380 86390 1
435639 99435639 1001 86380 86390 1
436871 99436871 1001 86380 86390 1
436854 99436854 1001 86380 86390 1
437004 99437004 1001 86380 86390 1
436847 99436847 1001 86380 86390 1
436524 99436524 1001 86380 86390 1
436430 99436430 1001 86380 86390 1
436508 99436508 1001 86380 86390 1
436488 99436488 1001 86380 86390 1
436702 99436702 1001 86380 86390 1
435917 99435917 1001 86380 86390 1
436029 99436029 1001 86380 86390 1
436005 99436005 1001 86380 86390 1
300071 99300071 1001 86380 86390 1
300086 99300086 1001 86380 86390 1
437224 99437224 1001 86380 86390 1
300582 99300582 1001 86380 86390 1
300673 99300673 1001 86380 86390 1
300611 99300611 1001 86380 86390 1
300377 99300377 1001 86380 86390 1
300482 99300482 1001 86380 86390 1
300509 99300509 1001 86380 86390 1
300198 99300198 1001 86380 86390 1
300221 99300221 1001 86380 86390 1
300870 99300870 1001 86380 86390 1
300912 99300912 1001 86380 86390 1
300875 99300875 1001 86380 86390 1
300776 99300776 1001 86380 86390 1
301452 99301452 1001 86380 86390 1
301466 99301466 1001 86380 86390 1
301511 99301511 1001 86380 86390 1
301370 99301370 1001 86380 86390 1
301551 99301551 1001 86380 86390 1
301246 99301246 1001 86380 86390 1
301311 99301311 1001 86380 86390 1
301347 99301347 1001 86380 86390 1
301179 99301179 1001 86380 86390 1
301068 99301068 1001 86380 86390 1
300967 99300967 1001 86380 86390 1
301113 99301113 1001 86380 86390 1
300998 99300998 1001 86380 86390 1
301694 99301694 1001 86380 86390 1
301760 99301760 1001 86380 86390 1
301601 99301601 1001 86380 86390 1
302255 99302255 1001 86380 86390 1
302205 99302205 1001 86380 86390 1
302047 99302047 1001 86380 86390 1
302088 99302088 1001 86380 86390 1
301896 99301896 1001 86380 86390 1
302585 99302585 1001 86380 86390 1
302385 99302385 1001 86380 86390 1
302439 99302439 1001 86380 86390 1
303206 99303206 1001 86380 86390 1
303081 99303081 1001 86380 86390 1
303018 99303018 1001 86380 86390 1
303135 99303135 1001 86380 86390 1
303183 99303183 1001 86380 86390 1
303136 99303136 1001 86380 86390 1
302985 99302985 1001 86380 86390 1
302653 99302653 1001 86380 86390 1
302692 99302692 1001 86380 86390 1
302757 99302757 1001 86380 86390 1
302667 99302667 1001 86380 86390 1
302631 99302631 1001 86380 86390 1
302606 99302606 1001 86380 86390 1
302737 99302737 1001 86380 86390 1
303398 99303398 1001 86380 86390 1
303219 99303219 1001 86380 86390 1
303378 99303378 1001 86380 86390 1
303327 99303327 1001 86380 86390 1
303874 99303874 1001 86380 86390 1
304019 99304019 1001 86380 86390 1
303750 99303750 1001 86380 86390 1
303668 99303668 1001 86380 86390 1
303722 99303722 1001 86380 86390 1
303788 99303788 1001 86380 86390 1
303458 99303458 1001 86380 86390 1
303565 99303565 1001 86380 86390 1
303567 99303567 1001 86380 86390 1
304069 99304069 1001 86380 86390 1
304190 99304190 1001 86380 86390 1
304114 99304114 1001 86380 86390 1
304140 99304140 1001 86380 86390 1
304222 99304222 1001 86380 86390 1
304759 99304759 1001 86380 86390 1
304829 99304829 1001 86380 86390 1
304816 99304816 1001 86380 86390 1
304726 99304726 1001 86380 86390 1
304665 99304665 1001 86380 86390 1
304648 99304648 1001 86380 86390 1
304415 99304415 1001 86380 86390 1
304995 99304995 1001 86380 86390 1
305060 99305060 1001 86380 86390 1
305638 99305638 1001 86380 86390 1
305524 99305524 1001 86380 86390 1
305589 99305589 1001 86380 86390 1
305377 99305377 1001 86380 86390 1
305417 99305417 1001 86380 86390 1
305420 99305420 1001 86380 86390 1
305357 99305357 1001 86380 86390 1
305156 99305156 1001 86380 86390 1
305087 99305087 1001 86380 86390 1
500083 99500083 1001 86380 86390 1
500613 99500613 1001 86380 86390 1
500679 99500679 1001 86380 86390 1
500641 99500641 1001 86380 86390 1
500773 99500773 1001 86380 86390 1
500573 99500573 1001 86380 86390 1
500524 99500524 1001 86380 86390 1
500512 99500512 1001 86380 86390 1
500603 99500603 1001 86380 86390 1
500513 99500513 1001 86380 86390 1
500349 99500349 1001 86380 86390 1
500233 99500233 1001 86380 86390 1
500236 99500236 1001 86380 86390 1
500275 99500275 1001 86380 86390 1
500202 99500202 1001 86380 86390 1
500386 99500386 1001 86380 86390 1
500849 99500849 1001 86380 86390 1
501230 99501230 1001 86380 86390 1
501322 99501322 1001 86380 86390 1
501136 99501136 1001 86380 86390 1
501020 99501020 1001 86380 86390 1
501101 99501101 1001 86380 86390 1
501114 99501114 1001 86380 86390 1
501181 99501181 1001 86380 86390 1
501793 99501793 1001 86380 86390 1
501657 99501657 1001 86380 86390 1
501736 99501736 1001 86380 86390 1
502431 99502431 1001 86380 86390 1
502293 99502293 1001 86380 86390 1
502345 99502345 1001 86380 86390 1
502283 99502283 1001 86380 86390 1
502459 99502459 1001 86380 86390 1
502401 99502401 1001 86380 86390 1
502068 99502068 1001 86380 86390 1
502082 99502082 1001 86380 86390 1
502078 99502078 1001 86380 86390 1
502019 99502019 1001 86380 86390 1
501982 99501982 1001 86380 86390 1
501946 99501946 1001 86380 86390 1
501947 99501947 1001 86380 86390 1
502636 99502636 1001 86380 86390 1
502548 99502548 1001 86380 86390 1
502526 99502526 1001 86380 86390 1
503229 99503229 1001 86380 86390 1
503113 99503113 1001 86380 86390 1
503131 99503131 1001 86380 86390 1
503274 99503274 1001 86380 86390 1
503106 99503106 1001 86380 86390 1
503273 99503273 1001 86380 86390 1
502960 99502960 1001 86380 86390 1
502879 99502879 1001 86380 86390 1
502868 99502868 1001 86380 86390 1
502837 99502837 1001 86380 86390 1
503436 99503436 1001 86380 86390 1
503482 99503482 1001 86380 86390 1
503977 99503977 1001 86380 86390 1
504090 99504090 1001 86380 86390 1
503946 99503946 1001 86380 86390 1
503732 99503732 1001 86380 86390 1
503734 99503734 1001 86380 86390 1
503825 99503825 1001 86380 86390 1
503735 99503735 1001 86380 86390 1
503891 99503891 1001 86380 86390 1
503885 99503885 1001 86380 86390 1
503687 99503687 1001 86380 86390 1
504292 99504292 1001 86380 86390 1
504305 99504305 1001 86380 86390 1
504596 99504596 1001 86380 86390 1
504584 99504584 1001 86380 86390 1
504689 99504689 1001 86380 86390 1
504655 99504655 1001 86380 86390 1
504553 99504553 1001 86380 86390 1
504481 99504481 1001 86380 86390 1
504448 99504448 1001 86380 86390 1
504397 99504397 1001 86380 86390 1
504954 99504954 1001 86380 86390 1
504972 99504972 1001 86380 86390 1
505079 99505079 1001 86380 86390 1
505108 99505108 1001 86380 86390 1
505754 99505754 1001 86380 86390 1
505528 99505528 1001 86380 86390 1
505541 99505541 1001 86380 86390 1
505375 99505375 1001 86380 86390 1
505428 99505428 1001 86380 86390 1
505357 99505357 1001 86380 86390 1
505336 99505336 1001 86380 86390 1
505212 99505212 1001 86380 86390 1
505847 99505847 1001 86380 86390 1
505772 99505772 1001 86380 86390 1
505779 99505779 1001 86380 86390 1
506520 99506520 1001 86380 86390 1
506563 99506563 1001 86380 86390 1
506506 99506506 1001 86380 86390 1
506216 99506216 1001 86380 86390 1
506233 99506233 1001 86380 86390 1
506053 99506053 1001 86380 86390 1
506132 99506132 1001 86380 86390 1
506147 99506147 1001 86380 86390 1
506599 99506599 1001 86380 86390 1
507247 99507247 1001 86380 86390 1
507376 99507376 1001 86380 86390 1
507239 99507239 1001 86380 86390 1
507319 99507319 1001 86380 86390 1
507185 99507185 1001 86380 86390 1
507021 99507021 1001 86380 86390 1
506996 99506996 1001 86380 86390 1
506885 99506885 1001 86380 86390 1
507585 99507585 1001 86380 86390 1
508150 99508150 1001 86380 86390 1
508076 99508076 1001 86380 86390 1
508065 99508065 1001 86380 86390 1
508156 99508156 1001 86380 86390 1
507959 99507959 1001 86380 86390 1
507679 99507679 1001 86380 86390 1
507697 99507697 1001 86380 86390 1
507777 99507777 1001 86380 86390 1
507715 99507715 1001 86380 86390 1
507716 99507716 1001 86380 86390 1
508445 99508445 1001 86380 86390 1
508420 99508420 1001 86380 86390 1
508908 99508908 1001 86380 86390 1
509001 99509001 1001 86380 86390 1
509017 99509017 1001 86380 86390 1
508995 99508995 1001 86380 86390 1
508856 99508856 1001 86380 86390 1
508731 99508731 1001 86380 86390 1
508824 99508824 1001 86380 86390 1
508662 99508662 1001 86380 86390 1
508547 99508547 1001 86380 86390 1
508637 99508637 1001 86380 86390 1
508511 99508511 1001 86380 86390 1
508630 99508630 1001 86380 86390 1
508478 99508478 1001 86380 86390 1
508466 99508466 1001 86380 86390 1
509267 99509267 1001 86380 86390 1
509165 99509165 1001 86380 86390 1
509142 99509142 1001 86380 86390 1
509272 99509272 1001 86380 86390 1
509880 99509880 1001 86380 86390 1
509831 99509831 1001 86380 86390 1
509885 99509885 1001 86380 86390 1
509704 99509704 1001 86380 86390 1
509673 99509673 1001 86380 86390 1
509577 99509577 1001 86380 86390 1
509360 99509360 1001 86380 86390 1
510027 99510027 1001 86380 86390 1
510067 99510067 1001 86380 86390 1
510097 99510097 1001 86380 86390 1
509972 99509972 1001 86380 86390 1
510592 99510592 1001 86380 86390 1
510607 99510607 1001 86380 86390 1
510621 99510621 1001 86380 86390 1
510570 99510570 1001 86380 86390 1
510380 99510380 1001 86380 86390 1
510512 99510512 1001 86380 86390 1
510488 99510488 1001 86380 86390 1
510385 99510385 1001 86380 86390 1
510456 99510456 1001 86380 86390 1
510339 99510339 1001 86380 86390 1
510279 99510279 1001 86380 86390 1
510165 99510165 1001 86380 86390 1
510155 99510155 1001 86380 86390 1
510740 99510740 1001 86380 86390 1
510838 99510838 1001 86380 86390 1
510800 99510800 1001 86380 86390 1
511399 99511399 1001 86380 86390 1
511413 99511413 1001 86380 86390 1
511426 99511426 1001 86380 86390 1
511439 99511439 1001 86380 86390 1
511526 99511526 1001 86380 86390 1
511468 99511468 1001 86380 86390 1
511419 99511419 1001 86380 86390 1
511546 99511546 1001 86380 86390 1
511195 99511195 1001 86380 86390 1
511267 99511267 1001 86380 86390 1
511345 99511345 1001 86380 86390 1
510971 99510971 1001 86380 86390 1
511088 99511088 1001 86380 86390 1
510936 99510936 1001 86380 86390 1
511041 99511041 1001 86380 86390 1
511738 99511738 1001 86380 86390 1
512348 99512348 1001 86380 86390 1
512049 99512049 1001 86380 86390 1
511973 99511973 1001 86380 86390 1
511988 99511988 1001 86380 86390 1
511777 99511777 1001 86380 86390 1
511898 99511898 1001 86380 86390 1
511886 99511886 1001 86380 86390 1
512476 99512476 1001 86380 86390 1
513031 99513031 1001 86380 86390 1
513152 99513152 1001 86380 86390 1
513075 99513075 1001 86380 86390 1
512935 99512935 1001 86380 86390 1
512937 99512937 1001 86380 86390 1
512823 99512823 1001 86380 86390 1
512803 99512803 1001 86380 86390 1
512741 99512741 1001 86380 86390 1
512773 99512773 1001 86380 86390 1
513229 99513229 1001 86380 86390 1
513323 99513323 1001 86380 86390 1
513353 99513353 1001 86380 86390 1
513223 99513223 1001 86380 86390 1
513305 99513305 1001 86380 86390 1
513994 99513994 1001 86380 86390 1
513881 99513881 1001 86380 86390 1
513920 99513920 1001 86380 86390 1
514007 99514007 1001 86380 86390 1
513848 99513848 1001 86380 86390 1
513926 99513926 1001 86380 86390 1
513791 99513791 1001 86380 86390 1
513807 99513807 1001 86380 86390 1
513796 99513796 1001 86380 86390 1
513579 99513579 1001 86380 86390 1
513539 99513539 1001 86380 86390 1
514184 99514184 1001 86380 86390 1
514210 99514210 1001 86380 86390 1
514216 99514216 1001 86380 86390 1
514856 99514856 1001 86380 86390 1
514795 99514795 1001 86380 86390 1
514718 99514718 1001 86380 86390 1
514746 99514746 1001 86380 86390 1
514842 99514842 1001 86380 86390 1
514753 99514753 1001 86380 86390 1
514552 99514552 1001 86380 86390 1
514624 99514624 1001 86380 86390 1
514534 99514534 1001 86380 86390 1
514366 99514366 1001 86380 86390 1
514431 99514431 1001 86380 86390 1
514316 99514316 1001 86380 86390 1
514436 99514436 1001 86380 86390 1
514295 99514295 1001 86380 86390 1
515649 99515649 1001 86380 86390 1
515656 99515656 1001 86380 86390 1
515663 99515663 1001 86380 86390 1
515511 99515511 1001 86380 86390 1
515487 99515487 1001 86380 86390 1
515376 99515376 1001 86380 86390 1
515327 99515327 1001 86380 86390 1
515367 99515367 1001 86380 86390 1
515295 99515295 1001 86380 86390 1
515066 99515066 1001 86380 86390 1
515171 99515171 1001 86380 86390 1
515067 99515067 1001 86380 86390 1
515122 99515122 1001 86380 86390 1
515267 99515267 1001 86380 86390 1
515126 99515126 1001 86380 86390 1
515720 99515720 1001 86380 86390 1
515708 99515708 1001 86380 86390 1
516476 99516476 1001 86380 86390 1
516410 99516410 1001 86380 86390 1
516504 99516504 1001 86380 86390 1
516213 99516213 1001 86380 86390 1
516117 99516117 1001 86380 86390 1
516299 99516299 1001 86380 86390 1
516196 99516196 1001 86380 86390 1
516184 99516184 1001 86380 86390 1
516119 99516119 1001 86380 86390 1
516096 99516096 1001 86380 86390 1
515905 99515905 1001 86380 86390 1
516038 99516038 1001 86380 86390 1
516559 99516559 1001 86380 86390 1
516665 99516665 1001 86380 86390 1
516579 99516579 1001 86380 86390 1
516514 99516514 1001 86380 86390 1
517335 99517335 1001 86380 86390 1
517130 99517130 1001 86380 86390 1
516952 99516952 1001 86380 86390 1
516814 99516814 1001 86380 86390 1
516894 99516894 1001 86380 86390 1
516739 99516739 1001 86380 86390 1
517451 99517451 1001 86380 86390 1
518119 99518119 1001 86380 86390 1
517789 99517789 1001 86380 86390 1
517828 99517828 1001 86380 86390 1
517901 99517901 1001 86380 86390 1
517850 99517850 1001 86380 86390 1
517863 99517863 1001 86380 86390 1
517825 99517825 1001 86380 86390 1
517903 99517903 1001 86380 86390 1
517800 99517800 1001 86380 86390 1
517723 99517723 1001 86380 86390 1
517685 99517685 1001 86380 86390 1
517648 99517648 1001 86380 86390 1
517544 99517544 1001 86380 86390 1
517571 99517571 1001 86380 86390 1
517584 99517584 1001 86380 86390 1
517729 99517729 1001 86380 86390 1
518224 99518224 1001 86380 86390 1
518189 99518189 1001 86380 86390 1
518318 99518318 1001 86380 86390 1
518293 99518293 1001 86380 86390 1
518246 99518246 1001 86380 86390 1
518797 99518797 1001 86380 86390 1
518978 99518978 1001 86380 86390 1
518832 99518832 1001 86380 86390 1
518646 99518646 1001 86380 86390 1
518660 99518660 1001 86380 86390 1
518777 99518777 1001 86380 86390 1
518635 99518635 1001 86380 86390 1
518597 99518597 1001 86380 86390 1
518678 99518678 1001 86380 86390 1
518460 99518460 1001 86380 86390 1
518512 99518512 1001 86380 86390 1
518370 99518370 1001 86380 86390 1
518450 99518450 1001 86380 86390 1
518443 99518443 1001 86380 86390 1
518456 99518456 1001 86380 86390 1
518784 99518784 1001 86380 86390 1
519122 99519122 1001 86380 86390 1
519779 99519779 1001 86380 86390 1
519639 99519639 1001 86380 86390 1
519791 99519791 1001 86380 86390 1
519666 99519666 1001 86380 86390 1
519798 99519798 1001 86380 86390 1
519506 99519506 1001 86380 86390 1
519497 99519497 1001 86380 86390 1
519434 99519434 1001 86380 86390 1
519435 99519435 1001 86380 86390 1
519477 99519477 1001 86380 86390 1
519478 99519478 1001 86380 86390 1
519298 99519298 1001 86380 86390 1
519391 99519391 1001 86380 86390 1
519240 99519240 1001 86380 86390 1
519270 99519270 1001 86380 86390 1
519850 99519850 1001 86380 86390 1
520016 99520016 1001 86380 86390 1
520603 99520603 1001 86380 86390 1
520554 99520554 1001 86380 86390 1
520543 99520543 1001 86380 86390 1
520468 99520468 1001 86380 86390 1
520484 99520484 1001 86380 86390 1
520344 99520344 1001 86380 86390 1
520383 99520383 1001 86380 86390 1
520384 99520384 1001 86380 86390 1
520269 99520269 1001 86380 86390 1
520338 99520338 1001 86380 86390 1
520393 99520393 1001 86380 86390 1
520434 99520434 1001 86380 86390 1
520163 99520163 1001 86380 86390 1
520208 99520208 1001 86380 86390 1
520027 99520027 1001 86380 86390 1
520082 99520082 1001 86380 86390 1
520733 99520733 1001 86380 86390 1
520723 99520723 1001 86380 86390 1
521431 99521431 1001 86380 86390 1
521433 99521433 1001 86380 86390 1
521401 99521401 1001 86380 86390 1
521119 99521119 1001 86380 86390 1
521203 99521203 1001 86380 86390 1
[truncated: 4,096,657 more chars]
