# Supplementary material for: Fast and near-optimal monitoring for healthcare acquired infection outbreaks
Source: PLoS Comput Biol. 2019 Sep 16;15(9):e1007284. doi: 10.1371/journal.pcbi.1007284 (PMC6762212; doi:10.1371/journal.pcbi.1007284)
Supplement: S2 Data — (ZIP) [file pcbi.1007284.s007.zip › MobilityLogs2/HAISE_Carilion_all_visits_day_160.txt]

#Person location Sublocation StartTime EndTime Type
432200 817 1001 52320 59517 1
433434 228 1001 39540 40017 1
512229 824 1002 34051 37818 1
400017 99400017 1001 86380 86390 1
400106 99400106 1001 86380 86390 1
400132 99400132 1001 86380 86390 1
400638 99400638 1001 86380 86390 1
400787 99400787 1001 86380 86390 1
400775 99400775 1001 86380 86390 1
401731 99401731 1001 86380 86390 1
401765 99401765 1001 86380 86390 1
401967 99401967 1001 86380 86390 1
402270 99402270 1001 86380 86390 1
402195 99402195 1001 86380 86390 1
402230 99402230 1001 86380 86390 1
402392 99402392 1001 86380 86390 1
402484 99402484 1001 86380 86390 1
402571 99402571 1001 86380 86390 1
402585 99402585 1001 86380 86390 1
402767 99402767 1001 86380 86390 1
402707 99402707 1001 86380 86390 1
402730 99402730 1001 86380 86390 1
402971 99402971 1001 86380 86390 1
403030 99403030 1001 86380 86390 1
403044 99403044 1001 86380 86390 1
403137 99403137 1001 86380 86390 1
403441 99403441 1001 86380 86390 1
403574 99403574 1001 86380 86390 1
403717 99403717 1001 86380 86390 1
403689 99403689 1001 86380 86390 1
403907 99403907 1001 86380 86390 1
403734 99403734 1001 86380 86390 1
404239 99404239 1001 86380 86390 1
404428 99404428 1001 86380 86390 1
404695 99404695 1001 86380 86390 1
405007 99405007 1001 86380 86390 1
405450 99405450 1001 86380 86390 1
405454 99405454 1001 86380 86390 1
405637 99405637 1001 86380 86390 1
405869 99405869 1001 86380 86390 1
405879 99405879 1001 86380 86390 1
406041 99406041 1001 86380 86390 1
406127 99406127 1001 86380 86390 1
406105 99406105 1001 86380 86390 1
406139 99406139 1001 86380 86390 1
406113 99406113 1001 86380 86390 1
406386 99406386 1001 86380 86390 1
406339 99406339 1001 86380 86390 1
406366 99406366 1001 86380 86390 1
406702 99406702 1001 86380 86390 1
406708 99406708 1001 86380 86390 1
406746 99406746 1001 86380 86390 1
406775 99406775 1001 86380 86390 1
406837 99406837 1001 86380 86390 1
406840 99406840 1001 86380 86390 1
407437 99407437 1001 86380 86390 1
407423 99407423 1001 86380 86390 1
407559 99407559 1001 86380 86390 1
407602 99407602 1001 86380 86390 1
407712 99407712 1001 86380 86390 1
407718 99407718 1001 86380 86390 1
407721 99407721 1001 86380 86390 1
407811 99407811 1001 86380 86390 1
408356 99408356 1001 86380 86390 1
408377 99408377 1001 86380 86390 1
408312 99408312 1001 86380 86390 1
408861 99408861 1001 86380 86390 1
408863 99408863 1001 86380 86390 1
409218 99409218 1001 86380 86390 1
409268 99409268 1001 86380 86390 1
409685 99409685 1001 86380 86390 1
409600 99409600 1001 86380 86390 1
409854 99409854 1001 86380 86390 1
409975 99409975 1001 86380 86390 1
409939 99409939 1001 86380 86390 1
409926 99409926 1001 86380 86390 1
410210 99410210 1001 86380 86390 1
410448 99410448 1001 86380 86390 1
410530 99410530 1001 86380 86390 1
410637 99410637 1001 86380 86390 1
410702 99410702 1001 86380 86390 1
410844 99410844 1001 86380 86390 1
411006 99411006 1001 86380 86390 1
411285 99411285 1001 86380 86390 1
411371 99411371 1001 86380 86390 1
411482 99411482 1001 86380 86390 1
411510 99411510 1001 86380 86390 1
411448 99411448 1001 86380 86390 1
411854 99411854 1001 86380 86390 1
411937 99411937 1001 86380 86390 1
411910 99411910 1001 86380 86390 1
411867 99411867 1001 86380 86390 1
411944 99411944 1001 86380 86390 1
412183 99412183 1001 86380 86390 1
412389 99412389 1001 86380 86390 1
412458 99412458 1001 86380 86390 1
412433 99412433 1001 86380 86390 1
412378 99412378 1001 86380 86390 1
413546 99413546 1001 86380 86390 1
413504 99413504 1001 86380 86390 1
413561 99413561 1001 86380 86390 1
412932 99412932 1001 86380 86390 1
413038 99413038 1001 86380 86390 1
412911 99412911 1001 86380 86390 1
413072 99413072 1001 86380 86390 1
412918 99412918 1001 86380 86390 1
412699 99412699 1001 86380 86390 1
412780 99412780 1001 86380 86390 1
412809 99412809 1001 86380 86390 1
412719 99412719 1001 86380 86390 1
413833 99413833 1001 86380 86390 1
413893 99413893 1001 86380 86390 1
414020 99414020 1001 86380 86390 1
413770 99413770 1001 86380 86390 1
413910 99413910 1001 86380 86390 1
413917 99413917 1001 86380 86390 1
415058 99415058 1001 86380 86390 1
415192 99415192 1001 86380 86390 1
415093 99415093 1001 86380 86390 1
414755 99414755 1001 86380 86390 1
414221 99414221 1001 86380 86390 1
414423 99414423 1001 86380 86390 1
414381 99414381 1001 86380 86390 1
414236 99414236 1001 86380 86390 1
415600 99415600 1001 86380 86390 1
415682 99415682 1001 86380 86390 1
415609 99415609 1001 86380 86390 1
415325 99415325 1001 86380 86390 1
416814 99416814 1001 86380 86390 1
416938 99416938 1001 86380 86390 1
416948 99416948 1001 86380 86390 1
416659 99416659 1001 86380 86390 1
416982 99416982 1001 86380 86390 1
416214 99416214 1001 86380 86390 1
416139 99416139 1001 86380 86390 1
416257 99416257 1001 86380 86390 1
416508 99416508 1001 86380 86390 1
416054 99416054 1001 86380 86390 1
415975 99415975 1001 86380 86390 1
415795 99415795 1001 86380 86390 1
417114 99417114 1001 86380 86390 1
417280 99417280 1001 86380 86390 1
417593 99417593 1001 86380 86390 1
418700 99418700 1001 86380 86390 1
418558 99418558 1001 86380 86390 1
418218 99418218 1001 86380 86390 1
418130 99418130 1001 86380 86390 1
418310 99418310 1001 86380 86390 1
418060 99418060 1001 86380 86390 1
418379 99418379 1001 86380 86390 1
418214 99418214 1001 86380 86390 1
417895 99417895 1001 86380 86390 1
417780 99417780 1001 86380 86390 1
417932 99417932 1001 86380 86390 1
418023 99418023 1001 86380 86390 1
419086 99419086 1001 86380 86390 1
419014 99419014 1001 86380 86390 1
420192 99420192 1001 86380 86390 1
419720 99419720 1001 86380 86390 1
419803 99419803 1001 86380 86390 1
419827 99419827 1001 86380 86390 1
419645 99419645 1001 86380 86390 1
419796 99419796 1001 86380 86390 1
419817 99419817 1001 86380 86390 1
419582 99419582 1001 86380 86390 1
419333 99419333 1001 86380 86390 1
420449 99420449 1001 86380 86390 1
421795 99421795 1001 86380 86390 1
421923 99421923 1001 86380 86390 1
421818 99421818 1001 86380 86390 1
421781 99421781 1001 86380 86390 1
421819 99421819 1001 86380 86390 1
421720 99421720 1001 86380 86390 1
421930 99421930 1001 86380 86390 1
421687 99421687 1001 86380 86390 1
421347 99421347 1001 86380 86390 1
421204 99421204 1001 86380 86390 1
421133 99421133 1001 86380 86390 1
422405 99422405 1001 86380 86390 1
422458 99422458 1001 86380 86390 1
423352 99423352 1001 86380 86390 1
423723 99423723 1001 86380 86390 1
423623 99423623 1001 86380 86390 1
423108 99423108 1001 86380 86390 1
423233 99423233 1001 86380 86390 1
423204 99423204 1001 86380 86390 1
422886 99422886 1001 86380 86390 1
422863 99422863 1001 86380 86390 1
422818 99422818 1001 86380 86390 1
422650 99422650 1001 86380 86390 1
423964 99423964 1001 86380 86390 1
424035 99424035 1001 86380 86390 1
423959 99423959 1001 86380 86390 1
425117 99425117 1001 86380 86390 1
424904 99424904 1001 86380 86390 1
424803 99424803 1001 86380 86390 1
424912 99424912 1001 86380 86390 1
424920 99424920 1001 86380 86390 1
424976 99424976 1001 86380 86390 1
424388 99424388 1001 86380 86390 1
424591 99424591 1001 86380 86390 1
424441 99424441 1001 86380 86390 1
424555 99424555 1001 86380 86390 1
425693 99425693 1001 86380 86390 1
425744 99425744 1001 86380 86390 1
425007 99425007 1001 86380 86390 1
425466 99425466 1001 86380 86390 1
425404 99425404 1001 86380 86390 1
426762 99426762 1001 86380 86390 1
426434 99426434 1001 86380 86390 1
426611 99426611 1001 86380 86390 1
426443 99426443 1001 86380 86390 1
426226 99426226 1001 86380 86390 1
426058 99426058 1001 86380 86390 1
425912 99425912 1001 86380 86390 1
427339 99427339 1001 86380 86390 1
427136 99427136 1001 86380 86390 1
428348 99428348 1001 86380 86390 1
428481 99428481 1001 86380 86390 1
428528 99428528 1001 86380 86390 1
428094 99428094 1001 86380 86390 1
427717 99427717 1001 86380 86390 1
428871 99428871 1001 86380 86390 1
428906 99428906 1001 86380 86390 1
429142 99429142 1001 86380 86390 1
430167 99430167 1001 86380 86390 1
430280 99430280 1001 86380 86390 1
430029 99430029 1001 86380 86390 1
430107 99430107 1001 86380 86390 1
430357 99430357 1001 86380 86390 1
429908 99429908 1001 86380 86390 1
429598 99429598 1001 86380 86390 1
429566 99429566 1001 86380 86390 1
429330 99429330 1001 86380 86390 1
429397 99429397 1001 86380 86390 1
429303 99429303 1001 86380 86390 1
429312 99429312 1001 86380 86390 1
432002 99432002 1001 86380 86390 1
431698 99431698 1001 86380 86390 1
431751 99431751 1001 86380 86390 1
431972 99431972 1001 86380 86390 1
431661 99431661 1001 86380 86390 1
431001 99431001 1001 86380 86390 1
430932 99430932 1001 86380 86390 1
431054 99431054 1001 86380 86390 1
431057 99431057 1001 86380 86390 1
432178 99432178 1001 86380 86390 1
432154 99432154 1001 86380 86390 1
433553 99433553 1001 86380 86390 1
433641 99433641 1001 86380 86390 1
433492 99433492 1001 86380 86390 1
433446 99433446 1001 86380 86390 1
433571 99433571 1001 86380 86390 1
433034 99433034 1001 86380 86390 1
433285 99433285 1001 86380 86390 1
433095 99433095 1001 86380 86390 1
432612 99432612 1001 86380 86390 1
432533 99432533 1001 86380 86390 1
432708 99432708 1001 86380 86390 1
432710 99432710 1001 86380 86390 1
432843 99432843 1001 86380 86390 1
434013 99434013 1001 86380 86390 1
435366 99435366 1001 86380 86390 1
435178 99435178 1001 86380 86390 1
434941 99434941 1001 86380 86390 1
434640 99434640 1001 86380 86390 1
434564 99434564 1001 86380 86390 1
434402 99434402 1001 86380 86390 1
434537 99434537 1001 86380 86390 1
434217 99434217 1001 86380 86390 1
435729 99435729 1001 86380 86390 1
435561 99435561 1001 86380 86390 1
435450 99435450 1001 86380 86390 1
435452 99435452 1001 86380 86390 1
436805 99436805 1001 86380 86390 1
436916 99436916 1001 86380 86390 1
437079 99437079 1001 86380 86390 1
436897 99436897 1001 86380 86390 1
436963 99436963 1001 86380 86390 1
436544 99436544 1001 86380 86390 1
436450 99436450 1001 86380 86390 1
436191 99436191 1001 86380 86390 1
300061 99300061 1001 86380 86390 1
437228 99437228 1001 86380 86390 1
437255 99437255 1001 86380 86390 1
300692 99300692 1001 86380 86390 1
300653 99300653 1001 86380 86390 1
300669 99300669 1001 86380 86390 1
300637 99300637 1001 86380 86390 1
300362 99300362 1001 86380 86390 1
300337 99300337 1001 86380 86390 1
300354 99300354 1001 86380 86390 1
300136 99300136 1001 86380 86390 1
300266 99300266 1001 86380 86390 1
300152 99300152 1001 86380 86390 1
300261 99300261 1001 86380 86390 1
300767 99300767 1001 86380 86390 1
300873 99300873 1001 86380 86390 1
300730 99300730 1001 86380 86390 1
301416 99301416 1001 86380 86390 1
301393 99301393 1001 86380 86390 1
301510 99301510 1001 86380 86390 1
301448 99301448 1001 86380 86390 1
301515 99301515 1001 86380 86390 1
301325 99301325 1001 86380 86390 1
301224 99301224 1001 86380 86390 1
301213 99301213 1001 86380 86390 1
301279 99301279 1001 86380 86390 1
301294 99301294 1001 86380 86390 1
300977 99300977 1001 86380 86390 1
300955 99300955 1001 86380 86390 1
301750 99301750 1001 86380 86390 1
302213 99302213 1001 86380 86390 1
302331 99302331 1001 86380 86390 1
302281 99302281 1001 86380 86390 1
302334 99302334 1001 86380 86390 1
302183 99302183 1001 86380 86390 1
302247 99302247 1001 86380 86390 1
302222 99302222 1001 86380 86390 1
302168 99302168 1001 86380 86390 1
301763 99301763 1001 86380 86390 1
301896 99301896 1001 86380 86390 1
301796 99301796 1001 86380 86390 1
301835 99301835 1001 86380 86390 1
302471 99302471 1001 86380 86390 1
301969 99301969 1001 86380 86390 1
302578 99302578 1001 86380 86390 1
302542 99302542 1001 86380 86390 1
303069 99303069 1001 86380 86390 1
303189 99303189 1001 86380 86390 1
303205 99303205 1001 86380 86390 1
302954 99302954 1001 86380 86390 1
302731 99302731 1001 86380 86390 1
302695 99302695 1001 86380 86390 1
302734 99302734 1001 86380 86390 1
302605 99302605 1001 86380 86390 1
302792 99302792 1001 86380 86390 1
303360 99303360 1001 86380 86390 1
303388 99303388 1001 86380 86390 1
303224 99303224 1001 86380 86390 1
303907 99303907 1001 86380 86390 1
303847 99303847 1001 86380 86390 1
303927 99303927 1001 86380 86390 1
303979 99303979 1001 86380 86390 1
303627 99303627 1001 86380 86390 1
303504 99303504 1001 86380 86390 1
303485 99303485 1001 86380 86390 1
303602 99303602 1001 86380 86390 1
303618 99303618 1001 86380 86390 1
304061 99304061 1001 86380 86390 1
304216 99304216 1001 86380 86390 1
304236 99304236 1001 86380 86390 1
304055 99304055 1001 86380 86390 1
304821 99304821 1001 86380 86390 1
304662 99304662 1001 86380 86390 1
304851 99304851 1001 86380 86390 1
304704 99304704 1001 86380 86390 1
304486 99304486 1001 86380 86390 1
304625 99304625 1001 86380 86390 1
304548 99304548 1001 86380 86390 1
304652 99304652 1001 86380 86390 1
304356 99304356 1001 86380 86390 1
304396 99304396 1001 86380 86390 1
304333 99304333 1001 86380 86390 1
304322 99304322 1001 86380 86390 1
305028 99305028 1001 86380 86390 1
304886 99304886 1001 86380 86390 1
305023 99305023 1001 86380 86390 1
305417 99305417 1001 86380 86390 1
305411 99305411 1001 86380 86390 1
305117 99305117 1001 86380 86390 1
305226 99305226 1001 86380 86390 1
305241 99305241 1001 86380 86390 1
305151 99305151 1001 86380 86390 1
305128 99305128 1001 86380 86390 1
305481 99305481 1001 86380 86390 1
500043 99500043 1001 86380 86390 1
500147 99500147 1001 86380 86390 1
500018 99500018 1001 86380 86390 1
500149 99500149 1001 86380 86390 1
500634 99500634 1001 86380 86390 1
500712 99500712 1001 86380 86390 1
500764 99500764 1001 86380 86390 1
500769 99500769 1001 86380 86390 1
500488 99500488 1001 86380 86390 1
500463 99500463 1001 86380 86390 1
500490 99500490 1001 86380 86390 1
500594 99500594 1001 86380 86390 1
500362 99500362 1001 86380 86390 1
500286 99500286 1001 86380 86390 1
500249 99500249 1001 86380 86390 1
500393 99500393 1001 86380 86390 1
500303 99500303 1001 86380 86390 1
500862 99500862 1001 86380 86390 1
500995 99500995 1001 86380 86390 1
501628 99501628 1001 86380 86390 1
501369 99501369 1001 86380 86390 1
501336 99501336 1001 86380 86390 1
501046 99501046 1001 86380 86390 1
501126 99501126 1001 86380 86390 1
501197 99501197 1001 86380 86390 1
501731 99501731 1001 86380 86390 1
501814 99501814 1001 86380 86390 1
502403 99502403 1001 86380 86390 1
502416 99502416 1001 86380 86390 1
502385 99502385 1001 86380 86390 1
502413 99502413 1001 86380 86390 1
502160 99502160 1001 86380 86390 1
502187 99502187 1001 86380 86390 1
502076 99502076 1001 86380 86390 1
502194 99502194 1001 86380 86390 1
502043 99502043 1001 86380 86390 1
501966 99501966 1001 86380 86390 1
502007 99502007 1001 86380 86390 1
502008 99502008 1001 86380 86390 1
501959 99501959 1001 86380 86390 1
502615 99502615 1001 86380 86390 1
502604 99502604 1001 86380 86390 1
503248 99503248 1001 86380 86390 1
503185 99503185 1001 86380 86390 1
503250 99503250 1001 86380 86390 1
503239 99503239 1001 86380 86390 1
502998 99502998 1001 86380 86390 1
502934 99502934 1001 86380 86390 1
502960 99502960 1001 86380 86390 1
502923 99502923 1001 86380 86390 1
502929 99502929 1001 86380 86390 1
503471 99503471 1001 86380 86390 1
503420 99503420 1001 86380 86390 1
504055 99504055 1001 86380 86390 1
504085 99504085 1001 86380 86390 1
504030 99504030 1001 86380 86390 1
503940 99503940 1001 86380 86390 1
504092 99504092 1001 86380 86390 1
504012 99504012 1001 86380 86390 1
503759 99503759 1001 86380 86390 1
503803 99503803 1001 86380 86390 1
503728 99503728 1001 86380 86390 1
503643 99503643 1001 86380 86390 1
503500 99503500 1001 86380 86390 1
503553 99503553 1001 86380 86390 1
503698 99503698 1001 86380 86390 1
503609 99503609 1001 86380 86390 1
503687 99503687 1001 86380 86390 1
503612 99503612 1001 86380 86390 1
504835 99504835 1001 86380 86390 1
504879 99504879 1001 86380 86390 1
504571 99504571 1001 86380 86390 1
504556 99504556 1001 86380 86390 1
504333 99504333 1001 86380 86390 1
504490 99504490 1001 86380 86390 1
505140 99505140 1001 86380 86390 1
505005 99505005 1001 86380 86390 1
505653 99505653 1001 86380 86390 1
505765 99505765 1001 86380 86390 1
505383 99505383 1001 86380 86390 1
505409 99505409 1001 86380 86390 1
505553 99505553 1001 86380 86390 1
505399 99505399 1001 86380 86390 1
505467 99505467 1001 86380 86390 1
505391 99505391 1001 86380 86390 1
505167 99505167 1001 86380 86390 1
505811 99505811 1001 86380 86390 1
505854 99505854 1001 86380 86390 1
505830 99505830 1001 86380 86390 1
505843 99505843 1001 86380 86390 1
505935 99505935 1001 86380 86390 1
506481 99506481 1001 86380 86390 1
506395 99506395 1001 86380 86390 1
506571 99506571 1001 86380 86390 1
506588 99506588 1001 86380 86390 1
506506 99506506 1001 86380 86390 1
506196 99506196 1001 86380 86390 1
506194 99506194 1001 86380 86390 1
505979 99505979 1001 86380 86390 1
506100 99506100 1001 86380 86390 1
506128 99506128 1001 86380 86390 1
506632 99506632 1001 86380 86390 1
506665 99506665 1001 86380 86390 1
506668 99506668 1001 86380 86390 1
506761 99506761 1001 86380 86390 1
507360 99507360 1001 86380 86390 1
507350 99507350 1001 86380 86390 1
507037 99507037 1001 86380 86390 1
507214 99507214 1001 86380 86390 1
506932 99506932 1001 86380 86390 1
506998 99506998 1001 86380 86390 1
506804 99506804 1001 86380 86390 1
506978 99506978 1001 86380 86390 1
506863 99506863 1001 86380 86390 1
506980 99506980 1001 86380 86390 1
507451 99507451 1001 86380 86390 1
507533 99507533 1001 86380 86390 1
508054 99508054 1001 86380 86390 1
507921 99507921 1001 86380 86390 1
507976 99507976 1001 86380 86390 1
507644 99507644 1001 86380 86390 1
507827 99507827 1001 86380 86390 1
508409 99508409 1001 86380 86390 1
508973 99508973 1001 86380 86390 1
509072 99509072 1001 86380 86390 1
508896 99508896 1001 86380 86390 1
509075 99509075 1001 86380 86390 1
509029 99509029 1001 86380 86390 1
508864 99508864 1001 86380 86390 1
508699 99508699 1001 86380 86390 1
508561 99508561 1001 86380 86390 1
508613 99508613 1001 86380 86390 1
508549 99508549 1001 86380 86390 1
508564 99508564 1001 86380 86390 1
508543 99508543 1001 86380 86390 1
509111 99509111 1001 86380 86390 1
509085 99509085 1001 86380 86390 1
509114 99509114 1001 86380 86390 1
509192 99509192 1001 86380 86390 1
509864 99509864 1001 86380 86390 1
509827 99509827 1001 86380 86390 1
509828 99509828 1001 86380 86390 1
509819 99509819 1001 86380 86390 1
509683 99509683 1001 86380 86390 1
509541 99509541 1001 86380 86390 1
509555 99509555 1001 86380 86390 1
509675 99509675 1001 86380 86390 1
509559 99509559 1001 86380 86390 1
509624 99509624 1001 86380 86390 1
509294 99509294 1001 86380 86390 1
509311 99509311 1001 86380 86390 1
509460 99509460 1001 86380 86390 1
510059 99510059 1001 86380 86390 1
510060 99510060 1001 86380 86390 1
510075 99510075 1001 86380 86390 1
509922 99509922 1001 86380 86390 1
510637 99510637 1001 86380 86390 1
510680 99510680 1001 86380 86390 1
510704 99510704 1001 86380 86390 1
510714 99510714 1001 86380 86390 1
510368 99510368 1001 86380 86390 1
510478 99510478 1001 86380 86390 1
510414 99510414 1001 86380 86390 1
510506 99510506 1001 86380 86390 1
510390 99510390 1001 86380 86390 1
510338 99510338 1001 86380 86390 1
510378 99510378 1001 86380 86390 1
510239 99510239 1001 86380 86390 1
510137 99510137 1001 86380 86390 1
511520 99511520 1001 86380 86390 1
511439 99511439 1001 86380 86390 1
511440 99511440 1001 86380 86390 1
511471 99511471 1001 86380 86390 1
511544 99511544 1001 86380 86390 1
511322 99511322 1001 86380 86390 1
511340 99511340 1001 86380 86390 1
511253 99511253 1001 86380 86390 1
511228 99511228 1001 86380 86390 1
510949 99510949 1001 86380 86390 1
511066 99511066 1001 86380 86390 1
510989 99510989 1001 86380 86390 1
510941 99510941 1001 86380 86390 1
511641 99511641 1001 86380 86390 1
511568 99511568 1001 86380 86390 1
511638 99511638 1001 86380 86390 1
512204 99512204 1001 86380 86390 1
512269 99512269 1001 86380 86390 1
512283 99512283 1001 86380 86390 1
512103 99512103 1001 86380 86390 1
512105 99512105 1001 86380 86390 1
512131 99512131 1001 86380 86390 1
512173 99512173 1001 86380 86390 1
511798 99511798 1001 86380 86390 1
511929 99511929 1001 86380 86390 1
511881 99511881 1001 86380 86390 1
511780 99511780 1001 86380 86390 1
512524 99512524 1001 86380 86390 1
513144 99513144 1001 86380 86390 1
513114 99513114 1001 86380 86390 1
512860 99512860 1001 86380 86390 1
512809 99512809 1001 86380 86390 1
512838 99512838 1001 86380 86390 1
512891 99512891 1001 86380 86390 1
512918 99512918 1001 86380 86390 1
512880 99512880 1001 86380 86390 1
512781 99512781 1001 86380 86390 1
512667 99512667 1001 86380 86390 1
512668 99512668 1001 86380 86390 1
512658 99512658 1001 86380 86390 1
513280 99513280 1001 86380 86390 1
512585 99512585 1001 86380 86390 1
513334 99513334 1001 86380 86390 1
513207 99513207 1001 86380 86390 1
513276 99513276 1001 86380 86390 1
513303 99513303 1001 86380 86390 1
513956 99513956 1001 86380 86390 1
513983 99513983 1001 86380 86390 1
513829 99513829 1001 86380 86390 1
513935 99513935 1001 86380 86390 1
513975 99513975 1001 86380 86390 1
513941 99513941 1001 86380 86390 1
513711 99513711 1001 86380 86390 1
513815 99513815 1001 86380 86390 1
513803 99513803 1001 86380 86390 1
513728 99513728 1001 86380 86390 1
513494 99513494 1001 86380 86390 1
513417 99513417 1001 86380 86390 1
513562 99513562 1001 86380 86390 1
513486 99513486 1001 86380 86390 1
513500 99513500 1001 86380 86390 1
514139 99514139 1001 86380 86390 1
514854 99514854 1001 86380 86390 1
514857 99514857 1001 86380 86390 1
514695 99514695 1001 86380 86390 1
514815 99514815 1001 86380 86390 1
514780 99514780 1001 86380 86390 1
514471 99514471 1001 86380 86390 1
514512 99514512 1001 86380 86390 1
514617 99514617 1001 86380 86390 1
514606 99514606 1001 86380 86390 1
514340 99514340 1001 86380 86390 1
514329 99514329 1001 86380 86390 1
514395 99514395 1001 86380 86390 1
514266 99514266 1001 86380 86390 1
514409 99514409 1001 86380 86390 1
514425 99514425 1001 86380 86390 1
514428 99514428 1001 86380 86390 1
514949 99514949 1001 86380 86390 1
514942 99514942 1001 86380 86390 1
515046 99515046 1001 86380 86390 1
515022 99515022 1001 86380 86390 1
515671 99515671 1001 86380 86390 1
515675 99515675 1001 86380 86390 1
515465 99515465 1001 86380 86390 1
515325 99515325 1001 86380 86390 1
515398 99515398 1001 86380 86390 1
515128 99515128 1001 86380 86390 1
515180 99515180 1001 86380 86390 1
515206 99515206 1001 86380 86390 1
515076 99515076 1001 86380 86390 1
515121 99515121 1001 86380 86390 1
515084 99515084 1001 86380 86390 1
515867 99515867 1001 86380 86390 1
515843 99515843 1001 86380 86390 1
515757 99515757 1001 86380 86390 1
516450 99516450 1001 86380 86390 1
516452 99516452 1001 86380 86390 1
516466 99516466 1001 86380 86390 1
516214 99516214 1001 86380 86390 1
516138 99516138 1001 86380 86390 1
516140 99516140 1001 86380 86390 1
516243 99516243 1001 86380 86390 1
516146 99516146 1001 86380 86390 1
516276 99516276 1001 86380 86390 1
516047 99516047 1001 86380 86390 1
515907 99515907 1001 86380 86390 1
515923 99515923 1001 86380 86390 1
516610 99516610 1001 86380 86390 1
516658 99516658 1001 86380 86390 1
517145 99517145 1001 86380 86390 1
517133 99517133 1001 86380 86390 1
517147 99517147 1001 86380 86390 1
517215 99517215 1001 86380 86390 1
517008 99517008 1001 86380 86390 1
516930 99516930 1001 86380 86390 1
517061 99517061 1001 86380 86390 1
517010 99517010 1001 86380 86390 1
517000 99517000 1001 86380 86390 1
516896 99516896 1001 86380 86390 1
516767 99516767 1001 86380 86390 1
516910 99516910 1001 86380 86390 1
517488 99517488 1001 86380 86390 1
517490 99517490 1001 86380 86390 1
517466 99517466 1001 86380 86390 1
517468 99517468 1001 86380 86390 1
517417 99517417 1001 86380 86390 1
517355 99517355 1001 86380 86390 1
517422 99517422 1001 86380 86390 1
518061 99518061 1001 86380 86390 1
518087 99518087 1001 86380 86390 1
518026 99518026 1001 86380 86390 1
518149 99518149 1001 86380 86390 1
517763 99517763 1001 86380 86390 1
517714 99517714 1001 86380 86390 1
517599 99517599 1001 86380 86390 1
518199 99518199 1001 86380 86390 1
518956 99518956 1001 86380 86390 1
518968 99518968 1001 86380 86390 1
518866 99518866 1001 86380 86390 1
518855 99518855 1001 86380 86390 1
518868 99518868 1001 86380 86390 1
518602 99518602 1001 86380 86390 1
518616 99518616 1001 86380 86390 1
518722 99518722 1001 86380 86390 1
518649 99518649 1001 86380 86390 1
518524 99518524 1001 86380 86390 1
518425 99518425 1001 86380 86390 1
518568 99518568 1001 86380 86390 1
518505 99518505 1001 86380 86390 1
519193 99519193 1001 86380 86390 1
518784 99518784 1001 86380 86390 1
519021 99519021 1001 86380 86390 1
519731 99519731 1001 86380 86390 1
519618 99519618 1001 86380 86390 1
519405 99519405 1001 86380 86390 1
519497 99519497 1001 86380 86390 1
519460 99519460 1001 86380 86390 1
519326 99519326 1001 86380 86390 1
519837 99519837 1001 86380 86390 1
520018 99520018 1001 86380 86390 1
519941 99519941 1001 86380 86390 1
519866 99519866 1001 86380 86390 1
519918 99519918 1001 86380 86390 1
520477 99520477 1001 86380 86390 1
520626 99520626 1001 86380 86390 1
520599 99520599 1001 86380 86390 1
520309 99520309 1001 86380 86390 1
520052 99520052 1001 86380 86390 1
520093 99520093 1001 86380 86390 1
520171 99520171 1001 86380 86390 1
520184 99520184 1001 86380 86390 1
520754 99520754 1001 86380 86390 1
520677 99520677 1001 86380 86390 1
520806 99520806 1001 86380 86390 1
521300 99521300 1001 86380 86390 1
521308 99521308 1001 86380 86390 1
521222 99521222 1001 86380 86390 1
521171 99521171 1001 86380 86390 1
521199 99521199 1001 86380 86390 1
521148 99521148 1001 86380 86390 1
521153 99521153 1001 86380 86390 1
521180 99521180 1001 86380 86390 1
521014 99521014 1001 86380 86390 1
520852 99520852 1001 86380 86390 1
520982 99520982 1001 86380 86390 1
520947 99520947 1001 86380 86390 1
520974 99520974 1001 86380 86390 1
521619 99521619 1001 86380 86390 1
521494 99521494 1001 86380 86390 1
521508 99521508 1001 86380 86390 1
521514 99521514 1001 86380 86390 1
522158 99522158 1001 86380 86390 1
522279 99522279 1001 86380 86390 1
521894 99521894 1001 86380 86390 1
522027 99522027 1001 86380 86390 1
522057 99522057 1001 86380 86390 1
521866 99521866 1001 86380 86390 1
521715 99521715 1001 86380 86390 1
521782 99521782 1001 86380 86390 1
521784 99521784 1001 86380 86390 1
522434 99522434 1001 86380 86390 1
522344 99522344 1001 86380 86390 1
522319 99522319 1001 86380 86390 1
522333 99522333 1001 86380 86390 1
522477 99522477 1001 86380 86390 1
522364 99522364 1001 86380 86390 1
522495 99522495 1001 86380 86390 1
523065 99523065 1001 86380 86390 1
522836 99522836 1001 86380 86390 1
522714 99522714 1001 86380 86390 1
522898 99522898 1001 86380 86390 1
522684 99522684 1001 86380 86390 1
522685 99522685 1001 86380 86390 1
522570 99522570 1001 86380 86390 1
523193 99523193 1001 86380 86390 1
523220 99523220 1001 86380 86390 1
523145 99523145 1001 86380 86390 1
523278 99523278 1001 86380 86390 1
523190 99523190 1001 86380 86390 1
523255 99523255 1001 86380 86390 1
523282 99523282 1001 86380 86390 1
523753 99523753 1001 86380 86390 1
523845 99523845 1001 86380 86390 1
523820 99523820 1001 86380 86390 1
523927 99523927 1001 86380 86390 1
523935 99523935 1001 86380 86390 1
523541 99523541 1001 86380 86390 1
523684 99523684 1001 86380 86390 1
523325 99523325 1001 86380 86390 1
523382 99523382 1001 86380 86390 1
523981 99523981 1001 86380 86390 1
524138 99524138 1001 86380 86390 1
523973 99523973 1001 86380 86390 1
524001 99524001 1001 86380 86390 1
524628 99524628 1001 86380 86390 1
524699 99524699 1001 86380 86390 1
524751 99524751 1001 86380 86390 1
524516 99524516 1001 86380 86390 1
524407 99524407 1001 86380 86390 1
524472 99524472 1001 86380 86390 1
524524 99524524 1001 86380 86390 1
524167 99524167 1001 86380 86390 1
524285 99524285 1001 86380 86390 1
524234 99524234 1001 86380 86390 1
524833 99524833 1001 86380 86390 1
524913 99524913 1001 86380 86390 1
524826 99524826 1001 86380 86390 1
525499 99525499 1001 86380 86390 1
525227 99525227 1001 86380 86390 1
525244 99525244 1001 86380 86390 1
525335 99525335 1001 86380 86390 1
525233 99525233 1001 86380 86390 1
525080 99525080 1001 86380 86390 1
525147 99525147 1001 86380 86390 1
525122 99525122 1001 86380 86390 1
525113 99525113 1001 86380 86390 1
524977 99524977 1001 86380 86390 1
525629 99525629 1001 86380 86390 1
526340 99526340 1001 86380 86390 1
526063 99526063 1001 86380 86390 1
526206 99526206 1001 86380 86390 1
526173 99526173 1001 86380 86390 1
526034 99526034 1001 86380 86390 1
525854 99525854 1001 86380 86390 1
525951 99525951 1001 86380 86390 1
525965 99525965 1001 86380 86390 1
525904 99525904 1001 86380 86390 1
525944 99525944 1001 86380 86390 1
526578 99526578 1001 86380 86390 1
526011 99526011 1001 86380 86390 1
526606 99526606 1001 86380 86390 1
526543 99526543 1001 86380 86390 1
526556 99526556 1001 86380 86390 1
526597 99526597 1001 86380 86390 1
526469 99526469 1001 86380 86390 1
526575 99526575 1001 86380 86390 1
527172 99527172 1001 86380 86390 1
527111 99527111 1001 86380 86390 1
527139 99527139 1001 86380 86390 1
527076 99527076 1001 86380 86390 1
527116 99527116 1001 86380 86390 1
526903 99526903 1001 86380 86390 1
526948 99526948 1001 86380 86390 1
526660 99526660 1001 86380 86390 1
526715 99526715 1001 86380 86390 1
526768 99526768 1001 86380 86390 1
526807 99526807 1001 86380 86390 1
526679 99526679 1001 86380 86390 1
527978 99527978 1001 86380 86390 1
527959 99527959 1001 86380 86390 1
527826 99527826 1001 86380 86390 1
527775 99527775 1001 86380 86390 1
527548 99527548 1001 86380 86390 1
527464 99527464 1001 86380 86390 1
527491 99527491 1001 86380 86390 1
528206 99528206 1001 86380 86390 1
528147 99528147 1001 86380 86390 1
528173 99528173 1001 86380 86390 1
528083 99528083 1001 86380 86390 1
528901 99528901 1001 86380 86390 1
528778 99528778 1001 86380 86390 1
528805 99528805 1001 86380 86390 1
528771 99528771 1001 86380 86390 1
528580 99528580 1001 86380 86390 1
528542 99528542 1001 86380 86390 1
528556 99528556 1001 86380 86390 1
528509 99528509 1001 86380 86390 1
528500 99528500 1001 86380 86390 1
528358 99528358 1001 86380 86390 1
528363 99528363 1001 86380 86390 1
528474 99528474 1001 86380 86390 1
529074 99529074 1001 86380 86390 1
528935 99528935 1001 86380 86390 1
528962 99528962 1001 86380 86390 1
529587 99529587 1001 86380 86390 1
529667 99529667 1001 86380 86390 1
529700 99529700 1001 86380 86390 1
529668 99529668 1001 86380 86390 1
529623 99529623 1001 86380 86390 1
529483 99529483 1001 86380 86390 1
529432 99529432 1001 86380 86390 1
529387 99529387 1001 86380 86390 1
529508 99529508 1001 86380 86390 1
529256 99529256 1001 86380 86390 1
529183 99529183 1001 86380 86390 1
529884 99529884 1001 86380 86390 1
529860 99529860 1001 86380 86390 1
529799 99529799 1001 86380 86390 1
529825 99529825 1001 86380 86390 1
529851 99529851 1001 86380 86390 1
529904 99529904 1001 86380 86390 1
530413 99530413 1001 86380 86390 1
530487 99530487 1001 86380 86390 1
530253 99530253 1001 86380 86390 1
530150 99530150 1001 86380 86390 1
529961 99529961 1001 86380 86390 1
530069 99530069 1001 86380 86390 1
530085 99530085 1001 86380 86390 1
530100 99530100 1001 86380 86390 1
530681 99530681 1001 86380 86390 1
530733 99530733 1001 86380 86390 1
530714 99530714 1001 86380 86390 1
530741 99530741 1001 86380 86390 1
530573 99530573 1001 86380 86390 1
530601 99530601 1001 86380 86390 1
531059 99531059 1001 86380 86390 1
531164 99531164 1001 86380 86390 1
530987 99530987 1001 86380 86390 1
531094 99531094 1001 86380 86390 1
530785 99530785 1001 86380 86390 1
530904 99530904 1001 86380 86390 1
530856 99530856 1001 86380 86390 1
530911 99530911 1001 86380 86390 1
531454 99531454 1001 86380 86390 1
531400 99531400 1001 86380 86390 1
532086 99532086 1001 86380 86390 1
532138 99532138 1001 86380 86390 1
532024 99532024 1001 86380 86390 1
531886 99531886 1001 86380 86390 1
531640 99531640 1001 86380 86390 1
531763 99531763 1001 86380 86390 1
532286 99532286 1001 86380 86390 1
532211 99532211 1001 86380 86390 1
532277 99532277 1001 86380 86390 1
532999 99532999 1001 86380 86390 1
532997 99532997 1001 86380 86390 1
532894 99532894 1001 86380 86390 1
532844 99532844 1001 86380 86390 1
532897 99532897 1001 86380 86390 1
532846 99532846 1001 86380 86390 1
532993 99532993 1001 86380 86390 1
532788 99532788 1001 86380 86390 1
532811 99532811 1001 86380 86390 1
532490 99532490 1001 86380 86390 1
532595 99532595 1001 86380 86390 1
532481 99532481 1001 86380 86390 1
532612 99532612 1001 86380 86390 1
533179 99533179 1001 86380 86390 1
533232 99533232 1001 86380 86390 1
533743 99533743 1001 86380 86390 1
533763 99533763 1001 86380 86390 1
533551 99533551 1001 86380 86390 1
533630 99533630 1001 86380 86390 1
533477 99533477 1001 86380 86390 1
533455 99533455 1001 86380 86390 1
533277 99533277 1001 86380 86390 1
533432 99533432 1001 86380 86390 1
533350 99533350 1001 86380 86390 1
533869 99533869 1001 86380 86390 1
533974 99533974 1001 86380 86390 1
533991 99533991 1001 86380 86390 1
534044 99534044 1001 86380 86390 1
534571 99534571 1001 86380 86390 1
534489 99534489 1001 86380 86390 1
534459 99534459 1001 86380 86390 1
534400 99534400 1001 86380 86390 1
534220 99534220 1001 86380 86390 1
534144 99534144 1001 86380 86390 1
534124 99534124 1001 86380 86390 1
534150 99534150 1001 86380 86390 1
534850 99534850 1001 86380 86390 1
534865 99534865 1001 86380 86390 1
535461 99535461 1001 86380 86390 1
535333 99535333 1001 86380 86390 1
535340 99535340 1001 86380 86390 1
535149 99535149 1001 86380 86390 1
535110 99535110 1001 86380 86390 1
535231 99535231 1001 86380 86390 1
535160 99535160 1001 86380 86390 1
535173 99535173 1001 86380 86390 1
534941 99534941 1001 86380 86390 1
534972 99534972 1001 86380 86390 1
535024 99535024 1001 86380 86390 1
535090 99535090 1001 86380 86390 1
534962 99534962 1001 86380 86390 1
534976 99534976 1001 86380 86390 1
535560 99535560 1001 86380 86390 1
535683 99535683 1001 86380 86390 1
535647 99535647 1001 86380 86390 1
535674 99535674 1001 86380 86390 1
536213 99536213 1001 86380 86390 1
536093 99536093 1001 86380 86390 1
535979 99535979 1001 86380 86390 1
536096 99536096 1001 86380 86390 1
536122 99536122 1001 86380 86390 1
536006 99536006 1001 86380 86390 1
536046 99536046 1001 86380 86390 1
536034 99536034 1001 86380 86390 1
535834 99535834 1001 86380 86390 1
535909 99535909 1001 86380 86390 1
536504 99536504 1001 86380 86390 1
536520 99536520 1001 86380 86390 1
536408 99536408 1001 86380 86390 1
536449 99536449 1001 86380 86390 1
537074 99537074 1001 86380 86390 1
536883 99536883 1001 86380 86390 1
536794 99536794 1001 86380 86390 1
536795 99536795 1001 86380 86390 1
536927 99536927 1001 86380 86390 1
536684 99536684 1001 86380 86390 1
536730 99536730 1001 86380 86390 1
536653 99536653 1001 86380 86390 1
536696 99536696 1001 86380 86390 1
537367 99537367 1001 86380 86390 1
537330 99537330 1001 86380 86390 1
537357 99537357 1001 86380 86390 1
537336 99537336 1001 86380 86390 1
537363 99537363 1001 86380 86390 1
537181 99537181 1001 86380 86390 1
537903 99537903 1001 86380 86390 1
537897 99537897 1001 86380 86390 1
537846 99537846 1001 86380 86390 1
537641 99537641 1001 86380 86390 1
537644 99537644 1001 86380 86390 1
537776 99537776 1001 86380 86390 1
537611 99537611 1001 86380 86390 1
537716 99537716 1001 86380 86390 1
537586 99537586 1001 86380 86390 1
537435 99537435 1001 86380 86390 1
537397 99537397 1001 86380 86390 1
537429 99537429 1001 86380 86390 1
537482 99537482 1001 86380 86390 1
537444 99537444 1001 86380 86390 1
538074 99538074 1001 86380 86390 1
538049 99538049 1001 86380 86390 1
538183 99538183 1001 86380 86390 1
538434 99538434 1001 86380 86390 1
538464 99538464 1001 86380 86390 1
538251 99538251 1001 86380 86390 1
538344 99538344 1001 86380 86390 1
538968 99538968 1001 86380 86390 1
538943 99538943 1001 86380 86390 1
538869 99538869 1001 86380 86390 1
538895 99538895 1001 86380 86390 1
539002 99539002 1001 86380 86390 1
539514 99539514 1001 86380 86390 1
539439 99539439 1001 86380 86390 1
539615 99539615 1001 86380 86390 1
539284 99539284 1001 86380 86390 1
539246 99539246 1001 86380 86390 1
539355 99539355 1001 86380 86390 1
539265 99539265 1001 86380 86390 1
539050 99539050 1001 86380 86390 1
539787 99539787 1001 86380 86390 1
539738 99539738 1001 86380 86390 1
540437 99540437 1001 86380 86390 1
540249 99540249 1001 86380 86390 1
540082 99540082 1001 86380 86390 1
540190 99540190 1001 86380 86390 1
540041 99540041 1001 86380 86390 1
539947 99539947 1001 86380 86390 1
540594 99540594 1001 86380 86390 1
540509 99540509 1001 86380 86390 1
540604 99540604 1001 86380 86390 1
541204 99541204 1001 86380 86390 1
541272 99541272 1001 86380 86390 1
541200 99541200 1001 86380 86390 1
541227 99541227 1001 86380 86390 1
540932 99540932 1001 86380 86390 1
540894 99540894 1001 86380 86390 1
540948 99540948 1001 86380 86390 1
541039 99541039 1001 86380 86390 1
540938 99540938 1001 86380 86390 1
540728 99540728 1001 86380 86390 1
540703 99540703 1001 86380 86390 1
541296 99541296 1001 86380 86390 1
542007 99542007 1001 86380 86390 1
542092 99542092 1001 86380 86390 1
541983 99541983 1001 86380 86390 1
542053 99542053 1001 86380 86390 1
541964 99541964 1001 86380 86390 1
541902 99541902 1001 86380 86390 1
541739 99541739 1001 86380 86390 1
541603 99541603 1001 86380 86390 1
541517 99541517 1001 86380 86390 1
541609 99541609 1001 86380 86390 1
541705 99541705 1001 86380 86390 1
542234 99542234 1001 86380 86390 1
542235 99542235 1001 86380 86390 1
542184 99542184 1001 86380 86390 1
542768 99542768 1001 86380 86390 1
542771 99542771 1001 86380 86390 1
542740 99542740 1001 86380 86390 1
542717 99542717 1001 86380 86390 1
542629 99542629 1001 86380 86390 1
542551 99542551 1001 86380 86390 1
542408 99542408 1001 86380 86390 1
542343 99542343 1001 86380 86390 1
542410 99542410 1001 86380 86390 1
542501 99542501 1001 86380 86390 1
542336 99542336 1001 86380 86390 1
543086 99543086 1001 86380 86390 1
543100 99543100 1001 86380 86390 1
542971 99542971 1001 86380 86390 1
543683 99543683 1001 86380 86390 1
543635 99543635 1001 86380 86390 1
543653 99543653 1001 86380 86390 1
543411 99543411 1001 86380 86390 1
543564 99543564 1001 86380 86390 1
543188 99543188 1001 86380 86390 1
543266 99543266 1001 86380 86390 1
543848 99543848 1001 86380 86390 1
543902 99543902 1001 86380 86390 1
543864 99543864 1001 86380 86390 1
543959 99543959 1001 86380 86390 1
543948 99543948 1001 86380 86390 1
544566 99544566 1001 86380 86390 1
544449 99544449 1001 86380 86390 1
544439 99544439 1001 86380 86390 1
544402 99544402 1001 86380 86390 1
544225 99544225 1001 86380 86390 1
544271 99544271 1001 86380 86390 1
544311 99544311 1001 86380 86390 1
544221 99544221 1001 86380 86390 1
544299 99544299 1001 86380 86390 1
544029 99544029 1001 86380 86390 1
544075 99544075 1001 86380 86390 1
544130 99544130 1001 86380 86390 1
544182 99544182 1001 86380 86390 1
544672 99544672 1001 86380 86390 1
544713 99544713 1001 86380 86390 1
544638 99544638 1001 86380 86390 1
544730 99544730 1001 86380 86390 1
405931 1152 1001 59220 60477 1
436876 372 1001 19920 20277 1
422025 1114 1001 10680 16437 1
514906 595 1001 60811 61111 1
531798 941 1002 51765 65148 1
531803 1057 1002 58126 59150 1
540283 985 1001 37197 37497 1
534572 748 1001 66718 67017 1
400102 99400102 1001 86380 86390 1
400108 99400108 1001 86380 86390 1
543143 1219 1002 34508 45014 1
400192 99400192 1001 86380 86390 1
400193 99400193 1001 86380 86390 1
400181 99400181 1001 86380 86390 1
400364 99400364 1001 86380 86390 1
400542 99400542 1001 86380 86390 1
400664 99400664 1001 86380 86390 1
400853 99400853 1001 86380 86390 1
401015 99401015 1001 86380 86390 1
400957 99400957 1001 86380 86390 1
401154 99401154 1001 86380 86390 1
401107 99401107 1001 86380 86390 1
401234 99401234 1001 86380 86390 1
401383 99401383 1001 86380 86390 1
401525 99401525 1001 86380 86390 1
401683 99401683 1001 86380 86390 1
401812 99401812 1001 86380 86390 1
401818 99401818 1001 86380 86390 1
401789 99401789 1001 86380 86390 1
401856 99401856 1001 86380 86390 1
402219 99402219 1001 86380 86390 1
402207 99402207 1001 86380 86390 1
402317 99402317 1001 86380 86390 1
402519 99402519 1001 86380 86390 1
402687 99402687 1001 86380 86390 1
402740 99402740 1001 86380 86390 1
402872 99402872 1001 86380 86390 1
402796 99402796 1001 86380 86390 1
402845 99402845 1001 86380 86390 1
402955 99402955 1001 86380 86390 1
403214 99403214 1001 86380 86390 1
403384 99403384 1001 86380 86390 1
403505 99403505 1001 86380 86390 1
403490 99403490 1001 86380 86390 1
404152 99404152 1001 86380 86390 1
404193 99404193 1001 86380 86390 1
404490 99404490 1001 86380 86390 1
404682 99404682 1001 86380 86390 1
404622 99404622 1001 86380 86390 1
404916 99404916 1001 86380 86390 1
405063 99405063 1001 86380 86390 1
405132 99405132 1001 86380 86390 1
405845 99405845 1001 86380 86390 1
406076 99406076 1001 86380 86390 1
406197 99406197 1001 86380 86390 1
406324 99406324 1001 86380 86390 1
406414 99406414 1001 86380 86390 1
406625 99406625 1001 86380 86390 1
406660 99406660 1001 86380 86390 1
406741 99406741 1001 86380 86390 1
406868 99406868 1001 86380 86390 1
406861 99406861 1001 86380 86390 1
407184 99407184 1001 86380 86390 1
407516 99407516 1001 86380 86390 1
407647 99407647 1001 86380 86390 1
408145 99408145 1001 86380 86390 1
408151 99408151 1001 86380 86390 1
408257 99408257 1001 86380 86390 1
408243 99408243 1001 86380 86390 1
408603 99408603 1001 86380 86390 1
408568 99408568 1001 86380 86390 1
409058 99409058 1001 86380 86390 1
409100 99409100 1001 86380 86390 1
409161 99409161 1001 86380 86390 1
409087 99409087 1001 86380 86390 1
409233 99409233 1001 86380 86390 1
409376 99409376 1001 86380 86390 1
409430 99409430 1001 86380 86390 1
409580 99409580 1001 86380 86390 1
409788 99409788 1001 86380 86390 1
410189 99410189 1001 86380 86390 1
410159 99410159 1001 86380 86390 1
410265 99410265 1001 86380 86390 1
410683 99410683 1001 86380 86390 1
410809 99410809 1001 86380 86390 1
411003 99411003 1001 86380 86390 1
411290 99411290 1001 86380 86390 1
411270 99411270 1001 86380 86390 1
411474 99411474 1001 86380 86390 1
411588 99411588 1001 86380 86390 1
411715 99411715 1001 86380 86390 1
411829 99411829 1001 86380 86390 1
411753 99411753 1001 86380 86390 1
412040 99412040 1001 86380 86390 1
413334 99413334 1001 86380 86390 1
413374 99413374 1001 86380 86390 1
413459 99413459 1001 86380 86390 1
413360 99413360 1001 86380 86390 1
412909 99412909 1001 86380 86390 1
413241 99413241 1001 86380 86390 1
413017 99413017 1001 86380 86390 1
413018 99413018 1001 86380 86390 1
412640 99412640 1001 86380 86390 1
412820 99412820 1001 86380 86390 1
414034 99414034 1001 86380 86390 1
415141 99415141 1001 86380 86390 1
414925 99414925 1001 86380 86390 1
415195 99415195 1001 86380 86390 1
415232 99415232 1001 86380 86390 1
415070 99415070 1001 86380 86390 1
415183 99415183 1001 86380 86390 1
415295 99415295 1001 86380 86390 1
415136 99415136 1001 86380 86390 1
414805 99414805 1001 86380 86390 1
414850 99414850 1001 86380 86390 1
414161 99414161 1001 86380 86390 1
414465 99414465 1001 86380 86390 1
415557 99415557 1001 86380 86390 1
415661 99415661 1001 86380 86390 1
415360 99415360 1001 86380 86390 1
415570 99415570 1001 86380 86390 1
416955 99416955 1001 86380 86390 1
416715 99416715 1001 86380 86390 1
416254 99416254 1001 86380 86390 1
416471 99416471 1001 86380 86390 1
416445 99416445 1001 86380 86390 1
415987 99415987 1001 86380 86390 1
415940 99415940 1001 86380 86390 1
415941 99415941 1001 86380 86390 1
415823 99415823 1001 86380 86390 1
417393 99417393 1001 86380 86390 1
417190 99417190 1001 86380 86390 1
417583 99417583 1001 86380 86390 1
418743 99418743 1001 86380 86390 1
418717 99418717 1001 86380 86390 1
418463 99418463 1001 86380 86390 1
418341 99418341 1001 86380 86390 1
418062 99418062 1001 86380 86390 1
418291 99418291 1001 86380 86390 1
418263 99418263 1001 86380 86390 1
418323 99418323 1001 86380 86390 1
418273 99418273 1001 86380 86390 1
417820 99417820 1001 86380 86390 1
417689 99417689 1001 86380 86390 1
417875 99417875 1001 86380 86390 1
418016 99418016 1001 86380 86390 1
417651 99417651 1001 86380 86390 1
419076 99419076 1001 86380 86390 1
418817 99418817 1001 86380 86390 1
420196 99420196 1001 86380 86390 1
420243 99420243 1001 86380 86390 1
420263 99420263 1001 86380 86390 1
420070 99420070 1001 86380 86390 1
420228 99420228 1001 86380 86390 1
420051 99420051 1001 86380 86390 1
419981 99419981 1001 86380 86390 1
419214 99419214 1001 86380 86390 1
419427 99419427 1001 86380 86390 1
419368 99419368 1001 86380 86390 1
420493 99420493 1001 86380 86390 1
420589 99420589 1001 86380 86390 1
420526 99420526 1001 86380 86390 1
421966 99421966 1001 86380 86390 1
422116 99422116 1001 86380 86390 1
422086 99422086 1001 86380 86390 1
421539 99421539 1001 86380 86390 1
421643 99421643 1001 86380 86390 1
421625 99421625 1001 86380 86390 1
421681 99421681 1001 86380 86390 1
420871 99420871 1001 86380 86390 1
422502 99422502 1001 86380 86390 1
422200 99422200 1001 86380 86390 1
422461 99422461 1001 86380 86390 1
422491 99422491 1001 86380 86390 1
422242 99422242 1001 86380 86390 1
422381 99422381 1001 86380 86390 1
423336 99423336 1001 86380 86390 1
423652 99423652 1001 86380 86390 1
423714 99423714 1001 86380 86390 1
423422 99423422 1001 86380 86390 1
423034 99423034 1001 86380 86390 1
423095 99423095 1001 86380 86390 1
423214 99423214 1001 86380 86390 1
422628 99422628 1001 86380 86390 1
422680 99422680 1001 86380 86390 1
422606 99422606 1001 86380 86390 1
422669 99422669 1001 86380 86390 1
422822 99422822 1001 86380 86390 1
422569 99422569 1001 86380 86390 1
423792 99423792 1001 86380 86390 1
423847 99423847 1001 86380 86390 1
424089 99424089 1001 86380 86390 1
425171 99425171 1001 86380 86390 1
425274 99425274 1001 86380 86390 1
425387 99425387 1001 86380 86390 1
425357 99425357 1001 86380 86390 1
424861 99424861 1001 86380 86390 1
424934 99424934 1001 86380 86390 1
424614 99424614 1001 86380 86390 1
424608 99424608 1001 86380 86390 1
424541 99424541 1001 86380 86390 1
424584 99424584 1001 86380 86390 1
425777 99425777 1001 86380 86390 1
425735 99425735 1001 86380 86390 1
426743 99426743 1001 86380 86390 1
426983 99426983 1001 86380 86390 1
426929 99426929 1001 86380 86390 1
426825 99426825 1001 86380 86390 1
426936 99426936 1001 86380 86390 1
426323 99426323 1001 86380 86390 1
426473 99426473 1001 86380 86390 1
426300 99426300 1001 86380 86390 1
426393 99426393 1001 86380 86390 1
426063 99426063 1001 86380 86390 1
425968 99425968 1001 86380 86390 1
425974 99425974 1001 86380 86390 1
427438 99427438 1001 86380 86390 1
427489 99427489 1001 86380 86390 1
427122 99427122 1001 86380 86390 1
427522 99427522 1001 86380 86390 1
427524 99427524 1001 86380 86390 1
427476 99427476 1001 86380 86390 1
427311 99427311 1001 86380 86390 1
428377 99428377 1001 86380 86390 1
428127 99428127 1001 86380 86390 1
427924 99427924 1001 86380 86390 1
428101 99428101 1001 86380 86390 1
428135 99428135 1001 86380 86390 1
427995 99427995 1001 86380 86390 1
428136 99428136 1001 86380 86390 1
428811 99428811 1001 86380 86390 1
428342 99428342 1001 86380 86390 1
430245 99430245 1001 86380 86390 1
430056 99430056 1001 86380 86390 1
429987 99429987 1001 86380 86390 1
429269 99429269 1001 86380 86390 1
429440 99429440 1001 86380 86390 1
429334 99429334 1001 86380 86390 1
429278 99429278 1001 86380 86390 1
430758 99430758 1001 86380 86390 1
430490 99430490 1001 86380 86390 1
430521 99430521 1001 86380 86390 1
430522 99430522 1001 86380 86390 1
431782 99431782 1001 86380 86390 1
431948 99431948 1001 86380 86390 1
431784 99431784 1001 86380 86390 1
431811 99431811 1001 86380 86390 1
431328 99431328 1001 86380 86390 1
431572 99431572 1001 86380 86390 1
431599 99431599 1001 86380 86390 1
431519 99431519 1001 86380 86390 1
430952 99430952 1001 86380 86390 1
432347 99432347 1001 86380 86390 1
431260 99431260 1001 86380 86390 1
432389 99432389 1001 86380 86390 1
432340 99432340 1001 86380 86390 1
432396 99432396 1001 86380 86390 1
433326 99433326 1001 86380 86390 1
433646 99433646 1001 86380 86390 1
433384 99433384 1001 86380 86390 1
433609 99433609 1001 86380 86390 1
433212 99433212 1001 86380 86390 1
433214 99433214 1001 86380 86390 1
433223 99433223 1001 86380 86390 1
433231 99433231 1001 86380 86390 1
433009 99433009 1001 86380 86390 1
433235 99433235 1001 86380 86390 1
432751 99432751 1001 86380 86390 1
432511 99432511 1001 86380 86390 1
432839 99432839 1001 86380 86390 1
434035 99434035 1001 86380 86390 1
435119 99435119 1001 86380 86390 1
434896 99434896 1001 86380 86390 1
434639 99434639 1001 86380 86390 1
434627 99434627 1001 86380 86390 1
434794 99434794 1001 86380 86390 1
434748 99434748 1001 86380 86390 1
434861 99434861 1001 86380 86390 1
434887 99434887 1001 86380 86390 1
434653 99434653 1001 86380 86390 1
434468 99434468 1001 86380 86390 1
434428 99434428 1001 86380 86390 1
434415 99434415 1001 86380 86390 1
434463 99434463 1001 86380 86390 1
434281 99434281 1001 86380 86390 1
435882 99435882 1001 86380 86390 1
436425 99436425 1001 86380 86390 1
436264 99436264 1001 86380 86390 1
436288 99436288 1001 86380 86390 1
436295 99436295 1001 86380 86390 1
435909 99435909 1001 86380 86390 1
437212 99437212 1001 86380 86390 1
300083 99300083 1001 86380 86390 1
437245 99437245 1001 86380 86390 1
300009 99300009 1001 86380 86390 1
437277 99437277 1001 86380 86390 1
437197 99437197 1001 86380 86390 1
437282 99437282 1001 86380 86390 1
300025 99300025 1001 86380 86390 1
300541 99300541 1001 86380 86390 1
300335 99300335 1001 86380 86390 1
300509 99300509 1001 86380 86390 1
300226 99300226 1001 86380 86390 1
300245 99300245 1001 86380 86390 1
300168 99300168 1001 86380 86390 1
300156 99300156 1001 86380 86390 1
300184 99300184 1001 86380 86390 1
300817 99300817 1001 86380 86390 1
300753 99300753 1001 86380 86390 1
300858 99300858 1001 86380 86390 1
301406 99301406 1001 86380 86390 1
301499 99301499 1001 86380 86390 1
301220 99301220 1001 86380 86390 1
301340 99301340 1001 86380 86390 1
301173 99301173 1001 86380 86390 1
301151 99301151 1001 86380 86390 1
301067 99301067 1001 86380 86390 1
301055 99301055 1001 86380 86390 1
301646 99301646 1001 86380 86390 1
301672 99301672 1001 86380 86390 1
301556 99301556 1001 86380 86390 1
301558 99301558 1001 86380 86390 1
302378 99302378 1001 86380 86390 1
302284 99302284 1001 86380 86390 1
302162 99302162 1001 86380 86390 1
302072 99302072 1001 86380 86390 1
302099 99302099 1001 86380 86390 1
302048 99302048 1001 86380 86390 1
301972 99301972 1001 86380 86390 1
301892 99301892 1001 86380 86390 1
301789 99301789 1001 86380 86390 1
301901 99301901 1001 86380 86390 1
302488 99302488 1001 86380 86390 1
302566 99302566 1001 86380 86390 1
302400 99302400 1001 86380 86390 1
303053 99303053 1001 86380 86390 1
303071 99303071 1001 86380 86390 1
303128 99303128 1001 86380 86390 1
303103 99303103 1001 86380 86390 1
303201 99303201 1001 86380 86390 1
302964 99302964 1001 86380 86390 1
302853 99302853 1001 86380 86390 1
302987 99302987 1001 86380 86390 1
302670 99302670 1001 86380 86390 1
302787 99302787 1001 86380 86390 1
302791 99302791 1001 86380 86390 1
302597 99302597 1001 86380 86390 1
303376 99303376 1001 86380 86390 1
303356 99303356 1001 86380 86390 1
303883 99303883 1001 86380 86390 1
303858 99303858 1001 86380 86390 1
303990 99303990 1001 86380 86390 1
303954 99303954 1001 86380 86390 1
303687 99303687 1001 86380 86390 1
303676 99303676 1001 86380 86390 1
303719 99303719 1001 86380 86390 1
303683 99303683 1001 86380 86390 1
303826 99303826 1001 86380 86390 1
303632 99303632 1001 86380 86390 1
303472 99303472 1001 86380 86390 1
303447 99303447 1001 86380 86390 1
304134 99304134 1001 86380 86390 1
304139 99304139 1001 86380 86390 1
304167 99304167 1001 86380 86390 1
304836 99304836 1001 86380 86390 1
304838 99304838 1001 86380 86390 1
304291 99304291 1001 86380 86390 1
304395 99304395 1001 86380 86390 1
304423 99304423 1001 86380 86390 1
304308 99304308 1001 86380 86390 1
304245 99304245 1001 86380 86390 1
304882 99304882 1001 86380 86390 1
305004 99305004 1001 86380 86390 1
304979 99304979 1001 86380 86390 1
305649 99305649 1001 86380 86390 1
305637 99305637 1001 86380 86390 1
305441 99305441 1001 86380 86390 1
305434 99305434 1001 86380 86390 1
305347 99305347 1001 86380 86390 1
305479 99305479 1001 86380 86390 1
305233 99305233 1001 86380 86390 1
305258 99305258 1001 86380 86390 1
500114 99500114 1001 86380 86390 1
500127 99500127 1001 86380 86390 1
500130 99500130 1001 86380 86390 1
500699 99500699 1001 86380 86390 1
500739 99500739 1001 86380 86390 1
500680 99500680 1001 86380 86390 1
500668 99500668 1001 86380 86390 1
500720 99500720 1001 86380 86390 1
500669 99500669 1001 86380 86390 1
500748 99500748 1001 86380 86390 1
500521 99500521 1001 86380 86390 1
500499 99500499 1001 86380 86390 1
500565 99500565 1001 86380 86390 1
500310 99500310 1001 86380 86390 1
500230 99500230 1001 86380 86390 1
500927 99500927 1001 86380 86390 1
501439 99501439 1001 86380 86390 1
501544 99501544 1001 86380 86390 1
501519 99501519 1001 86380 86390 1
501246 99501246 1001 86380 86390 1
501200 99501200 1001 86380 86390 1
501115 99501115 1001 86380 86390 1
501208 99501208 1001 86380 86390 1
501170 99501170 1001 86380 86390 1
501653 99501653 1001 86380 86390 1
501745 99501745 1001 86380 86390 1
501785 99501785 1001 86380 86390 1
501787 99501787 1001 86380 86390 1
501737 99501737 1001 86380 86390 1
502106 99502106 1001 86380 86390 1
502159 99502159 1001 86380 86390 1
502096 99502096 1001 86380 86390 1
502099 99502099 1001 86380 86390 1
502190 99502190 1001 86380 86390 1
501899 99501899 1001 86380 86390 1
502004 99502004 1001 86380 86390 1
502005 99502005 1001 86380 86390 1
501902 99501902 1001 86380 86390 1
502045 99502045 1001 86380 86390 1
501943 99501943 1001 86380 86390 1
501868 99501868 1001 86380 86390 1
502637 99502637 1001 86380 86390 1
502552 99502552 1001 86380 86390 1
503165 99503165 1001 86380 86390 1
503107 99503107 1001 86380 86390 1
503198 99503198 1001 86380 86390 1
502932 99502932 1001 86380 86390 1
502988 99502988 1001 86380 86390 1
502991 99502991 1001 86380 86390 1
502869 99502869 1001 86380 86390 1
502702 99502702 1001 86380 86390 1
502810 99502810 1001 86380 86390 1
503484 99503484 1001 86380 86390 1
503316 99503316 1001 86380 86390 1
503325 99503325 1001 86380 86390 1
504061 99504061 1001 86380 86390 1
504013 99504013 1001 86380 86390 1
503888 99503888 1001 86380 86390 1
503775 99503775 1001 86380 86390 1
503880 99503880 1001 86380 86390 1
503705 99503705 1001 86380 86390 1
503616 99503616 1001 86380 86390 1
503540 99503540 1001 86380 86390 1
503596 99503596 1001 86380 86390 1
503584 99503584 1001 86380 86390 1
503507 99503507 1001 86380 86390 1
504195 99504195 1001 86380 86390 1
504184 99504184 1001 86380 86390 1
504217 99504217 1001 86380 86390 1
504944 99504944 1001 86380 86390 1
504884 99504884 1001 86380 86390 1
504919 99504919 1001 86380 86390 1
504822 99504822 1001 86380 86390 1
504877 99504877 1001 86380 86390 1
504865 99504865 1001 86380 86390 1
504939 99504939 1001 86380 86390 1
504726 99504726 1001 86380 86390 1
504662 99504662 1001 86380 86390 1
504564 99504564 1001 86380 86390 1
504539 99504539 1001 86380 86390 1
504670 99504670 1001 86380 86390 1
504454 99504454 1001 86380 86390 1
504340 99504340 1001 86380 86390 1
504973 99504973 1001 86380 86390 1
504960 99504960 1001 86380 86390 1
505067 99505067 1001 86380 86390 1
504953 99504953 1001 86380 86390 1
505639 99505639 1001 86380 86390 1
505718 99505718 1001 86380 86390 1
505431 99505431 1001 86380 86390 1
505214 99505214 1001 86380 86390 1
505176 99505176 1001 86380 86390 1
505202 99505202 1001 86380 86390 1
505347 99505347 1001 86380 86390 1
505342 99505342 1001 86380 86390 1
505863 99505863 1001 86380 86390 1
505774 99505774 1001 86380 86390 1
505857 99505857 1001 86380 86390 1
506430 99506430 1001 86380 86390 1
506521 99506521 1001 86380 86390 1
506492 99506492 1001 86380 86390 1
506369 99506369 1001 86380 86390 1
506371 99506371 1001 86380 86390 1
506320 99506320 1001 86380 86390 1
506348 99506348 1001 86380 86390 1
506246 99506246 1001 86380 86390 1
506312 99506312 1001 86380 86390 1
506147 99506147 1001 86380 86390 1
506058 99506058 1001 86380 86390 1
506149 99506149 1001 86380 86390 1
506672 99506672 1001 86380 86390 1
506607 99506607 1001 86380 86390 1
506662 99506662 1001 86380 86390 1
506676 99506676 1001 86380 86390 1
507397 99507397 1001 86380 86390 1
507226 99507226 1001 86380 86390 1
507228 99507228 1001 86380 86390 1
507345 99507345 1001 86380 86390 1
507120 99507120 1001 86380 86390 1
506828 99506828 1001 86380 86390 1
506922 99506922 1001 86380 86390 1
506872 99506872 1001 86380 86390 1
506993 99506993 1001 86380 86390 1
507450 99507450 1001 86380 86390 1
507476 99507476 1001 86380 86390 1
507518 99507518 1001 86380 86390 1
507585 99507585 1001 86380 86390 1
508087 99508087 1001 86380 86390 1
508178 99508178 1001 86380 86390 1
508236 99508236 1001 86380 86390 1
508077 99508077 1001 86380 86390 1
507910 99507910 1001 86380 86390 1
507693 99507693 1001 86380 86390 1
507685 99507685 1001 86380 86390 1
507803 99507803 1001 86380 86390 1
508340 99508340 1001 86380 86390 1
508448 99508448 1001 86380 86390 1
508875 99508875 1001 86380 86390 1
509007 99509007 1001 86380 86390 1
508904 99508904 1001 86380 86390 1
509063 99509063 1001 86380 86390 1
508820 99508820 1001 86380 86390 1
508695 99508695 1001 86380 86390 1
509188 99509188 1001 86380 86390 1
509257 99509257 1001 86380 86390 1
509195 99509195 1001 86380 86390 1
509785 99509785 1001 86380 86390 1
509894 99509894 1001 86380 86390 1
509601 99509601 1001 86380 86390 1
509524 99509524 1001 86380 86390 1
509308 99509308 1001 86380 86390 1
509464 99509464 1001 86380 86390 1
509419 99509419 1001 86380 86390 1
509316 99509316 1001 86380 86390 1
510038 99510038 1001 86380 86390 1
510694 99510694 1001 86380 86390 1
510587 99510587 1001 86380 86390 1
510567 99510567 1001 86380 86390 1
510658 99510658 1001 86380 86390 1
510530 99510530 1001 86380 86390 1
510636 99510636 1001 86380 86390 1
510365 99510365 1001 86380 86390 1
510294 99510294 1001 86380 86390 1
510244 99510244 1001 86380 86390 1
510270 99510270 1001 86380 86390 1
510196 99510196 1001 86380 86390 1
510905 99510905 1001 86380 86390 1
510737 99510737 1001 86380 86390 1
510841 99510841 1001 86380 86390 1
510805 99510805 1001 86380 86390 1
510755 99510755 1001 86380 86390 1
510811 99510811 1001 86380 86390 1
511431 99511431 1001 86380 86390 1
511457 99511457 1001 86380 86390 1
511166 99511166 1001 86380 86390 1
511272 99511272 1001 86380 86390 1
511223 99511223 1001 86380 86390 1
511150 99511150 1001 86380 86390 1
511029 99511029 1001 86380 86390 1
511044 99511044 1001 86380 86390 1
511598 99511598 1001 86380 86390 1
511586 99511586 1001 86380 86390 1
512305 99512305 1001 86380 86390 1
512270 99512270 1001 86380 86390 1
512340 99512340 1001 86380 86390 1
512044 99512044 1001 86380 86390 1
512101 99512101 1001 86380 86390 1
512127 99512127 1001 86380 86390 1
512160 99512160 1001 86380 86390 1
511890 99511890 1001 86380 86390 1
511872 99511872 1001 86380 86390 1
511900 99511900 1001 86380 86390 1
512450 99512450 1001 86380 86390 1
513150 99513150 1001 86380 86390 1
512935 99512935 1001 86380 86390 1
512901 99512901 1001 86380 86390 1
512902 99512902 1001 86380 86390 1
512854 99512854 1001 86380 86390 1
512802 99512802 1001 86380 86390 1
512638 99512638 1001 86380 86390 1
512769 99512769 1001 86380 86390 1
512709 99512709 1001 86380 86390 1
512672 99512672 1001 86380 86390 1
512751 99512751 1001 86380 86390 1
512765 99512765 1001 86380 86390 1
512791 99512791 1001 86380 86390 1
513236 99513236 1001 86380 86390 1
513919 99513919 1001 86380 86390 1
513831 99513831 1001 86380 86390 1
513724 99513724 1001 86380 86390 1
513688 99513688 1001 86380 86390 1
513805 99513805 1001 86380 86390 1
513741 99513741 1001 86380 86390 1
513693 99513693 1001 86380 86390 1
513556 99513556 1001 86380 86390 1
513507 99513507 1001 86380 86390 1
513434 99513434 1001 86380 86390 1
514211 99514211 1001 86380 86390 1
514073 99514073 1001 86380 86390 1
514138 99514138 1001 86380 86390 1
514076 99514076 1001 86380 86390 1
514142 99514142 1001 86380 86390 1
514773 99514773 1001 86380 86390 1
514686 99514686 1001 86380 86390 1
514674 99514674 1001 86380 86390 1
514846 99514846 1001 86380 86390 1
514568 99514568 1001 86380 86390 1
514517 99514517 1001 86380 86390 1
514343 99514343 1001 86380 86390 1
514437 99514437 1001 86380 86390 1
514283 99514283 1001 86380 86390 1
515002 99515002 1001 86380 86390 1
515496 99515496 1001 86380 86390 1
515639 99515639 1001 86380 86390 1
515381 99515381 1001 86380 86390 1
515244 99515244 1001 86380 86390 1
515081 99515081 1001 86380 86390 1
515268 99515268 1001 86380 86390 1
515204 99515204 1001 86380 86390 1
515823 99515823 1001 86380 86390 1
515772 99515772 1001 86380 86390 1
515825 99515825 1001 86380 86390 1
515805 99515805 1001 86380 86390 1
515874 99515874 1001 86380 86390 1
516433 99516433 1001 86380 86390 1
516472 99516472 1001 86380 86390 1
516345 99516345 1001 86380 86390 1
516437 99516437 1001 86380 86390 1
516419 99516419 1001 86380 86390 1
516085 99516085 1001 86380 86390 1
516086 99516086 1001 86380 86390 1
515895 99515895 1001 86380 86390 1
516040 99516040 1001 86380 86390 1
516672 99516672 1001 86380 86390 1
517148 99517148 1001 86380 86390 1
517121 99517121 1001 86380 86390 1
517085 99517085 1001 86380 86390 1
516929 99516929 1001 86380 86390 1
516738 99516738 1001 86380 86390 1
517385 99517385 1001 86380 86390 1
517373 99517373 1001 86380 86390 1
517402 99517402 1001 86380 86390 1
517390 99517390 1001 86380 86390 1
517352 99517352 1001 86380 86390 1
517341 99517341 1001 86380 86390 1
518152 99518152 1001 86380 86390 1
518154 99518154 1001 86380 86390 1
517882 99517882 1001 86380 86390 1
517780 99517780 1001 86380 86390 1
517935 99517935 1001 86380 86390 1
517754 99517754 1001 86380 86390 1
517924 99517924 1001 86380 86390 1
517887 99517887 1001 86380 86390 1
517849 99517849 1001 86380 86390 1
517786 99517786 1001 86380 86390 1
517697 99517697 1001 86380 86390 1
518172 99518172 1001 86380 86390 1
518360 99518360 1001 86380 86390 1
518205 99518205 1001 86380 86390 1
518349 99518349 1001 86380 86390 1
518170 99518170 1001 86380 86390 1
518885 99518885 1001 86380 86390 1
518873 99518873 1001 86380 86390 1
518797 99518797 1001 86380 86390 1
518975 99518975 1001 86380 86390 1
518832 99518832 1001 86380 86390 1
518748 99518748 1001 86380 86390 1
518736 99518736 1001 86380 86390 1
518737 99518737 1001 86380 86390 1
518756 99518756 1001 86380 86390 1
518461 99518461 1001 86380 86390 1
518500 99518500 1001 86380 86390 1
518391 99518391 1001 86380 86390 1
519108 99519108 1001 86380 86390 1
519004 99519004 1001 86380 86390 1
519782 99519782 1001 86380 86390 1
519753 99519753 1001 86380 86390 1
519629 99519629 1001 86380 86390 1
519547 99519547 1001 86380 86390 1
519510 99519510 1001 86380 86390 1
519569 99519569 1001 86380 86390 1
519397 99519397 1001 86380 86390 1
519296 99519296 1001 86380 86390 1
519930 99519930 1001 86380 86390 1
519841 99519841 1001 86380 86390 1
519881 99519881 1001 86380 86390 1
519976 99519976 1001 86380 86390 1
520538 99520538 1001 86380 86390 1
520554 99520554 1001 86380 86390 1
520255 99520255 1001 86380 86390 1
520352 99520352 1001 86380 86390 1
520353 99520353 1001 86380 86390 1
520033 99520033 1001 86380 86390 1
520161 99520161 1001 86380 86390 1
521431 99521431 1001 86380 86390 1
521264 99521264 1001 86380 86390 1
521367 99521367 1001 86380 86390 1
521419 99521419 1001 86380 86390 1
521147 99521147 1001 86380 86390 1
521096 99521096 1001 86380 86390 1
521073 99521073 1001 86380 86390 1
521242 99521242 1001 86380 86390 1
520861 99520861 1001 86380 86390 1
520965 99520965 1001 86380 86390 1
521033 99521033 1001 86380 86390 1
521632 99521632 1001 86380 86390 1
521635 99521635 1001 86380 86390 1
521639 99521639 1001 86380 86390 1
521536 99521536 1001 86380 86390 1
521499 99521499 1001 86380 86390 1
521473 99521473 1001 86380 86390 1
522112 99522112 1001 86380 86390 1
522243 99522243 1001 86380 86390 1
522272 99522272 1001 86380 86390 1
522098 99522098 1001 86380 86390 1
522214 99522214 1001 86380 86390 1
522215 99522215 1001 86380 86390 1
521996 99521996 1001 86380 86390 1
521999 99521999 1001 86380 86390 1
521961 99521961 1001 86380 86390 1
522066 99522066 1001 86380 86390 1
522056 99522056 1001 86380 86390 1
522084 99522084 1001 86380 86390 1
521788 99521788 1001 86380 86390 1
521803 99521803 1001 86380 86390 1
522309 99522309 1001 86380 86390 1
522336 99522336 1001 86380 86390 1
522492 99522492 1001 86380 86390 1
522964 99522964 1001 86380 86390 1
523022 99523022 1001 86380 86390 1
523063 99523063 1001 86380 86390 1
522986 99522986 1001 86380 86390 1
522861 99522861 1001 86380 86390 1
522734 99522734 1001 86380 86390 1
522832 99522832 1001 86380 86390 1
522601 99522601 1001 86380 86390 1
522505 99522505 1001 86380 86390 1
523167 99523167 1001 86380 86390 1
523323 99523323 1001 86380 86390 1
523182 99523182 1001 86380 86390 1
523230 99523230 1001 86380 86390 1
523759 99523759 1001 86380 86390 1
523575 99523575 1001 86380 86390 1
523641 99523641 1001 86380 86390 1
523569 99523569 1001 86380 86390 1
523518 99523518 1001 86380 86390 1
523365 99523365 1001 86380 86390 1
524087 99524087 1001 86380 86390 1
523987 99523987 1001 86380 86390 1
524667 99524667 1001 86380 86390 1
524767 99524767 1001 86380 86390 1
524723 99524723 1001 86380 86390 1
524675 99524675 1001 86380 86390 1
524574 99524574 1001 86380 86390 1
524638 99524638 1001 86380 86390 1
524519 99524519 1001 86380 86390 1
524520 99524520 1001 86380 86390 1
524292 99524292 1001 86380 86390 1
524280 99524280 1001 86380 86390 1
524336 99524336 1001 86380 86390 1
524221 99524221 1001 86380 86390 1
524263 99524263 1001 86380 86390 1
524172 99524172 1001 86380 86390 1
524887 99524887 1001 86380 86390 1
524952 99524952 1001 86380 86390 1
525561 99525561 1001 86380 86390 1
525536 99525536 1001 86380 86390 1
525551 99525551 1001 86380 86390 1
525448 99525448 1001 86380 86390 1
525236 99525236 1001 86380 86390 1
525380 99525380 1001 86380 86390 1
525215 99525215 1001 86380 86390 1
525298 99525298 1001 86380 86390 1
525376 99525376 1001 86380 86390 1
525106 99525106 1001 86380 86390 1
525158 99525158 1001 86380 86390 1
525115 99525115 1001 86380 86390 1
525182 99525182 1001 86380 86390 1
525711 99525711 1001 86380 86390 1
525608 99525608 1001 86380 86390 1
525691 99525691 1001 86380 86390 1
526222 99526222 1001 86380 86390 1
526404 99526404 1001 86380 86390 1
526303 99526303 1001 86380 86390 1
526088 99526088 1001 86380 86390 1
526205 99526205 1001 86380 86390 1
526116 99526116 1001 86380 86390 1
526196 99526196 1001 86380 86390 1
526042 99526042 1001 86380 86390 1
526017 99526017 1001 86380 86390 1
526033 99526033 1001 86380 86390 1
525974 99525974 1001 86380 86390 1
525992 99525992 1001 86380 86390 1
525930 99525930 1001 86380 86390 1
526499 99526499 1001 86380 86390 1
526525 99526525 1001 86380 86390 1
526579 99526579 1001 86380 86390 1
526610 99526610 1001 86380 86390 1
526534 99526534 1001 86380 86390 1
527123 99527123 1001 86380 86390 1
527220 99527220 1001 86380 86390 1
527152 99527152 1001 86380 86390 1
527234 99527234 1001 86380 86390 1
527106 99527106 1001 86380 86390 1
527197 99527197 1001 86380 86390 1
526915 99526915 1001 86380 86390 1
526841 99526841 1001 86380 86390 1
526911 99526911 1001 86380 86390 1
526759 99526759 1001 86380 86390 1
526778 99526778 1001 86380 86390 1
526650 99526650 1001 86380 86390 1
526718 99526718 1001 86380 86390 1
527440 99527440 1001 86380 86390 1
527389 99527389 1001 86380 86390 1
527301 99527301 1001 86380 86390 1
527319 99527319 1001 86380 86390 1
528011 99528011 1001 86380 86390 1
528064 99528064 1001 86380 86390 1
527702 99527702 1001 86380 86390 1
527867 99527867 1001 86380 86390 1
527584 99527584 1001 86380 86390 1
527560 99527560 1001 86380 86390 1
528217 99528217 1001 86380 86390 1
528209 99528209 1001 86380 86390 1
528213 99528213 1001 86380 86390 1
528799 99528799 1001 86380 86390 1
528871 99528871 1001 86380 86390 1
528803 99528803 1001 86380 86390 1
528845 99528845 1001 86380 86390 1
528706 99528706 1001 86380 86390 1
528896 99528896 1001 86380 86390 1
528605 99528605 1001 86380 86390 1
528593 99528593 1001 86380 86390 1
528519 99528519 1001 86380 86390 1
528526 99528526 1001 86380 86390 1
528321 99528321 1001 86380 86390 1
528401 99528401 1001 86380 86390 1
529093 99529093 1001 86380 86390 1
528917 99528917 1001 86380 86390 1
529034 99529034 1001 86380 86390 1
529671 99529671 1001 86380 86390 1
529543 99529543 1001 86380 86390 1
529558 99529558 1001 86380 86390 1
529636 99529636 1001 86380 86390 1
529343 99529343 1001 86380 86390 1
529414 99529414 1001 86380 86390 1
529228 99529228 1001 86380 86390 1
529843 99529843 1001 86380 86390 1
529909 99529909 1001 86380 86390 1
529819 99529819 1001 86380 86390 1
529757 99529757 1001 86380 86390 1
529914 99529914 1001 86380 86390 1
530552 99530552 1001 86380 86390 1
530364 99530364 1001 86380 86390 1
530377 99530377 1001 86380 86390 1
530390 99530390 1001 86380 86390 1
530509 99530509 1001 86380 86390 1
530500 99530500 1001 86380 86390 1
530322 99530322 1001 86380 86390 1
530286 99530286 1001 86380 86390 1
530339 99530339 1001 86380 86390 1
530225 99530225 1001 86380 86390 1
530051 99530051 1001 86380 86390 1
529962 99529962 1001 86380 86390 1
530066 99530066 1001 86380 86390 1
530097 99530097 1001 86380 86390 1
530098 99530098 1001 86380 86390 1
530111 99530111 1001 86380 86390 1
529996 99529996 1001 86380 86390 1
530615 99530615 1001 86380 86390 1
530636 99530636 1001 86380 86390 1
530727 99530727 1001 86380 86390 1
530612 99530612 1001 86380 86390 1
530731 99530731 1001 86380 86390 1
531380 99531380 1001 86380 86390 1
531347 99531347 1001 86380 86390 1
531283 99531283 1001 86380 86390 1
531184 99531184 1001 86380 86390 1
531012 99531012 1001 86380 86390 1
530974 99530974 1001 86380 86390 1
531172 99531172 1001 86380 86390 1
530864 99530864 1001 86380 86390 1
530917 99530917 1001 86380 86390 1
530882 99530882 1001 86380 86390 1
531382 99531382 1001 86380 86390 1
531402 99531402 1001 86380 86390 1
532183 99532183 1001 86380 86390 1
532193 99532193 1001 86380 86390 1
532363 99532363 1001 86380 86390 1
532299 99532299 1001 86380 86390 1
532254 99532254 1001 86380 86390 1
532930 99532930 1001 86380 86390 1
532832 99532832 1001 86380 86390 1
532922 99532922 1001 86380 86390 1
532673 99532673 1001 86380 86390 1
532742 99532742 1001 86380 86390 1
532782 99532782 1001 86380 86390 1
532822 99532822 1001 86380 86390 1
532428 99532428 1001 86380 86390 1
532561 99532561 1001 86380 86390 1
533094 99533094 1001 86380 86390 1
533112 99533112 1001 86380 86390 1
533169 99533169 1001 86380 86390 1
533784 99533784 1001 86380 86390 1
533668 99533668 1001 86380 86390 1
533710 99533710 1001 86380 86390 1
533673 99533673 1001 86380 86390 1
533848 99533848 1001 86380 86390 1
533847 99533847 1001 86380 86390 1
533714 99533714 1001 86380 86390 1
533564 99533564 1001 86380 86390 1
533527 99533527 1001 86380 86390 1
533579 99533579 1001 86380 86390 1
533456 99533456 1001 86380 86390 1
533343 99533343 1001 86380 86390 1
533436 99533436 1001 86380 86390 1
533894 99533894 1001 86380 86390 1
534484 99534484 1001 86380 86390 1
534576 99534576 1001 86380 86390 1
534554 99534554 1001 86380 86390 1
534445 99534445 1001 86380 86390 1
534462 99534462 1001 86380 86390 1
534477 99534477 1001 86380 86390 1
534195 99534195 1001 86380 86390 1
534210 99534210 1001 86380 86390 1
534069 99534069 1001 86380 86390 1
534811 99534811 1001 86380 86390 1
534716 99534716 1001 86380 86390 1
534884 99534884 1001 86380 86390 1
534810 99534810 1001 86380 86390 1
535369 99535369 1001 86380 86390 1
535425 99535425 1001 86380 86390 1
535117 99535117 1001 86380 86390 1
535157 99535157 1001 86380 86390 1
535238 99535238 1001 86380 86390 1
534984 99534984 1001 86380 86390 1
535089 99535089 1001 86380 86390 1
535053 99535053 1001 86380 86390 1
535018 99535018 1001 86380 86390 1
535533 99535533 1001 86380 86390 1
535523 99535523 1001 86380 86390 1
536188 99536188 1001 86380 86390 1
536253 99536253 1001 86380 86390 1
536256 99536256 1001 86380 86390 1
536206 99536206 1001 86380 86390 1
536233 99536233 1001 86380 86390 1
535980 99535980 1001 86380 86390 1
536033 99536033 1001 86380 86390 1
536022 99536022 1001 86380 86390 1
535999 99535999 1001 86380 86390 1
535729 99535729 1001 86380 86390 1
536402 99536402 1001 86380 86390 1
536455 99536455 1001 86380 86390 1
536352 99536352 1001 86380 86390 1
536535 99536535 1001 86380 86390 1
536419 99536419 1001 86380 86390 1
537135 99537135 1001 86380 86390 1
536987 99536987 1001 86380 86390 1
537078 99537078 1001 86380 86390 1
537057 99537057 1001 86380 86390 1
537160 99537160 1001 86380 86390 1
537059 99537059 1001 86380 86390 1
536776 99536776 1001 86380 86390 1
536665 99536665 1001 86380 86390 1
536589 99536589 1001 86380 86390 1
536720 99536720 1001 86380 86390 1
536708 99536708 1001 86380 86390 1
536670 99536670 1001 86380 86390 1
536748 99536748 1001 86380 86390 1
537344 99537344 1001 86380 86390 1
537216 99537216 1001 86380 86390 1
537350 99537350 1001 86380 86390 1
537275 99537275 1001 86380 86390 1
537900 99537900 1001 86380 86390 1
537955 99537955 1001 86380 86390 1
537877 99537877 1001 86380 86390 1
537920 99537920 1001 86380 86390 1
537979 99537979 1001 86380 86390 1
537744 99537744 1001 86380 86390 1
537740 99537740 1001 86380 86390 1
537585 99537585 1001 86380 86390 1
537388 99537388 1001 86380 86390 1
537509 99537509 1001 86380 86390 1
538022 99538022 1001 86380 86390 1
538181 99538181 1001 86380 86390 1
538754 99538754 1001 86380 86390 1
538657 99538657 1001 86380 86390 1
538762 99538762 1001 86380 86390 1
538441 99538441 1001 86380 86390 1
538532 99538532 1001 86380 86390 1
538339 99538339 1001 86380 86390 1
538263 99538263 1001 86380 86390 1
538315 99538315 1001 86380 86390 1
538367 99538367 1001 86380 86390 1
538316 99538316 1001 86380 86390 1
538212 99538212 1001 86380 86390 1
538983 99538983 1001 86380 86390 1
538927 99538927 1001 86380 86390 1
539464 99539464 1001 86380 86390 1
539567 99539567 1001 86380 86390 1
539458 99539458 1001 86380 86390 1
539288 99539288 1001 86380 86390 1
539250 99539250 1001 86380 86390 1
539342 99539342 1001 86380 86390 1
539279 99539279 1001 86380 86390 1
539383 99539383 1001 86380 86390 1
539076 99539076 1001 86380 86390 1
539078 99539078 1001 86380 86390 1
539158 99539158 1001 86380 86390 1
539042 99539042 1001 86380 86390 1
539107 99539107 1001 86380 86390 1
539686 99539686 1001 86380 86390 1
540325 99540325 1001 86380 86390 1
540266 99540266 1001 86380 86390 1
540110 99540110 1001 86380 86390 1
540214 99540214 1001 86380 86390 1
540176 99540176 1001 86380 86390 1
540215 99540215 1001 86380 86390 1
540101 99540101 1001 86380 86390 1
540140 99540140 1001 86380 86390 1
540166 99540166 1001 86380 86390 1
540218 99540218 1001 86380 86390 1
540007 99540007 1001 86380 86390 1
539891 99539891 1001 86380 86390 1
540038 99540038 1001 86380 86390 1
540659 99540659 1001 86380 86390 1
540524 99540524 1001 86380 86390 1
540525 99540525 1001 86380 86390 1
540474 99540474 1001 86380 86390 1
541181 99541181 1001 86380 86390 1
541198 99541198 1001 86380 86390 1
541288 99541288 1001 86380 86390 1
541088 99541088 1001 86380 86390 1
541063 99541063 1001 86380 86390 1
541025 99541025 1001 86380 86390 1
540941 99540941 1001 86380 86390 1
540917 99540917 1001 86380 86390 1
540943 99540943 1001 86380 86390 1
540750 99540750 1001 86380 86390 1
540699 99540699 1001 86380 86390 1
540714 99540714 1001 86380 86390 1
540858 99540858 1001 86380 86390 1
540774 99540774 1001 86380 86390 1
542118 99542118 1001 86380 86390 1
542049 99542049 1001 86380 86390 1
542101 99542101 1001 86380 86390 1
542103 99542103 1001 86380 86390 1
541877 99541877 1001 86380 86390 1
541792 99541792 1001 86380 86390 1
541805 99541805 1001 86380 86390 1
541833 99541833 1001 86380 86390 1
541541 99541541 1001 86380 86390 1
542220 99542220 1001 86380 86390 1
542147 99542147 1001 86380 86390 1
542304 99542304 1001 86380 86390 1
542150 99542150 1001 86380 86390 1
542819 99542819 1001 86380 86390 1
542924 99542924 1001 86380 86390 1
542677 99542677 1001 86380 86390 1
542731 99542731 1001 86380 86390 1
542537 99542537 1001 86380 86390 1
542698 99542698 1001 86380 86390 1
542711 99542711 1001 86380 86390 1
542403 99542403 1001 86380 86390 1
542481 99542481 1001 86380 86390 1
542495 99542495 1001 86380 86390 1
542462 99542462 1001 86380 86390 1
542437 99542437 1001 86380 86390 1
542427 99542427 1001 86380 86390 1
542466 99542466 1001 86380 86390 1
543593 99543593 1001 86380 86390 1
543570 99543570 1001 86380 86390 1
543673 99543673 1001 86380 86390 1
543602 99543602 1001 86380 86390 1
543487 99543487 1001 86380 86390 1
543170 99543170 1001 86380 86390 1
543318 99543318 1001 86380 86390 1
543877 99543877 1001 86380 86390 1
543884 99543884 1001 86380 86390 1
544394 99544394 1001 86380 86390 1
544458 99544458 1001 86380 86390 1
544400 99544400 1001 86380 86390 1
544328 99544328 1001 86380 86390 1
544354 99544354 1001 86380 86390 1
544361 99544361 1001 86380 86390 1
544338 99544338 1001 86380 86390 1
544123 99544123 1001 86380 86390 1
544127 99544127 1001 86380 86390 1
543999 99543999 1001 86380 86390 1
544052 99544052 1001 86380 86390 1
544664 99544664 1001 86380 86390 1
544710 99544710 1001 86380 86390 1
401740 677 1001 14700 25437 1
512161 1122 1002 49725 61190 1
537442 731 1001 59709 60008 1
400083 99400083 1001 86380 86390 1
400405 99400405 1001 86380 86390 1
400471 99400471 1001 86380 86390 1
400614 99400614 1001 86380 86390 1
400683 99400683 1001 86380 86390 1
400778 99400778 1001 86380 86390 1
401355 99401355 1001 86380 86390 1
401348 99401348 1001 86380 86390 1
401503 99401503 1001 86380 86390 1
401782 99401782 1001 86380 86390 1
401858 99401858 1001 86380 86390 1
402003 99402003 1001 86380 86390 1
402298 99402298 1001 86380 86390 1
402352 99402352 1001 86380 86390 1
402447 99402447 1001 86380 86390 1
402515 99402515 1001 86380 86390 1
402915 99402915 1001 86380 86390 1
403012 99403012 1001 86380 86390 1
403185 99403185 1001 86380 86390 1
403149 99403149 1001 86380 86390 1
403377 99403377 1001 86380 86390 1
403355 99403355 1001 86380 86390 1
403533 99403533 1001 86380 86390 1
403466 99403466 1001 86380 86390 1
404086 99404086 1001 86380 86390 1
404127 99404127 1001 86380 86390 1
404238 99404238 1001 86380 86390 1
404296 99404296 1001 86380 86390 1
404264 99404264 1001 86380 86390 1
404259 99404259 1001 86380 86390 1
404482 99404482 1001 86380 86390 1
404644 99404644 1001 86380 86390 1
404862 99404862 1001 86380 86390 1
405010 99405010 1001 86380 86390 1
405026 99405026 1001 86380 86390 1
405016 99405016 1001 86380 86390 1
405196 99405196 1001 86380 86390 1
405235 99405235 1001 86380 86390 1
405240 99405240 1001 86380 86390 1
405265 99405265 1001 86380 86390 1
405465 99405465 1001 86380 86390 1
405448 99405448 1001 86380 86390 1
405428 99405428 1001 86380 86390 1
405501 99405501 1001 86380 86390 1
405640 99405640 1001 86380 86390 1
405737 99405737 1001 86380 86390 1
405761 99405761 1001 86380 86390 1
406209 99406209 1001 86380 86390 1
406213 99406213 1001 86380 86390 1
406439 99406439 1001 86380 86390 1
406650 99406650 1001 86380 86390 1
406709 99406709 1001 86380 86390 1
406693 99406693 1001 86380 86390 1
406956 99406956 1001 86380 86390 1
407137 99407137 1001 86380 86390 1
407185 99407185 1001 86380 86390 1
407306 99407306 1001 86380 86390 1
407302 99407302 1001 86380 86390 1
407363 99407363 1001 86380 86390 1
407530 99407530 1001 86380 86390 1
408071 99408071 1001 86380 86390 1
408171 99408171 1001 86380 86390 1
408280 99408280 1001 86380 86390 1
408644 99408644 1001 86380 86390 1
408971 99408971 1001 86380 86390 1
409092 99409092 1001 86380 86390 1
409336 99409336 1001 86380 86390 1
409401 99409401 1001 86380 86390 1
409628 99409628 1001 86380 86390 1
409816 99409816 1001 86380 86390 1
409950 99409950 1001 86380 86390 1
409906 99409906 1001 86380 86390 1
410260 99410260 1001 86380 86390 1
410268 99410268 1001 86380 86390 1
410342 99410342 1001 86380 86390 1
410485 99410485 1001 86380 86390 1
410521 99410521 1001 86380 86390 1
410608 99410608 1001 86380 86390 1
410653 99410653 1001 86380 86390 1
410804 99410804 1001 86380 86390 1
410935 99410935 1001 86380 86390 1
410916 99410916 1001 86380 86390 1
411237 99411237 1001 86380 86390 1
411291 99411291 1001 86380 86390 1
411752 99411752 1001 86380 86390 1
411865 99411865 1001 86380 86390 1
412029 99412029 1001 86380 86390 1
412167 99412167 1001 86380 86390 1
412210 99412210 1001 86380 86390 1
412346 99412346 1001 86380 86390 1
413333 99413333 1001 86380 86390 1
413183 99413183 1001 86380 86390 1
413024 99413024 1001 86380 86390 1
412968 99412968 1001 86380 86390 1
412600 99412600 1001 86380 86390 1
413845 99413845 1001 86380 86390 1
413994 99413994 1001 86380 86390 1
415124 99415124 1001 86380 86390 1
415132 99415132 1001 86380 86390 1
414514 99414514 1001 86380 86390 1
414694 99414694 1001 86380 86390 1
414646 99414646 1001 86380 86390 1
414528 99414528 1001 86380 86390 1
414325 99414325 1001 86380 86390 1
414277 99414277 1001 86380 86390 1
414212 99414212 1001 86380 86390 1
414196 99414196 1001 86380 86390 1
415476 99415476 1001 86380 86390 1
414507 99414507 1001 86380 86390 1
416905 99416905 1001 86380 86390 1
416687 99416687 1001 86380 86390 1
416437 99416437 1001 86380 86390 1
416398 99416398 1001 86380 86390 1
416262 99416262 1001 86380 86390 1
416462 99416462 1001 86380 86390 1
416250 99416250 1001 86380 86390 1
416035 99416035 1001 86380 86390 1
415724 99415724 1001 86380 86390 1
416039 99416039 1001 86380 86390 1
416015 99416015 1001 86380 86390 1
416002 99416002 1001 86380 86390 1
415930 99415930 1001 86380 86390 1
417073 99417073 1001 86380 86390 1
417358 99417358 1001 86380 86390 1
418744 99418744 1001 86380 86390 1
418556 99418556 1001 86380 86390 1
418681 99418681 1001 86380 86390 1
418276 99418276 1001 86380 86390 1
418123 99418123 1001 86380 86390 1
417797 99417797 1001 86380 86390 1
417798 99417798 1001 86380 86390 1
417666 99417666 1001 86380 86390 1
417814 99417814 1001 86380 86390 1
417988 99417988 1001 86380 86390 1
417889 99417889 1001 86380 86390 1
419009 99419009 1001 86380 86390 1
419046 99419046 1001 86380 86390 1
420124 99420124 1001 86380 86390 1
420205 99420205 1001 86380 86390 1
419975 99419975 1001 86380 86390 1
419348 99419348 1001 86380 86390 1
419295 99419295 1001 86380 86390 1
419324 99419324 1001 86380 86390 1
419289 99419289 1001 86380 86390 1
420509 99420509 1001 86380 86390 1
420539 99420539 1001 86380 86390 1
422037 99422037 1001 86380 86390 1
422060 99422060 1001 86380 86390 1
422108 99422108 1001 86380 86390 1
421938 99421938 1001 86380 86390 1
421504 99421504 1001 86380 86390 1
421482 99421482 1001 86380 86390 1
421600 99421600 1001 86380 86390 1
420991 99420991 1001 86380 86390 1
422459 99422459 1001 86380 86390 1
422363 99422363 1001 86380 86390 1
422285 99422285 1001 86380 86390 1
422155 99422155 1001 86380 86390 1
422303 99422303 1001 86380 86390 1
423495 99423495 1001 86380 86390 1
423525 99423525 1001 86380 86390 1
423624 99423624 1001 86380 86390 1
423740 99423740 1001 86380 86390 1
423284 99423284 1001 86380 86390 1
423303 99423303 1001 86380 86390 1
422677 99422677 1001 86380 86390 1
422681 99422681 1001 86380 86390 1
422792 99422792 1001 86380 86390 1
422719 99422719 1001 86380 86390 1
424067 99424067 1001 86380 86390 1
425030 99425030 1001 86380 86390 1
425303 99425303 1001 86380 86390 1
425041 99425041 1001 86380 86390 1
425363 99425363 1001 86380 86390 1
425291 99425291 1001 86380 86390 1
424755 99424755 1001 86380 86390 1
424885 99424885 1001 86380 86390 1
424245 99424245 1001 86380 86390 1
424345 99424345 1001 86380 86390 1
424429 99424429 1001 86380 86390 1
425498 99425498 1001 86380 86390 1
425776 99425776 1001 86380 86390 1
425587 99425587 1001 86380 86390 1
425639 99425639 1001 86380 86390 1
425414 99425414 1001 86380 86390 1
425795 99425795 1001 86380 86390 1
426719 99426719 1001 86380 86390 1
426768 99426768 1001 86380 86390 1
426984 99426984 1001 86380 86390 1
426736 99426736 1001 86380 86390 1
427021 99427021 1001 86380 86390 1
427080 99427080 1001 86380 86390 1
426833 99426833 1001 86380 86390 1
426541 99426541 1001 86380 86390 1
426252 99426252 1001 86380 86390 1
425931 99425931 1001 86380 86390 1
426264 99426264 1001 86380 86390 1
427517 99427517 1001 86380 86390 1
427377 99427377 1001 86380 86390 1
427399 99427399 1001 86380 86390 1
427334 99427334 1001 86380 86390 1
427367 99427367 1001 86380 86390 1
428675 99428675 1001 86380 86390 1
428435 99428435 1001 86380 86390 1
428724 99428724 1001 86380 86390 1
428317 99428317 1001 86380 86390 1
428039 99428039 1001 86380 86390 1
428079 99428079 1001 86380 86390 1
428025 99428025 1001 86380 86390 1
427853 99427853 1001 86380 86390 1
427805 99427805 1001 86380 86390 1
427566 99427566 1001 86380 86390 1
427546 99427546 1001 86380 86390 1
427895 99427895 1001 86380 86390 1
428943 99428943 1001 86380 86390 1
428835 99428835 1001 86380 86390 1
429165 99429165 1001 86380 86390 1
430306 99430306 1001 86380 86390 1
430099 99430099 1001 86380 86390 1
430111 99430111 1001 86380 86390 1
429665 99429665 1001 86380 86390 1
429781 99429781 1001 86380 86390 1
429640 99429640 1001 86380 86390 1
429792 99429792 1001 86380 86390 1
429523 99429523 1001 86380 86390 1
429393 99429393 1001 86380 86390 1
430509 99430509 1001 86380 86390 1
430630 99430630 1001 86380 86390 1
431835 99431835 1001 86380 86390 1
431999 99431999 1001 86380 86390 1
431917 99431917 1001 86380 86390 1
431658 99431658 1001 86380 86390 1
432032 99432032 1001 86380 86390 1
431373 99431373 1001 86380 86390 1
431413 99431413 1001 86380 86390 1
431443 99431443 1001 86380 86390 1
431466 99431466 1001 86380 86390 1
430869 99430869 1001 86380 86390 1
430940 99430940 1001 86380 86390 1
432289 99432289 1001 86380 86390 1
432101 99432101 1001 86380 86390 1
433392 99433392 1001 86380 86390 1
433321 99433321 1001 86380 86390 1
433574 99433574 1001 86380 86390 1
433712 99433712 1001 86380 86390 1
433017 99433017 1001 86380 86390 1
433117 99433117 1001 86380 86390 1
433253 99433253 1001 86380 86390 1
432939 99432939 1001 86380 86390 1
433067 99433067 1001 86380 86390 1
433154 99433154 1001 86380 86390 1
433016 99433016 1001 86380 86390 1
433134 99433134 1001 86380 86390 1
432578 99432578 1001 86380 86390 1
432650 99432650 1001 86380 86390 1
432493 99432493 1001 86380 86390 1
432613 99432613 1001 86380 86390 1
432765 99432765 1001 86380 86390 1
432550 99432550 1001 86380 86390 1
433837 99433837 1001 86380 86390 1
433880 99433880 1001 86380 86390 1
433995 99433995 1001 86380 86390 1
435109 99435109 1001 86380 86390 1
435375 99435375 1001 86380 86390 1
435057 99435057 1001 86380 86390 1
435140 99435140 1001 86380 86390 1
435356 99435356 1001 86380 86390 1
435403 99435403 1001 86380 86390 1
434918 99434918 1001 86380 86390 1
434708 99434708 1001 86380 86390 1
434978 99434978 1001 86380 86390 1
434783 99434783 1001 86380 86390 1
434939 99434939 1001 86380 86390 1
434268 99434268 1001 86380 86390 1
434383 99434383 1001 86380 86390 1
434558 99434558 1001 86380 86390 1
434162 99434162 1001 86380 86390 1
435677 99435677 1001 86380 86390 1
435576 99435576 1001 86380 86390 1
435795 99435795 1001 86380 86390 1
435694 99435694 1001 86380 86390 1
436853 99436853 1001 86380 86390 1
436931 99436931 1001 86380 86390 1
437102 99437102 1001 86380 86390 1
437117 99437117 1001 86380 86390 1
436999 99436999 1001 86380 86390 1
436949 99436949 1001 86380 86390 1
436571 99436571 1001 86380 86390 1
436426 99436426 1001 86380 86390 1
436463 99436463 1001 86380 86390 1
436696 99436696 1001 86380 86390 1
436466 99436466 1001 86380 86390 1
436066 99436066 1001 86380 86390 1
436040 99436040 1001 86380 86390 1
436022 99436022 1001 86380 86390 1
436208 99436208 1001 86380 86390 1
437184 99437184 1001 86380 86390 1
437298 99437298 1001 86380 86390 1
300045 99300045 1001 86380 86390 1
300575 99300575 1001 86380 86390 1
300666 99300666 1001 86380 86390 1
300680 99300680 1001 86380 86390 1
300699 99300699 1001 86380 86390 1
300655 99300655 1001 86380 86390 1
300540 99300540 1001 86380 86390 1
300618 99300618 1001 86380 86390 1
300645 99300645 1001 86380 86390 1
300676 99300676 1001 86380 86390 1
300368 99300368 1001 86380 86390 1
300433 99300433 1001 86380 86390 1
300350 99300350 1001 86380 86390 1
300211 99300211 1001 86380 86390 1
300110 99300110 1001 86380 86390 1
300240 99300240 1001 86380 86390 1
300280 99300280 1001 86380 86390 1
300230 99300230 1001 86380 86390 1
300129 99300129 1001 86380 86390 1
300169 99300169 1001 86380 86390 1
300920 99300920 1001 86380 86390 1
300843 99300843 1001 86380 86390 1
300780 99300780 1001 86380 86390 1
300884 99300884 1001 86380 86390 1
301553 99301553 1001 86380 86390 1
301414 99301414 1001 86380 86390 1
301495 99301495 1001 86380 86390 1
301383 99301383 1001 86380 86390 1
301235 99301235 1001 86380 86390 1
301223 99301223 1001 86380 86390 1
301342 99301342 1001 86380 86390 1
301318 99301318 1001 86380 86390 1
300939 99300939 1001 86380 86390 1
301136 99301136 1001 86380 86390 1
301048 99301048 1001 86380 86390 1
301725 99301725 1001 86380 86390 1
301704 99301704 1001 86380 86390 1
301891 99301891 1001 86380 86390 1
301827 99301827 1001 86380 86390 1
301828 99301828 1001 86380 86390 1
301806 99301806 1001 86380 86390 1
301832 99301832 1001 86380 86390 1
302391 99302391 1001 86380 86390 1
302412 99302412 1001 86380 86390 1
302582 99302582 1001 86380 86390 1
302531 99302531 1001 86380 86390 1
303028 99303028 1001 86380 86390 1
303106 99303106 1001 86380 86390 1
303045 99303045 1001 86380 86390 1
302939 99302939 1001 86380 86390 1
302876 99302876 1001 86380 86390 1
302866 99302866 1001 86380 86390 1
302818 99302818 1001 86380 86390 1
302744 99302744 1001 86380 86390 1
302603 99302603 1001 86380 86390 1
302735 99302735 1001 86380 86390 1
302619 99302619 1001 86380 86390 1
303398 99303398 1001 86380 86390 1
303326 99303326 1001 86380 86390 1
303406 99303406 1001 86380 86390 1
304032 99304032 1001 86380 86390 1
303985 99303985 1001 86380 86390 1
303843 99303843 1001 86380 86390 1
303923 99303923 1001 86380 86390 1
303937 99303937 1001 86380 86390 1
303950 99303950 1001 86380 86390 1
303873 99303873 1001 86380 86390 1
303803 99303803 1001 86380 86390 1
303653 99303653 1001 86380 86390 1
303640 99303640 1001 86380 86390 1
303435 99303435 1001 86380 86390 1
303515 99303515 1001 86380 86390 1
304172 99304172 1001 86380 86390 1
304850 99304850 1001 86380 86390 1
304793 99304793 1001 86380 86390 1
304331 99304331 1001 86380 86390 1
305045 99305045 1001 86380 86390 1
305046 99305046 1001 86380 86390 1
305022 99305022 1001 86380 86390 1
305656 99305656 1001 86380 86390 1
305488 99305488 1001 86380 86390 1
305504 99305504 1001 86380 86390 1
305299 99305299 1001 86380 86390 1
305432 99305432 1001 86380 86390 1
305318 99305318 1001 86380 86390 1
305319 99305319 1001 86380 86390 1
305410 99305410 1001 86380 86390 1
305437 99305437 1001 86380 86390 1
305259 99305259 1001 86380 86390 1
305119 99305119 1001 86380 86390 1
305185 99305185 1001 86380 86390 1
305121 99305121 1001 86380 86390 1
305199 99305199 1001 86380 86390 1
305135 99305135 1001 86380 86390 1
305267 99305267 1001 86380 86390 1
305167 99305167 1001 86380 86390 1
305232 99305232 1001 86380 86390 1
500040 99500040 1001 86380 86390 1
500066 99500066 1001 86380 86390 1
500047 99500047 1001 86380 86390 1
500783 99500783 1001 86380 86390 1
500789 99500789 1001 86380 86390 1
500704 99500704 1001 86380 86390 1
500619 99500619 1001 86380 86390 1
500461 99500461 1001 86380 86390 1
500266 99500266 1001 86380 86390 1
500849 99500849 1001 86380 86390 1
500902 99500902 1001 86380 86390 1
500905 99500905 1001 86380 86390 1
500894 99500894 1001 86380 86390 1
501639 99501639 1001 86380 86390 1
501526 99501526 1001 86380 86390 1
501539 99501539 1001 86380 86390 1
501565 99501565 1001 86380 86390 1
501293 99501293 1001 86380 86390 1
501373 99501373 1001 86380 86390 1
501428 99501428 1001 86380 86390 1
501430 99501430 1001 86380 86390 1
501433 99501433 1001 86380 86390 1
501045 99501045 1001 86380 86390 1
501032 99501032 1001 86380 86390 1
501049 99501049 1001 86380 86390 1
501036 99501036 1001 86380 86390 1
501167 99501167 1001 86380 86390 1
501142 99501142 1001 86380 86390 1
501069 99501069 1001 86380 86390 1
501718 99501718 1001 86380 86390 1
501747 99501747 1001 86380 86390 1
501749 99501749 1001 86380 86390 1
501830 99501830 1001 86380 86390 1
502325 99502325 1001 86380 86390 1
502318 99502318 1001 86380 86390 1
502358 99502358 1001 86380 86390 1
502423 99502423 1001 86380 86390 1
502414 99502414 1001 86380 86390 1
502175 99502175 1001 86380 86390 1
501954 99501954 1001 86380 86390 1
501918 99501918 1001 86380 86390 1
501971 99501971 1001 86380 86390 1
501985 99501985 1001 86380 86390 1
502484 99502484 1001 86380 86390 1
502497 99502497 1001 86380 86390 1
502512 99502512 1001 86380 86390 1
503125 99503125 1001 86380 86390 1
503129 99503129 1001 86380 86390 1
503246 99503246 1001 86380 86390 1
503104 99503104 1001 86380 86390 1
503161 99503161 1001 86380 86390 1
503079 99503079 1001 86380 86390 1
502688 99502688 1001 86380 86390 1
502728 99502728 1001 86380 86390 1
502861 99502861 1001 86380 86390 1
502862 99502862 1001 86380 86390 1
503357 99503357 1001 86380 86390 1
503474 99503474 1001 86380 86390 1
503424 99503424 1001 86380 86390 1
503294 99503294 1001 86380 86390 1
503426 99503426 1001 86380 86390 1
503994 99503994 1001 86380 86390 1
504009 99504009 1001 86380 86390 1
504074 99504074 1001 86380 86390 1
503936 99503936 1001 86380 86390 1
503877 99503877 1001 86380 86390 1
503829 99503829 1001 86380 86390 1
503845 99503845 1001 86380 86390 1
503626 99503626 1001 86380 86390 1
503605 99503605 1001 86380 86390 1
503567 99503567 1001 86380 86390 1
503608 99503608 1001 86380 86390 1
504170 99504170 1001 86380 86390 1
504191 99504191 1001 86380 86390 1
504204 99504204 1001 86380 86390 1
504909 99504909 1001 86380 86390 1
504870 99504870 1001 86380 86390 1
504781 99504781 1001 86380 86390 1
504750 99504750 1001 86380 86390 1
504731 99504731 1001 86380 86390 1
504658 99504658 1001 86380 86390 1
504417 99504417 1001 86380 86390 1
504421 99504421 1001 86380 86390 1
505110 99505110 1001 86380 86390 1
505578 99505578 1001 86380 86390 1
505631 99505631 1001 86380 86390 1
505740 99505740 1001 86380 86390 1
505620 99505620 1001 86380 86390 1
505372 99505372 1001 86380 86390 1
505451 99505451 1001 86380 86390 1
505542 99505542 1001 86380 86390 1
505353 99505353 1001 86380 86390 1
505862 99505862 1001 86380 86390 1
506457 99506457 1001 86380 86390 1
506432 99506432 1001 86380 86390 1
506486 99506486 1001 86380 86390 1
506235 99506235 1001 86380 86390 1
506329 99506329 1001 86380 86390 1
506229 99506229 1001 86380 86390 1
506106 99506106 1001 86380 86390 1
506098 99506098 1001 86380 86390 1
506127 99506127 1001 86380 86390 1
506636 99506636 1001 86380 86390 1
506755 99506755 1001 86380 86390 1
507296 99507296 1001 86380 86390 1
507301 99507301 1001 86380 86390 1
507105 99507105 1001 86380 86390 1
507172 99507172 1001 86380 86390 1
507174 99507174 1001 86380 86390 1
507112 99507112 1001 86380 86390 1
506958 99506958 1001 86380 86390 1
506874 99506874 1001 86380 86390 1
506967 99506967 1001 86380 86390 1
507445 99507445 1001 86380 86390 1
507498 99507498 1001 86380 86390 1
507618 99507618 1001 86380 86390 1
507555 99507555 1001 86380 86390 1
508208 99508208 1001 86380 86390 1
507954 99507954 1001 86380 86390 1
507909 99507909 1001 86380 86390 1
507975 99507975 1001 86380 86390 1
507770 99507770 1001 86380 86390 1
507737 99507737 1001 86380 86390 1
507677 99507677 1001 86380 86390 1
508325 99508325 1001 86380 86390 1
508302 99508302 1001 86380 86390 1
508435 99508435 1001 86380 86390 1
508874 99508874 1001 86380 86390 1
508946 99508946 1001 86380 86390 1
508682 99508682 1001 86380 86390 1
508750 99508750 1001 86380 86390 1
508815 99508815 1001 86380 86390 1
508751 99508751 1001 86380 86390 1
508505 99508505 1001 86380 86390 1
508520 99508520 1001 86380 86390 1
508573 99508573 1001 86380 86390 1
508588 99508588 1001 86380 86390 1
508618 99508618 1001 86380 86390 1
508660 99508660 1001 86380 86390 1
509264 99509264 1001 86380 86390 1
509726 99509726 1001 86380 86390 1
509861 99509861 1001 86380 86390 1
509567 99509567 1001 86380 86390 1
509593 99509593 1001 86380 86390 1
509531 99509531 1001 86380 86390 1
509661 99509661 1001 86380 86390 1
509558 99509558 1001 86380 86390 1
509357 99509357 1001 86380 86390 1
509474 99509474 1001 86380 86390 1
509398 99509398 1001 86380 86390 1
509441 99509441 1001 86380 86390 1
509442 99509442 1001 86380 86390 1
509291 99509291 1001 86380 86390 1
510317 99510317 1001 86380 86390 1
510448 99510448 1001 86380 86390 1
510453 99510453 1001 86380 86390 1
510429 99510429 1001 86380 86390 1
510146 99510146 1001 86380 86390 1
510120 99510120 1001 86380 86390 1
510147 99510147 1001 86380 86390 1
510188 99510188 1001 86380 86390 1
510266 99510266 1001 86380 86390 1
510142 99510142 1001 86380 86390 1
510768 99510768 1001 86380 86390 1
510730 99510730 1001 86380 86390 1
510874 99510874 1001 86380 86390 1
510928 99510928 1001 86380 86390 1
511379 99511379 1001 86380 86390 1
511421 99511421 1001 86380 86390 1
511220 99511220 1001 86380 86390 1
511143 99511143 1001 86380 86390 1
511261 99511261 1001 86380 86390 1
511162 99511162 1001 86380 86390 1
511054 99511054 1001 86380 86390 1
511737 99511737 1001 86380 86390 1
512343 99512343 1001 86380 86390 1
512290 99512290 1001 86380 86390 1
512149 99512149 1001 86380 86390 1
512026 99512026 1001 86380 86390 1
512133 99512133 1001 86380 86390 1
511762 99511762 1001 86380 86390 1
511946 99511946 1001 86380 86390 1
511947 99511947 1001 86380 86390 1
511792 99511792 1001 86380 86390 1
511858 99511858 1001 86380 86390 1
511769 99511769 1001 86380 86390 1
512545 99512545 1001 86380 86390 1
512486 99512486 1001 86380 86390 1
512502 99512502 1001 86380 86390 1
512555 99512555 1001 86380 86390 1
513156 99513156 1001 86380 86390 1
512949 99512949 1001 86380 86390 1
512990 99512990 1001 86380 86390 1
512662 99512662 1001 86380 86390 1
512756 99512756 1001 86380 86390 1
513257 99513257 1001 86380 86390 1
513363 99513363 1001 86380 86390 1
513209 99513209 1001 86380 86390 1
513880 99513880 1001 86380 86390 1
513934 99513934 1001 86380 86390 1
513775 99513775 1001 86380 86390 1
513638 99513638 1001 86380 86390 1
513666 99513666 1001 86380 86390 1
513822 99513822 1001 86380 86390 1
513680 99513680 1001 86380 86390 1
513759 99513759 1001 86380 86390 1
513490 99513490 1001 86380 86390 1
513545 99513545 1001 86380 86390 1
513561 99513561 1001 86380 86390 1
513575 99513575 1001 86380 86390 1
514057 99514057 1001 86380 86390 1
514226 99514226 1001 86380 86390 1
513827 99513827 1001 86380 86390 1
514176 99514176 1001 86380 86390 1
514037 99514037 1001 86380 86390 1
514679 99514679 1001 86380 86390 1
514705 99514705 1001 86380 86390 1
514848 99514848 1001 86380 86390 1
514479 99514479 1001 86380 86390 1
514308 99514308 1001 86380 86390 1
514272 99514272 1001 86380 86390 1
515014 99515014 1001 86380 86390 1
514872 99514872 1001 86380 86390 1
514951 99514951 1001 86380 86390 1
515008 99515008 1001 86380 86390 1
515009 99515009 1001 86380 86390 1
515492 99515492 1001 86380 86390 1
515311 99515311 1001 86380 86390 1
515358 99515358 1001 86380 86390 1
515199 99515199 1001 86380 86390 1
515709 99515709 1001 86380 86390 1
516485 99516485 1001 86380 86390 1
516470 99516470 1001 86380 86390 1
516126 99516126 1001 86380 86390 1
516141 99516141 1001 86380 86390 1
516106 99516106 1001 86380 86390 1
516197 99516197 1001 86380 86390 1
516133 99516133 1001 86380 86390 1
515940 99515940 1001 86380 86390 1
515915 99515915 1001 86380 86390 1
516025 99516025 1001 86380 86390 1
515899 99515899 1001 86380 86390 1
516710 99516710 1001 86380 86390 1
516581 99516581 1001 86380 86390 1
517275 99517275 1001 86380 86390 1
517161 99517161 1001 86380 86390 1
517266 99517266 1001 86380 86390 1
517191 99517191 1001 86380 86390 1
517091 99517091 1001 86380 86390 1
517117 99517117 1001 86380 86390 1
517066 99517066 1001 86380 86390 1
517131 99517131 1001 86380 86390 1
516980 99516980 1001 86380 86390 1
517019 99517019 1001 86380 86390 1
517034 99517034 1001 86380 86390 1
517112 99517112 1001 86380 86390 1
516807 99516807 1001 86380 86390 1
516783 99516783 1001 86380 86390 1
516798 99516798 1001 86380 86390 1
516720 99516720 1001 86380 86390 1
516867 99516867 1001 86380 86390 1
517433 99517433 1001 86380 86390 1
518089 99518089 1001 86380 86390 1
517885 99517885 1001 86380 86390 1
517783 99517783 1001 86380 86390 1
517940 99517940 1001 86380 86390 1
517839 99517839 1001 86380 86390 1
517735 99517735 1001 86380 86390 1
517702 99517702 1001 86380 86390 1
517566 99517566 1001 86380 86390 1
518190 99518190 1001 86380 86390 1
518245 99518245 1001 86380 86390 1
518246 99518246 1001 86380 86390 1
518364 99518364 1001 86380 86390 1
518577 99518577 1001 86380 86390 1
518593 99518593 1001 86380 86390 1
518511 99518511 1001 86380 86390 1
518369 99518369 1001 86380 86390 1
518423 99518423 1001 86380 86390 1
518477 99518477 1001 86380 86390 1
518379 99518379 1001 86380 86390 1
519015 99519015 1001 86380 86390 1
519054 99519054 1001 86380 86390 1
519186 99519186 1001 86380 86390 1
519163 99519163 1001 86380 86390 1
519647 99519647 1001 86380 86390 1
519781 99519781 1001 86380 86390 1
519623 99519623 1001 86380 86390 1
519612 99519612 1001 86380 86390 1
519767 99519767 1001 86380 86390 1
519495 99519495 1001 86380 86390 1
519578 99519578 1001 86380 86390 1
519387 99519387 1001 86380 86390 1
519259 99519259 1001 86380 86390 1
519236 99519236 1001 86380 86390 1
519305 99519305 1001 86380 86390 1
519269 99519269 1001 86380 86390 1
519231 99519231 1001 86380 86390 1
519864 99519864 1001 86380 86390 1
519194 99519194 1001 86380 86390 1
520489 99520489 1001 86380 86390 1
520491 99520491 1001 86380 86390 1
520549 99520549 1001 86380 86390 1
520279 99520279 1001 86380 86390 1
520345 99520345 1001 86380 86390 1
520043 99520043 1001 86380 86390 1
520729 99520729 1001 86380 86390 1
520835 99520835 1001 86380 86390 1
520436 99520436 1001 86380 86390 1
521390 99521390 1001 86380 86390 1
521315 99521315 1001 86380 86390 1
521282 99521282 1001 86380 86390 1
521426 99521426 1001 86380 86390 1
521297 99521297 1001 86380 86390 1
521324 99521324 1001 86380 86390 1
521106 99521106 1001 86380 86390 1
521141 99521141 1001 86380 86390 1
521232 99521232 1001 86380 86390 1
520886 99520886 1001 86380 86390 1
520941 99520941 1001 86380 86390 1
520958 99520958 1001 86380 86390 1
521584 99521584 1001 86380 86390 1
521513 99521513 1001 86380 86390 1
521565 99521565 1001 86380 86390 1
521540 99521540 1001 86380 86390 1
522261 99522261 1001 86380 86390 1
522168 99522168 1001 86380 86390 1
522010 99522010 1001 86380 86390 1
521792 99521792 1001 86380 86390 1
521755 99521755 1001 86380 86390 1
521718 99521718 1001 86380 86390 1
521800 99521800 1001 86380 86390 1
522317 99522317 1001 86380 86390 1
522412 99522412 1001 86380 86390 1
522481 99522481 1001 86380 86390 1
522457 99522457 1001 86380 86390 1
522926 99522926 1001 86380 86390 1
523057 99523057 1001 86380 86390 1
523035 99523035 1001 86380 86390 1
522959 99522959 1001 86380 86390 1
523024 99523024 1001 86380 86390 1
522849 99522849 1001 86380 86390 1
522718 99522718 1001 86380 86390 1
522537 99522537 1001 86380 86390 1
522535 99522535 1001 86380 86390 1
522677 99522677 1001 86380 86390 1
523302 99523302 1001 86380 86390 1
523164 99523164 1001 86380 86390 1
523843 99523843 1001 86380 86390 1
523847 99523847 1001 86380 86390 1
523786 99523786 1001 86380 86390 1
523851 99523851 1001 86380 86390 1
523880 99523880 1001 86380 86390 1
523594 99523594 1001 86380 86390 1
523444 99523444 1001 86380 86390 1
523420 99523420 1001 86380 86390 1
524047 99524047 1001 86380 86390 1
524086 99524086 1001 86380 86390 1
524100 99524100 1001 86380 86390 1
524054 99524054 1001 86380 86390 1
524577 99524577 1001 86380 86390 1
524725 99524725 1001 86380 86390 1
524700 99524700 1001 86380 86390 1
524756 99524756 1001 86380 86390 1
524612 99524612 1001 86380 86390 1
524206 99524206 1001 86380 86390 1
524162 99524162 1001 86380 86390 1
524966 99524966 1001 86380 86390 1
524786 99524786 1001 86380 86390 1
524801 99524801 1001 86380 86390 1
524802 99524802 1001 86380 86390 1
524972 99524972 1001 86380 86390 1
524817 99524817 1001 86380 86390 1
525512 99525512 1001 86380 86390 1
525399 99525399 1001 86380 86390 1
525542 99525542 1001 86380 86390 1
525205 99525205 1001 86380 86390 1
525364 99525364 1001 86380 86390 1
525183 99525183 1001 86380 86390 1
525094 99525094 1001 86380 86390 1
525056 99525056 1001 86380 86390 1
525175 99525175 1001 86380 86390 1
525022 99525022 1001 86380 86390 1
525179 99525179 1001 86380 86390 1
525180 99525180 1001 86380 86390 1
525026 99525026 1001 86380 86390 1
525714 99525714 1001 86380 86390 1
525654 99525654 1001 86380 86390 1
525784 99525784 1001 86380 86390 1
525787 99525787 1001 86380 86390 1
526297 99526297 1001 86380 86390 1
526393 99526393 1001 86380 86390 1
526226 99526226 1001 86380 86390 1
526357 99526357 1001 86380 86390 1
526050 99526050 1001 86380 86390 1
526193 99526193 1001 86380 86390 1
526044 99526044 1001 86380 86390 1
526096 99526096 1001 86380 86390 1
525919 99525919 1001 86380 86390 1
525845 99525845 1001 86380 86390 1
525861 99525861 1001 86380 86390 1
526627 99526627 1001 86380 86390 1
526439 99526439 1001 86380 86390 1
527165 99527165 1001 86380 86390 1
527241 99527241 1001 86380 86390 1
526919 99526919 1001 86380 86390 1
526886 99526886 1001 86380 86390 1
526707 99526707 1001 86380 86390 1
526810 99526810 1001 86380 86390 1
526642 99526642 1001 86380 86390 1
526813 99526813 1001 86380 86390 1
526697 99526697 1001 86380 86390 1
526738 99526738 1001 86380 86390 1
526664 99526664 1001 86380 86390 1
527305 99527305 1001 86380 86390 1
527884 99527884 1001 86380 86390 1
528055 99528055 1001 86380 86390 1
527740 99527740 1001 86380 86390 1
527844 99527844 1001 86380 86390 1
527755 99527755 1001 86380 86390 1
527677 99527677 1001 86380 86390 1
527522 99527522 1001 86380 86390 1
527473 99527473 1001 86380 86390 1
527542 99527542 1001 86380 86390 1
527581 99527581 1001 86380 86390 1
528141 99528141 1001 86380 86390 1
528182 99528182 1001 86380 86390 1
528144 99528144 1001 86380 86390 1
528132 99528132 1001 86380 86390 1
528868 99528868 1001 86380 86390 1
528849 99528849 1001 86380 86390 1
528543 99528543 1001 86380 86390 1
528570 99528570 1001 86380 86390 1
528534 99528534 1001 86380 86390 1
528667 99528667 1001 86380 86390 1
528551 99528551 1001 86380 86390 1
528384 99528384 1001 86380 86390 1
528941 99528941 1001 86380 86390 1
529021 99529021 1001 86380 86390 1
529050 99529050 1001 86380 86390 1
529713 99529713 1001 86380 86390 1
529674 99529674 1001 86380 86390 1
529418 99529418 1001 86380 86390 1
529471 99529471 1001 86380 86390 1
529493 99529493 1001 86380 86390 1
529135 99529135 1001 86380 86390 1
529111 99529111 1001 86380 86390 1
529231 99529231 1001 86380 86390 1
529196 99529196 1001 86380 86390 1
529841 99529841 1001 86380 86390 1
529753 99529753 1001 86380 86390 1
529915 99529915 1001 86380 86390 1
529852 99529852 1001 86380 86390 1
529918 99529918 1001 86380 86390 1
530438 99530438 1001 86380 86390 1
530400 99530400 1001 86380 86390 1
530427 99530427 1001 86380 86390 1
530420 99530420 1001 86380 86390 1
530288 99530288 1001 86380 86390 1
530160 99530160 1001 86380 86390 1
530333 99530333 1001 86380 86390 1
529973 99529973 1001 86380 86390 1
530105 99530105 1001 86380 86390 1
530656 99530656 1001 86380 86390 1
530735 99530735 1001 86380 86390 1
530671 99530671 1001 86380 86390 1
530555 99530555 1001 86380 86390 1
530674 99530674 1001 86380 86390 1
530701 99530701 1001 86380 86390 1
531218 99531218 1001 86380 86390 1
531369 99531369 1001 86380 86390 1
531250 99531250 1001 86380 86390 1
531045 99531045 1001 86380 86390 1
531010 99531010 1001 86380 86390 1
531042 99531042 1001 86380 86390 1
530992 99530992 1001 86380 86390 1
530888 99530888 1001 86380 86390 1
530897 99530897 1001 86380 86390 1
530872 99530872 1001 86380 86390 1
530781 99530781 1001 86380 86390 1
531463 99531463 1001 86380 86390 1
531452 99531452 1001 86380 86390 1
531504 99531504 1001 86380 86390 1
532170 99532170 1001 86380 86390 1
532131 99532131 1001 86380 86390 1
531954 99531954 1001 86380 86390 1
531942 99531942 1001 86380 86390 1
531843 99531843 1001 86380 86390 1
531669 99531669 1001 86380 86390 1
531713 99531713 1001 86380 86390 1
532285 99532285 1001 86380 86390 1
532247 99532247 1001 86380 86390 1
532279 99532279 1001 86380 86390 1
532856 99532856 1001 86380 86390 1
532425 99532425 1001 86380 86390 1
533122 99533122 1001 86380 86390 1
533097 99533097 1001 86380 86390 1
533035 99533035 1001 86380 86390 1
533182 99533182 1001 86380 86390 1
533795 99533795 1001 86380 86390 1
533722 99533722 1001 86380 86390 1
533513 99533513 1001 86380 86390 1
533542 99533542 1001 86380 86390 1
533607 99533607 1001 86380 86390 1
533544 99533544 1001 86380 86390 1
533433 99533433 1001 86380 86390 1
533359 99533359 1001 86380 86390 1
533283 99533283 1001 86380 86390 1
533376 99533376 1001 86380 86390 1
533881 99533881 1001 86380 86390 1
533990 99533990 1001 86380 86390 1
533978 99533978 1001 86380 86390 1
533928 99533928 1001 86380 86390 1
533890 99533890 1001 86380 86390 1
534058 99534058 1001 86380 86390 1
534048 99534048 1001 86380 86390 1
534641 99534641 1001 86380 86390 1
534631 99534631 1001 86380 86390 1
534470 99534470 1001 86380 86390 1
534345 99534345 1001 86380 86390 1
534372 99534372 1001 86380 86390 1
534439 99534439 1001 86380 86390 1
534283 99534283 1001 86380 86390 1
534207 99534207 1001 86380 86390 1
534072 99534072 1001 86380 86390 1
534166 99534166 1001 86380 86390 1
534773 99534773 1001 86380 86390 1
534698 99534698 1001 86380 86390 1
534714 99534714 1001 86380 86390 1
534702 99534702 1001 86380 86390 1
535374 99535374 1001 86380 86390 1
535452 99535452 1001 86380 86390 1
535415 99535415 1001 86380 86390 1
535418 99535418 1001 86380 86390 1
535444 99535444 1001 86380 86390 1
535446 99535446 1001 86380 86390 1
535235 99535235 1001 86380 86390 1
534968 99534968 1001 86380 86390 1
534934 99534934 1001 86380 86390 1
534999 99534999 1001 86380 86390 1
535015 99535015 1001 86380 86390 1
535640 99535640 1001 86380 86390 1
535569 99535569 1001 86380 86390 1
535699 99535699 1001 86380 86390 1
536183 99536183 1001 86380 86390 1
536308 99536308 1001 86380 86390 1
536272 99536272 1001 86380 86390 1
535988 99535988 1001 86380 86390 1
535973 99535973 1001 86380 86390 1
536116 99536116 1001 86380 86390 1
535781 99535781 1001 86380 86390 1
535853 99535853 1001 86380 86390 1
535763 99535763 1001 86380 86390 1
535725 99535725 1001 86380 86390 1
535778 99535778 1001 86380 86390 1
535716 99535716 1001 86380 86390 1
536467 99536467 1001 86380 86390 1
536406 99536406 1001 86380 86390 1
536824 99536824 1001 86380 86390 1
536746 99536746 1001 86380 86390 1
537164 99537164 1001 86380 86390 1
537232 99537232 1001 86380 86390 1
537261 99537261 1001 86380 86390 1
537940 99537940 1001 86380 86390 1
537840 99537840 1001 86380 86390 1
537881 99537881 1001 86380 86390 1
537871 99537871 1001 86380 86390 1
537982 99537982 1001 86380 86390 1
537745 99537745 1001 86380 86390 1
537606 99537606 1001 86380 86390 1
537473 99537473 1001 86380 86390 1
537382 99537382 1001 86380 86390 1
537437 99537437 1001 86380 86390 1
538040 99538040 1001 86380 86390 1
538661 99538661 1001 86380 86390 1
538636 99538636 1001 86380 86390 1
538649 99538649 1001 86380 86390 1
538637 99538637 1001 86380 86390 1
538703 99538703 1001 86380 86390 1
538769 99538769 1001 86380 86390 1
538772 99538772 1001 86380 86390 1
538529 99538529 1001 86380 86390 1
538608 99538608 1001 86380 86390 1
538323 99538323 1001 86380 86390 1
538325 99538325 1001 86380 86390 1
538351 99538351 1001 86380 86390 1
538209 99538209 1001 86380 86390 1
538213 99538213 1001 86380 86390 1
538318 99538318 1001 86380 86390 1
538202 99538202 1001 86380 86390 1
538293 99538293 1001 86380 86390 1
538333 99538333 1001 86380 86390 1
538898 99538898 1001 86380 86390 1
538900 99538900 1001 86380 86390 1
539638 99539638 1001 86380 86390 1
539454 99539454 1001 86380 86390 1
539598 99539598 1001 86380 86390 1
539423 99539423 1001 86380 86390 1
539244 99539244 1001 86380 86390 1
539240 99539240 1001 86380 86390 1
539228 99539228 1001 86380 86390 1
539174 99539174 1001 86380 86390 1
539123 99539123 1001 86380 86390 1
540289 99540289 1001 86380 86390 1
540282 99540282 1001 86380 86390 1
540295 99540295 1001 86380 86390 1
540349 99540349 1001 86380 86390 1
540198 99540198 1001 86380 86390 1
540182 99540182 1001 86380 86390 1
539940 99539940 1001 86380 86390 1
539864 99539864 1001 86380 86390 1
539878 99539878 1001 86380 86390 1
540021 99540021 1001 86380 86390 1
539907 99539907 1001 86380 86390 1
539935 99539935 1001 86380 86390 1
540506 99540506 1001 86380 86390 1
540523 99540523 1001 86380 86390 1
541117 99541117 1001 86380 86390 1
541268 99541268 1001 86380 86390 1
541169 99541169 1001 86380 86390 1
541123 99541123 1001 86380 86390 1
540965 99540965 1001 86380 86390 1
540931 99540931 1001 86380 86390 1
540740 99540740 1001 86380 86390 1
540692 99540692 1001 86380 86390 1
540760 99540760 1001 86380 86390 1
540878 99540878 1001 86380 86390 1
541435 99541435 1001 86380 86390 1
541462 99541462 1001 86380 86390 1
541412 99541412 1001 86380 86390 1
541465 99541465 1001 86380 86390 1
541466 99541466 1001 86380 86390 1
541480 99541480 1001 86380 86390 1
541495 99541495 1001 86380 86390 1
542116 99542116 1001 86380 86390 1
541992 99541992 1001 86380 86390 1
542071 99542071 1001 86380 86390 1
542098 99542098 1001 86380 86390 1
541921 99541921 1001 86380 86390 1
542016 99542016 1001 86380 86390 1
541774 99541774 1001 86380 86390 1
541794 99541794 1001 86380 86390 1
541551 99541551 1001 86380 86390 1
541578 99541578 1001 86380 86390 1
541579 99541579 1001 86380 86390 1
541684 99541684 1001 86380 86390 1
542203 99542203 1001 86380 86390 1
542845 99542845 1001 86380 86390 1
542748 99542748 1001 86380 86390 1
542761 99542761 1001 86380 86390 1
542552 99542552 1001 86380 86390 1
542557 99542557 1001 86380 86390 1
542472 99542472 1001 86380 86390 1
542528 99542528 1001 86380 86390 1
542956 99542956 1001 86380 86390 1
543088 99543088 1001 86380 86390 1
543090 99543090 1001 86380 86390 1
543644 99543644 1001 86380 86390 1
543739 99543739 1001 86380 86390 1
543744 99543744 1001 86380 86390 1
543639 99543639 1001 86380 86390 1
543680 99543680 1001 86380 86390 1
543566 99543566 1001 86380 86390 1
543361 99543361 1001 86380 86390 1
543445 99543445 1001 86380 86390 1
543460 99543460 1001 86380 86390 1
543500 99543500 1001 86380 86390 1
543242 99543242 1001 86380 86390 1
543910 99543910 1001 86380 86390 1
544592 99544592 1001 86380 86390 1
544532 99544532 1001 86380 86390 1
544404 99544404 1001 86380 86390 1
544429 99544429 1001 86380 86390 1
544214 99544214 1001 86380 86390 1
544137 99544137 1001 86380 86390 1
543984 99543984 1001 86380 86390 1
544105 99544105 1001 86380 86390 1
544701 99544701 1001 86380 86390 1
544734 99544734 1001 86380 86390 1
501112 799 1001 64881 65181 1
537324 1220 1001 45001 45301 1
400027 99400027 1001 86380 86390 1
400104 99400104 1001 86380 86390 1
400033 99400033 1001 86380 86390 1
400228 99400228 1001 86380 86390 1
400310 99400310 1001 86380 86390 1
400294 99400294 1001 86380 86390 1
400406 99400406 1001 86380 86390 1
400453 99400453 1001 86380 86390 1
400487 99400487 1001 86380 86390 1
400425 99400425 1001 86380 86390 1
400671 99400671 1001 86380 86390 1
400755 99400755 1001 86380 86390 1
400900 99400900 1001 86380 86390 1
400915 99400915 1001 86380 86390 1
401093 99401093 1001 86380 86390 1
400939 99400939 1001 86380 86390 1
401273 99401273 1001 86380 86390 1
401558 99401558 1001 86380 86390 1
401513 99401513 1001 86380 86390 1
401742 99401742 1001 86380 86390 1
401778 99401778 1001 86380 86390 1
402235 99402235 1001 86380 86390 1
402509 99402509 1001 86380 86390 1
402659 99402659 1001 86380 86390 1
402592 99402592 1001 86380 86390 1
402732 99402732 1001 86380 86390 1
402817 99402817 1001 86380 86390 1
403495 99403495 1001 86380 86390 1
403453 99403453 1001 86380 86390 1
403615 99403615 1001 86380 86390 1
403644 99403644 1001 86380 86390 1
403694 99403694 1001 86380 86390 1
404102 99404102 1001 86380 86390 1
404295 99404295 1001 86380 86390 1
404444 99404444 1001 86380 86390 1
404437 99404437 1001 86380 86390 1
404504 99404504 1001 86380 86390 1
404681 99404681 1001 86380 86390 1
404748 99404748 1001 86380 86390 1
404935 99404935 1001 86380 86390 1
404943 99404943 1001 86380 86390 1
405107 99405107 1001 86380 86390 1
405125 99405125 1001 86380 86390 1
405212 99405212 1001 86380 86390 1
405217 99405217 1001 86380 86390 1
405524 99405524 1001 86380 86390 1
405534 99405534 1001 86380 86390 1
405572 99405572 1001 86380 86390 1
405744 99405744 1001 86380 86390 1
405823 99405823 1001 86380 86390 1
406007 99406007 1001 86380 86390 1
406249 99406249 1001 86380 86390 1
406391 99406391 1001 86380 86390 1
406359 99406359 1001 86380 86390 1
406447 99406447 1001 86380 86390 1
406546 99406546 1001 86380 86390 1
406549 99406549 1001 86380 86390 1
406501 99406501 1001 86380 86390 1
406836 99406836 1001 86380 86390 1
406850 99406850 1001 86380 86390 1
406904 99406904 1001 86380 86390 1
406938 99406938 1001 86380 86390 1
406888 99406888 1001 86380 86390 1
407297 99407297 1001 86380 86390 1
407325 99407325 1001 86380 86390 1
407326 99407326 1001 86380 86390 1
407404 99407404 1001 86380 86390 1
407635 99407635 1001 86380 86390 1
407586 99407586 1001 86380 86390 1
408076 99408076 1001 86380 86390 1
408571 99408571 1001 86380 86390 1
408533 99408533 1001 86380 86390 1
408821 99408821 1001 86380 86390 1
408763 99408763 1001 86380 86390 1
409171 99409171 1001 86380 86390 1
409110 99409110 1001 86380 86390 1
409213 99409213 1001 86380 86390 1
409368 99409368 1001 86380 86390 1
409437 99409437 1001 86380 86390 1
409647 99409647 1001 86380 86390 1
409718 99409718 1001 86380 86390 1
410071 99410071 1001 86380 86390 1
410057 99410057 1001 86380 86390 1
410084 99410084 1001 86380 86390 1
410126 99410126 1001 86380 86390 1
410213 99410213 1001 86380 86390 1
410239 99410239 1001 86380 86390 1
410309 99410309 1001 86380 86390 1
410348 99410348 1001 86380 86390 1
410374 99410374 1001 86380 86390 1
410444 99410444 1001 86380 86390 1
410422 99410422 1001 86380 86390 1
410714 99410714 1001 86380 86390 1
410873 99410873 1001 86380 86390 1
410998 99410998 1001 86380 86390 1
410926 99410926 1001 86380 86390 1
411644 99411644 1001 86380 86390 1
411773 99411773 1001 86380 86390 1
412003 99412003 1001 86380 86390 1
411982 99411982 1001 86380 86390 1
412258 99412258 1001 86380 86390 1
413591 99413591 1001 86380 86390 1
413421 99413421 1001 86380 86390 1
413525 99413525 1001 86380 86390 1
413570 99413570 1001 86380 86390 1
413652 99413652 1001 86380 86390 1
413435 99413435 1001 86380 86390 1
413661 99413661 1001 86380 86390 1
413413 99413413 1001 86380 86390 1
413215 99413215 1001 86380 86390 1
412516 99412516 1001 86380 86390 1
412814 99412814 1001 86380 86390 1
414057 99414057 1001 86380 86390 1
415264 99415264 1001 86380 86390 1
414741 99414741 1001 86380 86390 1
414824 99414824 1001 86380 86390 1
414641 99414641 1001 86380 86390 1
414405 99414405 1001 86380 86390 1
414305 99414305 1001 86380 86390 1
414217 99414217 1001 86380 86390 1
414394 99414394 1001 86380 86390 1
415620 99415620 1001 86380 86390 1
415478 99415478 1001 86380 86390 1
415644 99415644 1001 86380 86390 1
416884 99416884 1001 86380 86390 1
416935 99416935 1001 86380 86390 1
416906 99416906 1001 86380 86390 1
416628 99416628 1001 86380 86390 1
416285 99416285 1001 86380 86390 1
416159 99416159 1001 86380 86390 1
416460 99416460 1001 86380 86390 1
416020 99416020 1001 86380 86390 1
415874 99415874 1001 86380 86390 1
417343 99417343 1001 86380 86390 1
417106 99417106 1001 86380 86390 1
417156 99417156 1001 86380 86390 1
417451 99417451 1001 86380 86390 1
417542 99417542 1001 86380 86390 1
417420 99417420 1001 86380 86390 1
418475 99418475 1001 86380 86390 1
418734 99418734 1001 86380 86390 1
418601 99418601 1001 86380 86390 1
418491 99418491 1001 86380 86390 1
418782 99418782 1001 86380 86390 1
418724 99418724 1001 86380 86390 1
418795 99418795 1001 86380 86390 1
418063 99418063 1001 86380 86390 1
418299 99418299 1001 86380 86390 1
418332 99418332 1001 86380 86390 1
417745 99417745 1001 86380 86390 1
417620 99417620 1001 86380 86390 1
417754 99417754 1001 86380 86390 1
419071 99419071 1001 86380 86390 1
420147 99420147 1001 86380 86390 1
420381 99420381 1001 86380 86390 1
420356 99420356 1001 86380 86390 1
419890 99419890 1001 86380 86390 1
419900 99419900 1001 86380 86390 1
419237 99419237 1001 86380 86390 1
419356 99419356 1001 86380 86390 1
419554 99419554 1001 86380 86390 1
419393 99419393 1001 86380 86390 1
419529 99419529 1001 86380 86390 1
420710 99420710 1001 86380 86390 1
420697 99420697 1001 86380 86390 1
420820 99420820 1001 86380 86390 1
420707 99420707 1001 86380 86390 1
421814 99421814 1001 86380 86390 1
421944 99421944 1001 86380 86390 1
421724 99421724 1001 86380 86390 1
421809 99421809 1001 86380 86390 1
421937 99421937 1001 86380 86390 1
421769 99421769 1001 86380 86390 1
421298 99421298 1001 86380 86390 1
421440 99421440 1001 86380 86390 1
421603 99421603 1001 86380 86390 1
421288 99421288 1001 86380 86390 1
420922 99420922 1001 86380 86390 1
422387 99422387 1001 86380 86390 1
422268 99422268 1001 86380 86390 1
422524 99422524 1001 86380 86390 1
423750 99423750 1001 86380 86390 1
423436 99423436 1001 86380 86390 1
423432 99423432 1001 86380 86390 1
423295 99423295 1001 86380 86390 1
423185 99423185 1001 86380 86390 1
422803 99422803 1001 86380 86390 1
422867 99422867 1001 86380 86390 1
424123 99424123 1001 86380 86390 1
423788 99423788 1001 86380 86390 1
425156 99425156 1001 86380 86390 1
425122 99425122 1001 86380 86390 1
424710 99424710 1001 86380 86390 1
424711 99424711 1001 86380 86390 1
424888 99424888 1001 86380 86390 1
424798 99424798 1001 86380 86390 1
424456 99424456 1001 86380 86390 1
424298 99424298 1001 86380 86390 1
424302 99424302 1001 86380 86390 1
424285 99424285 1001 86380 86390 1
424431 99424431 1001 86380 86390 1
424589 99424589 1001 86380 86390 1
426597 99426597 1001 86380 86390 1
426358 99426358 1001 86380 86390 1
426634 99426634 1001 86380 86390 1
426591 99426591 1001 86380 86390 1
426055 99426055 1001 86380 86390 1
426237 99426237 1001 86380 86390 1
427288 99427288 1001 86380 86390 1
427236 99427236 1001 86380 86390 1
427353 99427353 1001 86380 86390 1
427280 99427280 1001 86380 86390 1
427452 99427452 1001 86380 86390 1
428671 99428671 1001 86380 86390 1
428374 99428374 1001 86380 86390 1
428428 99428428 1001 86380 86390 1
428553 99428553 1001 86380 86390 1
428096 99428096 1001 86380 86390 1
428207 99428207 1001 86380 86390 1
428226 99428226 1001 86380 86390 1
427996 99427996 1001 86380 86390 1
427652 99427652 1001 86380 86390 1
427637 99427637 1001 86380 86390 1
427769 99427769 1001 86380 86390 1
428845 99428845 1001 86380 86390 1
429129 99429129 1001 86380 86390 1
430192 99430192 1001 86380 86390 1
430313 99430313 1001 86380 86390 1
430277 99430277 1001 86380 86390 1
430229 99430229 1001 86380 86390 1
430362 99430362 1001 86380 86390 1
429613 99429613 1001 86380 86390 1
429869 99429869 1001 86380 86390 1
429925 99429925 1001 86380 86390 1
429344 99429344 1001 86380 86390 1
429529 99429529 1001 86380 86390 1
429283 99429283 1001 86380 86390 1
429493 99429493 1001 86380 86390 1
429264 99429264 1001 86380 86390 1
430434 99430434 1001 86380 86390 1
430443 99430443 1001 86380 86390 1
430749 99430749 1001 86380 86390 1
430700 99430700 1001 86380 86390 1
431738 99431738 1001 86380 86390 1
431791 99431791 1001 86380 86390 1
431976 99431976 1001 86380 86390 1
431403 99431403 1001 86380 86390 1
431576 99431576 1001 86380 86390 1
431121 99431121 1001 86380 86390 1
430857 99430857 1001 86380 86390 1
430866 99430866 1001 86380 86390 1
432438 99432438 1001 86380 86390 1
432361 99432361 1001 86380 86390 1
432386 99432386 1001 86380 86390 1
432115 99432115 1001 86380 86390 1
433535 99433535 1001 86380 86390 1
433391 99433391 1001 86380 86390 1
433432 99433432 1001 86380 86390 1
432946 99432946 1001 86380 86390 1
433076 99433076 1001 86380 86390 1
432935 99432935 1001 86380 86390 1
432956 99432956 1001 86380 86390 1
433260 99433260 1001 86380 86390 1
433232 99433232 1001 86380 86390 1
433283 99433283 1001 86380 86390 1
432707 99432707 1001 86380 86390 1
432872 99432872 1001 86380 86390 1
434090 99434090 1001 86380 86390 1
434044 99434044 1001 86380 86390 1
433958 99433958 1001 86380 86390 1
433853 99433853 1001 86380 86390 1
435330 99435330 1001 86380 86390 1
434669 99434669 1001 86380 86390 1
434835 99434835 1001 86380 86390 1
434187 99434187 1001 86380 86390 1
434416 99434416 1001 86380 86390 1
435462 99435462 1001 86380 86390 1
435553 99435553 1001 86380 86390 1
435506 99435506 1001 86380 86390 1
435886 99435886 1001 86380 86390 1
435783 99435783 1001 86380 86390 1
436933 99436933 1001 86380 86390 1
436907 99436907 1001 86380 86390 1
437130 99437130 1001 86380 86390 1
436630 99436630 1001 86380 86390 1
436388 99436388 1001 86380 86390 1
436368 99436368 1001 86380 86390 1
436653 99436653 1001 86380 86390 1
436364 99436364 1001 86380 86390 1
435970 99435970 1001 86380 86390 1
436069 99436069 1001 86380 86390 1
436102 99436102 1001 86380 86390 1
436080 99436080 1001 86380 86390 1
436226 99436226 1001 86380 86390 1
436230 99436230 1001 86380 86390 1
300044 99300044 1001 86380 86390 1
437253 99437253 1001 86380 86390 1
300702 99300702 1001 86380 86390 1
300523 99300523 1001 86380 86390 1
300321 99300321 1001 86380 86390 1
300491 99300491 1001 86380 86390 1
300336 99300336 1001 86380 86390 1
300417 99300417 1001 86380 86390 1
300307 99300307 1001 86380 86390 1
300191 99300191 1001 86380 86390 1
300295 99300295 1001 86380 86390 1
300235 99300235 1001 86380 86390 1
300746 99300746 1001 86380 86390 1
300878 99300878 1001 86380 86390 1
300841 99300841 1001 86380 86390 1
301532 99301532 1001 86380 86390 1
301368 99301368 1001 86380 86390 1
301450 99301450 1001 86380 86390 1
301516 99301516 1001 86380 86390 1
301169 99301169 1001 86380 86390 1
301247 99301247 1001 86380 86390 1
301266 99301266 1001 86380 86390 1
301047 99301047 1001 86380 86390 1
301642 99301642 1001 86380 86390 1
301641 99301641 1001 86380 86390 1
302355 99302355 1001 86380 86390 1
302275 99302275 1001 86380 86390 1
301890 99301890 1001 86380 86390 1
301800 99301800 1001 86380 86390 1
301856 99301856 1001 86380 86390 1
301949 99301949 1001 86380 86390 1
301925 99301925 1001 86380 86390 1
301809 99301809 1001 86380 86390 1
301783 99301783 1001 86380 86390 1
302535 99302535 1001 86380 86390 1
302485 99302485 1001 86380 86390 1
302451 99302451 1001 86380 86390 1
303143 99303143 1001 86380 86390 1
303100 99303100 1001 86380 86390 1
303165 99303165 1001 86380 86390 1
303013 99303013 1001 86380 86390 1
302768 99302768 1001 86380 86390 1
302696 99302696 1001 86380 86390 1
303297 99303297 1001 86380 86390 1
303251 99303251 1001 86380 86390 1
303316 99303316 1001 86380 86390 1
303318 99303318 1001 86380 86390 1
303879 99303879 1001 86380 86390 1
303957 99303957 1001 86380 86390 1
303960 99303960 1001 86380 86390 1
303900 99303900 1001 86380 86390 1
303978 99303978 1001 86380 86390 1
303724 99303724 1001 86380 86390 1
303726 99303726 1001 86380 86390 1
303491 99303491 1001 86380 86390 1
303497 99303497 1001 86380 86390 1
303523 99303523 1001 86380 86390 1
303486 99303486 1001 86380 86390 1
304097 99304097 1001 86380 86390 1
304194 99304194 1001 86380 86390 1
304773 99304773 1001 86380 86390 1
304699 99304699 1001 86380 86390 1
304846 99304846 1001 86380 86390 1
304818 99304818 1001 86380 86390 1
304566 99304566 1001 86380 86390 1
304542 99304542 1001 86380 86390 1
304336 99304336 1001 86380 86390 1
304324 99304324 1001 86380 86390 1
304260 99304260 1001 86380 86390 1
304287 99304287 1001 86380 86390 1
304885 99304885 1001 86380 86390 1
304968 99304968 1001 86380 86390 1
305506 99305506 1001 86380 86390 1
305523 99305523 1001 86380 86390 1
305642 99305642 1001 86380 86390 1
305604 99305604 1001 86380 86390 1
305646 99305646 1001 86380 86390 1
305285 99305285 1001 86380 86390 1
305477 99305477 1001 86380 86390 1
305116 99305116 1001 86380 86390 1
305248 99305248 1001 86380 86390 1
305172 99305172 1001 86380 86390 1
305112 99305112 1001 86380 86390 1
500038 99500038 1001 86380 86390 1
500155 99500155 1001 86380 86390 1
500143 99500143 1001 86380 86390 1
500106 99500106 1001 86380 86390 1
500635 99500635 1001 86380 86390 1
500726 99500726 1001 86380 86390 1
500613 99500613 1001 86380 86390 1
500744 99500744 1001 86380 86390 1
500795 99500795 1001 86380 86390 1
500629 99500629 1001 86380 86390 1
500517 99500517 1001 86380 86390 1
500470 99500470 1001 86380 86390 1
500446 99500446 1001 86380 86390 1
500434 99500434 1001 86380 86390 1
500451 99500451 1001 86380 86390 1
500363 99500363 1001 86380 86390 1
500208 99500208 1001 86380 86390 1
500263 99500263 1001 86380 86390 1
500347 99500347 1001 86380 86390 1
500969 99500969 1001 86380 86390 1
500887 99500887 1001 86380 86390 1
501605 99501605 1001 86380 86390 1
501555 99501555 1001 86380 86390 1
501618 99501618 1001 86380 86390 1
501454 99501454 1001 86380 86390 1
501507 99501507 1001 86380 86390 1
501318 99501318 1001 86380 86390 1
501337 99501337 1001 86380 86390 1
501291 99501291 1001 86380 86390 1
501214 99501214 1001 86380 86390 1
501204 99501204 1001 86380 86390 1
501198 99501198 1001 86380 86390 1
502441 99502441 1001 86380 86390 1
502461 99502461 1001 86380 86390 1
502174 99502174 1001 86380 86390 1
501913 99501913 1001 86380 86390 1
501992 99501992 1001 86380 86390 1
502031 99502031 1001 86380 86390 1
502035 99502035 1001 86380 86390 1
501945 99501945 1001 86380 86390 1
502037 99502037 1001 86380 86390 1
501960 99501960 1001 86380 86390 1
502657 99502657 1001 86380 86390 1
502911 99502911 1001 86380 86390 1
502980 99502980 1001 86380 86390 1
502994 99502994 1001 86380 86390 1
502840 99502840 1001 86380 86390 1
502724 99502724 1001 86380 86390 1
502763 99502763 1001 86380 86390 1
502777 99502777 1001 86380 86390 1
502848 99502848 1001 86380 86390 1
502850 99502850 1001 86380 86390 1
503445 99503445 1001 86380 86390 1
503409 99503409 1001 86380 86390 1
503938 99503938 1001 86380 86390 1
504087 99504087 1001 86380 86390 1
503721 99503721 1001 86380 86390 1
503723 99503723 1001 86380 86390 1
503807 99503807 1001 86380 86390 1
503580 99503580 1001 86380 86390 1
503672 99503672 1001 86380 86390 1
503569 99503569 1001 86380 86390 1
503519 99503519 1001 86380 86390 1
504298 99504298 1001 86380 86390 1
504314 99504314 1001 86380 86390 1
504779 99504779 1001 86380 86390 1
504831 99504831 1001 86380 86390 1
504889 99504889 1001 86380 86390 1
504611 99504611 1001 86380 86390 1
504606 99504606 1001 86380 86390 1
504388 99504388 1001 86380 86390 1
504416 99504416 1001 86380 86390 1
505044 99505044 1001 86380 86390 1
505767 99505767 1001 86380 86390 1
505567 99505567 1001 86380 86390 1
505648 99505648 1001 86380 86390 1
505757 99505757 1001 86380 86390 1
505450 99505450 1001 86380 86390 1
505429 99505429 1001 86380 86390 1
505253 99505253 1001 86380 86390 1
505318 99505318 1001 86380 86390 1
505336 99505336 1001 86380 86390 1
505196 99505196 1001 86380 86390 1
505302 99505302 1001 86380 86390 1
505943 99505943 1001 86380 86390 1
506539 99506539 1001 86380 86390 1
506400 99506400 1001 86380 86390 1
506543 99506543 1001 86380 86390 1
506505 99506505 1001 86380 86390 1
506230 99506230 1001 86380 86390 1
506015 99506015 1001 86380 86390 1
506112 99506112 1001 86380 86390 1
506139 99506139 1001 86380 86390 1
506661 99506661 1001 86380 86390 1
506688 99506688 1001 86380 86390 1
506771 99506771 1001 86380 86390 1
506784 99506784 1001 86380 86390 1
507340 99507340 1001 86380 86390 1
507252 99507252 1001 86380 86390 1
507117 99507117 1001 86380 86390 1
507208 99507208 1001 86380 86390 1
507094 99507094 1001 86380 86390 1
507202 99507202 1001 86380 86390 1
506805 99506805 1001 86380 86390 1
506952 99506952 1001 86380 86390 1
506955 99506955 1001 86380 86390 1
507007 99507007 1001 86380 86390 1
507582 99507582 1001 86380 86390 1
507468 99507468 1001 86380 86390 1
507625 99507625 1001 86380 86390 1
508095 99508095 1001 86380 86390 1
508098 99508098 1001 86380 86390 1
508064 99508064 1001 86380 86390 1
507884 99507884 1001 86380 86390 1
507813 99507813 1001 86380 86390 1
507686 99507686 1001 86380 86390 1
508336 99508336 1001 86380 86390 1
508349 99508349 1001 86380 86390 1
508330 99508330 1001 86380 86390 1
508267 99508267 1001 86380 86390 1
508270 99508270 1001 86380 86390 1
508374 99508374 1001 86380 86390 1
508961 99508961 1001 86380 86390 1
509045 99509045 1001 86380 86390 1
509004 99509004 1001 86380 86390 1
508979 99508979 1001 86380 86390 1
508819 99508819 1001 86380 86390 1
508697 99508697 1001 86380 86390 1
508603 99508603 1001 86380 86390 1
508629 99508629 1001 86380 86390 1
508658 99508658 1001 86380 86390 1
508633 99508633 1001 86380 86390 1
509267 99509267 1001 86380 86390 1
509200 99509200 1001 86380 86390 1
509798 99509798 1001 86380 86390 1
509787 99509787 1001 86380 86390 1
509856 99509856 1001 86380 86390 1
509504 99509504 1001 86380 86390 1
509572 99509572 1001 86380 86390 1
509689 99509689 1001 86380 86390 1
509510 99509510 1001 86380 86390 1
509537 99509537 1001 86380 86390 1
509383 99509383 1001 86380 86390 1
509321 99509321 1001 86380 86390 1
509452 99509452 1001 86380 86390 1
509341 99509341 1001 86380 86390 1
509925 99509925 1001 86380 86390 1
510042 99510042 1001 86380 86390 1
510086 99510086 1001 86380 86390 1
510022 99510022 1001 86380 86390 1
510088 99510088 1001 86380 86390 1
510638 99510638 1001 86380 86390 1
510557 99510557 1001 86380 86390 1
510427 99510427 1001 86380 86390 1
510158 99510158 1001 86380 86390 1
510176 99510176 1001 86380 86390 1
510268 99510268 1001 86380 86390 1
510260 99510260 1001 86380 86390 1
510739 99510739 1001 86380 86390 1
510924 99510924 1001 86380 86390 1
510888 99510888 1001 86380 86390 1
510865 99510865 1001 86380 86390 1
511478 99511478 1001 86380 86390 1
511415 99511415 1001 86380 86390 1
511419 99511419 1001 86380 86390 1
511474 99511474 1001 86380 86390 1
511285 99511285 1001 86380 86390 1
511145 99511145 1001 86380 86390 1
511239 99511239 1001 86380 86390 1
511140 99511140 1001 86380 86390 1
511105 99511105 1001 86380 86390 1
511043 99511043 1001 86380 86390 1
511059 99511059 1001 86380 86390 1
511720 99511720 1001 86380 86390 1
511618 99511618 1001 86380 86390 1
512344 99512344 1001 86380 86390 1
512357 99512357 1001 86380 86390 1
512150 99512150 1001 86380 86390 1
512090 99512090 1001 86380 86390 1
511784 99511784 1001 86380 86390 1
511787 99511787 1001 86380 86390 1
512558 99512558 1001 86380 86390 1
512432 99512432 1001 86380 86390 1
512433 99512433 1001 86380 86390 1
512435 99512435 1001 86380 86390 1
512490 99512490 1001 86380 86390 1
513005 99513005 1001 86380 86390 1
513047 99513047 1001 86380 86390 1
513010 99513010 1001 86380 86390 1
512873 99512873 1001 86380 86390 1
512926 99512926 1001 86380 86390 1
512927 99512927 1001 86380 86390 1
512850 99512850 1001 86380 86390 1
512928 99512928 1001 86380 86390 1
512767 99512767 1001 86380 86390 1
512639 99512639 1001 86380 86390 1
512653 99512653 1001 86380 86390 1
512707 99512707 1001 86380 86390 1
512631 99512631 1001 86380 86390 1
513255 99513255 1001 86380 86390 1
513375 99513375 1001 86380 86390 1
513312 99513312 1001 86380 86390 1
513340 99513340 1001 86380 86390 1
513225 99513225 1001 86380 86390 1
513394 99513394 1001 86380 86390 1
513986 99513986 1001 86380 86390 1
513836 99513836 1001 86380 86390 1
513670 99513670 1001 86380 86390 1
513749 99513749 1001 86380 86390 1
513672 99513672 1001 86380 86390 1
513814 99513814 1001 86380 86390 1
513643 99513643 1001 86380 86390 1
513669 99513669 1001 86380 86390 1
513514 99513514 1001 86380 86390 1
513535 99513535 1001 86380 86390 1
514677 99514677 1001 86380 86390 1
514769 99514769 1001 86380 86390 1
514834 99514834 1001 86380 86390 1
514838 99514838 1001 86380 86390 1
514576 99514576 1001 86380 86390 1
514612 99514612 1001 86380 86390 1
514254 99514254 1001 86380 86390 1
514966 99514966 1001 86380 86390 1
514875 99514875 1001 86380 86390 1
514877 99514877 1001 86380 86390 1
515556 99515556 1001 86380 86390 1
515310 99515310 1001 86380 86390 1
515153 99515153 1001 86380 86390 1
515166 99515166 1001 86380 86390 1
515092 99515092 1001 86380 86390 1
515174 99515174 1001 86380 86390 1
515110 99515110 1001 86380 86390 1
515816 99515816 1001 86380 86390 1
515844 99515844 1001 86380 86390 1
515820 99515820 1001 86380 86390 1
515703 99515703 1001 86380 86390 1
516447 99516447 1001 86380 86390 1
516307 99516307 1001 86380 86390 1
516188 99516188 1001 86380 86390 1
516281 99516281 1001 86380 86390 1
516256 99516256 1001 86380 86390 1
516237 99516237 1001 86380 86390 1
516264 99516264 1001 86380 86390 1
516036 99516036 1001 86380 86390 1
515960 99515960 1001 86380 86390 1
516090 99516090 1001 86380 86390 1
516614 99516614 1001 86380 86390 1
516556 99516556 1001 86380 86390 1
517262 99517262 1001 86380 86390 1
517159 99517159 1001 86380 86390 1
517294 99517294 1001 86380 86390 1
517078 99517078 1001 86380 86390 1
517016 99517016 1001 86380 86390 1
517097 99517097 1001 86380 86390 1
516944 99516944 1001 86380 86390 1
517036 99517036 1001 86380 86390 1
516913 99516913 1001 86380 86390 1
516813 99516813 1001 86380 86390 1
516843 99516843 1001 86380 86390 1
518042 99518042 1001 86380 86390 1
518058 99518058 1001 86380 86390 1
517893 99517893 1001 86380 86390 1
517830 99517830 1001 86380 86390 1
517870 99517870 1001 86380 86390 1
517886 99517886 1001 86380 86390 1
517809 99517809 1001 86380 86390 1
517699 99517699 1001 86380 86390 1
517612 99517612 1001 86380 86390 1
517563 99517563 1001 86380 86390 1
517628 99517628 1001 86380 86390 1
518363 99518363 1001 86380 86390 1
518196 99518196 1001 86380 86390 1
518795 99518795 1001 86380 86390 1
518812 99518812 1001 86380 86390 1
518943 99518943 1001 86380 86390 1
518965 99518965 1001 86380 86390 1
518893 99518893 1001 86380 86390 1
518882 99518882 1001 86380 86390 1
518680 99518680 1001 86380 86390 1
518732 99518732 1001 86380 86390 1
518695 99518695 1001 86380 86390 1
518673 99518673 1001 86380 86390 1
518652 99518652 1001 86380 86390 1
518382 99518382 1001 86380 86390 1
518415 99518415 1001 86380 86390 1
518392 99518392 1001 86380 86390 1
519153 99519153 1001 86380 86390 1
519057 99519057 1001 86380 86390 1
518993 99518993 1001 86380 86390 1
519624 99519624 1001 86380 86390 1
519735 99519735 1001 86380 86390 1
519672 99519672 1001 86380 86390 1
519562 99519562 1001 86380 86390 1
519601 99519601 1001 86380 86390 1
519299 99519299 1001 86380 86390 1
519209 99519209 1001 86380 86390 1
519385 99519385 1001 86380 86390 1
519824 99519824 1001 86380 86390 1
519995 99519995 1001 86380 86390 1
519933 99519933 1001 86380 86390 1
519883 99519883 1001 86380 86390 1
519820 99519820 1001 86380 86390 1
520570 99520570 1001 86380 86390 1
520444 99520444 1001 86380 86390 1
520638 99520638 1001 86380 86390 1
520319 99520319 1001 86380 86390 1
520269 99520269 1001 86380 86390 1
520387 99520387 1001 86380 86390 1
520046 99520046 1001 86380 86390 1
520153 99520153 1001 86380 86390 1
520025 99520025 1001 86380 86390 1
520120 99520120 1001 86380 86390 1
520652 99520652 1001 86380 86390 1
520823 99520823 1001 86380 86390 1
520798 99520798 1001 86380 86390 1
520740 99520740 1001 86380 86390 1
521280 99521280 1001 86380 86390 1
521363 99521363 1001 86380 86390 1
521072 99521072 1001 86380 86390 1
521087 99521087 1001 86380 86390 1
521076 99521076 1001 86380 86390 1
521245 99521245 1001 86380 86390 1
521130 99521130 1001 86380 86390 1
521004 99521004 1001 86380 86390 1
520890 99520890 1001 86380 86390 1
520930 99520930 1001 86380 86390 1
520921 99520921 1001 86380 86390 1
521509 99521509 1001 86380 86390 1
521553 99521553 1001 86380 86390 1
522193 99522193 1001 86380 86390 1
522269 99522269 1001 86380 86390 1
522148 99522148 1001 86380 86390 1
522187 99522187 1001 86380 86390 1
522062 99522062 1001 86380 86390 1
521913 99521913 1001 86380 86390 1
521905 99521905 1001 86380 86390 1
521764 99521764 1001 86380 86390 1
521875 99521875 1001 86380 86390 1
521735 99521735 1001 86380 86390 1
522332 99522332 1001 86380 86390 1
522436 99522436 1001 86380 86390 1
522417 99522417 1001 86380 86390 1
523084 99523084 1001 86380 86390 1
523075 99523075 1001 86380 86390 1
523027 99523027 1001 86380 86390 1
522738 99522738 1001 86380 86390 1
522907 99522907 1001 86380 86390 1
522525 99522525 1001 86380 86390 1
522605 99522605 1001 86380 86390 1
522658 99522658 1001 86380 86390 1
522623 99522623 1001 86380 86390 1
523319 99523319 1001 86380 86390 1
523140 99523140 1001 86380 86390 1
523777 99523777 1001 86380 86390 1
523740 99523740 1001 86380 86390 1
523604 99523604 1001 86380 86390 1
523632 99523632 1001 86380 86390 1
523542 99523542 1001 86380 86390 1
523635 99523635 1001 86380 86390 1
523414 99523414 1001 86380 86390 1
523434 99523434 1001 86380 86390 1
523477 99523477 1001 86380 86390 1
524007 99524007 1001 86380 86390 1
523983 99523983 1001 86380 86390 1
524645 99524645 1001 86380 86390 1
524476 99524476 1001 86380 86390 1
524541 99524541 1001 86380 86390 1
524479 99524479 1001 86380 86390 1
524390 99524390 1001 86380 86390 1
524975 99524975 1001 86380 86390 1
524924 99524924 1001 86380 86390 1
524836 99524836 1001 86380 86390 1
524907 99524907 1001 86380 86390 1
524819 99524819 1001 86380 86390 1
525446 99525446 1001 86380 86390 1
525479 99525479 1001 86380 86390 1
525267 99525267 1001 86380 86390 1
525256 99525256 1001 86380 86390 1
525362 99525362 1001 86380 86390 1
525725 99525725 1001 86380 86390 1
525612 99525612 1001 86380 86390 1
526333 99526333 1001 86380 86390 1
526367 99526367 1001 86380 86390 1
526242 99526242 1001 86380 86390 1
525976 99525976 1001 86380 86390 1
525966 99525966 1001 86380 86390 1
526614 99526614 1001 86380 86390 1
526503 99526503 1001 86380 86390 1
526504 99526504 1001 86380 86390 1
526440 99526440 1001 86380 86390 1
526468 99526468 1001 86380 86390 1
527091 99527091 1001 86380 86390 1
526851 99526851 1001 86380 86390 1
526891 99526891 1001 86380 86390 1
526910 99526910 1001 86380 86390 1
526924 99526924 1001 86380 86390 1
526758 99526758 1001 86380 86390 1
526632 99526632 1001 86380 86390 1
526698 99526698 1001 86380 86390 1
526635 99526635 1001 86380 86390 1
526651 99526651 1001 86380 86390 1
526730 99526730 1001 86380 86390 1
527279 99527279 1001 86380 86390 1
528039 99528039 1001 86380 86390 1
528051 99528051 1001 86380 86390 1
528061 99528061 1001 86380 86390 1
528007 99528007 1001 86380 86390 1
527906 99527906 1001 86380 86390 1
527772 99527772 1001 86380 86390 1
527843 99527843 1001 86380 86390 1
527519 99527519 1001 86380 86390 1
527458 99527458 1001 86380 86390 1
527479 99527479 1001 86380 86390 1
528272 99528272 1001 86380 86390 1
528841 99528841 1001 86380 86390 1
528742 99528742 1001 86380 86390 1
528599 99528599 1001 86380 86390 1
528589 99528589 1001 86380 86390 1
528345 99528345 1001 86380 86390 1
528405 99528405 1001 86380 86390 1
528341 99528341 1001 86380 86390 1
528937 99528937 1001 86380 86390 1
529072 99529072 1001 86380 86390 1
529076 99529076 1001 86380 86390 1
529535 99529535 1001 86380 86390 1
529666 99529666 1001 86380 86390 1
529604 99529604 1001 86380 86390 1
529598 99529598 1001 86380 86390 1
529395 99529395 1001 86380 86390 1
529372 99529372 1001 86380 86390 1
529211 99529211 1001 86380 86390 1
529293 99529293 1001 86380 86390 1
529125 99529125 1001 86380 86390 1
529281 99529281 1001 86380 86390 1
529269 99529269 1001 86380 86390 1
529752 99529752 1001 86380 86390 1
529734 99529734 1001 86380 86390 1
529747 99529747 1001 86380 86390 1
529878 99529878 1001 86380 86390 1
530442 99530442 1001 86380 86390 1
530222 99530222 1001 86380 86390 1
530235 99530235 1001 86380 86390 1
530326 99530326 1001 86380 86390 1
530301 99530301 1001 86380 86390 1
530289 99530289 1001 86380 86390 1
530281 99530281 1001 86380 86390 1
530043 99530043 1001 86380 86390 1
530057 99530057 1001 86380 86390 1
530109 99530109 1001 86380 86390 1
530721 99530721 1001 86380 86390 1
530723 99530723 1001 86380 86390 1
530736 99530736 1001 86380 86390 1
530675 99530675 1001 86380 86390 1
530705 99530705 1001 86380 86390 1
531342 99531342 1001 86380 86390 1
531376 99531376 1001 86380 86390 1
531228 99531228 1001 86380 86390 1
531361 99531361 1001 86380 86390 1
531234 99531234 1001 86380 86390 1
531014 99531014 1001 86380 86390 1
531069 99531069 1001 86380 86390 1
530788 99530788 1001 86380 86390 1
530923 99530923 1001 86380 86390 1
530848 99530848 1001 86380 86390 1
531456 99531456 1001 86380 86390 1
531495 99531495 1001 86380 86390 1
531381 99531381 1001 86380 86390 1
531460 99531460 1001 86380 86390 1
531451 99531451 1001 86380 86390 1
531439 99531439 1001 86380 86390 1
532025 99532025 1001 86380 86390 1
532065 99532065 1001 86380 86390 1
532135 99532135 1001 86380 86390 1
532125 99532125 1001 86380 86390 1
531988 99531988 1001 86380 86390 1
531728 99531728 1001 86380 86390 1
531758 99531758 1001 86380 86390 1
532319 99532319 1001 86380 86390 1
532283 99532283 1001 86380 86390 1
532297 99532297 1001 86380 86390 1
532383 99532383 1001 86380 86390 1
532984 99532984 1001 86380 86390 1
532474 99532474 1001 86380 86390 1
533138 99533138 1001 86380 86390 1
533204 99533204 1001 86380 86390 1
533037 99533037 1001 86380 86390 1
533053 99533053 1001 86380 86390 1
533054 99533054 1001 86380 86390 1
533666 99533666 1001 86380 86390 1
533736 99533736 1001 86380 86390 1
533702 99533702 1001 86380 86390 1
533615 99533615 1001 86380 86390 1
533611 99533611 1001 86380 86390 1
533521 99533521 1001 86380 86390 1
533311 99533311 1001 86380 86390 1
533975 99533975 1001 86380 86390 1
533866 99533866 1001 86380 86390 1
534608 99534608 1001 86380 86390 1
534634 99534634 1001 86380 86390 1
534647 99534647 1001 86380 86390 1
534481 99534481 1001 86380 86390 1
534508 99534508 1001 86380 86390 1
534629 99534629 1001 86380 86390 1
534642 99534642 1001 86380 86390 1
534645 99534645 1001 86380 86390 1
534428 99534428 1001 86380 86390 1
534391 99534391 1001 86380 86390 1
534294 99534294 1001 86380 86390 1
534180 99534180 1001 86380 86390 1
534219 99534219 1001 86380 86390 1
534212 99534212 1001 86380 86390 1
534088 99534088 1001 86380 86390 1
534839 99534839 1001 86380 86390 1
534878 99534878 1001 86380 86390 1
534771 99534771 1001 86380 86390 1
535448 99535448 1001 86380 86390 1
535347 99535347 1001 86380 86390 1
535100 99535100 1001 86380 86390 1
535033 99535033 1001 86380 86390 1
535011 99535011 1001 86380 86390 1
535082 99535082 1001 86380 86390 1
535630 99535630 1001 86380 86390 1
535593 99535593 1001 86380 86390 1
535636 99535636 1001 86380 86390 1
536161 99536161 1001 86380 86390 1
535950 99535950 1001 86380 86390 1
536028 99536028 1001 86380 86390 1
535992 99535992 1001 86380 86390 1
536073 99536073 1001 86380 86390 1
536049 99536049 1001 86380 86390 1
535985 99535985 1001 86380 86390 1
535903 99535903 1001 86380 86390 1
535893 99535893 1001 86380 86390 1
536517 99536517 1001 86380 86390 1
536371 99536371 1001 86380 86390 1
537060 99537060 1001 86380 86390 1
536984 99536984 1001 86380 86390 1
537006 99537006 1001 86380 86390 1
536952 99536952 1001 86380 86390 1
536864 99536864 1001 86380 86390 1
536903 99536903 1001 86380 86390 1
536611 99536611 1001 86380 86390 1
536561 99536561 1001 86380 86390 1
536669 99536669 1001 86380 86390 1
536579 99536579 1001 86380 86390 1
537316 99537316 1001 86380 86390 1
537320 99537320 1001 86380 86390 1
537346 99537346 1001 86380 86390 1
537349 99537349 1001 86380 86390 1
537326 99537326 1001 86380 86390 1
537989 99537989 1001 86380 86390 1
537825 99537825 1001 86380 86390 1
537832 99537832 1001 86380 86390 1
537692 99537692 1001 86380 86390 1
537720 99537720 1001 86380 86390 1
537765 99537765 1001 86380 86390 1
537626 99537626 1001 86380 86390 1
537407 99537407 1001 86380 86390 1
537405 99537405 1001 86380 86390 1
537573 99537573 1001 86380 86390 1
537496 99537496 1001 86380 86390 1
538075 99538075 1001 86380 86390 1
538088 99538088 1001 86380 86390 1
538172 99538172 1001 86380 86390 1
538616 99538616 1001 86380 86390 1
538720 99538720 1001 86380 86390 1
538695 99538695 1001 86380 86390 1
538575 99538575 1001 86380 86390 1
538603 99538603 1001 86380 86390 1
538461 99538461 1001 86380 86390 1
538582 99538582 1001 86380 86390 1
538298 99538298 1001 86380 86390 1
538350 99538350 1001 86380 86390 1
538841 99538841 1001 86380 86390 1
538829 99538829 1001 86380 86390 1
538921 99538921 1001 86380 86390 1
538922 99538922 1001 86380 86390 1
538884 99538884 1001 86380 86390 1
538873 99538873 1001 86380 86390 1
539503 99539503 1001 86380 86390 1
539613 99539613 1001 86380 86390 1
539478 99539478 1001 86380 86390 1
539507 99539507 1001 86380 86390 1
539425 99539425 1001 86380 86390 1
539297 99539297 1001 86380 86390 1
539301 99539301 1001 86380 86390 1
539150 99539150 1001 86380 86390 1
539218 99539218 1001 86380 86390 1
539155 99539155 1001 86380 86390 1
539743 99539743 1001 86380 86390 1
539809 99539809 1001 86380 86390 1
539667 99539667 1001 86380 86390 1
539784 99539784 1001 86380 86390 1
539774 99539774 1001 86380 86390 1
539713 99539713 1001 86380 86390 1
539805 99539805 1001 86380 86390 1
540392 99540392 1001 86380 86390 1
540277 99540277 1001 86380 86390 1
540271 99540271 1001 86380 86390 1
540057 99540057 1001 86380 86390 1
540150 99540150 1001 86380 86390 1
540157 99540157 1001 86380 86390 1
540005 99540005 1001 86380 86390 1
540018 99540018 1001 86380 86390 1
539957 99539957 1001 86380 86390 1
540555 99540555 1001 86380 86390 1
540493 99540493 1001 86380 86390 1
540624 99540624 1001 86380 86390 1
540469 99540469 1001 86380 86390 1
540511 99540511 1001 86380 86390 1
540615 99540615 1001 86380 86390 1
540567 99540567 1001 86380 86390 1
541101 99541101 1001 86380 86390 1
541140 99541140 1001 86380 86390 1
541166 99541166 1001 86380 86390 1
541115 99541115 1001 86380 86390 1
541170 99541170 1001 86380 86390 1
540949 99540949 1001 86380 86390 1
540891 99540891 1001 86380 86390 1
540804 99540804 1001 86380 86390 1
540794 99540794 1001 86380 86390 1
540717 99540717 1001 86380 86390 1
540746 99540746 1001 86380 86390 1
541482 99541482 1001 86380 86390 1
541936 99541936 1001 86380 86390 1
541803 99541803 1001 86380 86390 1
541868 99541868 1001 86380 86390 1
541728 99541728 1001 86380 86390 1
541781 99541781 1001 86380 86390 1
541717 99541717 1001 86380 86390 1
541822 99541822 1001 86380 86390 1
541656 99541656 1001 86380 86390 1
541508 99541508 1001 86380 86390 1
542286 99542286 1001 86380 86390 1
542280 99542280 1001 86380 86390 1
542754 99542754 1001 86380 86390 1
542919 99542919 1001 86380 86390 1
542825 99542825 1001 86380 86390 1
542729 99542729 1001 86380 86390 1
542548 99542548 1001 86380 86390 1
542564 99542564 1001 86380 86390 1
542670 99542670 1001 86380 86390 1
542620 99542620 1001 86380 86390 1
542480 99542480 1001 86380 86390 1
542405 99542405 1001 86380 86390 1
542360 99542360 1001 86380 86390 1
542334 99542334 1001 86380 86390 1
542477 99542477 1001 86380 86390 1
543626 99543626 1001 86380 86390 1
543761 99543761 1001 86380 86390 1
543397 99543397 1001 86380 86390 1
543391 99543391 1001 86380 86390 1
543435 99543435 1001 86380 86390 1
543474 99543474 1001 86380 86390 1
543280 99543280 1001 86380 86390 1
543217 99543217 1001 86380 86390 1
543225 99543225 1001 86380 86390 1
543238 99543238 1001 86380 86390 1
543812 99543812 1001 86380 86390 1
543930 99543930 1001 86380 86390 1
544573 99544573 1001 86380 86390 1
544327 99544327 1001 86380 86390 1
544357 99544357 1001 86380 86390 1
544219 99544219 1001 86380 86390 1
544195 99544195 1001 86380 86390 1
544120 99544120 1001 86380 86390 1
544072 99544072 1001 86380 86390 1
544073 99544073 1001 86380 86390 1
543997 99543997 1001 86380 86390 1
434967 793 1001 10860 11277 1
506597 1011 1001 27310 27609 1
514905 595 1002 47436 60565 1
400007 99400007 1001 86380 86390 1
400037 99400037 1001 86380 86390 1
400110 99400110 1001 86380 86390 1
400218 99400218 1001 86380 86390 1
400177 99400177 1001 86380 86390 1
400582 99400582 1001 86380 86390 1
400655 99400655 1001 86380 86390 1
400923 99400923 1001 86380 86390 1
401084 99401084 1001 86380 86390 1
401060 99401060 1001 86380 86390 1
401352 99401352 1001 86380 86390 1
401316 99401316 1001 86380 86390 1
401382 99401382 1001 86380 86390 1
401687 99401687 1001 86380 86390 1
401740 99401740 1001 86380 86390 1
402088 99402088 1001 86380 86390 1
402309 99402309 1001 86380 86390 1
402527 99402527 1001 86380 86390 1
402564 99402564 1001 86380 86390 1
402636 99402636 1001 86380 86390 1
403249 99403249 1001 86380 86390 1
403300 99403300 1001 86380 86390 1
403378 99403378 1001 86380 86390 1
403493 99403493 1001 86380 86390 1
403696 99403696 1001 86380 86390 1
403855 99403855 1001 86380 86390 1
403868 99403868 1001 86380 86390 1
403968 99403968 1001 86380 86390 1
403934 99403934 1001 86380 86390 1
404103 99404103 1001 86380 86390 1
404176 99404176 1001 86380 86390 1
404292 99404292 1001 86380 86390 1
404399 99404399 1001 86380 86390 1
404562 99404562 1001 86380 86390 1
404743 99404743 1001 86380 86390 1
404790 99404790 1001 86380 86390 1
405071 99405071 1001 86380 86390 1
405364 99405364 1001 86380 86390 1
405617 99405617 1001 86380 86390 1
405623 99405623 1001 86380 86390 1
405814 99405814 1001 86380 86390 1
406012 99406012 1001 86380 86390 1
405991 99405991 1001 86380 86390 1
406252 99406252 1001 86380 86390 1
406281 99406281 1001 86380 86390 1
406438 99406438 1001 86380 86390 1
406751 99406751 1001 86380 86390 1
407001 99407001 1001 86380 86390 1
407238 99407238 1001 86380 86390 1
407236 99407236 1001 86380 86390 1
407278 99407278 1001 86380 86390 1
407392 99407392 1001 86380 86390 1
407439 99407439 1001 86380 86390 1
407693 99407693 1001 86380 86390 1
407831 99407831 1001 86380 86390 1
407770 99407770 1001 86380 86390 1
407828 99407828 1001 86380 86390 1
407988 99407988 1001 86380 86390 1
407911 99407911 1001 86380 86390 1
408079 99408079 1001 86380 86390 1
408106 99408106 1001 86380 86390 1
408196 99408196 1001 86380 86390 1
408288 99408288 1001 86380 86390 1
408211 99408211 1001 86380 86390 1
408368 99408368 1001 86380 86390 1
408524 99408524 1001 86380 86390 1
408810 99408810 1001 86380 86390 1
409013 99409013 1001 86380 86390 1
409052 99409052 1001 86380 86390 1
408983 99408983 1001 86380 86390 1
409035 99409035 1001 86380 86390 1
409138 99409138 1001 86380 86390 1
409207 99409207 1001 86380 86390 1
409250 99409250 1001 86380 86390 1
409361 99409361 1001 86380 86390 1
409438 99409438 1001 86380 86390 1
409436 99409436 1001 86380 86390 1
409625 99409625 1001 86380 86390 1
409756 99409756 1001 86380 86390 1
409802 99409802 1001 86380 86390 1
409872 99409872 1001 86380 86390 1
409913 99409913 1001 86380 86390 1
409983 99409983 1001 86380 86390 1
410068 99410068 1001 86380 86390 1
410426 99410426 1001 86380 86390 1
410726 99410726 1001 86380 86390 1
410984 99410984 1001 86380 86390 1
410986 99410986 1001 86380 86390 1
411012 99411012 1001 86380 86390 1
411048 99411048 1001 86380 86390 1
411085 99411085 1001 86380 86390 1
411215 99411215 1001 86380 86390 1
411267 99411267 1001 86380 86390 1
411224 99411224 1001 86380 86390 1
411681 99411681 1001 86380 86390 1
411725 99411725 1001 86380 86390 1
411805 99411805 1001 86380 86390 1
411880 99411880 1001 86380 86390 1
411884 99411884 1001 86380 86390 1
412010 99412010 1001 86380 86390 1
412269 99412269 1001 86380 86390 1
412396 99412396 1001 86380 86390 1
413491 99413491 1001 86380 86390 1
413502 99413502 1001 86380 86390 1
413303 99413303 1001 86380 86390 1
413553 99413553 1001 86380 86390 1
413487 99413487 1001 86380 86390 1
413533 99413533 1001 86380 86390 1
413489 99413489 1001 86380 86390 1
413443 99413443 1001 86380 86390 1
413289 99413289 1001 86380 86390 1
413246 99413246 1001 86380 86390 1
413171 99413171 1001 86380 86390 1
412665 99412665 1001 86380 86390 1
412710 99412710 1001 86380 86390 1
413708 99413708 1001 86380 86390 1
413937 99413937 1001 86380 86390 1
414991 99414991 1001 86380 86390 1
414692 99414692 1001 86380 86390 1
414817 99414817 1001 86380 86390 1
414173 99414173 1001 86380 86390 1
415328 99415328 1001 86380 86390 1
415382 99415382 1001 86380 86390 1
416833 99416833 1001 86380 86390 1
416912 99416912 1001 86380 86390 1
416980 99416980 1001 86380 86390 1
416411 99416411 1001 86380 86390 1
416267 99416267 1001 86380 86390 1
416534 99416534 1001 86380 86390 1
416343 99416343 1001 86380 86390 1
415931 99415931 1001 86380 86390 1
417155 99417155 1001 86380 86390 1
417525 99417525 1001 86380 86390 1
417552 99417552 1001 86380 86390 1
417414 99417414 1001 86380 86390 1
418483 99418483 1001 86380 86390 1
418707 99418707 1001 86380 86390 1
418663 99418663 1001 86380 86390 1
418474 99418474 1001 86380 86390 1
418144 99418144 1001 86380 86390 1
418345 99418345 1001 86380 86390 1
418152 99418152 1001 86380 86390 1
417799 99417799 1001 86380 86390 1
417874 99417874 1001 86380 86390 1
417948 99417948 1001 86380 86390 1
417811 99417811 1001 86380 86390 1
417816 99417816 1001 86380 86390 1
418931 99418931 1001 86380 86390 1
418881 99418881 1001 86380 86390 1
419056 99419056 1001 86380 86390 1
418890 99418890 1001 86380 86390 1
418916 99418916 1001 86380 86390 1
419112 99419112 1001 86380 86390 1
418859 99418859 1001 86380 86390 1
419118 99419118 1001 86380 86390 1
418896 99418896 1001 86380 86390 1
420150 99420150 1001 86380 86390 1
420126 99420126 1001 86380 86390 1
420318 99420318 1001 86380 86390 1
420352 99420352 1001 86380 86390 1
419952 99419952 1001 86380 86390 1
419685 99419685 1001 86380 86390 1
419876 99419876 1001 86380 86390 1
420054 99420054 1001 86380 86390 1
419544 99419544 1001 86380 86390 1
420553 99420553 1001 86380 86390 1
421771 99421771 1001 86380 86390 1
421983 99421983 1001 86380 86390 1
421955 99421955 1001 86380 86390 1
421986 99421986 1001 86380 86390 1
421858 99421858 1001 86380 86390 1
421579 99421579 1001 86380 86390 1
421038 99421038 1001 86380 86390 1
421099 99421099 1001 86380 86390 1
421100 99421100 1001 86380 86390 1
422253 99422253 1001 86380 86390 1
422468 99422468 1001 86380 86390 1
422232 99422232 1001 86380 86390 1
423630 99423630 1001 86380 86390 1
423337 99423337 1001 86380 86390 1
423448 99423448 1001 86380 86390 1
423398 99423398 1001 86380 86390 1
423107 99423107 1001 86380 86390 1
423131 99423131 1001 86380 86390 1
422986 99422986 1001 86380 86390 1
422978 99422978 1001 86380 86390 1
422882 99422882 1001 86380 86390 1
422907 99422907 1001 86380 86390 1
422838 99422838 1001 86380 86390 1
424151 99424151 1001 86380 86390 1
423836 99423836 1001 86380 86390 1
424011 99424011 1001 86380 86390 1
425150 99425150 1001 86380 86390 1
425107 99425107 1001 86380 86390 1
425304 99425304 1001 86380 86390 1
425284 99425284 1001 86380 86390 1
425043 99425043 1001 86380 86390 1
425372 99425372 1001 86380 86390 1
424304 99424304 1001 86380 86390 1
424287 99424287 1001 86380 86390 1
425752 99425752 1001 86380 86390 1
425787 99425787 1001 86380 86390 1
425459 99425459 1001 86380 86390 1
426790 99426790 1001 86380 86390 1
427059 99427059 1001 86380 86390 1
426856 99426856 1001 86380 86390 1
426394 99426394 1001 86380 86390 1
426520 99426520 1001 86380 86390 1
426285 99426285 1001 86380 86390 1
426385 99426385 1001 86380 86390 1
426287 99426287 1001 86380 86390 1
426391 99426391 1001 86380 86390 1
426573 99426573 1001 86380 86390 1
426092 99426092 1001 86380 86390 1
425873 99425873 1001 86380 86390 1
425851 99425851 1001 86380 86390 1
427394 99427394 1001 86380 86390 1
427439 99427439 1001 86380 86390 1
427150 99427150 1001 86380 86390 1
427274 99427274 1001 86380 86390 1
427130 99427130 1001 86380 86390 1
428425 99428425 1001 86380 86390 1
428579 99428579 1001 86380 86390 1
428656 99428656 1001 86380 86390 1
427949 99427949 1001 86380 86390 1
428144 99428144 1001 86380 86390 1
428197 99428197 1001 86380 86390 1
428253 99428253 1001 86380 86390 1
428228 99428228 1001 86380 86390 1
427684 99427684 1001 86380 86390 1
427782 99427782 1001 86380 86390 1
427550 99427550 1001 86380 86390 1
429152 99429152 1001 86380 86390 1
428772 99428772 1001 86380 86390 1
428981 99428981 1001 86380 86390 1
429059 99429059 1001 86380 86390 1
430243 99430243 1001 86380 86390 1
430307 99430307 1001 86380 86390 1
430196 99430196 1001 86380 86390 1
429638 99429638 1001 86380 86390 1
429721 99429721 1001 86380 86390 1
429544 99429544 1001 86380 86390 1
429469 99429469 1001 86380 86390 1
429231 99429231 1001 86380 86390 1
429192 99429192 1001 86380 86390 1
430502 99430502 1001 86380 86390 1
430531 99430531 1001 86380 86390 1
430570 99430570 1001 86380 86390 1
430752 99430752 1001 86380 86390 1
431942 99431942 1001 86380 86390 1
431864 99431864 1001 86380 86390 1
431679 99431679 1001 86380 86390 1
431980 99431980 1001 86380 86390 1
431429 99431429 1001 86380 86390 1
431254 99431254 1001 86380 86390 1
431089 99431089 1001 86380 86390 1
432200 99432200 1001 86380 86390 1
432255 99432255 1001 86380 86390 1
432332 99432332 1001 86380 86390 1
432365 99432365 1001 86380 86390 1
432445 99432445 1001 86380 86390 1
432237 99432237 1001 86380 86390 1
433363 99433363 1001 86380 86390 1
433354 99433354 1001 86380 86390 1
433631 99433631 1001 86380 86390 1
432907 99432907 1001 86380 86390 1
433251 99433251 1001 86380 86390 1
433196 99433196 1001 86380 86390 1
432953 99432953 1001 86380 86390 1
433261 99433261 1001 86380 86390 1
433262 99433262 1001 86380 86390 1
432714 99432714 1001 86380 86390 1
433750 99433750 1001 86380 86390 1
433813 99433813 1001 86380 86390 1
434040 99434040 1001 86380 86390 1
433918 99433918 1001 86380 86390 1
434004 99434004 1001 86380 86390 1
435096 99435096 1001 86380 86390 1
435308 99435308 1001 86380 86390 1
434738 99434738 1001 86380 86390 1
434920 99434920 1001 86380 86390 1
434946 99434946 1001 86380 86390 1
434663 99434663 1001 86380 86390 1
434608 99434608 1001 86380 86390 1
434725 99434725 1001 86380 86390 1
434651 99434651 1001 86380 86390 1
434917 99434917 1001 86380 86390 1
434263 99434263 1001 86380 86390 1
434305 99434305 1001 86380 86390 1
434193 99434193 1001 86380 86390 1
435644 99435644 1001 86380 86390 1
435730 99435730 1001 86380 86390 1
435802 99435802 1001 86380 86390 1
435578 99435578 1001 86380 86390 1
435536 99435536 1001 86380 86390 1
436832 99436832 1001 86380 86390 1
436995 99436995 1001 86380 86390 1
436794 99436794 1001 86380 86390 1
436556 99436556 1001 86380 86390 1
436702 99436702 1001 86380 86390 1
436192 99436192 1001 86380 86390 1
436005 99436005 1001 86380 86390 1
437239 99437239 1001 86380 86390 1
437281 99437281 1001 86380 86390 1
437307 99437307 1001 86380 86390 1
300701 99300701 1001 86380 86390 1
300682 99300682 1001 86380 86390 1
300553 99300553 1001 86380 86390 1
300585 99300585 1001 86380 86390 1
300420 99300420 1001 86380 86390 1
300410 99300410 1001 86380 86390 1
300244 99300244 1001 86380 86390 1
300298 99300298 1001 86380 86390 1
300313 99300313 1001 86380 86390 1
300120 99300120 1001 86380 86390 1
300872 99300872 1001 86380 86390 1
300834 99300834 1001 86380 86390 1
300757 99300757 1001 86380 86390 1
300862 99300862 1001 86380 86390 1
301400 99301400 1001 86380 86390 1
301369 99301369 1001 86380 86390 1
301370 99301370 1001 86380 86390 1
301489 99301489 1001 86380 86390 1
301303 99301303 1001 86380 86390 1
301084 99301084 1001 86380 86390 1
300985 99300985 1001 86380 86390 1
301658 99301658 1001 86380 86390 1
301673 99301673 1001 86380 86390 1
301572 99301572 1001 86380 86390 1
301677 99301677 1001 86380 86390 1
301692 99301692 1001 86380 86390 1
301628 99301628 1001 86380 86390 1
302348 99302348 1001 86380 86390 1
302294 99302294 1001 86380 86390 1
302368 99302368 1001 86380 86390 1
302036 99302036 1001 86380 86390 1
302114 99302114 1001 86380 86390 1
302130 99302130 1001 86380 86390 1
302093 99302093 1001 86380 86390 1
302029 99302029 1001 86380 86390 1
302071 99302071 1001 86380 86390 1
301764 99301764 1001 86380 86390 1
301819 99301819 1001 86380 86390 1
301871 99301871 1001 86380 86390 1
302470 99302470 1001 86380 86390 1
302472 99302472 1001 86380 86390 1
302540 99302540 1001 86380 86390 1
302503 99302503 1001 86380 86390 1
303076 99303076 1001 86380 86390 1
302801 99302801 1001 86380 86390 1
302906 99302906 1001 86380 86390 1
302651 99302651 1001 86380 86390 1
302650 99302650 1001 86380 86390 1
303230 99303230 1001 86380 86390 1
303262 99303262 1001 86380 86390 1
303302 99303302 1001 86380 86390 1
303342 99303342 1001 86380 86390 1
303358 99303358 1001 86380 86390 1
303868 99303868 1001 86380 86390 1
303936 99303936 1001 86380 86390 1
303664 99303664 1001 86380 86390 1
303718 99303718 1001 86380 86390 1
303771 99303771 1001 86380 86390 1
303681 99303681 1001 86380 86390 1
303695 99303695 1001 86380 86390 1
303556 99303556 1001 86380 86390 1
303582 99303582 1001 86380 86390 1
304124 99304124 1001 86380 86390 1
304086 99304086 1001 86380 86390 1
304053 99304053 1001 86380 86390 1
304829 99304829 1001 86380 86390 1
304832 99304832 1001 86380 86390 1
304674 99304674 1001 86380 86390 1
304489 99304489 1001 86380 86390 1
304294 99304294 1001 86380 86390 1
304386 99304386 1001 86380 86390 1
304248 99304248 1001 86380 86390 1
304275 99304275 1001 86380 86390 1
304366 99304366 1001 86380 86390 1
304938 99304938 1001 86380 86390 1
305056 99305056 1001 86380 86390 1
304914 99304914 1001 86380 86390 1
305559 99305559 1001 86380 86390 1
305496 99305496 1001 86380 86390 1
305677 99305677 1001 86380 86390 1
305567 99305567 1001 86380 86390 1
305429 99305429 1001 86380 86390 1
305418 99305418 1001 86380 86390 1
305138 99305138 1001 86380 86390 1
500030 99500030 1001 86380 86390 1
500096 99500096 1001 86380 86390 1
500085 99500085 1001 86380 86390 1
500685 99500685 1001 86380 86390 1
500647 99500647 1001 86380 86390 1
500763 99500763 1001 86380 86390 1
500727 99500727 1001 86380 86390 1
500630 99500630 1001 86380 86390 1
500233 99500233 1001 86380 86390 1
500262 99500262 1001 86380 86390 1
500341 99500341 1001 86380 86390 1
500383 99500383 1001 86380 86390 1
500827 99500827 1001 86380 86390 1
501589 99501589 1001 86380 86390 1
501557 99501557 1001 86380 86390 1
501570 99501570 1001 86380 86390 1
501631 99501631 1001 86380 86390 1
501483 99501483 1001 86380 86390 1
501510 99501510 1001 86380 86390 1
501305 99501305 1001 86380 86390 1
501370 99501370 1001 86380 86390 1
501425 99501425 1001 86380 86390 1
501283 99501283 1001 86380 86390 1
501378 99501378 1001 86380 86390 1
501779 99501779 1001 86380 86390 1
501793 99501793 1001 86380 86390 1
501703 99501703 1001 86380 86390 1
501723 99501723 1001 86380 86390 1
501803 99501803 1001 86380 86390 1
502369 99502369 1001 86380 86390 1
502387 99502387 1001 86380 86390 1
502057 99502057 1001 86380 86390 1
502161 99502161 1001 86380 86390 1
502126 99502126 1001 86380 86390 1
502062 99502062 1001 86380 86390 1
502181 99502181 1001 86380 86390 1
501924 99501924 1001 86380 86390 1
502044 99502044 1001 86380 86390 1
501894 99501894 1001 86380 86390 1
502621 99502621 1001 86380 86390 1
502589 99502589 1001 86380 86390 1
502513 99502513 1001 86380 86390 1
503133 99503133 1001 86380 86390 1
503172 99503172 1001 86380 86390 1
503038 99503038 1001 86380 86390 1
503054 99503054 1001 86380 86390 1
502938 99502938 1001 86380 86390 1
502789 99502789 1001 86380 86390 1
502841 99502841 1001 86380 86390 1
502790 99502790 1001 86380 86390 1
502808 99502808 1001 86380 86390 1
503494 99503494 1001 86380 86390 1
503926 99503926 1001 86380 86390 1
503984 99503984 1001 86380 86390 1
504049 99504049 1001 86380 86390 1
504105 99504105 1001 86380 86390 1
503783 99503783 1001 86380 86390 1
503707 99503707 1001 86380 86390 1
503815 99503815 1001 86380 86390 1
503854 99503854 1001 86380 86390 1
503794 99503794 1001 86380 86390 1
503512 99503512 1001 86380 86390 1
503579 99503579 1001 86380 86390 1
503682 99503682 1001 86380 86390 1
503621 99503621 1001 86380 86390 1
503636 99503636 1001 86380 86390 1
503689 99503689 1001 86380 86390 1
504180 99504180 1001 86380 86390 1
504194 99504194 1001 86380 86390 1
504156 99504156 1001 86380 86390 1
504248 99504248 1001 86380 86390 1
504289 99504289 1001 86380 86390 1
504173 99504173 1001 86380 86390 1
504199 99504199 1001 86380 86390 1
504135 99504135 1001 86380 86390 1
504165 99504165 1001 86380 86390 1
504282 99504282 1001 86380 86390 1
504881 99504881 1001 86380 86390 1
504785 99504785 1001 86380 86390 1
504537 99504537 1001 86380 86390 1
504657 99504657 1001 86380 86390 1
504607 99504607 1001 86380 86390 1
504336 99504336 1001 86380 86390 1
504328 99504328 1001 86380 86390 1
504523 99504523 1001 86380 86390 1
504395 99504395 1001 86380 86390 1
504461 99504461 1001 86380 86390 1
504487 99504487 1001 86380 86390 1
504332 99504332 1001 86380 86390 1
505008 99505008 1001 86380 86390 1
504946 99504946 1001 86380 86390 1
505617 99505617 1001 86380 86390 1
505606 99505606 1001 86380 86390 1
505632 99505632 1001 86380 86390 1
505581 99505581 1001 86380 86390 1
505608 99505608 1001 86380 86390 1
505647 99505647 1001 86380 86390 1
505748 99505748 1001 86380 86390 1
505752 99505752 1001 86380 86390 1
505625 99505625 1001 86380 86390 1
505766 99505766 1001 86380 86390 1
505363 99505363 1001 86380 86390 1
505240 99505240 1001 86380 86390 1
505208 99505208 1001 86380 86390 1
505273 99505273 1001 86380 86390 1
505845 99505845 1001 86380 86390 1
505962 99505962 1001 86380 86390 1
505872 99505872 1001 86380 86390 1
505950 99505950 1001 86380 86390 1
505969 99505969 1001 86380 86390 1
505879 99505879 1001 86380 86390 1
505802 99505802 1001 86380 86390 1
505947 99505947 1001 86380 86390 1
506507 99506507 1001 86380 86390 1
506563 99506563 1001 86380 86390 1
506407 99506407 1001 86380 86390 1
506528 99506528 1001 86380 86390 1
506452 99506452 1001 86380 86390 1
506290 99506290 1001 86380 86390 1
506217 99506217 1001 86380 86390 1
506337 99506337 1001 86380 86390 1
506006 99506006 1001 86380 86390 1
506176 99506176 1001 86380 86390 1
506035 99506035 1001 86380 86390 1
505999 99505999 1001 86380 86390 1
506051 99506051 1001 86380 86390 1
506751 99506751 1001 86380 86390 1
506610 99506610 1001 86380 86390 1
506754 99506754 1001 86380 86390 1
506774 99506774 1001 86380 86390 1
506787 99506787 1001 86380 86390 1
507256 99507256 1001 86380 86390 1
507246 99507246 1001 86380 86390 1
507225 99507225 1001 86380 86390 1
507251 99507251 1001 86380 86390 1
507342 99507342 1001 86380 86390 1
507356 99507356 1001 86380 86390 1
507108 99507108 1001 86380 86390 1
507073 99507073 1001 86380 86390 1
507176 99507176 1001 86380 86390 1
506829 99506829 1001 86380 86390 1
506990 99506990 1001 86380 86390 1
506850 99506850 1001 86380 86390 1
507502 99507502 1001 86380 86390 1
507490 99507490 1001 86380 86390 1
507583 99507583 1001 86380 86390 1
507441 99507441 1001 86380 86390 1
508199 99508199 1001 86380 86390 1
508046 99508046 1001 86380 86390 1
508091 99508091 1001 86380 86390 1
507991 99507991 1001 86380 86390 1
507934 99507934 1001 86380 86390 1
507873 99507873 1001 86380 86390 1
507682 99507682 1001 86380 86390 1
507766 99507766 1001 86380 86390 1
507729 99507729 1001 86380 86390 1
508390 99508390 1001 86380 86390 1
508431 99508431 1001 86380 86390 1
508269 99508269 1001 86380 86390 1
509051 99509051 1001 86380 86390 1
508879 99508879 1001 86380 86390 1
508893 99508893 1001 86380 86390 1
508920 99508920 1001 86380 86390 1
508870 99508870 1001 86380 86390 1
508690 99508690 1001 86380 86390 1
508669 99508669 1001 86380 86390 1
508596 99508596 1001 86380 86390 1
508623 99508623 1001 86380 86390 1
508475 99508475 1001 86380 86390 1
508555 99508555 1001 86380 86390 1
509126 99509126 1001 86380 86390 1
509153 99509153 1001 86380 86390 1
509232 99509232 1001 86380 86390 1
509838 99509838 1001 86380 86390 1
509900 99509900 1001 86380 86390 1
509770 99509770 1001 86380 86390 1
509542 99509542 1001 86380 86390 1
509609 99509609 1001 86380 86390 1
509550 99509550 1001 86380 86390 1
509351 99509351 1001 86380 86390 1
509404 99509404 1001 86380 86390 1
509994 99509994 1001 86380 86390 1
510074 99510074 1001 86380 86390 1
510036 99510036 1001 86380 86390 1
510091 99510091 1001 86380 86390 1
510572 99510572 1001 86380 86390 1
510698 99510698 1001 86380 86390 1
510667 99510667 1001 86380 86390 1
510590 99510590 1001 86380 86390 1
510672 99510672 1001 86380 86390 1
510686 99510686 1001 86380 86390 1
510331 99510331 1001 86380 86390 1
510320 99510320 1001 86380 86390 1
510373 99510373 1001 86380 86390 1
510321 99510321 1001 86380 86390 1
510454 99510454 1001 86380 86390 1
510198 99510198 1001 86380 86390 1
510173 99510173 1001 86380 86390 1
510121 99510121 1001 86380 86390 1
510292 99510292 1001 86380 86390 1
510204 99510204 1001 86380 86390 1
510154 99510154 1001 86380 86390 1
510855 99510855 1001 86380 86390 1
511398 99511398 1001 86380 86390 1
511438 99511438 1001 86380 86390 1
511384 99511384 1001 86380 86390 1
511244 99511244 1001 86380 86390 1
511258 99511258 1001 86380 86390 1
511169 99511169 1001 86380 86390 1
511274 99511274 1001 86380 86390 1
510946 99510946 1001 86380 86390 1
510972 99510972 1001 86380 86390 1
511065 99511065 1001 86380 86390 1
510937 99510937 1001 86380 86390 1
511073 99511073 1001 86380 86390 1
511603 99511603 1001 86380 86390 1
511582 99511582 1001 86380 86390 1
511676 99511676 1001 86380 86390 1
511614 99511614 1001 86380 86390 1
512334 99512334 1001 86380 86390 1
512232 99512232 1001 86380 86390 1
512297 99512297 1001 86380 86390 1
512323 99512323 1001 86380 86390 1
512247 99512247 1001 86380 86390 1
512000 99512000 1001 86380 86390 1
512054 99512054 1001 86380 86390 1
511892 99511892 1001 86380 86390 1
512390 99512390 1001 86380 86390 1
512560 99512560 1001 86380 86390 1
512413 99512413 1001 86380 86390 1
513166 99513166 1001 86380 86390 1
512969 99512969 1001 86380 86390 1
512841 99512841 1001 86380 86390 1
512946 99512946 1001 86380 86390 1
512677 99512677 1001 86380 86390 1
512683 99512683 1001 86380 86390 1
512671 99512671 1001 86380 86390 1
512723 99512723 1001 86380 86390 1
512660 99512660 1001 86380 86390 1
512739 99512739 1001 86380 86390 1
513258 99513258 1001 86380 86390 1
513403 99513403 1001 86380 86390 1
513971 99513971 1001 86380 86390 1
513884 99513884 1001 86380 86390 1
513886 99513886 1001 86380 86390 1
513752 99513752 1001 86380 86390 1
513624 99513624 1001 86380 86390 1
513664 99513664 1001 86380 86390 1
513770 99513770 1001 86380 86390 1
513786 99513786 1001 86380 86390 1
514115 99514115 1001 86380 86390 1
514207 99514207 1001 86380 86390 1
514720 99514720 1001 86380 86390 1
514792 99514792 1001 86380 86390 1
514382 99514382 1001 86380 86390 1
514240 99514240 1001 86380 86390 1
514253 99514253 1001 86380 86390 1
514358 99514358 1001 86380 86390 1
514391 99514391 1001 86380 86390 1
515023 99515023 1001 86380 86390 1
514870 99514870 1001 86380 86390 1
514950 99514950 1001 86380 86390 1
514977 99514977 1001 86380 86390 1
515034 99515034 1001 86380 86390 1
515600 99515600 1001 86380 86390 1
515644 99515644 1001 86380 86390 1
515284 99515284 1001 86380 86390 1
515365 99515365 1001 86380 86390 1
515327 99515327 1001 86380 86390 1
515406 99515406 1001 86380 86390 1
515289 99515289 1001 86380 86390 1
515448 99515448 1001 86380 86390 1
515306 99515306 1001 86380 86390 1
515475 99515475 1001 86380 86390 1
515259 99515259 1001 86380 86390 1
515107 99515107 1001 86380 86390 1
515096 99515096 1001 86380 86390 1
515070 99515070 1001 86380 86390 1
515136 99515136 1001 86380 86390 1
515771 99515771 1001 86380 86390 1
515860 99515860 1001 86380 86390 1
516408 99516408 1001 86380 86390 1
516413 99516413 1001 86380 86390 1
516350 99516350 1001 86380 86390 1
516496 99516496 1001 86380 86390 1
516239 99516239 1001 86380 86390 1
516255 99516255 1001 86380 86390 1
516099 99516099 1001 86380 86390 1
516155 99516155 1001 86380 86390 1
516248 99516248 1001 86380 86390 1
516224 99516224 1001 86380 86390 1
516134 99516134 1001 86380 86390 1
515891 99515891 1001 86380 86390 1
516060 99516060 1001 86380 86390 1
515920 99515920 1001 86380 86390 1
516091 99516091 1001 86380 86390 1
516676 99516676 1001 86380 86390 1
517233 99517233 1001 86380 86390 1
517221 99517221 1001 86380 86390 1
517014 99517014 1001 86380 86390 1
516938 99516938 1001 86380 86390 1
517057 99517057 1001 86380 86390 1
517021 99517021 1001 86380 86390 1
517398 99517398 1001 86380 86390 1
517411 99517411 1001 86380 86390 1
517467 99517467 1001 86380 86390 1
517429 99517429 1001 86380 86390 1
517495 99517495 1001 86380 86390 1
517995 99517995 1001 86380 86390 1
518125 99518125 1001 86380 86390 1
518105 99518105 1001 86380 86390 1
517803 99517803 1001 86380 86390 1
517860 99517860 1001 86380 86390 1
517748 99517748 1001 86380 86390 1
517609 99517609 1001 86380 86390 1
517545 99517545 1001 86380 86390 1
517718 99517718 1001 86380 86390 1
517551 99517551 1001 86380 86390 1
517564 99517564 1001 86380 86390 1
518310 99518310 1001 86380 86390 1
518168 99518168 1001 86380 86390 1
518337 99518337 1001 86380 86390 1
518862 99518862 1001 86380 86390 1
518791 99518791 1001 86380 86390 1
518883 99518883 1001 86380 86390 1
518909 99518909 1001 86380 86390 1
519000 99519000 1001 86380 86390 1
519014 99519014 1001 86380 86390 1
519119 99519119 1001 86380 86390 1
519094 99519094 1001 86380 86390 1
519190 99519190 1001 86380 86390 1
519165 99519165 1001 86380 86390 1
519692 99519692 1001 86380 86390 1
519693 99519693 1001 86380 86390 1
519414 99519414 1001 86380 86390 1
519563 99519563 1001 86380 86390 1
519237 99519237 1001 86380 86390 1
519891 99519891 1001 86380 86390 1
519956 99519956 1001 86380 86390 1
520566 99520566 1001 86380 86390 1
520509 99520509 1001 86380 86390 1
520322 99520322 1001 86380 86390 1
520400 99520400 1001 86380 86390 1
520302 99520302 1001 86380 86390 1
520137 99520137 1001 86380 86390 1
520177 99520177 1001 86380 86390 1
520140 99520140 1001 86380 86390 1
520029 99520029 1001 86380 86390 1
520159 99520159 1001 86380 86390 1
520709 99520709 1001 86380 86390 1
520750 99520750 1001 86380 86390 1
521289 99521289 1001 86380 86390 1
521290 99521290 1001 86380 86390 1
521271 99521271 1001 86380 86390 1
521273 99521273 1001 86380 86390 1
521197 99521197 1001 86380 86390 1
521099 99521099 1001 86380 86390 1
521228 99521228 1001 86380 86390 1
520918 99520918 1001 86380 86390 1
521012 99521012 1001 86380 86390 1
521528 99521528 1001 86380 86390 1
521567 99521567 1001 86380 86390 1
521500 99521500 1001 86380 86390 1
521605 99521605 1001 86380 86390 1
522271 99522271 1001 86380 86390 1
522222 99522222 1001 86380 86390 1
522035 99522035 1001 86380 86390 1
521984 99521984 1001 86380 86390 1
521879 99521879 1001 86380 86390 1
521727 99521727 1001 86380 86390 1
521730 99521730 1001 86380 86390 1
521681 99521681 1001 86380 86390 1
522342 99522342 1001 86380 86390 1
522384 99522384 1001 86380 86390 1
522439 99522439 1001 86380 86390 1
522301 99522301 1001 86380 86390 1
522418 99522418 1001 86380 86390 1
522826 99522826 1001 86380 86390 1
522749 99522749 1001 86380 86390 1
522869 99522869 1001 86380 86390 1
522908 99522908 1001 86380 86390 1
522779 99522779 1001 86380 86390 1
522873 99522873 1001 86380 86390 1
522538 99522538 1001 86380 86390 1
522513 99522513 1001 86380 86390 1
522542 99522542 1001 86380 86390 1
522612 99522612 1001 86380 86390 1
522665 99522665 1001 86380 86390 1
523301 99523301 1001 86380 86390 1
523175 99523175 1001 86380 86390 1
523268 99523268 1001 86380 86390 1
523294 99523294 1001 86380 86390 1
523166 99523166 1001 86380 86390 1
523803 99523803 1001 86380 86390 1
523828 99523828 1001 86380 86390 1
523634 99523634 1001 86380 86390 1
523391 99523391 1001 86380 86390 1
523404 99523404 1001 86380 86390 1
523418 99523418 1001 86380 86390 1
523375 99523375 1001 86380 86390 1
523336 99523336 1001 86380 86390 1
524112 99524112 1001 86380 86390 1
524142 99524142 1001 86380 86390 1
523989 99523989 1001 86380 86390 1
524056 99524056 1001 86380 86390 1
524642 99524642 1001 86380 86390 1
524736 99524736 1001 86380 86390 1
524583 99524583 1001 86380 86390 1
524611 99524611 1001 86380 86390 1
524728 99524728 1001 86380 86390 1
524536 99524536 1001 86380 86390 1
524368 99524368 1001 86380 86390 1
524179 99524179 1001 86380 86390 1
524222 99524222 1001 86380 86390 1
524236 99524236 1001 86380 86390 1
524173 99524173 1001 86380 86390 1
524851 99524851 1001 86380 86390 1
524903 99524903 1001 86380 86390 1
524943 99524943 1001 86380 86390 1
524909 99524909 1001 86380 86390 1
525457 99525457 1001 86380 86390 1
525570 99525570 1001 86380 86390 1
525288 99525288 1001 86380 86390 1
525353 99525353 1001 86380 86390 1
525188 99525188 1001 86380 86390 1
525273 99525273 1001 86380 86390 1
525286 99525286 1001 86380 86390 1
525339 99525339 1001 86380 86390 1
525036 99525036 1001 86380 86390 1
525076 99525076 1001 86380 86390 1
525142 99525142 1001 86380 86390 1
525168 99525168 1001 86380 86390 1
525000 99525000 1001 86380 86390 1
525764 99525764 1001 86380 86390 1
525769 99525769 1001 86380 86390 1
525666 99525666 1001 86380 86390 1
525669 99525669 1001 86380 86390 1
525605 99525605 1001 86380 86390 1
526310 99526310 1001 86380 86390 1
526224 99526224 1001 86380 86390 1
526414 99526414 1001 86380 86390 1
526306 99526306 1001 86380 86390 1
526418 99526418 1001 86380 86390 1
526255 99526255 1001 86380 86390 1
526345 99526345 1001 86380 86390 1
526023 99526023 1001 86380 86390 1
526014 99526014 1001 86380 86390 1
526161 99526161 1001 86380 86390 1
525958 99525958 1001 86380 86390 1
525920 99525920 1001 86380 86390 1
525949 99525949 1001 86380 86390 1
526577 99526577 1001 86380 86390 1
526526 99526526 1001 86380 86390 1
526529 99526529 1001 86380 86390 1
527046 99527046 1001 86380 86390 1
527229 99527229 1001 86380 86390 1
527192 99527192 1001 86380 86390 1
527238 99527238 1001 86380 86390 1
527131 99527131 1001 86380 86390 1
527007 99527007 1001 86380 86390 1
526962 99526962 1001 86380 86390 1
526633 99526633 1001 86380 86390 1
526674 99526674 1001 86380 86390 1
526704 99526704 1001 86380 86390 1
526640 99526640 1001 86380 86390 1
527337 99527337 1001 86380 86390 1
527379 99527379 1001 86380 86390 1
527413 99527413 1001 86380 86390 1
527966 99527966 1001 86380 86390 1
528018 99528018 1001 86380 86390 1
527928 99527928 1001 86380 86390 1
528008 99528008 1001 86380 86390 1
527880 99527880 1001 86380 86390 1
527701 99527701 1001 86380 86390 1
527817 99527817 1001 86380 86390 1
527587 99527587 1001 86380 86390 1
527640 99527640 1001 86380 86390 1
527646 99527646 1001 86380 86390 1
528178 99528178 1001 86380 86390 1
528721 99528721 1001 86380 86390 1
528786 99528786 1001 86380 86390 1
528774 99528774 1001 86380 86390 1
528713 99528713 1001 86380 86390 1
528714 99528714 1001 86380 86390 1
528807 99528807 1001 86380 86390 1
528731 99528731 1001 86380 86390 1
528592 99528592 1001 86380 86390 1
528647 99528647 1001 86380 86390 1
528511 99528511 1001 86380 86390 1
528475 99528475 1001 86380 86390 1
528295 99528295 1001 86380 86390 1
528336 99528336 1001 86380 86390 1
528389 99528389 1001 86380 86390 1
529002 99529002 1001 86380 86390 1
529089 99529089 1001 86380 86390 1
529586 99529586 1001 86380 86390 1
529651 99529651 1001 86380 86390 1
529554 99529554 1001 86380 86390 1
529722 99529722 1001 86380 86390 1
529383 99529383 1001 86380 86390 1
529222 99529222 1001 86380 86390 1
529806 99529806 1001 86380 86390 1
529833 99529833 1001 86380 86390 1
529821 99529821 1001 86380 86390 1
529800 99529800 1001 86380 86390 1
530441 99530441 1001 86380 86390 1
530365 99530365 1001 86380 86390 1
530398 99530398 1001 86380 86390 1
530154 99530154 1001 86380 86390 1
530209 99530209 1001 86380 86390 1
530304 99530304 1001 86380 86390 1
530279 99530279 1001 86380 86390 1
530318 99530318 1001 86380 86390 1
530242 99530242 1001 86380 86390 1
530117 99530117 1001 86380 86390 1
529989 99529989 1001 86380 86390 1
530106 99530106 1001 86380 86390 1
529966 99529966 1001 86380 86390 1
529993 99529993 1001 86380 86390 1
529968 99529968 1001 86380 86390 1
530125 99530125 1001 86380 86390 1
530700 99530700 1001 86380 86390 1
530611 99530611 1001 86380 86390 1
530744 99530744 1001 86380 86390 1
531231 99531231 1001 86380 86390 1
531181 99531181 1001 86380 86390 1
531088 99531088 1001 86380 86390 1
530985 99530985 1001 86380 86390 1
531051 99531051 1001 86380 86390 1
530936 99530936 1001 86380 86390 1
531491 99531491 1001 86380 86390 1
532173 99532173 1001 86380 86390 1
532094 99532094 1001 86380 86390 1
532071 99532071 1001 86380 86390 1
532153 99532153 1001 86380 86390 1
531740 99531740 1001 86380 86390 1
531594 99531594 1001 86380 86390 1
532271 99532271 1001 86380 86390 1
532401 99532401 1001 86380 86390 1
532344 99532344 1001 86380 86390 1
532995 99532995 1001 86380 86390 1
532881 99532881 1001 86380 86390 1
532985 99532985 1001 86380 86390 1
533013 99533013 1001 86380 86390 1
532862 99532862 1001 86380 86390 1
532741 99532741 1001 86380 86390 1
532729 99532729 1001 86380 86390 1
532795 99532795 1001 86380 86390 1
532655 99532655 1001 86380 86390 1
532720 99532720 1001 86380 86390 1
532463 99532463 1001 86380 86390 1
533737 99533737 1001 86380 86390 1
533790 99533790 1001 86380 86390 1
533677 99533677 1001 86380 86390 1
533640 99533640 1001 86380 86390 1
533646 99533646 1001 86380 86390 1
533305 99533305 1001 86380 86390 1
533294 99533294 1001 86380 86390 1
533321 99533321 1001 86380 86390 1
534657 99534657 1001 86380 86390 1
534284 99534284 1001 86380 86390 1
534324 99534324 1001 86380 86390 1
534357 99534357 1001 86380 86390 1
534383 99534383 1001 86380 86390 1
534131 99534131 1001 86380 86390 1
534198 99534198 1001 86380 86390 1
534096 99534096 1001 86380 86390 1
534863 99534863 1001 86380 86390 1
534840 99534840 1001 86380 86390 1
534705 99534705 1001 86380 86390 1
535459 99535459 1001 86380 86390 1
535451 99535451 1001 86380 86390 1
535152 99535152 1001 86380 86390 1
535127 99535127 1001 86380 86390 1
535128 99535128 1001 86380 86390 1
535210 99535210 1001 86380 86390 1
534893 99534893 1001 86380 86390 1
534947 99534947 1001 86380 86390 1
534986 99534986 1001 86380 86390 1
535057 99535057 1001 86380 86390 1
535513 99535513 1001 86380 86390 1
536288 99536288 1001 86380 86390 1
536134 99536134 1001 86380 86390 1
536313 99536313 1001 86380 86390 1
535951 99535951 1001 86380 86390 1
536120 99536120 1001 86380 86390 1
536097 99536097 1001 86380 86390 1
535760 99535760 1001 86380 86390 1
535765 99535765 1001 86380 86390 1
535843 99535843 1001 86380 86390 1
536415 99536415 1001 86380 86390 1
536443 99536443 1001 86380 86390 1
536469 99536469 1001 86380 86390 1
537015 99537015 1001 86380 86390 1
537056 99537056 1001 86380 86390 1
536858 99536858 1001 86380 86390 1
536558 99536558 1001 86380 86390 1
536636 99536636 1001 86380 86390 1
536654 99536654 1001 86380 86390 1
536745 99536745 1001 86380 86390 1
536631 99536631 1001 86380 86390 1
537277 99537277 1001 86380 86390 1
537242 99537242 1001 86380 86390 1
537308 99537308 1001 86380 86390 1
537165 99537165 1001 86380 86390 1
537902 99537902 1001 86380 86390 1
537792 99537792 1001 86380 86390 1
537602 99537602 1001 86380 86390 1
537718 99537718 1001 86380 86390 1
537579 99537579 1001 86380 86390 1
537723 99537723 1001 86380 86390 1
537595 99537595 1001 86380 86390 1
537715 99537715 1001 86380 86390 1
537780 99537780 1001 86380 86390 1
537755 99537755 1001 86380 86390 1
537781 99537781 1001 86380 86390 1
537730 99537730 1001 86380 86390 1
537448 99537448 1001 86380 86390 1
537565 99537565 1001 86380 86390 1
537528 99537528 1001 86380 86390 1
537479 99537479 1001 86380 86390 1
538063 99538063 1001 86380 86390 1
538057 99538057 1001 86380 86390 1
538125 99538125 1001 86380 86390 1
538687 99538687 1001 86380 86390 1
538795 99538795 1001 86380 86390 1
538680 99538680 1001 86380 86390 1
538631 99538631 1001 86380 86390 1
538422 99538422 1001 86380 86390 1
538450 99538450 1001 86380 86390 1
538567 99538567 1001 86380 86390 1
538248 99538248 1001 86380 86390 1
538391 99538391 1001 86380 86390 1
538198 99538198 1001 86380 86390 1
538295 99538295 1001 86380 86390 1
538204 99538204 1001 86380 86390 1
538840 99538840 1001 86380 86390 1
538828 99538828 1001 86380 86390 1
539000 99539000 1001 86380 86390 1
538833 99538833 1001 86380 86390 1
539612 99539612 1001 86380 86390 1
539516 99539516 1001 86380 86390 1
539306 99539306 1001 86380 86390 1
539398 99539398 1001 86380 86390 1
539086 99539086 1001 86380 86390 1
539126 99539126 1001 86380 86390 1
539088 99539088 1001 86380 86390 1
539179 99539179 1001 86380 86390 1
539108 99539108 1001 86380 86390 1
539070 99539070 1001 86380 86390 1
539683 99539683 1001 86380 86390 1
540405 99540405 1001 86380 86390 1
540387 99540387 1001 86380 86390 1
540284 99540284 1001 86380 86390 1
540246 99540246 1001 86380 86390 1
540208 99540208 1001 86380 86390 1
539990 99539990 1001 86380 86390 1
540042 99540042 1001 86380 86390 1
539922 99539922 1001 86380 86390 1
539974 99539974 1001 86380 86390 1
540478 99540478 1001 86380 86390 1
540582 99540582 1001 86380 86390 1
540663 99540663 1001 86380 86390 1
541279 99541279 1001 86380 86390 1
541098 99541098 1001 86380 86390 1
540921 99540921 1001 86380 86390 1
540987 99540987 1001 86380 86390 1
540992 99540992 1001 86380 86390 1
540901 99540901 1001 86380 86390 1
540969 99540969 1001 86380 86390 1
540738 99540738 1001 86380 86390 1
540867 99540867 1001 86380 86390 1
540870 99540870 1001 86380 86390 1
540795 99540795 1001 86380 86390 1
540679 99540679 1001 86380 86390 1
541411 99541411 1001 86380 86390 1
542090 99542090 1001 86380 86390 1
542024 99542024 1001 86380 86390 1
542050 99542050 1001 86380 86390 1
541989 99541989 1001 86380 86390 1
541784 99541784 1001 86380 86390 1
541747 99541747 1001 86380 86390 1
541903 99541903 1001 86380 86390 1
541800 99541800 1001 86380 86390 1
541514 99541514 1001 86380 86390 1
541571 99541571 1001 86380 86390 1
542198 99542198 1001 86380 86390 1
542279 99542279 1001 86380 86390 1
542217 99542217 1001 86380 86390 1
542944 99542944 1001 86380 86390 1
542917 99542917 1001 86380 86390 1
542930 99542930 1001 86380 86390 1
542892 99542892 1001 86380 86390 1
542704 99542704 1001 86380 86390 1
542657 99542657 1001 86380 86390 1
542366 99542366 1001 86380 86390 1
542497 99542497 1001 86380 86390 1
542409 99542409 1001 86380 86390 1
543106 99543106 1001 86380 86390 1
543671 99543671 1001 86380 86390 1
543745 99543745 1001 86380 86390 1
543765 99543765 1001 86380 86390 1
543516 99543516 1001 86380 86390 1
543544 99543544 1001 86380 86390 1
543539 99543539 1001 86380 86390 1
543248 99543248 1001 86380 86390 1
543327 99543327 1001 86380 86390 1
543827 99543827 1001 86380 86390 1
543917 99543917 1001 86380 86390 1
543962 99543962 1001 86380 86390 1
544508 99544508 1001 86380 86390 1
544571 99544571 1001 86380 86390 1
544540 99544540 1001 86380 86390 1
544492 99544492 1001 86380 86390 1
544362 99544362 1001 86380 86390 1
544084 99544084 1001 86380 86390 1
544033 99544033 1001 86380 86390 1
544038 99544038 1001 86380 86390 1
526133 1105 1002 42691 43257 1
400013 99400013 1001 86380 86390 1
400063 99400063 1001 86380 86390 1
400046 99400046 1001 86380 86390 1
400501 99400501 1001 86380 86390 1
400795 99400795 1001 86380 86390 1
400798 99400798 1001 86380 86390 1
400801 99400801 1001 86380 86390 1
401012 99401012 1001 86380 86390 1
401000 99401000 1001 86380 86390 1
401326 99401326 1001 86380 86390 1
401324 99401324 1001 86380 86390 1
401414 99401414 1001 86380 86390 1
401604 99401604 1001 86380 86390 1
401746 99401746 1001 86380 86390 1
402011 99402011 1001 86380 86390 1
402013 99402013 1001 86380 86390 1
402425 99402425 1001 86380 86390 1
402396 99402396 1001 86380 86390 1
402414 99402414 1001 86380 86390 1
402627 99402627 1001 86380 86390 1
402736 99402736 1001 86380 86390 1
403010 99403010 1001 86380 86390 1
403036 99403036 1001 86380 86390 1
403075 99403075 1001 86380 86390 1
403614 99403614 1001 86380 86390 1
403699 99403699 1001 86380 86390 1
403832 99403832 1001 86380 86390 1
404952 99404952 1001 86380 86390 1
405310 99405310 1001 86380 86390 1
405418 99405418 1001 86380 86390 1
405575 99405575 1001 86380 86390 1
405659 99405659 1001 86380 86390 1
405664 99405664 1001 86380 86390 1
405616 99405616 1001 86380 86390 1
405736 99405736 1001 86380 86390 1
405706 99405706 1001 86380 86390 1
405686 99405686 1001 86380 86390 1
405669 99405669 1001 86380 86390 1
405777 99405777 1001 86380 86390 1
406030 99406030 1001 86380 86390 1
406253 99406253 1001 86380 86390 1
406263 99406263 1001 86380 86390 1
406330 99406330 1001 86380 86390 1
406402 99406402 1001 86380 86390 1
406513 99406513 1001 86380 86390 1
407150 99407150 1001 86380 86390 1
407163 99407163 1001 86380 86390 1
407255 99407255 1001 86380 86390 1
407465 99407465 1001 86380 86390 1
407619 99407619 1001 86380 86390 1
407757 99407757 1001 86380 86390 1
407898 99407898 1001 86380 86390 1
407986 99407986 1001 86380 86390 1
408000 99408000 1001 86380 86390 1
408004 99408004 1001 86380 86390 1
408422 99408422 1001 86380 86390 1
408746 99408746 1001 86380 86390 1
408788 99408788 1001 86380 86390 1
408974 99408974 1001 86380 86390 1
408981 99408981 1001 86380 86390 1
409169 99409169 1001 86380 86390 1
409254 99409254 1001 86380 86390 1
409255 99409255 1001 86380 86390 1
409398 99409398 1001 86380 86390 1
409433 99409433 1001 86380 86390 1
410205 99410205 1001 86380 86390 1
410408 99410408 1001 86380 86390 1
410577 99410577 1001 86380 86390 1
410584 99410584 1001 86380 86390 1
410800 99410800 1001 86380 86390 1
410883 99410883 1001 86380 86390 1
410960 99410960 1001 86380 86390 1
411103 99411103 1001 86380 86390 1
411064 99411064 1001 86380 86390 1
411163 99411163 1001 86380 86390 1
411169 99411169 1001 86380 86390 1
411272 99411272 1001 86380 86390 1
411412 99411412 1001 86380 86390 1
411410 99411410 1001 86380 86390 1
411464 99411464 1001 86380 86390 1
411573 99411573 1001 86380 86390 1
411649 99411649 1001 86380 86390 1
411621 99411621 1001 86380 86390 1
411683 99411683 1001 86380 86390 1
411760 99411760 1001 86380 86390 1
412013 99412013 1001 86380 86390 1
412400 99412400 1001 86380 86390 1
412387 99412387 1001 86380 86390 1
413253 99413253 1001 86380 86390 1
413287 99413287 1001 86380 86390 1
413082 99413082 1001 86380 86390 1
412930 99412930 1001 86380 86390 1
412617 99412617 1001 86380 86390 1
412680 99412680 1001 86380 86390 1
412540 99412540 1001 86380 86390 1
414064 99414064 1001 86380 86390 1
413764 99413764 1001 86380 86390 1
413773 99413773 1001 86380 86390 1
413830 99413830 1001 86380 86390 1
413779 99413779 1001 86380 86390 1
413942 99413942 1001 86380 86390 1
414972 99414972 1001 86380 86390 1
415149 99415149 1001 86380 86390 1
415109 99415109 1001 86380 86390 1
414964 99414964 1001 86380 86390 1
414797 99414797 1001 86380 86390 1
414657 99414657 1001 86380 86390 1
414801 99414801 1001 86380 86390 1
414899 99414899 1001 86380 86390 1
414406 99414406 1001 86380 86390 1
414407 99414407 1001 86380 86390 1
414313 99414313 1001 86380 86390 1
415371 99415371 1001 86380 86390 1
415606 99415606 1001 86380 86390 1
415323 99415323 1001 86380 86390 1
415628 99415628 1001 86380 86390 1
415585 99415585 1001 86380 86390 1
416993 99416993 1001 86380 86390 1
416732 99416732 1001 86380 86390 1
416703 99416703 1001 86380 86390 1
416720 99416720 1001 86380 86390 1
416624 99416624 1001 86380 86390 1
416546 99416546 1001 86380 86390 1
415890 99415890 1001 86380 86390 1
415918 99415918 1001 86380 86390 1
416131 99416131 1001 86380 86390 1
417166 99417166 1001 86380 86390 1
417143 99417143 1001 86380 86390 1
417391 99417391 1001 86380 86390 1
417504 99417504 1001 86380 86390 1
417491 99417491 1001 86380 86390 1
418709 99418709 1001 86380 86390 1
418382 99418382 1001 86380 86390 1
418242 99418242 1001 86380 86390 1
417966 99417966 1001 86380 86390 1
417835 99417835 1001 86380 86390 1
418950 99418950 1001 86380 86390 1
419105 99419105 1001 86380 86390 1
418845 99418845 1001 86380 86390 1
418887 99418887 1001 86380 86390 1
420385 99420385 1001 86380 86390 1
420176 99420176 1001 86380 86390 1
420067 99420067 1001 86380 86390 1
420424 99420424 1001 86380 86390 1
420031 99420031 1001 86380 86390 1
419990 99419990 1001 86380 86390 1
419681 99419681 1001 86380 86390 1
419977 99419977 1001 86380 86390 1
419873 99419873 1001 86380 86390 1
419767 99419767 1001 86380 86390 1
420056 99420056 1001 86380 86390 1
419253 99419253 1001 86380 86390 1
420674 99420674 1001 86380 86390 1
420468 99420468 1001 86380 86390 1
420781 99420781 1001 86380 86390 1
422117 99422117 1001 86380 86390 1
422040 99422040 1001 86380 86390 1
421947 99421947 1001 86380 86390 1
421820 99421820 1001 86380 86390 1
421848 99421848 1001 86380 86390 1
421395 99421395 1001 86380 86390 1
421592 99421592 1001 86380 86390 1
421273 99421273 1001 86380 86390 1
421458 99421458 1001 86380 86390 1
421293 99421293 1001 86380 86390 1
421193 99421193 1001 86380 86390 1
421062 99421062 1001 86380 86390 1
422507 99422507 1001 86380 86390 1
422131 99422131 1001 86380 86390 1
422350 99422350 1001 86380 86390 1
423634 99423634 1001 86380 86390 1
423331 99423331 1001 86380 86390 1
423333 99423333 1001 86380 86390 1
422727 99422727 1001 86380 86390 1
424027 99424027 1001 86380 86390 1
423934 99423934 1001 86380 86390 1
425199 99425199 1001 86380 86390 1
425108 99425108 1001 86380 86390 1
425206 99425206 1001 86380 86390 1
424668 99424668 1001 86380 86390 1
424969 99424969 1001 86380 86390 1
424868 99424868 1001 86380 86390 1
424722 99424722 1001 86380 86390 1
424837 99424837 1001 86380 86390 1
424748 99424748 1001 86380 86390 1
424901 99424901 1001 86380 86390 1
424640 99424640 1001 86380 86390 1
424320 99424320 1001 86380 86390 1
424416 99424416 1001 86380 86390 1
424307 99424307 1001 86380 86390 1
424588 99424588 1001 86380 86390 1
425599 99425599 1001 86380 86390 1
425528 99425528 1001 86380 86390 1
427117 99427117 1001 86380 86390 1
426871 99426871 1001 86380 86390 1
427005 99427005 1001 86380 86390 1
426799 99426799 1001 86380 86390 1
427016 99427016 1001 86380 86390 1
426623 99426623 1001 86380 86390 1
426400 99426400 1001 86380 86390 1
426670 99426670 1001 86380 86390 1
426456 99426456 1001 86380 86390 1
426605 99426605 1001 86380 86390 1
426686 99426686 1001 86380 86390 1
425988 99425988 1001 86380 86390 1
427137 99427137 1001 86380 86390 1
427389 99427389 1001 86380 86390 1
427241 99427241 1001 86380 86390 1
427268 99427268 1001 86380 86390 1
427245 99427245 1001 86380 86390 1
427219 99427219 1001 86380 86390 1
428696 99428696 1001 86380 86390 1
428715 99428715 1001 86380 86390 1
428727 99428727 1001 86380 86390 1
428033 99428033 1001 86380 86390 1
427973 99427973 1001 86380 86390 1
428292 99428292 1001 86380 86390 1
428137 99428137 1001 86380 86390 1
428254 99428254 1001 86380 86390 1
427899 99427899 1001 86380 86390 1
427863 99427863 1001 86380 86390 1
427569 99427569 1001 86380 86390 1
428993 99428993 1001 86380 86390 1
428972 99428972 1001 86380 86390 1
428748 99428748 1001 86380 86390 1
428810 99428810 1001 86380 86390 1
430117 99430117 1001 86380 86390 1
430069 99430069 1001 86380 86390 1
430331 99430331 1001 86380 86390 1
430240 99430240 1001 86380 86390 1
429866 99429866 1001 86380 86390 1
429623 99429623 1001 86380 86390 1
429650 99429650 1001 86380 86390 1
429795 99429795 1001 86380 86390 1
429612 99429612 1001 86380 86390 1
429245 99429245 1001 86380 86390 1
429260 99429260 1001 86380 86390 1
430743 99430743 1001 86380 86390 1
430653 99430653 1001 86380 86390 1
430813 99430813 1001 86380 86390 1
430452 99430452 1001 86380 86390 1
432027 99432027 1001 86380 86390 1
431844 99431844 1001 86380 86390 1
431503 99431503 1001 86380 86390 1
431371 99431371 1001 86380 86390 1
431426 99431426 1001 86380 86390 1
431062 99431062 1001 86380 86390 1
431122 99431122 1001 86380 86390 1
430950 99430950 1001 86380 86390 1
431068 99431068 1001 86380 86390 1
431255 99431255 1001 86380 86390 1
432305 99432305 1001 86380 86390 1
432331 99432331 1001 86380 86390 1
432214 99432214 1001 86380 86390 1
432113 99432113 1001 86380 86390 1
433344 99433344 1001 86380 86390 1
433540 99433540 1001 86380 86390 1
433481 99433481 1001 86380 86390 1
433274 99433274 1001 86380 86390 1
432999 99432999 1001 86380 86390 1
433281 99433281 1001 86380 86390 1
433313 99433313 1001 86380 86390 1
432700 99432700 1001 86380 86390 1
432709 99432709 1001 86380 86390 1
433811 99433811 1001 86380 86390 1
433318 99433318 1001 86380 86390 1
433756 99433756 1001 86380 86390 1
434074 99434074 1001 86380 86390 1
433843 99433843 1001 86380 86390 1
435031 99435031 1001 86380 86390 1
435051 99435051 1001 86380 86390 1
434868 99434868 1001 86380 86390 1
434940 99434940 1001 86380 86390 1
434681 99434681 1001 86380 86390 1
434851 99434851 1001 86380 86390 1
434632 99434632 1001 86380 86390 1
434139 99434139 1001 86380 86390 1
434414 99434414 1001 86380 86390 1
435862 99435862 1001 86380 86390 1
435767 99435767 1001 86380 86390 1
435585 99435585 1001 86380 86390 1
435821 99435821 1001 86380 86390 1
436871 99436871 1001 86380 86390 1
437005 99437005 1001 86380 86390 1
436846 99436846 1001 86380 86390 1
436461 99436461 1001 86380 86390 1
436583 99436583 1001 86380 86390 1
436469 99436469 1001 86380 86390 1
436093 99436093 1001 86380 86390 1
436201 99436201 1001 86380 86390 1
436032 99436032 1001 86380 86390 1
300033 99300033 1001 86380 86390 1
300103 99300103 1001 86380 86390 1
300667 99300667 1001 86380 86390 1
300670 99300670 1001 86380 86390 1
300646 99300646 1001 86380 86390 1
300547 99300547 1001 86380 86390 1
300432 99300432 1001 86380 86390 1
300334 99300334 1001 86380 86390 1
300161 99300161 1001 86380 86390 1
300155 99300155 1001 86380 86390 1
300286 99300286 1001 86380 86390 1
300758 99300758 1001 86380 86390 1
300797 99300797 1001 86380 86390 1
301481 99301481 1001 86380 86390 1
301207 99301207 1001 86380 86390 1
301251 99301251 1001 86380 86390 1
301281 99301281 1001 86380 86390 1
301193 99301193 1001 86380 86390 1
300987 99300987 1001 86380 86390 1
301648 99301648 1001 86380 86390 1
301752 99301752 1001 86380 86390 1
301716 99301716 1001 86380 86390 1
302201 99302201 1001 86380 86390 1
302320 99302320 1001 86380 86390 1
302362 99302362 1001 86380 86390 1
302113 99302113 1001 86380 86390 1
302160 99302160 1001 86380 86390 1
301780 99301780 1001 86380 86390 1
301862 99301862 1001 86380 86390 1
301940 99301940 1001 86380 86390 1
302431 99302431 1001 86380 86390 1
302489 99302489 1001 86380 86390 1
303130 99303130 1001 86380 86390 1
303173 99303173 1001 86380 86390 1
303135 99303135 1001 86380 86390 1
303098 99303098 1001 86380 86390 1
303024 99303024 1001 86380 86390 1
303077 99303077 1001 86380 86390 1
302807 99302807 1001 86380 86390 1
302821 99302821 1001 86380 86390 1
302798 99302798 1001 86380 86390 1
302838 99302838 1001 86380 86390 1
302936 99302936 1001 86380 86390 1
302975 99302975 1001 86380 86390 1
302667 99302667 1001 86380 86390 1
302789 99302789 1001 86380 86390 1
302648 99302648 1001 86380 86390 1
303235 99303235 1001 86380 86390 1
303874 99303874 1001 86380 86390 1
303901 99303901 1001 86380 86390 1
303660 99303660 1001 86380 86390 1
303777 99303777 1001 86380 86390 1
303705 99303705 1001 86380 86390 1
303684 99303684 1001 86380 86390 1
303620 99303620 1001 86380 86390 1
303578 99303578 1001 86380 86390 1
304069 99304069 1001 86380 86390 1
304062 99304062 1001 86380 86390 1
304179 99304179 1001 86380 86390 1
304064 99304064 1001 86380 86390 1
304131 99304131 1001 86380 86390 1
304067 99304067 1001 86380 86390 1
304782 99304782 1001 86380 86390 1
304669 99304669 1001 86380 86390 1
304711 99304711 1001 86380 86390 1
304563 99304563 1001 86380 86390 1
304602 99304602 1001 86380 86390 1
304571 99304571 1001 86380 86390 1
304600 99304600 1001 86380 86390 1
304240 99304240 1001 86380 86390 1
304358 99304358 1001 86380 86390 1
304862 99304862 1001 86380 86390 1
304918 99304918 1001 86380 86390 1
305596 99305596 1001 86380 86390 1
305645 99305645 1001 86380 86390 1
305594 99305594 1001 86380 86390 1
305406 99305406 1001 86380 86390 1
305304 99305304 1001 86380 86390 1
305422 99305422 1001 86380 86390 1
305346 99305346 1001 86380 86390 1
305385 99305385 1001 86380 86390 1
305282 99305282 1001 86380 86390 1
305195 99305195 1001 86380 86390 1
500069 99500069 1001 86380 86390 1
500059 99500059 1001 86380 86390 1
500776 99500776 1001 86380 86390 1
500716 99500716 1001 86380 86390 1
500640 99500640 1001 86380 86390 1
500465 99500465 1001 86380 86390 1
500443 99500443 1001 86380 86390 1
500417 99500417 1001 86380 86390 1
500408 99500408 1001 86380 86390 1
500512 99500512 1001 86380 86390 1
500513 99500513 1001 86380 86390 1
500539 99500539 1001 86380 86390 1
500195 99500195 1001 86380 86390 1
500196 99500196 1001 86380 86390 1
500316 99500316 1001 86380 86390 1
500200 99500200 1001 86380 86390 1
500331 99500331 1001 86380 86390 1
500953 99500953 1001 86380 86390 1
501009 99501009 1001 86380 86390 1
500842 99500842 1001 86380 86390 1
500833 99500833 1001 86380 86390 1
501638 99501638 1001 86380 86390 1
501437 99501437 1001 86380 86390 1
501476 99501476 1001 86380 86390 1
501465 99501465 1001 86380 86390 1
501629 99501629 1001 86380 86390 1
501306 99501306 1001 86380 86390 1
501247 99501247 1001 86380 86390 1
501300 99501300 1001 86380 86390 1
501315 99501315 1001 86380 86390 1
501342 99501342 1001 86380 86390 1
501131 99501131 1001 86380 86390 1
501184 99501184 1001 86380 86390 1
501740 99501740 1001 86380 86390 1
501710 99501710 1001 86380 86390 1
502428 99502428 1001 86380 86390 1
502344 99502344 1001 86380 86390 1
502371 99502371 1001 86380 86390 1
502397 99502397 1001 86380 86390 1
502080 99502080 1001 86380 86390 1
502250 99502250 1001 86380 86390 1
502140 99502140 1001 86380 86390 1
502180 99502180 1001 86380 86390 1
502002 99502002 1001 86380 86390 1
501890 99501890 1001 86380 86390 1
501916 99501916 1001 86380 86390 1
501970 99501970 1001 86380 86390 1
501856 99501856 1001 86380 86390 1
502515 99502515 1001 86380 86390 1
502624 99502624 1001 86380 86390 1
502654 99502654 1001 86380 86390 1
503242 99503242 1001 86380 86390 1
503167 99503167 1001 86380 86390 1
503118 99503118 1001 86380 86390 1
502957 99502957 1001 86380 86390 1
503074 99503074 1001 86380 86390 1
502698 99502698 1001 86380 86390 1
502712 99502712 1001 86380 86390 1
502843 99502843 1001 86380 86390 1
503328 99503328 1001 86380 86390 1
503475 99503475 1001 86380 86390 1
503372 99503372 1001 86380 86390 1
504117 99504117 1001 86380 86390 1
504093 99504093 1001 86380 86390 1
504095 99504095 1001 86380 86390 1
504078 99504078 1001 86380 86390 1
504014 99504014 1001 86380 86390 1
504053 99504053 1001 86380 86390 1
503770 99503770 1001 86380 86390 1
503639 99503639 1001 86380 86390 1
503623 99503623 1001 86380 86390 1
504171 99504171 1001 86380 86390 1
504188 99504188 1001 86380 86390 1
504268 99504268 1001 86380 86390 1
504815 99504815 1001 86380 86390 1
504777 99504777 1001 86380 86390 1
504842 99504842 1001 86380 86390 1
504912 99504912 1001 86380 86390 1
504766 99504766 1001 86380 86390 1
504917 99504917 1001 86380 86390 1
504862 99504862 1001 86380 86390 1
504569 99504569 1001 86380 86390 1
504338 99504338 1001 86380 86390 1
505126 99505126 1001 86380 86390 1
504979 99504979 1001 86380 86390 1
505031 99505031 1001 86380 86390 1
505492 99505492 1001 86380 86390 1
505534 99505534 1001 86380 86390 1
505419 99505419 1001 86380 86390 1
505484 99505484 1001 86380 86390 1
505268 99505268 1001 86380 86390 1
505299 99505299 1001 86380 86390 1
505855 99505855 1001 86380 86390 1
505818 99505818 1001 86380 86390 1
506411 99506411 1001 86380 86390 1
506358 99506358 1001 86380 86390 1
506144 99506144 1001 86380 86390 1
505987 99505987 1001 86380 86390 1
507390 99507390 1001 86380 86390 1
507233 99507233 1001 86380 86390 1
507224 99507224 1001 86380 86390 1
507327 99507327 1001 86380 86390 1
507289 99507289 1001 86380 86390 1
507011 99507011 1001 86380 86390 1
507181 99507181 1001 86380 86390 1
506947 99506947 1001 86380 86390 1
507474 99507474 1001 86380 86390 1
507463 99507463 1001 86380 86390 1
507443 99507443 1001 86380 86390 1
507508 99507508 1001 86380 86390 1
508120 99508120 1001 86380 86390 1
508223 99508223 1001 86380 86390 1
508227 99508227 1001 86380 86390 1
508204 99508204 1001 86380 86390 1
508143 99508143 1001 86380 86390 1
507992 99507992 1001 86380 86390 1
507977 99507977 1001 86380 86390 1
507653 99507653 1001 86380 86390 1
507712 99507712 1001 86380 86390 1
507829 99507829 1001 86380 86390 1
507665 99507665 1001 86380 86390 1
508365 99508365 1001 86380 86390 1
508367 99508367 1001 86380 86390 1
508900 99508900 1001 86380 86390 1
508916 99508916 1001 86380 86390 1
508727 99508727 1001 86380 86390 1
508821 99508821 1001 86380 86390 1
508666 99508666 1001 86380 86390 1
508835 99508835 1001 86380 86390 1
508868 99508868 1001 86380 86390 1
508495 99508495 1001 86380 86390 1
508512 99508512 1001 86380 86390 1
508538 99508538 1001 86380 86390 1
508515 99508515 1001 86380 86390 1
509152 99509152 1001 86380 86390 1
509102 99509102 1001 86380 86390 1
509131 99509131 1001 86380 86390 1
509749 99509749 1001 86380 86390 1
509758 99509758 1001 86380 86390 1
509658 99509658 1001 86380 86390 1
509659 99509659 1001 86380 86390 1
509625 99509625 1001 86380 86390 1
509416 99509416 1001 86380 86390 1
509447 99509447 1001 86380 86390 1
510031 99510031 1001 86380 86390 1
510023 99510023 1001 86380 86390 1
510103 99510103 1001 86380 86390 1
510563 99510563 1001 86380 86390 1
510643 99510643 1001 86380 86390 1
510647 99510647 1001 86380 86390 1
510470 99510470 1001 86380 86390 1
510496 99510496 1001 86380 86390 1
510471 99510471 1001 86380 86390 1
510402 99510402 1001 86380 86390 1
510278 99510278 1001 86380 86390 1
510306 99510306 1001 86380 86390 1
510295 99510295 1001 86380 86390 1
510856 99510856 1001 86380 86390 1
510818 99510818 1001 86380 86390 1
510745 99510745 1001 86380 86390 1
511487 99511487 1001 86380 86390 1
511296 99511296 1001 86380 86390 1
511313 99511313 1001 86380 86390 1
511293 99511293 1001 86380 86390 1
511294 99511294 1001 86380 86390 1
510935 99510935 1001 86380 86390 1
511046 99511046 1001 86380 86390 1
511705 99511705 1001 86380 86390 1
511709 99511709 1001 86380 86390 1
511710 99511710 1001 86380 86390 1
511622 99511622 1001 86380 86390 1
511597 99511597 1001 86380 86390 1
512328 99512328 1001 86380 86390 1
512349 99512349 1001 86380 86390 1
512268 99512268 1001 86380 86390 1
512284 99512284 1001 86380 86390 1
512338 99512338 1001 86380 86390 1
512274 99512274 1001 86380 86390 1
512198 99512198 1001 86380 86390 1
511980 99511980 1001 86380 86390 1
512137 99512137 1001 86380 86390 1
512114 99512114 1001 86380 86390 1
512169 99512169 1001 86380 86390 1
511785 99511785 1001 86380 86390 1
511811 99511811 1001 86380 86390 1
511825 99511825 1001 86380 86390 1
511773 99511773 1001 86380 86390 1
511931 99511931 1001 86380 86390 1
511793 99511793 1001 86380 86390 1
512402 99512402 1001 86380 86390 1
512474 99512474 1001 86380 86390 1
512449 99512449 1001 86380 86390 1
512503 99512503 1001 86380 86390 1
513119 99513119 1001 86380 86390 1
513107 99513107 1001 86380 86390 1
513009 99513009 1001 86380 86390 1
513125 99513125 1001 86380 86390 1
513088 99513088 1001 86380 86390 1
513203 99513203 1001 86380 86390 1
512832 99512832 1001 86380 86390 1
512889 99512889 1001 86380 86390 1
512915 99512915 1001 86380 86390 1
512972 99512972 1001 86380 86390 1
512843 99512843 1001 86380 86390 1
512599 99512599 1001 86380 86390 1
512734 99512734 1001 86380 86390 1
512596 99512596 1001 86380 86390 1
513306 99513306 1001 86380 86390 1
513359 99513359 1001 86380 86390 1
513310 99513310 1001 86380 86390 1
513999 99513999 1001 86380 86390 1
513921 99513921 1001 86380 86390 1
513862 99513862 1001 86380 86390 1
513739 99513739 1001 86380 86390 1
513769 99513769 1001 86380 86390 1
513708 99513708 1001 86380 86390 1
513606 99513606 1001 86380 86390 1
513483 99513483 1001 86380 86390 1
513487 99513487 1001 86380 86390 1
514184 99514184 1001 86380 86390 1
514136 99514136 1001 86380 86390 1
514227 99514227 1001 86380 86390 1
514229 99514229 1001 86380 86390 1
514678 99514678 1001 86380 86390 1
514843 99514843 1001 86380 86390 1
514570 99514570 1001 86380 86390 1
514507 99514507 1001 86380 86390 1
514250 99514250 1001 86380 86390 1
514281 99514281 1001 86380 86390 1
514426 99514426 1001 86380 86390 1
514310 99514310 1001 86380 86390 1
515001 99515001 1001 86380 86390 1
514901 99514901 1001 86380 86390 1
514918 99514918 1001 86380 86390 1
515609 99515609 1001 86380 86390 1
515657 99515657 1001 86380 86390 1
515511 99515511 1001 86380 86390 1
515551 99515551 1001 86380 86390 1
515315 99515315 1001 86380 86390 1
515472 99515472 1001 86380 86390 1
515332 99515332 1001 86380 86390 1
515295 99515295 1001 86380 86390 1
515075 99515075 1001 86380 86390 1
515875 99515875 1001 86380 86390 1
515764 99515764 1001 86380 86390 1
515717 99515717 1001 86380 86390 1
516324 99516324 1001 86380 86390 1
516499 99516499 1001 86380 86390 1
516162 99516162 1001 86380 86390 1
516159 99516159 1001 86380 86390 1
515954 99515954 1001 86380 86390 1
515911 99515911 1001 86380 86390 1
515951 99515951 1001 86380 86390 1
515900 99515900 1001 86380 86390 1
516534 99516534 1001 86380 86390 1
516602 99516602 1001 86380 86390 1
516540 99516540 1001 86380 86390 1
516529 99516529 1001 86380 86390 1
517181 99517181 1001 86380 86390 1
517186 99517186 1001 86380 86390 1
517188 99517188 1001 86380 86390 1
517217 99517217 1001 86380 86390 1
517256 99517256 1001 86380 86390 1
516994 99516994 1001 86380 86390 1
517089 99517089 1001 86380 86390 1
517128 99517128 1001 86380 86390 1
517077 99517077 1001 86380 86390 1
516808 99516808 1001 86380 86390 1
516886 99516886 1001 86380 86390 1
516733 99516733 1001 86380 86390 1
516722 99516722 1001 86380 86390 1
517437 99517437 1001 86380 86390 1
517478 99517478 1001 86380 86390 1
517470 99517470 1001 86380 86390 1
517961 99517961 1001 86380 86390 1
517933 99517933 1001 86380 86390 1
517670 99517670 1001 86380 86390 1
517713 99517713 1001 86380 86390 1
517739 99517739 1001 86380 86390 1
517703 99517703 1001 86380 86390 1
517590 99517590 1001 86380 86390 1
517747 99517747 1001 86380 86390 1
518340 99518340 1001 86380 86390 1
517750 99517750 1001 86380 86390 1
518935 99518935 1001 86380 86390 1
518884 99518884 1001 86380 86390 1
518733 99518733 1001 86380 86390 1
518760 99518760 1001 86380 86390 1
518752 99518752 1001 86380 86390 1
518780 99518780 1001 86380 86390 1
518730 99518730 1001 86380 86390 1
518370 99518370 1001 86380 86390 1
518428 99518428 1001 86380 86390 1
519115 99519115 1001 86380 86390 1
519116 99519116 1001 86380 86390 1
519001 99519001 1001 86380 86390 1
519112 99519112 1001 86380 86390 1
519061 99519061 1001 86380 86390 1
519778 99519778 1001 86380 86390 1
519653 99519653 1001 86380 86390 1
519793 99519793 1001 86380 86390 1
519696 99519696 1001 86380 86390 1
519577 99519577 1001 86380 86390 1
519448 99519448 1001 86380 86390 1
519579 99519579 1001 86380 86390 1
519541 99519541 1001 86380 86390 1
519581 99519581 1001 86380 86390 1
519582 99519582 1001 86380 86390 1
519199 99519199 1001 86380 86390 1
519252 99519252 1001 86380 86390 1
519850 99519850 1001 86380 86390 1
519958 99519958 1001 86380 86390 1
519901 99519901 1001 86380 86390 1
520473 99520473 1001 86380 86390 1
520464 99520464 1001 86380 86390 1
520582 99520582 1001 86380 86390 1
520620 99520620 1001 86380 86390 1
520532 99520532 1001 86380 86390 1
520456 99520456 1001 86380 86390 1
520306 99520306 1001 86380 86390 1
520404 99520404 1001 86380 86390 1
520276 99520276 1001 86380 86390 1
520341 99520341 1001 86380 86390 1
520064 99520064 1001 86380 86390 1
520206 99520206 1001 86380 86390 1
520219 99520219 1001 86380 86390 1
520030 99520030 1001 86380 86390 1
520825 99520825 1001 86380 86390 1
520751 99520751 1001 86380 86390 1
521372 99521372 1001 86380 86390 1
521193 99521193 1001 86380 86390 1
521065 99521065 1001 86380 86390 1
520873 99520873 1001 86380 86390 1
520938 99520938 1001 86380 86390 1
521630 99521630 1001 86380 86390 1
522244 99522244 1001 86380 86390 1
522129 99522129 1001 86380 86390 1
522228 99522228 1001 86380 86390 1
521962 99521962 1001 86380 86390 1
521950 99521950 1001 86380 86390 1
521956 99521956 1001 86380 86390 1
521695 99521695 1001 86380 86390 1
521748 99521748 1001 86380 86390 1
521839 99521839 1001 86380 86390 1
522382 99522382 1001 86380 86390 1
522395 99522395 1001 86380 86390 1
522450 99522450 1001 86380 86390 1
522347 99522347 1001 86380 86390 1
523117 99523117 1001 86380 86390 1
522909 99522909 1001 86380 86390 1
522884 99522884 1001 86380 86390 1
522562 99522562 1001 86380 86390 1
522590 99522590 1001 86380 86390 1
522567 99522567 1001 86380 86390 1
522606 99522606 1001 86380 86390 1
522636 99522636 1001 86380 86390 1
523194 99523194 1001 86380 86390 1
523259 99523259 1001 86380 86390 1
523156 99523156 1001 86380 86390 1
523248 99523248 1001 86380 86390 1
523793 99523793 1001 86380 86390 1
523918 99523918 1001 86380 86390 1
523892 99523892 1001 86380 86390 1
523730 99523730 1001 86380 86390 1
523693 99523693 1001 86380 86390 1
523582 99523582 1001 86380 86390 1
523470 99523470 1001 86380 86390 1
523471 99523471 1001 86380 86390 1
523446 99523446 1001 86380 86390 1
523410 99523410 1001 86380 86390 1
523514 99523514 1001 86380 86390 1
523527 99523527 1001 86380 86390 1
523489 99523489 1001 86380 86390 1
524126 99524126 1001 86380 86390 1
524129 99524129 1001 86380 86390 1
524579 99524579 1001 86380 86390 1
524678 99524678 1001 86380 86390 1
524565 99524565 1001 86380 86390 1
524361 99524361 1001 86380 86390 1
524455 99524455 1001 86380 86390 1
524404 99524404 1001 86380 86390 1
524163 99524163 1001 86380 86390 1
524204 99524204 1001 86380 86390 1
524314 99524314 1001 86380 86390 1
524915 99524915 1001 86380 86390 1
524788 99524788 1001 86380 86390 1
524841 99524841 1001 86380 86390 1
524922 99524922 1001 86380 86390 1
525481 99525481 1001 86380 86390 1
525472 99525472 1001 86380 86390 1
525463 99525463 1001 86380 86390 1
525584 99525584 1001 86380 86390 1
525413 99525413 1001 86380 86390 1
525441 99525441 1001 86380 86390 1
525305 99525305 1001 86380 86390 1
525243 99525243 1001 86380 86390 1
525222 99525222 1001 86380 86390 1
525021 99525021 1001 86380 86390 1
525686 99525686 1001 86380 86390 1
525701 99525701 1001 86380 86390 1
525625 99525625 1001 86380 86390 1
525678 99525678 1001 86380 86390 1
526394 99526394 1001 86380 86390 1
526410 99526410 1001 86380 86390 1
526166 99526166 1001 86380 86390 1
526189 99526189 1001 86380 86390 1
526215 99526215 1001 86380 86390 1
526061 99526061 1001 86380 86390 1
525928 99525928 1001 86380 86390 1
526007 99526007 1001 86380 86390 1
526426 99526426 1001 86380 86390 1
527086 99527086 1001 86380 86390 1
527019 99527019 1001 86380 86390 1
526942 99526942 1001 86380 86390 1
526882 99526882 1001 86380 86390 1
526908 99526908 1001 86380 86390 1
526774 99526774 1001 86380 86390 1
526714 99526714 1001 86380 86390 1
526636 99526636 1001 86380 86390 1
527263 99527263 1001 86380 86390 1
527448 99527448 1001 86380 86390 1
527424 99527424 1001 86380 86390 1
527360 99527360 1001 86380 86390 1
527362 99527362 1001 86380 86390 1
527971 99527971 1001 86380 86390 1
527845 99527845 1001 86380 86390 1
527794 99527794 1001 86380 86390 1
527719 99527719 1001 86380 86390 1
527810 99527810 1001 86380 86390 1
527734 99527734 1001 86380 86390 1
527481 99527481 1001 86380 86390 1
527537 99527537 1001 86380 86390 1
527552 99527552 1001 86380 86390 1
527643 99527643 1001 86380 86390 1
527540 99527540 1001 86380 86390 1
527620 99527620 1001 86380 86390 1
527622 99527622 1001 86380 86390 1
527635 99527635 1001 86380 86390 1
528258 99528258 1001 86380 86390 1
528186 99528186 1001 86380 86390 1
528135 99528135 1001 86380 86390 1
528136 99528136 1001 86380 86390 1
528826 99528826 1001 86380 86390 1
528726 99528726 1001 86380 86390 1
528842 99528842 1001 86380 86390 1
528727 99528727 1001 86380 86390 1
528717 99528717 1001 86380 86390 1
528888 99528888 1001 86380 86390 1
528720 99528720 1001 86380 86390 1
528759 99528759 1001 86380 86390 1
528659 99528659 1001 86380 86390 1
528661 99528661 1001 86380 86390 1
528507 99528507 1001 86380 86390 1
528539 99528539 1001 86380 86390 1
528591 99528591 1001 86380 86390 1
528462 99528462 1001 86380 86390 1
528398 99528398 1001 86380 86390 1
528335 99528335 1001 86380 86390 1
529063 99529063 1001 86380 86390 1
529616 99529616 1001 86380 86390 1
529608 99529608 1001 86380 86390 1
529622 99529622 1001 86380 86390 1
529675 99529675 1001 86380 86390 1
529611 99529611 1001 86380 86390 1
529434 99529434 1001 86380 86390 1
529462 99529462 1001 86380 86390 1
529476 99529476 1001 86380 86390 1
529491 99529491 1001 86380 86390 1
529505 99529505 1001 86380 86390 1
529351 99529351 1001 86380 86390 1
529152 99529152 1001 86380 86390 1
529234 99529234 1001 86380 86390 1
529830 99529830 1001 86380 86390 1
529922 99529922 1001 86380 86390 1
529744 99529744 1001 86380 86390 1
529801 99529801 1001 86380 86390 1
530430 99530430 1001 86380 86390 1
530515 99530515 1001 86380 86390 1
530206 99530206 1001 86380 86390 1
530219 99530219 1001 86380 86390 1
530229 99530229 1001 86380 86390 1
530205 99530205 1001 86380 86390 1
530120 99530120 1001 86380 86390 1
529951 99529951 1001 86380 86390 1
530628 99530628 1001 86380 86390 1
530650 99530650 1001 86380 86390 1
530561 99530561 1001 86380 86390 1
531277 99531277 1001 86380 86390 1
531379 99531379 1001 86380 86390 1
531230 99531230 1001 86380 86390 1
531122 99531122 1001 86380 86390 1
531091 99531091 1001 86380 86390 1
531030 99531030 1001 86380 86390 1
530915 99530915 1001 86380 86390 1
530939 99530939 1001 86380 86390 1
531392 99531392 1001 86380 86390 1
532060 99532060 1001 86380 86390 1
532113 99532113 1001 86380 86390 1
531810 99531810 1001 86380 86390 1
531994 99531994 1001 86380 86390 1
531904 99531904 1001 86380 86390 1
531918 99531918 1001 86380 86390 1
531677 99531677 1001 86380 86390 1
531592 99531592 1001 86380 86390 1
531775 99531775 1001 86380 86390 1
532386 99532386 1001 86380 86390 1
532394 99532394 1001 86380 86390 1
532885 99532885 1001 86380 86390 1
532901 99532901 1001 86380 86390 1
532838 99532838 1001 86380 86390 1
532660 99532660 1001 86380 86390 1
532764 99532764 1001 86380 86390 1
532733 99532733 1001 86380 86390 1
532440 99532440 1001 86380 86390 1
532570 99532570 1001 86380 86390 1
532446 99532446 1001 86380 86390 1
533056 99533056 1001 86380 86390 1
533136 99533136 1001 86380 86390 1
533744 99533744 1001 86380 86390 1
533575 99533575 1001 86380 86390 1
533581 99533581 1001 86380 86390 1
533647 99533647 1001 86380 86390 1
533557 99533557 1001 86380 86390 1
533291 99533291 1001 86380 86390 1
533280 99533280 1001 86380 86390 1
533998 99533998 1001 86380 86390 1
533446 99533446 1001 86380 86390 1
534014 99534014 1001 86380 86390 1
533864 99533864 1001 86380 86390 1
534609 99534609 1001 86380 86390 1
534665 99534665 1001 86380 86390 1
534603 99534603 1001 86380 86390 1
534565 99534565 1001 86380 86390 1
534592 99534592 1001 86380 86390 1
534297 99534297 1001 86380 86390 1
534404 99534404 1001 86380 86390 1
534309 99534309 1001 86380 86390 1
534361 99534361 1001 86380 86390 1
534167 99534167 1001 86380 86390 1
534226 99534226 1001 86380 86390 1
534270 99534270 1001 86380 86390 1
534838 99534838 1001 86380 86390 1
534880 99534880 1001 86380 86390 1
534731 99534731 1001 86380 86390 1
535356 99535356 1001 86380 86390 1
535320 99535320 1001 86380 86390 1
535503 99535503 1001 86380 86390 1
535253 99535253 1001 86380 86390 1
535116 99535116 1001 86380 86390 1
535169 99535169 1001 86380 86390 1
535303 99535303 1001 86380 86390 1
535252 99535252 1001 86380 86390 1
534916 99534916 1001 86380 86390 1
535097 99535097 1001 86380 86390 1
534953 99534953 1001 86380 86390 1
535005 99535005 1001 86380 86390 1
535705 99535705 1001 86380 86390 1
535540 99535540 1001 86380 86390 1
535605 99535605 1001 86380 86390 1
536151 99536151 1001 86380 86390 1
536229 99536229 1001 86380 86390 1
536155 99536155 1001 86380 86390 1
536105 99536105 1001 86380 86390 1
535989 99535989 1001 86380 86390 1
536016 99536016 1001 86380 86390 1
535968 99535968 1001 86380 86390 1
536099 99536099 1001 86380 86390 1
535744 99535744 1001 86380 86390 1
535864 99535864 1001 86380 86390 1
536487 99536487 1001 86380 86390 1
536996 99536996 1001 86380 86390 1
537001 99537001 1001 86380 86390 1
537147 99537147 1001 86380 86390 1
537124 99537124 1001 86380 86390 1
536792 99536792 1001 86380 86390 1
536848 99536848 1001 86380 86390 1
536813 99536813 1001 86380 86390 1
536583 99536583 1001 86380 86390 1
536704 99536704 1001 86380 86390 1
536668 99536668 1001 86380 86390 1
536592 99536592 1001 86380 86390 1
536605 99536605 1001 86380 86390 1
537290 99537290 1001 86380 86390 1
537342 99537342 1001 86380 86390 1
537291 99537291 1001 86380 86390 1
537215 99537215 1001 86380 86390 1
537334 99537334 1001 86380 86390 1
537245 99537245 1001 86380 86390 1
537194 99537194 1001 86380 86390 1
537287 99537287 1001 86380 86390 1
537939 99537939 1001 86380 86390 1
537789 99537789 1001 86380 86390 1
537935 99537935 1001 86380 86390 1
537690 99537690 1001 86380 86390 1
537575 99537575 1001 86380 86390 1
537399 99537399 1001 86380 86390 1
537427 99537427 1001 86380 86390 1
537495 99537495 1001 86380 86390 1
538090 99538090 1001 86380 86390 1
538058 99538058 1001 86380 86390 1
538085 99538085 1001 86380 86390 1
538727 99538727 1001 86380 86390 1
538650 99538650 1001 86380 86390 1
538783 99538783 1001 86380 86390 1
538615 99538615 1001 86380 86390 1
538759 99538759 1001 86380 86390 1
538429 99538429 1001 86380 86390 1
538432 99538432 1001 86380 86390 1
538473 99538473 1001 86380 86390 1
538437 99538437 1001 86380 86390 1
538553 99538553 1001 86380 86390 1
538310 99538310 1001 86380 86390 1
538353 99538353 1001 86380 86390 1
538291 99538291 1001 86380 86390 1
538214 99538214 1001 86380 86390 1
538372 99538372 1001 86380 86390 1
538905 99538905 1001 86380 86390 1
538933 99538933 1001 86380 86390 1
538978 99538978 1001 86380 86390 1
539551 99539551 1001 86380 86390 1
539593 99539593 1001 86380 86390 1
539466 99539466 1001 86380 86390 1
539317 99539317 1001 86380 86390 1
539162 99539162 1001 86380 86390 1
539227 99539227 1001 86380 86390 1
539062 99539062 1001 86380 86390 1
539192 99539192 1001 86380 86390 1
539209 99539209 1001 86380 86390 1
539704 99539704 1001 86380 86390 1
539760 99539760 1001 86380 86390 1
539658 99539658 1001 86380 86390 1
540359 99540359 1001 86380 86390 1
540453 99540453 1001 86380 86390 1
540262 99540262 1001 86380 86390 1
540179 99540179 1001 86380 86390 1
539965 99539965 1001 86380 86390 1
540030 99540030 1001 86380 86390 1
540043 99540043 1001 86380 86390 1
540010 99540010 1001 86380 86390 1
540049 99540049 1001 86380 86390 1
540598 99540598 1001 86380 86390 1
540482 99540482 1001 86380 86390 1
541165 99541165 1001 86380 86390 1
541118 99541118 1001 86380 86390 1
541144 99541144 1001 86380 86390 1
540962 99540962 1001 86380 86390 1
540927 99540927 1001 86380 86390 1
540763 99540763 1001 86380 86390 1
540802 99540802 1001 86380 86390 1
540731 99540731 1001 86380 86390 1
540786 99540786 1001 86380 86390 1
541398 99541398 1001 86380 86390 1
541294 99541294 1001 86380 86390 1
541322 99541322 1001 86380 86390 1
541310 99541310 1001 86380 86390 1
542008 99542008 1001 86380 86390 1
541785 99541785 1001 86380 86390 1
541825 99541825 1001 86380 86390 1
541905 99541905 1001 86380 86390 1
541765 99541765 1001 86380 86390 1
541605 99541605 1001 86380 86390 1
541580 99541580 1001 86380 86390 1
542310 99542310 1001 86380 86390 1
542616 99542616 1001 86380 86390 1
542591 99542591 1001 86380 86390 1
542684 99542684 1001 86380 86390 1
542672 99542672 1001 86380 86390 1
542673 99542673 1001 86380 86390 1
542441 99542441 1001 86380 86390 1
542445 99542445 1001 86380 86390 1
542359 99542359 1001 86380 86390 1
542426 99542426 1001 86380 86390 1
542491 99542491 1001 86380 86390 1
543087 99543087 1001 86380 86390 1
543080 99543080 1001 86380 86390 1
543643 99543643 1001 86380 86390 1
543697 99543697 1001 86380 86390 1
543729 99543729 1001 86380 86390 1
543575 99543575 1001 86380 86390 1
543410 99543410 1001 86380 86390 1
543519 99543519 1001 86380 86390 1
543469 99543469 1001 86380 86390 1
543559 99543559 1001 86380 86390 1
543368 99543368 1001 86380 86390 1
543336 99543336 1001 86380 86390 1
543173 99543173 1001 86380 86390 1
544482 99544482 1001 86380 86390 1
544511 99544511 1001 86380 86390 1
544463 99544463 1001 86380 86390 1
544280 99544280 1001 86380 86390 1
544332 99544332 1001 86380 86390 1
544297 99544297 1001 86380 86390 1
544032 99544032 1001 86380 86390 1
544154 99544154 1001 86380 86390 1
544622 99544622 1001 86380 86390 1
413902 241 1001 64020 65817 1
435478 685 1001 22920 24777 1
406330 520 1001 74880 82077 1
433015 995 1001 21060 31797 1
417619 239 1001 3720 4557 1
435601 1146 1001 41580 41997 1
506621 473 1002 51341 61904 1
501121 702 1002 43947 57349 1
528899 705 1001 51081 51381 1
400092 99400092 1001 86380 86390 1
400068 99400068 1001 86380 86390 1
400495 99400495 1001 86380 86390 1
400439 99400439 1001 86380 86390 1
400562 99400562 1001 86380 86390 1
400646 99400646 1001 86380 86390 1
400802 99400802 1001 86380 86390 1
400921 99400921 1001 86380 86390 1
401363 99401363 1001 86380 86390 1
401896 99401896 1001 86380 86390 1
402275 99402275 1001 86380 86390 1
402232 99402232 1001 86380 86390 1
402184 99402184 1001 86380 86390 1
402397 99402397 1001 86380 86390 1
402574 99402574 1001 86380 86390 1
402856 99402856 1001 86380 86390 1
403004 99403004 1001 86380 86390 1
403606 99403606 1001 86380 86390 1
403701 99403701 1001 86380 86390 1
403658 99403658 1001 86380 86390 1
403862 99403862 1001 86380 86390 1
403827 99403827 1001 86380 86390 1
404009 99404009 1001 86380 86390 1
404204 99404204 1001 86380 86390 1
404345 99404345 1001 86380 86390 1
404418 99404418 1001 86380 86390 1
404476 99404476 1001 86380 86390 1
404505 99404505 1001 86380 86390 1
404506 99404506 1001 86380 86390 1
404538 99404538 1001 86380 86390 1
404610 99404610 1001 86380 86390 1
404987 99404987 1001 86380 86390 1
405164 99405164 1001 86380 86390 1
405261 99405261 1001 86380 86390 1
405417 99405417 1001 86380 86390 1
405667 99405667 1001 86380 86390 1
406025 99406025 1001 86380 86390 1
406050 99406050 1001 86380 86390 1
406075 99406075 1001 86380 86390 1
406280 99406280 1001 86380 86390 1
406555 99406555 1001 86380 86390 1
406734 99406734 1001 86380 86390 1
406736 99406736 1001 86380 86390 1
407179 99407179 1001 86380 86390 1
407188 99407188 1001 86380 86390 1
407328 99407328 1001 86380 86390 1
407424 99407424 1001 86380 86390 1
407657 99407657 1001 86380 86390 1
407933 99407933 1001 86380 86390 1
408058 99408058 1001 86380 86390 1
408231 99408231 1001 86380 86390 1
408238 99408238 1001 86380 86390 1
408400 99408400 1001 86380 86390 1
408429 99408429 1001 86380 86390 1
408854 99408854 1001 86380 86390 1
409366 99409366 1001 86380 86390 1
409554 99409554 1001 86380 86390 1
409973 99409973 1001 86380 86390 1
410259 99410259 1001 86380 86390 1
410281 99410281 1001 86380 86390 1
410365 99410365 1001 86380 86390 1
410459 99410459 1001 86380 86390 1
410496 99410496 1001 86380 86390 1
410734 99410734 1001 86380 86390 1
410862 99410862 1001 86380 86390 1
410968 99410968 1001 86380 86390 1
411091 99411091 1001 86380 86390 1
411188 99411188 1001 86380 86390 1
411307 99411307 1001 86380 86390 1
411298 99411298 1001 86380 86390 1
411301 99411301 1001 86380 86390 1
411405 99411405 1001 86380 86390 1
411838 99411838 1001 86380 86390 1
411883 99411883 1001 86380 86390 1
412154 99412154 1001 86380 86390 1
412274 99412274 1001 86380 86390 1
413695 99413695 1001 86380 86390 1
413565 99413565 1001 86380 86390 1
413663 99413663 1001 86380 86390 1
413684 99413684 1001 86380 86390 1
413224 99413224 1001 86380 86390 1
412970 99412970 1001 86380 86390 1
412855 99412855 1001 86380 86390 1
413734 99413734 1001 86380 86390 1
415180 99415180 1001 86380 86390 1
415204 99415204 1001 86380 86390 1
415019 99415019 1001 86380 86390 1
414736 99414736 1001 86380 86390 1
414778 99414778 1001 86380 86390 1
414665 99414665 1001 86380 86390 1
414460 99414460 1001 86380 86390 1
414171 99414171 1001 86380 86390 1
415389 99415389 1001 86380 86390 1
415704 99415704 1001 86380 86390 1
415710 99415710 1001 86380 86390 1
415402 99415402 1001 86380 86390 1
415632 99415632 1001 86380 86390 1
416931 99416931 1001 86380 86390 1
416936 99416936 1001 86380 86390 1
416639 99416639 1001 86380 86390 1
416975 99416975 1001 86380 86390 1
416601 99416601 1001 86380 86390 1
416322 99416322 1001 86380 86390 1
416351 99416351 1001 86380 86390 1
416142 99416142 1001 86380 86390 1
416483 99416483 1001 86380 86390 1
415862 99415862 1001 86380 86390 1
415774 99415774 1001 86380 86390 1
417335 99417335 1001 86380 86390 1
417226 99417226 1001 86380 86390 1
417060 99417060 1001 86380 86390 1
417485 99417485 1001 86380 86390 1
418580 99418580 1001 86380 86390 1
418520 99418520 1001 86380 86390 1
418650 99418650 1001 86380 86390 1
418178 99418178 1001 86380 86390 1
418420 99418420 1001 86380 86390 1
418256 99418256 1001 86380 86390 1
418229 99418229 1001 86380 86390 1
418149 99418149 1001 86380 86390 1
417890 99417890 1001 86380 86390 1
417681 99417681 1001 86380 86390 1
417854 99417854 1001 86380 86390 1
419041 99419041 1001 86380 86390 1
419066 99419066 1001 86380 86390 1
420337 99420337 1001 86380 86390 1
419700 99419700 1001 86380 86390 1
419642 99419642 1001 86380 86390 1
419754 99419754 1001 86380 86390 1
420817 99420817 1001 86380 86390 1
420801 99420801 1001 86380 86390 1
421743 99421743 1001 86380 86390 1
421782 99421782 1001 86380 86390 1
421787 99421787 1001 86380 86390 1
422090 99422090 1001 86380 86390 1
421810 99421810 1001 86380 86390 1
421439 99421439 1001 86380 86390 1
421507 99421507 1001 86380 86390 1
421499 99421499 1001 86380 86390 1
421163 99421163 1001 86380 86390 1
420958 99420958 1001 86380 86390 1
421202 99421202 1001 86380 86390 1
423576 99423576 1001 86380 86390 1
423272 99423272 1001 86380 86390 1
422941 99422941 1001 86380 86390 1
422602 99422602 1001 86380 86390 1
422636 99422636 1001 86380 86390 1
422580 99422580 1001 86380 86390 1
422716 99422716 1001 86380 86390 1
422547 99422547 1001 86380 86390 1
423787 99423787 1001 86380 86390 1
423963 99423963 1001 86380 86390 1
425184 99425184 1001 86380 86390 1
424274 99424274 1001 86380 86390 1
424515 99424515 1001 86380 86390 1
424380 99424380 1001 86380 86390 1
424485 99424485 1001 86380 86390 1
425505 99425505 1001 86380 86390 1
425483 99425483 1001 86380 86390 1
426974 99426974 1001 86380 86390 1
426703 99426703 1001 86380 86390 1
426771 99426771 1001 86380 86390 1
426800 99426800 1001 86380 86390 1
426885 99426885 1001 86380 86390 1
427085 99427085 1001 86380 86390 1
426761 99426761 1001 86380 86390 1
426942 99426942 1001 86380 86390 1
426351 99426351 1001 86380 86390 1
426286 99426286 1001 86380 86390 1
426607 99426607 1001 86380 86390 1
426218 99426218 1001 86380 86390 1
426108 99426108 1001 86380 86390 1
426174 99426174 1001 86380 86390 1
428573 99428573 1001 86380 86390 1
428350 99428350 1001 86380 86390 1
428646 99428646 1001 86380 86390 1
428482 99428482 1001 86380 86390 1
428378 99428378 1001 86380 86390 1
428605 99428605 1001 86380 86390 1
428260 99428260 1001 86380 86390 1
427958 99427958 1001 86380 86390 1
428177 99428177 1001 86380 86390 1
428222 99428222 1001 86380 86390 1
428022 99428022 1001 86380 86390 1
428272 99428272 1001 86380 86390 1
428154 99428154 1001 86380 86390 1
427628 99427628 1001 86380 86390 1
427824 99427824 1001 86380 86390 1
427783 99427783 1001 86380 86390 1
427695 99427695 1001 86380 86390 1
427671 99427671 1001 86380 86390 1
427594 99427594 1001 86380 86390 1
427730 99427730 1001 86380 86390 1
429097 99429097 1001 86380 86390 1
428813 99428813 1001 86380 86390 1
429010 99429010 1001 86380 86390 1
430147 99430147 1001 86380 86390 1
430222 99430222 1001 86380 86390 1
430028 99430028 1001 86380 86390 1
430065 99430065 1001 86380 86390 1
429858 99429858 1001 86380 86390 1
429758 99429758 1001 86380 86390 1
429761 99429761 1001 86380 86390 1
429413 99429413 1001 86380 86390 1
429505 99429505 1001 86380 86390 1
429258 99429258 1001 86380 86390 1
429358 99429358 1001 86380 86390 1
429363 99429363 1001 86380 86390 1
430538 99430538 1001 86380 86390 1
431651 99431651 1001 86380 86390 1
431664 99431664 1001 86380 86390 1
431325 99431325 1001 86380 86390 1
430850 99430850 1001 86380 86390 1
430881 99430881 1001 86380 86390 1
430906 99430906 1001 86380 86390 1
430837 99430837 1001 86380 86390 1
430841 99430841 1001 86380 86390 1
432087 99432087 1001 86380 86390 1
432295 99432295 1001 86380 86390 1
432359 99432359 1001 86380 86390 1
432081 99432081 1001 86380 86390 1
433489 99433489 1001 86380 86390 1
433640 99433640 1001 86380 86390 1
433670 99433670 1001 86380 86390 1
433686 99433686 1001 86380 86390 1
432985 99432985 1001 86380 86390 1
433269 99433269 1001 86380 86390 1
432980 99432980 1001 86380 86390 1
432684 99432684 1001 86380 86390 1
432575 99432575 1001 86380 86390 1
432873 99432873 1001 86380 86390 1
434069 99434069 1001 86380 86390 1
433770 99433770 1001 86380 86390 1
434132 99434132 1001 86380 86390 1
433826 99433826 1001 86380 86390 1
435053 99435053 1001 86380 86390 1
435281 99435281 1001 86380 86390 1
435082 99435082 1001 86380 86390 1
435158 99435158 1001 86380 86390 1
435323 99435323 1001 86380 86390 1
435391 99435391 1001 86380 86390 1
435238 99435238 1001 86380 86390 1
435148 99435148 1001 86380 86390 1
435360 99435360 1001 86380 86390 1
434274 99434274 1001 86380 86390 1
435860 99435860 1001 86380 86390 1
435626 99435626 1001 86380 86390 1
435538 99435538 1001 86380 86390 1
436782 99436782 1001 86380 86390 1
437004 99437004 1001 86380 86390 1
437081 99437081 1001 86380 86390 1
436993 99436993 1001 86380 86390 1
436720 99436720 1001 86380 86390 1
436649 99436649 1001 86380 86390 1
436140 99436140 1001 86380 86390 1
436141 99436141 1001 86380 86390 1
435962 99435962 1001 86380 86390 1
435966 99435966 1001 86380 86390 1
435947 99435947 1001 86380 86390 1
300068 99300068 1001 86380 86390 1
437321 99437321 1001 86380 86390 1
300078 99300078 1001 86380 86390 1
437289 99437289 1001 86380 86390 1
300549 99300549 1001 86380 86390 1
300605 99300605 1001 86380 86390 1
300715 99300715 1001 86380 86390 1
300573 99300573 1001 86380 86390 1
300329 99300329 1001 86380 86390 1
300498 99300498 1001 86380 86390 1
300448 99300448 1001 86380 86390 1
300366 99300366 1001 86380 86390 1
300174 99300174 1001 86380 86390 1
300294 99300294 1001 86380 86390 1
300912 99300912 1001 86380 86390 1
300918 99300918 1001 86380 86390 1
300854 99300854 1001 86380 86390 1
301440 99301440 1001 86380 86390 1
301445 99301445 1001 86380 86390 1
301513 99301513 1001 86380 86390 1
301548 99301548 1001 86380 86390 1
301287 99301287 1001 86380 86390 1
301185 99301185 1001 86380 86390 1
301253 99301253 1001 86380 86390 1
301176 99301176 1001 86380 86390 1
301192 99301192 1001 86380 86390 1
300966 99300966 1001 86380 86390 1
301044 99301044 1001 86380 86390 1
301109 99301109 1001 86380 86390 1
301630 99301630 1001 86380 86390 1
301592 99301592 1001 86380 86390 1
301714 99301714 1001 86380 86390 1
301590 99301590 1001 86380 86390 1
302266 99302266 1001 86380 86390 1
302242 99302242 1001 86380 86390 1
302326 99302326 1001 86380 86390 1
302224 99302224 1001 86380 86390 1
302066 99302066 1001 86380 86390 1
301903 99301903 1001 86380 86390 1
301933 99301933 1001 86380 86390 1
301863 99301863 1001 86380 86390 1
302446 99302446 1001 86380 86390 1
303157 99303157 1001 86380 86390 1
303041 99303041 1001 86380 86390 1
302808 99302808 1001 86380 86390 1
302875 99302875 1001 86380 86390 1
302981 99302981 1001 86380 86390 1
302594 99302594 1001 86380 86390 1
302737 99302737 1001 86380 86390 1
302790 99302790 1001 86380 86390 1
303221 99303221 1001 86380 86390 1
303333 99303333 1001 86380 86390 1
303884 99303884 1001 86380 86390 1
303939 99303939 1001 86380 86390 1
303994 99303994 1001 86380 86390 1
304029 99304029 1001 86380 86390 1
303625 99303625 1001 86380 86390 1
303665 99303665 1001 86380 86390 1
303658 99303658 1001 86380 86390 1
303503 99303503 1001 86380 86390 1
303455 99303455 1001 86380 86390 1
303495 99303495 1001 86380 86390 1
304065 99304065 1001 86380 86390 1
304825 99304825 1001 86380 86390 1
304747 99304747 1001 86380 86390 1
304789 99304789 1001 86380 86390 1
304576 99304576 1001 86380 86390 1
304643 99304643 1001 86380 86390 1
304480 99304480 1001 86380 86390 1
304493 99304493 1001 86380 86390 1
304446 99304446 1001 86380 86390 1
304319 99304319 1001 86380 86390 1
304375 99304375 1001 86380 86390 1
304988 99304988 1001 86380 86390 1
305483 99305483 1001 86380 86390 1
305644 99305644 1001 86380 86390 1
305376 99305376 1001 86380 86390 1
305455 99305455 1001 86380 86390 1
305274 99305274 1001 86380 86390 1
305451 99305451 1001 86380 86390 1
305387 99305387 1001 86380 86390 1
305388 99305388 1001 86380 86390 1
305168 99305168 1001 86380 86390 1
305143 99305143 1001 86380 86390 1
305134 99305134 1001 86380 86390 1
305122 99305122 1001 86380 86390 1
500089 99500089 1001 86380 86390 1
500013 99500013 1001 86380 86390 1
500120 99500120 1001 86380 86390 1
500097 99500097 1001 86380 86390 1
500138 99500138 1001 86380 86390 1
500790 99500790 1001 86380 86390 1
500803 99500803 1001 86380 86390 1
500618 99500618 1001 86380 86390 1
500467 99500467 1001 86380 86390 1
500459 99500459 1001 86380 86390 1
500540 99500540 1001 86380 86390 1
500567 99500567 1001 86380 86390 1
500335 99500335 1001 86380 86390 1
500245 99500245 1001 86380 86390 1
500240 99500240 1001 86380 86390 1
500253 99500253 1001 86380 86390 1
500932 99500932 1001 86380 86390 1
501617 99501617 1001 86380 86390 1
501412 99501412 1001 86380 86390 1
501401 99501401 1001 86380 86390 1
501432 99501432 1001 86380 86390 1
501178 99501178 1001 86380 86390 1
501037 99501037 1001 86380 86390 1
501169 99501169 1001 86380 86390 1
501678 99501678 1001 86380 86390 1
501797 99501797 1001 86380 86390 1
501673 99501673 1001 86380 86390 1
501751 99501751 1001 86380 86390 1
502300 99502300 1001 86380 86390 1
502288 99502288 1001 86380 86390 1
502407 99502407 1001 86380 86390 1
502210 99502210 1001 86380 86390 1
502134 99502134 1001 86380 86390 1
502097 99502097 1001 86380 86390 1
502124 99502124 1001 86380 86390 1
501935 99501935 1001 86380 86390 1
501853 99501853 1001 86380 86390 1
501869 99501869 1001 86380 86390 1
502038 99502038 1001 86380 86390 1
502529 99502529 1001 86380 86390 1
502569 99502569 1001 86380 86390 1
502473 99502473 1001 86380 86390 1
503151 99503151 1001 86380 86390 1
503217 99503217 1001 86380 86390 1
503180 99503180 1001 86380 86390 1
503193 99503193 1001 86380 86390 1
503287 99503287 1001 86380 86390 1
502892 99502892 1001 86380 86390 1
502925 99502925 1001 86380 86390 1
502878 99502878 1001 86380 86390 1
502684 99502684 1001 86380 86390 1
502833 99502833 1001 86380 86390 1
502719 99502719 1001 86380 86390 1
502761 99502761 1001 86380 86390 1
503444 99503444 1001 86380 86390 1
503408 99503408 1001 86380 86390 1
503423 99503423 1001 86380 86390 1
503335 99503335 1001 86380 86390 1
503310 99503310 1001 86380 86390 1
503339 99503339 1001 86380 86390 1
504041 99504041 1001 86380 86390 1
504032 99504032 1001 86380 86390 1
503746 99503746 1001 86380 86390 1
503709 99503709 1001 86380 86390 1
503865 99503865 1001 86380 86390 1
503769 99503769 1001 86380 86390 1
503673 99503673 1001 86380 86390 1
503914 99503914 1001 86380 86390 1
504120 99504120 1001 86380 86390 1
504123 99504123 1001 86380 86390 1
504178 99504178 1001 86380 86390 1
504321 99504321 1001 86380 86390 1
504933 99504933 1001 86380 86390 1
504664 99504664 1001 86380 86390 1
504716 99504716 1001 86380 86390 1
504561 99504561 1001 86380 86390 1
504605 99504605 1001 86380 86390 1
504699 99504699 1001 86380 86390 1
504531 99504531 1001 86380 86390 1
504330 99504330 1001 86380 86390 1
505695 99505695 1001 86380 86390 1
505665 99505665 1001 86380 86390 1
505526 99505526 1001 86380 86390 1
505385 99505385 1001 86380 86390 1
505452 99505452 1001 86380 86390 1
505470 99505470 1001 86380 86390 1
505496 99505496 1001 86380 86390 1
505406 99505406 1001 86380 86390 1
505267 99505267 1001 86380 86390 1
505293 99505293 1001 86380 86390 1
505282 99505282 1001 86380 86390 1
505260 99505260 1001 86380 86390 1
505340 99505340 1001 86380 86390 1
505777 99505777 1001 86380 86390 1
506483 99506483 1001 86380 86390 1
506398 99506398 1001 86380 86390 1
506501 99506501 1001 86380 86390 1
506584 99506584 1001 86380 86390 1
506426 99506426 1001 86380 86390 1
506250 99506250 1001 86380 86390 1
506200 99506200 1001 86380 86390 1
506258 99506258 1001 86380 86390 1
506041 99506041 1001 86380 86390 1
506110 99506110 1001 86380 86390 1
506117 99506117 1001 86380 86390 1
506717 99506717 1001 86380 86390 1
506705 99506705 1001 86380 86390 1
506734 99506734 1001 86380 86390 1
507243 99507243 1001 86380 86390 1
507385 99507385 1001 86380 86390 1
507352 99507352 1001 86380 86390 1
507236 99507236 1001 86380 86390 1
507217 99507217 1001 86380 86390 1
507088 99507088 1001 86380 86390 1
507128 99507128 1001 86380 86390 1
507041 99507041 1001 86380 86390 1
507171 99507171 1001 86380 86390 1
507055 99507055 1001 86380 86390 1
506880 99506880 1001 86380 86390 1
506936 99506936 1001 86380 86390 1
506838 99506838 1001 86380 86390 1
507483 99507483 1001 86380 86390 1
507509 99507509 1001 86380 86390 1
508245 99508245 1001 86380 86390 1
508051 99508051 1001 86380 86390 1
508207 99508207 1001 86380 86390 1
507879 99507879 1001 86380 86390 1
508024 99508024 1001 86380 86390 1
507897 99507897 1001 86380 86390 1
507784 99507784 1001 86380 86390 1
507749 99507749 1001 86380 86390 1
507834 99507834 1001 86380 86390 1
508311 99508311 1001 86380 86390 1
508299 99508299 1001 86380 86390 1
508405 99508405 1001 86380 86390 1
508420 99508420 1001 86380 86390 1
508265 99508265 1001 86380 86390 1
508334 99508334 1001 86380 86390 1
508885 99508885 1001 86380 86390 1
508912 99508912 1001 86380 86390 1
509030 99509030 1001 86380 86390 1
508846 99508846 1001 86380 86390 1
508798 99508798 1001 86380 86390 1
508708 99508708 1001 86380 86390 1
508700 99508700 1001 86380 86390 1
508456 99508456 1001 86380 86390 1
508454 99508454 1001 86380 86390 1
509155 99509155 1001 86380 86390 1
509082 99509082 1001 86380 86390 1
509708 99509708 1001 86380 86390 1
509826 99509826 1001 86380 86390 1
509886 99509886 1001 86380 86390 1
509671 99509671 1001 86380 86390 1
509615 99509615 1001 86380 86390 1
509423 99509423 1001 86380 86390 1
509455 99509455 1001 86380 86390 1
509953 99509953 1001 86380 86390 1
509944 99509944 1001 86380 86390 1
510663 99510663 1001 86380 86390 1
510586 99510586 1001 86380 86390 1
510693 99510693 1001 86380 86390 1
510645 99510645 1001 86380 86390 1
510558 99510558 1001 86380 86390 1
510486 99510486 1001 86380 86390 1
510451 99510451 1001 86380 86390 1
510287 99510287 1001 86380 86390 1
510172 99510172 1001 86380 86390 1
510254 99510254 1001 86380 86390 1
510311 99510311 1001 86380 86390 1
510183 99510183 1001 86380 86390 1
510857 99510857 1001 86380 86390 1
510824 99510824 1001 86380 86390 1
510801 99510801 1001 86380 86390 1
511494 99511494 1001 86380 86390 1
511224 99511224 1001 86380 86390 1
511316 99511316 1001 86380 86390 1
511280 99511280 1001 86380 86390 1
511191 99511191 1001 86380 86390 1
511308 99511308 1001 86380 86390 1
511104 99511104 1001 86380 86390 1
511132 99511132 1001 86380 86390 1
511056 99511056 1001 86380 86390 1
511593 99511593 1001 86380 86390 1
511646 99511646 1001 86380 86390 1
511623 99511623 1001 86380 86390 1
511662 99511662 1001 86380 86390 1
512304 99512304 1001 86380 86390 1
512352 99512352 1001 86380 86390 1
512190 99512190 1001 86380 86390 1
512307 99512307 1001 86380 86390 1
512256 99512256 1001 86380 86390 1
512311 99512311 1001 86380 86390 1
512377 99512377 1001 86380 86390 1
512006 99512006 1001 86380 86390 1
512104 99512104 1001 86380 86390 1
511974 99511974 1001 86380 86390 1
512067 99512067 1001 86380 86390 1
511945 99511945 1001 86380 86390 1
512567 99512567 1001 86380 86390 1
513128 99513128 1001 86380 86390 1
513168 99513168 1001 86380 86390 1
513053 99513053 1001 86380 86390 1
513164 99513164 1001 86380 86390 1
512988 99512988 1001 86380 86390 1
512862 99512862 1001 86380 86390 1
512864 99512864 1001 86380 86390 1
512907 99512907 1001 86380 86390 1
512649 99512649 1001 86380 86390 1
512742 99512742 1001 86380 86390 1
513284 99513284 1001 86380 86390 1
513404 99513404 1001 86380 86390 1
514007 99514007 1001 86380 86390 1
514010 99514010 1001 86380 86390 1
513792 99513792 1001 86380 86390 1
513742 99513742 1001 86380 86390 1
513652 99513652 1001 86380 86390 1
513691 99513691 1001 86380 86390 1
513630 99513630 1001 86380 86390 1
513540 99513540 1001 86380 86390 1
513437 99513437 1001 86380 86390 1
513450 99513450 1001 86380 86390 1
513584 99513584 1001 86380 86390 1
514110 99514110 1001 86380 86390 1
514140 99514140 1001 86380 86390 1
514771 99514771 1001 86380 86390 1
514652 99514652 1001 86380 86390 1
514523 99514523 1001 86380 86390 1
514447 99514447 1001 86380 86390 1
514531 99514531 1001 86380 86390 1
514596 99514596 1001 86380 86390 1
514456 99514456 1001 86380 86390 1
514560 99514560 1001 86380 86390 1
514344 99514344 1001 86380 86390 1
514294 99514294 1001 86380 86390 1
514257 99514257 1001 86380 86390 1
514959 99514959 1001 86380 86390 1
514998 99514998 1001 86380 86390 1
514916 99514916 1001 86380 86390 1
515531 99515531 1001 86380 86390 1
515610 99515610 1001 86380 86390 1
515431 99515431 1001 86380 86390 1
515367 99515367 1001 86380 86390 1
515303 99515303 1001 86380 86390 1
515344 99515344 1001 86380 86390 1
515146 99515146 1001 86380 86390 1
515264 99515264 1001 86380 86390 1
515164 99515164 1001 86380 86390 1
515758 99515758 1001 86380 86390 1
515762 99515762 1001 86380 86390 1
515716 99515716 1001 86380 86390 1
515822 99515822 1001 86380 86390 1
516446 99516446 1001 86380 86390 1
516309 99516309 1001 86380 86390 1
516321 99516321 1001 86380 86390 1
516489 99516489 1001 86380 86390 1
516230 99516230 1001 86380 86390 1
516168 99516168 1001 86380 86390 1
516196 99516196 1001 86380 86390 1
515918 99515918 1001 86380 86390 1
516073 99516073 1001 86380 86390 1
515999 99515999 1001 86380 86390 1
516077 99516077 1001 86380 86390 1
515976 99515976 1001 86380 86390 1
516539 99516539 1001 86380 86390 1
516609 99516609 1001 86380 86390 1
517146 99517146 1001 86380 86390 1
517213 99517213 1001 86380 86390 1
517108 99517108 1001 86380 86390 1
517035 99517035 1001 86380 86390 1
517116 99517116 1001 86380 86390 1
516728 99516728 1001 86380 86390 1
516912 99516912 1001 86380 86390 1
516878 99516878 1001 86380 86390 1
516879 99516879 1001 86380 86390 1
516828 99516828 1001 86380 86390 1
517533 99517533 1001 86380 86390 1
517513 99517513 1001 86380 86390 1
518002 99518002 1001 86380 86390 1
517788 99517788 1001 86380 86390 1
517838 99517838 1001 86380 86390 1
517634 99517634 1001 86380 86390 1
517556 99517556 1001 86380 86390 1
517650 99517650 1001 86380 86390 1
517653 99517653 1001 86380 86390 1
518341 99518341 1001 86380 86390 1
518985 99518985 1001 86380 86390 1
518843 99518843 1001 86380 86390 1
518727 99518727 1001 86380 86390 1
518574 99518574 1001 86380 86390 1
518510 99518510 1001 86380 86390 1
518433 99518433 1001 86380 86390 1
518555 99518555 1001 86380 86390 1
518439 99518439 1001 86380 86390 1
518519 99518519 1001 86380 86390 1
518404 99518404 1001 86380 86390 1
518508 99518508 1001 86380 86390 1
518560 99518560 1001 86380 86390 1
519029 99519029 1001 86380 86390 1
519613 99519613 1001 86380 86390 1
519617 99519617 1001 86380 86390 1
519481 99519481 1001 86380 86390 1
519439 99519439 1001 86380 86390 1
519377 99519377 1001 86380 86390 1
519274 99519274 1001 86380 86390 1
519340 99519340 1001 86380 86390 1
519395 99519395 1001 86380 86390 1
519321 99519321 1001 86380 86390 1
519825 99519825 1001 86380 86390 1
519894 99519894 1001 86380 86390 1
519896 99519896 1001 86380 86390 1
520000 99520000 1001 86380 86390 1
520366 99520366 1001 86380 86390 1
520237 99520237 1001 86380 86390 1
520188 99520188 1001 86380 86390 1
520023 99520023 1001 86380 86390 1
520148 99520148 1001 86380 86390 1
520226 99520226 1001 86380 86390 1
520695 99520695 1001 86380 86390 1
520723 99520723 1001 86380 86390 1
520775 99520775 1001 86380 86390 1
520827 99520827 1001 86380 86390 1
521396 99521396 1001 86380 86390 1
521210 99521210 1001 86380 86390 1
521237 99521237 1001 86380 86390 1
521009 99521009 1001 86380 86390 1
520867 99520867 1001 86380 86390 1
521024 99521024 1001 86380 86390 1
521537 99521537 1001 86380 86390 1
522291 99522291 1001 86380 86390 1
522100 99522100 1001 86380 86390 1
522094 99522094 1001 86380 86390 1
522147 99522147 1001 86380 86390 1
521959 99521959 1001 86380 86390 1
522076 99522076 1001 86380 86390 1
521978 99521978 1001 86380 86390 1
521857 99521857 1001 86380 86390 1
521794 99521794 1001 86380 86390 1
522335 99522335 1001 86380 86390 1
522426 99522426 1001 86380 86390 1
522951 99522951 1001 86380 86390 1
523016 99523016 1001 86380 86390 1
523074 99523074 1001 86380 86390 1
522852 99522852 1001 86380 86390 1
522778 99522778 1001 86380 86390 1
522770 99522770 1001 86380 86390 1
522674 99522674 1001 86380 86390 1
522587 99522587 1001 86380 86390 1
523121 99523121 1001 86380 86390 1
523267 99523267 1001 86380 86390 1
523256 99523256 1001 86380 86390 1
523127 99523127 1001 86380 86390 1
523818 99523818 1001 86380 86390 1
523915 99523915 1001 86380 86390 1
523872 99523872 1001 86380 86390 1
523926 99523926 1001 86380 86390 1
523906 99523906 1001 86380 86390 1
523636 99523636 1001 86380 86390 1
523715 99523715 1001 86380 86390 1
523655 99523655 1001 86380 86390 1
523539 99523539 1001 86380 86390 1
523722 99523722 1001 86380 86390 1
523711 99523711 1001 86380 86390 1
523441 99523441 1001 86380 86390 1
523459 99523459 1001 86380 86390 1
523423 99523423 1001 86380 86390 1
523373 99523373 1001 86380 86390 1
524015 99524015 1001 86380 86390 1
524042 99524042 1001 86380 86390 1
524591 99524591 1001 86380 86390 1
524609 99524609 1001 86380 86390 1
524688 99524688 1001 86380 86390 1
524715 99524715 1001 86380 86390 1
524435 99524435 1001 86380 86390 1
524410 99524410 1001 86380 86390 1
524552 99524552 1001 86380 86390 1
524506 99524506 1001 86380 86390 1
524498 99524498 1001 86380 86390 1
524241 99524241 1001 86380 86390 1
524177 99524177 1001 86380 86390 1
524197 99524197 1001 86380 86390 1
524834 99524834 1001 86380 86390 1
524782 99524782 1001 86380 86390 1
524892 99524892 1001 86380 86390 1
524946 99524946 1001 86380 86390 1
525406 99525406 1001 86380 86390 1
525436 99525436 1001 86380 86390 1
525590 99525590 1001 86380 86390 1
525403 99525403 1001 86380 86390 1
525303 99525303 1001 86380 86390 1
525134 99525134 1001 86380 86390 1
525136 99525136 1001 86380 86390 1
525164 99525164 1001 86380 86390 1
525074 99525074 1001 86380 86390 1
525100 99525100 1001 86380 86390 1
525685 99525685 1001 86380 86390 1
525634 99525634 1001 86380 86390 1
526294 99526294 1001 86380 86390 1
526234 99526234 1001 86380 86390 1
526399 99526399 1001 86380 86390 1
526275 99526275 1001 86380 86390 1
526131 99526131 1001 86380 86390 1
526093 99526093 1001 86380 86390 1
526095 99526095 1001 86380 86390 1
526201 99526201 1001 86380 86390 1
526202 99526202 1001 86380 86390 1
526204 99526204 1001 86380 86390 1
525804 99525804 1001 86380 86390 1
525909 99525909 1001 86380 86390 1
525914 99525914 1001 86380 86390 1
525995 99525995 1001 86380 86390 1
525840 99525840 1001 86380 86390 1
526615 99526615 1001 86380 86390 1
526541 99526541 1001 86380 86390 1
526581 99526581 1001 86380 86390 1
526574 99526574 1001 86380 86390 1
527069 99527069 1001 86380 86390 1
527127 99527127 1001 86380 86390 1
527207 99527207 1001 86380 86390 1
526888 99526888 1001 86380 86390 1
527006 99527006 1001 86380 86390 1
527035 99527035 1001 86380 86390 1
526934 99526934 1001 86380 86390 1
526963 99526963 1001 86380 86390 1
526706 99526706 1001 86380 86390 1
526669 99526669 1001 86380 86390 1
526779 99526779 1001 86380 86390 1
527416 99527416 1001 86380 86390 1
527341 99527341 1001 86380 86390 1
527406 99527406 1001 86380 86390 1
527422 99527422 1001 86380 86390 1
527371 99527371 1001 86380 86390 1
527414 99527414 1001 86380 86390 1
528019 99528019 1001 86380 86390 1
527706 99527706 1001 86380 86390 1
527773 99527773 1001 86380 86390 1
527709 99527709 1001 86380 86390 1
527816 99527816 1001 86380 86390 1
527868 99527868 1001 86380 86390 1
527610 99527610 1001 86380 86390 1
527521 99527521 1001 86380 86390 1
527574 99527574 1001 86380 86390 1
527487 99527487 1001 86380 86390 1
528228 99528228 1001 86380 86390 1
528230 99528230 1001 86380 86390 1
528274 99528274 1001 86380 86390 1
528251 99528251 1001 86380 86390 1
528097 99528097 1001 86380 86390 1
528775 99528775 1001 86380 86390 1
528798 99528798 1001 86380 86390 1
528670 99528670 1001 86380 86390 1
528685 99528685 1001 86380 86390 1
528622 99528622 1001 86380 86390 1
528548 99528548 1001 86380 86390 1
528498 99528498 1001 86380 86390 1
528643 99528643 1001 86380 86390 1
528353 99528353 1001 86380 86390 1
528379 99528379 1001 86380 86390 1
528431 99528431 1001 86380 86390 1
528318 99528318 1001 86380 86390 1
528331 99528331 1001 86380 86390 1
529058 99529058 1001 86380 86390 1
529008 99529008 1001 86380 86390 1
529011 99529011 1001 86380 86390 1
529066 99529066 1001 86380 86390 1
529692 99529692 1001 86380 86390 1
529682 99529682 1001 86380 86390 1
529635 99529635 1001 86380 86390 1
529610 99529610 1001 86380 86390 1
529465 99529465 1001 86380 86390 1
529427 99529427 1001 86380 86390 1
529325 99529325 1001 86380 86390 1
529303 99529303 1001 86380 86390 1
529149 99529149 1001 86380 86390 1
529244 99529244 1001 86380 86390 1
529154 99529154 1001 86380 86390 1
529169 99529169 1001 86380 86390 1
529870 99529870 1001 86380 86390 1
529845 99529845 1001 86380 86390 1
529864 99529864 1001 86380 86390 1
529774 99529774 1001 86380 86390 1
530477 99530477 1001 86380 86390 1
530532 99530532 1001 86380 86390 1
530533 99530533 1001 86380 86390 1
530246 99530246 1001 86380 86390 1
530262 99530262 1001 86380 86390 1
530185 99530185 1001 86380 86390 1
530199 99530199 1001 86380 86390 1
530203 99530203 1001 86380 86390 1
530346 99530346 1001 86380 86390 1
530132 99530132 1001 86380 86390 1
529950 99529950 1001 86380 86390 1
530031 99530031 1001 86380 86390 1
530032 99530032 1001 86380 86390 1
530707 99530707 1001 86380 86390 1
530617 99530617 1001 86380 86390 1
530708 99530708 1001 86380 86390 1
530658 99530658 1001 86380 86390 1
530557 99530557 1001 86380 86390 1
530702 99530702 1001 86380 86390 1
530664 99530664 1001 86380 86390 1
531328 99531328 1001 86380 86390 1
531034 99531034 1001 86380 86390 1
531047 99531047 1001 86380 86390 1
531102 99531102 1001 86380 86390 1
531039 99531039 1001 86380 86390 1
530979 99530979 1001 86380 86390 1
530896 99530896 1001 86380 86390 1
531571 99531571 1001 86380 86390 1
532014 99532014 1001 86380 86390 1
532043 99532043 1001 86380 86390 1
532162 99532162 1001 86380 86390 1
532139 99532139 1001 86380 86390 1
531874 99531874 1001 86380 86390 1
531796 99531796 1001 86380 86390 1
531839 99531839 1001 86380 86390 1
531767 99531767 1001 86380 86390 1
531742 99531742 1001 86380 86390 1
531773 99531773 1001 86380 86390 1
531749 99531749 1001 86380 86390 1
532347 99532347 1001 86380 86390 1
532323 99532323 1001 86380 86390 1
532250 99532250 1001 86380 86390 1
532238 99532238 1001 86380 86390 1
532265 99532265 1001 86380 86390 1
533002 99533002 1001 86380 86390 1
532736 99532736 1001 86380 86390 1
532686 99532686 1001 86380 86390 1
532661 99532661 1001 86380 86390 1
532622 99532622 1001 86380 86390 1
532718 99532718 1001 86380 86390 1
532783 99532783 1001 86380 86390 1
532693 99532693 1001 86380 86390 1
532569 99532569 1001 86380 86390 1
532480 99532480 1001 86380 86390 1
532458 99532458 1001 86380 86390 1
532497 99532497 1001 86380 86390 1
533059 99533059 1001 86380 86390 1
533176 99533176 1001 86380 86390 1
533063 99533063 1001 86380 86390 1
533822 99533822 1001 86380 86390 1
533671 99533671 1001 86380 86390 1
533727 99533727 1001 86380 86390 1
533854 99533854 1001 86380 86390 1
533592 99533592 1001 86380 86390 1
533613 99533613 1001 86380 86390 1
533303 99533303 1001 86380 86390 1
534027 99534027 1001 86380 86390 1
533871 99533871 1001 86380 86390 1
533900 99533900 1001 86380 86390 1
533905 99533905 1001 86380 86390 1
534639 99534639 1001 86380 86390 1
534442 99534442 1001 86380 86390 1
534356 99534356 1001 86380 86390 1
534747 99534747 1001 86380 86390 1
534750 99534750 1001 86380 86390 1
534730 99534730 1001 86380 86390 1
535382 99535382 1001 86380 86390 1
535383 99535383 1001 86380 86390 1
535466 99535466 1001 86380 86390 1
535497 99535497 1001 86380 86390 1
535151 99535151 1001 86380 86390 1
535182 99535182 1001 86380 86390 1
535208 99535208 1001 86380 86390 1
534973 99534973 1001 86380 86390 1
535639 99535639 1001 86380 86390 1
535543 99535543 1001 86380 86390 1
535608 99535608 1001 86380 86390 1
535531 99535531 1001 86380 86390 1
536260 99536260 1001 86380 86390 1
536209 99536209 1001 86380 86390 1
536304 99536304 1001 86380 86390 1
536311 99536311 1001 86380 86390 1
536153 99536153 1001 86380 86390 1
536231 99536231 1001 86380 86390 1
535981 99535981 1001 86380 86390 1
536007 99536007 1001 86380 86390 1
535930 99535930 1001 86380 86390 1
535970 99535970 1001 86380 86390 1
535793 99535793 1001 86380 86390 1
535846 99535846 1001 86380 86390 1
535769 99535769 1001 86380 86390 1
535808 99535808 1001 86380 86390 1
535918 99535918 1001 86380 86390 1
535739 99535739 1001 86380 86390 1
535792 99535792 1001 86380 86390 1
536531 99536531 1001 86380 86390 1
536472 99536472 1001 86380 86390 1
536486 99536486 1001 86380 86390 1
536435 99536435 1001 86380 86390 1
536971 99536971 1001 86380 86390 1
536988 99536988 1001 86380 86390 1
536964 99536964 1001 86380 86390 1
537148 99537148 1001 86380 86390 1
537069 99537069 1001 86380 86390 1
536896 99536896 1001 86380 86390 1
536953 99536953 1001 86380 86390 1
536942 99536942 1001 86380 86390 1
536576 99536576 1001 86380 86390 1
536707 99536707 1001 86380 86390 1
537191 99537191 1001 86380 86390 1
537284 99537284 1001 86380 86390 1
537932 99537932 1001 86380 86390 1
537658 99537658 1001 86380 86390 1
537738 99537738 1001 86380 86390 1
537623 99537623 1001 86380 86390 1
537614 99537614 1001 86380 86390 1
537539 99537539 1001 86380 86390 1
538081 99538081 1001 86380 86390 1
538033 99538033 1001 86380 86390 1
538021 99538021 1001 86380 86390 1
538141 99538141 1001 86380 86390 1
538146 99538146 1001 86380 86390 1
538164 99538164 1001 86380 86390 1
538738 99538738 1001 86380 86390 1
538753 99538753 1001 86380 86390 1
538666 99538666 1001 86380 86390 1
538672 99538672 1001 86380 86390 1
538559 99538559 1001 86380 86390 1
538535 99538535 1001 86380 86390 1
538587 99538587 1001 86380 86390 1
538459 99538459 1001 86380 86390 1
538605 99538605 1001 86380 86390 1
538593 99538593 1001 86380 86390 1
538503 99538503 1001 86380 86390 1
538556 99538556 1001 86380 86390 1
538286 99538286 1001 86380 86390 1
538235 99538235 1001 86380 86390 1
538261 99538261 1001 86380 86390 1
538889 99538889 1001 86380 86390 1
538993 99538993 1001 86380 86390 1
538920 99538920 1001 86380 86390 1
538962 99538962 1001 86380 86390 1
538847 99538847 1001 86380 86390 1
538861 99538861 1001 86380 86390 1
539630 99539630 1001 86380 86390 1
539633 99539633 1001 86380 86390 1
539426 99539426 1001 86380 86390 1
539376 99539376 1001 86380 86390 1
539377 99539377 1001 86380 86390 1
539418 99539418 1001 86380 86390 1
539381 99539381 1001 86380 86390 1
539046 99539046 1001 86380 86390 1
539075 99539075 1001 86380 86390 1
539063 99539063 1001 86380 86390 1
539169 99539169 1001 86380 86390 1
539171 99539171 1001 86380 86390 1
539665 99539665 1001 86380 86390 1
539711 99539711 1001 86380 86390 1
539815 99539815 1001 86380 86390 1
539803 99539803 1001 86380 86390 1
539689 99539689 1001 86380 86390 1
540300 99540300 1001 86380 86390 1
540316 99540316 1001 86380 86390 1
540382 99540382 1001 86380 86390 1
540457 99540457 1001 86380 86390 1
540109 99540109 1001 86380 86390 1
540245 99540245 1001 86380 86390 1
540118 99540118 1001 86380 86390 1
539914 99539914 1001 86380 86390 1
540530 99540530 1001 86380 86390 1
540573 99540573 1001 86380 86390 1
540638 99540638 1001 86380 86390 1
541138 99541138 1001 86380 86390 1
541066 99541066 1001 86380 86390 1
540863 99540863 1001 86380 86390 1
541355 99541355 1001 86380 86390 1
541368 99541368 1001 86380 86390 1
541486 99541486 1001 86380 86390 1
541490 99541490 1001 86380 86390 1
541351 99541351 1001 86380 86390 1
541494 99541494 1001 86380 86390 1
542046 99542046 1001 86380 86390 1
541956 99541956 1001 86380 86390 1
542095 99542095 1001 86380 86390 1
542061 99542061 1001 86380 86390 1
541908 99541908 1001 86380 86390 1
541753 99541753 1001 86380 86390 1
541618 99541618 1001 86380 86390 1
542295 99542295 1001 86380 86390 1
542938 99542938 1001 86380 86390 1
542572 99542572 1001 86380 86390 1
542546 99542546 1001 86380 86390 1
542560 99542560 1001 86380 86390 1
542651 99542651 1001 86380 86390 1
542656 99542656 1001 86380 86390 1
542448 99542448 1001 86380 86390 1
542374 99542374 1001 86380 86390 1
543125 99543125 1001 86380 86390 1
543076 99543076 1001 86380 86390 1
542950 99542950 1001 86380 86390 1
542964 99542964 1001 86380 86390 1
542966 99542966 1001 86380 86390 1
543122 99543122 1001 86380 86390 1
543466 99543466 1001 86380 86390 1
543481 99543481 1001 86380 86390 1
543430 99543430 1001 86380 86390 1
543163 99543163 1001 86380 86390 1
543190 99543190 1001 86380 86390 1
543208 99543208 1001 86380 86390 1
543286 99543286 1001 86380 86390 1
543352 99543352 1001 86380 86390 1
543867 99543867 1001 86380 86390 1
543919 99543919 1001 86380 86390 1
543790 99543790 1001 86380 86390 1
544522 99544522 1001 86380 86390 1
544563 99544563 1001 86380 86390 1
544399 99544399 1001 86380 86390 1
544450 99544450 1001 86380 86390 1
544583 99544583 1001 86380 86390 1
544428 99544428 1001 86380 86390 1
544533 99544533 1001 86380 86390 1
544371 99544371 1001 86380 86390 1
544194 99544194 1001 86380 86390 1
544002 99544002 1001 86380 86390 1
544174 99544174 1001 86380 86390 1
544162 99544162 1001 86380 86390 1
544141 99544141 1001 86380 86390 1
544740 99544740 1001 86380 86390 1
544742 99544742 1001 86380 86390 1
544731 99544731 1001 86380 86390 1
514897 761 1002 60964 66460 1
514913 968 1002 29196 31497 1
400039 99400039 1001 86380 86390 1
400154 99400154 1001 86380 86390 1
400180 99400180 1001 86380 86390 1
400267 99400267 1001 86380 86390 1
400358 99400358 1001 86380 86390 1
400367 99400367 1001 86380 86390 1
400533 99400533 1001 86380 86390 1
400727 99400727 1001 86380 86390 1
400745 99400745 1001 86380 86390 1
400722 99400722 1001 86380 86390 1
401119 99401119 1001 86380 86390 1
401072 99401072 1001 86380 86390 1
401106 99401106 1001 86380 86390 1
401230 99401230 1001 86380 86390 1
401246 99401246 1001 86380 86390 1
401221 99401221 1001 86380 86390 1
401189 99401189 1001 86380 86390 1
401328 99401328 1001 86380 86390 1
401286 99401286 1001 86380 86390 1
401527 99401527 1001 86380 86390 1
401498 99401498 1001 86380 86390 1
401783 99401783 1001 86380 86390 1
401798 99401798 1001 86380 86390 1
401929 99401929 1001 86380 86390 1
402030 99402030 1001 86380 86390 1
402190 99402190 1001 86380 86390 1
402181 99402181 1001 86380 86390 1
402364 99402364 1001 86380 86390 1
402476 99402476 1001 86380 86390 1
402733 99402733 1001 86380 86390 1
402905 99402905 1001 86380 86390 1
402917 99402917 1001 86380 86390 1
403839 99403839 1001 86380 86390 1
404135 99404135 1001 86380 86390 1
404115 99404115 1001 86380 86390 1
404192 99404192 1001 86380 86390 1
404357 99404357 1001 86380 86390 1
404495 99404495 1001 86380 86390 1
404537 99404537 1001 86380 86390 1
404767 99404767 1001 86380 86390 1
404878 99404878 1001 86380 86390 1
405361 99405361 1001 86380 86390 1
405625 99405625 1001 86380 86390 1
405654 99405654 1001 86380 86390 1
405739 99405739 1001 86380 86390 1
405821 99405821 1001 86380 86390 1
405913 99405913 1001 86380 86390 1
405895 99405895 1001 86380 86390 1
406140 99406140 1001 86380 86390 1
406192 99406192 1001 86380 86390 1
406380 99406380 1001 86380 86390 1
406543 99406543 1001 86380 86390 1
406681 99406681 1001 86380 86390 1
407041 99407041 1001 86380 86390 1
407107 99407107 1001 86380 86390 1
407384 99407384 1001 86380 86390 1
407443 99407443 1001 86380 86390 1
407506 99407506 1001 86380 86390 1
407615 99407615 1001 86380 86390 1
407753 99407753 1001 86380 86390 1
407905 99407905 1001 86380 86390 1
407968 99407968 1001 86380 86390 1
408140 99408140 1001 86380 86390 1
408183 99408183 1001 86380 86390 1
408446 99408446 1001 86380 86390 1
408703 99408703 1001 86380 86390 1
408842 99408842 1001 86380 86390 1
408896 99408896 1001 86380 86390 1
408925 99408925 1001 86380 86390 1
408950 99408950 1001 86380 86390 1
409069 99409069 1001 86380 86390 1
409397 99409397 1001 86380 86390 1
409662 99409662 1001 86380 86390 1
410069 99410069 1001 86380 86390 1
409992 99409992 1001 86380 86390 1
410156 99410156 1001 86380 86390 1
410359 99410359 1001 86380 86390 1
410525 99410525 1001 86380 86390 1
410811 99410811 1001 86380 86390 1
410858 99410858 1001 86380 86390 1
410937 99410937 1001 86380 86390 1
411255 99411255 1001 86380 86390 1
411232 99411232 1001 86380 86390 1
411234 99411234 1001 86380 86390 1
411375 99411375 1001 86380 86390 1
411484 99411484 1001 86380 86390 1
411619 99411619 1001 86380 86390 1
411840 99411840 1001 86380 86390 1
411979 99411979 1001 86380 86390 1
412070 99412070 1001 86380 86390 1
412165 99412165 1001 86380 86390 1
412230 99412230 1001 86380 86390 1
412301 99412301 1001 86380 86390 1
413505 99413505 1001 86380 86390 1
413466 99413466 1001 86380 86390 1
413490 99413490 1001 86380 86390 1
413239 99413239 1001 86380 86390 1
413071 99413071 1001 86380 86390 1
412943 99412943 1001 86380 86390 1
414066 99414066 1001 86380 86390 1
415172 99415172 1001 86380 86390 1
415263 99415263 1001 86380 86390 1
414932 99414932 1001 86380 86390 1
414637 99414637 1001 86380 86390 1
414710 99414710 1001 86380 86390 1
414572 99414572 1001 86380 86390 1
414624 99414624 1001 86380 86390 1
414410 99414410 1001 86380 86390 1
414271 99414271 1001 86380 86390 1
415656 99415656 1001 86380 86390 1
415630 99415630 1001 86380 86390 1
415689 99415689 1001 86380 86390 1
415643 99415643 1001 86380 86390 1
416784 99416784 1001 86380 86390 1
416943 99416943 1001 86380 86390 1
416817 99416817 1001 86380 86390 1
416779 99416779 1001 86380 86390 1
416580 99416580 1001 86380 86390 1
416361 99416361 1001 86380 86390 1
416230 99416230 1001 86380 86390 1
416514 99416514 1001 86380 86390 1
416114 99416114 1001 86380 86390 1
415997 99415997 1001 86380 86390 1
415742 99415742 1001 86380 86390 1
417046 99417046 1001 86380 86390 1
417075 99417075 1001 86380 86390 1
417154 99417154 1001 86380 86390 1
417228 99417228 1001 86380 86390 1
417349 99417349 1001 86380 86390 1
417090 99417090 1001 86380 86390 1
418554 99418554 1001 86380 86390 1
418513 99418513 1001 86380 86390 1
418593 99418593 1001 86380 86390 1
418159 99418159 1001 86380 86390 1
418196 99418196 1001 86380 86390 1
418398 99418398 1001 86380 86390 1
418147 99418147 1001 86380 86390 1
418265 99418265 1001 86380 86390 1
417819 99417819 1001 86380 86390 1
417870 99417870 1001 86380 86390 1
417683 99417683 1001 86380 86390 1
417667 99417667 1001 86380 86390 1
419207 99419207 1001 86380 86390 1
418832 99418832 1001 86380 86390 1
419203 99419203 1001 86380 86390 1
420187 99420187 1001 86380 86390 1
419991 99419991 1001 86380 86390 1
419963 99419963 1001 86380 86390 1
419964 99419964 1001 86380 86390 1
419231 99419231 1001 86380 86390 1
419456 99419456 1001 86380 86390 1
420560 99420560 1001 86380 86390 1
420603 99420603 1001 86380 86390 1
420506 99420506 1001 86380 86390 1
420784 99420784 1001 86380 86390 1
421742 99421742 1001 86380 86390 1
421828 99421828 1001 86380 86390 1
422025 99422025 1001 86380 86390 1
421328 99421328 1001 86380 86390 1
421360 99421360 1001 86380 86390 1
421611 99421611 1001 86380 86390 1
420867 99420867 1001 86380 86390 1
421113 99421113 1001 86380 86390 1
421227 99421227 1001 86380 86390 1
422436 99422436 1001 86380 86390 1
422408 99422408 1001 86380 86390 1
422369 99422369 1001 86380 86390 1
422226 99422226 1001 86380 86390 1
422265 99422265 1001 86380 86390 1
422452 99422452 1001 86380 86390 1
423403 99423403 1001 86380 86390 1
423492 99423492 1001 86380 86390 1
423557 99423557 1001 86380 86390 1
423614 99423614 1001 86380 86390 1
423191 99423191 1001 86380 86390 1
422945 99422945 1001 86380 86390 1
423134 99423134 1001 86380 86390 1
422969 99422969 1001 86380 86390 1
422954 99422954 1001 86380 86390 1
422955 99422955 1001 86380 86390 1
422679 99422679 1001 86380 86390 1
422729 99422729 1001 86380 86390 1
422898 99422898 1001 86380 86390 1
423798 99423798 1001 86380 86390 1
424028 99424028 1001 86380 86390 1
423981 99423981 1001 86380 86390 1
423817 99423817 1001 86380 86390 1
425080 99425080 1001 86380 86390 1
425149 99425149 1001 86380 86390 1
424821 99424821 1001 86380 86390 1
424761 99424761 1001 86380 86390 1
424645 99424645 1001 86380 86390 1
424680 99424680 1001 86380 86390 1
424690 99424690 1001 86380 86390 1
424750 99424750 1001 86380 86390 1
424529 99424529 1001 86380 86390 1
424166 99424166 1001 86380 86390 1
424206 99424206 1001 86380 86390 1
425657 99425657 1001 86380 86390 1
425697 99425697 1001 86380 86390 1
425573 99425573 1001 86380 86390 1
425677 99425677 1001 86380 86390 1
425578 99425578 1001 86380 86390 1
426842 99426842 1001 86380 86390 1
427039 99427039 1001 86380 86390 1
426847 99426847 1001 86380 86390 1
427087 99427087 1001 86380 86390 1
426445 99426445 1001 86380 86390 1
426566 99426566 1001 86380 86390 1
425834 99425834 1001 86380 86390 1
426025 99426025 1001 86380 86390 1
426210 99426210 1001 86380 86390 1
425906 99425906 1001 86380 86390 1
427196 99427196 1001 86380 86390 1
428510 99428510 1001 86380 86390 1
428717 99428717 1001 86380 86390 1
428005 99428005 1001 86380 86390 1
428235 99428235 1001 86380 86390 1
428289 99428289 1001 86380 86390 1
427535 99427535 1001 86380 86390 1
427791 99427791 1001 86380 86390 1
427818 99427818 1001 86380 86390 1
427751 99427751 1001 86380 86390 1
430020 99430020 1001 86380 86390 1
430149 99430149 1001 86380 86390 1
430154 99430154 1001 86380 86390 1
430285 99430285 1001 86380 86390 1
429909 99429909 1001 86380 86390 1
429840 99429840 1001 86380 86390 1
429911 99429911 1001 86380 86390 1
429902 99429902 1001 86380 86390 1
429199 99429199 1001 86380 86390 1
429227 99429227 1001 86380 86390 1
429349 99429349 1001 86380 86390 1
429486 99429486 1001 86380 86390 1
429280 99429280 1001 86380 86390 1
430548 99430548 1001 86380 86390 1
430576 99430576 1001 86380 86390 1
430403 99430403 1001 86380 86390 1
430483 99430483 1001 86380 86390 1
431874 99431874 1001 86380 86390 1
431903 99431903 1001 86380 86390 1
431282 99431282 1001 86380 86390 1
431457 99431457 1001 86380 86390 1
431545 99431545 1001 86380 86390 1
431176 99431176 1001 86380 86390 1
432095 99432095 1001 86380 86390 1
432414 99432414 1001 86380 86390 1
432256 99432256 1001 86380 86390 1
432137 99432137 1001 86380 86390 1
432449 99432449 1001 86380 86390 1
433635 99433635 1001 86380 86390 1
433356 99433356 1001 86380 86390 1
432944 99432944 1001 86380 86390 1
432564 99432564 1001 86380 86390 1
432712 99432712 1001 86380 86390 1
432663 99432663 1001 86380 86390 1
433967 99433967 1001 86380 86390 1
433802 99433802 1001 86380 86390 1
434034 99434034 1001 86380 86390 1
435132 99435132 1001 86380 86390 1
434747 99434747 1001 86380 86390 1
434371 99434371 1001 86380 86390 1
434231 99434231 1001 86380 86390 1
434550 99434550 1001 86380 86390 1
434300 99434300 1001 86380 86390 1
435662 99435662 1001 86380 86390 1
435742 99435742 1001 86380 86390 1
435696 99435696 1001 86380 86390 1
437086 99437086 1001 86380 86390 1
436757 99436757 1001 86380 86390 1
436573 99436573 1001 86380 86390 1
436725 99436725 1001 86380 86390 1
436265 99436265 1001 86380 86390 1
435927 99435927 1001 86380 86390 1
435928 99435928 1001 86380 86390 1
300094 99300094 1001 86380 86390 1
437185 99437185 1001 86380 86390 1
437300 99437300 1001 86380 86390 1
300070 99300070 1001 86380 86390 1
300038 99300038 1001 86380 86390 1
300639 99300639 1001 86380 86390 1
300679 99300679 1001 86380 86390 1
300565 99300565 1001 86380 86390 1
300672 99300672 1001 86380 86390 1
300649 99300649 1001 86380 86390 1
300383 99300383 1001 86380 86390 1
300516 99300516 1001 86380 86390 1
300361 99300361 1001 86380 86390 1
300322 99300322 1001 86380 86390 1
300479 99300479 1001 86380 86390 1
300176 99300176 1001 86380 86390 1
300308 99300308 1001 86380 86390 1
300158 99300158 1001 86380 86390 1
300754 99300754 1001 86380 86390 1
300832 99300832 1001 86380 86390 1
300860 99300860 1001 86380 86390 1
300743 99300743 1001 86380 86390 1
300799 99300799 1001 86380 86390 1
300787 99300787 1001 86380 86390 1
301480 99301480 1001 86380 86390 1
301470 99301470 1001 86380 86390 1
301486 99301486 1001 86380 86390 1
301157 99301157 1001 86380 86390 1
301146 99301146 1001 86380 86390 1
301241 99301241 1001 86380 86390 1
301163 99301163 1001 86380 86390 1
301103 99301103 1001 86380 86390 1
300953 99300953 1001 86380 86390 1
300995 99300995 1001 86380 86390 1
300958 99300958 1001 86380 86390 1
301593 99301593 1001 86380 86390 1
302318 99302318 1001 86380 86390 1
302352 99302352 1001 86380 86390 1
302221 99302221 1001 86380 86390 1
302337 99302337 1001 86380 86390 1
302235 99302235 1001 86380 86390 1
301977 99301977 1001 86380 86390 1
301990 99301990 1001 86380 86390 1
302107 99302107 1001 86380 86390 1
302159 99302159 1001 86380 86390 1
301967 99301967 1001 86380 86390 1
301910 99301910 1001 86380 86390 1
302487 99302487 1001 86380 86390 1
302413 99302413 1001 86380 86390 1
303156 99303156 1001 86380 86390 1
303147 99303147 1001 86380 86390 1
303162 99303162 1001 86380 86390 1
302952 99302952 1001 86380 86390 1
302967 99302967 1001 86380 86390 1
302932 99302932 1001 86380 86390 1
302844 99302844 1001 86380 86390 1
303000 99303000 1001 86380 86390 1
302616 99302616 1001 86380 86390 1
304008 99304008 1001 86380 86390 1
303898 99303898 1001 86380 86390 1
303875 99303875 1001 86380 86390 1
303776 99303776 1001 86380 86390 1
303648 99303648 1001 86380 86390 1
303809 99303809 1001 86380 86390 1
303657 99303657 1001 86380 86390 1
303596 99303596 1001 86380 86390 1
303609 99303609 1001 86380 86390 1
303507 99303507 1001 86380 86390 1
303548 99303548 1001 86380 86390 1
303498 99303498 1001 86380 86390 1
303604 99303604 1001 86380 86390 1
304188 99304188 1001 86380 86390 1
304087 99304087 1001 86380 86390 1
304093 99304093 1001 86380 86390 1
304185 99304185 1001 86380 86390 1
304718 99304718 1001 86380 86390 1
304827 99304827 1001 86380 86390 1
304708 99304708 1001 86380 86390 1
304761 99304761 1001 86380 86390 1
304840 99304840 1001 86380 86390 1
304687 99304687 1001 86380 86390 1
304663 99304663 1001 86380 86390 1
304676 99304676 1001 86380 86390 1
304730 99304730 1001 86380 86390 1
304511 99304511 1001 86380 86390 1
304573 99304573 1001 86380 86390 1
304409 99304409 1001 86380 86390 1
304350 99304350 1001 86380 86390 1
304389 99304389 1001 86380 86390 1
304905 99304905 1001 86380 86390 1
304933 99304933 1001 86380 86390 1
305490 99305490 1001 86380 86390 1
305593 99305593 1001 86380 86390 1
305311 99305311 1001 86380 86390 1
305431 99305431 1001 86380 86390 1
305457 99305457 1001 86380 86390 1
305399 99305399 1001 86380 86390 1
305182 99305182 1001 86380 86390 1
305109 99305109 1001 86380 86390 1
305110 99305110 1001 86380 86390 1
305254 99305254 1001 86380 86390 1
305166 99305166 1001 86380 86390 1
500103 99500103 1001 86380 86390 1
500129 99500129 1001 86380 86390 1
500039 99500039 1001 86380 86390 1
500021 99500021 1001 86380 86390 1
500073 99500073 1001 86380 86390 1
500462 99500462 1001 86380 86390 1
500607 99500607 1001 86380 86390 1
500206 99500206 1001 86380 86390 1
500829 99500829 1001 86380 86390 1
500946 99500946 1001 86380 86390 1
500882 99500882 1001 86380 86390 1
501619 99501619 1001 86380 86390 1
501561 99501561 1001 86380 86390 1
501345 99501345 1001 86380 86390 1
501275 99501275 1001 86380 86390 1
501288 99501288 1001 86380 86390 1
501290 99501290 1001 86380 86390 1
501381 99501381 1001 86380 86390 1
501226 99501226 1001 86380 86390 1
501060 99501060 1001 86380 86390 1
501101 99501101 1001 86380 86390 1
501050 99501050 1001 86380 86390 1
501055 99501055 1001 86380 86390 1
501030 99501030 1001 86380 86390 1
501805 99501805 1001 86380 86390 1
501818 99501818 1001 86380 86390 1
501692 99501692 1001 86380 86390 1
502354 99502354 1001 86380 86390 1
502277 99502277 1001 86380 86390 1
502374 99502374 1001 86380 86390 1
502070 99502070 1001 86380 86390 1
502217 99502217 1001 86380 86390 1
502103 99502103 1001 86380 86390 1
502541 99502541 1001 86380 86390 1
502632 99502632 1001 86380 86390 1
502607 99502607 1001 86380 86390 1
502495 99502495 1001 86380 86390 1
503241 99503241 1001 86380 86390 1
503142 99503142 1001 86380 86390 1
503210 99503210 1001 86380 86390 1
503146 99503146 1001 86380 86390 1
503097 99503097 1001 86380 86390 1
502976 99502976 1001 86380 86390 1
502888 99502888 1001 86380 86390 1
503031 99503031 1001 86380 86390 1
502827 99502827 1001 86380 86390 1
502751 99502751 1001 86380 86390 1
502682 99502682 1001 86380 86390 1
503302 99503302 1001 86380 86390 1
503395 99503395 1001 86380 86390 1
503336 99503336 1001 86380 86390 1
504019 99504019 1001 86380 86390 1
504046 99504046 1001 86380 86390 1
504065 99504065 1001 86380 86390 1
503828 99503828 1001 86380 86390 1
503627 99503627 1001 86380 86390 1
503570 99503570 1001 86380 86390 1
504224 99504224 1001 86380 86390 1
504278 99504278 1001 86380 86390 1
504279 99504279 1001 86380 86390 1
504281 99504281 1001 86380 86390 1
504139 99504139 1001 86380 86390 1
504456 99504456 1001 86380 86390 1
504368 99504368 1001 86380 86390 1
504740 99504740 1001 86380 86390 1
504984 99504984 1001 86380 86390 1
505081 99505081 1001 86380 86390 1
504978 99504978 1001 86380 86390 1
505095 99505095 1001 86380 86390 1
505763 99505763 1001 86380 86390 1
505422 99505422 1001 86380 86390 1
505478 99505478 1001 86380 86390 1
505459 99505459 1001 86380 86390 1
505279 99505279 1001 86380 86390 1
505228 99505228 1001 86380 86390 1
505319 99505319 1001 86380 86390 1
505243 99505243 1001 86380 86390 1
505159 99505159 1001 86380 86390 1
505341 99505341 1001 86380 86390 1
505160 99505160 1001 86380 86390 1
505832 99505832 1001 86380 86390 1
505821 99505821 1001 86380 86390 1
505358 99505358 1001 86380 86390 1
505848 99505848 1001 86380 86390 1
505783 99505783 1001 86380 86390 1
505785 99505785 1001 86380 86390 1
505972 99505972 1001 86380 86390 1
506494 99506494 1001 86380 86390 1
506470 99506470 1001 86380 86390 1
506463 99506463 1001 86380 86390 1
506541 99506541 1001 86380 86390 1
506530 99506530 1001 86380 86390 1
506330 99506330 1001 86380 86390 1
506306 99506306 1001 86380 86390 1
506203 99506203 1001 86380 86390 1
506282 99506282 1001 86380 86390 1
506387 99506387 1001 86380 86390 1
506234 99506234 1001 86380 86390 1
506029 99506029 1001 86380 86390 1
505982 99505982 1001 86380 86390 1
506621 99506621 1001 86380 86390 1
506792 99506792 1001 86380 86390 1
507375 99507375 1001 86380 86390 1
507300 99507300 1001 86380 86390 1
507412 99507412 1001 86380 86390 1
507192 99507192 1001 86380 86390 1
507063 99507063 1001 86380 86390 1
507209 99507209 1001 86380 86390 1
507017 99507017 1001 86380 86390 1
507215 99507215 1001 86380 86390 1
506944 99506944 1001 86380 86390 1
506923 99506923 1001 86380 86390 1
507601 99507601 1001 86380 86390 1
507563 99507563 1001 86380 86390 1
507617 99507617 1001 86380 86390 1
507595 99507595 1001 86380 86390 1
507612 99507612 1001 86380 86390 1
508057 99508057 1001 86380 86390 1
508050 99508050 1001 86380 86390 1
508128 99508128 1001 86380 86390 1
508156 99508156 1001 86380 86390 1
507888 99507888 1001 86380 86390 1
508027 99508027 1001 86380 86390 1
507683 99507683 1001 86380 86390 1
508444 99508444 1001 86380 86390 1
508433 99508433 1001 86380 86390 1
508384 99508384 1001 86380 86390 1
509043 99509043 1001 86380 86390 1
508910 99508910 1001 86380 86390 1
509031 99509031 1001 86380 86390 1
508822 99508822 1001 86380 86390 1
508763 99508763 1001 86380 86390 1
508648 99508648 1001 86380 86390 1
508649 99508649 1001 86380 86390 1
508614 99508614 1001 86380 86390 1
509163 99509163 1001 86380 86390 1
509179 99509179 1001 86380 86390 1
509221 99509221 1001 86380 86390 1
509870 99509870 1001 86380 86390 1
509883 99509883 1001 86380 86390 1
509755 99509755 1001 86380 86390 1
509670 99509670 1001 86380 86390 1
509606 99509606 1001 86380 86390 1
509502 99509502 1001 86380 86390 1
509492 99509492 1001 86380 86390 1
509674 99509674 1001 86380 86390 1
509611 99509611 1001 86380 86390 1
509650 99509650 1001 86380 86390 1
509334 99509334 1001 86380 86390 1
509399 99509399 1001 86380 86390 1
509468 99509468 1001 86380 86390 1
509459 99509459 1001 86380 86390 1
510080 99510080 1001 86380 86390 1
510045 99510045 1001 86380 86390 1
510101 99510101 1001 86380 86390 1
510599 99510599 1001 86380 86390 1
510677 99510677 1001 86380 86390 1
510639 99510639 1001 86380 86390 1
510705 99510705 1001 86380 86390 1
510582 99510582 1001 86380 86390 1
510674 99510674 1001 86380 86390 1
510431 99510431 1001 86380 86390 1
510355 99510355 1001 86380 86390 1
510369 99510369 1001 86380 86390 1
510502 99510502 1001 86380 86390 1
510325 99510325 1001 86380 86390 1
510352 99510352 1001 86380 86390 1
510211 99510211 1001 86380 86390 1
510226 99510226 1001 86380 86390 1
510153 99510153 1001 86380 86390 1
510842 99510842 1001 86380 86390 1
510830 99510830 1001 86380 86390 1
511389 99511389 1001 86380 86390 1
511366 99511366 1001 86380 86390 1
511446 99511446 1001 86380 86390 1
511336 99511336 1001 86380 86390 1
511267 99511267 1001 86380 86390 1
511139 99511139 1001 86380 86390 1
511645 99511645 1001 86380 86390 1
511594 99511594 1001 86380 86390 1
511633 99511633 1001 86380 86390 1
512201 99512201 1001 86380 86390 1
512300 99512300 1001 86380 86390 1
511995 99511995 1001 86380 86390 1
512024 99512024 1001 86380 86390 1
512159 99512159 1001 86380 86390 1
511866 99511866 1001 86380 86390 1
511804 99511804 1001 86380 86390 1
512482 99512482 1001 86380 86390 1
512526 99512526 1001 86380 86390 1
512516 99512516 1001 86380 86390 1
512388 99512388 1001 86380 86390 1
513145 99513145 1001 86380 86390 1
513044 99513044 1001 86380 86390 1
513165 99513165 1001 86380 86390 1
512896 99512896 1001 86380 86390 1
512923 99512923 1001 86380 86390 1
512898 99512898 1001 86380 86390 1
512937 99512937 1001 86380 86390 1
512865 99512865 1001 86380 86390 1
512715 99512715 1001 86380 86390 1
512664 99512664 1001 86380 86390 1
513396 99513396 1001 86380 86390 1
513893 99513893 1001 86380 86390 1
513966 99513966 1001 86380 86390 1
513748 99513748 1001 86380 86390 1
513677 99513677 1001 86380 86390 1
513755 99513755 1001 86380 86390 1
513476 99513476 1001 86380 86390 1
513455 99513455 1001 86380 86390 1
513572 99513572 1001 86380 86390 1
513461 99513461 1001 86380 86390 1
514082 99514082 1001 86380 86390 1
514058 99514058 1001 86380 86390 1
514164 99514164 1001 86380 86390 1
514808 99514808 1001 86380 86390 1
514562 99514562 1001 86380 86390 1
514543 99514543 1001 86380 86390 1
514265 99514265 1001 86380 86390 1
514958 99514958 1001 86380 86390 1
514963 99514963 1001 86380 86390 1
514956 99514956 1001 86380 86390 1
514995 99514995 1001 86380 86390 1
515665 99515665 1001 86380 86390 1
515350 99515350 1001 86380 86390 1
515391 99515391 1001 86380 86390 1
515341 99515341 1001 86380 86390 1
515409 99515409 1001 86380 86390 1
515474 99515474 1001 86380 86390 1
515437 99515437 1001 86380 86390 1
515321 99515321 1001 86380 86390 1
515309 99515309 1001 86380 86390 1
515412 99515412 1001 86380 86390 1
515093 99515093 1001 86380 86390 1
515133 99515133 1001 86380 86390 1
515266 99515266 1001 86380 86390 1
515230 99515230 1001 86380 86390 1
515850 99515850 1001 86380 86390 1
515842 99515842 1001 86380 86390 1
516370 99516370 1001 86380 86390 1
516414 99516414 1001 86380 86390 1
516416 99516416 1001 86380 86390 1
516406 99516406 1001 86380 86390 1
516176 99516176 1001 86380 86390 1
516204 99516204 1001 86380 86390 1
516018 99516018 1001 86380 86390 1
515902 99515902 1001 86380 86390 1
516011 99516011 1001 86380 86390 1
516016 99516016 1001 86380 86390 1
516636 99516636 1001 86380 86390 1
516600 99516600 1001 86380 86390 1
516622 99516622 1001 86380 86390 1
517292 99517292 1001 86380 86390 1
517123 99517123 1001 86380 86390 1
516957 99516957 1001 86380 86390 1
516971 99516971 1001 86380 86390 1
516873 99516873 1001 86380 86390 1
516717 99516717 1001 86380 86390 1
516852 99516852 1001 86380 86390 1
516882 99516882 1001 86380 86390 1
516908 99516908 1001 86380 86390 1
517527 99517527 1001 86380 86390 1
517502 99517502 1001 86380 86390 1
517412 99517412 1001 86380 86390 1
517537 99517537 1001 86380 86390 1
518099 99518099 1001 86380 86390 1
518010 99518010 1001 86380 86390 1
517987 99517987 1001 86380 86390 1
518096 99518096 1001 86380 86390 1
517957 99517957 1001 86380 86390 1
517829 99517829 1001 86380 86390 1
517946 99517946 1001 86380 86390 1
517755 99517755 1001 86380 86390 1
517872 99517872 1001 86380 86390 1
517821 99517821 1001 86380 86390 1
517683 99517683 1001 86380 86390 1
517706 99517706 1001 86380 86390 1
518269 99518269 1001 86380 86390 1
518258 99518258 1001 86380 86390 1
518325 99518325 1001 86380 86390 1
518796 99518796 1001 86380 86390 1
518830 99518830 1001 86380 86390 1
518654 99518654 1001 86380 86390 1
518731 99518731 1001 86380 86390 1
518757 99518757 1001 86380 86390 1
518619 99518619 1001 86380 86390 1
518671 99518671 1001 86380 86390 1
518710 99518710 1001 86380 86390 1
518762 99518762 1001 86380 86390 1
518688 99518688 1001 86380 86390 1
518650 99518650 1001 86380 86390 1
518552 99518552 1001 86380 86390 1
518464 99518464 1001 86380 86390 1
518490 99518490 1001 86380 86390 1
518402 99518402 1001 86380 86390 1
518533 99518533 1001 86380 86390 1
518444 99518444 1001 86380 86390 1
518496 99518496 1001 86380 86390 1
519041 99519041 1001 86380 86390 1
519662 99519662 1001 86380 86390 1
519809 99519809 1001 86380 86390 1
519560 99519560 1001 86380 86390 1
519419 99519419 1001 86380 86390 1
519487 99519487 1001 86380 86390 1
519566 99519566 1001 86380 86390 1
519232 99519232 1001 86380 86390 1
519233 99519233 1001 86380 86390 1
519195 99519195 1001 86380 86390 1
519317 99519317 1001 86380 86390 1
519973 99519973 1001 86380 86390 1
519963 99519963 1001 86380 86390 1
519822 99519822 1001 86380 86390 1
520612 99520612 1001 86380 86390 1
520362 99520362 1001 86380 86390 1
520351 99520351 1001 86380 86390 1
520084 99520084 1001 86380 86390 1
520220 99520220 1001 86380 86390 1
520684 99520684 1001 86380 86390 1
520648 99520648 1001 86380 86390 1
521325 99521325 1001 86380 86390 1
521378 99521378 1001 86380 86390 1
521275 99521275 1001 86380 86390 1
521452 99521452 1001 86380 86390 1
521272 99521272 1001 86380 86390 1
521133 99521133 1001 86380 86390 1
521070 99521070 1001 86380 86390 1
521253 99521253 1001 86380 86390 1
521202 99521202 1001 86380 86390 1
521191 99521191 1001 86380 86390 1
521101 99521101 1001 86380 86390 1
521257 99521257 1001 86380 86390 1
521031 99521031 1001 86380 86390 1
520954 99520954 1001 86380 86390 1
521019 99521019 1001 86380 86390 1
520933 99520933 1001 86380 86390 1
521038 99521038 1001 86380 86390 1
520846 99520846 1001 86380 86390 1
521598 99521598 1001 86380 86390 1
521637 99521637 1001 86380 86390 1
522130 99522130 1001 86380 86390 1
522163 99522163 1001 86380 86390 1
521970 99521970 1001 86380 86390 1
521945 99521945 1001 86380 86390 1
521699 99521699 1001 86380 86390 1
521677 99521677 1001 86380 86390 1
521771 99521771 1001 86380 86390 1
522497 99522497 1001 86380 86390 1
522325 99522325 1001 86380 86390 1
522430 99522430 1001 86380 86390 1
523041 99523041 1001 86380 86390 1
522824 99522824 1001 86380 86390 1
522804 99522804 1001 86380 86390 1
522896 99522896 1001 86380 86390 1
522654 99522654 1001 86380 86390 1
522630 99522630 1001 86380 86390 1
522656 99522656 1001 86380 86390 1
522506 99522506 1001 86380 86390 1
522663 99522663 1001 86380 86390 1
523199 99523199 1001 86380 86390 1
523830 99523830 1001 86380 86390 1
523887 99523887 1001 86380 86390 1
523879 99523879 1001 86380 86390 1
523938 99523938 1001 86380 86390 1
523536 99523536 1001 86380 86390 1
523568 99523568 1001 86380 86390 1
523581 99523581 1001 86380 86390 1
523389 99523389 1001 86380 86390 1
523496 99523496 1001 86380 86390 1
523485 99523485 1001 86380 86390 1
523460 99523460 1001 86380 86390 1
523332 99523332 1001 86380 86390 1
523371 99523371 1001 86380 86390 1
523372 99523372 1001 86380 86390 1
523324 99523324 1001 86380 86390 1
524076 99524076 1001 86380 86390 1
524654 99524654 1001 86380 86390 1
524669 99524669 1001 86380 86390 1
524768 99524768 1001 86380 86390 1
524373 99524373 1001 86380 86390 1
524530 99524530 1001 86380 86390 1
524442 99524442 1001 86380 86390 1
524494 99524494 1001 86380 86390 1
524535 99524535 1001 86380 86390 1
524216 99524216 1001 86380 86390 1
524152 99524152 1001 86380 86390 1
524220 99524220 1001 86380 86390 1
524223 99524223 1001 86380 86390 1
524227 99524227 1001 86380 86390 1
524795 99524795 1001 86380 86390 1
524951 99524951 1001 86380 86390 1
524810 99524810 1001 86380 86390 1
524771 99524771 1001 86380 86390 1
524957 99524957 1001 86380 86390 1
524789 99524789 1001 86380 86390 1
525461 99525461 1001 86380 86390 1
525437 99525437 1001 86380 86390 1
525237 99525237 1001 86380 86390 1
525279 99525279 1001 86380 86390 1
525382 99525382 1001 86380 86390 1
525087 99525087 1001 86380 86390 1
525155 99525155 1001 86380 86390 1
525751 99525751 1001 86380 86390 1
525728 99525728 1001 86380 86390 1
525692 99525692 1001 86380 86390 1
525707 99525707 1001 86380 86390 1
526245 99526245 1001 86380 86390 1
526068 99526068 1001 86380 86390 1
526122 99526122 1001 86380 86390 1
525937 99525937 1001 86380 86390 1
525847 99525847 1001 86380 86390 1
525849 99525849 1001 86380 86390 1
525810 99525810 1001 86380 86390 1
525852 99525852 1001 86380 86390 1
526505 99526505 1001 86380 86390 1
526545 99526545 1001 86380 86390 1
526536 99526536 1001 86380 86390 1
527213 99527213 1001 86380 86390 1
527151 99527151 1001 86380 86390 1
526958 99526958 1001 86380 86390 1
526907 99526907 1001 86380 86390 1
526937 99526937 1001 86380 86390 1
527043 99527043 1001 86380 86390 1
526772 99526772 1001 86380 86390 1
526800 99526800 1001 86380 86390 1
526665 99526665 1001 86380 86390 1
526743 99526743 1001 86380 86390 1
526705 99526705 1001 86380 86390 1
526809 99526809 1001 86380 86390 1
527324 99527324 1001 86380 86390 1
527302 99527302 1001 86380 86390 1
527344 99527344 1001 86380 86390 1
527321 99527321 1001 86380 86390 1
528001 99528001 1001 86380 86390 1
528016 99528016 1001 86380 86390 1
528059 99528059 1001 86380 86390 1
527982 99527982 1001 86380 86390 1
527831 99527831 1001 86380 86390 1
527691 99527691 1001 86380 86390 1
527748 99527748 1001 86380 86390 1
527827 99527827 1001 86380 86390 1
527853 99527853 1001 86380 86390 1
527508 99527508 1001 86380 86390 1
528124 99528124 1001 86380 86390 1
528163 99528163 1001 86380 86390 1
528152 99528152 1001 86380 86390 1
528134 99528134 1001 86380 86390 1
528149 99528149 1001 86380 86390 1
528240 99528240 1001 86380 86390 1
528898 99528898 1001 86380 86390 1
528788 99528788 1001 86380 86390 1
528654 99528654 1001 86380 86390 1
528577 99528577 1001 86380 86390 1
528283 99528283 1001 86380 86390 1
528310 99528310 1001 86380 86390 1
528456 99528456 1001 86380 86390 1
528329 99528329 1001 86380 86390 1
529042 99529042 1001 86380 86390 1
528697 99528697 1001 86380 86390 1
529020 99529020 1001 86380 86390 1
528946 99528946 1001 86380 86390 1
528974 99528974 1001 86380 86390 1
529690 99529690 1001 86380 86390 1
529706 99529706 1001 86380 86390 1
529568 99529568 1001 86380 86390 1
529450 99529450 1001 86380 86390 1
529323 99529323 1001 86380 86390 1
529336 99529336 1001 86380 86390 1
529466 99529466 1001 86380 86390 1
529441 99529441 1001 86380 86390 1
529443 99529443 1001 86380 86390 1
529469 99529469 1001 86380 86390 1
529521 99529521 1001 86380 86390 1
529314 99529314 1001 86380 86390 1
529298 99529298 1001 86380 86390 1
529920 99529920 1001 86380 86390 1
529773 99529773 1001 86380 86390 1
530401 99530401 1001 86380 86390 1
530404 99530404 1001 86380 86390 1
530367 99530367 1001 86380 86390 1
530213 99530213 1001 86380 86390 1
530252 99530252 1001 86380 86390 1
530342 99530342 1001 86380 86390 1
530282 99530282 1001 86380 86390 1
529959 99529959 1001 86380 86390 1
530071 99530071 1001 86380 86390 1
529933 99529933 1001 86380 86390 1
530556 99530556 1001 86380 86390 1
531238 99531238 1001 86380 86390 1
531257 99531257 1001 86380 86390 1
531207 99531207 1001 86380 86390 1
531314 99531314 1001 86380 86390 1
531020 99531020 1001 86380 86390 1
531074 99531074 1001 86380 86390 1
531065 99531065 1001 86380 86390 1
531057 99531057 1001 86380 86390 1
530862 99530862 1001 86380 86390 1
530927 99530927 1001 86380 86390 1
530892 99530892 1001 86380 86390 1
530802 99530802 1001 86380 86390 1
531472 99531472 1001 86380 86390 1
531426 99531426 1001 86380 86390 1
532118 99532118 1001 86380 86390 1
532042 99532042 1001 86380 86390 1
532047 99532047 1001 86380 86390 1
532049 99532049 1001 86380 86390 1
532127 99532127 1001 86380 86390 1
531926 99531926 1001 86380 86390 1
531854 99531854 1001 86380 86390 1
531802 99531802 1001 86380 86390 1
531973 99531973 1001 86380 86390 1
531768 99531768 1001 86380 86390 1
532372 99532372 1001 86380 86390 1
532269 99532269 1001 86380 86390 1
531794 99531794 1001 86380 86390 1
532324 99532324 1001 86380 86390 1
532381 99532381 1001 86380 86390 1
532891 99532891 1001 86380 86390 1
532982 99532982 1001 86380 86390 1
532900 99532900 1001 86380 86390 1
532940 99532940 1001 86380 86390 1
532814 99532814 1001 86380 86390 1
532778 99532778 1001 86380 86390 1
532566 99532566 1001 86380 86390 1
532543 99532543 1001 86380 86390 1
532615 99532615 1001 86380 86390 1
532488 99532488 1001 86380 86390 1
533127 99533127 1001 86380 86390 1
533102 99533102 1001 86380 86390 1
533818 99533818 1001 86380 86390 1
533664 99533664 1001 86380 86390 1
533471 99533471 1001 86380 86390 1
533524 99533524 1001 86380 86390 1
533538 99533538 1001 86380 86390 1
533462 99533462 1001 86380 86390 1
533493 99533493 1001 86380 86390 1
533251 99533251 1001 86380 86390 1
533407 99533407 1001 86380 86390 1
533319 99533319 1001 86380 86390 1
533297 99533297 1001 86380 86390 1
533363 99533363 1001 86380 86390 1
533275 99533275 1001 86380 86390 1
533934 99533934 1001 86380 86390 1
533870 99533870 1001 86380 86390 1
534596 99534596 1001 86380 86390 1
534491 99534491 1001 86380 86390 1
534467 99534467 1001 86380 86390 1
534405 99534405 1001 86380 86390 1
534303 99534303 1001 86380 86390 1
534290 99534290 1001 86380 86390 1
534117 99534117 1001 86380 86390 1
534066 99534066 1001 86380 86390 1
534082 99534082 1001 86380 86390 1
534138 99534138 1001 86380 86390 1
534229 99534229 1001 86380 86390 1
534100 99534100 1001 86380 86390 1
534877 99534877 1001 86380 86390 1
534842 99534842 1001 86380 86390 1
534781 99534781 1001 86380 86390 1
534691 99534691 1001 86380 86390 1
535357 99535357 1001 86380 86390 1
535422 99535422 1001 86380 86390 1
535384 99535384 1001 86380 86390 1
535485 99535485 1001 86380 86390 1
535335 99535335 1001 86380 86390 1
535375 99535375 1001 86380 86390 1
535389 99535389 1001 86380 86390 1
535365 99535365 1001 86380 86390 1
535498 99535498 1001 86380 86390 1
535214 99535214 1001 86380 86390 1
535153 99535153 1001 86380 86390 1
535147 99535147 1001 86380 86390 1
535174 99535174 1001 86380 86390 1
535046 99535046 1001 86380 86390 1
535016 99535016 1001 86380 86390 1
536137 99536137 1001 86380 86390 1
536215 99536215 1001 86380 86390 1
536177 99536177 1001 86380 86390 1
536166 99536166 1001 86380 86390 1
536245 99536245 1001 86380 86390 1
535937 99535937 1001 86380 86390 1
536047 99536047 1001 86380 86390 1
535851 99535851 1001 86380 86390 1
535917 99535917 1001 86380 86390 1
535815 99535815 1001 86380 86390 1
536489 99536489 1001 86380 86390 1
536347 99536347 1001 86380 86390 1
536478 99536478 1001 86380 86390 1
536492 99536492 1001 86380 86390 1
536960 99536960 1001 86380 86390 1
536985 99536985 1001 86380 86390 1
537018 99537018 1001 86380 86390 1
537110 99537110 1001 86380 86390 1
536944 99536944 1001 86380 86390 1
536913 99536913 1001 86380 86390 1
536564 99536564 1001 86380 86390 1
537353 99537353 1001 86380 86390 1
537987 99537987 1001 86380 86390 1
537797 99537797 1001 86380 86390 1
537862 99537862 1001 86380 86390 1
537965 99537965 1001 86380 86390 1
537981 99537981 1001 86380 86390 1
537909 99537909 1001 86380 86390 1
537807 99537807 1001 86380 86390 1
537409 99537409 1001 86380 86390 1
537450 99537450 1001 86380 86390 1
537470 99537470 1001 86380 86390 1
538009 99538009 1001 86380 86390 1
538003 99538003 1001 86380 86390 1
538104 99538104 1001 86380 86390 1
538623 99538623 1001 86380 86390 1
538756 99538756 1001 86380 86390 1
538797 99538797 1001 86380 86390 1
538670 99538670 1001 86380 86390 1
538571 99538571 1001 86380 86390 1
538468 99538468 1001 86380 86390 1
538421 99538421 1001 86380 86390 1
538411 99538411 1001 86380 86390 1
538273 99538273 1001 86380 86390 1
538345 99538345 1001 86380 86390 1
538969 99538969 1001 86380 86390 1
538611 99538611 1001 86380 86390 1
538923 99538923 1001 86380 86390 1
539016 99539016 1001 86380 86390 1
538914 99538914 1001 86380 86390 1
539486 99539486 1001 86380 86390 1
539609 99539609 1001 86380 86390 1
539504 99539504 1001 86380 86390 1
539571 99539571 1001 86380 86390 1
539547 99539547 1001 86380 86390 1
539497 99539497 1001 86380 86390 1
539245 99539245 1001 86380 86390 1
539260 99539260 1001 86380 86390 1
539314 99539314 1001 86380 86390 1
539277 99539277 1001 86380 86390 1
539137 99539137 1001 86380 86390 1
539151 99539151 1001 86380 86390 1
539794 99539794 1001 86380 86390 1
539797 99539797 1001 86380 86390 1
539684 99539684 1001 86380 86390 1
539814 99539814 1001 86380 86390 1
539827 99539827 1001 86380 86390 1
540423 99540423 1001 86380 86390 1
540273 99540273 1001 86380 86390 1
540350 99540350 1001 86380 86390 1
540081 99540081 1001 86380 86390 1
540224 99540224 1001 86380 86390 1
540077 99540077 1001 86380 86390 1
540078 99540078 1001 86380 86390 1
539927 99539927 1001 86380 86390 1
540034 99540034 1001 86380 86390 1
540507 99540507 1001 86380 86390 1
540481 99540481 1001 86380 86390 1
540664 99540664 1001 86380 86390 1
540499 99540499 1001 86380 86390 1
540577 99540577 1001 86380 86390 1
541217 99541217 1001 86380 86390 1
541209 99541209 1001 86380 86390 1
541185 99541185 1001 86380 86390 1
541215 99541215 1001 86380 86390 1
540895 99540895 1001 86380 86390 1
541018 99541018 1001 86380 86390 1
540955 99540955 1001 86380 86390 1
540842 99540842 1001 86380 86390 1
540778 99540778 1001 86380 86390 1
540792 99540792 1001 86380 86390 1
540860 99540860 1001 86380 86390 1
540735 99540735 1001 86380 86390 1
541485 99541485 1001 86380 86390 1
541469 99541469 1001 86380 86390 1
541968 99541968 1001 86380 86390 1
542115 99542115 1001 86380 86390 1
541771 99541771 1001 86380 86390 1
541789 99541789 1001 86380 86390 1
541724 99541724 1001 86380 86390 1
541766 99541766 1001 86380 86390 1
541913 99541913 1001 86380 86390 1
541617 99541617 1001 86380 86390 1
541683 99541683 1001 86380 86390 1
541516 99541516 1001 86380 86390 1
541574 99541574 1001 86380 86390 1
542259 99542259 1001 86380 86390 1
542209 99542209 1001 86380 86390 1
542149 99542149 1001 86380 86390 1
542136 99542136 1001 86380 86390 1
542190 99542190 1001 86380 86390 1
542909 99542909 1001 86380 86390 1
542820 99542820 1001 86380 86390 1
542918 99542918 1001 86380 86390 1
542770 99542770 1001 86380 86390 1
542788 99542788 1001 86380 86390 1
542592 99542592 1001 86380 86390 1
542455 99542455 1001 86380 86390 1
542411 99542411 1001 86380 86390 1
542412 99542412 1001 86380 86390 1
542515 99542515 1001 86380 86390 1
542741 99542741 1001 86380 86390 1
543066 99543066 1001 86380 86390 1
543605 99543605 1001 86380 86390 1
543672 99543672 1001 86380 86390 1
543634 99543634 1001 86380 86390 1
543675 99543675 1001 86380 86390 1
543730 99543730 1001 86380 86390 1
543766 99543766 1001 86380 86390 1
543565 99543565 1001 86380 86390 1
543187 99543187 1001 86380 86390 1
543940 99543940 1001 86380 86390 1
543838 99543838 1001 86380 86390 1
543851 99543851 1001 86380 86390 1
543922 99543922 1001 86380 86390 1
543832 99543832 1001 86380 86390 1
544502 99544502 1001 86380 86390 1
544590 99544590 1001 86380 86390 1
544594 99544594 1001 86380 86390 1
544345 99544345 1001 86380 86390 1
544151 99544151 1001 86380 86390 1
544661 99544661 1001 86380 86390 1
544680 99544680 1001 86380 86390 1
544619 99544619 1001 86380 86390 1
411932 380 1001 79080 79677 1
406038 644 1001 1200 2877 1
534534 594 1001 63783 64082 1
400029 99400029 1001 86380 86390 1
400062 99400062 1001 86380 86390 1
400599 99400599 1001 86380 86390 1
400583 99400583 1001 86380 86390 1
400632 99400632 1001 86380 86390 1
400757 99400757 1001 86380 86390 1
400907 99400907 1001 86380 86390 1
400946 99400946 1001 86380 86390 1
401007 99401007 1001 86380 86390 1
401141 99401141 1001 86380 86390 1
401184 99401184 1001 86380 86390 1
401219 99401219 1001 86380 86390 1
401381 99401381 1001 86380 86390 1
401597 99401597 1001 86380 86390 1
401721 99401721 1001 86380 86390 1
401770 99401770 1001 86380 86390 1
402095 99402095 1001 86380 86390 1
402098 99402098 1001 86380 86390 1
402597 99402597 1001 86380 86390 1
402742 99402742 1001 86380 86390 1
402981 99402981 1001 86380 86390 1
403305 99403305 1001 86380 86390 1
403449 99403449 1001 86380 86390 1
403496 99403496 1001 86380 86390 1
403616 99403616 1001 86380 86390 1
403739 99403739 1001 86380 86390 1
403744 99403744 1001 86380 86390 1
403772 99403772 1001 86380 86390 1
404029 99404029 1001 86380 86390 1
404082 99404082 1001 86380 86390 1
404061 99404061 1001 86380 86390 1
404877 99404877 1001 86380 86390 1
404918 99404918 1001 86380 86390 1
405003 99405003 1001 86380 86390 1
404960 99404960 1001 86380 86390 1
405061 99405061 1001 86380 86390 1
405295 99405295 1001 86380 86390 1
405576 99405576 1001 86380 86390 1
405863 99405863 1001 86380 86390 1
405915 99405915 1001 86380 86390 1
405973 99405973 1001 86380 86390 1
406155 99406155 1001 86380 86390 1
406419 99406419 1001 86380 86390 1
406631 99406631 1001 86380 86390 1
406718 99406718 1001 86380 86390 1
406951 99406951 1001 86380 86390 1
407048 99407048 1001 86380 86390 1
407168 99407168 1001 86380 86390 1
407319 99407319 1001 86380 86390 1
407758 99407758 1001 86380 86390 1
407862 99407862 1001 86380 86390 1
407973 99407973 1001 86380 86390 1
408123 99408123 1001 86380 86390 1
408409 99408409 1001 86380 86390 1
408621 99408621 1001 86380 86390 1
408748 99408748 1001 86380 86390 1
408800 99408800 1001 86380 86390 1
408934 99408934 1001 86380 86390 1
409174 99409174 1001 86380 86390 1
409208 99409208 1001 86380 86390 1
409237 99409237 1001 86380 86390 1
409241 99409241 1001 86380 86390 1
409353 99409353 1001 86380 86390 1
409318 99409318 1001 86380 86390 1
409484 99409484 1001 86380 86390 1
409435 99409435 1001 86380 86390 1
409537 99409537 1001 86380 86390 1
409587 99409587 1001 86380 86390 1
409754 99409754 1001 86380 86390 1
409885 99409885 1001 86380 86390 1
410065 99410065 1001 86380 86390 1
410329 99410329 1001 86380 86390 1
410447 99410447 1001 86380 86390 1
410516 99410516 1001 86380 86390 1
410703 99410703 1001 86380 86390 1
410929 99410929 1001 86380 86390 1
411360 99411360 1001 86380 86390 1
411390 99411390 1001 86380 86390 1
411546 99411546 1001 86380 86390 1
411710 99411710 1001 86380 86390 1
411897 99411897 1001 86380 86390 1
411931 99411931 1001 86380 86390 1
412097 99412097 1001 86380 86390 1
412218 99412218 1001 86380 86390 1
412231 99412231 1001 86380 86390 1
412355 99412355 1001 86380 86390 1
413550 99413550 1001 86380 86390 1
413604 99413604 1001 86380 86390 1
413610 99413610 1001 86380 86390 1
413654 99413654 1001 86380 86390 1
413612 99413612 1001 86380 86390 1
413216 99413216 1001 86380 86390 1
413167 99413167 1001 86380 86390 1
413120 99413120 1001 86380 86390 1
413045 99413045 1001 86380 86390 1
413151 99413151 1001 86380 86390 1
413251 99413251 1001 86380 86390 1
412848 99412848 1001 86380 86390 1
412725 99412725 1001 86380 86390 1
412756 99412756 1001 86380 86390 1
412703 99412703 1001 86380 86390 1
412538 99412538 1001 86380 86390 1
412769 99412769 1001 86380 86390 1
413956 99413956 1001 86380 86390 1
413778 99413778 1001 86380 86390 1
415234 99415234 1001 86380 86390 1
415291 99415291 1001 86380 86390 1
415238 99415238 1001 86380 86390 1
414739 99414739 1001 86380 86390 1
414750 99414750 1001 86380 86390 1
414298 99414298 1001 86380 86390 1
414493 99414493 1001 86380 86390 1
415468 99415468 1001 86380 86390 1
416615 99416615 1001 86380 86390 1
416688 99416688 1001 86380 86390 1
416550 99416550 1001 86380 86390 1
416166 99416166 1001 86380 86390 1
416150 99416150 1001 86380 86390 1
416538 99416538 1001 86380 86390 1
415989 99415989 1001 86380 86390 1
415819 99415819 1001 86380 86390 1
415806 99415806 1001 86380 86390 1
417027 99417027 1001 86380 86390 1
417400 99417400 1001 86380 86390 1
417544 99417544 1001 86380 86390 1
417458 99417458 1001 86380 86390 1
418595 99418595 1001 86380 86390 1
418476 99418476 1001 86380 86390 1
418552 99418552 1001 86380 86390 1
418698 99418698 1001 86380 86390 1
418618 99418618 1001 86380 86390 1
418278 99418278 1001 86380 86390 1
418257 99418257 1001 86380 86390 1
418064 99418064 1001 86380 86390 1
418356 99418356 1001 86380 86390 1
418369 99418369 1001 86380 86390 1
417938 99417938 1001 86380 86390 1
417925 99417925 1001 86380 86390 1
417748 99417748 1001 86380 86390 1
417757 99417757 1001 86380 86390 1
419114 99419114 1001 86380 86390 1
418813 99418813 1001 86380 86390 1
419204 99419204 1001 86380 86390 1
420439 99420439 1001 86380 86390 1
420204 99420204 1001 86380 86390 1
420210 99420210 1001 86380 86390 1
420116 99420116 1001 86380 86390 1
420302 99420302 1001 86380 86390 1
419880 99419880 1001 86380 86390 1
419676 99419676 1001 86380 86390 1
419809 99419809 1001 86380 86390 1
419993 99419993 1001 86380 86390 1
420465 99420465 1001 86380 86390 1
420471 99420471 1001 86380 86390 1
421840 99421840 1001 86380 86390 1
421802 99421802 1001 86380 86390 1
421934 99421934 1001 86380 86390 1
421704 99421704 1001 86380 86390 1
421371 99421371 1001 86380 86390 1
421461 99421461 1001 86380 86390 1
421489 99421489 1001 86380 86390 1
421419 99421419 1001 86380 86390 1
421683 99421683 1001 86380 86390 1
421012 99421012 1001 86380 86390 1
421109 99421109 1001 86380 86390 1
421155 99421155 1001 86380 86390 1
422212 99422212 1001 86380 86390 1
423405 99423405 1001 86380 86390 1
423665 99423665 1001 86380 86390 1
423030 99423030 1001 86380 86390 1
423066 99423066 1001 86380 86390 1
423213 99423213 1001 86380 86390 1
422905 99422905 1001 86380 86390 1
422691 99422691 1001 86380 86390 1
423942 99423942 1001 86380 86390 1
424007 99424007 1001 86380 86390 1
425339 99425339 1001 86380 86390 1
425142 99425142 1001 86380 86390 1
425371 99425371 1001 86380 86390 1
424816 99424816 1001 86380 86390 1
424365 99424365 1001 86380 86390 1
424533 99424533 1001 86380 86390 1
424415 99424415 1001 86380 86390 1
424251 99424251 1001 86380 86390 1
424407 99424407 1001 86380 86390 1
424451 99424451 1001 86380 86390 1
425604 99425604 1001 86380 86390 1
426894 99426894 1001 86380 86390 1
426872 99426872 1001 86380 86390 1
426751 99426751 1001 86380 86390 1
427068 99427068 1001 86380 86390 1
426521 99426521 1001 86380 86390 1
426425 99426425 1001 86380 86390 1
426288 99426288 1001 86380 86390 1
426222 99426222 1001 86380 86390 1
427420 99427420 1001 86380 86390 1
427507 99427507 1001 86380 86390 1
428409 99428409 1001 86380 86390 1
428513 99428513 1001 86380 86390 1
428539 99428539 1001 86380 86390 1
428088 99428088 1001 86380 86390 1
428211 99428211 1001 86380 86390 1
428279 99428279 1001 86380 86390 1
428220 99428220 1001 86380 86390 1
427932 99427932 1001 86380 86390 1
427941 99427941 1001 86380 86390 1
428083 99428083 1001 86380 86390 1
427552 99427552 1001 86380 86390 1
429020 99429020 1001 86380 86390 1
428878 99428878 1001 86380 86390 1
429157 99429157 1001 86380 86390 1
428834 99428834 1001 86380 86390 1
428778 99428778 1001 86380 86390 1
430324 99430324 1001 86380 86390 1
430195 99430195 1001 86380 86390 1
429656 99429656 1001 86380 86390 1
429670 99429670 1001 86380 86390 1
429938 99429938 1001 86380 86390 1
429743 99429743 1001 86380 86390 1
429801 99429801 1001 86380 86390 1
429292 99429292 1001 86380 86390 1
430432 99430432 1001 86380 86390 1
430390 99430390 1001 86380 86390 1
430787 99430787 1001 86380 86390 1
432054 99432054 1001 86380 86390 1
431459 99431459 1001 86380 86390 1
431362 99431362 1001 86380 86390 1
431643 99431643 1001 86380 86390 1
432288 99432288 1001 86380 86390 1
432394 99432394 1001 86380 86390 1
433618 99433618 1001 86380 86390 1
433427 99433427 1001 86380 86390 1
433717 99433717 1001 86380 86390 1
433020 99433020 1001 86380 86390 1
432902 99432902 1001 86380 86390 1
433080 99433080 1001 86380 86390 1
433127 99433127 1001 86380 86390 1
432625 99432625 1001 86380 86390 1
432504 99432504 1001 86380 86390 1
432838 99432838 1001 86380 86390 1
432766 99432766 1001 86380 86390 1
433881 99433881 1001 86380 86390 1
434039 99434039 1001 86380 86390 1
433809 99433809 1001 86380 86390 1
435042 99435042 1001 86380 86390 1
435061 99435061 1001 86380 86390 1
435306 99435306 1001 86380 86390 1
435212 99435212 1001 86380 86390 1
435416 99435416 1001 86380 86390 1
434658 99434658 1001 86380 86390 1
434691 99434691 1001 86380 86390 1
434832 99434832 1001 86380 86390 1
434678 99434678 1001 86380 86390 1
434340 99434340 1001 86380 86390 1
434291 99434291 1001 86380 86390 1
434221 99434221 1001 86380 86390 1
435627 99435627 1001 86380 86390 1
435817 99435817 1001 86380 86390 1
437019 99437019 1001 86380 86390 1
437156 99437156 1001 86380 86390 1
437133 99437133 1001 86380 86390 1
437146 99437146 1001 86380 86390 1
436687 99436687 1001 86380 86390 1
436560 99436560 1001 86380 86390 1
436312 99436312 1001 86380 86390 1
436172 99436172 1001 86380 86390 1
436110 99436110 1001 86380 86390 1
437344 99437344 1001 86380 86390 1
300018 99300018 1001 86380 86390 1
437227 99437227 1001 86380 86390 1
437308 99437308 1001 86380 86390 1
300659 99300659 1001 86380 86390 1
300647 99300647 1001 86380 86390 1
300722 99300722 1001 86380 86390 1
300466 99300466 1001 86380 86390 1
300882 99300882 1001 86380 86390 1
300925 99300925 1001 86380 86390 1
300853 99300853 1001 86380 86390 1
301233 99301233 1001 86380 86390 1
301195 99301195 1001 86380 86390 1
301328 99301328 1001 86380 86390 1
301230 99301230 1001 86380 86390 1
300974 99300974 1001 86380 86390 1
301127 99301127 1001 86380 86390 1
301720 99301720 1001 86380 86390 1
301624 99301624 1001 86380 86390 1
301705 99301705 1001 86380 86390 1
301577 99301577 1001 86380 86390 1
302292 99302292 1001 86380 86390 1
302261 99302261 1001 86380 86390 1
302316 99302316 1001 86380 86390 1
302063 99302063 1001 86380 86390 1
302117 99302117 1001 86380 86390 1
302069 99302069 1001 86380 86390 1
302005 99302005 1001 86380 86390 1
301858 99301858 1001 86380 86390 1
301898 99301898 1001 86380 86390 1
301860 99301860 1001 86380 86390 1
301912 99301912 1001 86380 86390 1
302409 99302409 1001 86380 86390 1
302474 99302474 1001 86380 86390 1
302506 99302506 1001 86380 86390 1
303040 99303040 1001 86380 86390 1
303131 99303131 1001 86380 86390 1
303056 99303056 1001 86380 86390 1
303008 99303008 1001 86380 86390 1
302873 99302873 1001 86380 86390 1
302896 99302896 1001 86380 86390 1
302935 99302935 1001 86380 86390 1
302961 99302961 1001 86380 86390 1
302805 99302805 1001 86380 86390 1
303284 99303284 1001 86380 86390 1
303323 99303323 1001 86380 86390 1
303260 99303260 1001 86380 86390 1
303968 99303968 1001 86380 86390 1
303904 99303904 1001 86380 86390 1
303752 99303752 1001 86380 86390 1
303804 99303804 1001 86380 86390 1
303821 99303821 1001 86380 86390 1
303710 99303710 1001 86380 86390 1
303827 99303827 1001 86380 86390 1
303584 99303584 1001 86380 86390 1
303513 99303513 1001 86380 86390 1
303424 99303424 1001 86380 86390 1
304199 99304199 1001 86380 86390 1
304058 99304058 1001 86380 86390 1
304175 99304175 1001 86380 86390 1
304734 99304734 1001 86380 86390 1
304715 99304715 1001 86380 86390 1
304617 99304617 1001 86380 86390 1
304449 99304449 1001 86380 86390 1
304501 99304501 1001 86380 86390 1
304648 99304648 1001 86380 86390 1
304246 99304246 1001 86380 86390 1
304987 99304987 1001 86380 86390 1
304939 99304939 1001 86380 86390 1
304941 99304941 1001 86380 86390 1
305007 99305007 1001 86380 86390 1
305533 99305533 1001 86380 86390 1
305522 99305522 1001 86380 86390 1
305575 99305575 1001 86380 86390 1
305628 99305628 1001 86380 86390 1
305633 99305633 1001 86380 86390 1
305530 99305530 1001 86380 86390 1
305420 99305420 1001 86380 86390 1
305106 99305106 1001 86380 86390 1
305136 99305136 1001 86380 86390 1
500081 99500081 1001 86380 86390 1
500123 99500123 1001 86380 86390 1
500711 99500711 1001 86380 86390 1
500689 99500689 1001 86380 86390 1
500666 99500666 1001 86380 86390 1
500710 99500710 1001 86380 86390 1
500526 99500526 1001 86380 86390 1
500390 99500390 1001 86380 86390 1
500381 99500381 1001 86380 86390 1
500252 99500252 1001 86380 86390 1
500358 99500358 1001 86380 86390 1
500840 99500840 1001 86380 86390 1
501002 99501002 1001 86380 86390 1
501602 99501602 1001 86380 86390 1
501481 99501481 1001 86380 86390 1
501279 99501279 1001 86380 86390 1
501228 99501228 1001 86380 86390 1
501285 99501285 1001 86380 86390 1
501189 99501189 1001 86380 86390 1
501125 99501125 1001 86380 86390 1
501177 99501177 1001 86380 86390 1
501139 99501139 1001 86380 86390 1
501088 99501088 1001 86380 86390 1
501065 99501065 1001 86380 86390 1
501182 99501182 1001 86380 86390 1
501743 99501743 1001 86380 86390 1
501782 99501782 1001 86380 86390 1
501720 99501720 1001 86380 86390 1
502368 99502368 1001 86380 86390 1
502308 99502308 1001 86380 86390 1
502218 99502218 1001 86380 86390 1
502102 99502102 1001 86380 86390 1
501859 99501859 1001 86380 86390 1
501875 99501875 1001 86380 86390 1
501919 99501919 1001 86380 86390 1
501854 99501854 1001 86380 86390 1
502051 99502051 1001 86380 86390 1
502649 99502649 1001 86380 86390 1
502508 99502508 1001 86380 86390 1
502653 99502653 1001 86380 86390 1
502472 99502472 1001 86380 86390 1
502526 99502526 1001 86380 86390 1
503262 99503262 1001 86380 86390 1
503234 99503234 1001 86380 86390 1
503120 99503120 1001 86380 86390 1
503251 99503251 1001 86380 86390 1
502905 99502905 1001 86380 86390 1
502914 99502914 1001 86380 86390 1
503018 99503018 1001 86380 86390 1
502891 99502891 1001 86380 86390 1
502852 99502852 1001 86380 86390 1
502765 99502765 1001 86380 86390 1
502793 99502793 1001 86380 86390 1
502835 99502835 1001 86380 86390 1
502680 99502680 1001 86380 86390 1
502707 99502707 1001 86380 86390 1
503399 99503399 1001 86380 86390 1
504099 99504099 1001 86380 86390 1
504063 99504063 1001 86380 86390 1
503771 99503771 1001 86380 86390 1
503785 99503785 1001 86380 86390 1
503742 99503742 1001 86380 86390 1
503755 99503755 1001 86380 86390 1
503563 99503563 1001 86380 86390 1
503516 99503516 1001 86380 86390 1
503556 99503556 1001 86380 86390 1
503686 99503686 1001 86380 86390 1
504228 99504228 1001 86380 86390 1
504126 99504126 1001 86380 86390 1
504853 99504853 1001 86380 86390 1
504689 99504689 1001 86380 86390 1
504625 99504625 1001 86380 86390 1
504540 99504540 1001 86380 86390 1
504341 99504341 1001 86380 86390 1
504393 99504393 1001 86380 86390 1
504406 99504406 1001 86380 86390 1
504459 99504459 1001 86380 86390 1
504437 99504437 1001 86380 86390 1
504412 99504412 1001 86380 86390 1
504387 99504387 1001 86380 86390 1
505038 99505038 1001 86380 86390 1
505118 99505118 1001 86380 86390 1
505080 99505080 1001 86380 86390 1
505604 99505604 1001 86380 86390 1
505585 99505585 1001 86380 86390 1
505487 99505487 1001 86380 86390 1
505540 99505540 1001 86380 86390 1
505528 99505528 1001 86380 86390 1
505175 99505175 1001 86380 86390 1
505189 99505189 1001 86380 86390 1
505345 99505345 1001 86380 86390 1
505171 99505171 1001 86380 86390 1
505874 99505874 1001 86380 86390 1
505824 99505824 1001 86380 86390 1
506445 99506445 1001 86380 86390 1
506414 99506414 1001 86380 86390 1
506493 99506493 1001 86380 86390 1
506252 99506252 1001 86380 86390 1
506220 99506220 1001 86380 86390 1
506047 99506047 1001 86380 86390 1
506612 99506612 1001 86380 86390 1
506664 99506664 1001 86380 86390 1
506747 99506747 1001 86380 86390 1
506709 99506709 1001 86380 86390 1
506618 99506618 1001 86380 86390 1
507372 99507372 1001 86380 86390 1
507349 99507349 1001 86380 86390 1
507315 99507315 1001 86380 86390 1
507380 99507380 1001 86380 86390 1
507205 99507205 1001 86380 86390 1
507157 99507157 1001 86380 86390 1
507213 99507213 1001 86380 86390 1
506810 99506810 1001 86380 86390 1
507435 99507435 1001 86380 86390 1
507605 99507605 1001 86380 86390 1
507619 99507619 1001 86380 86390 1
507438 99507438 1001 86380 86390 1
507529 99507529 1001 86380 86390 1
508176 99508176 1001 86380 86390 1
507943 99507943 1001 86380 86390 1
507825 99507825 1001 86380 86390 1
507724 99507724 1001 86380 86390 1
507763 99507763 1001 86380 86390 1
507648 99507648 1001 86380 86390 1
507700 99507700 1001 86380 86390 1
507637 99507637 1001 86380 86390 1
508258 99508258 1001 86380 86390 1
508432 99508432 1001 86380 86390 1
508911 99508911 1001 86380 86390 1
508959 99508959 1001 86380 86390 1
508817 99508817 1001 86380 86390 1
508779 99508779 1001 86380 86390 1
508678 99508678 1001 86380 86390 1
508860 99508860 1001 86380 86390 1
508510 99508510 1001 86380 86390 1
508537 99508537 1001 86380 86390 1
508641 99508641 1001 86380 86390 1
508616 99508616 1001 86380 86390 1
508540 99508540 1001 86380 86390 1
508581 99508581 1001 86380 86390 1
509151 99509151 1001 86380 86390 1
509208 99509208 1001 86380 86390 1
509673 99509673 1001 86380 86390 1
509603 99509603 1001 86380 86390 1
509476 99509476 1001 86380 86390 1
509377 99509377 1001 86380 86390 1
509300 99509300 1001 86380 86390 1
509472 99509472 1001 86380 86390 1
510027 99510027 1001 86380 86390 1
509976 99509976 1001 86380 86390 1
509929 99509929 1001 86380 86390 1
510020 99510020 1001 86380 86390 1
509983 99509983 1001 86380 86390 1
510526 99510526 1001 86380 86390 1
510644 99510644 1001 86380 86390 1
510529 99510529 1001 86380 86390 1
510568 99510568 1001 86380 86390 1
510316 99510316 1001 86380 86390 1
510447 99510447 1001 86380 86390 1
510489 99510489 1001 86380 86390 1
510439 99510439 1001 86380 86390 1
510466 99510466 1001 86380 86390 1
511367 99511367 1001 86380 86390 1
511541 99511541 1001 86380 86390 1
511208 99511208 1001 86380 86390 1
511286 99511286 1001 86380 86390 1
511177 99511177 1001 86380 86390 1
511692 99511692 1001 86380 86390 1
511620 99511620 1001 86380 86390 1
511672 99511672 1001 86380 86390 1
511647 99511647 1001 86380 86390 1
512295 99512295 1001 86380 86390 1
512368 99512368 1001 86380 86390 1
512021 99512021 1001 86380 86390 1
512047 99512047 1001 86380 86390 1
512164 99512164 1001 86380 86390 1
512061 99512061 1001 86380 86390 1
512014 99512014 1001 86380 86390 1
512041 99512041 1001 86380 86390 1
511978 99511978 1001 86380 86390 1
511814 99511814 1001 86380 86390 1
511918 99511918 1001 86380 86390 1
512444 99512444 1001 86380 86390 1
512575 99512575 1001 86380 86390 1
512461 99512461 1001 86380 86390 1
513068 99513068 1001 86380 86390 1
513023 99513023 1001 86380 86390 1
512788 99512788 1001 86380 86390 1
512595 99512595 1001 86380 86390 1
513400 99513400 1001 86380 86390 1
513247 99513247 1001 86380 86390 1
513287 99513287 1001 86380 86390 1
513997 99513997 1001 86380 86390 1
513894 99513894 1001 86380 86390 1
513832 99513832 1001 86380 86390 1
513925 99513925 1001 86380 86390 1
513915 99513915 1001 86380 86390 1
513627 99513627 1001 86380 86390 1
513607 99513607 1001 86380 86390 1
513420 99513420 1001 86380 86390 1
513411 99513411 1001 86380 86390 1
514084 99514084 1001 86380 86390 1
514175 99514175 1001 86380 86390 1
514755 99514755 1001 86380 86390 1
514784 99514784 1001 86380 86390 1
514713 99514713 1001 86380 86390 1
514726 99514726 1001 86380 86390 1
514850 99514850 1001 86380 86390 1
514496 99514496 1001 86380 86390 1
514575 99514575 1001 86380 86390 1
514369 99514369 1001 86380 86390 1
514945 99514945 1001 86380 86390 1
515015 99515015 1001 86380 86390 1
515029 99515029 1001 86380 86390 1
515682 99515682 1001 86380 86390 1
515558 99515558 1001 86380 86390 1
515584 99515584 1001 86380 86390 1
515653 99515653 1001 86380 86390 1
515673 99515673 1001 86380 86390 1
515452 99515452 1001 86380 86390 1
515323 99515323 1001 86380 86390 1
515285 99515285 1001 86380 86390 1
515328 99515328 1001 86380 86390 1
515394 99515394 1001 86380 86390 1
515476 99515476 1001 86380 86390 1
515282 99515282 1001 86380 86390 1
515127 99515127 1001 86380 86390 1
515154 99515154 1001 86380 86390 1
515195 99515195 1001 86380 86390 1
515082 99515082 1001 86380 86390 1
515083 99515083 1001 86380 86390 1
515265 99515265 1001 86380 86390 1
515745 99515745 1001 86380 86390 1
515773 99515773 1001 86380 86390 1
515789 99515789 1001 86380 86390 1
515730 99515730 1001 86380 86390 1
515691 99515691 1001 86380 86390 1
516476 99516476 1001 86380 86390 1
516359 99516359 1001 86380 86390 1
516392 99516392 1001 86380 86390 1
516316 99516316 1001 86380 86390 1
516105 99516105 1001 86380 86390 1
516171 99516171 1001 86380 86390 1
515908 99515908 1001 86380 86390 1
516549 99516549 1001 86380 86390 1
516555 99516555 1001 86380 86390 1
517171 99517171 1001 86380 86390 1
517225 99517225 1001 86380 86390 1
517164 99517164 1001 86380 86390 1
517106 99517106 1001 86380 86390 1
517031 99517031 1001 86380 86390 1
516970 99516970 1001 86380 86390 1
516960 99516960 1001 86380 86390 1
516884 99516884 1001 86380 86390 1
516906 99516906 1001 86380 86390 1
517441 99517441 1001 86380 86390 1
518111 99518111 1001 86380 86390 1
518117 99518117 1001 86380 86390 1
517963 99517963 1001 86380 86390 1
518053 99518053 1001 86380 86390 1
517920 99517920 1001 86380 86390 1
517883 99517883 1001 86380 86390 1
517819 99517819 1001 86380 86390 1
517546 99517546 1001 86380 86390 1
517728 99517728 1001 86380 86390 1
517652 99517652 1001 86380 86390 1
517730 99517730 1001 86380 86390 1
517721 99517721 1001 86380 86390 1
518211 99518211 1001 86380 86390 1
518216 99518216 1001 86380 86390 1
518815 99518815 1001 86380 86390 1
518986 99518986 1001 86380 86390 1
518601 99518601 1001 86380 86390 1
518725 99518725 1001 86380 86390 1
518473 99518473 1001 86380 86390 1
518467 99518467 1001 86380 86390 1
519088 99519088 1001 86380 86390 1
519681 99519681 1001 86380 86390 1
519803 99519803 1001 86380 86390 1
519632 99519632 1001 86380 86390 1
519549 99519549 1001 86380 86390 1
519595 99519595 1001 86380 86390 1
519287 99519287 1001 86380 86390 1
519880 99519880 1001 86380 86390 1
519882 99519882 1001 86380 86390 1
519923 99519923 1001 86380 86390 1
520016 99520016 1001 86380 86390 1
519927 99519927 1001 86380 86390 1
520461 99520461 1001 86380 86390 1
520583 99520583 1001 86380 86390 1
520598 99520598 1001 86380 86390 1
520534 99520534 1001 86380 86390 1
520470 99520470 1001 86380 86390 1
520523 99520523 1001 86380 86390 1
520536 99520536 1001 86380 86390 1
520472 99520472 1001 86380 86390 1
520268 99520268 1001 86380 86390 1
520307 99520307 1001 86380 86390 1
520323 99520323 1001 86380 86390 1
520021 99520021 1001 86380 86390 1
520146 99520146 1001 86380 86390 1
520185 99520185 1001 86380 86390 1
520199 99520199 1001 86380 86390 1
520070 99520070 1001 86380 86390 1
520122 99520122 1001 86380 86390 1
520670 99520670 1001 86380 86390 1
520671 99520671 1001 86380 86390 1
520766 99520766 1001 86380 86390 1
521420 99521420 1001 86380 86390 1
521309 99521309 1001 86380 86390 1
521459 99521459 1001 86380 86390 1
521376 99521376 1001 86380 86390 1
521214 99521214 1001 86380 86390 1
521195 99521195 1001 86380 86390 1
520897 99520897 1001 86380 86390 1
520847 99520847 1001 86380 86390 1
520904 99520904 1001 86380 86390 1
520943 99520943 1001 86380 86390 1
521023 99521023 1001 86380 86390 1
520894 99520894 1001 86380 86390 1
520986 99520986 1001 86380 86390 1
520909 99520909 1001 86380 86390 1
521480 99521480 1001 86380 86390 1
521483 99521483 1001 86380 86390 1
522262 99522262 1001 86380 86390 1
522286 99522286 1001 86380 86390 1
522202 99522202 1001 86380 86390 1
522009 99522009 1001 86380 86390 1
521881 99521881 1001 86380 86390 1
521901 99521901 1001 86380 86390 1
521917 99521917 1001 86380 86390 1
522034 99522034 1001 86380 86390 1
521796 99521796 1001 86380 86390 1
521863 99521863 1001 86380 86390 1
521876 99521876 1001 86380 86390 1
522465 99522465 1001 86380 86390 1
522441 99522441 1001 86380 86390 1
522366 99522366 1001 86380 86390 1
522978 99522978 1001 86380 86390 1
523032 99523032 1001 86380 86390 1
523077 99523077 1001 86380 86390 1
523116 99523116 1001 86380 86390 1
522737 99522737 1001 86380 86390 1
522881 99522881 1001 86380 86390 1
522644 99522644 1001 86380 86390 1
522548 99522548 1001 86380 86390 1
523163 99523163 1001 86380 86390 1
523898 99523898 1001 86380 86390 1
523554 99523554 1001 86380 86390 1
523658 99523658 1001 86380 86390 1
523646 99523646 1001 86380 86390 1
523403 99523403 1001 86380 86390 1
523366 99523366 1001 86380 86390 1
523509 99523509 1001 86380 86390 1
523328 99523328 1001 86380 86390 1
523501 99523501 1001 86380 86390 1
523529 99523529 1001 86380 86390 1
524024 99524024 1001 86380 86390 1
524128 99524128 1001 86380 86390 1
523988 99523988 1001 86380 86390 1
523990 99523990 1001 86380 86390 1
524083 99524083 1001 86380 86390 1
524619 99524619 1001 86380 86390 1
524648 99524648 1001 86380 86390 1
524409 99524409 1001 86380 86390 1
524493 99524493 1001 86380 86390 1
524203 99524203 1001 86380 86390 1
524310 99524310 1001 86380 86390 1
524207 99524207 1001 86380 86390 1
524911 99524911 1001 86380 86390 1
524808 99524808 1001 86380 86390 1
524862 99524862 1001 86380 86390 1
524883 99524883 1001 86380 86390 1
525445 99525445 1001 86380 86390 1
525525 99525525 1001 86380 86390 1
525190 99525190 1001 86380 86390 1
525069 99525069 1001 86380 86390 1
525128 99525128 1001 86380 86390 1
525039 99525039 1001 86380 86390 1
525788 99525788 1001 86380 86390 1
525801 99525801 1001 86380 86390 1
525765 99525765 1001 86380 86390 1
525767 99525767 1001 86380 86390 1
525653 99525653 1001 86380 86390 1
525681 99525681 1001 86380 86390 1
526261 99526261 1001 86380 86390 1
526140 99526140 1001 86380 86390 1
526156 99526156 1001 86380 86390 1
526195 99526195 1001 86380 86390 1
526043 99526043 1001 86380 86390 1
526212 99526212 1001 86380 86390 1
525913 99525913 1001 86380 86390 1
525931 99525931 1001 86380 86390 1
526584 99526584 1001 86380 86390 1
527161 99527161 1001 86380 86390 1
527112 99527112 1001 86380 86390 1
527223 99527223 1001 86380 86390 1
526901 99526901 1001 86380 86390 1
526943 99526943 1001 86380 86390 1
526935 99526935 1001 86380 86390 1
526887 99526887 1001 86380 86390 1
526926 99526926 1001 86380 86390 1
527338 99527338 1001 86380 86390 1
527351 99527351 1001 86380 86390 1
527288 99527288 1001 86380 86390 1
527045 99527045 1001 86380 86390 1
527419 99527419 1001 86380 86390 1
527446 99527446 1001 86380 86390 1
527282 99527282 1001 86380 86390 1
527348 99527348 1001 86380 86390 1
527963 99527963 1001 86380 86390 1
527715 99527715 1001 86380 86390 1
527743 99527743 1001 86380 86390 1
527580 99527580 1001 86380 86390 1
528190 99528190 1001 86380 86390 1
528219 99528219 1001 86380 86390 1
528263 99528263 1001 86380 86390 1
528704 99528704 1001 86380 86390 1
528374 99528374 1001 86380 86390 1
528965 99528965 1001 86380 86390 1
529094 99529094 1001 86380 86390 1
529006 99529006 1001 86380 86390 1
529033 99529033 1001 86380 86390 1
528934 99528934 1001 86380 86390 1
528923 99528923 1001 86380 86390 1
529625 99529625 1001 86380 86390 1
529589 99529589 1001 86380 86390 1
529593 99529593 1001 86380 86390 1
529619 99529619 1001 86380 86390 1
529658 99529658 1001 86380 86390 1
529504 99529504 1001 86380 86390 1
529276 99529276 1001 86380 86390 1
529246 99529246 1001 86380 86390 1
529802 99529802 1001 86380 86390 1
529797 99529797 1001 86380 86390 1
529735 99529735 1001 86380 86390 1
530465 99530465 1001 86380 86390 1
530484 99530484 1001 86380 86390 1
530473 99530473 1001 86380 86390 1
530499 99530499 1001 86380 86390 1
530217 99530217 1001 86380 86390 1
530077 99530077 1001 86380 86390 1
529978 99529978 1001 86380 86390 1
530759 99530759 1001 86380 86390 1
530593 99530593 1001 86380 86390 1
530672 99530672 1001 86380 86390 1
530637 99530637 1001 86380 86390 1
530653 99530653 1001 86380 86390 1
531309 99531309 1001 86380 86390 1
531324 99531324 1001 86380 86390 1
531183 99531183 1001 86380 86390 1
531276 99531276 1001 86380 86390 1
531156 99531156 1001 86380 86390 1
531004 99531004 1001 86380 86390 1
530840 99530840 1001 86380 86390 1
530899 99530899 1001 86380 86390 1
531522 99531522 1001 86380 86390 1
531411 99531411 1001 86380 86390 1
531412 99531412 1001 86380 86390 1
531530 99531530 1001 86380 86390 1
532031 99532031 1001 86380 86390 1
531840 99531840 1001 86380 86390 1
531946 99531946 1001 86380 86390 1
531638 99531638 1001 86380 86390 1
531704 99531704 1001 86380 86390 1
531622 99531622 1001 86380 86390 1
531726 99531726 1001 86380 86390 1
531662 99531662 1001 86380 86390 1
532400 99532400 1001 86380 86390 1
532263 99532263 1001 86380 86390 1
532405 99532405 1001 86380 86390 1
532393 99532393 1001 86380 86390 1
532215 99532215 1001 86380 86390 1
532749 99532749 1001 86380 86390 1
532807 99532807 1001 86380 86390 1
532708 99532708 1001 86380 86390 1
532542 99532542 1001 86380 86390 1
532571 99532571 1001 86380 86390 1
532546 99532546 1001 86380 86390 1
532509 99532509 1001 86380 86390 1
532436 99532436 1001 86380 86390 1
533081 99533081 1001 86380 86390 1
533186 99533186 1001 86380 86390 1
533187 99533187 1001 86380 86390 1
533113 99533113 1001 86380 86390 1
533157 99533157 1001 86380 86390 1
533696 99533696 1001 86380 86390 1
533754 99533754 1001 86380 86390 1
533452 99533452 1001 86380 86390 1
533531 99533531 1001 86380 86390 1
533637 99533637 1001 86380 86390 1
533652 99533652 1001 86380 86390 1
533266 99533266 1001 86380 86390 1
533366 99533366 1001 86380 86390 1
533976 99533976 1001 86380 86390 1
533919 99533919 1001 86380 86390 1
533958 99533958 1001 86380 86390 1
534621 99534621 1001 86380 86390 1
534605 99534605 1001 86380 86390 1
534581 99534581 1001 86380 86390 1
534415 99534415 1001 86380 86390 1
534418 99534418 1001 86380 86390 1
534433 99534433 1001 86380 86390 1
534410 99534410 1001 86380 86390 1
534235 99534235 1001 86380 86390 1
534149 99534149 1001 86380 86390 1
534215 99534215 1001 86380 86390 1
534113 99534113 1001 86380 86390 1
534178 99534178 1001 86380 86390 1
534075 99534075 1001 86380 86390 1
534775 99534775 1001 86380 86390 1
534770 99534770 1001 86380 86390 1
535318 99535318 1001 86380 86390 1
535491 99535491 1001 86380 86390 1
535338 99535338 1001 86380 86390 1
535187 99535187 1001 86380 86390 1
535058 99535058 1001 86380 86390 1
534909 99534909 1001 86380 86390 1
535065 99535065 1001 86380 86390 1
534988 99534988 1001 86380 86390 1
534937 99534937 1001 86380 86390 1
534940 99534940 1001 86380 86390 1
535703 99535703 1001 86380 86390 1
535589 99535589 1001 86380 86390 1
535544 99535544 1001 86380 86390 1
536333 99536333 1001 86380 86390 1
536331 99536331 1001 86380 86390 1
536167 99536167 1001 86380 86390 1
536014 99536014 1001 86380 86390 1
536088 99536088 1001 86380 86390 1
536052 99536052 1001 86380 86390 1
535873 99535873 1001 86380 86390 1
535823 99535823 1001 86380 86390 1
535762 99535762 1001 86380 86390 1
536481 99536481 1001 86380 86390 1
536496 99536496 1001 86380 86390 1
537107 99537107 1001 86380 86390 1
537043 99537043 1001 86380 86390 1
537098 99537098 1001 86380 86390 1
536866 99536866 1001 86380 86390 1
536789 99536789 1001 86380 86390 1
536934 99536934 1001 86380 86390 1
536544 99536544 1001 86380 86390 1
536680 99536680 1001 86380 86390 1
537324 99537324 1001 86380 86390 1
537894 99537894 1001 86380 86390 1
537706 99537706 1001 86380 86390 1
537630 99537630 1001 86380 86390 1
537696 99537696 1001 86380 86390 1
537511 99537511 1001 86380 86390 1
537462 99537462 1001 86380 86390 1
538065 99538065 1001 86380 86390 1
538114 99538114 1001 86380 86390 1
538583 99538583 1001 86380 86390 1
538548 99538548 1001 86380 86390 1
538408 99538408 1001 86380 86390 1
538531 99538531 1001 86380 86390 1
538338 99538338 1001 86380 86390 1
538269 99538269 1001 86380 86390 1
538335 99538335 1001 86380 86390 1
538232 99538232 1001 86380 86390 1
538940 99538940 1001 86380 86390 1
539005 99539005 1001 86380 86390 1
539281 99539281 1001 86380 86390 1
539269 99539269 1001 86380 86390 1
539278 99539278 1001 86380 86390 1
539090 99539090 1001 86380 86390 1
539093 99539093 1001 86380 86390 1
539186 99539186 1001 86380 86390 1
539678 99539678 1001 86380 86390 1
539691 99539691 1001 86380 86390 1
539746 99539746 1001 86380 86390 1
539714 99539714 1001 86380 86390 1
539676 99539676 1001 86380 86390 1
540332 99540332 1001 86380 86390 1
540269 99540269 1001 86380 86390 1
540452 99540452 1001 86380 86390 1
540335 99540335 1001 86380 86390 1
540324 99540324 1001 86380 86390 1
540212 99540212 1001 86380 86390 1
540059 99540059 1001 86380 86390 1
540232 99540232 1001 86380 86390 1
540131 99540131 1001 86380 86390 1
539900 99539900 1001 86380 86390 1
539917 99539917 1001 86380 86390 1
540471 99540471 1001 86380 86390 1
540489 99540489 1001 86380 86390 1
541121 99541121 1001 86380 86390 1
541253 99541253 1001 86380 86390 1
541151 99541151 1001 86380 86390 1
540907 99540907 1001 86380 86390 1
540988 99540988 1001 86380 86390 1
540912 99540912 1001 86380 86390 1
540724 99540724 1001 86380 86390 1
540716 99540716 1001 86380 86390 1
540821 99540821 1001 86380 86390 1
541422 99541422 1001 86380 86390 1
541438 99541438 1001 86380 86390 1
541361 99541361 1001 86380 86390 1
541391 99541391 1001 86380 86390 1
541443 99541443 1001 86380 86390 1
542056 99542056 1001 86380 86390 1
541837 99541837 1001 86380 86390 1
541804 99541804 1001 86380 86390 1
541832 99541832 1001 86380 86390 1
541859 99541859 1001 86380 86390 1
541899 99541899 1001 86380 86390 1
541912 99541912 1001 86380 86390 1
541550 99541550 1001 86380 86390 1
541645 99541645 1001 86380 86390 1
541531 99541531 1001 86380 86390 1
541689 99541689 1001 86380 86390 1
542142 99542142 1001 86380 86390 1
542144 99542144 1001 86380 86390 1
542312 99542312 1001 86380 86390 1
542186 99542186 1001 86380 86390 1
542187 99542187 1001 86380 86390 1
542876 99542876 1001 86380 86390 1
542703 99542703 1001 86380 86390 1
542613 99542613 1001 86380 86390 1
542643 99542643 1001 86380 86390 1
542647 99542647 1001 86380 86390 1
542712 99542712 1001 86380 86390 1
542506 99542506 1001 86380 86390 1
542519 99542519 1001 86380 86390 1
542393 99542393 1001 86380 86390 1
542419 99542419 1001 86380 86390 1
542356 99542356 1001 86380 86390 1
542511 99542511 1001 86380 86390 1
542984 99542984 1001 86380 86390 1
543140 99543140 1001 86380 86390 1
542972 99542972 1001 86380 86390 1
543594 99543594 1001 86380 86390 1
543582 99543582 1001 86380 86390 1
543705 99543705 1001 86380 86390 1
543732 99543732 1001 86380 86390 1
543733 99543733 1001 86380 86390 1
543476 99543476 1001 86380 86390 1
543558 99543558 1001 86380 86390 1
543205 99543205 1001 86380 86390 1
543335 99543335 1001 86380 86390 1
543221 99543221 1001 86380 86390 1
543339 99543339 1001 86380 86390 1
543340 99543340 1001 86380 86390 1
543226 99543226 1001 86380 86390 1
543937 99543937 1001 86380 86390 1
543795 99543795 1001 86380 86390 1
543912 99543912 1001 86380 86390 1
543938 99543938 1001 86380 86390 1
543785 99543785 1001 86380 86390 1
543893 99543893 1001 86380 86390 1
543958 99543958 1001 86380 86390 1
543804 99543804 1001 86380 86390 1
543805 99543805 1001 86380 86390 1
543909 99543909 1001 86380 86390 1
544406 99544406 1001 86380 86390 1
544503 99544503 1001 86380 86390 1
544441 99544441 1001 86380 86390 1
544595 99544595 1001 86380 86390 1
544559 99544559 1001 86380 86390 1
544240 99544240 1001 86380 86390 1
544030 99544030 1001 86380 86390 1
544044 99544044 1001 86380 86390 1
544686 99544686 1001 86380 86390 1
544738 99544738 1001 86380 86390 1
544728 99544728 1001 86380 86390 1
544602 99544602 1001 86380 86390 1
544643 99544643 1001 86380 86390 1
544708 99544708 1001 86380 86390 1
544683 99544683 1001 86380 86390 1
418859 1139 1001 26280 26817 1
428374 839 1001 32400 37137 1
435623 237 1001 70680 71097 1
405674 522 1001 33540 35517 1
512168 737 1002 34264 35615 1
512212 948 1001 54990 55289 1
514894 480 1001 26140 26439 1
514918 1052 1002 57974 58328 1
400067 99400067 1001 86380 86390 1
400121 99400121 1001 86380 86390 1
400050 99400050 1001 86380 86390 1
400233 99400233 1001 86380 86390 1
400381 99400381 1001 86380 86390 1
400408 99400408 1001 86380 86390 1
400436 99400436 1001 86380 86390 1
400676 99400676 1001 86380 86390 1
401040 99401040 1001 86380 86390 1
401044 99401044 1001 86380 86390 1
401452 99401452 1001 86380 86390 1
401787 99401787 1001 86380 86390 1
401830 99401830 1001 86380 86390 1
401905 99401905 1001 86380 86390 1
401908 99401908 1001 86380 86390 1
401854 99401854 1001 86380 86390 1
402055 99402055 1001 86380 86390 1
401968 99401968 1001 86380 86390 1
402118 99402118 1001 86380 86390 1
402420 99402420 1001 86380 86390 1
402423 99402423 1001 86380 86390 1
402554 99402554 1001 86380 86390 1
402684 99402684 1001 86380 86390 1
402674 99402674 1001 86380 86390 1
402936 99402936 1001 86380 86390 1
403174 99403174 1001 86380 86390 1
403215 99403215 1001 86380 86390 1
403460 99403460 1001 86380 86390 1
403586 99403586 1001 86380 86390 1
403746 99403746 1001 86380 86390 1
403986 99403986 1001 86380 86390 1
403992 99403992 1001 86380 86390 1
404274 99404274 1001 86380 86390 1
404583 99404583 1001 86380 86390 1
404647 99404647 1001 86380 86390 1
404595 99404595 1001 86380 86390 1
404908 99404908 1001 86380 86390 1
404924 99404924 1001 86380 86390 1
404926 99404926 1001 86380 86390 1
404914 99404914 1001 86380 86390 1
405239 99405239 1001 86380 86390 1
405264 99405264 1001 86380 86390 1
405368 99405368 1001 86380 86390 1
405550 99405550 1001 86380 86390 1
405887 99405887 1001 86380 86390 1
406082 99406082 1001 86380 86390 1
406148 99406148 1001 86380 86390 1
406274 99406274 1001 86380 86390 1
406182 99406182 1001 86380 86390 1
406285 99406285 1001 86380 86390 1
406884 99406884 1001 86380 86390 1
406909 99406909 1001 86380 86390 1
407433 99407433 1001 86380 86390 1
407670 99407670 1001 86380 86390 1
407627 99407627 1001 86380 86390 1
407991 99407991 1001 86380 86390 1
408098 99408098 1001 86380 86390 1
408233 99408233 1001 86380 86390 1
408322 99408322 1001 86380 86390 1
408539 99408539 1001 86380 86390 1
408540 99408540 1001 86380 86390 1
408584 99408584 1001 86380 86390 1
408702 99408702 1001 86380 86390 1
408782 99408782 1001 86380 86390 1
408944 99408944 1001 86380 86390 1
409046 99409046 1001 86380 86390 1
409143 99409143 1001 86380 86390 1
409251 99409251 1001 86380 86390 1
409414 99409414 1001 86380 86390 1
409538 99409538 1001 86380 86390 1
409945 99409945 1001 86380 86390 1
410458 99410458 1001 86380 86390 1
410421 99410421 1001 86380 86390 1
410595 99410595 1001 86380 86390 1
410699 99410699 1001 86380 86390 1
410621 99410621 1001 86380 86390 1
410672 99410672 1001 86380 86390 1
410810 99410810 1001 86380 86390 1
410892 99410892 1001 86380 86390 1
410898 99410898 1001 86380 86390 1
411072 99411072 1001 86380 86390 1
411193 99411193 1001 86380 86390 1
411158 99411158 1001 86380 86390 1
411284 99411284 1001 86380 86390 1
411398 99411398 1001 86380 86390 1
411454 99411454 1001 86380 86390 1
411695 99411695 1001 86380 86390 1
411708 99411708 1001 86380 86390 1
411799 99411799 1001 86380 86390 1
411857 99411857 1001 86380 86390 1
411871 99411871 1001 86380 86390 1
412074 99412074 1001 86380 86390 1
412036 99412036 1001 86380 86390 1
412098 99412098 1001 86380 86390 1
412126 99412126 1001 86380 86390 1
412203 99412203 1001 86380 86390 1
412300 99412300 1001 86380 86390 1
413341 99413341 1001 86380 86390 1
413322 99413322 1001 86380 86390 1
413386 99413386 1001 86380 86390 1
413460 99413460 1001 86380 86390 1
412910 99412910 1001 86380 86390 1
412891 99412891 1001 86380 86390 1
413079 99413079 1001 86380 86390 1
412557 99412557 1001 86380 86390 1
412787 99412787 1001 86380 86390 1
412524 99412524 1001 86380 86390 1
415162 99415162 1001 86380 86390 1
415030 99415030 1001 86380 86390 1
415022 99415022 1001 86380 86390 1
415115 99415115 1001 86380 86390 1
414881 99414881 1001 86380 86390 1
414167 99414167 1001 86380 86390 1
414284 99414284 1001 86380 86390 1
415602 99415602 1001 86380 86390 1
415483 99415483 1001 86380 86390 1
415603 99415603 1001 86380 86390 1
415561 99415561 1001 86380 86390 1
415598 99415598 1001 86380 86390 1
416883 99416883 1001 86380 86390 1
416612 99416612 1001 86380 86390 1
416887 99416887 1001 86380 86390 1
416748 99416748 1001 86380 86390 1
416206 99416206 1001 86380 86390 1
415728 99415728 1001 86380 86390 1
416072 99416072 1001 86380 86390 1
417265 99417265 1001 86380 86390 1
417040 99417040 1001 86380 86390 1
417157 99417157 1001 86380 86390 1
417158 99417158 1001 86380 86390 1
417519 99417519 1001 86380 86390 1
417582 99417582 1001 86380 86390 1
418757 99418757 1001 86380 86390 1
418611 99418611 1001 86380 86390 1
418572 99418572 1001 86380 86390 1
418391 99418391 1001 86380 86390 1
418139 99418139 1001 86380 86390 1
418043 99418043 1001 86380 86390 1
418091 99418091 1001 86380 86390 1
418258 99418258 1001 86380 86390 1
417634 99417634 1001 86380 86390 1
417723 99417723 1001 86380 86390 1
417644 99417644 1001 86380 86390 1
417733 99417733 1001 86380 86390 1
417914 99417914 1001 86380 86390 1
417762 99417762 1001 86380 86390 1
417961 99417961 1001 86380 86390 1
418937 99418937 1001 86380 86390 1
418939 99418939 1001 86380 86390 1
418927 99418927 1001 86380 86390 1
420278 99420278 1001 86380 86390 1
420208 99420208 1001 86380 86390 1
420350 99420350 1001 86380 86390 1
420273 99420273 1001 86380 86390 1
419847 99419847 1001 86380 86390 1
419712 99419712 1001 86380 86390 1
419792 99419792 1001 86380 86390 1
420030 99420030 1001 86380 86390 1
420586 99420586 1001 86380 86390 1
421804 99421804 1001 86380 86390 1
421453 99421453 1001 86380 86390 1
421432 99421432 1001 86380 86390 1
421449 99421449 1001 86380 86390 1
421208 99421208 1001 86380 86390 1
422389 99422389 1001 86380 86390 1
423463 99423463 1001 86380 86390 1
423148 99423148 1001 86380 86390 1
423169 99423169 1001 86380 86390 1
423227 99423227 1001 86380 86390 1
423115 99423115 1001 86380 86390 1
423182 99423182 1001 86380 86390 1
423122 99423122 1001 86380 86390 1
423264 99423264 1001 86380 86390 1
422780 99422780 1001 86380 86390 1
422608 99422608 1001 86380 86390 1
422732 99422732 1001 86380 86390 1
422917 99422917 1001 86380 86390 1
422589 99422589 1001 86380 86390 1
422617 99422617 1001 86380 86390 1
424043 99424043 1001 86380 86390 1
423971 99423971 1001 86380 86390 1
423999 99423999 1001 86380 86390 1
424030 99424030 1001 86380 86390 1
423766 99423766 1001 86380 86390 1
424034 99424034 1001 86380 86390 1
425148 99425148 1001 86380 86390 1
425331 99425331 1001 86380 86390 1
425018 99425018 1001 86380 86390 1
425098 99425098 1001 86380 86390 1
425046 99425046 1001 86380 86390 1
424612 99424612 1001 86380 86390 1
424828 99424828 1001 86380 86390 1
424623 99424623 1001 86380 86390 1
425002 99425002 1001 86380 86390 1
424638 99424638 1001 86380 86390 1
424292 99424292 1001 86380 86390 1
424362 99424362 1001 86380 86390 1
425577 99425577 1001 86380 86390 1
426699 99426699 1001 86380 86390 1
426702 99426702 1001 86380 86390 1
427020 99427020 1001 86380 86390 1
426673 99426673 1001 86380 86390 1
426342 99426342 1001 86380 86390 1
426051 99426051 1001 86380 86390 1
426096 99426096 1001 86380 86390 1
426018 99426018 1001 86380 86390 1
426206 99426206 1001 86380 86390 1
427168 99427168 1001 86380 86390 1
427347 99427347 1001 86380 86390 1
427352 99427352 1001 86380 86390 1
427379 99427379 1001 86380 86390 1
428678 99428678 1001 86380 86390 1
428694 99428694 1001 86380 86390 1
428582 99428582 1001 86380 86390 1
428325 99428325 1001 86380 86390 1
428332 99428332 1001 86380 86390 1
428223 99428223 1001 86380 86390 1
427575 99427575 1001 86380 86390 1
427704 99427704 1001 86380 86390 1
427789 99427789 1001 86380 86390 1
427911 99427911 1001 86380 86390 1
427551 99427551 1001 86380 86390 1
429098 99429098 1001 86380 86390 1
428847 99428847 1001 86380 86390 1
428776 99428776 1001 86380 86390 1
430190 99430190 1001 86380 86390 1
430079 99430079 1001 86380 86390 1
430036 99430036 1001 86380 86390 1
430012 99430012 1001 86380 86390 1
429685 99429685 1001 86380 86390 1
429957 99429957 1001 86380 86390 1
429593 99429593 1001 86380 86390 1
429764 99429764 1001 86380 86390 1
429726 99429726 1001 86380 86390 1
429730 99429730 1001 86380 86390 1
429356 99429356 1001 86380 86390 1
429237 99429237 1001 86380 86390 1
430397 99430397 1001 86380 86390 1
430486 99430486 1001 86380 86390 1
430549 99430549 1001 86380 86390 1
430401 99430401 1001 86380 86390 1
430798 99430798 1001 86380 86390 1
430387 99430387 1001 86380 86390 1
430389 99430389 1001 86380 86390 1
430470 99430470 1001 86380 86390 1
430451 99430451 1001 86380 86390 1
430603 99430603 1001 86380 86390 1
430632 99430632 1001 86380 86390 1
431910 99431910 1001 86380 86390 1
431699 99431699 1001 86380 86390 1
431754 99431754 1001 86380 86390 1
432049 99432049 1001 86380 86390 1
431478 99431478 1001 86380 86390 1
431385 99431385 1001 86380 86390 1
431541 99431541 1001 86380 86390 1
431422 99431422 1001 86380 86390 1
430887 99430887 1001 86380 86390 1
430911 99430911 1001 86380 86390 1
432486 99432486 1001 86380 86390 1
432206 99432206 1001 86380 86390 1
432350 99432350 1001 86380 86390 1
432128 99432128 1001 86380 86390 1
433550 99433550 1001 86380 86390 1
433361 99433361 1001 86380 86390 1
433043 99433043 1001 86380 86390 1
433233 99433233 1001 86380 86390 1
432918 99432918 1001 86380 86390 1
432553 99432553 1001 86380 86390 1
432877 99432877 1001 86380 86390 1
434072 99434072 1001 86380 86390 1
433991 99433991 1001 86380 86390 1
433825 99433825 1001 86380 86390 1
435259 99435259 1001 86380 86390 1
435351 99435351 1001 86380 86390 1
435273 99435273 1001 86380 86390 1
435242 99435242 1001 86380 86390 1
434740 99434740 1001 86380 86390 1
434974 99434974 1001 86380 86390 1
434613 99434613 1001 86380 86390 1
434319 99434319 1001 86380 86390 1
434334 99434334 1001 86380 86390 1
435574 99435574 1001 86380 86390 1
434138 99434138 1001 86380 86390 1
435630 99435630 1001 86380 86390 1
437147 99437147 1001 86380 86390 1
436761 99436761 1001 86380 86390 1
437016 99437016 1001 86380 86390 1
436563 99436563 1001 86380 86390 1
436752 99436752 1001 86380 86390 1
436547 99436547 1001 86380 86390 1
436476 99436476 1001 86380 86390 1
436554 99436554 1001 86380 86390 1
436269 99436269 1001 86380 86390 1
436100 99436100 1001 86380 86390 1
435992 99435992 1001 86380 86390 1
436105 99436105 1001 86380 86390 1
437272 99437272 1001 86380 86390 1
437326 99437326 1001 86380 86390 1
437202 99437202 1001 86380 86390 1
300591 99300591 1001 86380 86390 1
300529 99300529 1001 86380 86390 1
300716 99300716 1001 86380 86390 1
300422 99300422 1001 86380 86390 1
300437 99300437 1001 86380 86390 1
300517 99300517 1001 86380 86390 1
300277 99300277 1001 86380 86390 1
300201 99300201 1001 86380 86390 1
300145 99300145 1001 86380 86390 1
300262 99300262 1001 86380 86390 1
300133 99300133 1001 86380 86390 1
300908 99300908 1001 86380 86390 1
301365 99301365 1001 86380 86390 1
301544 99301544 1001 86380 86390 1
301240 99301240 1001 86380 86390 1
301149 99301149 1001 86380 86390 1
301056 99301056 1001 86380 86390 1
300968 99300968 1001 86380 86390 1
301678 99301678 1001 86380 86390 1
302314 99302314 1001 86380 86390 1
301982 99301982 1001 86380 86390 1
302103 99302103 1001 86380 86390 1
302109 99302109 1001 86380 86390 1
302174 99302174 1001 86380 86390 1
301803 99301803 1001 86380 86390 1
301820 99301820 1001 86380 86390 1
301823 99301823 1001 86380 86390 1
302560 99302560 1001 86380 86390 1
302392 99302392 1001 86380 86390 1
302577 99302577 1001 86380 86390 1
302544 99302544 1001 86380 86390 1
302388 99302388 1001 86380 86390 1
302429 99302429 1001 86380 86390 1
303079 99303079 1001 86380 86390 1
303123 99303123 1001 86380 86390 1
303112 99303112 1001 86380 86390 1
303138 99303138 1001 86380 86390 1
303026 99303026 1001 86380 86390 1
302953 99302953 1001 86380 86390 1
302865 99302865 1001 86380 86390 1
302732 99302732 1001 86380 86390 1
302740 99302740 1001 86380 86390 1
302587 99302587 1001 86380 86390 1
303300 99303300 1001 86380 86390 1
303223 99303223 1001 86380 86390 1
303383 99303383 1001 86380 86390 1
303929 99303929 1001 86380 86390 1
303815 99303815 1001 86380 86390 1
303496 99303496 1001 86380 86390 1
303600 99303600 1001 86380 86390 1
303537 99303537 1001 86380 86390 1
303589 99303589 1001 86380 86390 1
303621 99303621 1001 86380 86390 1
304045 99304045 1001 86380 86390 1
304220 99304220 1001 86380 86390 1
304196 99304196 1001 86380 86390 1
304770 99304770 1001 86380 86390 1
304852 99304852 1001 86380 86390 1
304450 99304450 1001 86380 86390 1
304519 99304519 1001 86380 86390 1
304252 99304252 1001 86380 86390 1
304298 99304298 1001 86380 86390 1
304313 99304313 1001 86380 86390 1
305636 99305636 1001 86380 86390 1
305520 99305520 1001 86380 86390 1
305658 99305658 1001 86380 86390 1
305499 99305499 1001 86380 86390 1
305402 99305402 1001 86380 86390 1
305428 99305428 1001 86380 86390 1
305177 99305177 1001 86380 86390 1
305073 99305073 1001 86380 86390 1
305179 99305179 1001 86380 86390 1
500156 99500156 1001 86380 86390 1
500001 99500001 1001 86380 86390 1
500638 99500638 1001 86380 86390 1
500773 99500773 1001 86380 86390 1
500504 99500504 1001 86380 86390 1
500608 99500608 1001 86380 86390 1
500427 99500427 1001 86380 86390 1
500535 99500535 1001 86380 86390 1
500588 99500588 1001 86380 86390 1
500436 99500436 1001 86380 86390 1
500605 99500605 1001 86380 86390 1
500207 99500207 1001 86380 86390 1
500234 99500234 1001 86380 86390 1
500235 99500235 1001 86380 86390 1
500826 99500826 1001 86380 86390 1
500904 99500904 1001 86380 86390 1
500965 99500965 1001 86380 86390 1
501612 99501612 1001 86380 86390 1
501438 99501438 1001 86380 86390 1
501450 99501450 1001 86380 86390 1
501569 99501569 1001 86380 86390 1
501295 99501295 1001 86380 86390 1
501392 99501392 1001 86380 86390 1
501697 99501697 1001 86380 86390 1
501776 99501776 1001 86380 86390 1
502355 99502355 1001 86380 86390 1
502305 99502305 1001 86380 86390 1
502386 99502386 1001 86380 86390 1
502310 99502310 1001 86380 86390 1
502226 99502226 1001 86380 86390 1
502072 99502072 1001 86380 86390 1
502125 99502125 1001 86380 86390 1
501898 99501898 1001 86380 86390 1
501976 99501976 1001 86380 86390 1
501998 99501998 1001 86380 86390 1
502606 99502606 1001 86380 86390 1
502505 99502505 1001 86380 86390 1
502531 99502531 1001 86380 86390 1
502470 99502470 1001 86380 86390 1
502564 99502564 1001 86380 86390 1
503091 99503091 1001 86380 86390 1
502856 99502856 1001 86380 86390 1
502871 99502871 1001 86380 86390 1
502873 99502873 1001 86380 86390 1
502799 99502799 1001 86380 86390 1
503422 99503422 1001 86380 86390 1
503346 99503346 1001 86380 86390 1
503385 99503385 1001 86380 86390 1
503413 99503413 1001 86380 86390 1
503480 99503480 1001 86380 86390 1
504089 99504089 1001 86380 86390 1
503909 99503909 1001 86380 86390 1
503644 99503644 1001 86380 86390 1
503595 99503595 1001 86380 86390 1
503535 99503535 1001 86380 86390 1
504181 99504181 1001 86380 86390 1
504147 99504147 1001 86380 86390 1
504225 99504225 1001 86380 86390 1
504187 99504187 1001 86380 86390 1
504124 99504124 1001 86380 86390 1
504743 99504743 1001 86380 86390 1
504747 99504747 1001 86380 86390 1
504839 99504839 1001 86380 86390 1
504533 99504533 1001 86380 86390 1
504676 99504676 1001 86380 86390 1
504587 99504587 1001 86380 86390 1
504535 99504535 1001 86380 86390 1
504630 99504630 1001 86380 86390 1
504592 99504592 1001 86380 86390 1
504553 99504553 1001 86380 86390 1
504634 99504634 1001 86380 86390 1
504440 99504440 1001 86380 86390 1
504505 99504505 1001 86380 86390 1
504429 99504429 1001 86380 86390 1
504366 99504366 1001 86380 86390 1
504524 99504524 1001 86380 86390 1
504334 99504334 1001 86380 86390 1
505058 99505058 1001 86380 86390 1
505125 99505125 1001 86380 86390 1
505016 99505016 1001 86380 86390 1
505738 99505738 1001 86380 86390 1
505686 99505686 1001 86380 86390 1
505371 99505371 1001 86380 86390 1
505387 99505387 1001 86380 86390 1
505344 99505344 1001 86380 86390 1
505272 99505272 1001 86380 86390 1
505350 99505350 1001 86380 86390 1
505301 99505301 1001 86380 86390 1
505891 99505891 1001 86380 86390 1
505787 99505787 1001 86380 86390 1
505828 99505828 1001 86380 86390 1
505778 99505778 1001 86380 86390 1
506523 99506523 1001 86380 86390 1
506572 99506572 1001 86380 86390 1
506447 99506447 1001 86380 86390 1
506583 99506583 1001 86380 86390 1
506478 99506478 1001 86380 86390 1
506211 99506211 1001 86380 86390 1
506390 99506390 1001 86380 86390 1
506000 99506000 1001 86380 86390 1
506605 99506605 1001 86380 86390 1
507361 99507361 1001 86380 86390 1
507365 99507365 1001 86380 86390 1
507023 99507023 1001 86380 86390 1
507145 99507145 1001 86380 86390 1
506933 99506933 1001 86380 86390 1
506895 99506895 1001 86380 86390 1
506858 99506858 1001 86380 86390 1
506819 99506819 1001 86380 86390 1
506901 99506901 1001 86380 86390 1
506824 99506824 1001 86380 86390 1
506903 99506903 1001 86380 86390 1
507592 99507592 1001 86380 86390 1
508215 99508215 1001 86380 86390 1
508188 99508188 1001 86380 86390 1
508124 99508124 1001 86380 86390 1
508163 99508163 1001 86380 86390 1
507918 99507918 1001 86380 86390 1
507869 99507869 1001 86380 86390 1
508286 99508286 1001 86380 86390 1
508326 99508326 1001 86380 86390 1
508276 99508276 1001 86380 86390 1
508305 99508305 1001 86380 86390 1
508383 99508383 1001 86380 86390 1
508923 99508923 1001 86380 86390 1
509005 99509005 1001 86380 86390 1
508918 99508918 1001 86380 86390 1
508769 99508769 1001 86380 86390 1
508823 99508823 1001 86380 86390 1
508840 99508840 1001 86380 86390 1
508471 99508471 1001 86380 86390 1
508487 99508487 1001 86380 86390 1
508621 99508621 1001 86380 86390 1
509260 99509260 1001 86380 86390 1
509249 99509249 1001 86380 86390 1
509133 99509133 1001 86380 86390 1
509173 99509173 1001 86380 86390 1
509773 99509773 1001 86380 86390 1
509763 99509763 1001 86380 86390 1
509855 99509855 1001 86380 86390 1
509714 99509714 1001 86380 86390 1
509715 99509715 1001 86380 86390 1
509730 99509730 1001 86380 86390 1
509594 99509594 1001 86380 86390 1
509596 99509596 1001 86380 86390 1
509640 99509640 1001 86380 86390 1
509693 99509693 1001 86380 86390 1
509362 99509362 1001 86380 86390 1
509440 99509440 1001 86380 86390 1
509903 99509903 1001 86380 86390 1
510588 99510588 1001 86380 86390 1
510655 99510655 1001 86380 86390 1
510381 99510381 1001 86380 86390 1
510357 99510357 1001 86380 86390 1
510363 99510363 1001 86380 86390 1
510240 99510240 1001 86380 86390 1
510795 99510795 1001 86380 86390 1
510838 99510838 1001 86380 86390 1
510788 99510788 1001 86380 86390 1
510814 99510814 1001 86380 86390 1
511430 99511430 1001 86380 86390 1
511329 99511329 1001 86380 86390 1
511241 99511241 1001 86380 86390 1
511033 99511033 1001 86380 86390 1
510956 99510956 1001 86380 86390 1
511655 99511655 1001 86380 86390 1
511752 99511752 1001 86380 86390 1
512250 99512250 1001 86380 86390 1
512277 99512277 1001 86380 86390 1
511994 99511994 1001 86380 86390 1
512046 99512046 1001 86380 86390 1
512059 99512059 1001 86380 86390 1
511996 99511996 1001 86380 86390 1
512145 99512145 1001 86380 86390 1
511960 99511960 1001 86380 86390 1
511806 99511806 1001 86380 86390 1
512522 99512522 1001 86380 86390 1
512397 99512397 1001 86380 86390 1
512425 99512425 1001 86380 86390 1
512477 99512477 1001 86380 86390 1
512504 99512504 1001 86380 86390 1
513055 99513055 1001 86380 86390 1
513084 99513084 1001 86380 86390 1
513123 99513123 1001 86380 86390 1
512993 99512993 1001 86380 86390 1
512829 99512829 1001 86380 86390 1
512701 99512701 1001 86380 86390 1
512676 99512676 1001 86380 86390 1
512741 99512741 1001 86380 86390 1
512625 99512625 1001 86380 86390 1
512710 99512710 1001 86380 86390 1
512775 99512775 1001 86380 86390 1
512764 99512764 1001 86380 86390 1
512635 99512635 1001 86380 86390 1
513366 99513366 1001 86380 86390 1
513381 99513381 1001 86380 86390 1
513995 99513995 1001 86380 86390 1
514009 99514009 1001 86380 86390 1
513857 99513857 1001 86380 86390 1
513923 99513923 1001 86380 86390 1
513976 99513976 1001 86380 86390 1
513979 99513979 1001 86380 86390 1
513646 99513646 1001 86380 86390 1
513698 99513698 1001 86380 86390 1
513623 99513623 1001 86380 86390 1
513636 99513636 1001 86380 86390 1
513757 99513757 1001 86380 86390 1
513667 99513667 1001 86380 86390 1
513489 99513489 1001 86380 86390 1
513481 99513481 1001 86380 86390 1
513520 99513520 1001 86380 86390 1
514191 99514191 1001 86380 86390 1
514127 99514127 1001 86380 86390 1
514668 99514668 1001 86380 86390 1
514616 99514616 1001 86380 86390 1
514630 99514630 1001 86380 86390 1
514449 99514449 1001 86380 86390 1
514493 99514493 1001 86380 86390 1
514405 99514405 1001 86380 86390 1
514356 99514356 1001 86380 86390 1
514376 99514376 1001 86380 86390 1
514442 99514442 1001 86380 86390 1
514326 99514326 1001 86380 86390 1
515050 99515050 1001 86380 86390 1
515041 99515041 1001 86380 86390 1
515017 99515017 1001 86380 86390 1
514993 99514993 1001 86380 86390 1
514890 99514890 1001 86380 86390 1
514879 99514879 1001 86380 86390 1
515480 99515480 1001 86380 86390 1
515663 99515663 1001 86380 86390 1
515629 99515629 1001 86380 86390 1
515567 99515567 1001 86380 86390 1
515169 99515169 1001 86380 86390 1
515216 99515216 1001 86380 86390 1
515152 99515152 1001 86380 86390 1
515851 99515851 1001 86380 86390 1
515697 99515697 1001 86380 86390 1
515801 99515801 1001 86380 86390 1
515840 99515840 1001 86380 86390 1
515714 99515714 1001 86380 86390 1
516398 99516398 1001 86380 86390 1
516464 99516464 1001 86380 86390 1
516491 99516491 1001 86380 86390 1
516312 99516312 1001 86380 86390 1
516175 99516175 1001 86380 86390 1
515931 99515931 1001 86380 86390 1
515892 99515892 1001 86380 86390 1
516081 99516081 1001 86380 86390 1
516558 99516558 1001 86380 86390 1
516651 99516651 1001 86380 86390 1
516576 99516576 1001 86380 86390 1
516514 99516514 1001 86380 86390 1
516671 99516671 1001 86380 86390 1
517156 99517156 1001 86380 86390 1
517288 99517288 1001 86380 86390 1
517281 99517281 1001 86380 86390 1
516967 99516967 1001 86380 86390 1
517124 99517124 1001 86380 86390 1
516718 99516718 1001 86380 86390 1
516788 99516788 1001 86380 86390 1
516750 99516750 1001 86380 86390 1
517424 99517424 1001 86380 86390 1
517416 99517416 1001 86380 86390 1
517455 99517455 1001 86380 86390 1
517526 99517526 1001 86380 86390 1
517997 99517997 1001 86380 86390 1
518024 99518024 1001 86380 86390 1
518135 99518135 1001 86380 86390 1
518078 99518078 1001 86380 86390 1
518119 99518119 1001 86380 86390 1
517801 99517801 1001 86380 86390 1
517866 99517866 1001 86380 86390 1
517802 99517802 1001 86380 86390 1
517952 99517952 1001 86380 86390 1
517647 99517647 1001 86380 86390 1
517586 99517586 1001 86380 86390 1
518185 99518185 1001 86380 86390 1
518224 99518224 1001 86380 86390 1
518329 99518329 1001 86380 86390 1
518351 99518351 1001 86380 86390 1
518821 99518821 1001 86380 86390 1
518860 99518860 1001 86380 86390 1
518938 99518938 1001 86380 86390 1
518849 99518849 1001 86380 86390 1
518888 99518888 1001 86380 86390 1
518907 99518907 1001 86380 86390 1
518631 99518631 1001 86380 86390 1
518711 99518711 1001 86380 86390 1
518538 99518538 1001 86380 86390 1
518487 99518487 1001 86380 86390 1
518558 99518558 1001 86380 86390 1
519130 99519130 1001 86380 86390 1
519174 99519174 1001 86380 86390 1
519698 99519698 1001 86380 86390 1
519691 99519691 1001 86380 86390 1
519747 99519747 1001 86380 86390 1
519670 99519670 1001 86380 86390 1
519427 99519427 1001 86380 86390 1
519606 99519606 1001 86380 86390 1
519425 99519425 1001 86380 86390 1
519390 99519390 1001 86380 86390 1
519249 99519249 1001 86380 86390 1
519198 99519198 1001 86380 86390 1
519380 99519380 1001 86380 86390 1
519293 99519293 1001 86380 86390 1
520019 99520019 1001 86380 86390 1
519839 99519839 1001 86380 86390 1
519999 99519999 1001 86380 86390 1
520013 99520013 1001 86380 86390 1
519910 99519910 1001 86380 86390 1
519988 99519988 1001 86380 86390 1
519924 99519924 1001 86380 86390 1
520545 99520545 1001 86380 86390 1
520510 99520510 1001 86380 86390 1
520435 99520435 1001 86380 86390 1
520247 99520247 1001 86380 86390 1
520250 99520250 1001 86380 86390 1
520343 99520343 1001 86380 86390 1
520215 99520215 1001 86380 86390 1
520100 99520100 1001 86380 86390 1
520792 99520792 1001 86380 86390 1
521377 99521377 1001 86380 86390 1
521456 99521456 1001 86380 86390 1
521093 99521093 1001 86380 86390 1
521230 99521230 1001 86380 86390 1
521090 99521090 1001 86380 86390 1
521001 99521001 1001 86380 86390 1
521007 99521007 1001 86380 86390 1
520995 99520995 1001 86380 86390 1
521468 99521468 1001 86380 86390 1
521523 99521523 1001 86380 86390 1
522105 99522105 1001 86380 86390 1
522133 99522133 1001 86380 86390 1
521882 99521882 1001 86380 86390 1
521966 99521966 1001 86380 86390 1
521994 99521994 1001 86380 86390 1
521930 99521930 1001 86380 86390 1
521805 99521805 1001 86380 86390 1
521733 99521733 1001 86380 86390 1
522369 99522369 1001 86380 86390 1
522437 99522437 1001 86380 86390 1
522321 99522321 1001 86380 86390 1
523082 99523082 1001 86380 86390 1
522972 99522972 1001 86380 86390 1
523026 99523026 1001 86380 86390 1
522720 99522720 1001 86380 86390 1
522879 99522879 1001 86380 86390 1
522818 99522818 1001 86380 86390 1
522511 99522511 1001 86380 86390 1
522593 99522593 1001 86380 86390 1
523151 99523151 1001 86380 86390 1
523945 99523945 1001 86380 86390 1
523763 99523763 1001 86380 86390 1
523647 99523647 1001 86380 86390 1
523352 99523352 1001 86380 86390 1
524071 99524071 1001 86380 86390 1
524014 99524014 1001 86380 86390 1
523967 99523967 1001 86380 86390 1
524696 99524696 1001 86380 86390 1
524698 99524698 1001 86380 86390 1
524622 99524622 1001 86380 86390 1
524674 99524674 1001 86380 86390 1
524543 99524543 1001 86380 86390 1
524403 99524403 1001 86380 86390 1
524561 99524561 1001 86380 86390 1
524279 99524279 1001 86380 86390 1
524293 99524293 1001 86380 86390 1
524181 99524181 1001 86380 86390 1
524353 99524353 1001 86380 86390 1
524214 99524214 1001 86380 86390 1
524356 99524356 1001 86380 86390 1
524963 99524963 1001 86380 86390 1
524838 99524838 1001 86380 86390 1
524906 99524906 1001 86380 86390 1
524806 99524806 1001 86380 86390 1
525454 99525454 1001 86380 86390 1
525557 99525557 1001 86380 86390 1
525229 99525229 1001 86380 86390 1
525287 99525287 1001 86380 86390 1
525042 99525042 1001 86380 86390 1
525159 99525159 1001 86380 86390 1
525017 99525017 1001 86380 86390 1
525071 99525071 1001 86380 86390 1
525127 99525127 1001 86380 86390 1
525687 99525687 1001 86380 86390 1
525732 99525732 1001 86380 86390 1
525643 99525643 1001 86380 86390 1
526337 99526337 1001 86380 86390 1
526301 99526301 1001 86380 86390 1
526293 99526293 1001 86380 86390 1
526209 99526209 1001 86380 86390 1
526134 99526134 1001 86380 86390 1
526084 99526084 1001 86380 86390 1
526124 99526124 1001 86380 86390 1
526163 99526163 1001 86380 86390 1
525816 99525816 1001 86380 86390 1
525962 99525962 1001 86380 86390 1
525808 99525808 1001 86380 86390 1
525839 99525839 1001 86380 86390 1
525982 99525982 1001 86380 86390 1
526555 99526555 1001 86380 86390 1
526608 99526608 1001 86380 86390 1
526444 99526444 1001 86380 86390 1
527136 99527136 1001 86380 86390 1
526850 99526850 1001 86380 86390 1
526906 99526906 1001 86380 86390 1
526997 99526997 1001 86380 86390 1
526900 99526900 1001 86380 86390 1
526630 99526630 1001 86380 86390 1
527443 99527443 1001 86380 86390 1
527354 99527354 1001 86380 86390 1
527277 99527277 1001 86380 86390 1
527916 99527916 1001 86380 86390 1
527678 99527678 1001 86380 86390 1
527760 99527760 1001 86380 86390 1
527788 99527788 1001 86380 86390 1
527527 99527527 1001 86380 86390 1
527609 99527609 1001 86380 86390 1
528169 99528169 1001 86380 86390 1
528735 99528735 1001 86380 86390 1
528809 99528809 1001 86380 86390 1
528552 99528552 1001 86380 86390 1
528385 99528385 1001 86380 86390 1
528471 99528471 1001 86380 86390 1
528317 99528317 1001 86380 86390 1
528902 99528902 1001 86380 86390 1
529060 99529060 1001 86380 86390 1
529547 99529547 1001 86380 86390 1
529591 99529591 1001 86380 86390 1
529633 99529633 1001 86380 86390 1
529595 99529595 1001 86380 86390 1
529637 99529637 1001 86380 86390 1
529407 99529407 1001 86380 86390 1
529318 99529318 1001 86380 86390 1
529437 99529437 1001 86380 86390 1
529217 99529217 1001 86380 86390 1
529115 99529115 1001 86380 86390 1
529835 99529835 1001 86380 86390 1
530415 99530415 1001 86380 86390 1
530353 99530353 1001 86380 86390 1
530368 99530368 1001 86380 86390 1
530359 99530359 1001 86380 86390 1
530220 99530220 1001 86380 86390 1
530143 99530143 1001 86380 86390 1
530251 99530251 1001 86380 86390 1
530317 99530317 1001 86380 86390 1
530204 99530204 1001 86380 86390 1
530040 99530040 1001 86380 86390 1
530060 99530060 1001 86380 86390 1
529983 99529983 1001 86380 86390 1
529944 99529944 1001 86380 86390 1
530113 99530113 1001 86380 86390 1
530635 99530635 1001 86380 86390 1
530738 99530738 1001 86380 86390 1
531224 99531224 1001 86380 86390 1
530971 99530971 1001 86380 86390 1
531017 99531017 1001 86380 86390 1
530966 99530966 1001 86380 86390 1
530961 99530961 1001 86380 86390 1
531570 99531570 1001 86380 86390 1
532126 99532126 1001 86380 86390 1
532166 99532166 1001 86380 86390 1
532202 99532202 1001 86380 86390 1
531947 99531947 1001 86380 86390 1
531857 99531857 1001 86380 86390 1
531676 99531676 1001 86380 86390 1
531716 99531716 1001 86380 86390 1
531653 99531653 1001 86380 86390 1
532242 99532242 1001 86380 86390 1
532361 99532361 1001 86380 86390 1
532403 99532403 1001 86380 86390 1
532224 99532224 1001 86380 86390 1
532877 99532877 1001 86380 86390 1
533004 99533004 1001 86380 86390 1
532835 99532835 1001 86380 86390 1
532874 99532874 1001 86380 86390 1
533027 99533027 1001 86380 86390 1
532803 99532803 1001 86380 86390 1
532674 99532674 1001 86380 86390 1
532662 99532662 1001 86380 86390 1
532808 99532808 1001 86380 86390 1
532465 99532465 1001 86380 86390 1
532453 99532453 1001 86380 86390 1
532419 99532419 1001 86380 86390 1
532577 99532577 1001 86380 86390 1
532603 99532603 1001 86380 86390 1
533734 99533734 1001 86380 86390 1
533670 99533670 1001 86380 86390 1
533511 99533511 1001 86380 86390 1
533628 99533628 1001 86380 86390 1
533449 99533449 1001 86380 86390 1
533545 99533545 1001 86380 86390 1
533383 99533383 1001 86380 86390 1
533923 99533923 1001 86380 86390 1
533977 99533977 1001 86380 86390 1
533965 99533965 1001 86380 86390 1
534005 99534005 1001 86380 86390 1
534033 99534033 1001 86380 86390 1
533970 99533970 1001 86380 86390 1
534577 99534577 1001 86380 86390 1
534453 99534453 1001 86380 86390 1
534300 99534300 1001 86380 86390 1
534302 99534302 1001 86380 86390 1
534295 99534295 1001 86380 86390 1
534132 99534132 1001 86380 86390 1
534081 99534081 1001 86380 86390 1
534264 99534264 1001 86380 86390 1
534140 99534140 1001 86380 86390 1
534704 99534704 1001 86380 86390 1
535401 99535401 1001 86380 86390 1
535402 99535402 1001 86380 86390 1
535390 99535390 1001 86380 86390 1
535430 99535430 1001 86380 86390 1
535193 99535193 1001 86380 86390 1
535299 99535299 1001 86380 86390 1
535183 99535183 1001 86380 86390 1
535211 99535211 1001 86380 86390 1
535094 99535094 1001 86380 86390 1
536248 99536248 1001 86380 86390 1
536079 99536079 1001 86380 86390 1
536113 99536113 1001 86380 86390 1
535742 99535742 1001 86380 86390 1
535889 99535889 1001 86380 86390 1
535726 99535726 1001 86380 86390 1
536401 99536401 1001 86380 86390 1
536364 99536364 1001 86380 86390 1
536367 99536367 1001 86380 86390 1
536523 99536523 1001 86380 86390 1
536341 99536341 1001 86380 86390 1
536538 99536538 1001 86380 86390 1
536344 99536344 1001 86380 86390 1
536983 99536983 1001 86380 86390 1
537009 99537009 1001 86380 86390 1
537100 99537100 1001 86380 86390 1
537024 99537024 1001 86380 86390 1
537050 99537050 1001 86380 86390 1
536965 99536965 1001 86380 86390 1
536752 99536752 1001 86380 86390 1
536898 99536898 1001 86380 86390 1
536756 99536756 1001 86380 86390 1
536706 99536706 1001 86380 86390 1
536590 99536590 1001 86380 86390 1
536603 99536603 1001 86380 86390 1
537341 99537341 1001 86380 86390 1
537230 99537230 1001 86380 86390 1
537848 99537848 1001 86380 86390 1
537956 99537956 1001 86380 86390 1
537845 99537845 1001 86380 86390 1
537668 99537668 1001 86380 86390 1
537571 99537571 1001 86380 86390 1
537522 99537522 1001 86380 86390 1
538116 99538116 1001 86380 86390 1
538096 99538096 1001 86380 86390 1
538640 99538640 1001 86380 86390 1
538734 99538734 1001 86380 86390 1
538523 99538523 1001 86380 86390 1
538327 99538327 1001 86380 86390 1
538228 99538228 1001 86380 86390 1
538331 99538331 1001 86380 86390 1
538294 99538294 1001 86380 86390 1
538982 99538982 1001 86380 86390 1
538879 99538879 1001 86380 86390 1
538403 99538403 1001 86380 86390 1
538881 99538881 1001 86380 86390 1
538843 99538843 1001 86380 86390 1
538818 99538818 1001 86380 86390 1
539570 99539570 1001 86380 86390 1
539620 99539620 1001 86380 86390 1
539359 99539359 1001 86380 86390 1
539424 99539424 1001 86380 86390 1
539403 99539403 1001 86380 86390 1
539369 99539369 1001 86380 86390 1
539220 99539220 1001 86380 86390 1
539104 99539104 1001 86380 86390 1
539041 99539041 1001 86380 86390 1
539096 99539096 1001 86380 86390 1
539769 99539769 1001 86380 86390 1
539692 99539692 1001 86380 86390 1
540430 99540430 1001 86380 86390 1
540418 99540418 1001 86380 86390 1
540294 99540294 1001 86380 86390 1
540296 99540296 1001 86380 86390 1
540297 99540297 1001 86380 86390 1
540460 99540460 1001 86380 86390 1
540241 99540241 1001 86380 86390 1
540127 99540127 1001 86380 86390 1
539924 99539924 1001 86380 86390 1
539992 99539992 1001 86380 86390 1
539997 99539997 1001 86380 86390 1
540634 99540634 1001 86380 86390 1
540055 99540055 1001 86380 86390 1
540600 99540600 1001 86380 86390 1
540614 99540614 1001 86380 86390 1
540666 99540666 1001 86380 86390 1
540553 99540553 1001 86380 86390 1
541190 99541190 1001 86380 86390 1
541243 99541243 1001 86380 86390 1
541093 99541093 1001 86380 86390 1
541183 99541183 1001 86380 86390 1
541001 99541001 1001 86380 86390 1
540829 99540829 1001 86380 86390 1
540709 99540709 1001 86380 86390 1
541434 99541434 1001 86380 86390 1
541413 99541413 1001 86380 86390 1
541427 99541427 1001 86380 86390 1
541389 99541389 1001 86380 86390 1
541467 99541467 1001 86380 86390 1
541432 99541432 1001 86380 86390 1
542002 99542002 1001 86380 86390 1
541863 99541863 1001 86380 86390 1
541806 99541806 1001 86380 86390 1
541598 99541598 1001 86380 86390 1
541586 99541586 1001 86380 86390 1
541638 99541638 1001 86380 86390 1
542226 99542226 1001 86380 86390 1
542873 99542873 1001 86380 86390 1
542775 99542775 1001 86380 86390 1
542662 99542662 1001 86380 86390 1
542606 99542606 1001 86380 86390 1
542737 99542737 1001 86380 86390 1
542369 99542369 1001 86380 86390 1
542425 99542425 1001 86380 86390 1
542335 99542335 1001 86380 86390 1
542439 99542439 1001 86380 86390 1
543011 99543011 1001 86380 86390 1
543133 99543133 1001 86380 86390 1
543741 99543741 1001 86380 86390 1
543699 99543699 1001 86380 86390 1
543586 99543586 1001 86380 86390 1
543625 99543625 1001 86380 86390 1
543664 99543664 1001 86380 86390 1
543303 99543303 1001 86380 86390 1
543929 99543929 1001 86380 86390 1
543788 99543788 1001 86380 86390 1
543815 99543815 1001 86380 86390 1
543778 99543778 1001 86380 86390 1
544459 99544459 1001 86380 86390 1
544321 99544321 1001 86380 86390 1
544376 99544376 1001 86380 86390 1
543980 99543980 1001 86380 86390 1
544124 99544124 1001 86380 86390 1
543995 99543995 1001 86380 86390 1
543996 99543996 1001 86380 86390 1
544088 99544088 1001 86380 86390 1
436876 386 1001 20460 20877 1
433500 381 1001 72480 73797 1
435419 1137 1001 22800 23697 1
514906 595 1002 61121 63318 1
543172 1015 1001 53168 53467 1
400089 99400089 1001 86380 86390 1
400259 99400259 1001 86380 86390 1
400332 99400332 1001 86380 86390 1
400378 99400378 1001 86380 86390 1
400528 99400528 1001 86380 86390 1
400733 99400733 1001 86380 86390 1
401207 99401207 1001 86380 86390 1
401292 99401292 1001 86380 86390 1
401343 99401343 1001 86380 86390 1
401418 99401418 1001 86380 86390 1
401739 99401739 1001 86380 86390 1
401715 99401715 1001 86380 86390 1
402066 99402066 1001 86380 86390 1
402131 99402131 1001 86380 86390 1
402579 99402579 1001 86380 86390 1
402491 99402491 1001 86380 86390 1
402596 99402596 1001 86380 86390 1
402744 99402744 1001 86380 86390 1
402830 99402830 1001 86380 86390 1
402813 99402813 1001 86380 86390 1
402894 99402894 1001 86380 86390 1
403373 99403373 1001 86380 86390 1
403400 99403400 1001 86380 86390 1
403352 99403352 1001 86380 86390 1
403482 99403482 1001 86380 86390 1
403506 99403506 1001 86380 86390 1
403535 99403535 1001 86380 86390 1
403554 99403554 1001 86380 86390 1
403612 99403612 1001 86380 86390 1
403679 99403679 1001 86380 86390 1
403985 99403985 1001 86380 86390 1
404104 99404104 1001 86380 86390 1
404062 99404062 1001 86380 86390 1
404389 99404389 1001 86380 86390 1
404811 99404811 1001 86380 86390 1
404919 99404919 1001 86380 86390 1
404953 99404953 1001 86380 86390 1
405080 99405080 1001 86380 86390 1
405027 99405027 1001 86380 86390 1
405198 99405198 1001 86380 86390 1
405285 99405285 1001 86380 86390 1
405408 99405408 1001 86380 86390 1
405346 99405346 1001 86380 86390 1
405397 99405397 1001 86380 86390 1
405443 99405443 1001 86380 86390 1
405487 99405487 1001 86380 86390 1
405544 99405544 1001 86380 86390 1
405573 99405573 1001 86380 86390 1
405552 99405552 1001 86380 86390 1
405704 99405704 1001 86380 86390 1
405831 99405831 1001 86380 86390 1
405893 99405893 1001 86380 86390 1
406228 99406228 1001 86380 86390 1
406181 99406181 1001 86380 86390 1
406363 99406363 1001 86380 86390 1
406448 99406448 1001 86380 86390 1
406485 99406485 1001 86380 86390 1
406411 99406411 1001 86380 86390 1
406579 99406579 1001 86380 86390 1
406805 99406805 1001 86380 86390 1
406978 99406978 1001 86380 86390 1
407079 99407079 1001 86380 86390 1
407226 99407226 1001 86380 86390 1
407162 99407162 1001 86380 86390 1
407345 99407345 1001 86380 86390 1
407617 99407617 1001 86380 86390 1
407704 99407704 1001 86380 86390 1
407800 99407800 1001 86380 86390 1
407957 99407957 1001 86380 86390 1
408100 99408100 1001 86380 86390 1
408241 99408241 1001 86380 86390 1
408425 99408425 1001 86380 86390 1
408578 99408578 1001 86380 86390 1
408708 99408708 1001 86380 86390 1
408762 99408762 1001 86380 86390 1
408939 99408939 1001 86380 86390 1
409266 99409266 1001 86380 86390 1
409315 99409315 1001 86380 86390 1
409477 99409477 1001 86380 86390 1
409548 99409548 1001 86380 86390 1
409691 99409691 1001 86380 86390 1
409887 99409887 1001 86380 86390 1
409962 99409962 1001 86380 86390 1
410012 99410012 1001 86380 86390 1
410244 99410244 1001 86380 86390 1
410306 99410306 1001 86380 86390 1
410452 99410452 1001 86380 86390 1
410575 99410575 1001 86380 86390 1
410667 99410667 1001 86380 86390 1
410745 99410745 1001 86380 86390 1
410754 99410754 1001 86380 86390 1
411004 99411004 1001 86380 86390 1
411392 99411392 1001 86380 86390 1
411423 99411423 1001 86380 86390 1
411660 99411660 1001 86380 86390 1
412137 99412137 1001 86380 86390 1
412339 99412339 1001 86380 86390 1
412340 99412340 1001 86380 86390 1
412462 99412462 1001 86380 86390 1
413403 99413403 1001 86380 86390 1
413690 99413690 1001 86380 86390 1
413083 99413083 1001 86380 86390 1
413186 99413186 1001 86380 86390 1
413263 99413263 1001 86380 86390 1
413061 99413061 1001 86380 86390 1
413050 99413050 1001 86380 86390 1
412950 99412950 1001 86380 86390 1
413056 99413056 1001 86380 86390 1
412826 99412826 1001 86380 86390 1
412625 99412625 1001 86380 86390 1
412736 99412736 1001 86380 86390 1
412859 99412859 1001 86380 86390 1
414011 99414011 1001 86380 86390 1
413925 99413925 1001 86380 86390 1
415171 99415171 1001 86380 86390 1
415253 99415253 1001 86380 86390 1
414935 99414935 1001 86380 86390 1
415237 99415237 1001 86380 86390 1
415205 99415205 1001 86380 86390 1
415239 99415239 1001 86380 86390 1
414638 99414638 1001 86380 86390 1
414234 99414234 1001 86380 86390 1
415681 99415681 1001 86380 86390 1
416860 99416860 1001 86380 86390 1
416678 99416678 1001 86380 86390 1
416805 99416805 1001 86380 86390 1
416669 99416669 1001 86380 86390 1
416162 99416162 1001 86380 86390 1
416387 99416387 1001 86380 86390 1
416154 99416154 1001 86380 86390 1
415933 99415933 1001 86380 86390 1
415991 99415991 1001 86380 86390 1
417074 99417074 1001 86380 86390 1
417175 99417175 1001 86380 86390 1
417308 99417308 1001 86380 86390 1
417438 99417438 1001 86380 86390 1
417468 99417468 1001 86380 86390 1
418555 99418555 1001 86380 86390 1
418499 99418499 1001 86380 86390 1
418122 99418122 1001 86380 86390 1
417678 99417678 1001 86380 86390 1
417711 99417711 1001 86380 86390 1
417714 99417714 1001 86380 86390 1
417926 99417926 1001 86380 86390 1
418987 99418987 1001 86380 86390 1
418992 99418992 1001 86380 86390 1
418865 99418865 1001 86380 86390 1
419150 99419150 1001 86380 86390 1
420367 99420367 1001 86380 86390 1
420087 99420087 1001 86380 86390 1
419929 99419929 1001 86380 86390 1
419999 99419999 1001 86380 86390 1
419433 99419433 1001 86380 86390 1
419482 99419482 1001 86380 86390 1
419312 99419312 1001 86380 86390 1
420675 99420675 1001 86380 86390 1
420651 99420651 1001 86380 86390 1
420599 99420599 1001 86380 86390 1
420549 99420549 1001 86380 86390 1
420456 99420456 1001 86380 86390 1
420665 99420665 1001 86380 86390 1
420684 99420684 1001 86380 86390 1
420458 99420458 1001 86380 86390 1
420800 99420800 1001 86380 86390 1
421871 99421871 1001 86380 86390 1
422056 99422056 1001 86380 86390 1
421953 99421953 1001 86380 86390 1
421788 99421788 1001 86380 86390 1
421480 99421480 1001 86380 86390 1
421447 99421447 1001 86380 86390 1
421309 99421309 1001 86380 86390 1
421475 99421475 1001 86380 86390 1
420919 99420919 1001 86380 86390 1
421019 99421019 1001 86380 86390 1
420978 99420978 1001 86380 86390 1
421091 99421091 1001 86380 86390 1
421115 99421115 1001 86380 86390 1
421201 99421201 1001 86380 86390 1
420960 99420960 1001 86380 86390 1
422166 99422166 1001 86380 86390 1
422462 99422462 1001 86380 86390 1
422125 99422125 1001 86380 86390 1
422269 99422269 1001 86380 86390 1
423465 99423465 1001 86380 86390 1
423702 99423702 1001 86380 86390 1
423320 99423320 1001 86380 86390 1
423039 99423039 1001 86380 86390 1
423098 99423098 1001 86380 86390 1
422973 99422973 1001 86380 86390 1
422876 99422876 1001 86380 86390 1
424069 99424069 1001 86380 86390 1
423833 99423833 1001 86380 86390 1
424086 99424086 1001 86380 86390 1
424140 99424140 1001 86380 86390 1
425008 99425008 1001 86380 86390 1
425065 99425065 1001 86380 86390 1
425185 99425185 1001 86380 86390 1
425244 99425244 1001 86380 86390 1
424826 99424826 1001 86380 86390 1
424884 99424884 1001 86380 86390 1
424943 99424943 1001 86380 86390 1
424252 99424252 1001 86380 86390 1
424195 99424195 1001 86380 86390 1
424387 99424387 1001 86380 86390 1
426947 99426947 1001 86380 86390 1
427061 99427061 1001 86380 86390 1
426756 99426756 1001 86380 86390 1
427002 99427002 1001 86380 86390 1
426369 99426369 1001 86380 86390 1
425888 99425888 1001 86380 86390 1
425964 99425964 1001 86380 86390 1
425848 99425848 1001 86380 86390 1
425875 99425875 1001 86380 86390 1
427145 99427145 1001 86380 86390 1
427294 99427294 1001 86380 86390 1
427463 99427463 1001 86380 86390 1
427135 99427135 1001 86380 86390 1
428445 99428445 1001 86380 86390 1
428600 99428600 1001 86380 86390 1
427907 99427907 1001 86380 86390 1
427887 99427887 1001 86380 86390 1
430142 99430142 1001 86380 86390 1
430043 99430043 1001 86380 86390 1
429736 99429736 1001 86380 86390 1
430505 99430505 1001 86380 86390 1
430380 99430380 1001 86380 86390 1
430627 99430627 1001 86380 86390 1
431994 99431994 1001 86380 86390 1
432059 99432059 1001 86380 86390 1
431771 99431771 1001 86380 86390 1
431398 99431398 1001 86380 86390 1
431587 99431587 1001 86380 86390 1
431452 99431452 1001 86380 86390 1
431605 99431605 1001 86380 86390 1
431172 99431172 1001 86380 86390 1
430956 99430956 1001 86380 86390 1
431106 99431106 1001 86380 86390 1
432436 99432436 1001 86380 86390 1
433349 99433349 1001 86380 86390 1
433689 99433689 1001 86380 86390 1
433699 99433699 1001 86380 86390 1
433268 99433268 1001 86380 86390 1
433081 99433081 1001 86380 86390 1
432936 99432936 1001 86380 86390 1
432846 99432846 1001 86380 86390 1
432675 99432675 1001 86380 86390 1
432616 99432616 1001 86380 86390 1
433865 99433865 1001 86380 86390 1
433734 99433734 1001 86380 86390 1
433793 99433793 1001 86380 86390 1
433871 99433871 1001 86380 86390 1
435374 99435374 1001 86380 86390 1
434849 99434849 1001 86380 86390 1
434875 99434875 1001 86380 86390 1
434649 99434649 1001 86380 86390 1
434955 99434955 1001 86380 86390 1
434370 99434370 1001 86380 86390 1
434450 99434450 1001 86380 86390 1
434451 99434451 1001 86380 86390 1
434455 99434455 1001 86380 86390 1
434483 99434483 1001 86380 86390 1
434165 99434165 1001 86380 86390 1
435701 99435701 1001 86380 86390 1
435826 99435826 1001 86380 86390 1
435628 99435628 1001 86380 86390 1
435490 99435490 1001 86380 86390 1
435527 99435527 1001 86380 86390 1
435743 99435743 1001 86380 86390 1
436917 99436917 1001 86380 86390 1
436913 99436913 1001 86380 86390 1
436669 99436669 1001 86380 86390 1
436404 99436404 1001 86380 86390 1
436746 99436746 1001 86380 86390 1
436018 99436018 1001 86380 86390 1
436107 99436107 1001 86380 86390 1
436081 99436081 1001 86380 86390 1
436234 99436234 1001 86380 86390 1
300031 99300031 1001 86380 86390 1
300071 99300071 1001 86380 86390 1
437325 99437325 1001 86380 86390 1
300099 99300099 1001 86380 86390 1
300077 99300077 1001 86380 86390 1
300093 99300093 1001 86380 86390 1
300671 99300671 1001 86380 86390 1
300611 99300611 1001 86380 86390 1
300425 99300425 1001 86380 86390 1
300392 99300392 1001 86380 86390 1
300304 99300304 1001 86380 86390 1
300259 99300259 1001 86380 86390 1
300922 99300922 1001 86380 86390 1
300864 99300864 1001 86380 86390 1
301357 99301357 1001 86380 86390 1
301250 99301250 1001 86380 86390 1
301162 99301162 1001 86380 86390 1
301335 99301335 1001 86380 86390 1
301167 99301167 1001 86380 86390 1
301026 99301026 1001 86380 86390 1
300941 99300941 1001 86380 86390 1
300969 99300969 1001 86380 86390 1
301034 99301034 1001 86380 86390 1
301695 99301695 1001 86380 86390 1
301645 99301645 1001 86380 86390 1
301723 99301723 1001 86380 86390 1
301569 99301569 1001 86380 86390 1
301600 99301600 1001 86380 86390 1
302357 99302357 1001 86380 86390 1
302374 99302374 1001 86380 86390 1
302015 99302015 1001 86380 86390 1
302132 99302132 1001 86380 86390 1
301881 99301881 1001 86380 86390 1
301848 99301848 1001 86380 86390 1
301836 99301836 1001 86380 86390 1
302444 99302444 1001 86380 86390 1
302550 99302550 1001 86380 86390 1
302460 99302460 1001 86380 86390 1
302435 99302435 1001 86380 86390 1
302387 99302387 1001 86380 86390 1
302455 99302455 1001 86380 86390 1
303020 99303020 1001 86380 86390 1
303059 99303059 1001 86380 86390 1
302863 99302863 1001 86380 86390 1
302931 99302931 1001 86380 86390 1
302653 99302653 1001 86380 86390 1
302596 99302596 1001 86380 86390 1
303208 99303208 1001 86380 86390 1
303279 99303279 1001 86380 86390 1
303947 99303947 1001 86380 86390 1
303909 99303909 1001 86380 86390 1
303899 99303899 1001 86380 86390 1
303965 99303965 1001 86380 86390 1
303764 99303764 1001 86380 86390 1
303721 99303721 1001 86380 86390 1
303760 99303760 1001 86380 86390 1
303599 99303599 1001 86380 86390 1
304071 99304071 1001 86380 86390 1
304150 99304150 1001 86380 86390 1
304034 99304034 1001 86380 86390 1
304157 99304157 1001 86380 86390 1
304859 99304859 1001 86380 86390 1
304657 99304657 1001 86380 86390 1
304691 99304691 1001 86380 86390 1
304615 99304615 1001 86380 86390 1
304630 99304630 1001 86380 86390 1
304529 99304529 1001 86380 86390 1
304557 99304557 1001 86380 86390 1
304383 99304383 1001 86380 86390 1
304243 99304243 1001 86380 86390 1
304414 99304414 1001 86380 86390 1
304889 99304889 1001 86380 86390 1
305663 99305663 1001 86380 86390 1
305549 99305549 1001 86380 86390 1
305566 99305566 1001 86380 86390 1
305605 99305605 1001 86380 86390 1
305324 99305324 1001 86380 86390 1
305338 99305338 1001 86380 86390 1
305421 99305421 1001 86380 86390 1
305396 99305396 1001 86380 86390 1
305435 99305435 1001 86380 86390 1
305184 99305184 1001 86380 86390 1
305198 99305198 1001 86380 86390 1
305263 99305263 1001 86380 86390 1
305095 99305095 1001 86380 86390 1
305225 99305225 1001 86380 86390 1
500012 99500012 1001 86380 86390 1
500092 99500092 1001 86380 86390 1
500015 99500015 1001 86380 86390 1
500041 99500041 1001 86380 86390 1
500125 99500125 1001 86380 86390 1
500621 99500621 1001 86380 86390 1
500781 99500781 1001 86380 86390 1
500692 99500692 1001 86380 86390 1
500775 99500775 1001 86380 86390 1
500532 99500532 1001 86380 86390 1
500511 99500511 1001 86380 86390 1
500237 99500237 1001 86380 86390 1
500384 99500384 1001 86380 86390 1
500308 99500308 1001 86380 86390 1
500992 99500992 1001 86380 86390 1
500909 99500909 1001 86380 86390 1
500860 99500860 1001 86380 86390 1
501436 99501436 1001 86380 86390 1
501493 99501493 1001 86380 86390 1
501357 99501357 1001 86380 86390 1
501255 99501255 1001 86380 86390 1
501413 99501413 1001 86380 86390 1
501299 99501299 1001 86380 86390 1
501351 99501351 1001 86380 86390 1
501263 99501263 1001 86380 86390 1
501148 99501148 1001 86380 86390 1
501203 99501203 1001 86380 86390 1
501766 99501766 1001 86380 86390 1
501677 99501677 1001 86380 86390 1
501691 99501691 1001 86380 86390 1
501757 99501757 1001 86380 86390 1
501712 99501712 1001 86380 86390 1
502324 99502324 1001 86380 86390 1
502339 99502339 1001 86380 86390 1
502294 99502294 1001 86380 86390 1
502336 99502336 1001 86380 86390 1
502118 99502118 1001 86380 86390 1
502067 99502067 1001 86380 86390 1
502200 99502200 1001 86380 86390 1
502204 99502204 1001 86380 86390 1
502089 99502089 1001 86380 86390 1
502128 99502128 1001 86380 86390 1
501974 99501974 1001 86380 86390 1
501949 99501949 1001 86380 86390 1
501886 99501886 1001 86380 86390 1
501907 99501907 1001 86380 86390 1
502596 99502596 1001 86380 86390 1
502558 99502558 1001 86380 86390 1
502560 99502560 1001 86380 86390 1
503103 99503103 1001 86380 86390 1
503181 99503181 1001 86380 86390 1
503132 99503132 1001 86380 86390 1
503236 99503236 1001 86380 86390 1
503201 99503201 1001 86380 86390 1
502894 99502894 1001 86380 86390 1
502973 99502973 1001 86380 86390 1
502941 99502941 1001 86380 86390 1
502739 99502739 1001 86380 86390 1
502855 99502855 1001 86380 86390 1
503392 99503392 1001 86380 86390 1
503419 99503419 1001 86380 86390 1
503417 99503417 1001 86380 86390 1
503301 99503301 1001 86380 86390 1
504054 99504054 1001 86380 86390 1
504059 99504059 1001 86380 86390 1
503918 99503918 1001 86380 86390 1
504110 99504110 1001 86380 86390 1
503784 99503784 1001 86380 86390 1
503890 99503890 1001 86380 86390 1
503708 99503708 1001 86380 86390 1
503782 99503782 1001 86380 86390 1
503678 99503678 1001 86380 86390 1
503582 99503582 1001 86380 86390 1
503699 99503699 1001 86380 86390 1
503648 99503648 1001 86380 86390 1
503587 99503587 1001 86380 86390 1
504675 99504675 1001 86380 86390 1
504614 99504614 1001 86380 86390 1
504669 99504669 1001 86380 86390 1
504660 99504660 1001 86380 86390 1
504353 99504353 1001 86380 86390 1
504458 99504458 1001 86380 86390 1
504980 99504980 1001 86380 86390 1
505023 99505023 1001 86380 86390 1
505050 99505050 1001 86380 86390 1
505053 99505053 1001 86380 86390 1
505739 99505739 1001 86380 86390 1
505672 99505672 1001 86380 86390 1
505623 99505623 1001 86380 86390 1
505714 99505714 1001 86380 86390 1
505373 99505373 1001 86380 86390 1
505439 99505439 1001 86380 86390 1
505465 99505465 1001 86380 86390 1
505232 99505232 1001 86380 86390 1
505210 99505210 1001 86380 86390 1
505923 99505923 1001 86380 86390 1
505150 99505150 1001 86380 86390 1
505939 99505939 1001 86380 86390 1
505864 99505864 1001 86380 86390 1
505789 99505789 1001 86380 86390 1
505790 99505790 1001 86380 86390 1
505907 99505907 1001 86380 86390 1
505870 99505870 1001 86380 86390 1
506469 99506469 1001 86380 86390 1
506497 99506497 1001 86380 86390 1
506487 99506487 1001 86380 86390 1
506513 99506513 1001 86380 86390 1
506274 99506274 1001 86380 86390 1
506212 99506212 1001 86380 86390 1
506134 99506134 1001 86380 86390 1
506097 99506097 1001 86380 86390 1
506114 99506114 1001 86380 86390 1
506013 99506013 1001 86380 86390 1
506606 99506606 1001 86380 86390 1
506640 99506640 1001 86380 86390 1
507309 99507309 1001 86380 86390 1
507391 99507391 1001 86380 86390 1
507272 99507272 1001 86380 86390 1
507250 99507250 1001 86380 86390 1
507166 99507166 1001 86380 86390 1
507026 99507026 1001 86380 86390 1
507078 99507078 1001 86380 86390 1
507133 99507133 1001 86380 86390 1
506999 99506999 1001 86380 86390 1
506857 99506857 1001 86380 86390 1
506808 99506808 1001 86380 86390 1
506899 99506899 1001 86380 86390 1
506916 99506916 1001 86380 86390 1
506839 99506839 1001 86380 86390 1
506956 99506956 1001 86380 86390 1
507551 99507551 1001 86380 86390 1
507564 99507564 1001 86380 86390 1
507514 99507514 1001 86380 86390 1
507579 99507579 1001 86380 86390 1
507607 99507607 1001 86380 86390 1
507466 99507466 1001 86380 86390 1
508056 99508056 1001 86380 86390 1
508201 99508201 1001 86380 86390 1
508138 99508138 1001 86380 86390 1
508079 99508079 1001 86380 86390 1
507900 99507900 1001 86380 86390 1
508019 99508019 1001 86380 86390 1
507973 99507973 1001 86380 86390 1
507774 99507774 1001 86380 86390 1
507787 99507787 1001 86380 86390 1
507664 99507664 1001 86380 86390 1
508965 99508965 1001 86380 86390 1
508981 99508981 1001 86380 86390 1
508780 99508780 1001 86380 86390 1
508743 99508743 1001 86380 86390 1
508824 99508824 1001 86380 86390 1
508826 99508826 1001 86380 86390 1
508777 99508777 1001 86380 86390 1
508635 99508635 1001 86380 86390 1
508484 99508484 1001 86380 86390 1
508465 99508465 1001 86380 86390 1
508478 99508478 1001 86380 86390 1
509136 99509136 1001 86380 86390 1
509189 99509189 1001 86380 86390 1
509216 99509216 1001 86380 86390 1
509268 99509268 1001 86380 86390 1
509251 99509251 1001 86380 86390 1
509187 99509187 1001 86380 86390 1
509837 99509837 1001 86380 86390 1
509887 99509887 1001 86380 86390 1
509706 99509706 1001 86380 86390 1
509497 99509497 1001 86380 86390 1
509512 99509512 1001 86380 86390 1
509396 99509396 1001 86380 86390 1
509366 99509366 1001 86380 86390 1
509418 99509418 1001 86380 86390 1
509937 99509937 1001 86380 86390 1
510054 99510054 1001 86380 86390 1
509912 99509912 1001 86380 86390 1
510043 99510043 1001 86380 86390 1
509954 99509954 1001 86380 86390 1
510025 99510025 1001 86380 86390 1
510604 99510604 1001 86380 86390 1
510606 99510606 1001 86380 86390 1
510607 99510607 1001 86380 86390 1
510501 99510501 1001 86380 86390 1
510450 99510450 1001 86380 86390 1
510503 99510503 1001 86380 86390 1
510505 99510505 1001 86380 86390 1
510763 99510763 1001 86380 86390 1
510782 99510782 1001 86380 86390 1
511400 99511400 1001 86380 86390 1
511465 99511465 1001 86380 86390 1
511414 99511414 1001 86380 86390 1
511432 99511432 1001 86380 86390 1
511159 99511159 1001 86380 86390 1
511174 99511174 1001 86380 86390 1
511345 99511345 1001 86380 86390 1
511229 99511229 1001 86380 86390 1
511014 99511014 1001 86380 86390 1
510981 99510981 1001 86380 86390 1
511048 99511048 1001 86380 86390 1
511756 99511756 1001 86380 86390 1
512253 99512253 1001 86380 86390 1
512356 99512356 1001 86380 86390 1
511992 99511992 1001 86380 86390 1
512163 99512163 1001 86380 86390 1
512048 99512048 1001 86380 86390 1
512093 99512093 1001 86380 86390 1
512120 99512120 1001 86380 86390 1
511914 99511914 1001 86380 86390 1
511943 99511943 1001 86380 86390 1
511789 99511789 1001 86380 86390 1
511948 99511948 1001 86380 86390 1
511846 99511846 1001 86380 86390 1
512418 99512418 1001 86380 86390 1
513028 99513028 1001 86380 86390 1
513139 99513139 1001 86380 86390 1
513012 99513012 1001 86380 86390 1
512820 99512820 1001 86380 86390 1
512899 99512899 1001 86380 86390 1
512954 99512954 1001 86380 86390 1
512921 99512921 1001 86380 86390 1
512681 99512681 1001 86380 86390 1
512684 99512684 1001 86380 86390 1
513269 99513269 1001 86380 86390 1
513386 99513386 1001 86380 86390 1
513877 99513877 1001 86380 86390 1
513890 99513890 1001 86380 86390 1
513970 99513970 1001 86380 86390 1
514024 99514024 1001 86380 86390 1
513681 99513681 1001 86380 86390 1
513629 99513629 1001 86380 86390 1
514044 99514044 1001 86380 86390 1
514079 99514079 1001 86380 86390 1
514827 99514827 1001 86380 86390 1
514798 99514798 1001 86380 86390 1
514837 99514837 1001 86380 86390 1
514683 99514683 1001 86380 86390 1
514728 99514728 1001 86380 86390 1
514461 99514461 1001 86380 86390 1
514371 99514371 1001 86380 86390 1
514255 99514255 1001 86380 86390 1
514347 99514347 1001 86380 86390 1
514948 99514948 1001 86380 86390 1
514982 99514982 1001 86380 86390 1
515575 99515575 1001 86380 86390 1
515512 99515512 1001 86380 86390 1
515525 99515525 1001 86380 86390 1
515478 99515478 1001 86380 86390 1
515458 99515458 1001 86380 86390 1
515262 99515262 1001 86380 86390 1
515269 99515269 1001 86380 86390 1
515836 99515836 1001 86380 86390 1
515803 99515803 1001 86380 86390 1
515726 99515726 1001 86380 86390 1
516453 99516453 1001 86380 86390 1
516415 99516415 1001 86380 86390 1
516367 99516367 1001 86380 86390 1
516127 99516127 1001 86380 86390 1
516119 99516119 1001 86380 86390 1
515953 99515953 1001 86380 86390 1
516513 99516513 1001 86380 86390 1
517248 99517248 1001 86380 86390 1
517200 99517200 1001 86380 86390 1
517029 99517029 1001 86380 86390 1
516849 99516849 1001 86380 86390 1
516904 99516904 1001 86380 86390 1
517514 99517514 1001 86380 86390 1
517381 99517381 1001 86380 86390 1
518124 99518124 1001 86380 86390 1
518060 99518060 1001 86380 86390 1
518127 99518127 1001 86380 86390 1
517989 99517989 1001 86380 86390 1
518054 99518054 1001 86380 86390 1
517990 99517990 1001 86380 86390 1
518157 99518157 1001 86380 86390 1
517918 99517918 1001 86380 86390 1
517580 99517580 1001 86380 86390 1
517621 99517621 1001 86380 86390 1
517543 99517543 1001 86380 86390 1
517689 99517689 1001 86380 86390 1
517690 99517690 1001 86380 86390 1
518327 99518327 1001 86380 86390 1
518267 99518267 1001 86380 86390 1
518889 99518889 1001 86380 86390 1
518865 99518865 1001 86380 86390 1
518693 99518693 1001 86380 86390 1
518706 99518706 1001 86380 86390 1
518445 99518445 1001 86380 86390 1
518459 99518459 1001 86380 86390 1
518408 99518408 1001 86380 86390 1
518478 99518478 1001 86380 86390 1
518570 99518570 1001 86380 86390 1
518571 99518571 1001 86380 86390 1
518470 99518470 1001 86380 86390 1
519179 99519179 1001 86380 86390 1
519180 99519180 1001 86380 86390 1
519091 99519091 1001 86380 86390 1
519016 99519016 1001 86380 86390 1
519134 99519134 1001 86380 86390 1
519045 99519045 1001 86380 86390 1
519101 99519101 1001 86380 86390 1
519628 99519628 1001 86380 86390 1
519802 99519802 1001 86380 86390 1
519503 99519503 1001 86380 86390 1
519517 99519517 1001 86380 86390 1
519400 99519400 1001 86380 86390 1
519208 99519208 1001 86380 86390 1
519197 99519197 1001 86380 86390 1
519290 99519290 1001 86380 86390 1
519384 99519384 1001 86380 86390 1
519268 99519268 1001 86380 86390 1
519908 99519908 1001 86380 86390 1
519986 99519986 1001 86380 86390 1
519871 99519871 1001 86380 86390 1
520540 99520540 1001 86380 86390 1
520490 99520490 1001 86380 86390 1
520519 99520519 1001 86380 86390 1
520332 99520332 1001 86380 86390 1
520241 99520241 1001 86380 86390 1
520424 99520424 1001 86380 86390 1
520342 99520342 1001 86380 86390 1
520408 99520408 1001 86380 86390 1
520110 99520110 1001 86380 86390 1
520225 99520225 1001 86380 86390 1
520694 99520694 1001 86380 86390 1
520773 99520773 1001 86380 86390 1
520786 99520786 1001 86380 86390 1
520737 99520737 1001 86380 86390 1
520738 99520738 1001 86380 86390 1
521173 99521173 1001 86380 86390 1
521124 99521124 1001 86380 86390 1
521150 99521150 1001 86380 86390 1
521088 99521088 1001 86380 86390 1
521015 99521015 1001 86380 86390 1
521016 99521016 1001 86380 86390 1
520931 99520931 1001 86380 86390 1
520998 99520998 1001 86380 86390 1
521489 99521489 1001 86380 86390 1
521659 99521659 1001 86380 86390 1
521661 99521661 1001 86380 86390 1
521640 99521640 1001 86380 86390 1
521475 99521475 1001 86380 86390 1
522292 99522292 1001 86380 86390 1
[truncated: 4,077,338 more chars]
