# Supplementary material for: Fast and near-optimal monitoring for healthcare acquired infection outbreaks
Source: PLoS Comput Biol. 2019 Sep 16;15(9):e1007284. doi: 10.1371/journal.pcbi.1007284 (PMC6762212; doi:10.1371/journal.pcbi.1007284)
Supplement: S2 Data — (ZIP) [file pcbi.1007284.s007.zip › MobilityLogs2/HAISE_Carilion_all_visits_day_161.txt]

#Person location Sublocation StartTime EndTime Type
509248 891 1001 70289 70588 1
400013 99400013 1001 86380 86390 1
400034 99400034 1001 86380 86390 1
400381 99400381 1001 86380 86390 1
400555 99400555 1001 86380 86390 1
400780 99400780 1001 86380 86390 1
400868 99400868 1001 86380 86390 1
400928 99400928 1001 86380 86390 1
400853 99400853 1001 86380 86390 1
401013 99401013 1001 86380 86390 1
400957 99400957 1001 86380 86390 1
400992 99400992 1001 86380 86390 1
400999 99400999 1001 86380 86390 1
401132 99401132 1001 86380 86390 1
401136 99401136 1001 86380 86390 1
401355 99401355 1001 86380 86390 1
401346 99401346 1001 86380 86390 1
401657 99401657 1001 86380 86390 1
401805 99401805 1001 86380 86390 1
401846 99401846 1001 86380 86390 1
401847 99401847 1001 86380 86390 1
402062 99402062 1001 86380 86390 1
402174 99402174 1001 86380 86390 1
402237 99402237 1001 86380 86390 1
402298 99402298 1001 86380 86390 1
402472 99402472 1001 86380 86390 1
402635 99402635 1001 86380 86390 1
402888 99402888 1001 86380 86390 1
402806 99402806 1001 86380 86390 1
402833 99402833 1001 86380 86390 1
403123 99403123 1001 86380 86390 1
403978 99403978 1001 86380 86390 1
404779 99404779 1001 86380 86390 1
404858 99404858 1001 86380 86390 1
405071 99405071 1001 86380 86390 1
405265 99405265 1001 86380 86390 1
405411 99405411 1001 86380 86390 1
405471 99405471 1001 86380 86390 1
405535 99405535 1001 86380 86390 1
405838 99405838 1001 86380 86390 1
405848 99405848 1001 86380 86390 1
405770 99405770 1001 86380 86390 1
405913 99405913 1001 86380 86390 1
406148 99406148 1001 86380 86390 1
406506 99406506 1001 86380 86390 1
406531 99406531 1001 86380 86390 1
406698 99406698 1001 86380 86390 1
406873 99406873 1001 86380 86390 1
406973 99406973 1001 86380 86390 1
407336 99407336 1001 86380 86390 1
407565 99407565 1001 86380 86390 1
407872 99407872 1001 86380 86390 1
407889 99407889 1001 86380 86390 1
408119 99408119 1001 86380 86390 1
408363 99408363 1001 86380 86390 1
408321 99408321 1001 86380 86390 1
408481 99408481 1001 86380 86390 1
408551 99408551 1001 86380 86390 1
408706 99408706 1001 86380 86390 1
408799 99408799 1001 86380 86390 1
409005 99409005 1001 86380 86390 1
409237 99409237 1001 86380 86390 1
409546 99409546 1001 86380 86390 1
409598 99409598 1001 86380 86390 1
410164 99410164 1001 86380 86390 1
410230 99410230 1001 86380 86390 1
410527 99410527 1001 86380 86390 1
410637 99410637 1001 86380 86390 1
410892 99410892 1001 86380 86390 1
410868 99410868 1001 86380 86390 1
411016 99411016 1001 86380 86390 1
411398 99411398 1001 86380 86390 1
411436 99411436 1001 86380 86390 1
411470 99411470 1001 86380 86390 1
411611 99411611 1001 86380 86390 1
411723 99411723 1001 86380 86390 1
411732 99411732 1001 86380 86390 1
412032 99412032 1001 86380 86390 1
412203 99412203 1001 86380 86390 1
412206 99412206 1001 86380 86390 1
412262 99412262 1001 86380 86390 1
412217 99412217 1001 86380 86390 1
412314 99412314 1001 86380 86390 1
413320 99413320 1001 86380 86390 1
413478 99413478 1001 86380 86390 1
413559 99413559 1001 86380 86390 1
413419 99413419 1001 86380 86390 1
413146 99413146 1001 86380 86390 1
413167 99413167 1001 86380 86390 1
413276 99413276 1001 86380 86390 1
413176 99413176 1001 86380 86390 1
412904 99412904 1001 86380 86390 1
412861 99412861 1001 86380 86390 1
412646 99412646 1001 86380 86390 1
412560 99412560 1001 86380 86390 1
412495 99412495 1001 86380 86390 1
413990 99413990 1001 86380 86390 1
414040 99414040 1001 86380 86390 1
413974 99413974 1001 86380 86390 1
414947 99414947 1001 86380 86390 1
415106 99415106 1001 86380 86390 1
415205 99415205 1001 86380 86390 1
414382 99414382 1001 86380 86390 1
415656 99415656 1001 86380 86390 1
415710 99415710 1001 86380 86390 1
415522 99415522 1001 86380 86390 1
416619 99416619 1001 86380 86390 1
416808 99416808 1001 86380 86390 1
416628 99416628 1001 86380 86390 1
416185 99416185 1001 86380 86390 1
416221 99416221 1001 86380 86390 1
416168 99416168 1001 86380 86390 1
416328 99416328 1001 86380 86390 1
416426 99416426 1001 86380 86390 1
416099 99416099 1001 86380 86390 1
416071 99416071 1001 86380 86390 1
415943 99415943 1001 86380 86390 1
417385 99417385 1001 86380 86390 1
417387 99417387 1001 86380 86390 1
417230 99417230 1001 86380 86390 1
417525 99417525 1001 86380 86390 1
417428 99417428 1001 86380 86390 1
418460 99418460 1001 86380 86390 1
418109 99418109 1001 86380 86390 1
418255 99418255 1001 86380 86390 1
418420 99418420 1001 86380 86390 1
418092 99418092 1001 86380 86390 1
418155 99418155 1001 86380 86390 1
418273 99418273 1001 86380 86390 1
417973 99417973 1001 86380 86390 1
417986 99417986 1001 86380 86390 1
417843 99417843 1001 86380 86390 1
418873 99418873 1001 86380 86390 1
418883 99418883 1001 86380 86390 1
419032 99419032 1001 86380 86390 1
418987 99418987 1001 86380 86390 1
420243 99420243 1001 86380 86390 1
420337 99420337 1001 86380 86390 1
420083 99420083 1001 86380 86390 1
420343 99420343 1001 86380 86390 1
420086 99420086 1001 86380 86390 1
419938 99419938 1001 86380 86390 1
419862 99419862 1001 86380 86390 1
419793 99419793 1001 86380 86390 1
419356 99419356 1001 86380 86390 1
419308 99419308 1001 86380 86390 1
420568 99420568 1001 86380 86390 1
420821 99420821 1001 86380 86390 1
420605 99420605 1001 86380 86390 1
420663 99420663 1001 86380 86390 1
422078 99422078 1001 86380 86390 1
421537 99421537 1001 86380 86390 1
421662 99421662 1001 86380 86390 1
421613 99421613 1001 86380 86390 1
421642 99421642 1001 86380 86390 1
421484 99421484 1001 86380 86390 1
421331 99421331 1001 86380 86390 1
421285 99421285 1001 86380 86390 1
421582 99421582 1001 86380 86390 1
421235 99421235 1001 86380 86390 1
421240 99421240 1001 86380 86390 1
421018 99421018 1001 86380 86390 1
421213 99421213 1001 86380 86390 1
420982 99420982 1001 86380 86390 1
422216 99422216 1001 86380 86390 1
422370 99422370 1001 86380 86390 1
423557 99423557 1001 86380 86390 1
423388 99423388 1001 86380 86390 1
423713 99423713 1001 86380 86390 1
423638 99423638 1001 86380 86390 1
423711 99423711 1001 86380 86390 1
423288 99423288 1001 86380 86390 1
422943 99422943 1001 86380 86390 1
423095 99423095 1001 86380 86390 1
422954 99422954 1001 86380 86390 1
423081 99423081 1001 86380 86390 1
423261 99423261 1001 86380 86390 1
423050 99423050 1001 86380 86390 1
422796 99422796 1001 86380 86390 1
422785 99422785 1001 86380 86390 1
422638 99422638 1001 86380 86390 1
423893 99423893 1001 86380 86390 1
424022 99424022 1001 86380 86390 1
423879 99423879 1001 86380 86390 1
425103 99425103 1001 86380 86390 1
425208 99425208 1001 86380 86390 1
425238 99425238 1001 86380 86390 1
424614 99424614 1001 86380 86390 1
424993 99424993 1001 86380 86390 1
424878 99424878 1001 86380 86390 1
424529 99424529 1001 86380 86390 1
424438 99424438 1001 86380 86390 1
425478 99425478 1001 86380 86390 1
425615 99425615 1001 86380 86390 1
426902 99426902 1001 86380 86390 1
426881 99426881 1001 86380 86390 1
426597 99426597 1001 86380 86390 1
426301 99426301 1001 86380 86390 1
426660 99426660 1001 86380 86390 1
425900 99425900 1001 86380 86390 1
427236 99427236 1001 86380 86390 1
427248 99427248 1001 86380 86390 1
427449 99427449 1001 86380 86390 1
427195 99427195 1001 86380 86390 1
428669 99428669 1001 86380 86390 1
428476 99428476 1001 86380 86390 1
428643 99428643 1001 86380 86390 1
428414 99428414 1001 86380 86390 1
428322 99428322 1001 86380 86390 1
427705 99427705 1001 86380 86390 1
427730 99427730 1001 86380 86390 1
429020 99429020 1001 86380 86390 1
428737 99428737 1001 86380 86390 1
428750 99428750 1001 86380 86390 1
428839 99428839 1001 86380 86390 1
428986 99428986 1001 86380 86390 1
430060 99430060 1001 86380 86390 1
429708 99429708 1001 86380 86390 1
429903 99429903 1001 86380 86390 1
429945 99429945 1001 86380 86390 1
429801 99429801 1001 86380 86390 1
429275 99429275 1001 86380 86390 1
429371 99429371 1001 86380 86390 1
429509 99429509 1001 86380 86390 1
429337 99429337 1001 86380 86390 1
429363 99429363 1001 86380 86390 1
429494 99429494 1001 86380 86390 1
430634 99430634 1001 86380 86390 1
430578 99430578 1001 86380 86390 1
430711 99430711 1001 86380 86390 1
430447 99430447 1001 86380 86390 1
431709 99431709 1001 86380 86390 1
431882 99431882 1001 86380 86390 1
431657 99431657 1001 86380 86390 1
431703 99431703 1001 86380 86390 1
431606 99431606 1001 86380 86390 1
431612 99431612 1001 86380 86390 1
431644 99431644 1001 86380 86390 1
431146 99431146 1001 86380 86390 1
431214 99431214 1001 86380 86390 1
430854 99430854 1001 86380 86390 1
430856 99430856 1001 86380 86390 1
430934 99430934 1001 86380 86390 1
432124 99432124 1001 86380 86390 1
432388 99432388 1001 86380 86390 1
432373 99432373 1001 86380 86390 1
433350 99433350 1001 86380 86390 1
433592 99433592 1001 86380 86390 1
432527 99432527 1001 86380 86390 1
432668 99432668 1001 86380 86390 1
432730 99432730 1001 86380 86390 1
432888 99432888 1001 86380 86390 1
432541 99432541 1001 86380 86390 1
434114 99434114 1001 86380 86390 1
434072 99434072 1001 86380 86390 1
433872 99433872 1001 86380 86390 1
434106 99434106 1001 86380 86390 1
433910 99433910 1001 86380 86390 1
435083 99435083 1001 86380 86390 1
435321 99435321 1001 86380 86390 1
435323 99435323 1001 86380 86390 1
434659 99434659 1001 86380 86390 1
434789 99434789 1001 86380 86390 1
434608 99434608 1001 86380 86390 1
434322 99434322 1001 86380 86390 1
435526 99435526 1001 86380 86390 1
435687 99435687 1001 86380 86390 1
435878 99435878 1001 86380 86390 1
436815 99436815 1001 86380 86390 1
436361 99436361 1001 86380 86390 1
436414 99436414 1001 86380 86390 1
436445 99436445 1001 86380 86390 1
436192 99436192 1001 86380 86390 1
436314 99436314 1001 86380 86390 1
435945 99435945 1001 86380 86390 1
300017 99300017 1001 86380 86390 1
300034 99300034 1001 86380 86390 1
300100 99300100 1001 86380 86390 1
437254 99437254 1001 86380 86390 1
300579 99300579 1001 86380 86390 1
300711 99300711 1001 86380 86390 1
300647 99300647 1001 86380 86390 1
300545 99300545 1001 86380 86390 1
300546 99300546 1001 86380 86390 1
300638 99300638 1001 86380 86390 1
300421 99300421 1001 86380 86390 1
300474 99300474 1001 86380 86390 1
300465 99300465 1001 86380 86390 1
300389 99300389 1001 86380 86390 1
300267 99300267 1001 86380 86390 1
300294 99300294 1001 86380 86390 1
300298 99300298 1001 86380 86390 1
300927 99300927 1001 86380 86390 1
300917 99300917 1001 86380 86390 1
301453 99301453 1001 86380 86390 1
301456 99301456 1001 86380 86390 1
301473 99301473 1001 86380 86390 1
301324 99301324 1001 86380 86390 1
301253 99301253 1001 86380 86390 1
301280 99301280 1001 86380 86390 1
301178 99301178 1001 86380 86390 1
301191 99301191 1001 86380 86390 1
300947 99300947 1001 86380 86390 1
300949 99300949 1001 86380 86390 1
301033 99301033 1001 86380 86390 1
300945 99300945 1001 86380 86390 1
301584 99301584 1001 86380 86390 1
301704 99301704 1001 86380 86390 1
301641 99301641 1001 86380 86390 1
302306 99302306 1001 86380 86390 1
302346 99302346 1001 86380 86390 1
302204 99302204 1001 86380 86390 1
302273 99302273 1001 86380 86390 1
302274 99302274 1001 86380 86390 1
302111 99302111 1001 86380 86390 1
302164 99302164 1001 86380 86390 1
302127 99302127 1001 86380 86390 1
302140 99302140 1001 86380 86390 1
302005 99302005 1001 86380 86390 1
302045 99302045 1001 86380 86390 1
301835 99301835 1001 86380 86390 1
302575 99302575 1001 86380 86390 1
303091 99303091 1001 86380 86390 1
303055 99303055 1001 86380 86390 1
303107 99303107 1001 86380 86390 1
303188 99303188 1001 86380 86390 1
303024 99303024 1001 86380 86390 1
303141 99303141 1001 86380 86390 1
302989 99302989 1001 86380 86390 1
302848 99302848 1001 86380 86390 1
302916 99302916 1001 86380 86390 1
302769 99302769 1001 86380 86390 1
302666 99302666 1001 86380 86390 1
302660 99302660 1001 86380 86390 1
302739 99302739 1001 86380 86390 1
303350 99303350 1001 86380 86390 1
303252 99303252 1001 86380 86390 1
303332 99303332 1001 86380 86390 1
304001 99304001 1001 86380 86390 1
304015 99304015 1001 86380 86390 1
303990 99303990 1001 86380 86390 1
303913 99303913 1001 86380 86390 1
303980 99303980 1001 86380 86390 1
303777 99303777 1001 86380 86390 1
303506 99303506 1001 86380 86390 1
303422 99303422 1001 86380 86390 1
303605 99303605 1001 86380 86390 1
304114 99304114 1001 86380 86390 1
304105 99304105 1001 86380 86390 1
304093 99304093 1001 86380 86390 1
304731 99304731 1001 86380 86390 1
304859 99304859 1001 86380 86390 1
304760 99304760 1001 86380 86390 1
304761 99304761 1001 86380 86390 1
304801 99304801 1001 86380 86390 1
304700 99304700 1001 86380 86390 1
304727 99304727 1001 86380 86390 1
304769 99304769 1001 86380 86390 1
304448 99304448 1001 86380 86390 1
304503 99304503 1001 86380 86390 1
304609 99304609 1001 86380 86390 1
304484 99304484 1001 86380 86390 1
304497 99304497 1001 86380 86390 1
304420 99304420 1001 86380 86390 1
304242 99304242 1001 86380 86390 1
304380 99304380 1001 86380 86390 1
304863 99304863 1001 86380 86390 1
305509 99305509 1001 86380 86390 1
305379 99305379 1001 86380 86390 1
305449 99305449 1001 86380 86390 1
305183 99305183 1001 86380 86390 1
305202 99305202 1001 86380 86390 1
305695 99305695 1001 86380 86390 1
500148 99500148 1001 86380 86390 1
500112 99500112 1001 86380 86390 1
500634 99500634 1001 86380 86390 1
500660 99500660 1001 86380 86390 1
500786 99500786 1001 86380 86390 1
500614 99500614 1001 86380 86390 1
500720 99500720 1001 86380 86390 1
500804 99500804 1001 86380 86390 1
500505 99500505 1001 86380 86390 1
500503 99500503 1001 86380 86390 1
500199 99500199 1001 86380 86390 1
500987 99500987 1001 86380 86390 1
500950 99500950 1001 86380 86390 1
501553 99501553 1001 86380 86390 1
501515 99501515 1001 86380 86390 1
501629 99501629 1001 86380 86390 1
501562 99501562 1001 86380 86390 1
501377 99501377 1001 86380 86390 1
501102 99501102 1001 86380 86390 1
501115 99501115 1001 86380 86390 1
501193 99501193 1001 86380 86390 1
501780 99501780 1001 86380 86390 1
501746 99501746 1001 86380 86390 1
502370 99502370 1001 86380 86390 1
502452 99502452 1001 86380 86390 1
502236 99502236 1001 86380 86390 1
502173 99502173 1001 86380 86390 1
502201 99502201 1001 86380 86390 1
501898 99501898 1001 86380 86390 1
501919 99501919 1001 86380 86390 1
502503 99502503 1001 86380 86390 1
501845 99501845 1001 86380 86390 1
502543 99502543 1001 86380 86390 1
502646 99502646 1001 86380 86390 1
502561 99502561 1001 86380 86390 1
502589 99502589 1001 86380 86390 1
502616 99502616 1001 86380 86390 1
502629 99502629 1001 86380 86390 1
503099 99503099 1001 86380 86390 1
503114 99503114 1001 86380 86390 1
503115 99503115 1001 86380 86390 1
503221 99503221 1001 86380 86390 1
503121 99503121 1001 86380 86390 1
503288 99503288 1001 86380 86390 1
502948 99502948 1001 86380 86390 1
502872 99502872 1001 86380 86390 1
502861 99502861 1001 86380 86390 1
502719 99502719 1001 86380 86390 1
502708 99502708 1001 86380 86390 1
503462 99503462 1001 86380 86390 1
503324 99503324 1001 86380 86390 1
503456 99503456 1001 86380 86390 1
504068 99504068 1001 86380 86390 1
503849 99503849 1001 86380 86390 1
503790 99503790 1001 86380 86390 1
503873 99503873 1001 86380 86390 1
503603 99503603 1001 86380 86390 1
503505 99503505 1001 86380 86390 1
503586 99503586 1001 86380 86390 1
503599 99503599 1001 86380 86390 1
504296 99504296 1001 86380 86390 1
504171 99504171 1001 86380 86390 1
504301 99504301 1001 86380 86390 1
504202 99504202 1001 86380 86390 1
504242 99504242 1001 86380 86390 1
504308 99504308 1001 86380 86390 1
504767 99504767 1001 86380 86390 1
504832 99504832 1001 86380 86390 1
504900 99504900 1001 86380 86390 1
504557 99504557 1001 86380 86390 1
504678 99504678 1001 86380 86390 1
504433 99504433 1001 86380 86390 1
504434 99504434 1001 86380 86390 1
504451 99504451 1001 86380 86390 1
505098 99505098 1001 86380 86390 1
505093 99505093 1001 86380 86390 1
505593 99505593 1001 86380 86390 1
505726 99505726 1001 86380 86390 1
505487 99505487 1001 86380 86390 1
505528 99505528 1001 86380 86390 1
505403 99505403 1001 86380 86390 1
505468 99505468 1001 86380 86390 1
505430 99505430 1001 86380 86390 1
505563 99505563 1001 86380 86390 1
505169 99505169 1001 86380 86390 1
505223 99505223 1001 86380 86390 1
505850 99505850 1001 86380 86390 1
505863 99505863 1001 86380 86390 1
505853 99505853 1001 86380 86390 1
505854 99505854 1001 86380 86390 1
505947 99505947 1001 86380 86390 1
506567 99506567 1001 86380 86390 1
506226 99506226 1001 86380 86390 1
506241 99506241 1001 86380 86390 1
506255 99506255 1001 86380 86390 1
506232 99506232 1001 86380 86390 1
506040 99506040 1001 86380 86390 1
505991 99505991 1001 86380 86390 1
506032 99506032 1001 86380 86390 1
505995 99505995 1001 86380 86390 1
506047 99506047 1001 86380 86390 1
506168 99506168 1001 86380 86390 1
506789 99506789 1001 86380 86390 1
506647 99506647 1001 86380 86390 1
506644 99506644 1001 86380 86390 1
507349 99507349 1001 86380 86390 1
507401 99507401 1001 86380 86390 1
507224 99507224 1001 86380 86390 1
507113 99507113 1001 86380 86390 1
507179 99507179 1001 86380 86390 1
506896 99506896 1001 86380 86390 1
506871 99506871 1001 86380 86390 1
506859 99506859 1001 86380 86390 1
507006 99507006 1001 86380 86390 1
507602 99507602 1001 86380 86390 1
507503 99507503 1001 86380 86390 1
507612 99507612 1001 86380 86390 1
508185 99508185 1001 86380 86390 1
508202 99508202 1001 86380 86390 1
508180 99508180 1001 86380 86390 1
507954 99507954 1001 86380 86390 1
507865 99507865 1001 86380 86390 1
507956 99507956 1001 86380 86390 1
507892 99507892 1001 86380 86390 1
507905 99507905 1001 86380 86390 1
507695 99507695 1001 86380 86390 1
507712 99507712 1001 86380 86390 1
507715 99507715 1001 86380 86390 1
508250 99508250 1001 86380 86390 1
508267 99508267 1001 86380 86390 1
509057 99509057 1001 86380 86390 1
508834 99508834 1001 86380 86390 1
508837 99508837 1001 86380 86390 1
508673 99508673 1001 86380 86390 1
508855 99508855 1001 86380 86390 1
508546 99508546 1001 86380 86390 1
508497 99508497 1001 86380 86390 1
508515 99508515 1001 86380 86390 1
509164 99509164 1001 86380 86390 1
509113 99509113 1001 86380 86390 1
509243 99509243 1001 86380 86390 1
509103 99509103 1001 86380 86390 1
509181 99509181 1001 86380 86390 1
509133 99509133 1001 86380 86390 1
509172 99509172 1001 86380 86390 1
509750 99509750 1001 86380 86390 1
509893 99509893 1001 86380 86390 1
509633 99509633 1001 86380 86390 1
509595 99509595 1001 86380 86390 1
509687 99509687 1001 86380 86390 1
509665 99509665 1001 86380 86390 1
509549 99509549 1001 86380 86390 1
509537 99509537 1001 86380 86390 1
509409 99509409 1001 86380 86390 1
509413 99509413 1001 86380 86390 1
509414 99509414 1001 86380 86390 1
510015 99510015 1001 86380 86390 1
510035 99510035 1001 86380 86390 1
510038 99510038 1001 86380 86390 1
509908 99509908 1001 86380 86390 1
510548 99510548 1001 86380 86390 1
510678 99510678 1001 86380 86390 1
510537 99510537 1001 86380 86390 1
510672 99510672 1001 86380 86390 1
510405 99510405 1001 86380 86390 1
510497 99510497 1001 86380 86390 1
510357 99510357 1001 86380 86390 1
510319 99510319 1001 86380 86390 1
510361 99510361 1001 86380 86390 1
510452 99510452 1001 86380 86390 1
510467 99510467 1001 86380 86390 1
510443 99510443 1001 86380 86390 1
510202 99510202 1001 86380 86390 1
510297 99510297 1001 86380 86390 1
510766 99510766 1001 86380 86390 1
510745 99510745 1001 86380 86390 1
510837 99510837 1001 86380 86390 1
510746 99510746 1001 86380 86390 1
510903 99510903 1001 86380 86390 1
510748 99510748 1001 86380 86390 1
511454 99511454 1001 86380 86390 1
511377 99511377 1001 86380 86390 1
511536 99511536 1001 86380 86390 1
511447 99511447 1001 86380 86390 1
511545 99511545 1001 86380 86390 1
511327 99511327 1001 86380 86390 1
511045 99511045 1001 86380 86390 1
511602 99511602 1001 86380 86390 1
512277 99512277 1001 86380 86390 1
512188 99512188 1001 86380 86390 1
512189 99512189 1001 86380 86390 1
512017 99512017 1001 86380 86390 1
512121 99512121 1001 86380 86390 1
511965 99511965 1001 86380 86390 1
511876 99511876 1001 86380 86390 1
511954 99511954 1001 86380 86390 1
511859 99511859 1001 86380 86390 1
512496 99512496 1001 86380 86390 1
512486 99512486 1001 86380 86390 1
512395 99512395 1001 86380 86390 1
512411 99512411 1001 86380 86390 1
513002 99513002 1001 86380 86390 1
513145 99513145 1001 86380 86390 1
513100 99513100 1001 86380 86390 1
512839 99512839 1001 86380 86390 1
512804 99512804 1001 86380 86390 1
512742 99512742 1001 86380 86390 1
512590 99512590 1001 86380 86390 1
512774 99512774 1001 86380 86390 1
513224 99513224 1001 86380 86390 1
513318 99513318 1001 86380 86390 1
513908 99513908 1001 86380 86390 1
513886 99513886 1001 86380 86390 1
513874 99513874 1001 86380 86390 1
513863 99513863 1001 86380 86390 1
513710 99513710 1001 86380 86390 1
513654 99513654 1001 86380 86390 1
513694 99513694 1001 86380 86390 1
513493 99513493 1001 86380 86390 1
513455 99513455 1001 86380 86390 1
513416 99513416 1001 86380 86390 1
513589 99513589 1001 86380 86390 1
513435 99513435 1001 86380 86390 1
514045 99514045 1001 86380 86390 1
514037 99514037 1001 86380 86390 1
514695 99514695 1001 86380 86390 1
514641 99514641 1001 86380 86390 1
514612 99514612 1001 86380 86390 1
514418 99514418 1001 86380 86390 1
514318 99514318 1001 86380 86390 1
514410 99514410 1001 86380 86390 1
514946 99514946 1001 86380 86390 1
514921 99514921 1001 86380 86390 1
515503 99515503 1001 86380 86390 1
515650 99515650 1001 86380 86390 1
515656 99515656 1001 86380 86390 1
515523 99515523 1001 86380 86390 1
515642 99515642 1001 86380 86390 1
515305 99515305 1001 86380 86390 1
515128 99515128 1001 86380 86390 1
515249 99515249 1001 86380 86390 1
515084 99515084 1001 86380 86390 1
515176 99515176 1001 86380 86390 1
515823 99515823 1001 86380 86390 1
515736 99515736 1001 86380 86390 1
515869 99515869 1001 86380 86390 1
515883 99515883 1001 86380 86390 1
516433 99516433 1001 86380 86390 1
516415 99516415 1001 86380 86390 1
516458 99516458 1001 86380 86390 1
516193 99516193 1001 86380 86390 1
516287 99516287 1001 86380 86390 1
516533 99516533 1001 86380 86390 1
517209 99517209 1001 86380 86390 1
517201 99517201 1001 86380 86390 1
517118 99517118 1001 86380 86390 1
517094 99517094 1001 86380 86390 1
516983 99516983 1001 86380 86390 1
516932 99516932 1001 86380 86390 1
516782 99516782 1001 86380 86390 1
516828 99516828 1001 86380 86390 1
517431 99517431 1001 86380 86390 1
518125 99518125 1001 86380 86390 1
518062 99518062 1001 86380 86390 1
518131 99518131 1001 86380 86390 1
518116 99518116 1001 86380 86390 1
517962 99517962 1001 86380 86390 1
518084 99518084 1001 86380 86390 1
517895 99517895 1001 86380 86390 1
517768 99517768 1001 86380 86390 1
517925 99517925 1001 86380 86390 1
517785 99517785 1001 86380 86390 1
517623 99517623 1001 86380 86390 1
517590 99517590 1001 86380 86390 1
518266 99518266 1001 86380 86390 1
518356 99518356 1001 86380 86390 1
518254 99518254 1001 86380 86390 1
518282 99518282 1001 86380 86390 1
518220 99518220 1001 86380 86390 1
518969 99518969 1001 86380 86390 1
518830 99518830 1001 86380 86390 1
518550 99518550 1001 86380 86390 1
518373 99518373 1001 86380 86390 1
518570 99518570 1001 86380 86390 1
518442 99518442 1001 86380 86390 1
519051 99519051 1001 86380 86390 1
519171 99519171 1001 86380 86390 1
519017 99519017 1001 86380 86390 1
519150 99519150 1001 86380 86390 1
519177 99519177 1001 86380 86390 1
519178 99519178 1001 86380 86390 1
519075 99519075 1001 86380 86390 1
519663 99519663 1001 86380 86390 1
519657 99519657 1001 86380 86390 1
519805 99519805 1001 86380 86390 1
519560 99519560 1001 86380 86390 1
519577 99519577 1001 86380 86390 1
519337 99519337 1001 86380 86390 1
519378 99519378 1001 86380 86390 1
519382 99519382 1001 86380 86390 1
519244 99519244 1001 86380 86390 1
519870 99519870 1001 86380 86390 1
519978 99519978 1001 86380 86390 1
520604 99520604 1001 86380 86390 1
520461 99520461 1001 86380 86390 1
520529 99520529 1001 86380 86390 1
520542 99520542 1001 86380 86390 1
520482 99520482 1001 86380 86390 1
520260 99520260 1001 86380 86390 1
520369 99520369 1001 86380 86390 1
520110 99520110 1001 86380 86390 1
520175 99520175 1001 86380 86390 1
520170 99520170 1001 86380 86390 1
521456 99521456 1001 86380 86390 1
521400 99521400 1001 86380 86390 1
521226 99521226 1001 86380 86390 1
521179 99521179 1001 86380 86390 1
520978 99520978 1001 86380 86390 1
522192 99522192 1001 86380 86390 1
522231 99522231 1001 86380 86390 1
522174 99522174 1001 86380 86390 1
522015 99522015 1001 86380 86390 1
521991 99521991 1001 86380 86390 1
521687 99521687 1001 86380 86390 1
521742 99521742 1001 86380 86390 1
522356 99522356 1001 86380 86390 1
522421 99522421 1001 86380 86390 1
522340 99522340 1001 86380 86390 1
523081 99523081 1001 86380 86390 1
522983 99522983 1001 86380 86390 1
522997 99522997 1001 86380 86390 1
522822 99522822 1001 86380 86390 1
522888 99522888 1001 86380 86390 1
522777 99522777 1001 86380 86390 1
522765 99522765 1001 86380 86390 1
522805 99522805 1001 86380 86390 1
522793 99522793 1001 86380 86390 1
522912 99522912 1001 86380 86390 1
522655 99522655 1001 86380 86390 1
522695 99522695 1001 86380 86390 1
522541 99522541 1001 86380 86390 1
522516 99522516 1001 86380 86390 1
522599 99522599 1001 86380 86390 1
523311 99523311 1001 86380 86390 1
523164 99523164 1001 86380 86390 1
523908 99523908 1001 86380 86390 1
523767 99523767 1001 86380 86390 1
523857 99523857 1001 86380 86390 1
523911 99523911 1001 86380 86390 1
523879 99523879 1001 86380 86390 1
523573 99523573 1001 86380 86390 1
523638 99523638 1001 86380 86390 1
523697 99523697 1001 86380 86390 1
523454 99523454 1001 86380 86390 1
523357 99523357 1001 86380 86390 1
523476 99523476 1001 86380 86390 1
523955 99523955 1001 86380 86390 1
524026 99524026 1001 86380 86390 1
524039 99524039 1001 86380 86390 1
524119 99524119 1001 86380 86390 1
524068 99524068 1001 86380 86390 1
523980 99523980 1001 86380 86390 1
524724 99524724 1001 86380 86390 1
524717 99524717 1001 86380 86390 1
524539 99524539 1001 86380 86390 1
524280 99524280 1001 86380 86390 1
524281 99524281 1001 86380 86390 1
524245 99524245 1001 86380 86390 1
524299 99524299 1001 86380 86390 1
524197 99524197 1001 86380 86390 1
524275 99524275 1001 86380 86390 1
524251 99524251 1001 86380 86390 1
525445 99525445 1001 86380 86390 1
525574 99525574 1001 86380 86390 1
525424 99525424 1001 86380 86390 1
525193 99525193 1001 86380 86390 1
525324 99525324 1001 86380 86390 1
524985 99524985 1001 86380 86390 1
525063 99525063 1001 86380 86390 1
525765 99525765 1001 86380 86390 1
525611 99525611 1001 86380 86390 1
525677 99525677 1001 86380 86390 1
525747 99525747 1001 86380 86390 1
526390 99526390 1001 86380 86390 1
526296 99526296 1001 86380 86390 1
526277 99526277 1001 86380 86390 1
526203 99526203 1001 86380 86390 1
526178 99526178 1001 86380 86390 1
526191 99526191 1001 86380 86390 1
525985 99525985 1001 86380 86390 1
525908 99525908 1001 86380 86390 1
525965 99525965 1001 86380 86390 1
525812 99525812 1001 86380 86390 1
525825 99525825 1001 86380 86390 1
526008 99526008 1001 86380 86390 1
526448 99526448 1001 86380 86390 1
526427 99526427 1001 86380 86390 1
527216 99527216 1001 86380 86390 1
527219 99527219 1001 86380 86390 1
527178 99527178 1001 86380 86390 1
527229 99527229 1001 86380 86390 1
527115 99527115 1001 86380 86390 1
527157 99527157 1001 86380 86390 1
526902 99526902 1001 86380 86390 1
526840 99526840 1001 86380 86390 1
526770 99526770 1001 86380 86390 1
527390 99527390 1001 86380 86390 1
527418 99527418 1001 86380 86390 1
527250 99527250 1001 86380 86390 1
527448 99527448 1001 86380 86390 1
527375 99527375 1001 86380 86390 1
527784 99527784 1001 86380 86390 1
527837 99527837 1001 86380 86390 1
527799 99527799 1001 86380 86390 1
527585 99527585 1001 86380 86390 1
527461 99527461 1001 86380 86390 1
527503 99527503 1001 86380 86390 1
528256 99528256 1001 86380 86390 1
528076 99528076 1001 86380 86390 1
528247 99528247 1001 86380 86390 1
528804 99528804 1001 86380 86390 1
528727 99528727 1001 86380 86390 1
528767 99528767 1001 86380 86390 1
528780 99528780 1001 86380 86390 1
528899 99528899 1001 86380 86390 1
528624 99528624 1001 86380 86390 1
528691 99528691 1001 86380 86390 1
528523 99528523 1001 86380 86390 1
528667 99528667 1001 86380 86390 1
528603 99528603 1001 86380 86390 1
528347 99528347 1001 86380 86390 1
528479 99528479 1001 86380 86390 1
528415 99528415 1001 86380 86390 1
528382 99528382 1001 86380 86390 1
529100 99529100 1001 86380 86390 1
529088 99529088 1001 86380 86390 1
528975 99528975 1001 86380 86390 1
528988 99528988 1001 86380 86390 1
529529 99529529 1001 86380 86390 1
529371 99529371 1001 86380 86390 1
529517 99529517 1001 86380 86390 1
529519 99529519 1001 86380 86390 1
529494 99529494 1001 86380 86390 1
529119 99529119 1001 86380 86390 1
529124 99529124 1001 86380 86390 1
529752 99529752 1001 86380 86390 1
529765 99529765 1001 86380 86390 1
529882 99529882 1001 86380 86390 1
530367 99530367 1001 86380 86390 1
530422 99530422 1001 86380 86390 1
530231 99530231 1001 86380 86390 1
530184 99530184 1001 86380 86390 1
530266 99530266 1001 86380 86390 1
530256 99530256 1001 86380 86390 1
530746 99530746 1001 86380 86390 1
530697 99530697 1001 86380 86390 1
530600 99530600 1001 86380 86390 1
531243 99531243 1001 86380 86390 1
531022 99531022 1001 86380 86390 1
531158 99531158 1001 86380 86390 1
530866 99530866 1001 86380 86390 1
530922 99530922 1001 86380 86390 1
531481 99531481 1001 86380 86390 1
531526 99531526 1001 86380 86390 1
531552 99531552 1001 86380 86390 1
532130 99532130 1001 86380 86390 1
532175 99532175 1001 86380 86390 1
532004 99532004 1001 86380 86390 1
531845 99531845 1001 86380 86390 1
531988 99531988 1001 86380 86390 1
531901 99531901 1001 86380 86390 1
531931 99531931 1001 86380 86390 1
531779 99531779 1001 86380 86390 1
531728 99531728 1001 86380 86390 1
531716 99531716 1001 86380 86390 1
531587 99531587 1001 86380 86390 1
531757 99531757 1001 86380 86390 1
531623 99531623 1001 86380 86390 1
532337 99532337 1001 86380 86390 1
532286 99532286 1001 86380 86390 1
532314 99532314 1001 86380 86390 1
532854 99532854 1001 86380 86390 1
532885 99532885 1001 86380 86390 1
532874 99532874 1001 86380 86390 1
532928 99532928 1001 86380 86390 1
532639 99532639 1001 86380 86390 1
532772 99532772 1001 86380 86390 1
532785 99532785 1001 86380 86390 1
532492 99532492 1001 86380 86390 1
532550 99532550 1001 86380 86390 1
533094 99533094 1001 86380 86390 1
533085 99533085 1001 86380 86390 1
533201 99533201 1001 86380 86390 1
533101 99533101 1001 86380 86390 1
533797 99533797 1001 86380 86390 1
533831 99533831 1001 86380 86390 1
533709 99533709 1001 86380 86390 1
533702 99533702 1001 86380 86390 1
533628 99533628 1001 86380 86390 1
533469 99533469 1001 86380 86390 1
533342 99533342 1001 86380 86390 1
533318 99533318 1001 86380 86390 1
533337 99533337 1001 86380 86390 1
533990 99533990 1001 86380 86390 1
534003 99534003 1001 86380 86390 1
534017 99534017 1001 86380 86390 1
533875 99533875 1001 86380 86390 1
533864 99533864 1001 86380 86390 1
534021 99534021 1001 86380 86390 1
534594 99534594 1001 86380 86390 1
534681 99534681 1001 86380 86390 1
534556 99534556 1001 86380 86390 1
534481 99534481 1001 86380 86390 1
534540 99534540 1001 86380 86390 1
534453 99534453 1001 86380 86390 1
534315 99534315 1001 86380 86390 1
534344 99534344 1001 86380 86390 1
534150 99534150 1001 86380 86390 1
534178 99534178 1001 86380 86390 1
534764 99534764 1001 86380 86390 1
534739 99534739 1001 86380 86390 1
534859 99534859 1001 86380 86390 1
534810 99534810 1001 86380 86390 1
535421 99535421 1001 86380 86390 1
535321 99535321 1001 86380 86390 1
535335 99535335 1001 86380 86390 1
535266 99535266 1001 86380 86390 1
535199 99535199 1001 86380 86390 1
535289 99535289 1001 86380 86390 1
535000 99535000 1001 86380 86390 1
535001 99535001 1001 86380 86390 1
535715 99535715 1001 86380 86390 1
535306 99535306 1001 86380 86390 1
535617 99535617 1001 86380 86390 1
535669 99535669 1001 86380 86390 1
536197 99536197 1001 86380 86390 1
536313 99536313 1001 86380 86390 1
536214 99536214 1001 86380 86390 1
536179 99536179 1001 86380 86390 1
536269 99536269 1001 86380 86390 1
535955 99535955 1001 86380 86390 1
536072 99536072 1001 86380 86390 1
535783 99535783 1001 86380 86390 1
535902 99535902 1001 86380 86390 1
536372 99536372 1001 86380 86390 1
536504 99536504 1001 86380 86390 1
536505 99536505 1001 86380 86390 1
536343 99536343 1001 86380 86390 1
537133 99537133 1001 86380 86390 1
537004 99537004 1001 86380 86390 1
536781 99536781 1001 86380 86390 1
536569 99536569 1001 86380 86390 1
536703 99536703 1001 86380 86390 1
536655 99536655 1001 86380 86390 1
537213 99537213 1001 86380 86390 1
537170 99537170 1001 86380 86390 1
537876 99537876 1001 86380 86390 1
537758 99537758 1001 86380 86390 1
537723 99537723 1001 86380 86390 1
537584 99537584 1001 86380 86390 1
537498 99537498 1001 86380 86390 1
537447 99537447 1001 86380 86390 1
537573 99537573 1001 86380 86390 1
537393 99537393 1001 86380 86390 1
537995 99537995 1001 86380 86390 1
538108 99538108 1001 86380 86390 1
538138 99538138 1001 86380 86390 1
538652 99538652 1001 86380 86390 1
538760 99538760 1001 86380 86390 1
538776 99538776 1001 86380 86390 1
538507 99538507 1001 86380 86390 1
538574 99538574 1001 86380 86390 1
538407 99538407 1001 86380 86390 1
538465 99538465 1001 86380 86390 1
538336 99538336 1001 86380 86390 1
538202 99538202 1001 86380 86390 1
538890 99538890 1001 86380 86390 1
538982 99538982 1001 86380 86390 1
538931 99538931 1001 86380 86390 1
538908 99538908 1001 86380 86390 1
538999 99538999 1001 86380 86390 1
538845 99538845 1001 86380 86390 1
538846 99538846 1001 86380 86390 1
538991 99538991 1001 86380 86390 1
539638 99539638 1001 86380 86390 1
539513 99539513 1001 86380 86390 1
539581 99539581 1001 86380 86390 1
539623 99539623 1001 86380 86390 1
539546 99539546 1001 86380 86390 1
539601 99539601 1001 86380 86390 1
539322 99539322 1001 86380 86390 1
539324 99539324 1001 86380 86390 1
539178 99539178 1001 86380 86390 1
539040 99539040 1001 86380 86390 1
539183 99539183 1001 86380 86390 1
539045 99539045 1001 86380 86390 1
539682 99539682 1001 86380 86390 1
540325 99540325 1001 86380 86390 1
540390 99540390 1001 86380 86390 1
540432 99540432 1001 86380 86390 1
540458 99540458 1001 86380 86390 1
540081 99540081 1001 86380 86390 1
540163 99540163 1001 86380 86390 1
540176 99540176 1001 86380 86390 1
540202 99540202 1001 86380 86390 1
540216 99540216 1001 86380 86390 1
540087 99540087 1001 86380 86390 1
540257 99540257 1001 86380 86390 1
540009 99540009 1001 86380 86390 1
540634 99540634 1001 86380 86390 1
540663 99540663 1001 86380 86390 1
540579 99540579 1001 86380 86390 1
541257 99541257 1001 86380 86390 1
541102 99541102 1001 86380 86390 1
541091 99541091 1001 86380 86390 1
541092 99541092 1001 86380 86390 1
541196 99541196 1001 86380 86390 1
541270 99541270 1001 86380 86390 1
541271 99541271 1001 86380 86390 1
540986 99540986 1001 86380 86390 1
541031 99541031 1001 86380 86390 1
540792 99540792 1001 86380 86390 1
540836 99540836 1001 86380 86390 1
540865 99540865 1001 86380 86390 1
540683 99540683 1001 86380 86390 1
540749 99540749 1001 86380 86390 1
541451 99541451 1001 86380 86390 1
542071 99542071 1001 86380 86390 1
541917 99541917 1001 86380 86390 1
541983 99541983 1001 86380 86390 1
541826 99541826 1001 86380 86390 1
541730 99541730 1001 86380 86390 1
541582 99541582 1001 86380 86390 1
541587 99541587 1001 86380 86390 1
541536 99541536 1001 86380 86390 1
542261 99542261 1001 86380 86390 1
542189 99542189 1001 86380 86390 1
542202 99542202 1001 86380 86390 1
542258 99542258 1001 86380 86390 1
542765 99542765 1001 86380 86390 1
542907 99542907 1001 86380 86390 1
542767 99542767 1001 86380 86390 1
542746 99542746 1001 86380 86390 1
542890 99542890 1001 86380 86390 1
542739 99542739 1001 86380 86390 1
542376 99542376 1001 86380 86390 1
542448 99542448 1001 86380 86390 1
542397 99542397 1001 86380 86390 1
542477 99542477 1001 86380 86390 1
542982 99542982 1001 86380 86390 1
542962 99542962 1001 86380 86390 1
543081 99543081 1001 86380 86390 1
542951 99542951 1001 86380 86390 1
543084 99543084 1001 86380 86390 1
543644 99543644 1001 86380 86390 1
543736 99543736 1001 86380 86390 1
543674 99543674 1001 86380 86390 1
543676 99543676 1001 86380 86390 1
543578 99543578 1001 86380 86390 1
543383 99543383 1001 86380 86390 1
543267 99543267 1001 86380 86390 1
543190 99543190 1001 86380 86390 1
543171 99543171 1001 86380 86390 1
543162 99543162 1001 86380 86390 1
543834 99543834 1001 86380 86390 1
543886 99543886 1001 86380 86390 1
544405 99544405 1001 86380 86390 1
544243 99544243 1001 86380 86390 1
544387 99544387 1001 86380 86390 1
544234 99544234 1001 86380 86390 1
543991 99543991 1001 86380 86390 1
544005 99544005 1001 86380 86390 1
544076 99544076 1001 86380 86390 1
544688 99544688 1001 86380 86390 1
544731 99544731 1001 86380 86390 1
544631 99544631 1001 86380 86390 1
537433 823 1002 46504 60390 1
540296 733 1002 59189 69349 1
400026 99400026 1001 86380 86390 1
400152 99400152 1001 86380 86390 1
400373 99400373 1001 86380 86390 1
400366 99400366 1001 86380 86390 1
400798 99400798 1001 86380 86390 1
401060 99401060 1001 86380 86390 1
401230 99401230 1001 86380 86390 1
401188 99401188 1001 86380 86390 1
401310 99401310 1001 86380 86390 1
401365 99401365 1001 86380 86390 1
401628 99401628 1001 86380 86390 1
401613 99401613 1001 86380 86390 1
401852 99401852 1001 86380 86390 1
402114 99402114 1001 86380 86390 1
402141 99402141 1001 86380 86390 1
402284 99402284 1001 86380 86390 1
402549 99402549 1001 86380 86390 1
402590 99402590 1001 86380 86390 1
402722 99402722 1001 86380 86390 1
402710 99402710 1001 86380 86390 1
402845 99402845 1001 86380 86390 1
402798 99402798 1001 86380 86390 1
403613 99403613 1001 86380 86390 1
403615 99403615 1001 86380 86390 1
404047 99404047 1001 86380 86390 1
404369 99404369 1001 86380 86390 1
404517 99404517 1001 86380 86390 1
404538 99404538 1001 86380 86390 1
404606 99404606 1001 86380 86390 1
404900 99404900 1001 86380 86390 1
404960 99404960 1001 86380 86390 1
405085 99405085 1001 86380 86390 1
405031 99405031 1001 86380 86390 1
405257 99405257 1001 86380 86390 1
405485 99405485 1001 86380 86390 1
405476 99405476 1001 86380 86390 1
405646 99405646 1001 86380 86390 1
405664 99405664 1001 86380 86390 1
405640 99405640 1001 86380 86390 1
406123 99406123 1001 86380 86390 1
406132 99406132 1001 86380 86390 1
406182 99406182 1001 86380 86390 1
406308 99406308 1001 86380 86390 1
406368 99406368 1001 86380 86390 1
406424 99406424 1001 86380 86390 1
406622 99406622 1001 86380 86390 1
407278 99407278 1001 86380 86390 1
407370 99407370 1001 86380 86390 1
407547 99407547 1001 86380 86390 1
407635 99407635 1001 86380 86390 1
407700 99407700 1001 86380 86390 1
407779 99407779 1001 86380 86390 1
407909 99407909 1001 86380 86390 1
408094 99408094 1001 86380 86390 1
408355 99408355 1001 86380 86390 1
408409 99408409 1001 86380 86390 1
408380 99408380 1001 86380 86390 1
408523 99408523 1001 86380 86390 1
408651 99408651 1001 86380 86390 1
408848 99408848 1001 86380 86390 1
409331 99409331 1001 86380 86390 1
409308 99409308 1001 86380 86390 1
409537 99409537 1001 86380 86390 1
409615 99409615 1001 86380 86390 1
409740 99409740 1001 86380 86390 1
409796 99409796 1001 86380 86390 1
409868 99409868 1001 86380 86390 1
409970 99409970 1001 86380 86390 1
409931 99409931 1001 86380 86390 1
409945 99409945 1001 86380 86390 1
409947 99409947 1001 86380 86390 1
409966 99409966 1001 86380 86390 1
410063 99410063 1001 86380 86390 1
410138 99410138 1001 86380 86390 1
410228 99410228 1001 86380 86390 1
410297 99410297 1001 86380 86390 1
410280 99410280 1001 86380 86390 1
410395 99410395 1001 86380 86390 1
410433 99410433 1001 86380 86390 1
410793 99410793 1001 86380 86390 1
410875 99410875 1001 86380 86390 1
411084 99411084 1001 86380 86390 1
411172 99411172 1001 86380 86390 1
411466 99411466 1001 86380 86390 1
411592 99411592 1001 86380 86390 1
411596 99411596 1001 86380 86390 1
411823 99411823 1001 86380 86390 1
411779 99411779 1001 86380 86390 1
411838 99411838 1001 86380 86390 1
411841 99411841 1001 86380 86390 1
412333 99412333 1001 86380 86390 1
413112 99413112 1001 86380 86390 1
412965 99412965 1001 86380 86390 1
413235 99413235 1001 86380 86390 1
412617 99412617 1001 86380 86390 1
412645 99412645 1001 86380 86390 1
413783 99413783 1001 86380 86390 1
413929 99413929 1001 86380 86390 1
413908 99413908 1001 86380 86390 1
414043 99414043 1001 86380 86390 1
414973 99414973 1001 86380 86390 1
415122 99415122 1001 86380 86390 1
415062 99415062 1001 86380 86390 1
415282 99415282 1001 86380 86390 1
414789 99414789 1001 86380 86390 1
414669 99414669 1001 86380 86390 1
414557 99414557 1001 86380 86390 1
414168 99414168 1001 86380 86390 1
414213 99414213 1001 86380 86390 1
414269 99414269 1001 86380 86390 1
414396 99414396 1001 86380 86390 1
414220 99414220 1001 86380 86390 1
415470 99415470 1001 86380 86390 1
415694 99415694 1001 86380 86390 1
416622 99416622 1001 86380 86390 1
416982 99416982 1001 86380 86390 1
416779 99416779 1001 86380 86390 1
416397 99416397 1001 86380 86390 1
416517 99416517 1001 86380 86390 1
416232 99416232 1001 86380 86390 1
416472 99416472 1001 86380 86390 1
416227 99416227 1001 86380 86390 1
416338 99416338 1001 86380 86390 1
415815 99415815 1001 86380 86390 1
417341 99417341 1001 86380 86390 1
417391 99417391 1001 86380 86390 1
417573 99417573 1001 86380 86390 1
417478 99417478 1001 86380 86390 1
418712 99418712 1001 86380 86390 1
418509 99418509 1001 86380 86390 1
418746 99418746 1001 86380 86390 1
418486 99418486 1001 86380 86390 1
418765 99418765 1001 86380 86390 1
418646 99418646 1001 86380 86390 1
418113 99418113 1001 86380 86390 1
418143 99418143 1001 86380 86390 1
418172 99418172 1001 86380 86390 1
418234 99418234 1001 86380 86390 1
417814 99417814 1001 86380 86390 1
417791 99417791 1001 86380 86390 1
417961 99417961 1001 86380 86390 1
419112 99419112 1001 86380 86390 1
420330 99420330 1001 86380 86390 1
420378 99420378 1001 86380 86390 1
420341 99420341 1001 86380 86390 1
420409 99420409 1001 86380 86390 1
420166 99420166 1001 86380 86390 1
420325 99420325 1001 86380 86390 1
419822 99419822 1001 86380 86390 1
419703 99419703 1001 86380 86390 1
419888 99419888 1001 86380 86390 1
419903 99419903 1001 86380 86390 1
419363 99419363 1001 86380 86390 1
419478 99419478 1001 86380 86390 1
420509 99420509 1001 86380 86390 1
420789 99420789 1001 86380 86390 1
420826 99420826 1001 86380 86390 1
421870 99421870 1001 86380 86390 1
421949 99421949 1001 86380 86390 1
421802 99421802 1001 86380 86390 1
421930 99421930 1001 86380 86390 1
421812 99421812 1001 86380 86390 1
421503 99421503 1001 86380 86390 1
421347 99421347 1001 86380 86390 1
421482 99421482 1001 86380 86390 1
421440 99421440 1001 86380 86390 1
421502 99421502 1001 86380 86390 1
420897 99420897 1001 86380 86390 1
420919 99420919 1001 86380 86390 1
421089 99421089 1001 86380 86390 1
421230 99421230 1001 86380 86390 1
422406 99422406 1001 86380 86390 1
422228 99422228 1001 86380 86390 1
422495 99422495 1001 86380 86390 1
422141 99422141 1001 86380 86390 1
423450 99423450 1001 86380 86390 1
423559 99423559 1001 86380 86390 1
423028 99423028 1001 86380 86390 1
422986 99422986 1001 86380 86390 1
422688 99422688 1001 86380 86390 1
422590 99422590 1001 86380 86390 1
423803 99423803 1001 86380 86390 1
424061 99424061 1001 86380 86390 1
425052 99425052 1001 86380 86390 1
425303 99425303 1001 86380 86390 1
425033 99425033 1001 86380 86390 1
424638 99424638 1001 86380 86390 1
424754 99424754 1001 86380 86390 1
424271 99424271 1001 86380 86390 1
424538 99424538 1001 86380 86390 1
425436 99425436 1001 86380 86390 1
425417 99425417 1001 86380 86390 1
425772 99425772 1001 86380 86390 1
426400 99426400 1001 86380 86390 1
426647 99426647 1001 86380 86390 1
426557 99426557 1001 86380 86390 1
426638 99426638 1001 86380 86390 1
426154 99426154 1001 86380 86390 1
426250 99426250 1001 86380 86390 1
426165 99426165 1001 86380 86390 1
425851 99425851 1001 86380 86390 1
426206 99426206 1001 86380 86390 1
425878 99425878 1001 86380 86390 1
428391 99428391 1001 86380 86390 1
428574 99428574 1001 86380 86390 1
428662 99428662 1001 86380 86390 1
428725 99428725 1001 86380 86390 1
427760 99427760 1001 86380 86390 1
429019 99429019 1001 86380 86390 1
429157 99429157 1001 86380 86390 1
428864 99428864 1001 86380 86390 1
429172 99429172 1001 86380 86390 1
429981 99429981 1001 86380 86390 1
429676 99429676 1001 86380 86390 1
429891 99429891 1001 86380 86390 1
429849 99429849 1001 86380 86390 1
429245 99429245 1001 86380 86390 1
429566 99429566 1001 86380 86390 1
429210 99429210 1001 86380 86390 1
430455 99430455 1001 86380 86390 1
430397 99430397 1001 86380 86390 1
430636 99430636 1001 86380 86390 1
430513 99430513 1001 86380 86390 1
430449 99430449 1001 86380 86390 1
430652 99430652 1001 86380 86390 1
430604 99430604 1001 86380 86390 1
430606 99430606 1001 86380 86390 1
431698 99431698 1001 86380 86390 1
431778 99431778 1001 86380 86390 1
431265 99431265 1001 86380 86390 1
430920 99430920 1001 86380 86390 1
431015 99431015 1001 86380 86390 1
432242 99432242 1001 86380 86390 1
432379 99432379 1001 86380 86390 1
432316 99432316 1001 86380 86390 1
433661 99433661 1001 86380 86390 1
432908 99432908 1001 86380 86390 1
433003 99433003 1001 86380 86390 1
432634 99432634 1001 86380 86390 1
432734 99432734 1001 86380 86390 1
432737 99432737 1001 86380 86390 1
432511 99432511 1001 86380 86390 1
432816 99432816 1001 86380 86390 1
433789 99433789 1001 86380 86390 1
435306 99435306 1001 86380 86390 1
435238 99435238 1001 86380 86390 1
434660 99434660 1001 86380 86390 1
434764 99434764 1001 86380 86390 1
434643 99434643 1001 86380 86390 1
434898 99434898 1001 86380 86390 1
434648 99434648 1001 86380 86390 1
434719 99434719 1001 86380 86390 1
434937 99434937 1001 86380 86390 1
434172 99434172 1001 86380 86390 1
434407 99434407 1001 86380 86390 1
434543 99434543 1001 86380 86390 1
434383 99434383 1001 86380 86390 1
434149 99434149 1001 86380 86390 1
434390 99434390 1001 86380 86390 1
434193 99434193 1001 86380 86390 1
434366 99434366 1001 86380 86390 1
435574 99435574 1001 86380 86390 1
435680 99435680 1001 86380 86390 1
435709 99435709 1001 86380 86390 1
435639 99435639 1001 86380 86390 1
437006 99437006 1001 86380 86390 1
436868 99436868 1001 86380 86390 1
436477 99436477 1001 86380 86390 1
436469 99436469 1001 86380 86390 1
436050 99436050 1001 86380 86390 1
436302 99436302 1001 86380 86390 1
300605 99300605 1001 86380 86390 1
300670 99300670 1001 86380 86390 1
300454 99300454 1001 86380 86390 1
300161 99300161 1001 86380 86390 1
300141 99300141 1001 86380 86390 1
300300 99300300 1001 86380 86390 1
300754 99300754 1001 86380 86390 1
300878 99300878 1001 86380 86390 1
301505 99301505 1001 86380 86390 1
301513 99301513 1001 86380 86390 1
301316 99301316 1001 86380 86390 1
300999 99300999 1001 86380 86390 1
300951 99300951 1001 86380 86390 1
301018 99301018 1001 86380 86390 1
301035 99301035 1001 86380 86390 1
301696 99301696 1001 86380 86390 1
302227 99302227 1001 86380 86390 1
302189 99302189 1001 86380 86390 1
302245 99302245 1001 86380 86390 1
302324 99302324 1001 86380 86390 1
302287 99302287 1001 86380 86390 1
302077 99302077 1001 86380 86390 1
301988 99301988 1001 86380 86390 1
301913 99301913 1001 86380 86390 1
302431 99302431 1001 86380 86390 1
302574 99302574 1001 86380 86390 1
302493 99302493 1001 86380 86390 1
302558 99302558 1001 86380 86390 1
303164 99303164 1001 86380 86390 1
303025 99303025 1001 86380 86390 1
303202 99303202 1001 86380 86390 1
302808 99302808 1001 86380 86390 1
302851 99302851 1001 86380 86390 1
302967 99302967 1001 86380 86390 1
302897 99302897 1001 86380 86390 1
302651 99302651 1001 86380 86390 1
302659 99302659 1001 86380 86390 1
302753 99302753 1001 86380 86390 1
303394 99303394 1001 86380 86390 1
304006 99304006 1001 86380 86390 1
303870 99303870 1001 86380 86390 1
303922 99303922 1001 86380 86390 1
303865 99303865 1001 86380 86390 1
303716 99303716 1001 86380 86390 1
303762 99303762 1001 86380 86390 1
303606 99303606 1001 86380 86390 1
303440 99303440 1001 86380 86390 1
303505 99303505 1001 86380 86390 1
303544 99303544 1001 86380 86390 1
303510 99303510 1001 86380 86390 1
303474 99303474 1001 86380 86390 1
303450 99303450 1001 86380 86390 1
303463 99303463 1001 86380 86390 1
304147 99304147 1001 86380 86390 1
304129 99304129 1001 86380 86390 1
304693 99304693 1001 86380 86390 1
304827 99304827 1001 86380 86390 1
304804 99304804 1001 86380 86390 1
304754 99304754 1001 86380 86390 1
304807 99304807 1001 86380 86390 1
304593 99304593 1001 86380 86390 1
304478 99304478 1001 86380 86390 1
304492 99304492 1001 86380 86390 1
304531 99304531 1001 86380 86390 1
304324 99304324 1001 86380 86390 1
304261 99304261 1001 86380 86390 1
304366 99304366 1001 86380 86390 1
305056 99305056 1001 86380 86390 1
304970 99304970 1001 86380 86390 1
304946 99304946 1001 86380 86390 1
305648 99305648 1001 86380 86390 1
305521 99305521 1001 86380 86390 1
305641 99305641 1001 86380 86390 1
305120 99305120 1001 86380 86390 1
305136 99305136 1001 86380 86390 1
500026 99500026 1001 86380 86390 1
305481 99305481 1001 86380 86390 1
500068 99500068 1001 86380 86390 1
305688 99305688 1001 86380 86390 1
500082 99500082 1001 86380 86390 1
500031 99500031 1001 86380 86390 1
500123 99500123 1001 86380 86390 1
500073 99500073 1001 86380 86390 1
500680 99500680 1001 86380 86390 1
500771 99500771 1001 86380 86390 1
500439 99500439 1001 86380 86390 1
500452 99500452 1001 86380 86390 1
500546 99500546 1001 86380 86390 1
500576 99500576 1001 86380 86390 1
500539 99500539 1001 86380 86390 1
500411 99500411 1001 86380 86390 1
500451 99500451 1001 86380 86390 1
500554 99500554 1001 86380 86390 1
500892 99500892 1001 86380 86390 1
501468 99501468 1001 86380 86390 1
501548 99501548 1001 86380 86390 1
501373 99501373 1001 86380 86390 1
501368 99501368 1001 86380 86390 1
501407 99501407 1001 86380 86390 1
501174 99501174 1001 86380 86390 1
501214 99501214 1001 86380 86390 1
501177 99501177 1001 86380 86390 1
501024 99501024 1001 86380 86390 1
501037 99501037 1001 86380 86390 1
501106 99501106 1001 86380 86390 1
501707 99501707 1001 86380 86390 1
501777 99501777 1001 86380 86390 1
502411 99502411 1001 86380 86390 1
502461 99502461 1001 86380 86390 1
502107 99502107 1001 86380 86390 1
502097 99502097 1001 86380 86390 1
502126 99502126 1001 86380 86390 1
502043 99502043 1001 86380 86390 1
501967 99501967 1001 86380 86390 1
501956 99501956 1001 86380 86390 1
501945 99501945 1001 86380 86390 1
502592 99502592 1001 86380 86390 1
502657 99502657 1001 86380 86390 1
502571 99502571 1001 86380 86390 1
502653 99502653 1001 86380 86390 1
502564 99502564 1001 86380 86390 1
502486 99502486 1001 86380 86390 1
503216 99503216 1001 86380 86390 1
503263 99503263 1001 86380 86390 1
503144 99503144 1001 86380 86390 1
503211 99503211 1001 86380 86390 1
502932 99502932 1001 86380 86390 1
502923 99502923 1001 86380 86390 1
502913 99502913 1001 86380 86390 1
502991 99502991 1001 86380 86390 1
502674 99502674 1001 86380 86390 1
503485 99503485 1001 86380 86390 1
503331 99503331 1001 86380 86390 1
503397 99503397 1001 86380 86390 1
503424 99503424 1001 86380 86390 1
503940 99503940 1001 86380 86390 1
503986 99503986 1001 86380 86390 1
503806 99503806 1001 86380 86390 1
503565 99503565 1001 86380 86390 1
504253 99504253 1001 86380 86390 1
504804 99504804 1001 86380 86390 1
504793 99504793 1001 86380 86390 1
504883 99504883 1001 86380 86390 1
504788 99504788 1001 86380 86390 1
504579 99504579 1001 86380 86390 1
504580 99504580 1001 86380 86390 1
504427 99504427 1001 86380 86390 1
504442 99504442 1001 86380 86390 1
504325 99504325 1001 86380 86390 1
504525 99504525 1001 86380 86390 1
504345 99504345 1001 86380 86390 1
505085 99505085 1001 86380 86390 1
504995 99504995 1001 86380 86390 1
505065 99505065 1001 86380 86390 1
505603 99505603 1001 86380 86390 1
505618 99505618 1001 86380 86390 1
505671 99505671 1001 86380 86390 1
505596 99505596 1001 86380 86390 1
505424 99505424 1001 86380 86390 1
505380 99505380 1001 86380 86390 1
505549 99505549 1001 86380 86390 1
505421 99505421 1001 86380 86390 1
505350 99505350 1001 86380 86390 1
505974 99505974 1001 86380 86390 1
505913 99505913 1001 86380 86390 1
505914 99505914 1001 86380 86390 1
505813 99505813 1001 86380 86390 1
505881 99505881 1001 86380 86390 1
505843 99505843 1001 86380 86390 1
505922 99505922 1001 86380 86390 1
506429 99506429 1001 86380 86390 1
506564 99506564 1001 86380 86390 1
506585 99506585 1001 86380 86390 1
506303 99506303 1001 86380 86390 1
506390 99506390 1001 86380 86390 1
506028 99506028 1001 86380 86390 1
506635 99506635 1001 86380 86390 1
507352 99507352 1001 86380 86390 1
507380 99507380 1001 86380 86390 1
507150 99507150 1001 86380 86390 1
506905 99506905 1001 86380 86390 1
506847 99506847 1001 86380 86390 1
506940 99506940 1001 86380 86390 1
506837 99506837 1001 86380 86390 1
507588 99507588 1001 86380 86390 1
507511 99507511 1001 86380 86390 1
507449 99507449 1001 86380 86390 1
508199 99508199 1001 86380 86390 1
508109 99508109 1001 86380 86390 1
508111 99508111 1001 86380 86390 1
508131 99508131 1001 86380 86390 1
508119 99508119 1001 86380 86390 1
507941 99507941 1001 86380 86390 1
508006 99508006 1001 86380 86390 1
508040 99508040 1001 86380 86390 1
507823 99507823 1001 86380 86390 1
507824 99507824 1001 86380 86390 1
507710 99507710 1001 86380 86390 1
507700 99507700 1001 86380 86390 1
507663 99507663 1001 86380 86390 1
507729 99507729 1001 86380 86390 1
508425 99508425 1001 86380 86390 1
508961 99508961 1001 86380 86390 1
508991 99508991 1001 86380 86390 1
509017 99509017 1001 86380 86390 1
508890 99508890 1001 86380 86390 1
508766 99508766 1001 86380 86390 1
508868 99508868 1001 86380 86390 1
508572 99508572 1001 86380 86390 1
508598 99508598 1001 86380 86390 1
509111 99509111 1001 86380 86390 1
509193 99509193 1001 86380 86390 1
509194 99509194 1001 86380 86390 1
509248 99509248 1001 86380 86390 1
509274 99509274 1001 86380 86390 1
509119 99509119 1001 86380 86390 1
509826 99509826 1001 86380 86390 1
509855 99509855 1001 86380 86390 1
509716 99509716 1001 86380 86390 1
509784 99509784 1001 86380 86390 1
509592 99509592 1001 86380 86390 1
509531 99509531 1001 86380 86390 1
509560 99509560 1001 86380 86390 1
509374 99509374 1001 86380 86390 1
509473 99509473 1001 86380 86390 1
509938 99509938 1001 86380 86390 1
509979 99509979 1001 86380 86390 1
509931 99509931 1001 86380 86390 1
510009 99510009 1001 86380 86390 1
510010 99510010 1001 86380 86390 1
510025 99510025 1001 86380 86390 1
510559 99510559 1001 86380 86390 1
510680 99510680 1001 86380 86390 1
510629 99510629 1001 86380 86390 1
510527 99510527 1001 86380 86390 1
510605 99510605 1001 86380 86390 1
510542 99510542 1001 86380 86390 1
510633 99510633 1001 86380 86390 1
510582 99510582 1001 86380 86390 1
510688 99510688 1001 86380 86390 1
510341 99510341 1001 86380 86390 1
510391 99510391 1001 86380 86390 1
510300 99510300 1001 86380 86390 1
510302 99510302 1001 86380 86390 1
510241 99510241 1001 86380 86390 1
510893 99510893 1001 86380 86390 1
510881 99510881 1001 86380 86390 1
510920 99510920 1001 86380 86390 1
510896 99510896 1001 86380 86390 1
510793 99510793 1001 86380 86390 1
510886 99510886 1001 86380 86390 1
510912 99510912 1001 86380 86390 1
510799 99510799 1001 86380 86390 1
511553 99511553 1001 86380 86390 1
511340 99511340 1001 86380 86390 1
511333 99511333 1001 86380 86390 1
511308 99511308 1001 86380 86390 1
510975 99510975 1001 86380 86390 1
511014 99511014 1001 86380 86390 1
511107 99511107 1001 86380 86390 1
511082 99511082 1001 86380 86390 1
511006 99511006 1001 86380 86390 1
511615 99511615 1001 86380 86390 1
511563 99511563 1001 86380 86390 1
511629 99511629 1001 86380 86390 1
511594 99511594 1001 86380 86390 1
511740 99511740 1001 86380 86390 1
512343 99512343 1001 86380 86390 1
512187 99512187 1001 86380 86390 1
512203 99512203 1001 86380 86390 1
512280 99512280 1001 86380 86390 1
512206 99512206 1001 86380 86390 1
512297 99512297 1001 86380 86390 1
512325 99512325 1001 86380 86390 1
512165 99512165 1001 86380 86390 1
512090 99512090 1001 86380 86390 1
512155 99512155 1001 86380 86390 1
511952 99511952 1001 86380 86390 1
511785 99511785 1001 86380 86390 1
511845 99511845 1001 86380 86390 1
511961 99511961 1001 86380 86390 1
511871 99511871 1001 86380 86390 1
512398 99512398 1001 86380 86390 1
512502 99512502 1001 86380 86390 1
512567 99512567 1001 86380 86390 1
513115 99513115 1001 86380 86390 1
513055 99513055 1001 86380 86390 1
513068 99513068 1001 86380 86390 1
512953 99512953 1001 86380 86390 1
512876 99512876 1001 86380 86390 1
512866 99512866 1001 86380 86390 1
512959 99512959 1001 86380 86390 1
512701 99512701 1001 86380 86390 1
512784 99512784 1001 86380 86390 1
512647 99512647 1001 86380 86390 1
513217 99513217 1001 86380 86390 1
513382 99513382 1001 86380 86390 1
514030 99514030 1001 86380 86390 1
514002 99514002 1001 86380 86390 1
513960 99513960 1001 86380 86390 1
513962 99513962 1001 86380 86390 1
513847 99513847 1001 86380 86390 1
513836 99513836 1001 86380 86390 1
513623 99513623 1001 86380 86390 1
513741 99513741 1001 86380 86390 1
513682 99513682 1001 86380 86390 1
513436 99513436 1001 86380 86390 1
513437 99513437 1001 86380 86390 1
513492 99513492 1001 86380 86390 1
513497 99513497 1001 86380 86390 1
514200 99514200 1001 86380 86390 1
514188 99514188 1001 86380 86390 1
514152 99514152 1001 86380 86390 1
514220 99514220 1001 86380 86390 1
514794 99514794 1001 86380 86390 1
514672 99514672 1001 86380 86390 1
514805 99514805 1001 86380 86390 1
514613 99514613 1001 86380 86390 1
514644 99514644 1001 86380 86390 1
514619 99514619 1001 86380 86390 1
514568 99514568 1001 86380 86390 1
514238 99514238 1001 86380 86390 1
514307 99514307 1001 86380 86390 1
514347 99514347 1001 86380 86390 1
514898 99514898 1001 86380 86390 1
515029 99515029 1001 86380 86390 1
514926 99514926 1001 86380 86390 1
515600 99515600 1001 86380 86390 1
515579 99515579 1001 86380 86390 1
515300 99515300 1001 86380 86390 1
515395 99515395 1001 86380 86390 1
515079 99515079 1001 86380 86390 1
515190 99515190 1001 86380 86390 1
515809 99515809 1001 86380 86390 1
516359 99516359 1001 86380 86390 1
516430 99516430 1001 86380 86390 1
516392 99516392 1001 86380 86390 1
516138 99516138 1001 86380 86390 1
516181 99516181 1001 86380 86390 1
516143 99516143 1001 86380 86390 1
516105 99516105 1001 86380 86390 1
516159 99516159 1001 86380 86390 1
516174 99516174 1001 86380 86390 1
516070 99516070 1001 86380 86390 1
515982 99515982 1001 86380 86390 1
515920 99515920 1001 86380 86390 1
515963 99515963 1001 86380 86390 1
516561 99516561 1001 86380 86390 1
516704 99516704 1001 86380 86390 1
516627 99516627 1001 86380 86390 1
516687 99516687 1001 86380 86390 1
517285 99517285 1001 86380 86390 1
517287 99517287 1001 86380 86390 1
517288 99517288 1001 86380 86390 1
517311 99517311 1001 86380 86390 1
517313 99517313 1001 86380 86390 1
517314 99517314 1001 86380 86390 1
517164 99517164 1001 86380 86390 1
516933 99516933 1001 86380 86390 1
516717 99516717 1001 86380 86390 1
516915 99516915 1001 86380 86390 1
517489 99517489 1001 86380 86390 1
517404 99517404 1001 86380 86390 1
517470 99517470 1001 86380 86390 1
517406 99517406 1001 86380 86390 1
517510 99517510 1001 86380 86390 1
517433 99517433 1001 86380 86390 1
517486 99517486 1001 86380 86390 1
517370 99517370 1001 86380 86390 1
518008 99518008 1001 86380 86390 1
518003 99518003 1001 86380 86390 1
517841 99517841 1001 86380 86390 1
517952 99517952 1001 86380 86390 1
517622 99517622 1001 86380 86390 1
517637 99517637 1001 86380 86390 1
517625 99517625 1001 86380 86390 1
517958 99517958 1001 86380 86390 1
518321 99518321 1001 86380 86390 1
518181 99518181 1001 86380 86390 1
518300 99518300 1001 86380 86390 1
518184 99518184 1001 86380 86390 1
518956 99518956 1001 86380 86390 1
518810 99518810 1001 86380 86390 1
518794 99518794 1001 86380 86390 1
518698 99518698 1001 86380 86390 1
518411 99518411 1001 86380 86390 1
518441 99518441 1001 86380 86390 1
518443 99518443 1001 86380 86390 1
519028 99519028 1001 86380 86390 1
519098 99519098 1001 86380 86390 1
519126 99519126 1001 86380 86390 1
519661 99519661 1001 86380 86390 1
519752 99519752 1001 86380 86390 1
519718 99519718 1001 86380 86390 1
519744 99519744 1001 86380 86390 1
519796 99519796 1001 86380 86390 1
519454 99519454 1001 86380 86390 1
519540 99519540 1001 86380 86390 1
519605 99519605 1001 86380 86390 1
519451 99519451 1001 86380 86390 1
519594 99519594 1001 86380 86390 1
519323 99519323 1001 86380 86390 1
519366 99519366 1001 86380 86390 1
519204 99519204 1001 86380 86390 1
519217 99519217 1001 86380 86390 1
519932 99519932 1001 86380 86390 1
519857 99519857 1001 86380 86390 1
519937 99519937 1001 86380 86390 1
520518 99520518 1001 86380 86390 1
520629 99520629 1001 86380 86390 1
520561 99520561 1001 86380 86390 1
520396 99520396 1001 86380 86390 1
520319 99520319 1001 86380 86390 1
520311 99520311 1001 86380 86390 1
520376 99520376 1001 86380 86390 1
520353 99520353 1001 86380 86390 1
520022 99520022 1001 86380 86390 1
520142 99520142 1001 86380 86390 1
520055 99520055 1001 86380 86390 1
520082 99520082 1001 86380 86390 1
520704 99520704 1001 86380 86390 1
520658 99520658 1001 86380 86390 1
520712 99520712 1001 86380 86390 1
521341 99521341 1001 86380 86390 1
521448 99521448 1001 86380 86390 1
521398 99521398 1001 86380 86390 1
521109 99521109 1001 86380 86390 1
521070 99521070 1001 86380 86390 1
521193 99521193 1001 86380 86390 1
521076 99521076 1001 86380 86390 1
521007 99521007 1001 86380 86390 1
521047 99521047 1001 86380 86390 1
520918 99520918 1001 86380 86390 1
520880 99520880 1001 86380 86390 1
520972 99520972 1001 86380 86390 1
521262 99521262 1001 86380 86390 1
521545 99521545 1001 86380 86390 1
521520 99521520 1001 86380 86390 1
521639 99521639 1001 86380 86390 1
521553 99521553 1001 86380 86390 1
522155 99522155 1001 86380 86390 1
522107 99522107 1001 86380 86390 1
522135 99522135 1001 86380 86390 1
521946 99521946 1001 86380 86390 1
521909 99521909 1001 86380 86390 1
521930 99521930 1001 86380 86390 1
521871 99521871 1001 86380 86390 1
521794 99521794 1001 86380 86390 1
521730 99521730 1001 86380 86390 1
522303 99522303 1001 86380 86390 1
522298 99522298 1001 86380 86390 1
522455 99522455 1001 86380 86390 1
522456 99522456 1001 86380 86390 1
522957 99522957 1001 86380 86390 1
522998 99522998 1001 86380 86390 1
523105 99523105 1001 86380 86390 1
522601 99522601 1001 86380 86390 1
522592 99522592 1001 86380 86390 1
522686 99522686 1001 86380 86390 1
522674 99522674 1001 86380 86390 1
522560 99522560 1001 86380 86390 1
523289 99523289 1001 86380 86390 1
523535 99523535 1001 86380 86390 1
523562 99523562 1001 86380 86390 1
523602 99523602 1001 86380 86390 1
523673 99523673 1001 86380 86390 1
523556 99523556 1001 86380 86390 1
523512 99523512 1001 86380 86390 1
523463 99523463 1001 86380 86390 1
524060 99524060 1001 86380 86390 1
524080 99524080 1001 86380 86390 1
524552 99524552 1001 86380 86390 1
524391 99524391 1001 86380 86390 1
524499 99524499 1001 86380 86390 1
524163 99524163 1001 86380 86390 1
524243 99524243 1001 86380 86390 1
524257 99524257 1001 86380 86390 1
524912 99524912 1001 86380 86390 1
524785 99524785 1001 86380 86390 1
524790 99524790 1001 86380 86390 1
525526 99525526 1001 86380 86390 1
525553 99525553 1001 86380 86390 1
525378 99525378 1001 86380 86390 1
525315 99525315 1001 86380 86390 1
525384 99525384 1001 86380 86390 1
525184 99525184 1001 86380 86390 1
525174 99525174 1001 86380 86390 1
525607 99525607 1001 86380 86390 1
526223 99526223 1001 86380 86390 1
526288 99526288 1001 86380 86390 1
526072 99526072 1001 86380 86390 1
526162 99526162 1001 86380 86390 1
525920 99525920 1001 86380 86390 1
525846 99525846 1001 86380 86390 1
525887 99525887 1001 86380 86390 1
526539 99526539 1001 86380 86390 1
526543 99526543 1001 86380 86390 1
526443 99526443 1001 86380 86390 1
527163 99527163 1001 86380 86390 1
527153 99527153 1001 86380 86390 1
527168 99527168 1001 86380 86390 1
526966 99526966 1001 86380 86390 1
526734 99526734 1001 86380 86390 1
526748 99526748 1001 86380 86390 1
526768 99526768 1001 86380 86390 1
526834 99526834 1001 86380 86390 1
526653 99526653 1001 86380 86390 1
527986 99527986 1001 86380 86390 1
527964 99527964 1001 86380 86390 1
527914 99527914 1001 86380 86390 1
527857 99527857 1001 86380 86390 1
527834 99527834 1001 86380 86390 1
527726 99527726 1001 86380 86390 1
527817 99527817 1001 86380 86390 1
527869 99527869 1001 86380 86390 1
527538 99527538 1001 86380 86390 1
527487 99527487 1001 86380 86390 1
527592 99527592 1001 86380 86390 1
527542 99527542 1001 86380 86390 1
528124 99528124 1001 86380 86390 1
528215 99528215 1001 86380 86390 1
528206 99528206 1001 86380 86390 1
528181 99528181 1001 86380 86390 1
528223 99528223 1001 86380 86390 1
528794 99528794 1001 86380 86390 1
528808 99528808 1001 86380 86390 1
528707 99528707 1001 86380 86390 1
528837 99528837 1001 86380 86390 1
528696 99528696 1001 86380 86390 1
528387 99528387 1001 86380 86390 1
528434 99528434 1001 86380 86390 1
528435 99528435 1001 86380 86390 1
528914 99528914 1001 86380 86390 1
528902 99528902 1001 86380 86390 1
529046 99529046 1001 86380 86390 1
529008 99529008 1001 86380 86390 1
529064 99529064 1001 86380 86390 1
529105 99529105 1001 86380 86390 1
529612 99529612 1001 86380 86390 1
529691 99529691 1001 86380 86390 1
529524 99529524 1001 86380 86390 1
529713 99529713 1001 86380 86390 1
529379 99529379 1001 86380 86390 1
529346 99529346 1001 86380 86390 1
529454 99529454 1001 86380 86390 1
529508 99529508 1001 86380 86390 1
529304 99529304 1001 86380 86390 1
529227 99529227 1001 86380 86390 1
529802 99529802 1001 86380 86390 1
529839 99529839 1001 86380 86390 1
530503 99530503 1001 86380 86390 1
530465 99530465 1001 86380 86390 1
530492 99530492 1001 86380 86390 1
530505 99530505 1001 86380 86390 1
530351 99530351 1001 86380 86390 1
530482 99530482 1001 86380 86390 1
530458 99530458 1001 86380 86390 1
530446 99530446 1001 86380 86390 1
530511 99530511 1001 86380 86390 1
530540 99530540 1001 86380 86390 1
530514 99530514 1001 86380 86390 1
530195 99530195 1001 86380 86390 1
530302 99530302 1001 86380 86390 1
529954 99529954 1001 86380 86390 1
529996 99529996 1001 86380 86390 1
530752 99530752 1001 86380 86390 1
530690 99530690 1001 86380 86390 1
531359 99531359 1001 86380 86390 1
531184 99531184 1001 86380 86390 1
531015 99531015 1001 86380 86390 1
531018 99531018 1001 86380 86390 1
530863 99530863 1001 86380 86390 1
530777 99530777 1001 86380 86390 1
530882 99530882 1001 86380 86390 1
530883 99530883 1001 86380 86390 1
530962 99530962 1001 86380 86390 1
530913 99530913 1001 86380 86390 1
531480 99531480 1001 86380 86390 1
531423 99531423 1001 86380 86390 1
531539 99531539 1001 86380 86390 1
532143 99532143 1001 86380 86390 1
532105 99532105 1001 86380 86390 1
532110 99532110 1001 86380 86390 1
531989 99531989 1001 86380 86390 1
531902 99531902 1001 86380 86390 1
531804 99531804 1001 86380 86390 1
531628 99531628 1001 86380 86390 1
531718 99531718 1001 86380 86390 1
531771 99531771 1001 86380 86390 1
531746 99531746 1001 86380 86390 1
531696 99531696 1001 86380 86390 1
532275 99532275 1001 86380 86390 1
532263 99532263 1001 86380 86390 1
532970 99532970 1001 86380 86390 1
532946 99532946 1001 86380 86390 1
532898 99532898 1001 86380 86390 1
532801 99532801 1001 86380 86390 1
532751 99532751 1001 86380 86390 1
532490 99532490 1001 86380 86390 1
532427 99532427 1001 86380 86390 1
532545 99532545 1001 86380 86390 1
532584 99532584 1001 86380 86390 1
532597 99532597 1001 86380 86390 1
532458 99532458 1001 86380 86390 1
533044 99533044 1001 86380 86390 1
533123 99533123 1001 86380 86390 1
533149 99533149 1001 86380 86390 1
533229 99533229 1001 86380 86390 1
533048 99533048 1001 86380 86390 1
533693 99533693 1001 86380 86390 1
533817 99533817 1001 86380 86390 1
533549 99533549 1001 86380 86390 1
533512 99533512 1001 86380 86390 1
533554 99533554 1001 86380 86390 1
533593 99533593 1001 86380 86390 1
533584 99533584 1001 86380 86390 1
533507 99533507 1001 86380 86390 1
533320 99533320 1001 86380 86390 1
533362 99533362 1001 86380 86390 1
534569 99534569 1001 86380 86390 1
534318 99534318 1001 86380 86390 1
534475 99534475 1001 86380 86390 1
534400 99534400 1001 86380 86390 1
534232 99534232 1001 86380 86390 1
534117 99534117 1001 86380 86390 1
534169 99534169 1001 86380 86390 1
534826 99534826 1001 86380 86390 1
534706 99534706 1001 86380 86390 1
535447 99535447 1001 86380 86390 1
535485 99535485 1001 86380 86390 1
535413 99535413 1001 86380 86390 1
535363 99535363 1001 86380 86390 1
535351 99535351 1001 86380 86390 1
535456 99535456 1001 86380 86390 1
535342 99535342 1001 86380 86390 1
535228 99535228 1001 86380 86390 1
535126 99535126 1001 86380 86390 1
535115 99535115 1001 86380 86390 1
535023 99535023 1001 86380 86390 1
535609 99535609 1001 86380 86390 1
536246 99536246 1001 86380 86390 1
536118 99536118 1001 86380 86390 1
536041 99536041 1001 86380 86390 1
536055 99536055 1001 86380 86390 1
536023 99536023 1001 86380 86390 1
535885 99535885 1001 86380 86390 1
535809 99535809 1001 86380 86390 1
535771 99535771 1001 86380 86390 1
535878 99535878 1001 86380 86390 1
535869 99535869 1001 86380 86390 1
536438 99536438 1001 86380 86390 1
536427 99536427 1001 86380 86390 1
536507 99536507 1001 86380 86390 1
536354 99536354 1001 86380 86390 1
537047 99537047 1001 86380 86390 1
536843 99536843 1001 86380 86390 1
536900 99536900 1001 86380 86390 1
536609 99536609 1001 86380 86390 1
536591 99536591 1001 86380 86390 1
536618 99536618 1001 86380 86390 1
537207 99537207 1001 86380 86390 1
537273 99537273 1001 86380 86390 1
537861 99537861 1001 86380 86390 1
537814 99537814 1001 86380 86390 1
537969 99537969 1001 86380 86390 1
537937 99537937 1001 86380 86390 1
537603 99537603 1001 86380 86390 1
537759 99537759 1001 86380 86390 1
537763 99537763 1001 86380 86390 1
537738 99537738 1001 86380 86390 1
537754 99537754 1001 86380 86390 1
537553 99537553 1001 86380 86390 1
537451 99537451 1001 86380 86390 1
537426 99537426 1001 86380 86390 1
537517 99537517 1001 86380 86390 1
537506 99537506 1001 86380 86390 1
537377 99537377 1001 86380 86390 1
538022 99538022 1001 86380 86390 1
538131 99538131 1001 86380 86390 1
538132 99538132 1001 86380 86390 1
538650 99538650 1001 86380 86390 1
538592 99538592 1001 86380 86390 1
538293 99538293 1001 86380 86390 1
538878 99538878 1001 86380 86390 1
538987 99538987 1001 86380 86390 1
538914 99538914 1001 86380 86390 1
539640 99539640 1001 86380 86390 1
539476 99539476 1001 86380 86390 1
539254 99539254 1001 86380 86390 1
539281 99539281 1001 86380 86390 1
539294 99539294 1001 86380 86390 1
539262 99539262 1001 86380 86390 1
539380 99539380 1001 86380 86390 1
539368 99539368 1001 86380 86390 1
539165 99539165 1001 86380 86390 1
539110 99539110 1001 86380 86390 1
539839 99539839 1001 86380 86390 1
539699 99539699 1001 86380 86390 1
539804 99539804 1001 86380 86390 1
540445 99540445 1001 86380 86390 1
540461 99540461 1001 86380 86390 1
540312 99540312 1001 86380 86390 1
540145 99540145 1001 86380 86390 1
540123 99540123 1001 86380 86390 1
540255 99540255 1001 86380 86390 1
540066 99540066 1001 86380 86390 1
539952 99539952 1001 86380 86390 1
539878 99539878 1001 86380 86390 1
539891 99539891 1001 86380 86390 1
539920 99539920 1001 86380 86390 1
539910 99539910 1001 86380 86390 1
541152 99541152 1001 86380 86390 1
541260 99541260 1001 86380 86390 1
541180 99541180 1001 86380 86390 1
541132 99541132 1001 86380 86390 1
540909 99540909 1001 86380 86390 1
540918 99540918 1001 86380 86390 1
540983 99540983 1001 86380 86390 1
540717 99540717 1001 86380 86390 1
540735 99540735 1001 86380 86390 1
540684 99540684 1001 86380 86390 1
541316 99541316 1001 86380 86390 1
541329 99541329 1001 86380 86390 1
541332 99541332 1001 86380 86390 1
541375 99541375 1001 86380 86390 1
541996 99541996 1001 86380 86390 1
542077 99542077 1001 86380 86390 1
541849 99541849 1001 86380 86390 1
541875 99541875 1001 86380 86390 1
541735 99541735 1001 86380 86390 1
541777 99541777 1001 86380 86390 1
541632 99541632 1001 86380 86390 1
541634 99541634 1001 86380 86390 1
541637 99541637 1001 86380 86390 1
541534 99541534 1001 86380 86390 1
542265 99542265 1001 86380 86390 1
542240 99542240 1001 86380 86390 1
542253 99542253 1001 86380 86390 1
542204 99542204 1001 86380 86390 1
542296 99542296 1001 86380 86390 1
542832 99542832 1001 86380 86390 1
542813 99542813 1001 86380 86390 1
542932 99542932 1001 86380 86390 1
542598 99542598 1001 86380 86390 1
542671 99542671 1001 86380 86390 1
542713 99542713 1001 86380 86390 1
542454 99542454 1001 86380 86390 1
542365 99542365 1001 86380 86390 1
542461 99542461 1001 86380 86390 1
542398 99542398 1001 86380 86390 1
542741 99542741 1001 86380 86390 1
542986 99542986 1001 86380 86390 1
543028 99543028 1001 86380 86390 1
543030 99543030 1001 86380 86390 1
543606 99543606 1001 86380 86390 1
543744 99543744 1001 86380 86390 1
543597 99543597 1001 86380 86390 1
543480 99543480 1001 86380 86390 1
543474 99543474 1001 86380 86390 1
543333 99543333 1001 86380 86390 1
543179 99543179 1001 86380 86390 1
543270 99543270 1001 86380 86390 1
543899 99543899 1001 86380 86390 1
543954 99543954 1001 86380 86390 1
543878 99543878 1001 86380 86390 1
544497 99544497 1001 86380 86390 1
544488 99544488 1001 86380 86390 1
544400 99544400 1001 86380 86390 1
544412 99544412 1001 86380 86390 1
544404 99544404 1001 86380 86390 1
544263 99544263 1001 86380 86390 1
544342 99544342 1001 86380 86390 1
544082 99544082 1001 86380 86390 1
544095 99544095 1001 86380 86390 1
544006 99544006 1001 86380 86390 1
544149 99544149 1001 86380 86390 1
544633 99544633 1001 86380 86390 1
544650 99544650 1001 86380 86390 1
544680 99544680 1001 86380 86390 1
544606 99544606 1001 86380 86390 1
544736 99544736 1001 86380 86390 1
514909 1105 1002 45505 58106 1
400150 99400150 1001 86380 86390 1
400657 99400657 1001 86380 86390 1
400755 99400755 1001 86380 86390 1
400929 99400929 1001 86380 86390 1
400911 99400911 1001 86380 86390 1
400852 99400852 1001 86380 86390 1
401003 99401003 1001 86380 86390 1
400981 99400981 1001 86380 86390 1
401000 99401000 1001 86380 86390 1
401195 99401195 1001 86380 86390 1
401307 99401307 1001 86380 86390 1
401407 99401407 1001 86380 86390 1
401506 99401506 1001 86380 86390 1
401686 99401686 1001 86380 86390 1
401794 99401794 1001 86380 86390 1
401742 99401742 1001 86380 86390 1
401938 99401938 1001 86380 86390 1
401946 99401946 1001 86380 86390 1
401919 99401919 1001 86380 86390 1
401856 99401856 1001 86380 86390 1
402043 99402043 1001 86380 86390 1
402268 99402268 1001 86380 86390 1
402295 99402295 1001 86380 86390 1
402619 99402619 1001 86380 86390 1
402875 99402875 1001 86380 86390 1
403077 99403077 1001 86380 86390 1
403192 99403192 1001 86380 86390 1
403196 99403196 1001 86380 86390 1
403146 99403146 1001 86380 86390 1
403098 99403098 1001 86380 86390 1
403346 99403346 1001 86380 86390 1
403504 99403504 1001 86380 86390 1
403593 99403593 1001 86380 86390 1
403726 99403726 1001 86380 86390 1
403888 99403888 1001 86380 86390 1
403868 99403868 1001 86380 86390 1
403734 99403734 1001 86380 86390 1
404017 99404017 1001 86380 86390 1
404403 99404403 1001 86380 86390 1
404464 99404464 1001 86380 86390 1
404562 99404562 1001 86380 86390 1
404663 99404663 1001 86380 86390 1
404901 99404901 1001 86380 86390 1
404874 99404874 1001 86380 86390 1
404975 99404975 1001 86380 86390 1
405017 99405017 1001 86380 86390 1
405182 99405182 1001 86380 86390 1
405262 99405262 1001 86380 86390 1
405294 99405294 1001 86380 86390 1
405466 99405466 1001 86380 86390 1
405469 99405469 1001 86380 86390 1
405544 99405544 1001 86380 86390 1
405617 99405617 1001 86380 86390 1
405661 99405661 1001 86380 86390 1
405748 99405748 1001 86380 86390 1
405811 99405811 1001 86380 86390 1
405817 99405817 1001 86380 86390 1
405824 99405824 1001 86380 86390 1
406092 99406092 1001 86380 86390 1
406162 99406162 1001 86380 86390 1
406553 99406553 1001 86380 86390 1
406708 99406708 1001 86380 86390 1
406685 99406685 1001 86380 86390 1
406808 99406808 1001 86380 86390 1
406861 99406861 1001 86380 86390 1
407036 99407036 1001 86380 86390 1
407205 99407205 1001 86380 86390 1
407033 99407033 1001 86380 86390 1
407302 99407302 1001 86380 86390 1
407496 99407496 1001 86380 86390 1
407805 99407805 1001 86380 86390 1
408017 99408017 1001 86380 86390 1
408079 99408079 1001 86380 86390 1
408206 99408206 1001 86380 86390 1
408131 99408131 1001 86380 86390 1
408785 99408785 1001 86380 86390 1
408865 99408865 1001 86380 86390 1
408934 99408934 1001 86380 86390 1
409128 99409128 1001 86380 86390 1
409285 99409285 1001 86380 86390 1
409316 99409316 1001 86380 86390 1
409611 99409611 1001 86380 86390 1
409662 99409662 1001 86380 86390 1
410160 99410160 1001 86380 86390 1
410290 99410290 1001 86380 86390 1
410553 99410553 1001 86380 86390 1
410684 99410684 1001 86380 86390 1
410621 99410621 1001 86380 86390 1
410766 99410766 1001 86380 86390 1
411271 99411271 1001 86380 86390 1
411444 99411444 1001 86380 86390 1
411937 99411937 1001 86380 86390 1
411944 99411944 1001 86380 86390 1
411862 99411862 1001 86380 86390 1
412076 99412076 1001 86380 86390 1
412265 99412265 1001 86380 86390 1
412188 99412188 1001 86380 86390 1
412332 99412332 1001 86380 86390 1
413338 99413338 1001 86380 86390 1
413394 99413394 1001 86380 86390 1
412911 99412911 1001 86380 86390 1
413116 99413116 1001 86380 86390 1
413020 99413020 1001 86380 86390 1
412919 99412919 1001 86380 86390 1
412950 99412950 1001 86380 86390 1
412799 99412799 1001 86380 86390 1
412822 99412822 1001 86380 86390 1
412755 99412755 1001 86380 86390 1
412513 99412513 1001 86380 86390 1
413987 99413987 1001 86380 86390 1
413930 99413930 1001 86380 86390 1
413854 99413854 1001 86380 86390 1
414997 99414997 1001 86380 86390 1
415311 99415311 1001 86380 86390 1
415231 99415231 1001 86380 86390 1
415305 99415305 1001 86380 86390 1
414822 99414822 1001 86380 86390 1
414664 99414664 1001 86380 86390 1
414434 99414434 1001 86380 86390 1
414383 99414383 1001 86380 86390 1
414366 99414366 1001 86380 86390 1
414128 99414128 1001 86380 86390 1
414132 99414132 1001 86380 86390 1
414155 99414155 1001 86380 86390 1
415478 99415478 1001 86380 86390 1
415700 99415700 1001 86380 86390 1
415399 99415399 1001 86380 86390 1
415405 99415405 1001 86380 86390 1
417000 99417000 1001 86380 86390 1
416701 99416701 1001 86380 86390 1
416889 99416889 1001 86380 86390 1
416898 99416898 1001 86380 86390 1
416900 99416900 1001 86380 86390 1
416350 99416350 1001 86380 86390 1
416531 99416531 1001 86380 86390 1
416543 99416543 1001 86380 86390 1
416230 99416230 1001 86380 86390 1
415811 99415811 1001 86380 86390 1
415724 99415724 1001 86380 86390 1
416032 99416032 1001 86380 86390 1
417175 99417175 1001 86380 86390 1
417080 99417080 1001 86380 86390 1
417244 99417244 1001 86380 86390 1
417010 99417010 1001 86380 86390 1
417190 99417190 1001 86380 86390 1
417400 99417400 1001 86380 86390 1
417424 99417424 1001 86380 86390 1
417454 99417454 1001 86380 86390 1
417505 99417505 1001 86380 86390 1
418435 99418435 1001 86380 86390 1
418677 99418677 1001 86380 86390 1
418487 99418487 1001 86380 86390 1
418492 99418492 1001 86380 86390 1
418128 99418128 1001 86380 86390 1
418070 99418070 1001 86380 86390 1
417964 99417964 1001 86380 86390 1
417664 99417664 1001 86380 86390 1
417798 99417798 1001 86380 86390 1
417618 99417618 1001 86380 86390 1
417951 99417951 1001 86380 86390 1
417815 99417815 1001 86380 86390 1
419100 99419100 1001 86380 86390 1
418895 99418895 1001 86380 86390 1
419010 99419010 1001 86380 86390 1
419186 99419186 1001 86380 86390 1
420249 99420249 1001 86380 86390 1
420391 99420391 1001 86380 86390 1
420417 99420417 1001 86380 86390 1
419864 99419864 1001 86380 86390 1
420027 99420027 1001 86380 86390 1
419213 99419213 1001 86380 86390 1
419519 99419519 1001 86380 86390 1
419522 99419522 1001 86380 86390 1
419302 99419302 1001 86380 86390 1
419607 99419607 1001 86380 86390 1
419623 99419623 1001 86380 86390 1
420626 99420626 1001 86380 86390 1
420679 99420679 1001 86380 86390 1
420724 99420724 1001 86380 86390 1
420608 99420608 1001 86380 86390 1
421715 99421715 1001 86380 86390 1
422012 99422012 1001 86380 86390 1
421721 99421721 1001 86380 86390 1
421821 99421821 1001 86380 86390 1
421936 99421936 1001 86380 86390 1
421961 99421961 1001 86380 86390 1
421688 99421688 1001 86380 86390 1
421675 99421675 1001 86380 86390 1
421611 99421611 1001 86380 86390 1
421119 99421119 1001 86380 86390 1
422504 99422504 1001 86380 86390 1
422460 99422460 1001 86380 86390 1
422489 99422489 1001 86380 86390 1
422321 99422321 1001 86380 86390 1
423607 99423607 1001 86380 86390 1
423663 99423663 1001 86380 86390 1
423327 99423327 1001 86380 86390 1
423475 99423475 1001 86380 86390 1
423525 99423525 1001 86380 86390 1
423736 99423736 1001 86380 86390 1
423483 99423483 1001 86380 86390 1
423068 99423068 1001 86380 86390 1
422998 99422998 1001 86380 86390 1
422677 99422677 1001 86380 86390 1
422818 99422818 1001 86380 86390 1
423866 99423866 1001 86380 86390 1
423918 99423918 1001 86380 86390 1
424042 99424042 1001 86380 86390 1
423974 99423974 1001 86380 86390 1
425260 99425260 1001 86380 86390 1
425111 99425111 1001 86380 86390 1
425016 99425016 1001 86380 86390 1
425350 99425350 1001 86380 86390 1
425046 99425046 1001 86380 86390 1
424592 99424592 1001 86380 86390 1
424946 99424946 1001 86380 86390 1
424344 99424344 1001 86380 86390 1
424304 99424304 1001 86380 86390 1
424177 99424177 1001 86380 86390 1
425559 99425559 1001 86380 86390 1
425474 99425474 1001 86380 86390 1
425599 99425599 1001 86380 86390 1
425651 99425651 1001 86380 86390 1
425427 99425427 1001 86380 86390 1
427020 99427020 1001 86380 86390 1
426809 99426809 1001 86380 86390 1
426307 99426307 1001 86380 86390 1
426406 99426406 1001 86380 86390 1
426290 99426290 1001 86380 86390 1
426393 99426393 1001 86380 86390 1
426113 99426113 1001 86380 86390 1
426231 99426231 1001 86380 86390 1
425848 99425848 1001 86380 86390 1
426139 99426139 1001 86380 86390 1
427437 99427437 1001 86380 86390 1
427172 99427172 1001 86380 86390 1
427337 99427337 1001 86380 86390 1
427526 99427526 1001 86380 86390 1
428630 99428630 1001 86380 86390 1
428348 99428348 1001 86380 86390 1
428611 99428611 1001 86380 86390 1
428505 99428505 1001 86380 86390 1
428697 99428697 1001 86380 86390 1
428624 99428624 1001 86380 86390 1
428356 99428356 1001 86380 86390 1
428229 99428229 1001 86380 86390 1
427931 99427931 1001 86380 86390 1
428053 99428053 1001 86380 86390 1
428223 99428223 1001 86380 86390 1
428085 99428085 1001 86380 86390 1
427897 99427897 1001 86380 86390 1
427666 99427666 1001 86380 86390 1
427610 99427610 1001 86380 86390 1
427593 99427593 1001 86380 86390 1
427596 99427596 1001 86380 86390 1
428942 99428942 1001 86380 86390 1
428789 99428789 1001 86380 86390 1
428792 99428792 1001 86380 86390 1
430158 99430158 1001 86380 86390 1
430372 99430372 1001 86380 86390 1
430093 99430093 1001 86380 86390 1
429751 99429751 1001 86380 86390 1
429551 99429551 1001 86380 86390 1
429537 99429537 1001 86380 86390 1
429357 99429357 1001 86380 86390 1
429458 99429458 1001 86380 86390 1
429431 99429431 1001 86380 86390 1
430456 99430456 1001 86380 86390 1
430780 99430780 1001 86380 86390 1
430407 99430407 1001 86380 86390 1
430787 99430787 1001 86380 86390 1
431990 99431990 1001 86380 86390 1
432041 99432041 1001 86380 86390 1
431979 99431979 1001 86380 86390 1
431390 99431390 1001 86380 86390 1
430974 99430974 1001 86380 86390 1
432271 99432271 1001 86380 86390 1
432187 99432187 1001 86380 86390 1
433450 99433450 1001 86380 86390 1
433407 99433407 1001 86380 86390 1
433282 99433282 1001 86380 86390 1
433186 99433186 1001 86380 86390 1
432553 99432553 1001 86380 86390 1
432798 99432798 1001 86380 86390 1
432658 99432658 1001 86380 86390 1
433881 99433881 1001 86380 86390 1
434092 99434092 1001 86380 86390 1
433957 99433957 1001 86380 86390 1
435370 99435370 1001 86380 86390 1
435388 99435388 1001 86380 86390 1
435153 99435153 1001 86380 86390 1
434703 99434703 1001 86380 86390 1
434877 99434877 1001 86380 86390 1
434693 99434693 1001 86380 86390 1
434938 99434938 1001 86380 86390 1
434378 99434378 1001 86380 86390 1
435772 99435772 1001 86380 86390 1
435822 99435822 1001 86380 86390 1
436510 99436510 1001 86380 86390 1
436583 99436583 1001 86380 86390 1
436040 99436040 1001 86380 86390 1
436044 99436044 1001 86380 86390 1
435989 99435989 1001 86380 86390 1
436018 99436018 1001 86380 86390 1
436206 99436206 1001 86380 86390 1
300081 99300081 1001 86380 86390 1
437186 99437186 1001 86380 86390 1
436342 99436342 1001 86380 86390 1
300101 99300101 1001 86380 86390 1
437282 99437282 1001 86380 86390 1
300000 99300000 1001 86380 86390 1
300728 99300728 1001 86380 86390 1
300527 99300527 1001 86380 86390 1
300634 99300634 1001 86380 86390 1
300560 99300560 1001 86380 86390 1
300651 99300651 1001 86380 86390 1
300512 99300512 1001 86380 86390 1
300506 99300506 1001 86380 86390 1
300469 99300469 1001 86380 86390 1
300252 99300252 1001 86380 86390 1
300286 99300286 1001 86380 86390 1
300842 99300842 1001 86380 86390 1
300739 99300739 1001 86380 86390 1
300741 99300741 1001 86380 86390 1
300795 99300795 1001 86380 86390 1
300901 99300901 1001 86380 86390 1
300863 99300863 1001 86380 86390 1
300915 99300915 1001 86380 86390 1
300916 99300916 1001 86380 86390 1
301524 99301524 1001 86380 86390 1
301543 99301543 1001 86380 86390 1
301287 99301287 1001 86380 86390 1
301198 99301198 1001 86380 86390 1
301288 99301288 1001 86380 86390 1
301238 99301238 1001 86380 86390 1
301306 99301306 1001 86380 86390 1
301217 99301217 1001 86380 86390 1
301205 99301205 1001 86380 86390 1
301232 99301232 1001 86380 86390 1
301078 99301078 1001 86380 86390 1
300981 99300981 1001 86380 86390 1
300958 99300958 1001 86380 86390 1
302239 99302239 1001 86380 86390 1
302280 99302280 1001 86380 86390 1
302242 99302242 1001 86380 86390 1
302320 99302320 1001 86380 86390 1
302258 99302258 1001 86380 86390 1
302297 99302297 1001 86380 86390 1
302233 99302233 1001 86380 86390 1
302276 99302276 1001 86380 86390 1
302074 99302074 1001 86380 86390 1
302088 99302088 1001 86380 86390 1
301971 99301971 1001 86380 86390 1
302128 99302128 1001 86380 86390 1
302144 99302144 1001 86380 86390 1
302069 99302069 1001 86380 86390 1
301825 99301825 1001 86380 86390 1
301968 99301968 1001 86380 86390 1
302561 99302561 1001 86380 86390 1
302486 99302486 1001 86380 86390 1
302466 99302466 1001 86380 86390 1
303093 99303093 1001 86380 86390 1
303008 99303008 1001 86380 86390 1
303009 99303009 1001 86380 86390 1
303138 99303138 1001 86380 86390 1
302979 99302979 1001 86380 86390 1
302810 99302810 1001 86380 86390 1
302968 99302968 1001 86380 86390 1
302904 99302904 1001 86380 86390 1
302827 99302827 1001 86380 86390 1
302871 99302871 1001 86380 86390 1
302735 99302735 1001 86380 86390 1
303245 99303245 1001 86380 86390 1
303997 99303997 1001 86380 86390 1
304007 99304007 1001 86380 86390 1
303764 99303764 1001 86380 86390 1
303767 99303767 1001 86380 86390 1
303730 99303730 1001 86380 86390 1
303743 99303743 1001 86380 86390 1
303796 99303796 1001 86380 86390 1
303748 99303748 1001 86380 86390 1
303509 99303509 1001 86380 86390 1
303522 99303522 1001 86380 86390 1
304161 99304161 1001 86380 86390 1
304065 99304065 1001 86380 86390 1
304223 99304223 1001 86380 86390 1
304836 99304836 1001 86380 86390 1
304538 99304538 1001 86380 86390 1
304552 99304552 1001 86380 86390 1
304617 99304617 1001 86380 86390 1
304458 99304458 1001 86380 86390 1
304278 99304278 1001 86380 86390 1
304396 99304396 1001 86380 86390 1
304285 99304285 1001 86380 86390 1
304937 99304937 1001 86380 86390 1
304983 99304983 1001 86380 86390 1
305286 99305286 1001 86380 86390 1
305430 99305430 1001 86380 86390 1
305395 99305395 1001 86380 86390 1
305103 99305103 1001 86380 86390 1
305697 99305697 1001 86380 86390 1
500002 99500002 1001 86380 86390 1
500136 99500136 1001 86380 86390 1
500137 99500137 1001 86380 86390 1
500792 99500792 1001 86380 86390 1
500640 99500640 1001 86380 86390 1
500518 99500518 1001 86380 86390 1
500558 99500558 1001 86380 86390 1
500499 99500499 1001 86380 86390 1
500605 99500605 1001 86380 86390 1
500257 99500257 1001 86380 86390 1
500917 99500917 1001 86380 86390 1
501537 99501537 1001 86380 86390 1
501540 99501540 1001 86380 86390 1
501482 99501482 1001 86380 86390 1
501408 99501408 1001 86380 86390 1
501414 99501414 1001 86380 86390 1
501364 99501364 1001 86380 86390 1
501416 99501416 1001 86380 86390 1
501316 99501316 1001 86380 86390 1
501176 99501176 1001 86380 86390 1
501766 99501766 1001 86380 86390 1
501684 99501684 1001 86380 86390 1
501686 99501686 1001 86380 86390 1
502313 99502313 1001 86380 86390 1
502431 99502431 1001 86380 86390 1
502436 99502436 1001 86380 86390 1
502328 99502328 1001 86380 86390 1
502224 99502224 1001 86380 86390 1
502199 99502199 1001 86380 86390 1
502225 99502225 1001 86380 86390 1
502140 99502140 1001 86380 86390 1
502193 99502193 1001 86380 86390 1
502143 99502143 1001 86380 86390 1
502246 99502246 1001 86380 86390 1
501924 99501924 1001 86380 86390 1
501874 99501874 1001 86380 86390 1
501875 99501875 1001 86380 86390 1
501877 99501877 1001 86380 86390 1
502034 99502034 1001 86380 86390 1
502498 99502498 1001 86380 86390 1
503150 99503150 1001 86380 86390 1
503261 99503261 1001 86380 86390 1
503193 99503193 1001 86380 86390 1
503092 99503092 1001 86380 86390 1
503270 99503270 1001 86380 86390 1
503196 99503196 1001 86380 86390 1
503120 99503120 1001 86380 86390 1
502893 99502893 1001 86380 86390 1
503036 99503036 1001 86380 86390 1
503078 99503078 1001 86380 86390 1
502954 99502954 1001 86380 86390 1
503058 99503058 1001 86380 86390 1
502764 99502764 1001 86380 86390 1
502844 99502844 1001 86380 86390 1
503464 99503464 1001 86380 86390 1
503991 99503991 1001 86380 86390 1
503930 99503930 1001 86380 86390 1
504021 99504021 1001 86380 86390 1
504100 99504100 1001 86380 86390 1
503760 99503760 1001 86380 86390 1
503743 99503743 1001 86380 86390 1
503619 99503619 1001 86380 86390 1
503623 99503623 1001 86380 86390 1
504133 99504133 1001 86380 86390 1
504122 99504122 1001 86380 86390 1
504304 99504304 1001 86380 86390 1
504317 99504317 1001 86380 86390 1
504319 99504319 1001 86380 86390 1
504320 99504320 1001 86380 86390 1
504815 99504815 1001 86380 86390 1
504895 99504895 1001 86380 86390 1
504885 99504885 1001 86380 86390 1
504930 99504930 1001 86380 86390 1
504878 99504878 1001 86380 86390 1
504630 99504630 1001 86380 86390 1
504633 99504633 1001 86380 86390 1
504543 99504543 1001 86380 86390 1
504508 99504508 1001 86380 86390 1
504327 99504327 1001 86380 86390 1
504406 99504406 1001 86380 86390 1
504486 99504486 1001 86380 86390 1
504488 99504488 1001 86380 86390 1
504425 99504425 1001 86380 86390 1
504413 99504413 1001 86380 86390 1
505047 99505047 1001 86380 86390 1
504958 99504958 1001 86380 86390 1
504972 99504972 1001 86380 86390 1
504987 99504987 1001 86380 86390 1
504989 99504989 1001 86380 86390 1
505675 99505675 1001 86380 86390 1
505515 99505515 1001 86380 86390 1
505558 99505558 1001 86380 86390 1
506570 99506570 1001 86380 86390 1
506438 99506438 1001 86380 86390 1
506589 99506589 1001 86380 86390 1
506594 99506594 1001 86380 86390 1
506186 99506186 1001 86380 86390 1
506256 99506256 1001 86380 86390 1
506029 99506029 1001 86380 86390 1
506173 99506173 1001 86380 86390 1
506109 99506109 1001 86380 86390 1
506071 99506071 1001 86380 86390 1
505982 99505982 1001 86380 86390 1
506788 99506788 1001 86380 86390 1
506801 99506801 1001 86380 86390 1
506794 99506794 1001 86380 86390 1
507311 99507311 1001 86380 86390 1
507383 99507383 1001 86380 86390 1
507100 99507100 1001 86380 86390 1
507043 99507043 1001 86380 86390 1
507523 99507523 1001 86380 86390 1
507437 99507437 1001 86380 86390 1
507623 99507623 1001 86380 86390 1
507560 99507560 1001 86380 86390 1
507613 99507613 1001 86380 86390 1
508147 99508147 1001 86380 86390 1
508217 99508217 1001 86380 86390 1
508188 99508188 1001 86380 86390 1
508060 99508060 1001 86380 86390 1
508237 99508237 1001 86380 86390 1
508106 99508106 1001 86380 86390 1
508034 99508034 1001 86380 86390 1
507987 99507987 1001 86380 86390 1
507642 99507642 1001 86380 86390 1
507704 99507704 1001 86380 86390 1
507821 99507821 1001 86380 86390 1
508311 99508311 1001 86380 86390 1
508287 99508287 1001 86380 86390 1
508328 99508328 1001 86380 86390 1
508347 99508347 1001 86380 86390 1
509000 99509000 1001 86380 86390 1
508911 99508911 1001 86380 86390 1
509028 99509028 1001 86380 86390 1
508888 99508888 1001 86380 86390 1
509033 99509033 1001 86380 86390 1
509062 99509062 1001 86380 86390 1
508730 99508730 1001 86380 86390 1
508649 99508649 1001 86380 86390 1
508645 99508645 1001 86380 86390 1
508516 99508516 1001 86380 86390 1
509123 99509123 1001 86380 86390 1
509165 99509165 1001 86380 86390 1
509275 99509275 1001 86380 86390 1
509173 99509173 1001 86380 86390 1
509798 99509798 1001 86380 86390 1
509774 99509774 1001 86380 86390 1
509854 99509854 1001 86380 86390 1
509740 99509740 1001 86380 86390 1
509818 99509818 1001 86380 86390 1
509767 99509767 1001 86380 86390 1
509516 99509516 1001 86380 86390 1
509607 99509607 1001 86380 86390 1
509492 99509492 1001 86380 86390 1
509570 99509570 1001 86380 86390 1
509545 99509545 1001 86380 86390 1
509662 99509662 1001 86380 86390 1
509499 99509499 1001 86380 86390 1
509512 99509512 1001 86380 86390 1
509417 99509417 1001 86380 86390 1
509366 99509366 1001 86380 86390 1
510004 99510004 1001 86380 86390 1
509927 99509927 1001 86380 86390 1
510084 99510084 1001 86380 86390 1
509956 99509956 1001 86380 86390 1
510034 99510034 1001 86380 86390 1
510024 99510024 1001 86380 86390 1
509999 99509999 1001 86380 86390 1
510546 99510546 1001 86380 86390 1
510561 99510561 1001 86380 86390 1
510536 99510536 1001 86380 86390 1
510617 99510617 1001 86380 86390 1
510705 99510705 1001 86380 86390 1
510706 99510706 1001 86380 86390 1
510567 99510567 1001 86380 86390 1
510606 99510606 1001 86380 86390 1
510594 99510594 1001 86380 86390 1
510595 99510595 1001 86380 86390 1
510533 99510533 1001 86380 86390 1
510381 99510381 1001 86380 86390 1
510347 99510347 1001 86380 86390 1
510430 99510430 1001 86380 86390 1
510226 99510226 1001 86380 86390 1
510290 99510290 1001 86380 86390 1
510188 99510188 1001 86380 86390 1
510267 99510267 1001 86380 86390 1
510307 99510307 1001 86380 86390 1
510192 99510192 1001 86380 86390 1
510754 99510754 1001 86380 86390 1
510872 99510872 1001 86380 86390 1
510749 99510749 1001 86380 86390 1
511517 99511517 1001 86380 86390 1
511452 99511452 1001 86380 86390 1
511480 99511480 1001 86380 86390 1
511455 99511455 1001 86380 86390 1
511404 99511404 1001 86380 86390 1
511257 99511257 1001 86380 86390 1
511336 99511336 1001 86380 86390 1
510997 99510997 1001 86380 86390 1
511051 99511051 1001 86380 86390 1
511632 99511632 1001 86380 86390 1
511751 99511751 1001 86380 86390 1
512316 99512316 1001 86380 86390 1
512252 99512252 1001 86380 86390 1
512075 99512075 1001 86380 86390 1
512116 99512116 1001 86380 86390 1
512132 99512132 1001 86380 86390 1
512134 99512134 1001 86380 86390 1
511930 99511930 1001 86380 86390 1
511868 99511868 1001 86380 86390 1
511782 99511782 1001 86380 86390 1
512409 99512409 1001 86380 86390 1
513080 99513080 1001 86380 86390 1
513082 99513082 1001 86380 86390 1
513045 99513045 1001 86380 86390 1
513072 99513072 1001 86380 86390 1
513036 99513036 1001 86380 86390 1
513024 99513024 1001 86380 86390 1
512888 99512888 1001 86380 86390 1
512890 99512890 1001 86380 86390 1
512994 99512994 1001 86380 86390 1
512943 99512943 1001 86380 86390 1
512905 99512905 1001 86380 86390 1
512983 99512983 1001 86380 86390 1
512637 99512637 1001 86380 86390 1
512770 99512770 1001 86380 86390 1
512793 99512793 1001 86380 86390 1
513297 99513297 1001 86380 86390 1
513247 99513247 1001 86380 86390 1
513274 99513274 1001 86380 86390 1
513379 99513379 1001 86380 86390 1
513906 99513906 1001 86380 86390 1
513973 99513973 1001 86380 86390 1
513909 99513909 1001 86380 86390 1
513859 99513859 1001 86380 86390 1
513926 99513926 1001 86380 86390 1
513991 99513991 1001 86380 86390 1
513631 99513631 1001 86380 86390 1
513645 99513645 1001 86380 86390 1
513662 99513662 1001 86380 86390 1
513676 99513676 1001 86380 86390 1
513547 99513547 1001 86380 86390 1
513447 99513447 1001 86380 86390 1
514212 99514212 1001 86380 86390 1
514044 99514044 1001 86380 86390 1
514138 99514138 1001 86380 86390 1
514151 99514151 1001 86380 86390 1
514190 99514190 1001 86380 86390 1
514694 99514694 1001 86380 86390 1
514779 99514779 1001 86380 86390 1
514499 99514499 1001 86380 86390 1
514602 99514602 1001 86380 86390 1
514500 99514500 1001 86380 86390 1
514646 99514646 1001 86380 86390 1
514557 99514557 1001 86380 86390 1
514559 99514559 1001 86380 86390 1
514984 99514984 1001 86380 86390 1
514997 99514997 1001 86380 86390 1
514858 99514858 1001 86380 86390 1
514914 99514914 1001 86380 86390 1
514966 99514966 1001 86380 86390 1
515668 99515668 1001 86380 86390 1
515592 99515592 1001 86380 86390 1
515490 99515490 1001 86380 86390 1
515619 99515619 1001 86380 86390 1
515166 99515166 1001 86380 86390 1
515169 99515169 1001 86380 86390 1
515107 99515107 1001 86380 86390 1
515191 99515191 1001 86380 86390 1
515878 99515878 1001 86380 86390 1
515777 99515777 1001 86380 86390 1
515816 99515816 1001 86380 86390 1
515715 99515715 1001 86380 86390 1
515703 99515703 1001 86380 86390 1
515691 99515691 1001 86380 86390 1
516479 99516479 1001 86380 86390 1
516481 99516481 1001 86380 86390 1
516375 99516375 1001 86380 86390 1
516466 99516466 1001 86380 86390 1
516469 99516469 1001 86380 86390 1
516189 99516189 1001 86380 86390 1
516296 99516296 1001 86380 86390 1
516236 99516236 1001 86380 86390 1
515953 99515953 1001 86380 86390 1
516024 99516024 1001 86380 86390 1
516637 99516637 1001 86380 86390 1
516306 99516306 1001 86380 86390 1
516653 99516653 1001 86380 86390 1
516514 99516514 1001 86380 86390 1
517208 99517208 1001 86380 86390 1
517196 99517196 1001 86380 86390 1
517158 99517158 1001 86380 86390 1
517003 99517003 1001 86380 86390 1
516952 99516952 1001 86380 86390 1
516927 99516927 1001 86380 86390 1
516928 99516928 1001 86380 86390 1
516948 99516948 1001 86380 86390 1
516910 99516910 1001 86380 86390 1
516917 99516917 1001 86380 86390 1
518006 99518006 1001 86380 86390 1
517619 99517619 1001 86380 86390 1
518174 99518174 1001 86380 86390 1
518331 99518331 1001 86380 86390 1
518294 99518294 1001 86380 86390 1
518347 99518347 1001 86380 86390 1
518218 99518218 1001 86380 86390 1
518939 99518939 1001 86380 86390 1
518964 99518964 1001 86380 86390 1
518973 99518973 1001 86380 86390 1
518919 99518919 1001 86380 86390 1
518657 99518657 1001 86380 86390 1
518738 99518738 1001 86380 86390 1
518623 99518623 1001 86380 86390 1
518678 99518678 1001 86380 86390 1
518511 99518511 1001 86380 86390 1
518383 99518383 1001 86380 86390 1
518504 99518504 1001 86380 86390 1
518556 99518556 1001 86380 86390 1
518402 99518402 1001 86380 86390 1
519037 99519037 1001 86380 86390 1
519002 99519002 1001 86380 86390 1
519008 99519008 1001 86380 86390 1
519022 99519022 1001 86380 86390 1
519614 99519614 1001 86380 86390 1
519627 99519627 1001 86380 86390 1
519804 99519804 1001 86380 86390 1
519470 99519470 1001 86380 86390 1
519314 99519314 1001 86380 86390 1
519954 99519954 1001 86380 86390 1
520007 99520007 1001 86380 86390 1
519960 99519960 1001 86380 86390 1
519888 99519888 1001 86380 86390 1
520502 99520502 1001 86380 86390 1
520471 99520471 1001 86380 86390 1
520317 99520317 1001 86380 86390 1
520021 99520021 1001 86380 86390 1
520086 99520086 1001 86380 86390 1
520173 99520173 1001 86380 86390 1
520793 99520793 1001 86380 86390 1
520677 99520677 1001 86380 86390 1
520781 99520781 1001 86380 86390 1
520841 99520841 1001 86380 86390 1
521431 99521431 1001 86380 86390 1
521391 99521391 1001 86380 86390 1
521407 99521407 1001 86380 86390 1
521396 99521396 1001 86380 86390 1
521320 99521320 1001 86380 86390 1
521464 99521464 1001 86380 86390 1
521376 99521376 1001 86380 86390 1
521183 99521183 1001 86380 86390 1
521120 99521120 1001 86380 86390 1
521160 99521160 1001 86380 86390 1
521186 99521186 1001 86380 86390 1
521110 99521110 1001 86380 86390 1
521191 99521191 1001 86380 86390 1
521090 99521090 1001 86380 86390 1
521143 99521143 1001 86380 86390 1
521182 99521182 1001 86380 86390 1
521014 99521014 1001 86380 86390 1
521029 99521029 1001 86380 86390 1
521030 99521030 1001 86380 86390 1
521595 99521595 1001 86380 86390 1
521558 99521558 1001 86380 86390 1
521480 99521480 1001 86380 86390 1
521525 99521525 1001 86380 86390 1
521630 99521630 1001 86380 86390 1
522207 99522207 1001 86380 86390 1
522212 99522212 1001 86380 86390 1
522099 99522099 1001 86380 86390 1
521938 99521938 1001 86380 86390 1
522042 99522042 1001 86380 86390 1
521978 99521978 1001 86380 86390 1
521829 99521829 1001 86380 86390 1
521674 99521674 1001 86380 86390 1
521811 99521811 1001 86380 86390 1
522367 99522367 1001 86380 86390 1
522445 99522445 1001 86380 86390 1
522485 99522485 1001 86380 86390 1
522411 99522411 1001 86380 86390 1
522414 99522414 1001 86380 86390 1
523073 99523073 1001 86380 86390 1
522835 99522835 1001 86380 86390 1
522787 99522787 1001 86380 86390 1
522891 99522891 1001 86380 86390 1
522753 99522753 1001 86380 86390 1
522615 99522615 1001 86380 86390 1
522621 99522621 1001 86380 86390 1
523276 99523276 1001 86380 86390 1
523798 99523798 1001 86380 86390 1
523749 99523749 1001 86380 86390 1
523839 99523839 1001 86380 86390 1
523865 99523865 1001 86380 86390 1
523704 99523704 1001 86380 86390 1
523616 99523616 1001 86380 86390 1
523698 99523698 1001 86380 86390 1
523543 99523543 1001 86380 86390 1
523498 99523498 1001 86380 86390 1
523460 99523460 1001 86380 86390 1
524085 99524085 1001 86380 86390 1
524077 99524077 1001 86380 86390 1
524591 99524591 1001 86380 86390 1
524743 99524743 1001 86380 86390 1
524698 99524698 1001 86380 86390 1
524529 99524529 1001 86380 86390 1
524523 99524523 1001 86380 86390 1
524215 99524215 1001 86380 86390 1
524191 99524191 1001 86380 86390 1
524347 99524347 1001 86380 86390 1
524159 99524159 1001 86380 86390 1
525401 99525401 1001 86380 86390 1
525467 99525467 1001 86380 86390 1
525333 99525333 1001 86380 86390 1
524981 99524981 1001 86380 86390 1
525022 99525022 1001 86380 86390 1
525779 99525779 1001 86380 86390 1
525796 99525796 1001 86380 86390 1
526156 99526156 1001 86380 86390 1
526132 99526132 1001 86380 86390 1
526071 99526071 1001 86380 86390 1
525880 99525880 1001 86380 86390 1
525948 99525948 1001 86380 86390 1
525976 99525976 1001 86380 86390 1
525879 99525879 1001 86380 86390 1
526589 99526589 1001 86380 86390 1
526628 99526628 1001 86380 86390 1
526452 99526452 1001 86380 86390 1
527097 99527097 1001 86380 86390 1
527204 99527204 1001 86380 86390 1
527193 99527193 1001 86380 86390 1
526874 99526874 1001 86380 86390 1
526772 99526772 1001 86380 86390 1
526757 99526757 1001 86380 86390 1
527364 99527364 1001 86380 86390 1
527343 99527343 1001 86380 86390 1
527410 99527410 1001 86380 86390 1
527323 99527323 1001 86380 86390 1
527877 99527877 1001 86380 86390 1
527848 99527848 1001 86380 86390 1
527787 99527787 1001 86380 86390 1
527602 99527602 1001 86380 86390 1
527617 99527617 1001 86380 86390 1
527501 99527501 1001 86380 86390 1
528192 99528192 1001 86380 86390 1
528131 99528131 1001 86380 86390 1
528119 99528119 1001 86380 86390 1
528184 99528184 1001 86380 86390 1
528084 99528084 1001 86380 86390 1
528874 99528874 1001 86380 86390 1
528861 99528861 1001 86380 86390 1
528536 99528536 1001 86380 86390 1
528512 99528512 1001 86380 86390 1
528306 99528306 1001 86380 86390 1
528462 99528462 1001 86380 86390 1
528313 99528313 1001 86380 86390 1
528482 99528482 1001 86380 86390 1
528366 99528366 1001 86380 86390 1
528460 99528460 1001 86380 86390 1
528911 99528911 1001 86380 86390 1
529003 99529003 1001 86380 86390 1
529004 99529004 1001 86380 86390 1
529705 99529705 1001 86380 86390 1
529540 99529540 1001 86380 86390 1
529620 99529620 1001 86380 86390 1
529595 99529595 1001 86380 86390 1
529381 99529381 1001 86380 86390 1
529460 99529460 1001 86380 86390 1
529462 99529462 1001 86380 86390 1
529312 99529312 1001 86380 86390 1
529876 99529876 1001 86380 86390 1
530537 99530537 1001 86380 86390 1
530408 99530408 1001 86380 86390 1
530450 99530450 1001 86380 86390 1
530341 99530341 1001 86380 86390 1
530264 99530264 1001 86380 86390 1
530065 99530065 1001 86380 86390 1
530005 99530005 1001 86380 86390 1
530059 99530059 1001 86380 86390 1
530564 99530564 1001 86380 86390 1
530658 99530658 1001 86380 86390 1
530686 99530686 1001 86380 86390 1
530561 99530561 1001 86380 86390 1
530601 99530601 1001 86380 86390 1
531319 99531319 1001 86380 86390 1
531333 99531333 1001 86380 86390 1
531353 99531353 1001 86380 86390 1
531219 99531219 1001 86380 86390 1
531361 99531361 1001 86380 86390 1
531014 99531014 1001 86380 86390 1
531094 99531094 1001 86380 86390 1
530836 99530836 1001 86380 86390 1
530788 99530788 1001 86380 86390 1
530869 99530869 1001 86380 86390 1
530831 99530831 1001 86380 86390 1
532108 99532108 1001 86380 86390 1
532112 99532112 1001 86380 86390 1
531797 99531797 1001 86380 86390 1
531798 99531798 1001 86380 86390 1
531922 99531922 1001 86380 86390 1
531642 99531642 1001 86380 86390 1
531720 99531720 1001 86380 86390 1
532360 99532360 1001 86380 86390 1
532312 99532312 1001 86380 86390 1
532313 99532313 1001 86380 86390 1
532381 99532381 1001 86380 86390 1
532408 99532408 1001 86380 86390 1
532961 99532961 1001 86380 86390 1
532848 99532848 1001 86380 86390 1
533025 99533025 1001 86380 86390 1
532621 99532621 1001 86380 86390 1
532624 99532624 1001 86380 86390 1
532625 99532625 1001 86380 86390 1
532782 99532782 1001 86380 86390 1
532594 99532594 1001 86380 86390 1
532547 99532547 1001 86380 86390 1
533097 99533097 1001 86380 86390 1
533100 99533100 1001 86380 86390 1
533130 99533130 1001 86380 86390 1
533067 99533067 1001 86380 86390 1
533743 99533743 1001 86380 86390 1
533823 99533823 1001 86380 86390 1
533697 99533697 1001 86380 86390 1
533740 99533740 1001 86380 86390 1
533642 99533642 1001 86380 86390 1
533556 99533556 1001 86380 86390 1
533496 99533496 1001 86380 86390 1
533250 99533250 1001 86380 86390 1
533394 99533394 1001 86380 86390 1
533296 99533296 1001 86380 86390 1
533414 99533414 1001 86380 86390 1
533379 99533379 1001 86380 86390 1
533870 99533870 1001 86380 86390 1
533952 99533952 1001 86380 86390 1
534652 99534652 1001 86380 86390 1
534519 99534519 1001 86380 86390 1
534610 99534610 1001 86380 86390 1
534636 99534636 1001 86380 86390 1
534496 99534496 1001 86380 86390 1
534511 99534511 1001 86380 86390 1
534577 99534577 1001 86380 86390 1
534581 99534581 1001 86380 86390 1
534403 99534403 1001 86380 86390 1
534396 99534396 1001 86380 86390 1
534345 99534345 1001 86380 86390 1
534308 99534308 1001 86380 86390 1
534141 99534141 1001 86380 86390 1
534108 99534108 1001 86380 86390 1
534174 99534174 1001 86380 86390 1
534781 99534781 1001 86380 86390 1
534823 99534823 1001 86380 86390 1
535253 99535253 1001 86380 86390 1
535192 99535192 1001 86380 86390 1
535167 99535167 1001 86380 86390 1
535156 99535156 1001 86380 86390 1
535104 99535104 1001 86380 86390 1
535119 99535119 1001 86380 86390 1
534902 99534902 1001 86380 86390 1
535624 99535624 1001 86380 86390 1
535689 99535689 1001 86380 86390 1
535693 99535693 1001 86380 86390 1
535668 99535668 1001 86380 86390 1
535695 99535695 1001 86380 86390 1
535645 99535645 1001 86380 86390 1
535568 99535568 1001 86380 86390 1
535517 99535517 1001 86380 86390 1
535571 99535571 1001 86380 86390 1
536304 99536304 1001 86380 86390 1
536184 99536184 1001 86380 86390 1
536137 99536137 1001 86380 86390 1
536150 99536150 1001 86380 86390 1
536006 99536006 1001 86380 86390 1
535985 99535985 1001 86380 86390 1
535936 99535936 1001 86380 86390 1
535754 99535754 1001 86380 86390 1
535793 99535793 1001 86380 86390 1
535856 99535856 1001 86380 86390 1
535882 99535882 1001 86380 86390 1
535779 99535779 1001 86380 86390 1
536390 99536390 1001 86380 86390 1
536421 99536421 1001 86380 86390 1
536488 99536488 1001 86380 86390 1
536982 99536982 1001 86380 86390 1
537023 99537023 1001 86380 86390 1
537153 99537153 1001 86380 86390 1
537058 99537058 1001 86380 86390 1
536994 99536994 1001 86380 86390 1
536867 99536867 1001 86380 86390 1
536790 99536790 1001 86380 86390 1
536842 99536842 1001 86380 86390 1
536920 99536920 1001 86380 86390 1
536925 99536925 1001 86380 86390 1
536678 99536678 1001 86380 86390 1
536641 99536641 1001 86380 86390 1
536720 99536720 1001 86380 86390 1
536696 99536696 1001 86380 86390 1
537319 99537319 1001 86380 86390 1
537296 99537296 1001 86380 86390 1
537987 99537987 1001 86380 86390 1
537957 99537957 1001 86380 86390 1
537878 99537878 1001 86380 86390 1
537949 99537949 1001 86380 86390 1
537604 99537604 1001 86380 86390 1
537606 99537606 1001 86380 86390 1
537610 99537610 1001 86380 86390 1
537597 99537597 1001 86380 86390 1
537513 99537513 1001 86380 86390 1
538056 99538056 1001 86380 86390 1
538172 99538172 1001 86380 86390 1
538678 99538678 1001 86380 86390 1
538692 99538692 1001 86380 86390 1
538683 99538683 1001 86380 86390 1
538506 99538506 1001 86380 86390 1
538417 99538417 1001 86380 86390 1
538487 99538487 1001 86380 86390 1
538514 99538514 1001 86380 86390 1
538304 99538304 1001 86380 86390 1
538203 99538203 1001 86380 86390 1
538920 99538920 1001 86380 86390 1
538843 99538843 1001 86380 86390 1
539487 99539487 1001 86380 86390 1
539463 99539463 1001 86380 86390 1
539592 99539592 1001 86380 86390 1
539454 99539454 1001 86380 86390 1
539467 99539467 1001 86380 86390 1
539586 99539586 1001 86380 86390 1
539258 99539258 1001 86380 86390 1
539284 99539284 1001 86380 86390 1
539300 99539300 1001 86380 86390 1
539339 99539339 1001 86380 86390 1
539098 99539098 1001 86380 86390 1
539206 99539206 1001 86380 86390 1
539198 99539198 1001 86380 86390 1
539123 99539123 1001 86380 86390 1
539695 99539695 1001 86380 86390 1
539674 99539674 1001 86380 86390 1
539727 99539727 1001 86380 86390 1
540438 99540438 1001 86380 86390 1
540225 99540225 1001 86380 86390 1
540072 99540072 1001 86380 86390 1
540151 99540151 1001 86380 86390 1
540178 99540178 1001 86380 86390 1
540204 99540204 1001 86380 86390 1
540157 99540157 1001 86380 86390 1
540003 99540003 1001 86380 86390 1
540008 99540008 1001 86380 86390 1
539922 99539922 1001 86380 86390 1
539936 99539936 1001 86380 86390 1
540658 99540658 1001 86380 86390 1
540596 99540596 1001 86380 86390 1
540526 99540526 1001 86380 86390 1
541157 99541157 1001 86380 86390 1
541158 99541158 1001 86380 86390 1
541036 99541036 1001 86380 86390 1
540893 99540893 1001 86380 86390 1
541001 99541001 1001 86380 86390 1
540763 99540763 1001 86380 86390 1
540866 99540866 1001 86380 86390 1
540741 99540741 1001 86380 86390 1
540840 99540840 1001 86380 86390 1
541384 99541384 1001 86380 86390 1
541425 99541425 1001 86380 86390 1
541351 99541351 1001 86380 86390 1
541364 99541364 1001 86380 86390 1
541353 99541353 1001 86380 86390 1
541392 99541392 1001 86380 86390 1
541471 99541471 1001 86380 86390 1
541302 99541302 1001 86380 86390 1
542090 99542090 1001 86380 86390 1
541984 99541984 1001 86380 86390 1
542111 99542111 1001 86380 86390 1
541773 99541773 1001 86380 86390 1
541643 99541643 1001 86380 86390 1
542247 99542247 1001 86380 86390 1
542239 99542239 1001 86380 86390 1
542255 99542255 1001 86380 86390 1
542139 99542139 1001 86380 86390 1
542556 99542556 1001 86380 86390 1
542687 99542687 1001 86380 86390 1
542510 99542510 1001 86380 86390 1
542409 99542409 1001 86380 86390 1
543115 99543115 1001 86380 86390 1
543142 99543142 1001 86380 86390 1
543738 99543738 1001 86380 86390 1
543672 99543672 1001 86380 86390 1
543613 99543613 1001 86380 86390 1
543497 99543497 1001 86380 86390 1
543486 99543486 1001 86380 86390 1
543260 99543260 1001 86380 86390 1
543300 99543300 1001 86380 86390 1
543940 99543940 1001 86380 86390 1
543957 99543957 1001 86380 86390 1
543932 99543932 1001 86380 86390 1
544510 99544510 1001 86380 86390 1
544448 99544448 1001 86380 86390 1
544527 99544527 1001 86380 86390 1
544493 99544493 1001 86380 86390 1
544326 99544326 1001 86380 86390 1
544090 99544090 1001 86380 86390 1
544660 99544660 1001 86380 86390 1
544674 99544674 1001 86380 86390 1
544741 99544741 1001 86380 86390 1
429390 236 1001 10380 11097 1
400052 99400052 1001 86380 86390 1
400147 99400147 1001 86380 86390 1
400411 99400411 1001 86380 86390 1
400371 99400371 1001 86380 86390 1
400425 99400425 1001 86380 86390 1
400845 99400845 1001 86380 86390 1
401157 99401157 1001 86380 86390 1
401097 99401097 1001 86380 86390 1
401445 99401445 1001 86380 86390 1
401576 99401576 1001 86380 86390 1
401770 99401770 1001 86380 86390 1
401948 99401948 1001 86380 86390 1
402158 99402158 1001 86380 86390 1
402224 99402224 1001 86380 86390 1
402227 99402227 1001 86380 86390 1
402331 99402331 1001 86380 86390 1
402659 99402659 1001 86380 86390 1
402592 99402592 1001 86380 86390 1
402595 99402595 1001 86380 86390 1
402825 99402825 1001 86380 86390 1
402950 99402950 1001 86380 86390 1
402931 99402931 1001 86380 86390 1
403005 99403005 1001 86380 86390 1
403093 99403093 1001 86380 86390 1
403405 99403405 1001 86380 86390 1
403560 99403560 1001 86380 86390 1
403675 99403675 1001 86380 86390 1
403850 99403850 1001 86380 86390 1
404034 99404034 1001 86380 86390 1
404068 99404068 1001 86380 86390 1
404193 99404193 1001 86380 86390 1
404224 99404224 1001 86380 86390 1
404238 99404238 1001 86380 86390 1
404287 99404287 1001 86380 86390 1
404711 99404711 1001 86380 86390 1
404765 99404765 1001 86380 86390 1
404924 99404924 1001 86380 86390 1
404986 99404986 1001 86380 86390 1
404965 99404965 1001 86380 86390 1
405039 99405039 1001 86380 86390 1
405210 99405210 1001 86380 86390 1
405279 99405279 1001 86380 86390 1
405705 99405705 1001 86380 86390 1
405709 99405709 1001 86380 86390 1
405786 99405786 1001 86380 86390 1
406011 99406011 1001 86380 86390 1
406380 99406380 1001 86380 86390 1
406411 99406411 1001 86380 86390 1
406578 99406578 1001 86380 86390 1
406591 99406591 1001 86380 86390 1
406728 99406728 1001 86380 86390 1
407100 99407100 1001 86380 86390 1
407698 99407698 1001 86380 86390 1
407927 99407927 1001 86380 86390 1
408059 99408059 1001 86380 86390 1
408009 99408009 1001 86380 86390 1
408265 99408265 1001 86380 86390 1
408361 99408361 1001 86380 86390 1
408310 99408310 1001 86380 86390 1
408632 99408632 1001 86380 86390 1
408621 99408621 1001 86380 86390 1
408714 99408714 1001 86380 86390 1
408693 99408693 1001 86380 86390 1
408806 99408806 1001 86380 86390 1
409127 99409127 1001 86380 86390 1
409365 99409365 1001 86380 86390 1
409772 99409772 1001 86380 86390 1
410450 99410450 1001 86380 86390 1
410474 99410474 1001 86380 86390 1
410521 99410521 1001 86380 86390 1
410557 99410557 1001 86380 86390 1
410686 99410686 1001 86380 86390 1
410668 99410668 1001 86380 86390 1
410623 99410623 1001 86380 86390 1
410754 99410754 1001 86380 86390 1
410832 99410832 1001 86380 86390 1
410926 99410926 1001 86380 86390 1
410948 99410948 1001 86380 86390 1
411095 99411095 1001 86380 86390 1
411057 99411057 1001 86380 86390 1
411285 99411285 1001 86380 86390 1
411243 99411243 1001 86380 86390 1
411304 99411304 1001 86380 86390 1
411336 99411336 1001 86380 86390 1
411555 99411555 1001 86380 86390 1
411529 99411529 1001 86380 86390 1
412100 99412100 1001 86380 86390 1
412208 99412208 1001 86380 86390 1
412305 99412305 1001 86380 86390 1
413334 99413334 1001 86380 86390 1
413292 99413292 1001 86380 86390 1
413462 99413462 1001 86380 86390 1
413465 99413465 1001 86380 86390 1
413586 99413586 1001 86380 86390 1
413043 99413043 1001 86380 86390 1
412928 99412928 1001 86380 86390 1
413236 99413236 1001 86380 86390 1
412602 99412602 1001 86380 86390 1
415096 99415096 1001 86380 86390 1
415070 99415070 1001 86380 86390 1
415132 99415132 1001 86380 86390 1
415093 99415093 1001 86380 86390 1
414899 99414899 1001 86380 86390 1
414623 99414623 1001 86380 86390 1
414601 99414601 1001 86380 86390 1
414160 99414160 1001 86380 86390 1
414180 99414180 1001 86380 86390 1
414187 99414187 1001 86380 86390 1
414412 99414412 1001 86380 86390 1
414307 99414307 1001 86380 86390 1
414445 99414445 1001 86380 86390 1
414316 99414316 1001 86380 86390 1
415337 99415337 1001 86380 86390 1
415504 99415504 1001 86380 86390 1
415533 99415533 1001 86380 86390 1
415355 99415355 1001 86380 86390 1
415568 99415568 1001 86380 86390 1
416891 99416891 1001 86380 86390 1
416766 99416766 1001 86380 86390 1
416820 99416820 1001 86380 86390 1
416607 99416607 1001 86380 86390 1
416608 99416608 1001 86380 86390 1
416217 99416217 1001 86380 86390 1
416236 99416236 1001 86380 86390 1
416536 99416536 1001 86380 86390 1
416311 99416311 1001 86380 86390 1
416514 99416514 1001 86380 86390 1
416038 99416038 1001 86380 86390 1
415888 99415888 1001 86380 86390 1
415938 99415938 1001 86380 86390 1
415818 99415818 1001 86380 86390 1
417289 99417289 1001 86380 86390 1
417561 99417561 1001 86380 86390 1
417534 99417534 1001 86380 86390 1
418580 99418580 1001 86380 86390 1
418678 99418678 1001 86380 86390 1
418291 99418291 1001 86380 86390 1
418152 99418152 1001 86380 86390 1
418354 99418354 1001 86380 86390 1
418386 99418386 1001 86380 86390 1
418072 99418072 1001 86380 86390 1
417725 99417725 1001 86380 86390 1
417623 99417623 1001 86380 86390 1
418000 99418000 1001 86380 86390 1
419086 99419086 1001 86380 86390 1
418992 99418992 1001 86380 86390 1
419151 99419151 1001 86380 86390 1
419071 99419071 1001 86380 86390 1
419097 99419097 1001 86380 86390 1
420406 99420406 1001 86380 86390 1
420210 99420210 1001 86380 86390 1
420089 99420089 1001 86380 86390 1
419912 99419912 1001 86380 86390 1
419642 99419642 1001 86380 86390 1
419794 99419794 1001 86380 86390 1
419815 99419815 1001 86380 86390 1
419568 99419568 1001 86380 86390 1
419471 99419471 1001 86380 86390 1
419524 99419524 1001 86380 86390 1
419392 99419392 1001 86380 86390 1
420807 99420807 1001 86380 86390 1
420618 99420618 1001 86380 86390 1
420799 99420799 1001 86380 86390 1
420506 99420506 1001 86380 86390 1
422042 99422042 1001 86380 86390 1
421953 99421953 1001 86380 86390 1
421915 99421915 1001 86380 86390 1
421504 99421504 1001 86380 86390 1
421457 99421457 1001 86380 86390 1
421099 99421099 1001 86380 86390 1
421029 99421029 1001 86380 86390 1
421055 99421055 1001 86380 86390 1
421225 99421225 1001 86380 86390 1
420958 99420958 1001 86380 86390 1
422218 99422218 1001 86380 86390 1
422440 99422440 1001 86380 86390 1
422515 99422515 1001 86380 86390 1
423716 99423716 1001 86380 86390 1
423570 99423570 1001 86380 86390 1
423623 99423623 1001 86380 86390 1
423266 99423266 1001 86380 86390 1
423171 99423171 1001 86380 86390 1
423236 99423236 1001 86380 86390 1
423083 99423083 1001 86380 86390 1
422958 99422958 1001 86380 86390 1
422915 99422915 1001 86380 86390 1
422711 99422711 1001 86380 86390 1
424130 99424130 1001 86380 86390 1
423832 99423832 1001 86380 86390 1
423914 99423914 1001 86380 86390 1
425158 99425158 1001 86380 86390 1
424625 99424625 1001 86380 86390 1
424750 99424750 1001 86380 86390 1
424389 99424389 1001 86380 86390 1
424269 99424269 1001 86380 86390 1
424345 99424345 1001 86380 86390 1
424442 99424442 1001 86380 86390 1
424399 99424399 1001 86380 86390 1
424174 99424174 1001 86380 86390 1
424409 99424409 1001 86380 86390 1
424454 99424454 1001 86380 86390 1
425743 99425743 1001 86380 86390 1
427117 99427117 1001 86380 86390 1
427059 99427059 1001 86380 86390 1
426824 99426824 1001 86380 86390 1
427068 99427068 1001 86380 86390 1
427021 99427021 1001 86380 86390 1
427074 99427074 1001 86380 86390 1
426758 99426758 1001 86380 86390 1
427002 99427002 1001 86380 86390 1
426150 99426150 1001 86380 86390 1
426273 99426273 1001 86380 86390 1
425968 99425968 1001 86380 86390 1
426097 99426097 1001 86380 86390 1
425952 99425952 1001 86380 86390 1
426108 99426108 1001 86380 86390 1
425954 99425954 1001 86380 86390 1
427206 99427206 1001 86380 86390 1
428468 99428468 1001 86380 86390 1
428566 99428566 1001 86380 86390 1
428590 99428590 1001 86380 86390 1
428593 99428593 1001 86380 86390 1
428530 99428530 1001 86380 86390 1
428101 99428101 1001 86380 86390 1
428331 99428331 1001 86380 86390 1
428052 99428052 1001 86380 86390 1
427961 99427961 1001 86380 86390 1
427940 99427940 1001 86380 86390 1
428179 99428179 1001 86380 86390 1
428272 99428272 1001 86380 86390 1
427752 99427752 1001 86380 86390 1
427633 99427633 1001 86380 86390 1
427867 99427867 1001 86380 86390 1
427816 99427816 1001 86380 86390 1
427914 99427914 1001 86380 86390 1
429095 99429095 1001 86380 86390 1
428813 99428813 1001 86380 86390 1
429043 99429043 1001 86380 86390 1
429100 99429100 1001 86380 86390 1
430208 99430208 1001 86380 86390 1
429884 99429884 1001 86380 86390 1
429740 99429740 1001 86380 86390 1
429862 99429862 1001 86380 86390 1
429410 99429410 1001 86380 86390 1
429280 99429280 1001 86380 86390 1
429488 99429488 1001 86380 86390 1
429492 99429492 1001 86380 86390 1
430425 99430425 1001 86380 86390 1
430452 99430452 1001 86380 86390 1
430731 99430731 1001 86380 86390 1
431673 99431673 1001 86380 86390 1
431696 99431696 1001 86380 86390 1
431923 99431923 1001 86380 86390 1
431976 99431976 1001 86380 86390 1
432049 99432049 1001 86380 86390 1
431506 99431506 1001 86380 86390 1
431392 99431392 1001 86380 86390 1
431259 99431259 1001 86380 86390 1
431211 99431211 1001 86380 86390 1
430874 99430874 1001 86380 86390 1
430855 99430855 1001 86380 86390 1
431238 99431238 1001 86380 86390 1
432176 99432176 1001 86380 86390 1
432375 99432375 1001 86380 86390 1
432225 99432225 1001 86380 86390 1
432272 99432272 1001 86380 86390 1
433618 99433618 1001 86380 86390 1
433572 99433572 1001 86380 86390 1
433387 99433387 1001 86380 86390 1
433081 99433081 1001 86380 86390 1
432606 99432606 1001 86380 86390 1
432525 99432525 1001 86380 86390 1
432877 99432877 1001 86380 86390 1
432494 99432494 1001 86380 86390 1
433917 99433917 1001 86380 86390 1
435132 99435132 1001 86380 86390 1
435057 99435057 1001 86380 86390 1
434532 99434532 1001 86380 86390 1
434286 99434286 1001 86380 86390 1
434141 99434141 1001 86380 86390 1
434472 99434472 1001 86380 86390 1
434460 99434460 1001 86380 86390 1
435840 99435840 1001 86380 86390 1
435747 99435747 1001 86380 86390 1
435755 99435755 1001 86380 86390 1
437078 99437078 1001 86380 86390 1
437085 99437085 1001 86380 86390 1
436568 99436568 1001 86380 86390 1
436695 99436695 1001 86380 86390 1
436651 99436651 1001 86380 86390 1
436359 99436359 1001 86380 86390 1
436653 99436653 1001 86380 86390 1
435939 99435939 1001 86380 86390 1
300549 99300549 1001 86380 86390 1
300590 99300590 1001 86380 86390 1
300657 99300657 1001 86380 86390 1
300534 99300534 1001 86380 86390 1
300547 99300547 1001 86380 86390 1
300523 99300523 1001 86380 86390 1
300381 99300381 1001 86380 86390 1
300420 99300420 1001 86380 86390 1
300357 99300357 1001 86380 86390 1
300190 99300190 1001 86380 86390 1
300270 99300270 1001 86380 86390 1
300753 99300753 1001 86380 86390 1
300786 99300786 1001 86380 86390 1
300827 99300827 1001 86380 86390 1
300919 99300919 1001 86380 86390 1
301471 99301471 1001 86380 86390 1
301535 99301535 1001 86380 86390 1
301275 99301275 1001 86380 86390 1
301188 99301188 1001 86380 86390 1
301162 99301162 1001 86380 86390 1
301295 99301295 1001 86380 86390 1
301193 99301193 1001 86380 86390 1
301103 99301103 1001 86380 86390 1
301106 99301106 1001 86380 86390 1
301095 99301095 1001 86380 86390 1
300942 99300942 1001 86380 86390 1
301072 99301072 1001 86380 86390 1
300969 99300969 1001 86380 86390 1
300972 99300972 1001 86380 86390 1
301592 99301592 1001 86380 86390 1
301631 99301631 1001 86380 86390 1
301622 99301622 1001 86380 86390 1
301691 99301691 1001 86380 86390 1
302191 99302191 1001 86380 86390 1
302192 99302192 1001 86380 86390 1
302284 99302284 1001 86380 86390 1
302224 99302224 1001 86380 86390 1
302237 99302237 1001 86380 86390 1
302113 99302113 1001 86380 86390 1
302064 99302064 1001 86380 86390 1
301975 99301975 1001 86380 86390 1
301830 99301830 1001 86380 86390 1
301781 99301781 1001 86380 86390 1
302177 99302177 1001 86380 86390 1
302386 99302386 1001 86380 86390 1
302413 99302413 1001 86380 86390 1
302453 99302453 1001 86380 86390 1
303148 99303148 1001 86380 86390 1
302951 99302951 1001 86380 86390 1
302875 99302875 1001 86380 86390 1
302844 99302844 1001 86380 86390 1
302722 99302722 1001 86380 86390 1
302737 99302737 1001 86380 86390 1
302764 99302764 1001 86380 86390 1
303222 99303222 1001 86380 86390 1
303216 99303216 1001 86380 86390 1
303834 99303834 1001 86380 86390 1
303727 99303727 1001 86380 86390 1
303670 99303670 1001 86380 86390 1
303800 99303800 1001 86380 86390 1
303465 99303465 1001 86380 86390 1
303530 99303530 1001 86380 86390 1
303460 99303460 1001 86380 86390 1
303538 99303538 1001 86380 86390 1
303487 99303487 1001 86380 86390 1
303515 99303515 1001 86380 86390 1
304076 99304076 1001 86380 86390 1
304183 99304183 1001 86380 86390 1
304826 99304826 1001 86380 86390 1
304708 99304708 1001 86380 86390 1
304734 99304734 1001 86380 86390 1
304815 99304815 1001 86380 86390 1
304440 99304440 1001 86380 86390 1
304350 99304350 1001 86380 86390 1
304951 99304951 1001 86380 86390 1
304891 99304891 1001 86380 86390 1
304957 99304957 1001 86380 86390 1
304932 99304932 1001 86380 86390 1
305644 99305644 1001 86380 86390 1
305361 99305361 1001 86380 86390 1
305196 99305196 1001 86380 86390 1
305106 99305106 1001 86380 86390 1
305178 99305178 1001 86380 86390 1
305140 99305140 1001 86380 86390 1
305154 99305154 1001 86380 86390 1
500154 99500154 1001 86380 86390 1
500181 99500181 1001 86380 86390 1
500041 99500041 1001 86380 86390 1
500110 99500110 1001 86380 86390 1
500649 99500649 1001 86380 86390 1
500670 99500670 1001 86380 86390 1
500748 99500748 1001 86380 86390 1
500466 99500466 1001 86380 86390 1
500437 99500437 1001 86380 86390 1
500269 99500269 1001 86380 86390 1
500889 99500889 1001 86380 86390 1
500947 99500947 1001 86380 86390 1
500871 99500871 1001 86380 86390 1
500833 99500833 1001 86380 86390 1
500925 99500925 1001 86380 86390 1
501634 99501634 1001 86380 86390 1
501421 99501421 1001 86380 86390 1
501305 99501305 1001 86380 86390 1
501371 99501371 1001 86380 86390 1
501429 99501429 1001 86380 86390 1
501152 99501152 1001 86380 86390 1
501679 99501679 1001 86380 86390 1
501783 99501783 1001 86380 86390 1
501784 99501784 1001 86380 86390 1
501748 99501748 1001 86380 86390 1
502337 99502337 1001 86380 86390 1
502455 99502455 1001 86380 86390 1
502239 99502239 1001 86380 86390 1
502058 99502058 1001 86380 86390 1
502086 99502086 1001 86380 86390 1
502177 99502177 1001 86380 86390 1
501884 99501884 1001 86380 86390 1
501949 99501949 1001 86380 86390 1
501901 99501901 1001 86380 86390 1
501856 99501856 1001 86380 86390 1
502527 99502527 1001 86380 86390 1
502492 99502492 1001 86380 86390 1
502508 99502508 1001 86380 86390 1
502625 99502625 1001 86380 86390 1
503259 99503259 1001 86380 86390 1
503233 99503233 1001 86380 86390 1
503287 99503287 1001 86380 86390 1
502975 99502975 1001 86380 86390 1
503084 99503084 1001 86380 86390 1
502827 99502827 1001 86380 86390 1
502724 99502724 1001 86380 86390 1
502673 99502673 1001 86380 86390 1
502701 99502701 1001 86380 86390 1
502833 99502833 1001 86380 86390 1
502846 99502846 1001 86380 86390 1
503318 99503318 1001 86380 86390 1
503332 99503332 1001 86380 86390 1
503463 99503463 1001 86380 86390 1
504083 99504083 1001 86380 86390 1
504020 99504020 1001 86380 86390 1
503745 99503745 1001 86380 86390 1
503730 99503730 1001 86380 86390 1
503639 99503639 1001 86380 86390 1
503699 99503699 1001 86380 86390 1
504283 99504283 1001 86380 86390 1
504142 99504142 1001 86380 86390 1
504300 99504300 1001 86380 86390 1
504906 99504906 1001 86380 86390 1
504855 99504855 1001 86380 86390 1
504766 99504766 1001 86380 86390 1
504910 99504910 1001 86380 86390 1
504839 99504839 1001 86380 86390 1
504632 99504632 1001 86380 86390 1
504432 99504432 1001 86380 86390 1
504452 99504452 1001 86380 86390 1
505122 99505122 1001 86380 86390 1
505008 99505008 1001 86380 86390 1
505086 99505086 1001 86380 86390 1
505139 99505139 1001 86380 86390 1
505140 99505140 1001 86380 86390 1
505142 99505142 1001 86380 86390 1
505668 99505668 1001 86380 86390 1
505600 99505600 1001 86380 86390 1
505665 99505665 1001 86380 86390 1
505627 99505627 1001 86380 86390 1
505383 99505383 1001 86380 86390 1
505474 99505474 1001 86380 86390 1
505491 99505491 1001 86380 86390 1
505486 99505486 1001 86380 86390 1
505295 99505295 1001 86380 86390 1
505335 99505335 1001 86380 86390 1
505349 99505349 1001 86380 86390 1
505809 99505809 1001 86380 86390 1
505889 99505889 1001 86380 86390 1
505928 99505928 1001 86380 86390 1
505870 99505870 1001 86380 86390 1
506484 99506484 1001 86380 86390 1
506512 99506512 1001 86380 86390 1
506573 99506573 1001 86380 86390 1
506435 99506435 1001 86380 86390 1
506410 99506410 1001 86380 86390 1
506584 99506584 1001 86380 86390 1
506341 99506341 1001 86380 86390 1
506374 99506374 1001 86380 86390 1
506014 99506014 1001 86380 86390 1
506113 99506113 1001 86380 86390 1
506023 99506023 1001 86380 86390 1
506063 99506063 1001 86380 86390 1
505985 99505985 1001 86380 86390 1
506167 99506167 1001 86380 86390 1
506169 99506169 1001 86380 86390 1
506636 99506636 1001 86380 86390 1
506613 99506613 1001 86380 86390 1
506669 99506669 1001 86380 86390 1
506786 99506786 1001 86380 86390 1
507353 99507353 1001 86380 86390 1
507330 99507330 1001 86380 86390 1
507217 99507217 1001 86380 86390 1
507167 99507167 1001 86380 86390 1
507015 99507015 1001 86380 86390 1
507186 99507186 1001 86380 86390 1
506958 99506958 1001 86380 86390 1
506920 99506920 1001 86380 86390 1
507621 99507621 1001 86380 86390 1
507583 99507583 1001 86380 86390 1
507481 99507481 1001 86380 86390 1
508163 99508163 1001 86380 86390 1
508104 99508104 1001 86380 86390 1
508010 99508010 1001 86380 86390 1
507908 99507908 1001 86380 86390 1
508013 99508013 1001 86380 86390 1
508028 99508028 1001 86380 86390 1
507799 99507799 1001 86380 86390 1
508883 99508883 1001 86380 86390 1
509041 99509041 1001 86380 86390 1
508937 99508937 1001 86380 86390 1
508915 99508915 1001 86380 86390 1
509067 99509067 1001 86380 86390 1
508672 99508672 1001 86380 86390 1
508547 99508547 1001 86380 86390 1
508469 99508469 1001 86380 86390 1
508548 99508548 1001 86380 86390 1
508619 99508619 1001 86380 86390 1
509214 99509214 1001 86380 86390 1
509166 99509166 1001 86380 86390 1
509226 99509226 1001 86380 86390 1
509720 99509720 1001 86380 86390 1
509899 99509899 1001 86380 86390 1
509838 99509838 1001 86380 86390 1
509889 99509889 1001 86380 86390 1
509621 99509621 1001 86380 86390 1
509573 99509573 1001 86380 86390 1
509548 99509548 1001 86380 86390 1
509475 99509475 1001 86380 86390 1
509424 99509424 1001 86380 86390 1
509376 99509376 1001 86380 86390 1
509419 99509419 1001 86380 86390 1
509988 99509988 1001 86380 86390 1
510076 99510076 1001 86380 86390 1
510089 99510089 1001 86380 86390 1
510013 99510013 1001 86380 86390 1
510716 99510716 1001 86380 86390 1
510432 99510432 1001 86380 86390 1
510486 99510486 1001 86380 86390 1
510463 99510463 1001 86380 86390 1
510415 99510415 1001 86380 86390 1
510233 99510233 1001 86380 86390 1
510246 99510246 1001 86380 86390 1
510144 99510144 1001 86380 86390 1
510897 99510897 1001 86380 86390 1
510926 99510926 1001 86380 86390 1
511414 99511414 1001 86380 86390 1
511219 99511219 1001 86380 86390 1
511323 99511323 1001 86380 86390 1
511187 99511187 1001 86380 86390 1
511239 99511239 1001 86380 86390 1
511204 99511204 1001 86380 86390 1
511037 99511037 1001 86380 86390 1
511719 99511719 1001 86380 86390 1
511660 99511660 1001 86380 86390 1
511556 99511556 1001 86380 86390 1
511559 99511559 1001 86380 86390 1
512350 99512350 1001 86380 86390 1
512281 99512281 1001 86380 86390 1
512307 99512307 1001 86380 86390 1
512230 99512230 1001 86380 86390 1
512284 99512284 1001 86380 86390 1
512375 99512375 1001 86380 86390 1
512167 99512167 1001 86380 86390 1
512081 99512081 1001 86380 86390 1
511873 99511873 1001 86380 86390 1
512485 99512485 1001 86380 86390 1
512434 99512434 1001 86380 86390 1
512579 99512579 1001 86380 86390 1
513129 99513129 1001 86380 86390 1
512896 99512896 1001 86380 86390 1
512799 99512799 1001 86380 86390 1
512998 99512998 1001 86380 86390 1
512779 99512779 1001 86380 86390 1
512653 99512653 1001 86380 86390 1
512733 99512733 1001 86380 86390 1
512778 99512778 1001 86380 86390 1
513851 99513851 1001 86380 86390 1
513997 99513997 1001 86380 86390 1
513845 99513845 1001 86380 86390 1
513872 99513872 1001 86380 86390 1
513826 99513826 1001 86380 86390 1
513738 99513738 1001 86380 86390 1
513677 99513677 1001 86380 86390 1
513639 99513639 1001 86380 86390 1
513705 99513705 1001 86380 86390 1
513641 99513641 1001 86380 86390 1
513733 99513733 1001 86380 86390 1
513824 99513824 1001 86380 86390 1
513734 99513734 1001 86380 86390 1
513508 99513508 1001 86380 86390 1
513562 99513562 1001 86380 86390 1
514134 99514134 1001 86380 86390 1
514173 99514173 1001 86380 86390 1
514229 99514229 1001 86380 86390 1
514103 99514103 1001 86380 86390 1
514144 99514144 1001 86380 86390 1
514209 99514209 1001 86380 86390 1
514835 99514835 1001 86380 86390 1
514712 99514712 1001 86380 86390 1
514714 99514714 1001 86380 86390 1
514504 99514504 1001 86380 86390 1
514647 99514647 1001 86380 86390 1
514571 99514571 1001 86380 86390 1
514288 99514288 1001 86380 86390 1
514320 99514320 1001 86380 86390 1
514411 99514411 1001 86380 86390 1
515050 99515050 1001 86380 86390 1
514885 99514885 1001 86380 86390 1
515043 99515043 1001 86380 86390 1
515058 99515058 1001 86380 86390 1
514982 99514982 1001 86380 86390 1
515581 99515581 1001 86380 86390 1
515680 99515680 1001 86380 86390 1
515597 99515597 1001 86380 86390 1
515479 99515479 1001 86380 86390 1
515468 99515468 1001 86380 86390 1
515408 99515408 1001 86380 86390 1
515747 99515747 1001 86380 86390 1
515704 99515704 1001 86380 86390 1
515796 99515796 1001 86380 86390 1
516507 99516507 1001 86380 86390 1
516255 99516255 1001 86380 86390 1
516284 99516284 1001 86380 86390 1
516005 99516005 1001 86380 86390 1
515893 99515893 1001 86380 86390 1
516062 99516062 1001 86380 86390 1
516093 99516093 1001 86380 86390 1
515977 99515977 1001 86380 86390 1
516522 99516522 1001 86380 86390 1
516609 99516609 1001 86380 86390 1
516648 99516648 1001 86380 86390 1
516976 99516976 1001 86380 86390 1
517055 99517055 1001 86380 86390 1
516890 99516890 1001 86380 86390 1
516765 99516765 1001 86380 86390 1
517503 99517503 1001 86380 86390 1
517518 99517518 1001 86380 86390 1
517391 99517391 1001 86380 86390 1
518035 99518035 1001 86380 86390 1
518061 99518061 1001 86380 86390 1
518115 99518115 1001 86380 86390 1
518138 99518138 1001 86380 86390 1
518015 99518015 1001 86380 86390 1
517683 99517683 1001 86380 86390 1
517714 99517714 1001 86380 86390 1
517740 99517740 1001 86380 86390 1
517741 99517741 1001 86380 86390 1
517729 99517729 1001 86380 86390 1
517639 99517639 1001 86380 86390 1
517575 99517575 1001 86380 86390 1
517680 99517680 1001 86380 86390 1
518200 99518200 1001 86380 86390 1
518320 99518320 1001 86380 86390 1
518295 99518295 1001 86380 86390 1
518985 99518985 1001 86380 86390 1
518860 99518860 1001 86380 86390 1
518804 99518804 1001 86380 86390 1
518982 99518982 1001 86380 86390 1
518692 99518692 1001 86380 86390 1
518641 99518641 1001 86380 86390 1
518649 99518649 1001 86380 86390 1
518651 99518651 1001 86380 86390 1
518384 99518384 1001 86380 86390 1
519050 99519050 1001 86380 86390 1
519153 99519153 1001 86380 86390 1
518998 99518998 1001 86380 86390 1
519053 99519053 1001 86380 86390 1
519660 99519660 1001 86380 86390 1
519770 99519770 1001 86380 86390 1
519598 99519598 1001 86380 86390 1
519271 99519271 1001 86380 86390 1
519206 99519206 1001 86380 86390 1
519234 99519234 1001 86380 86390 1
519199 99519199 1001 86380 86390 1
519280 99519280 1001 86380 86390 1
519203 99519203 1001 86380 86390 1
519386 99519386 1001 86380 86390 1
519283 99519283 1001 86380 86390 1
519994 99519994 1001 86380 86390 1
519891 99519891 1001 86380 86390 1
520010 99520010 1001 86380 86390 1
519950 99519950 1001 86380 86390 1
519900 99519900 1001 86380 86390 1
520503 99520503 1001 86380 86390 1
520266 99520266 1001 86380 86390 1
520254 99520254 1001 86380 86390 1
520275 99520275 1001 86380 86390 1
520251 99520251 1001 86380 86390 1
520178 99520178 1001 86380 86390 1
520088 99520088 1001 86380 86390 1
520128 99520128 1001 86380 86390 1
520025 99520025 1001 86380 86390 1
520092 99520092 1001 86380 86390 1
520222 99520222 1001 86380 86390 1
520159 99520159 1001 86380 86390 1
520650 99520650 1001 86380 86390 1
520845 99520845 1001 86380 86390 1
520772 99520772 1001 86380 86390 1
521366 99521366 1001 86380 86390 1
521420 99521420 1001 86380 86390 1
521101 99521101 1001 86380 86390 1
521078 99521078 1001 86380 86390 1
520873 99520873 1001 86380 86390 1
521650 99521650 1001 86380 86390 1
521561 99521561 1001 86380 86390 1
521550 99521550 1001 86380 86390 1
521590 99521590 1001 86380 86390 1
522209 99522209 1001 86380 86390 1
522254 99522254 1001 86380 86390 1
522000 99522000 1001 86380 86390 1
522079 99522079 1001 86380 86390 1
521714 99521714 1001 86380 86390 1
521859 99521859 1001 86380 86390 1
521872 99521872 1001 86380 86390 1
521822 99521822 1001 86380 86390 1
522433 99522433 1001 86380 86390 1
522346 99522346 1001 86380 86390 1
523075 99523075 1001 86380 86390 1
522773 99522773 1001 86380 86390 1
523277 99523277 1001 86380 86390 1
523279 99523279 1001 86380 86390 1
523152 99523152 1001 86380 86390 1
523829 99523829 1001 86380 86390 1
523565 99523565 1001 86380 86390 1
523486 99523486 1001 86380 86390 1
524098 99524098 1001 86380 86390 1
524129 99524129 1001 86380 86390 1
523990 99523990 1001 86380 86390 1
524580 99524580 1001 86380 86390 1
524649 99524649 1001 86380 86390 1
524676 99524676 1001 86380 86390 1
524599 99524599 1001 86380 86390 1
524762 99524762 1001 86380 86390 1
524639 99524639 1001 86380 86390 1
524422 99524422 1001 86380 86390 1
524553 99524553 1001 86380 86390 1
524424 99524424 1001 86380 86390 1
524533 99524533 1001 86380 86390 1
524331 99524331 1001 86380 86390 1
524239 99524239 1001 86380 86390 1
524796 99524796 1001 86380 86390 1
524875 99524875 1001 86380 86390 1
524942 99524942 1001 86380 86390 1
524957 99524957 1001 86380 86390 1
525568 99525568 1001 86380 86390 1
525571 99525571 1001 86380 86390 1
525579 99525579 1001 86380 86390 1
525527 99525527 1001 86380 86390 1
525516 99525516 1001 86380 86390 1
525440 99525440 1001 86380 86390 1
525239 99525239 1001 86380 86390 1
525358 99525358 1001 86380 86390 1
525173 99525173 1001 86380 86390 1
524979 99524979 1001 86380 86390 1
525161 99525161 1001 86380 86390 1
525102 99525102 1001 86380 86390 1
525156 99525156 1001 86380 86390 1
525720 99525720 1001 86380 86390 1
525618 99525618 1001 86380 86390 1
525684 99525684 1001 86380 86390 1
526335 99526335 1001 86380 86390 1
526389 99526389 1001 86380 86390 1
526300 99526300 1001 86380 86390 1
526224 99526224 1001 86380 86390 1
526289 99526289 1001 86380 86390 1
526413 99526413 1001 86380 86390 1
526305 99526305 1001 86380 86390 1
526114 99526114 1001 86380 86390 1
526218 99526218 1001 86380 86390 1
525843 99525843 1001 86380 86390 1
525986 99525986 1001 86380 86390 1
525977 99525977 1001 86380 86390 1
525837 99525837 1001 86380 86390 1
525918 99525918 1001 86380 86390 1
526594 99526594 1001 86380 86390 1
526556 99526556 1001 86380 86390 1
526439 99526439 1001 86380 86390 1
526507 99526507 1001 86380 86390 1
527057 99527057 1001 86380 86390 1
526915 99526915 1001 86380 86390 1
526954 99526954 1001 86380 86390 1
526813 99526813 1001 86380 86390 1
526711 99526711 1001 86380 86390 1
527264 99527264 1001 86380 86390 1
527985 99527985 1001 86380 86390 1
527766 99527766 1001 86380 86390 1
527806 99527806 1001 86380 86390 1
527695 99527695 1001 86380 86390 1
527571 99527571 1001 86380 86390 1
527566 99527566 1001 86380 86390 1
527555 99527555 1001 86380 86390 1
528244 99528244 1001 86380 86390 1
528838 99528838 1001 86380 86390 1
528724 99528724 1001 86380 86390 1
528882 99528882 1001 86380 86390 1
528706 99528706 1001 86380 86390 1
528581 99528581 1001 86380 86390 1
528639 99528639 1001 86380 86390 1
528374 99528374 1001 86380 86390 1
528286 99528286 1001 86380 86390 1
528326 99528326 1001 86380 86390 1
528430 99528430 1001 86380 86390 1
528353 99528353 1001 86380 86390 1
529067 99529067 1001 86380 86390 1
529080 99529080 1001 86380 86390 1
529045 99529045 1001 86380 86390 1
528907 99528907 1001 86380 86390 1
529038 99529038 1001 86380 86390 1
528910 99528910 1001 86380 86390 1
529703 99529703 1001 86380 86390 1
529710 99529710 1001 86380 86390 1
529554 99529554 1001 86380 86390 1
529676 99529676 1001 86380 86390 1
529367 99529367 1001 86380 86390 1
529393 99529393 1001 86380 86390 1
529355 99529355 1001 86380 86390 1
529408 99529408 1001 86380 86390 1
529325 99529325 1001 86380 86390 1
529456 99529456 1001 86380 86390 1
529184 99529184 1001 86380 86390 1
529167 99529167 1001 86380 86390 1
529313 99529313 1001 86380 86390 1
529842 99529842 1001 86380 86390 1
529757 99529757 1001 86380 86390 1
529903 99529903 1001 86380 86390 1
530371 99530371 1001 86380 86390 1
530436 99530436 1001 86380 86390 1
530289 99530289 1001 86380 86390 1
530319 99530319 1001 86380 86390 1
529961 99529961 1001 86380 86390 1
530092 99530092 1001 86380 86390 1
530121 99530121 1001 86380 86390 1
529968 99529968 1001 86380 86390 1
530758 99530758 1001 86380 86390 1
530651 99530651 1001 86380 86390 1
531329 99531329 1001 86380 86390 1
531311 99531311 1001 86380 86390 1
531313 99531313 1001 86380 86390 1
530984 99530984 1001 86380 86390 1
531146 99531146 1001 86380 86390 1
530877 99530877 1001 86380 86390 1
530826 99530826 1001 86380 86390 1
530904 99530904 1001 86380 86390 1
530793 99530793 1001 86380 86390 1
531396 99531396 1001 86380 86390 1
531582 99531582 1001 86380 86390 1
532155 99532155 1001 86380 86390 1
532029 99532029 1001 86380 86390 1
532183 99532183 1001 86380 86390 1
532184 99532184 1001 86380 86390 1
532033 99532033 1001 86380 86390 1
531847 99531847 1001 86380 86390 1
531912 99531912 1001 86380 86390 1
531823 99531823 1001 86380 86390 1
531864 99531864 1001 86380 86390 1
531973 99531973 1001 86380 86390 1
531755 99531755 1001 86380 86390 1
531762 99531762 1001 86380 86390 1
532359 99532359 1001 86380 86390 1
532276 99532276 1001 86380 86390 1
532366 99532366 1001 86380 86390 1
532291 99532291 1001 86380 86390 1
532344 99532344 1001 86380 86390 1
532943 99532943 1001 86380 86390 1
532995 99532995 1001 86380 86390 1
532935 99532935 1001 86380 86390 1
532863 99532863 1001 86380 86390 1
532684 99532684 1001 86380 86390 1
532688 99532688 1001 86380 86390 1
533109 99533109 1001 86380 86390 1
533135 99533135 1001 86380 86390 1
533203 99533203 1001 86380 86390 1
533217 99533217 1001 86380 86390 1
533707 99533707 1001 86380 86390 1
533688 99533688 1001 86380 86390 1
533728 99533728 1001 86380 86390 1
533451 99533451 1001 86380 86390 1
533494 99533494 1001 86380 86390 1
533649 99533649 1001 86380 86390 1
533446 99533446 1001 86380 86390 1
533911 99533911 1001 86380 86390 1
534546 99534546 1001 86380 86390 1
534637 99534637 1001 86380 86390 1
534375 99534375 1001 86380 86390 1
534337 99534337 1001 86380 86390 1
534390 99534390 1001 86380 86390 1
534378 99534378 1001 86380 86390 1
534419 99534419 1001 86380 86390 1
534342 99534342 1001 86380 86390 1
534279 99534279 1001 86380 86390 1
534385 99534385 1001 86380 86390 1
534295 99534295 1001 86380 86390 1
534145 99534145 1001 86380 86390 1
534199 99534199 1001 86380 86390 1
534122 99534122 1001 86380 86390 1
534214 99534214 1001 86380 86390 1
534760 99534760 1001 86380 86390 1
534686 99534686 1001 86380 86390 1
534699 99534699 1001 86380 86390 1
534688 99534688 1001 86380 86390 1
534885 99534885 1001 86380 86390 1
535450 99535450 1001 86380 86390 1
535451 99535451 1001 86380 86390 1
535310 99535310 1001 86380 86390 1
535349 99535349 1001 86380 86390 1
535338 99535338 1001 86380 86390 1
535505 99535505 1001 86380 86390 1
535269 99535269 1001 86380 86390 1
535231 99535231 1001 86380 86390 1
535207 99535207 1001 86380 86390 1
535234 99535234 1001 86380 86390 1
535288 99535288 1001 86380 86390 1
535211 99535211 1001 86380 86390 1
535006 99535006 1001 86380 86390 1
535051 99535051 1001 86380 86390 1
535068 99535068 1001 86380 86390 1
535082 99535082 1001 86380 86390 1
535598 99535598 1001 86380 86390 1
535677 99535677 1001 86380 86390 1
535587 99535587 1001 86380 86390 1
535692 99535692 1001 86380 86390 1
535656 99535656 1001 86380 86390 1
535528 99535528 1001 86380 86390 1
535542 99535542 1001 86380 86390 1
536278 99536278 1001 86380 86390 1
536152 99536152 1001 86380 86390 1
536192 99536192 1001 86380 86390 1
536219 99536219 1001 86380 86390 1
536245 99536245 1001 86380 86390 1
536258 99536258 1001 86380 86390 1
536093 99536093 1001 86380 86390 1
536110 99536110 1001 86380 86390 1
536034 99536034 1001 86380 86390 1
536009 99536009 1001 86380 86390 1
536128 99536128 1001 86380 86390 1
535901 99535901 1001 86380 86390 1
535733 99535733 1001 86380 86390 1
535825 99535825 1001 86380 86390 1
535801 99535801 1001 86380 86390 1
536424 99536424 1001 86380 86390 1
536437 99536437 1001 86380 86390 1
536498 99536498 1001 86380 86390 1
537134 99537134 1001 86380 86390 1
537092 99537092 1001 86380 86390 1
536905 99536905 1001 86380 86390 1
536932 99536932 1001 86380 86390 1
536797 99536797 1001 86380 86390 1
536902 99536902 1001 86380 86390 1
536570 99536570 1001 86380 86390 1
536675 99536675 1001 86380 86390 1
536627 99536627 1001 86380 86390 1
536605 99536605 1001 86380 86390 1
537250 99537250 1001 86380 86390 1
537197 99537197 1001 86380 86390 1
537681 99537681 1001 86380 86390 1
537709 99537709 1001 86380 86390 1
537762 99537762 1001 86380 86390 1
537739 99537739 1001 86380 86390 1
537701 99537701 1001 86380 86390 1
537766 99537766 1001 86380 86390 1
537539 99537539 1001 86380 86390 1
537463 99537463 1001 86380 86390 1
537561 99537561 1001 86380 86390 1
538063 99538063 1001 86380 86390 1
538034 99538034 1001 86380 86390 1
538100 99538100 1001 86380 86390 1
538192 99538192 1001 86380 86390 1
538686 99538686 1001 86380 86390 1
538642 99538642 1001 86380 86390 1
538609 99538609 1001 86380 86390 1
538431 99538431 1001 86380 86390 1
538444 99538444 1001 86380 86390 1
538562 99538562 1001 86380 86390 1
538552 99538552 1001 86380 86390 1
538582 99538582 1001 86380 86390 1
538234 99538234 1001 86380 86390 1
538208 99538208 1001 86380 86390 1
538253 99538253 1001 86380 86390 1
538399 99538399 1001 86380 86390 1
538955 99538955 1001 86380 86390 1
538965 99538965 1001 86380 86390 1
539499 99539499 1001 86380 86390 1
539529 99539529 1001 86380 86390 1
539519 99539519 1001 86380 86390 1
539533 99539533 1001 86380 86390 1
539508 99539508 1001 86380 86390 1
539635 99539635 1001 86380 86390 1
539588 99539588 1001 86380 86390 1
539363 99539363 1001 86380 86390 1
539354 99539354 1001 86380 86390 1
539063 99539063 1001 86380 86390 1
539052 99539052 1001 86380 86390 1
539692 99539692 1001 86380 86390 1
539824 99539824 1001 86380 86390 1
539724 99539724 1001 86380 86390 1
539790 99539790 1001 86380 86390 1
540290 99540290 1001 86380 86390 1
540440 99540440 1001 86380 86390 1
540382 99540382 1001 86380 86390 1
540134 99540134 1001 86380 86390 1
540161 99540161 1001 86380 86390 1
540098 99540098 1001 86380 86390 1
540241 99540241 1001 86380 86390 1
540054 99540054 1001 86380 86390 1
540049 99540049 1001 86380 86390 1
540570 99540570 1001 86380 86390 1
540479 99540479 1001 86380 86390 1
540653 99540653 1001 86380 86390 1
541103 99541103 1001 86380 86390 1
540933 99540933 1001 86380 86390 1
541062 99541062 1001 86380 86390 1
540999 99540999 1001 86380 86390 1
541043 99541043 1001 86380 86390 1
540901 99540901 1001 86380 86390 1
540751 99540751 1001 86380 86390 1
540701 99540701 1001 86380 86390 1
540849 99540849 1001 86380 86390 1
540708 99540708 1001 86380 86390 1
541806 99541806 1001 86380 86390 1
541696 99541696 1001 86380 86390 1
541619 99541619 1001 86380 86390 1
541581 99541581 1001 86380 86390 1
542312 99542312 1001 86380 86390 1
542186 99542186 1001 86380 86390 1
542304 99542304 1001 86380 86390 1
542163 99542163 1001 86380 86390 1
542884 99542884 1001 86380 86390 1
542771 99542771 1001 86380 86390 1
542625 99542625 1001 86380 86390 1
542716 99542716 1001 86380 86390 1
542632 99542632 1001 86380 86390 1
542460 99542460 1001 86380 86390 1
542358 99542358 1001 86380 86390 1
542531 99542531 1001 86380 86390 1
543048 99543048 1001 86380 86390 1
542977 99542977 1001 86380 86390 1
543643 99543643 1001 86380 86390 1
543570 99543570 1001 86380 86390 1
543655 99543655 1001 86380 86390 1
543508 99543508 1001 86380 86390 1
543511 99543511 1001 86380 86390 1
543154 99543154 1001 86380 86390 1
544536 99544536 1001 86380 86390 1
544399 99544399 1001 86380 86390 1
544542 99544542 1001 86380 86390 1
544255 99544255 1001 86380 86390 1
544244 99544244 1001 86380 86390 1
544019 99544019 1001 86380 86390 1
544165 99544165 1001 86380 86390 1
544116 99544116 1001 86380 86390 1
544635 99544635 1001 86380 86390 1
544695 99544695 1001 86380 86390 1
517672 1122 1001 33158 33458 1
540252 811 1002 35561 49242 1
400092 99400092 1001 86380 86390 1
400589 99400589 1001 86380 86390 1
400559 99400559 1001 86380 86390 1
400695 99400695 1001 86380 86390 1
400813 99400813 1001 86380 86390 1
400948 99400948 1001 86380 86390 1
400950 99400950 1001 86380 86390 1
400955 99400955 1001 86380 86390 1
401151 99401151 1001 86380 86390 1
401189 99401189 1001 86380 86390 1
401318 99401318 1001 86380 86390 1
401280 99401280 1001 86380 86390 1
401452 99401452 1001 86380 86390 1
401666 99401666 1001 86380 86390 1
401821 99401821 1001 86380 86390 1
401958 99401958 1001 86380 86390 1
402112 99402112 1001 86380 86390 1
402270 99402270 1001 86380 86390 1
402384 99402384 1001 86380 86390 1
402554 99402554 1001 86380 86390 1
402839 99402839 1001 86380 86390 1
402795 99402795 1001 86380 86390 1
402903 99402903 1001 86380 86390 1
403206 99403206 1001 86380 86390 1
403497 99403497 1001 86380 86390 1
403472 99403472 1001 86380 86390 1
403760 99403760 1001 86380 86390 1
403845 99403845 1001 86380 86390 1
403827 99403827 1001 86380 86390 1
404330 99404330 1001 86380 86390 1
404634 99404634 1001 86380 86390 1
404653 99404653 1001 86380 86390 1
404638 99404638 1001 86380 86390 1
404639 99404639 1001 86380 86390 1
404864 99404864 1001 86380 86390 1
405056 99405056 1001 86380 86390 1
405170 99405170 1001 86380 86390 1
405194 99405194 1001 86380 86390 1
405289 99405289 1001 86380 86390 1
405250 99405250 1001 86380 86390 1
405448 99405448 1001 86380 86390 1
405420 99405420 1001 86380 86390 1
405761 99405761 1001 86380 86390 1
405823 99405823 1001 86380 86390 1
405785 99405785 1001 86380 86390 1
405915 99405915 1001 86380 86390 1
405925 99405925 1001 86380 86390 1
405899 99405899 1001 86380 86390 1
406101 99406101 1001 86380 86390 1
406216 99406216 1001 86380 86390 1
406421 99406421 1001 86380 86390 1
406500 99406500 1001 86380 86390 1
407179 99407179 1001 86380 86390 1
407404 99407404 1001 86380 86390 1
407687 99407687 1001 86380 86390 1
407937 99407937 1001 86380 86390 1
408229 99408229 1001 86380 86390 1
408441 99408441 1001 86380 86390 1
408477 99408477 1001 86380 86390 1
408488 99408488 1001 86380 86390 1
408637 99408637 1001 86380 86390 1
408762 99408762 1001 86380 86390 1
408899 99408899 1001 86380 86390 1
409008 99409008 1001 86380 86390 1
409330 99409330 1001 86380 86390 1
409433 99409433 1001 86380 86390 1
409659 99409659 1001 86380 86390 1
409756 99409756 1001 86380 86390 1
409831 99409831 1001 86380 86390 1
410073 99410073 1001 86380 86390 1
410247 99410247 1001 86380 86390 1
410254 99410254 1001 86380 86390 1
410229 99410229 1001 86380 86390 1
410335 99410335 1001 86380 86390 1
410327 99410327 1001 86380 86390 1
410800 99410800 1001 86380 86390 1
410787 99410787 1001 86380 86390 1
410878 99410878 1001 86380 86390 1
410993 99410993 1001 86380 86390 1
410995 99410995 1001 86380 86390 1
411251 99411251 1001 86380 86390 1
411415 99411415 1001 86380 86390 1
411566 99411566 1001 86380 86390 1
411741 99411741 1001 86380 86390 1
411708 99411708 1001 86380 86390 1
411758 99411758 1001 86380 86390 1
411895 99411895 1001 86380 86390 1
412035 99412035 1001 86380 86390 1
412146 99412146 1001 86380 86390 1
412103 99412103 1001 86380 86390 1
412106 99412106 1001 86380 86390 1
412107 99412107 1001 86380 86390 1
412233 99412233 1001 86380 86390 1
412298 99412298 1001 86380 86390 1
412429 99412429 1001 86380 86390 1
412464 99412464 1001 86380 86390 1
413521 99413521 1001 86380 86390 1
412952 99412952 1001 86380 86390 1
413087 99413087 1001 86380 86390 1
413238 99413238 1001 86380 86390 1
412930 99412930 1001 86380 86390 1
412721 99412721 1001 86380 86390 1
412555 99412555 1001 86380 86390 1
412828 99412828 1001 86380 86390 1
412536 99412536 1001 86380 86390 1
412624 99412624 1001 86380 86390 1
412815 99412815 1001 86380 86390 1
413764 99413764 1001 86380 86390 1
413738 99413738 1001 86380 86390 1
413859 99413859 1001 86380 86390 1
414929 99414929 1001 86380 86390 1
415268 99415268 1001 86380 86390 1
415300 99415300 1001 86380 86390 1
414570 99414570 1001 86380 86390 1
414886 99414886 1001 86380 86390 1
414201 99414201 1001 86380 86390 1
415476 99415476 1001 86380 86390 1
415675 99415675 1001 86380 86390 1
415321 99415321 1001 86380 86390 1
415440 99415440 1001 86380 86390 1
416672 99416672 1001 86380 86390 1
416587 99416587 1001 86380 86390 1
416896 99416896 1001 86380 86390 1
416822 99416822 1001 86380 86390 1
416977 99416977 1001 86380 86390 1
416825 99416825 1001 86380 86390 1
416294 99416294 1001 86380 86390 1
416511 99416511 1001 86380 86390 1
416363 99416363 1001 86380 86390 1
416434 99416434 1001 86380 86390 1
415816 99415816 1001 86380 86390 1
415991 99415991 1001 86380 86390 1
415743 99415743 1001 86380 86390 1
417358 99417358 1001 86380 86390 1
417291 99417291 1001 86380 86390 1
417345 99417345 1001 86380 86390 1
417112 99417112 1001 86380 86390 1
417410 99417410 1001 86380 86390 1
418715 99418715 1001 86380 86390 1
418548 99418548 1001 86380 86390 1
418118 99418118 1001 86380 86390 1
418402 99418402 1001 86380 86390 1
418296 99418296 1001 86380 86390 1
417613 99417613 1001 86380 86390 1
417673 99417673 1001 86380 86390 1
418890 99418890 1001 86380 86390 1
419041 99419041 1001 86380 86390 1
419201 99419201 1001 86380 86390 1
420353 99420353 1001 86380 86390 1
419820 99419820 1001 86380 86390 1
419817 99419817 1001 86380 86390 1
420003 99420003 1001 86380 86390 1
419500 99419500 1001 86380 86390 1
419608 99419608 1001 86380 86390 1
419512 99419512 1001 86380 86390 1
420490 99420490 1001 86380 86390 1
422077 99422077 1001 86380 86390 1
422082 99422082 1001 86380 86390 1
421986 99421986 1001 86380 86390 1
421959 99421959 1001 86380 86390 1
421994 99421994 1001 86380 86390 1
421511 99421511 1001 86380 86390 1
421488 99421488 1001 86380 86390 1
421519 99421519 1001 86380 86390 1
421466 99421466 1001 86380 86390 1
421467 99421467 1001 86380 86390 1
421608 99421608 1001 86380 86390 1
421293 99421293 1001 86380 86390 1
421222 99421222 1001 86380 86390 1
420837 99420837 1001 86380 86390 1
422124 99422124 1001 86380 86390 1
423685 99423685 1001 86380 86390 1
423455 99423455 1001 86380 86390 1
423573 99423573 1001 86380 86390 1
423299 99423299 1001 86380 86390 1
423015 99423015 1001 86380 86390 1
422812 99422812 1001 86380 86390 1
422560 99422560 1001 86380 86390 1
422561 99422561 1001 86380 86390 1
423970 99423970 1001 86380 86390 1
424072 99424072 1001 86380 86390 1
423853 99423853 1001 86380 86390 1
424140 99424140 1001 86380 86390 1
423784 99423784 1001 86380 86390 1
425259 99425259 1001 86380 86390 1
425337 99425337 1001 86380 86390 1
425061 99425061 1001 86380 86390 1
425342 99425342 1001 86380 86390 1
425160 99425160 1001 86380 86390 1
425237 99425237 1001 86380 86390 1
424800 99424800 1001 86380 86390 1
424243 99424243 1001 86380 86390 1
424187 99424187 1001 86380 86390 1
424432 99424432 1001 86380 86390 1
425709 99425709 1001 86380 86390 1
425498 99425498 1001 86380 86390 1
425829 99425829 1001 86380 86390 1
425804 99425804 1001 86380 86390 1
425570 99425570 1001 86380 86390 1
425695 99425695 1001 86380 86390 1
426789 99426789 1001 86380 86390 1
426747 99426747 1001 86380 86390 1
427060 99427060 1001 86380 86390 1
427069 99427069 1001 86380 86390 1
426335 99426335 1001 86380 86390 1
426440 99426440 1001 86380 86390 1
425918 99425918 1001 86380 86390 1
426025 99426025 1001 86380 86390 1
427204 99427204 1001 86380 86390 1
427182 99427182 1001 86380 86390 1
427453 99427453 1001 86380 86390 1
428518 99428518 1001 86380 86390 1
428366 99428366 1001 86380 86390 1
428411 99428411 1001 86380 86390 1
428706 99428706 1001 86380 86390 1
428256 99428256 1001 86380 86390 1
427958 99427958 1001 86380 86390 1
428202 99428202 1001 86380 86390 1
428207 99428207 1001 86380 86390 1
427575 99427575 1001 86380 86390 1
427604 99427604 1001 86380 86390 1
427538 99427538 1001 86380 86390 1
427887 99427887 1001 86380 86390 1
427871 99427871 1001 86380 86390 1
428847 99428847 1001 86380 86390 1
428799 99428799 1001 86380 86390 1
429035 99429035 1001 86380 86390 1
430046 99430046 1001 86380 86390 1
430320 99430320 1001 86380 86390 1
430356 99430356 1001 86380 86390 1
429909 99429909 1001 86380 86390 1
429911 99429911 1001 86380 86390 1
429842 99429842 1001 86380 86390 1
429703 99429703 1001 86380 86390 1
429682 99429682 1001 86380 86390 1
429247 99429247 1001 86380 86390 1
429330 99429330 1001 86380 86390 1
429375 99429375 1001 86380 86390 1
429340 99429340 1001 86380 86390 1
430505 99430505 1001 86380 86390 1
430626 99430626 1001 86380 86390 1
430692 99430692 1001 86380 86390 1
430497 99430497 1001 86380 86390 1
430697 99430697 1001 86380 86390 1
430546 99430546 1001 86380 86390 1
431791 99431791 1001 86380 86390 1
431998 99431998 1001 86380 86390 1
431318 99431318 1001 86380 86390 1
431471 99431471 1001 86380 86390 1
431549 99431549 1001 86380 86390 1
431123 99431123 1001 86380 86390 1
431175 99431175 1001 86380 86390 1
430837 99430837 1001 86380 86390 1
432374 99432374 1001 86380 86390 1
432084 99432084 1001 86380 86390 1
432255 99432255 1001 86380 86390 1
433252 99433252 1001 86380 86390 1
432980 99432980 1001 86380 86390 1
433151 99433151 1001 86380 86390 1
433236 99433236 1001 86380 86390 1
432651 99432651 1001 86380 86390 1
432574 99432574 1001 86380 86390 1
432715 99432715 1001 86380 86390 1
434021 99434021 1001 86380 86390 1
434039 99434039 1001 86380 86390 1
433831 99433831 1001 86380 86390 1
433948 99433948 1001 86380 86390 1
434060 99434060 1001 86380 86390 1
435315 99435315 1001 86380 86390 1
435372 99435372 1001 86380 86390 1
435229 99435229 1001 86380 86390 1
435402 99435402 1001 86380 86390 1
435428 99435428 1001 86380 86390 1
434868 99434868 1001 86380 86390 1
434875 99434875 1001 86380 86390 1
434173 99434173 1001 86380 86390 1
434143 99434143 1001 86380 86390 1
435458 99435458 1001 86380 86390 1
435841 99435841 1001 86380 86390 1
435721 99435721 1001 86380 86390 1
436990 99436990 1001 86380 86390 1
436847 99436847 1001 86380 86390 1
437000 99437000 1001 86380 86390 1
436594 99436594 1001 86380 86390 1
436638 99436638 1001 86380 86390 1
436506 99436506 1001 86380 86390 1
436602 99436602 1001 86380 86390 1
436680 99436680 1001 86380 86390 1
436264 99436264 1001 86380 86390 1
436225 99436225 1001 86380 86390 1
436251 99436251 1001 86380 86390 1
435966 99435966 1001 86380 86390 1
436332 99436332 1001 86380 86390 1
300007 99300007 1001 86380 86390 1
300681 99300681 1001 86380 86390 1
300568 99300568 1001 86380 86390 1
300346 99300346 1001 86380 86390 1
300455 99300455 1001 86380 86390 1
300391 99300391 1001 86380 86390 1
300189 99300189 1001 86380 86390 1
300218 99300218 1001 86380 86390 1
300248 99300248 1001 86380 86390 1
300236 99300236 1001 86380 86390 1
300843 99300843 1001 86380 86390 1
300821 99300821 1001 86380 86390 1
300825 99300825 1001 86380 86390 1
301352 99301352 1001 86380 86390 1
301318 99301318 1001 86380 86390 1
301132 99301132 1001 86380 86390 1
301083 99301083 1001 86380 86390 1
300982 99300982 1001 86380 86390 1
301074 99301074 1001 86380 86390 1
301642 99301642 1001 86380 86390 1
301707 99301707 1001 86380 86390 1
301690 99301690 1001 86380 86390 1
301589 99301589 1001 86380 86390 1
301563 99301563 1001 86380 86390 1
301590 99301590 1001 86380 86390 1
302267 99302267 1001 86380 86390 1
302243 99302243 1001 86380 86390 1
302283 99302283 1001 86380 86390 1
302185 99302185 1001 86380 86390 1
302374 99302374 1001 86380 86390 1
301984 99301984 1001 86380 86390 1
302070 99302070 1001 86380 86390 1
302084 99302084 1001 86380 86390 1
302123 99302123 1001 86380 86390 1
301890 99301890 1001 86380 86390 1
301937 99301937 1001 86380 86390 1
301797 99301797 1001 86380 86390 1
302462 99302462 1001 86380 86390 1
303152 99303152 1001 86380 86390 1
303203 99303203 1001 86380 86390 1
302874 99302874 1001 86380 86390 1
302966 99302966 1001 86380 86390 1
302942 99302942 1001 86380 86390 1
302981 99302981 1001 86380 86390 1
302962 99302962 1001 86380 86390 1
302641 99302641 1001 86380 86390 1
302609 99302609 1001 86380 86390 1
303359 99303359 1001 86380 86390 1
303330 99303330 1001 86380 86390 1
303214 99303214 1001 86380 86390 1
303973 99303973 1001 86380 86390 1
303950 99303950 1001 86380 86390 1
303886 99303886 1001 86380 86390 1
303942 99303942 1001 86380 86390 1
303816 99303816 1001 86380 86390 1
303746 99303746 1001 86380 86390 1
303611 99303611 1001 86380 86390 1
303457 99303457 1001 86380 86390 1
303420 99303420 1001 86380 86390 1
304087 99304087 1001 86380 86390 1
304169 99304169 1001 86380 86390 1
304170 99304170 1001 86380 86390 1
304680 99304680 1001 86380 86390 1
304835 99304835 1001 86380 86390 1
304738 99304738 1001 86380 86390 1
304449 99304449 1001 86380 86390 1
304554 99304554 1001 86380 86390 1
304595 99304595 1001 86380 86390 1
304454 99304454 1001 86380 86390 1
304522 99304522 1001 86380 86390 1
304330 99304330 1001 86380 86390 1
304370 99304370 1001 86380 86390 1
304306 99304306 1001 86380 86390 1
305001 99305001 1001 86380 86390 1
305053 99305053 1001 86380 86390 1
304924 99304924 1001 86380 86390 1
304925 99304925 1001 86380 86390 1
305007 99305007 1001 86380 86390 1
305493 99305493 1001 86380 86390 1
305615 99305615 1001 86380 86390 1
305674 99305674 1001 86380 86390 1
305445 99305445 1001 86380 86390 1
305195 99305195 1001 86380 86390 1
305118 99305118 1001 86380 86390 1
305234 99305234 1001 86380 86390 1
305126 99305126 1001 86380 86390 1
305256 99305256 1001 86380 86390 1
305166 99305166 1001 86380 86390 1
500049 99500049 1001 86380 86390 1
500158 99500158 1001 86380 86390 1
500126 99500126 1001 86380 86390 1
500633 99500633 1001 86380 86390 1
500672 99500672 1001 86380 86390 1
500725 99500725 1001 86380 86390 1
500741 99500741 1001 86380 86390 1
500664 99500664 1001 86380 86390 1
500768 99500768 1001 86380 86390 1
500721 99500721 1001 86380 86390 1
500735 99500735 1001 86380 86390 1
500595 99500595 1001 86380 86390 1
500501 99500501 1001 86380 86390 1
500271 99500271 1001 86380 86390 1
500325 99500325 1001 86380 86390 1
500355 99500355 1001 86380 86390 1
500294 99500294 1001 86380 86390 1
500971 99500971 1001 86380 86390 1
500911 99500911 1001 86380 86390 1
500989 99500989 1001 86380 86390 1
501594 99501594 1001 86380 86390 1
501320 99501320 1001 86380 86390 1
501283 99501283 1001 86380 86390 1
501299 99501299 1001 86380 86390 1
501021 99501021 1001 86380 86390 1
501166 99501166 1001 86380 86390 1
501219 99501219 1001 86380 86390 1
501181 99501181 1001 86380 86390 1
501169 99501169 1001 86380 86390 1
501758 99501758 1001 86380 86390 1
501643 99501643 1001 86380 86390 1
501840 99501840 1001 86380 86390 1
502391 99502391 1001 86380 86390 1
502175 99502175 1001 86380 86390 1
502060 99502060 1001 86380 86390 1
502074 99502074 1001 86380 86390 1
502204 99502204 1001 86380 86390 1
502192 99502192 1001 86380 86390 1
501905 99501905 1001 86380 86390 1
502658 99502658 1001 86380 86390 1
502635 99502635 1001 86380 86390 1
502597 99502597 1001 86380 86390 1
502507 99502507 1001 86380 86390 1
502500 99502500 1001 86380 86390 1
503292 99503292 1001 86380 86390 1
503143 99503143 1001 86380 86390 1
503122 99503122 1001 86380 86390 1
503200 99503200 1001 86380 86390 1
503252 99503252 1001 86380 86390 1
503162 99503162 1001 86380 86390 1
502947 99502947 1001 86380 86390 1
503002 99503002 1001 86380 86390 1
502939 99502939 1001 86380 86390 1
502763 99502763 1001 86380 86390 1
502807 99502807 1001 86380 86390 1
502744 99502744 1001 86380 86390 1
503418 99503418 1001 86380 86390 1
503369 99503369 1001 86380 86390 1
503294 99503294 1001 86380 86390 1
503399 99503399 1001 86380 86390 1
504056 99504056 1001 86380 86390 1
504090 99504090 1001 86380 86390 1
504036 99504036 1001 86380 86390 1
503924 99503924 1001 86380 86390 1
504053 99504053 1001 86380 86390 1
503731 99503731 1001 86380 86390 1
503799 99503799 1001 86380 86390 1
503882 99503882 1001 86380 86390 1
503755 99503755 1001 86380 86390 1
503524 99503524 1001 86380 86390 1
503631 99503631 1001 86380 86390 1
503683 99503683 1001 86380 86390 1
503633 99503633 1001 86380 86390 1
504291 99504291 1001 86380 86390 1
504227 99504227 1001 86380 86390 1
504305 99504305 1001 86380 86390 1
504941 99504941 1001 86380 86390 1
504916 99504916 1001 86380 86390 1
504801 99504801 1001 86380 86390 1
504636 99504636 1001 86380 86390 1
504553 99504553 1001 86380 86390 1
504647 99504647 1001 86380 86390 1
504401 99504401 1001 86380 86390 1
504440 99504440 1001 86380 86390 1
504506 99504506 1001 86380 86390 1
504385 99504385 1001 86380 86390 1
505046 99505046 1001 86380 86390 1
504532 99504532 1001 86380 86390 1
505146 99505146 1001 86380 86390 1
505645 99505645 1001 86380 86390 1
505396 99505396 1001 86380 86390 1
505175 99505175 1001 86380 86390 1
505205 99505205 1001 86380 86390 1
505218 99505218 1001 86380 86390 1
505313 99505313 1001 86380 86390 1
505786 99505786 1001 86380 86390 1
505891 99505891 1001 86380 86390 1
505867 99505867 1001 86380 86390 1
506536 99506536 1001 86380 86390 1
506433 99506433 1001 86380 86390 1
506408 99506408 1001 86380 86390 1
506574 99506574 1001 86380 86390 1
506552 99506552 1001 86380 86390 1
506553 99506553 1001 86380 86390 1
506582 99506582 1001 86380 86390 1
506554 99506554 1001 86380 86390 1
506415 99506415 1001 86380 86390 1
506266 99506266 1001 86380 86390 1
506292 99506292 1001 86380 86390 1
506362 99506362 1001 86380 86390 1
506131 99506131 1001 86380 86390 1
506005 99506005 1001 86380 86390 1
506033 99506033 1001 86380 86390 1
506164 99506164 1001 86380 86390 1
506620 99506620 1001 86380 86390 1
506685 99506685 1001 86380 86390 1
506713 99506713 1001 86380 86390 1
507372 99507372 1001 86380 86390 1
507295 99507295 1001 86380 86390 1
507395 99507395 1001 86380 86390 1
507384 99507384 1001 86380 86390 1
507012 99507012 1001 86380 86390 1
507119 99507119 1001 86380 86390 1
507057 99507057 1001 86380 86390 1
506931 99506931 1001 86380 86390 1
507616 99507616 1001 86380 86390 1
507424 99507424 1001 86380 86390 1
507478 99507478 1001 86380 86390 1
508136 99508136 1001 86380 86390 1
508179 99508179 1001 86380 86390 1
508182 99508182 1001 86380 86390 1
508018 99508018 1001 86380 86390 1
508021 99508021 1001 86380 86390 1
508015 99508015 1001 86380 86390 1
507759 99507759 1001 86380 86390 1
507672 99507672 1001 86380 86390 1
507649 99507649 1001 86380 86390 1
508444 99508444 1001 86380 86390 1
508354 99508354 1001 86380 86390 1
508309 99508309 1001 86380 86390 1
508989 99508989 1001 86380 86390 1
508901 99508901 1001 86380 86390 1
509007 99509007 1001 86380 86390 1
508782 99508782 1001 86380 86390 1
508758 99508758 1001 86380 86390 1
508734 99508734 1001 86380 86390 1
508839 99508839 1001 86380 86390 1
509124 99509124 1001 86380 86390 1
509777 99509777 1001 86380 86390 1
509781 99509781 1001 86380 86390 1
509887 99509887 1001 86380 86390 1
509619 99509619 1001 86380 86390 1
509282 99509282 1001 86380 86390 1
509295 99509295 1001 86380 86390 1
509336 99509336 1001 86380 86390 1
509290 99509290 1001 86380 86390 1
509943 99509943 1001 86380 86390 1
510023 99510023 1001 86380 86390 1
509946 99509946 1001 86380 86390 1
510612 99510612 1001 86380 86390 1
510726 99510726 1001 86380 86390 1
510702 99510702 1001 86380 86390 1
510566 99510566 1001 86380 86390 1
510248 99510248 1001 86380 86390 1
510161 99510161 1001 86380 86390 1
510113 99510113 1001 86380 86390 1
510269 99510269 1001 86380 86390 1
510910 99510910 1001 86380 86390 1
510859 99510859 1001 86380 86390 1
510849 99510849 1001 86380 86390 1
510735 99510735 1001 86380 86390 1
511388 99511388 1001 86380 86390 1
511527 99511527 1001 86380 86390 1
511309 99511309 1001 86380 86390 1
511339 99511339 1001 86380 86390 1
511149 99511149 1001 86380 86390 1
511267 99511267 1001 86380 86390 1
510959 99510959 1001 86380 86390 1
510964 99510964 1001 86380 86390 1
511112 99511112 1001 86380 86390 1
511658 99511658 1001 86380 86390 1
511713 99511713 1001 86380 86390 1
511727 99511727 1001 86380 86390 1
511666 99511666 1001 86380 86390 1
512057 99512057 1001 86380 86390 1
512084 99512084 1001 86380 86390 1
512097 99512097 1001 86380 86390 1
512142 99512142 1001 86380 86390 1
512157 99512157 1001 86380 86390 1
511956 99511956 1001 86380 86390 1
511932 99511932 1001 86380 86390 1
512455 99512455 1001 86380 86390 1
512562 99512562 1001 86380 86390 1
512537 99512537 1001 86380 86390 1
512487 99512487 1001 86380 86390 1
512425 99512425 1001 86380 86390 1
512440 99512440 1001 86380 86390 1
513013 99513013 1001 86380 86390 1
513029 99513029 1001 86380 86390 1
513042 99513042 1001 86380 86390 1
513060 99513060 1001 86380 86390 1
512960 99512960 1001 86380 86390 1
512623 99512623 1001 86380 86390 1
512639 99512639 1001 86380 86390 1
512589 99512589 1001 86380 86390 1
512656 99512656 1001 86380 86390 1
512712 99512712 1001 86380 86390 1
513333 99513333 1001 86380 86390 1
513243 99513243 1001 86380 86390 1
513240 99513240 1001 86380 86390 1
513357 99513357 1001 86380 86390 1
513854 99513854 1001 86380 86390 1
513856 99513856 1001 86380 86390 1
513934 99513934 1001 86380 86390 1
513850 99513850 1001 86380 86390 1
513889 99513889 1001 86380 86390 1
513478 99513478 1001 86380 86390 1
513454 99513454 1001 86380 86390 1
513521 99513521 1001 86380 86390 1
514137 99514137 1001 86380 86390 1
514049 99514049 1001 86380 86390 1
514742 99514742 1001 86380 86390 1
514669 99514669 1001 86380 86390 1
514736 99514736 1001 86380 86390 1
514472 99514472 1001 86380 86390 1
514590 99514590 1001 86380 86390 1
514491 99514491 1001 86380 86390 1
514620 99514620 1001 86380 86390 1
514584 99514584 1001 86380 86390 1
514454 99514454 1001 86380 86390 1
514650 99514650 1001 86380 86390 1
514405 99514405 1001 86380 86390 1
514265 99514265 1001 86380 86390 1
514248 99514248 1001 86380 86390 1
514313 99514313 1001 86380 86390 1
514932 99514932 1001 86380 86390 1
514964 99514964 1001 86380 86390 1
515484 99515484 1001 86380 86390 1
515414 99515414 1001 86380 86390 1
515415 99515415 1001 86380 86390 1
515338 99515338 1001 86380 86390 1
515378 99515378 1001 86380 86390 1
515318 99515318 1001 86380 86390 1
515372 99515372 1001 86380 86390 1
515399 99515399 1001 86380 86390 1
515129 99515129 1001 86380 86390 1
515200 99515200 1001 86380 86390 1
515226 99515226 1001 86380 86390 1
515063 99515063 1001 86380 86390 1
515821 99515821 1001 86380 86390 1
516311 99516311 1001 86380 86390 1
516429 99516429 1001 86380 86390 1
516506 99516506 1001 86380 86390 1
516044 99516044 1001 86380 86390 1
515981 99515981 1001 86380 86390 1
516022 99516022 1001 86380 86390 1
516035 99516035 1001 86380 86390 1
515946 99515946 1001 86380 86390 1
516584 99516584 1001 86380 86390 1
516685 99516685 1001 86380 86390 1
516583 99516583 1001 86380 86390 1
517261 99517261 1001 86380 86390 1
517306 99517306 1001 86380 86390 1
517291 99517291 1001 86380 86390 1
517151 99517151 1001 86380 86390 1
517079 99517079 1001 86380 86390 1
516930 99516930 1001 86380 86390 1
516935 99516935 1001 86380 86390 1
516922 99516922 1001 86380 86390 1
516819 99516819 1001 86380 86390 1
516784 99516784 1001 86380 86390 1
516902 99516902 1001 86380 86390 1
516891 99516891 1001 86380 86390 1
516840 99516840 1001 86380 86390 1
517475 99517475 1001 86380 86390 1
518102 99518102 1001 86380 86390 1
518012 99518012 1001 86380 86390 1
518039 99518039 1001 86380 86390 1
518118 99518118 1001 86380 86390 1
517816 99517816 1001 86380 86390 1
517937 99517937 1001 86380 86390 1
517770 99517770 1001 86380 86390 1
517852 99517852 1001 86380 86390 1
517722 99517722 1001 86380 86390 1
517629 99517629 1001 86380 86390 1
517668 99517668 1001 86380 86390 1
518334 99518334 1001 86380 86390 1
518325 99518325 1001 86380 86390 1
518963 99518963 1001 86380 86390 1
518878 99518878 1001 86380 86390 1
518578 99518578 1001 86380 86390 1
518624 99518624 1001 86380 86390 1
518612 99518612 1001 86380 86390 1
518436 99518436 1001 86380 86390 1
518452 99518452 1001 86380 86390 1
518377 99518377 1001 86380 86390 1
519025 99519025 1001 86380 86390 1
519055 99519055 1001 86380 86390 1
519049 99519049 1001 86380 86390 1
519811 99519811 1001 86380 86390 1
519648 99519648 1001 86380 86390 1
519714 99519714 1001 86380 86390 1
519427 99519427 1001 86380 86390 1
519567 99519567 1001 86380 86390 1
519517 99519517 1001 86380 86390 1
519353 99519353 1001 86380 86390 1
519265 99519265 1001 86380 86390 1
519359 99519359 1001 86380 86390 1
519943 99519943 1001 86380 86390 1
519958 99519958 1001 86380 86390 1
519845 99519845 1001 86380 86390 1
520475 99520475 1001 86380 86390 1
520592 99520592 1001 86380 86390 1
520567 99520567 1001 86380 86390 1
520543 99520543 1001 86380 86390 1
520453 99520453 1001 86380 86390 1
520536 99520536 1001 86380 86390 1
520402 99520402 1001 86380 86390 1
520340 99520340 1001 86380 86390 1
520099 99520099 1001 86380 86390 1
520057 99520057 1001 86380 86390 1
520715 99520715 1001 86380 86390 1
520228 99520228 1001 86380 86390 1
520700 99520700 1001 86380 86390 1
520713 99520713 1001 86380 86390 1
520661 99520661 1001 86380 86390 1
521430 99521430 1001 86380 86390 1
521352 99521352 1001 86380 86390 1
521441 99521441 1001 86380 86390 1
521319 99521319 1001 86380 86390 1
521271 99521271 1001 86380 86390 1
521389 99521389 1001 86380 86390 1
521415 99521415 1001 86380 86390 1
521240 99521240 1001 86380 86390 1
521141 99521141 1001 86380 86390 1
521219 99521219 1001 86380 86390 1
520953 99520953 1001 86380 86390 1
520883 99520883 1001 86380 86390 1
521569 99521569 1001 86380 86390 1
521571 99521571 1001 86380 86390 1
521586 99521586 1001 86380 86390 1
521563 99521563 1001 86380 86390 1
522230 99522230 1001 86380 86390 1
522078 99522078 1001 86380 86390 1
522005 99522005 1001 86380 86390 1
522021 99522021 1001 86380 86390 1
521684 99521684 1001 86380 86390 1
521805 99521805 1001 86380 86390 1
521731 99521731 1001 86380 86390 1
521799 99521799 1001 86380 86390 1
522446 99522446 1001 86380 86390 1
522372 99522372 1001 86380 86390 1
522489 99522489 1001 86380 86390 1
522494 99522494 1001 86380 86390 1
523021 99523021 1001 86380 86390 1
522931 99522931 1001 86380 86390 1
523035 99523035 1001 86380 86390 1
523053 99523053 1001 86380 86390 1
523066 99523066 1001 86380 86390 1
522823 99522823 1001 86380 86390 1
522819 99522819 1001 86380 86390 1
522808 99522808 1001 86380 86390 1
522873 99522873 1001 86380 86390 1
522591 99522591 1001 86380 86390 1
522682 99522682 1001 86380 86390 1
522598 99522598 1001 86380 86390 1
523206 99523206 1001 86380 86390 1
523137 99523137 1001 86380 86390 1
523268 99523268 1001 86380 86390 1
523899 99523899 1001 86380 86390 1
523772 99523772 1001 86380 86390 1
523715 99523715 1001 86380 86390 1
523668 99523668 1001 86380 86390 1
523720 99523720 1001 86380 86390 1
523632 99523632 1001 86380 86390 1
523684 99523684 1001 86380 86390 1
523685 99523685 1001 86380 86390 1
523379 99523379 1001 86380 86390 1
523509 99523509 1001 86380 86390 1
523421 99523421 1001 86380 86390 1
523331 99523331 1001 86380 86390 1
523344 99523344 1001 86380 86390 1
523359 99523359 1001 86380 86390 1
523411 99523411 1001 86380 86390 1
523478 99523478 1001 86380 86390 1
524099 99524099 1001 86380 86390 1
524018 99524018 1001 86380 86390 1
524147 99524147 1001 86380 86390 1
524616 99524616 1001 86380 86390 1
524629 99524629 1001 86380 86390 1
524617 99524617 1001 86380 86390 1
524643 99524643 1001 86380 86390 1
524567 99524567 1001 86380 86390 1
524696 99524696 1001 86380 86390 1
524581 99524581 1001 86380 86390 1
524747 99524747 1001 86380 86390 1
524760 99524760 1001 86380 86390 1
524451 99524451 1001 86380 86390 1
524517 99524517 1001 86380 86390 1
524457 99524457 1001 86380 86390 1
524307 99524307 1001 86380 86390 1
524165 99524165 1001 86380 86390 1
524193 99524193 1001 86380 86390 1
524298 99524298 1001 86380 86390 1
524195 99524195 1001 86380 86390 1
524186 99524186 1001 86380 86390 1
524200 99524200 1001 86380 86390 1
524897 99524897 1001 86380 86390 1
524846 99524846 1001 86380 86390 1
524873 99524873 1001 86380 86390 1
524786 99524786 1001 86380 86390 1
524970 99524970 1001 86380 86390 1
524776 99524776 1001 86380 86390 1
525524 99525524 1001 86380 86390 1
525570 99525570 1001 86380 86390 1
525451 99525451 1001 86380 86390 1
525303 99525303 1001 86380 86390 1
525357 99525357 1001 86380 86390 1
525256 99525256 1001 86380 86390 1
525099 99525099 1001 86380 86390 1
525116 99525116 1001 86380 86390 1
525759 99525759 1001 86380 86390 1
525643 99525643 1001 86380 86390 1
525697 99525697 1001 86380 86390 1
526369 99526369 1001 86380 86390 1
526141 99526141 1001 86380 86390 1
526104 99526104 1001 86380 86390 1
525996 99525996 1001 86380 86390 1
525984 99525984 1001 86380 86390 1
525992 99525992 1001 86380 86390 1
526472 99526472 1001 86380 86390 1
526550 99526550 1001 86380 86390 1
526566 99526566 1001 86380 86390 1
526437 99526437 1001 86380 86390 1
526570 99526570 1001 86380 86390 1
526523 99526523 1001 86380 86390 1
527198 99527198 1001 86380 86390 1
527060 99527060 1001 86380 86390 1
527119 99527119 1001 86380 86390 1
526928 99526928 1001 86380 86390 1
526752 99526752 1001 86380 86390 1
526704 99526704 1001 86380 86390 1
527260 99527260 1001 86380 86390 1
527274 99527274 1001 86380 86390 1
527301 99527301 1001 86380 86390 1
527315 99527315 1001 86380 86390 1
528011 99528011 1001 86380 86390 1
528048 99528048 1001 86380 86390 1
527870 99527870 1001 86380 86390 1
527777 99527777 1001 86380 86390 1
527868 99527868 1001 86380 86390 1
527552 99527552 1001 86380 86390 1
527568 99527568 1001 86380 86390 1
528185 99528185 1001 86380 86390 1
528174 99528174 1001 86380 86390 1
528839 99528839 1001 86380 86390 1
528806 99528806 1001 86380 86390 1
528645 99528645 1001 86380 86390 1
528543 99528543 1001 86380 86390 1
528424 99528424 1001 86380 86390 1
528292 99528292 1001 86380 86390 1
528938 99528938 1001 86380 86390 1
529096 99529096 1001 86380 86390 1
528967 99528967 1001 86380 86390 1
528996 99528996 1001 86380 86390 1
528959 99528959 1001 86380 86390 1
529090 99529090 1001 86380 86390 1
529706 99529706 1001 86380 86390 1
529708 99529708 1001 86380 86390 1
529496 99529496 1001 86380 86390 1
529321 99529321 1001 86380 86390 1
529455 99529455 1001 86380 86390 1
529185 99529185 1001 86380 86390 1
529266 99529266 1001 86380 86390 1
529111 99529111 1001 86380 86390 1
529118 99529118 1001 86380 86390 1
529817 99529817 1001 86380 86390 1
529782 99529782 1001 86380 86390 1
529734 99529734 1001 86380 86390 1
530553 99530553 1001 86380 86390 1
530352 99530352 1001 86380 86390 1
530462 99530462 1001 86380 86390 1
530286 99530286 1001 86380 86390 1
530308 99530308 1001 86380 86390 1
530103 99530103 1001 86380 86390 1
530105 99530105 1001 86380 86390 1
530054 99530054 1001 86380 86390 1
530043 99530043 1001 86380 86390 1
530643 99530643 1001 86380 86390 1
530606 99530606 1001 86380 86390 1
530560 99530560 1001 86380 86390 1
530563 99530563 1001 86380 86390 1
531179 99531179 1001 86380 86390 1
531287 99531287 1001 86380 86390 1
531371 99531371 1001 86380 86390 1
531144 99531144 1001 86380 86390 1
531003 99531003 1001 86380 86390 1
531134 99531134 1001 86380 86390 1
530888 99530888 1001 86380 86390 1
530865 99530865 1001 86380 86390 1
530920 99530920 1001 86380 86390 1
531417 99531417 1001 86380 86390 1
531514 99531514 1001 86380 86390 1
531424 99531424 1001 86380 86390 1
531440 99531440 1001 86380 86390 1
532007 99532007 1001 86380 86390 1
532024 99532024 1001 86380 86390 1
531820 99531820 1001 86380 86390 1
531898 99531898 1001 86380 86390 1
531964 99531964 1001 86380 86390 1
531990 99531990 1001 86380 86390 1
531957 99531957 1001 86380 86390 1
531780 99531780 1001 86380 86390 1
531734 99531734 1001 86380 86390 1
531724 99531724 1001 86380 86390 1
531609 99531609 1001 86380 86390 1
532398 99532398 1001 86380 86390 1
532288 99532288 1001 86380 86390 1
532239 99532239 1001 86380 86390 1
532926 99532926 1001 86380 86390 1
532889 99532889 1001 86380 86390 1
532851 99532851 1001 86380 86390 1
532685 99532685 1001 86380 86390 1
532649 99532649 1001 86380 86390 1
532766 99532766 1001 86380 86390 1
532413 99532413 1001 86380 86390 1
533148 99533148 1001 86380 86390 1
533220 99533220 1001 86380 86390 1
533119 99533119 1001 86380 86390 1
533145 99533145 1001 86380 86390 1
533757 99533757 1001 86380 86390 1
533527 99533527 1001 86380 86390 1
533518 99533518 1001 86380 86390 1
533307 99533307 1001 86380 86390 1
533386 99533386 1001 86380 86390 1
533350 99533350 1001 86380 86390 1
533364 99533364 1001 86380 86390 1
533405 99533405 1001 86380 86390 1
534005 99534005 1001 86380 86390 1
533891 99533891 1001 86380 86390 1
534022 99534022 1001 86380 86390 1
533879 99533879 1001 86380 86390 1
534538 99534538 1001 86380 86390 1
534618 99534618 1001 86380 86390 1
534679 99534679 1001 86380 86390 1
534324 99534324 1001 86380 86390 1
534225 99534225 1001 86380 86390 1
534135 99534135 1001 86380 86390 1
534240 99534240 1001 86380 86390 1
534254 99534254 1001 86380 86390 1
534151 99534151 1001 86380 86390 1
534740 99534740 1001 86380 86390 1
534805 99534805 1001 86380 86390 1
534858 99534858 1001 86380 86390 1
535382 99535382 1001 86380 86390 1
535345 99535345 1001 86380 86390 1
535358 99535358 1001 86380 86390 1
535375 99535375 1001 86380 86390 1
535312 99535312 1001 86380 86390 1
535340 99535340 1001 86380 86390 1
535188 99535188 1001 86380 86390 1
535213 99535213 1001 86380 86390 1
535704 99535704 1001 86380 86390 1
536221 99536221 1001 86380 86390 1
535952 99535952 1001 86380 86390 1
535935 99535935 1001 86380 86390 1
535780 99535780 1001 86380 86390 1
535731 99535731 1001 86380 86390 1
535751 99535751 1001 86380 86390 1
536353 99536353 1001 86380 86390 1
536509 99536509 1001 86380 86390 1
536406 99536406 1001 86380 86390 1
536996 99536996 1001 86380 86390 1
536961 99536961 1001 86380 86390 1
537140 99537140 1001 86380 86390 1
537014 99537014 1001 86380 86390 1
536866 99536866 1001 86380 86390 1
536924 99536924 1001 86380 86390 1
536812 99536812 1001 86380 86390 1
536864 99536864 1001 86380 86390 1
536660 99536660 1001 86380 86390 1
536629 99536629 1001 86380 86390 1
537238 99537238 1001 86380 86390 1
537355 99537355 1001 86380 86390 1
537295 99537295 1001 86380 86390 1
537311 99537311 1001 86380 86390 1
537183 99537183 1001 86380 86390 1
537275 99537275 1001 86380 86390 1
537912 99537912 1001 86380 86390 1
537988 99537988 1001 86380 86390 1
537839 99537839 1001 86380 86390 1
537871 99537871 1001 86380 86390 1
537590 99537590 1001 86380 86390 1
537593 99537593 1001 86380 86390 1
537608 99537608 1001 86380 86390 1
537623 99537623 1001 86380 86390 1
537484 99537484 1001 86380 86390 1
537523 99537523 1001 86380 86390 1
537525 99537525 1001 86380 86390 1
537476 99537476 1001 86380 86390 1
537568 99537568 1001 86380 86390 1
537427 99537427 1001 86380 86390 1
537428 99537428 1001 86380 86390 1
537535 99537535 1001 86380 86390 1
538046 99538046 1001 86380 86390 1
538139 99538139 1001 86380 86390 1
538140 99538140 1001 86380 86390 1
538167 99538167 1001 86380 86390 1
538093 99538093 1001 86380 86390 1
538147 99538147 1001 86380 86390 1
538123 99538123 1001 86380 86390 1
538749 99538749 1001 86380 86390 1
538246 99538246 1001 86380 86390 1
538195 99538195 1001 86380 86390 1
538394 99538394 1001 86380 86390 1
538384 99538384 1001 86380 86390 1
539008 99539008 1001 86380 86390 1
538611 99538611 1001 86380 86390 1
539012 99539012 1001 86380 86390 1
538861 99538861 1001 86380 86390 1
539531 99539531 1001 86380 86390 1
539507 99539507 1001 86380 86390 1
539333 99539333 1001 86380 86390 1
539295 99539295 1001 86380 86390 1
539285 99539285 1001 86380 86390 1
539189 99539189 1001 86380 86390 1
539190 99539190 1001 86380 86390 1
539034 99539034 1001 86380 86390 1
539055 99539055 1001 86380 86390 1
539785 99539785 1001 86380 86390 1
539748 99539748 1001 86380 86390 1
539788 99539788 1001 86380 86390 1
540351 99540351 1001 86380 86390 1
540464 99540464 1001 86380 86390 1
540307 99540307 1001 86380 86390 1
540295 99540295 1001 86380 86390 1
540109 99540109 1001 86380 86390 1
540124 99540124 1001 86380 86390 1
540240 99540240 1001 86380 86390 1
540100 99540100 1001 86380 86390 1
540181 99540181 1001 86380 86390 1
540091 99540091 1001 86380 86390 1
539873 99539873 1001 86380 86390 1
540015 99540015 1001 86380 86390 1
539875 99539875 1001 86380 86390 1
539851 99539851 1001 86380 86390 1
539917 99539917 1001 86380 86390 1
540038 99540038 1001 86380 86390 1
540558 99540558 1001 86380 86390 1
540584 99540584 1001 86380 86390 1
540484 99540484 1001 86380 86390 1
540541 99540541 1001 86380 86390 1
541101 99541101 1001 86380 86390 1
541172 99541172 1001 86380 86390 1
541225 99541225 1001 86380 86390 1
541174 99541174 1001 86380 86390 1
540911 99540911 1001 86380 86390 1
540843 99540843 1001 86380 86390 1
540780 99540780 1001 86380 86390 1
540705 99540705 1001 86380 86390 1
540809 99540809 1001 86380 86390 1
541369 99541369 1001 86380 86390 1
541362 99541362 1001 86380 86390 1
541388 99541388 1001 86380 86390 1
541431 99541431 1001 86380 86390 1
541354 99541354 1001 86380 86390 1
541947 99541947 1001 86380 86390 1
541924 99541924 1001 86380 86390 1
542028 99542028 1001 86380 86390 1
541951 99541951 1001 86380 86390 1
541789 99541789 1001 86380 86390 1
541859 99541859 1001 86380 86390 1
541553 99541553 1001 86380 86390 1
541673 99541673 1001 86380 86390 1
542194 99542194 1001 86380 86390 1
542201 99542201 1001 86380 86390 1
542886 99542886 1001 86380 86390 1
542785 99542785 1001 86380 86390 1
542837 99542837 1001 86380 86390 1
542763 99542763 1001 86380 86390 1
542481 99542481 1001 86380 86390 1
542955 99542955 1001 86380 86390 1
542957 99542957 1001 86380 86390 1
542947 99542947 1001 86380 86390 1
542980 99542980 1001 86380 86390 1
543579 99543579 1001 86380 86390 1
543688 99543688 1001 86380 86390 1
543575 99543575 1001 86380 86390 1
543678 99543678 1001 86380 86390 1
543761 99543761 1001 86380 86390 1
543478 99543478 1001 86380 86390 1
543177 99543177 1001 86380 86390 1
543336 99543336 1001 86380 86390 1
543169 99543169 1001 86380 86390 1
543808 99543808 1001 86380 86390 1
543938 99543938 1001 86380 86390 1
543810 99543810 1001 86380 86390 1
543968 99543968 1001 86380 86390 1
543958 99543958 1001 86380 86390 1
544482 99544482 1001 86380 86390 1
544574 99544574 1001 86380 86390 1
544491 99544491 1001 86380 86390 1
544588 99544588 1001 86380 86390 1
544367 99544367 1001 86380 86390 1
544251 99544251 1001 86380 86390 1
544381 99544381 1001 86380 86390 1
544226 99544226 1001 86380 86390 1
544254 99544254 1001 86380 86390 1
544284 99544284 1001 86380 86390 1
544273 99544273 1001 86380 86390 1
544043 99544043 1001 86380 86390 1
544614 99544614 1001 86380 86390 1
544604 99544604 1001 86380 86390 1
544670 99544670 1001 86380 86390 1
428204 636 1001 35160 37317 1
512155 766 1001 50404 50704 1
400109 99400109 1001 86380 86390 1
400280 99400280 1001 86380 86390 1
400419 99400419 1001 86380 86390 1
400528 99400528 1001 86380 86390 1
400771 99400771 1001 86380 86390 1
400837 99400837 1001 86380 86390 1
400884 99400884 1001 86380 86390 1
400963 99400963 1001 86380 86390 1
401184 99401184 1001 86380 86390 1
401250 99401250 1001 86380 86390 1
401513 99401513 1001 86380 86390 1
401607 99401607 1001 86380 86390 1
401715 99401715 1001 86380 86390 1
401940 99401940 1001 86380 86390 1
401944 99401944 1001 86380 86390 1
402133 99402133 1001 86380 86390 1
402175 99402175 1001 86380 86390 1
402290 99402290 1001 86380 86390 1
402571 99402571 1001 86380 86390 1
402703 99402703 1001 86380 86390 1
402731 99402731 1001 86380 86390 1
402971 99402971 1001 86380 86390 1
403048 99403048 1001 86380 86390 1
403225 99403225 1001 86380 86390 1
403209 99403209 1001 86380 86390 1
403796 99403796 1001 86380 86390 1
403820 99403820 1001 86380 86390 1
404122 99404122 1001 86380 86390 1
404184 99404184 1001 86380 86390 1
404362 99404362 1001 86380 86390 1
404444 99404444 1001 86380 86390 1
404565 99404565 1001 86380 86390 1
404557 99404557 1001 86380 86390 1
404878 99404878 1001 86380 86390 1
404970 99404970 1001 86380 86390 1
405027 99405027 1001 86380 86390 1
405204 99405204 1001 86380 86390 1
405144 99405144 1001 86380 86390 1
405350 99405350 1001 86380 86390 1
405359 99405359 1001 86380 86390 1
405783 99405783 1001 86380 86390 1
406165 99406165 1001 86380 86390 1
406248 99406248 1001 86380 86390 1
406359 99406359 1001 86380 86390 1
406847 99406847 1001 86380 86390 1
407121 99407121 1001 86380 86390 1
407236 99407236 1001 86380 86390 1
407165 99407165 1001 86380 86390 1
407190 99407190 1001 86380 86390 1
407149 99407149 1001 86380 86390 1
407484 99407484 1001 86380 86390 1
407615 99407615 1001 86380 86390 1
407757 99407757 1001 86380 86390 1
408002 99408002 1001 86380 86390 1
408294 99408294 1001 86380 86390 1
408303 99408303 1001 86380 86390 1
408290 99408290 1001 86380 86390 1
408359 99408359 1001 86380 86390 1
408493 99408493 1001 86380 86390 1
408579 99408579 1001 86380 86390 1
408915 99408915 1001 86380 86390 1
409074 99409074 1001 86380 86390 1
409053 99409053 1001 86380 86390 1
409185 99409185 1001 86380 86390 1
409133 99409133 1001 86380 86390 1
409425 99409425 1001 86380 86390 1
409472 99409472 1001 86380 86390 1
409414 99409414 1001 86380 86390 1
409588 99409588 1001 86380 86390 1
409683 99409683 1001 86380 86390 1
409621 99409621 1001 86380 86390 1
409685 99409685 1001 86380 86390 1
409811 99409811 1001 86380 86390 1
409908 99409908 1001 86380 86390 1
410051 99410051 1001 86380 86390 1
410348 99410348 1001 86380 86390 1
410493 99410493 1001 86380 86390 1
410422 99410422 1001 86380 86390 1
410554 99410554 1001 86380 86390 1
411206 99411206 1001 86380 86390 1
411485 99411485 1001 86380 86390 1
411454 99411454 1001 86380 86390 1
411704 99411704 1001 86380 86390 1
411808 99411808 1001 86380 86390 1
411866 99411866 1001 86380 86390 1
411900 99411900 1001 86380 86390 1
412133 99412133 1001 86380 86390 1
412218 99412218 1001 86380 86390 1
412243 99412243 1001 86380 86390 1
412238 99412238 1001 86380 86390 1
412458 99412458 1001 86380 86390 1
412346 99412346 1001 86380 86390 1
412379 99412379 1001 86380 86390 1
413541 99413541 1001 86380 86390 1
412914 99412914 1001 86380 86390 1
413197 99413197 1001 86380 86390 1
413174 99413174 1001 86380 86390 1
412824 99412824 1001 86380 86390 1
412826 99412826 1001 86380 86390 1
412856 99412856 1001 86380 86390 1
414036 99414036 1001 86380 86390 1
413785 99413785 1001 86380 86390 1
414037 99414037 1001 86380 86390 1
413971 99413971 1001 86380 86390 1
413740 99413740 1001 86380 86390 1
413770 99413770 1001 86380 86390 1
414072 99414072 1001 86380 86390 1
415080 99415080 1001 86380 86390 1
414953 99414953 1001 86380 86390 1
415131 99415131 1001 86380 86390 1
415295 99415295 1001 86380 86390 1
414638 99414638 1001 86380 86390 1
414857 99414857 1001 86380 86390 1
414920 99414920 1001 86380 86390 1
414357 99414357 1001 86380 86390 1
414325 99414325 1001 86380 86390 1
414219 99414219 1001 86380 86390 1
414350 99414350 1001 86380 86390 1
415621 99415621 1001 86380 86390 1
416883 99416883 1001 86380 86390 1
416905 99416905 1001 86380 86390 1
416753 99416753 1001 86380 86390 1
416683 99416683 1001 86380 86390 1
416663 99416663 1001 86380 86390 1
416823 99416823 1001 86380 86390 1
416980 99416980 1001 86380 86390 1
416624 99416624 1001 86380 86390 1
416247 99416247 1001 86380 86390 1
416112 99416112 1001 86380 86390 1
415795 99415795 1001 86380 86390 1
417166 99417166 1001 86380 86390 1
417382 99417382 1001 86380 86390 1
417009 99417009 1001 86380 86390 1
417371 99417371 1001 86380 86390 1
418535 99418535 1001 86380 86390 1
418585 99418585 1001 86380 86390 1
418497 99418497 1001 86380 86390 1
418522 99418522 1001 86380 86390 1
418248 99418248 1001 86380 86390 1
418432 99418432 1001 86380 86390 1
418087 99418087 1001 86380 86390 1
418116 99418116 1001 86380 86390 1
418349 99418349 1001 86380 86390 1
418048 99418048 1001 86380 86390 1
418011 99418011 1001 86380 86390 1
417841 99417841 1001 86380 86390 1
417651 99417651 1001 86380 86390 1
418864 99418864 1001 86380 86390 1
418865 99418865 1001 86380 86390 1
419091 99419091 1001 86380 86390 1
419092 99419092 1001 86380 86390 1
420368 99420368 1001 86380 86390 1
420185 99420185 1001 86380 86390 1
420347 99420347 1001 86380 86390 1
420269 99420269 1001 86380 86390 1
420075 99420075 1001 86380 86390 1
419982 99419982 1001 86380 86390 1
420054 99420054 1001 86380 86390 1
420056 99420056 1001 86380 86390 1
419424 99419424 1001 86380 86390 1
419594 99419594 1001 86380 86390 1
419352 99419352 1001 86380 86390 1
419282 99419282 1001 86380 86390 1
420564 99420564 1001 86380 86390 1
420790 99420790 1001 86380 86390 1
420809 99420809 1001 86380 86390 1
420749 99420749 1001 86380 86390 1
421745 99421745 1001 86380 86390 1
421841 99421841 1001 86380 86390 1
421951 99421951 1001 86380 86390 1
421805 99421805 1001 86380 86390 1
421764 99421764 1001 86380 86390 1
421539 99421539 1001 86380 86390 1
421325 99421325 1001 86380 86390 1
421283 99421283 1001 86380 86390 1
421048 99421048 1001 86380 86390 1
422247 99422247 1001 86380 86390 1
422206 99422206 1001 86380 86390 1
422324 99422324 1001 86380 86390 1
423710 99423710 1001 86380 86390 1
423567 99423567 1001 86380 86390 1
423622 99423622 1001 86380 86390 1
423737 99423737 1001 86380 86390 1
423091 99423091 1001 86380 86390 1
422853 99422853 1001 86380 86390 1
422553 99422553 1001 86380 86390 1
422669 99422669 1001 86380 86390 1
424118 99424118 1001 86380 86390 1
423949 99423949 1001 86380 86390 1
423777 99423777 1001 86380 86390 1
423972 99423972 1001 86380 86390 1
425181 99425181 1001 86380 86390 1
425338 99425338 1001 86380 86390 1
425212 99425212 1001 86380 86390 1
424623 99424623 1001 86380 86390 1
424866 99424866 1001 86380 86390 1
424777 99424777 1001 86380 86390 1
424246 99424246 1001 86380 86390 1
424486 99424486 1001 86380 86390 1
424207 99424207 1001 86380 86390 1
425485 99425485 1001 86380 86390 1
425579 99425579 1001 86380 86390 1
426840 99426840 1001 86380 86390 1
427003 99427003 1001 86380 86390 1
427116 99427116 1001 86380 86390 1
426490 99426490 1001 86380 86390 1
426387 99426387 1001 86380 86390 1
426318 99426318 1001 86380 86390 1
426186 99426186 1001 86380 86390 1
426129 99426129 1001 86380 86390 1
426002 99426002 1001 86380 86390 1
426060 99426060 1001 86380 86390 1
427235 99427235 1001 86380 86390 1
427436 99427436 1001 86380 86390 1
427292 99427292 1001 86380 86390 1
427229 99427229 1001 86380 86390 1
428353 99428353 1001 86380 86390 1
428595 99428595 1001 86380 86390 1
428159 99428159 1001 86380 86390 1
427995 99427995 1001 86380 86390 1
427653 99427653 1001 86380 86390 1
427683 99427683 1001 86380 86390 1
427550 99427550 1001 86380 86390 1
429128 99429128 1001 86380 86390 1
429003 99429003 1001 86380 86390 1
429048 99429048 1001 86380 86390 1
429159 99429159 1001 86380 86390 1
429084 99429084 1001 86380 86390 1
428774 99428774 1001 86380 86390 1
429145 99429145 1001 86380 86390 1
430273 99430273 1001 86380 86390 1
430070 99430070 1001 86380 86390 1
429595 99429595 1001 86380 86390 1
429808 99429808 1001 86380 86390 1
429738 99429738 1001 86380 86390 1
429717 99429717 1001 86380 86390 1
429761 99429761 1001 86380 86390 1
429702 99429702 1001 86380 86390 1
429771 99429771 1001 86380 86390 1
429752 99429752 1001 86380 86390 1
429222 99429222 1001 86380 86390 1
429392 99429392 1001 86380 86390 1
429402 99429402 1001 86380 86390 1
429220 99429220 1001 86380 86390 1
430709 99430709 1001 86380 86390 1
430690 99430690 1001 86380 86390 1
431981 99431981 1001 86380 86390 1
431822 99431822 1001 86380 86390 1
430868 99430868 1001 86380 86390 1
431242 99431242 1001 86380 86390 1
432383 99432383 1001 86380 86390 1
433320 99433320 1001 86380 86390 1
433545 99433545 1001 86380 86390 1
433577 99433577 1001 86380 86390 1
432996 99432996 1001 86380 86390 1
433165 99433165 1001 86380 86390 1
433227 99433227 1001 86380 86390 1
433306 99433306 1001 86380 86390 1
432613 99432613 1001 86380 86390 1
432588 99432588 1001 86380 86390 1
432889 99432889 1001 86380 86390 1
432603 99432603 1001 86380 86390 1
434003 99434003 1001 86380 86390 1
434119 99434119 1001 86380 86390 1
433820 99433820 1001 86380 86390 1
435106 99435106 1001 86380 86390 1
435303 99435303 1001 86380 86390 1
435094 99435094 1001 86380 86390 1
435011 99435011 1001 86380 86390 1
435096 99435096 1001 86380 86390 1
435423 99435423 1001 86380 86390 1
435052 99435052 1001 86380 86390 1
434946 99434946 1001 86380 86390 1
434664 99434664 1001 86380 86390 1
434932 99434932 1001 86380 86390 1
434798 99434798 1001 86380 86390 1
434673 99434673 1001 86380 86390 1
434911 99434911 1001 86380 86390 1
434319 99434319 1001 86380 86390 1
434276 99434276 1001 86380 86390 1
434311 99434311 1001 86380 86390 1
435515 99435515 1001 86380 86390 1
435708 99435708 1001 86380 86390 1
435461 99435461 1001 86380 86390 1
435879 99435879 1001 86380 86390 1
435856 99435856 1001 86380 86390 1
437081 99437081 1001 86380 86390 1
436858 99436858 1001 86380 86390 1
436518 99436518 1001 86380 86390 1
436580 99436580 1001 86380 86390 1
436093 99436093 1001 86380 86390 1
436204 99436204 1001 86380 86390 1
436205 99436205 1001 86380 86390 1
436055 99436055 1001 86380 86390 1
436277 99436277 1001 86380 86390 1
437325 99437325 1001 86380 86390 1
300025 99300025 1001 86380 86390 1
300682 99300682 1001 86380 86390 1
300716 99300716 1001 86380 86390 1
300484 99300484 1001 86380 86390 1
300411 99300411 1001 86380 86390 1
300437 99300437 1001 86380 86390 1
300429 99300429 1001 86380 86390 1
300327 99300327 1001 86380 86390 1
300148 99300148 1001 86380 86390 1
300108 99300108 1001 86380 86390 1
300834 99300834 1001 86380 86390 1
300736 99300736 1001 86380 86390 1
300776 99300776 1001 86380 86390 1
301528 99301528 1001 86380 86390 1
301432 99301432 1001 86380 86390 1
301516 99301516 1001 86380 86390 1
301210 99301210 1001 86380 86390 1
301077 99301077 1001 86380 86390 1
301109 99301109 1001 86380 86390 1
301059 99301059 1001 86380 86390 1
300943 99300943 1001 86380 86390 1
301750 99301750 1001 86380 86390 1
301726 99301726 1001 86380 86390 1
301692 99301692 1001 86380 86390 1
302357 99302357 1001 86380 86390 1
302298 99302298 1001 86380 86390 1
302184 99302184 1001 86380 86390 1
302196 99302196 1001 86380 86390 1
302117 99302117 1001 86380 86390 1
302079 99302079 1001 86380 86390 1
302120 99302120 1001 86380 86390 1
302146 99302146 1001 86380 86390 1
302147 99302147 1001 86380 86390 1
301814 99301814 1001 86380 86390 1
301805 99301805 1001 86380 86390 1
301935 99301935 1001 86380 86390 1
301924 99301924 1001 86380 86390 1
301862 99301862 1001 86380 86390 1
302573 99302573 1001 86380 86390 1
302407 99302407 1001 86380 86390 1
302489 99302489 1001 86380 86390 1
302490 99302490 1001 86380 86390 1
303020 99303020 1001 86380 86390 1
303205 99303205 1001 86380 86390 1
303026 99303026 1001 86380 86390 1
302838 99302838 1001 86380 86390 1
302954 99302954 1001 86380 86390 1
302891 99302891 1001 86380 86390 1
302930 99302930 1001 86380 86390 1
302704 99302704 1001 86380 86390 1
302784 99302784 1001 86380 86390 1
302723 99302723 1001 86380 86390 1
302701 99302701 1001 86380 86390 1
303381 99303381 1001 86380 86390 1
303930 99303930 1001 86380 86390 1
303982 99303982 1001 86380 86390 1
303844 99303844 1001 86380 86390 1
303832 99303832 1001 86380 86390 1
303989 99303989 1001 86380 86390 1
303851 99303851 1001 86380 86390 1
303698 99303698 1001 86380 86390 1
303740 99303740 1001 86380 86390 1
303768 99303768 1001 86380 86390 1
303744 99303744 1001 86380 86390 1
303708 99303708 1001 86380 86390 1
303451 99303451 1001 86380 86390 1
303532 99303532 1001 86380 86390 1
303416 99303416 1001 86380 86390 1
304216 99304216 1001 86380 86390 1
304062 99304062 1001 86380 86390 1
304670 99304670 1001 86380 86390 1
304684 99304684 1001 86380 86390 1
304778 99304778 1001 86380 86390 1
304817 99304817 1001 86380 86390 1
304472 99304472 1001 86380 86390 1
304500 99304500 1001 86380 86390 1
304569 99304569 1001 86380 86390 1
304521 99304521 1001 86380 86390 1
304560 99304560 1001 86380 86390 1
304356 99304356 1001 86380 86390 1
304372 99304372 1001 86380 86390 1
304297 99304297 1001 86380 86390 1
304884 99304884 1001 86380 86390 1
304962 99304962 1001 86380 86390 1
304953 99304953 1001 86380 86390 1
304981 99304981 1001 86380 86390 1
305649 99305649 1001 86380 86390 1
305610 99305610 1001 86380 86390 1
305666 99305666 1001 86380 86390 1
305517 99305517 1001 86380 86390 1
305366 99305366 1001 86380 86390 1
305398 99305398 1001 86380 86390 1
305117 99305117 1001 86380 86390 1
305157 99305157 1001 86380 86390 1
305187 99305187 1001 86380 86390 1
500069 99500069 1001 86380 86390 1
500022 99500022 1001 86380 86390 1
500678 99500678 1001 86380 86390 1
500772 99500772 1001 86380 86390 1
500802 99500802 1001 86380 86390 1
500684 99500684 1001 86380 86390 1
500453 99500453 1001 86380 86390 1
500231 99500231 1001 86380 86390 1
500258 99500258 1001 86380 86390 1
500310 99500310 1001 86380 86390 1
500349 99500349 1001 86380 86390 1
500233 99500233 1001 86380 86390 1
500207 99500207 1001 86380 86390 1
500300 99500300 1001 86380 86390 1
500888 99500888 1001 86380 86390 1
501608 99501608 1001 86380 86390 1
501477 99501477 1001 86380 86390 1
501293 99501293 1001 86380 86390 1
501282 99501282 1001 86380 86390 1
501245 99501245 1001 86380 86390 1
501236 99501236 1001 86380 86390 1
501175 99501175 1001 86380 86390 1
501218 99501218 1001 86380 86390 1
501769 99501769 1001 86380 86390 1
502426 99502426 1001 86380 86390 1
502463 99502463 1001 86380 86390 1
502155 99502155 1001 86380 86390 1
501961 99501961 1001 86380 86390 1
501873 99501873 1001 86380 86390 1
501941 99501941 1001 86380 86390 1
502587 99502587 1001 86380 86390 1
502523 99502523 1001 86380 86390 1
502968 99502968 1001 86380 86390 1
502737 99502737 1001 86380 86390 1
502802 99502802 1001 86380 86390 1
502689 99502689 1001 86380 86390 1
503356 99503356 1001 86380 86390 1
503488 99503488 1001 86380 86390 1
503310 99503310 1001 86380 86390 1
503402 99503402 1001 86380 86390 1
503480 99503480 1001 86380 86390 1
504054 99504054 1001 86380 86390 1
504029 99504029 1001 86380 86390 1
504074 99504074 1001 86380 86390 1
503921 99503921 1001 86380 86390 1
503828 99503828 1001 86380 86390 1
503867 99503867 1001 86380 86390 1
503805 99503805 1001 86380 86390 1
503516 99503516 1001 86380 86390 1
503530 99503530 1001 86380 86390 1
503636 99503636 1001 86380 86390 1
503533 99503533 1001 86380 86390 1
504129 99504129 1001 86380 86390 1
504153 99504153 1001 86380 86390 1
504765 99504765 1001 86380 86390 1
504912 99504912 1001 86380 86390 1
504825 99504825 1001 86380 86390 1
504616 99504616 1001 86380 86390 1
504646 99504646 1001 86380 86390 1
504685 99504685 1001 86380 86390 1
504326 99504326 1001 86380 86390 1
504382 99504382 1001 86380 86390 1
504499 99504499 1001 86380 86390 1
504993 99504993 1001 86380 86390 1
505020 99505020 1001 86380 86390 1
504971 99504971 1001 86380 86390 1
505004 99505004 1001 86380 86390 1
504992 99504992 1001 86380 86390 1
505769 99505769 1001 86380 86390 1
505733 99505733 1001 86380 86390 1
505568 99505568 1001 86380 86390 1
505636 99505636 1001 86380 86390 1
505626 99505626 1001 86380 86390 1
505653 99505653 1001 86380 86390 1
505378 99505378 1001 86380 86390 1
505420 99505420 1001 86380 86390 1
505538 99505538 1001 86380 86390 1
505178 99505178 1001 86380 86390 1
505230 99505230 1001 86380 86390 1
505257 99505257 1001 86380 86390 1
505326 99505326 1001 86380 86390 1
505170 99505170 1001 86380 86390 1
505845 99505845 1001 86380 86390 1
505827 99505827 1001 86380 86390 1
505932 99505932 1001 86380 86390 1
505909 99505909 1001 86380 86390 1
506482 99506482 1001 86380 86390 1
506549 99506549 1001 86380 86390 1
506588 99506588 1001 86380 86390 1
506278 99506278 1001 86380 86390 1
506323 99506323 1001 86380 86390 1
506363 99506363 1001 86380 86390 1
506058 99506058 1001 86380 86390 1
506110 99506110 1001 86380 86390 1
506149 99506149 1001 86380 86390 1
506049 99506049 1001 86380 86390 1
506090 99506090 1001 86380 86390 1
506103 99506103 1001 86380 86390 1
506777 99506777 1001 86380 86390 1
506726 99506726 1001 86380 86390 1
506629 99506629 1001 86380 86390 1
506616 99506616 1001 86380 86390 1
507286 99507286 1001 86380 86390 1
507313 99507313 1001 86380 86390 1
507250 99507250 1001 86380 86390 1
507228 99507228 1001 86380 86390 1
507165 99507165 1001 86380 86390 1
507091 99507091 1001 86380 86390 1
507133 99507133 1001 86380 86390 1
506833 99506833 1001 86380 86390 1
506877 99506877 1001 86380 86390 1
507454 99507454 1001 86380 86390 1
507598 99507598 1001 86380 86390 1
508215 99508215 1001 86380 86390 1
508186 99508186 1001 86380 86390 1
508058 99508058 1001 86380 86390 1
508150 99508150 1001 86380 86390 1
507906 99507906 1001 86380 86390 1
508434 99508434 1001 86380 86390 1
508320 99508320 1001 86380 86390 1
508282 99508282 1001 86380 86390 1
508400 99508400 1001 86380 86390 1
508960 99508960 1001 86380 86390 1
508999 99508999 1001 86380 86390 1
508957 99508957 1001 86380 86390 1
508769 99508769 1001 86380 86390 1
508694 99508694 1001 86380 86390 1
508813 99508813 1001 86380 86390 1
508597 99508597 1001 86380 86390 1
508484 99508484 1001 86380 86390 1
508498 99508498 1001 86380 86390 1
509088 99509088 1001 86380 86390 1
509805 99509805 1001 86380 86390 1
509809 99509809 1001 86380 86390 1
509594 99509594 1001 86380 86390 1
509663 99509663 1001 86380 86390 1
510600 99510600 1001 86380 86390 1
510539 99510539 1001 86380 86390 1
510372 99510372 1001 86380 86390 1
510289 99510289 1001 86380 86390 1
510174 99510174 1001 86380 86390 1
510200 99510200 1001 86380 86390 1
510291 99510291 1001 86380 86390 1
510855 99510855 1001 86380 86390 1
510795 99510795 1001 86380 86390 1
510928 99510928 1001 86380 86390 1
511515 99511515 1001 86380 86390 1
511361 99511361 1001 86380 86390 1
511440 99511440 1001 86380 86390 1
511468 99511468 1001 86380 86390 1
511417 99511417 1001 86380 86390 1
511354 99511354 1001 86380 86390 1
511433 99511433 1001 86380 86390 1
511421 99511421 1001 86380 86390 1
511435 99511435 1001 86380 86390 1
511169 99511169 1001 86380 86390 1
511186 99511186 1001 86380 86390 1
511147 99511147 1001 86380 86390 1
511174 99511174 1001 86380 86390 1
511293 99511293 1001 86380 86390 1
511126 99511126 1001 86380 86390 1
510945 99510945 1001 86380 86390 1
510935 99510935 1001 86380 86390 1
510990 99510990 1001 86380 86390 1
510954 99510954 1001 86380 86390 1
511693 99511693 1001 86380 86390 1
510933 99510933 1001 86380 86390 1
511683 99511683 1001 86380 86390 1
511675 99511675 1001 86380 86390 1
511599 99511599 1001 86380 86390 1
512228 99512228 1001 86380 86390 1
512298 99512298 1001 86380 86390 1
512370 99512370 1001 86380 86390 1
512197 99512197 1001 86380 86390 1
512031 99512031 1001 86380 86390 1
512026 99512026 1001 86380 86390 1
512171 99512171 1001 86380 86390 1
511865 99511865 1001 86380 86390 1
511761 99511761 1001 86380 86390 1
511801 99511801 1001 86380 86390 1
511840 99511840 1001 86380 86390 1
511879 99511879 1001 86380 86390 1
512479 99512479 1001 86380 86390 1
513154 99513154 1001 86380 86390 1
513171 99513171 1001 86380 86390 1
513023 99513023 1001 86380 86390 1
512831 99512831 1001 86380 86390 1
512954 99512954 1001 86380 86390 1
512929 99512929 1001 86380 86390 1
512944 99512944 1001 86380 86390 1
512828 99512828 1001 86380 86390 1
512947 99512947 1001 86380 86390 1
512704 99512704 1001 86380 86390 1
512757 99512757 1001 86380 86390 1
512735 99512735 1001 86380 86390 1
513228 99513228 1001 86380 86390 1
513241 99513241 1001 86380 86390 1
513287 99513287 1001 86380 86390 1
513957 99513957 1001 86380 86390 1
513868 99513868 1001 86380 86390 1
513870 99513870 1001 86380 86390 1
513902 99513902 1001 86380 86390 1
513761 99513761 1001 86380 86390 1
513673 99513673 1001 86380 86390 1
513780 99513780 1001 86380 86390 1
513678 99513678 1001 86380 86390 1
513669 99513669 1001 86380 86390 1
513695 99513695 1001 86380 86390 1
513477 99513477 1001 86380 86390 1
513479 99513479 1001 86380 86390 1
513612 99513612 1001 86380 86390 1
513576 99513576 1001 86380 86390 1
514108 99514108 1001 86380 86390 1
514096 99514096 1001 86380 86390 1
514063 99514063 1001 86380 86390 1
514116 99514116 1001 86380 86390 1
514523 99514523 1001 86380 86390 1
514449 99514449 1001 86380 86390 1
514297 99514297 1001 86380 86390 1
514440 99514440 1001 86380 86390 1
514237 99514237 1001 86380 86390 1
515569 99515569 1001 86380 86390 1
515524 99515524 1001 86380 86390 1
515363 99515363 1001 86380 86390 1
515313 99515313 1001 86380 86390 1
515301 99515301 1001 86380 86390 1
515289 99515289 1001 86380 86390 1
515309 99515309 1001 86380 86390 1
515182 99515182 1001 86380 86390 1
515082 99515082 1001 86380 86390 1
515136 99515136 1001 86380 86390 1
515745 99515745 1001 86380 86390 1
515815 99515815 1001 86380 86390 1
515751 99515751 1001 86380 86390 1
515881 99515881 1001 86380 86390 1
515804 99515804 1001 86380 86390 1
515856 99515856 1001 86380 86390 1
516330 99516330 1001 86380 86390 1
516318 99516318 1001 86380 86390 1
516510 99516510 1001 86380 86390 1
516319 99516319 1001 86380 86390 1
516100 99516100 1001 86380 86390 1
516243 99516243 1001 86380 86390 1
516170 99516170 1001 86380 86390 1
515941 99515941 1001 86380 86390 1
515949 99515949 1001 86380 86390 1
516014 99516014 1001 86380 86390 1
516016 99516016 1001 86380 86390 1
516042 99516042 1001 86380 86390 1
516095 99516095 1001 86380 86390 1
516542 99516542 1001 86380 86390 1
516568 99516568 1001 86380 86390 1
516711 99516711 1001 86380 86390 1
517084 99517084 1001 86380 86390 1
517059 99517059 1001 86380 86390 1
516982 99516982 1001 86380 86390 1
517060 99517060 1001 86380 86390 1
516832 99516832 1001 86380 86390 1
516874 99516874 1001 86380 86390 1
516785 99516785 1001 86380 86390 1
517450 99517450 1001 86380 86390 1
518020 99518020 1001 86380 86390 1
518111 99518111 1001 86380 86390 1
518063 99518063 1001 86380 86390 1
518103 99518103 1001 86380 86390 1
518092 99518092 1001 86380 86390 1
517907 99517907 1001 86380 86390 1
517886 99517886 1001 86380 86390 1
517823 99517823 1001 86380 86390 1
517888 99517888 1001 86380 86390 1
517670 99517670 1001 86380 86390 1
517544 99517544 1001 86380 86390 1
517557 99517557 1001 86380 86390 1
517653 99517653 1001 86380 86390 1
517552 99517552 1001 86380 86390 1
518225 99518225 1001 86380 86390 1
518332 99518332 1001 86380 86390 1
518929 99518929 1001 86380 86390 1
518904 99518904 1001 86380 86390 1
518759 99518759 1001 86380 86390 1
518682 99518682 1001 86380 86390 1
518644 99518644 1001 86380 86390 1
518398 99518398 1001 86380 86390 1
518453 99518453 1001 86380 86390 1
519016 99519016 1001 86380 86390 1
519096 99519096 1001 86380 86390 1
519766 99519766 1001 86380 86390 1
519677 99519677 1001 86380 86390 1
519703 99519703 1001 86380 86390 1
519455 99519455 1001 86380 86390 1
519603 99519603 1001 86380 86390 1
519489 99519489 1001 86380 86390 1
519327 99519327 1001 86380 86390 1
519358 99519358 1001 86380 86390 1
519878 99519878 1001 86380 86390 1
519866 99519866 1001 86380 86390 1
520439 99520439 1001 86380 86390 1
520279 99520279 1001 86380 86390 1
520323 99520323 1001 86380 86390 1
520338 99520338 1001 86380 86390 1
520261 99520261 1001 86380 86390 1
520406 99520406 1001 86380 86390 1
520419 99520419 1001 86380 86390 1
520034 99520034 1001 86380 86390 1
520767 99520767 1001 86380 86390 1
520834 99520834 1001 86380 86390 1
520797 99520797 1001 86380 86390 1
520826 99520826 1001 86380 86390 1
520814 99520814 1001 86380 86390 1
521383 99521383 1001 86380 86390 1
521424 99521424 1001 86380 86390 1
521363 99521363 1001 86380 86390 1
521222 99521222 1001 86380 86390 1
521243 99521243 1001 86380 86390 1
521088 99521088 1001 86380 86390 1
521154 99521154 1001 86380 86390 1
521130 99521130 1001 86380 86390 1
520910 99520910 1001 86380 86390 1
520925 99520925 1001 86380 86390 1
520860 99520860 1001 86380 86390 1
521046 99521046 1001 86380 86390 1
520917 99520917 1001 86380 86390 1
520945 99520945 1001 86380 86390 1
521000 99521000 1001 86380 86390 1
521052 99521052 1001 86380 86390 1
521593 99521593 1001 86380 86390 1
521478 99521478 1001 86380 86390 1
521548 99521548 1001 86380 86390 1
521615 99521615 1001 86380 86390 1
521539 99521539 1001 86380 86390 1
521643 99521643 1001 86380 86390 1
522114 99522114 1001 86380 86390 1
522140 99522140 1001 86380 86390 1
522182 99522182 1001 86380 86390 1
522122 99522122 1001 86380 86390 1
522213 99522213 1001 86380 86390 1
521923 99521923 1001 86380 86390 1
521884 99521884 1001 86380 86390 1
521898 99521898 1001 86380 86390 1
521979 99521979 1001 86380 86390 1
521716 99521716 1001 86380 86390 1
521756 99521756 1001 86380 86390 1
522406 99522406 1001 86380 86390 1
521880 99521880 1001 86380 86390 1
522332 99522332 1001 86380 86390 1
522464 99522464 1001 86380 86390 1
523058 99523058 1001 86380 86390 1
523091 99523091 1001 86380 86390 1
522748 99522748 1001 86380 86390 1
522881 99522881 1001 86380 86390 1
522817 99522817 1001 86380 86390 1
522909 99522909 1001 86380 86390 1
522807 99522807 1001 86380 86390 1
522590 99522590 1001 86380 86390 1
522556 99522556 1001 86380 86390 1
522676 99522676 1001 86380 86390 1
522703 99522703 1001 86380 86390 1
522522 99522522 1001 86380 86390 1
522652 99522652 1001 86380 86390 1
523292 99523292 1001 86380 86390 1
523267 99523267 1001 86380 86390 1
523280 99523280 1001 86380 86390 1
523753 99523753 1001 86380 86390 1
523779 99523779 1001 86380 86390 1
523769 99523769 1001 86380 86390 1
523924 99523924 1001 86380 86390 1
523854 99523854 1001 86380 86390 1
523639 99523639 1001 86380 86390 1
523615 99523615 1001 86380 86390 1
523621 99523621 1001 86380 86390 1
523456 99523456 1001 86380 86390 1
523485 99523485 1001 86380 86390 1
523502 99523502 1001 86380 86390 1
523530 99523530 1001 86380 86390 1
524074 99524074 1001 86380 86390 1
524024 99524024 1001 86380 86390 1
524106 99524106 1001 86380 86390 1
523965 99523965 1001 86380 86390 1
524712 99524712 1001 86380 86390 1
524412 99524412 1001 86380 86390 1
524458 99524458 1001 86380 86390 1
524358 99524358 1001 86380 86390 1
524784 99524784 1001 86380 86390 1
524837 99524837 1001 86380 86390 1
524877 99524877 1001 86380 86390 1
524932 99524932 1001 86380 86390 1
524894 99524894 1001 86380 86390 1
524845 99524845 1001 86380 86390 1
525450 99525450 1001 86380 86390 1
525492 99525492 1001 86380 86390 1
525375 99525375 1001 86380 86390 1
525679 99525679 1001 86380 86390 1
525783 99525783 1001 86380 86390 1
525745 99525745 1001 86380 86390 1
525695 99525695 1001 86380 86390 1
525735 99525735 1001 86380 86390 1
526243 99526243 1001 86380 86390 1
526235 99526235 1001 86380 86390 1
526357 99526357 1001 86380 86390 1
526167 99526167 1001 86380 86390 1
526194 99526194 1001 86380 86390 1
526027 99526027 1001 86380 86390 1
526185 99526185 1001 86380 86390 1
526109 99526109 1001 86380 86390 1
526021 99526021 1001 86380 86390 1
525857 99525857 1001 86380 86390 1
525935 99525935 1001 86380 86390 1
525808 99525808 1001 86380 86390 1
525848 99525848 1001 86380 86390 1
525942 99525942 1001 86380 86390 1
526485 99526485 1001 86380 86390 1
526592 99526592 1001 86380 86390 1
526502 99526502 1001 86380 86390 1
526558 99526558 1001 86380 86390 1
526597 99526597 1001 86380 86390 1
526483 99526483 1001 86380 86390 1
527172 99527172 1001 86380 86390 1
527121 99527121 1001 86380 86390 1
527083 99527083 1001 86380 86390 1
527158 99527158 1001 86380 86390 1
526981 99526981 1001 86380 86390 1
526996 99526996 1001 86380 86390 1
526973 99526973 1001 86380 86390 1
526899 99526899 1001 86380 86390 1
526671 99526671 1001 86380 86390 1
526698 99526698 1001 86380 86390 1
526633 99526633 1001 86380 86390 1
527363 99527363 1001 86380 86390 1
527287 99527287 1001 86380 86390 1
527948 99527948 1001 86380 86390 1
527885 99527885 1001 86380 86390 1
527792 99527792 1001 86380 86390 1
527844 99527844 1001 86380 86390 1
527849 99527849 1001 86380 86390 1
527748 99527748 1001 86380 86390 1
527774 99527774 1001 86380 86390 1
527468 99527468 1001 86380 86390 1
527515 99527515 1001 86380 86390 1
527581 99527581 1001 86380 86390 1
528127 99528127 1001 86380 86390 1
528274 99528274 1001 86380 86390 1
528211 99528211 1001 86380 86390 1
528148 99528148 1001 86380 86390 1
528786 99528786 1001 86380 86390 1
528875 99528875 1001 86380 86390 1
528842 99528842 1001 86380 86390 1
528896 99528896 1001 86380 86390 1
528849 99528849 1001 86380 86390 1
528663 99528663 1001 86380 86390 1
528626 99528626 1001 86380 86390 1
528449 99528449 1001 86380 86390 1
528372 99528372 1001 86380 86390 1
528405 99528405 1001 86380 86390 1
528954 99528954 1001 86380 86390 1
529058 99529058 1001 86380 86390 1
529036 99529036 1001 86380 86390 1
529062 99529062 1001 86380 86390 1
529531 99529531 1001 86380 86390 1
529544 99529544 1001 86380 86390 1
529436 99529436 1001 86380 86390 1
529437 99529437 1001 86380 86390 1
529388 99529388 1001 86380 86390 1
529518 99529518 1001 86380 86390 1
529237 99529237 1001 86380 86390 1
529926 99529926 1001 86380 86390 1
530504 99530504 1001 86380 86390 1
530427 99530427 1001 86380 86390 1
530453 99530453 1001 86380 86390 1
530484 99530484 1001 86380 86390 1
530472 99530472 1001 86380 86390 1
530546 99530546 1001 86380 86390 1
530545 99530545 1001 86380 86390 1
530171 99530171 1001 86380 86390 1
529973 99529973 1001 86380 86390 1
530096 99530096 1001 86380 86390 1
530709 99530709 1001 86380 86390 1
530723 99530723 1001 86380 86390 1
530751 99530751 1001 86380 86390 1
531126 99531126 1001 86380 86390 1
531079 99531079 1001 86380 86390 1
530902 99530902 1001 86380 86390 1
530915 99530915 1001 86380 86390 1
530838 99530838 1001 86380 86390 1
530851 99530851 1001 86380 86390 1
531508 99531508 1001 86380 86390 1
531541 99531541 1001 86380 86390 1
531389 99531389 1001 86380 86390 1
532014 99532014 1001 86380 86390 1
532118 99532118 1001 86380 86390 1
532178 99532178 1001 86380 86390 1
532060 99532060 1001 86380 86390 1
532100 99532100 1001 86380 86390 1
532201 99532201 1001 86380 86390 1
532141 99532141 1001 86380 86390 1
531949 99531949 1001 86380 86390 1
531962 99531962 1001 86380 86390 1
531885 99531885 1001 86380 86390 1
531862 99531862 1001 86380 86390 1
531800 99531800 1001 86380 86390 1
531946 99531946 1001 86380 86390 1
531679 99531679 1001 86380 86390 1
531760 99531760 1001 86380 86390 1
531658 99531658 1001 86380 86390 1
532282 99532282 1001 86380 86390 1
532283 99532283 1001 86380 86390 1
532406 99532406 1001 86380 86390 1
532355 99532355 1001 86380 86390 1
532947 99532947 1001 86380 86390 1
533008 99533008 1001 86380 86390 1
532989 99532989 1001 86380 86390 1
532927 99532927 1001 86380 86390 1
532658 99532658 1001 86380 86390 1
532662 99532662 1001 86380 86390 1
532755 99532755 1001 86380 86390 1
532795 99532795 1001 86380 86390 1
532619 99532619 1001 86380 86390 1
532607 99532607 1001 86380 86390 1
532602 99532602 1001 86380 86390 1
533216 99533216 1001 86380 86390 1
533036 99533036 1001 86380 86390 1
533104 99533104 1001 86380 86390 1
533677 99533677 1001 86380 86390 1
533280 99533280 1001 86380 86390 1
533297 99533297 1001 86380 86390 1
533262 99533262 1001 86380 86390 1
533922 99533922 1001 86380 86390 1
534020 99534020 1001 86380 86390 1
534614 99534614 1001 86380 86390 1
534665 99534665 1001 86380 86390 1
534589 99534589 1001 86380 86390 1
534503 99534503 1001 86380 86390 1
534477 99534477 1001 86380 86390 1
534160 99534160 1001 86380 86390 1
534266 99534266 1001 86380 86390 1
534202 99534202 1001 86380 86390 1
534139 99534139 1001 86380 86390 1
534708 99534708 1001 86380 86390 1
534829 99534829 1001 86380 86390 1
534821 99534821 1001 86380 86390 1
535370 99535370 1001 86380 86390 1
535418 99535418 1001 86380 86390 1
535217 99535217 1001 86380 86390 1
535200 99535200 1001 86380 86390 1
534985 99534985 1001 86380 86390 1
535096 99535096 1001 86380 86390 1
535611 99535611 1001 86380 86390 1
535575 99535575 1001 86380 86390 1
535680 99535680 1001 86380 86390 1
536291 99536291 1001 86380 86390 1
536220 99536220 1001 86380 86390 1
535993 99535993 1001 86380 86390 1
535957 99535957 1001 86380 86390 1
536062 99536062 1001 86380 86390 1
535748 99535748 1001 86380 86390 1
535877 99535877 1001 86380 86390 1
535839 99535839 1001 86380 86390 1
535765 99535765 1001 86380 86390 1
535818 99535818 1001 86380 86390 1
536385 99536385 1001 86380 86390 1
536373 99536373 1001 86380 86390 1
536426 99536426 1001 86380 86390 1
536499 99536499 1001 86380 86390 1
537089 99537089 1001 86380 86390 1
537104 99537104 1001 86380 86390 1
537006 99537006 1001 86380 86390 1
537098 99537098 1001 86380 86390 1
536882 99536882 1001 86380 86390 1
536895 99536895 1001 86380 86390 1
536949 99536949 1001 86380 86390 1
536890 99536890 1001 86380 86390 1
536713 99536713 1001 86380 86390 1
537328 99537328 1001 86380 86390 1
537230 99537230 1001 86380 86390 1
537192 99537192 1001 86380 86390 1
537180 99537180 1001 86380 86390 1
537168 99537168 1001 86380 86390 1
537788 99537788 1001 86380 86390 1
537852 99537852 1001 86380 86390 1
537917 99537917 1001 86380 86390 1
537972 99537972 1001 86380 86390 1
537628 99537628 1001 86380 86390 1
537695 99537695 1001 86380 86390 1
537659 99537659 1001 86380 86390 1
537437 99537437 1001 86380 86390 1
537387 99537387 1001 86380 86390 1
537430 99537430 1001 86380 86390 1
538074 99538074 1001 86380 86390 1
538000 99538000 1001 86380 86390 1
538113 99538113 1001 86380 86390 1
538674 99538674 1001 86380 86390 1
538662 99538662 1001 86380 86390 1
538427 99538427 1001 86380 86390 1
538313 99538313 1001 86380 86390 1
538381 99538381 1001 86380 86390 1
538226 99538226 1001 86380 86390 1
538865 99538865 1001 86380 86390 1
538997 99538997 1001 86380 86390 1
539018 99539018 1001 86380 86390 1
539288 99539288 1001 86380 86390 1
539341 99539341 1001 86380 86390 1
539316 99539316 1001 86380 86390 1
539126 99539126 1001 86380 86390 1
539117 99539117 1001 86380 86390 1
539182 99539182 1001 86380 86390 1
539027 99539027 1001 86380 86390 1
539209 99539209 1001 86380 86390 1
539185 99539185 1001 86380 86390 1
539706 99539706 1001 86380 86390 1
539671 99539671 1001 86380 86390 1
539840 99539840 1001 86380 86390 1
539700 99539700 1001 86380 86390 1
539662 99539662 1001 86380 86390 1
540162 99540162 1001 86380 86390 1
540254 99540254 1001 86380 86390 1
540230 99540230 1001 86380 86390 1
540258 99540258 1001 86380 86390 1
540130 99540130 1001 86380 86390 1
539889 99539889 1001 86380 86390 1
540021 99540021 1001 86380 86390 1
539960 99539960 1001 86380 86390 1
540468 99540468 1001 86380 86390 1
540548 99540548 1001 86380 86390 1
540525 99540525 1001 86380 86390 1
540602 99540602 1001 86380 86390 1
540643 99540643 1001 86380 86390 1
540567 99540567 1001 86380 86390 1
541229 99541229 1001 86380 86390 1
541153 99541153 1001 86380 86390 1
541166 99541166 1001 86380 86390 1
541252 99541252 1001 86380 86390 1
540934 99540934 1001 86380 86390 1
540937 99540937 1001 86380 86390 1
540738 99540738 1001 86380 86390 1
540748 99540748 1001 86380 86390 1
540673 99540673 1001 86380 86390 1
541457 99541457 1001 86380 86390 1
541954 99541954 1001 86380 86390 1
542064 99542064 1001 86380 86390 1
541950 99541950 1001 86380 86390 1
542067 99542067 1001 86380 86390 1
541964 99541964 1001 86380 86390 1
541799 99541799 1001 86380 86390 1
541769 99541769 1001 86380 86390 1
541911 99541911 1001 86380 86390 1
541524 99541524 1001 86380 86390 1
541538 99541538 1001 86380 86390 1
542136 99542136 1001 86380 86390 1
542152 99542152 1001 86380 86390 1
542191 99542191 1001 86380 86390 1
542218 99542218 1001 86380 86390 1
542167 99542167 1001 86380 86390 1
542908 99542908 1001 86380 86390 1
542835 99542835 1001 86380 86390 1
542761 99542761 1001 86380 86390 1
542718 99542718 1001 86380 86390 1
542563 99542563 1001 86380 86390 1
542553 99542553 1001 86380 86390 1
542605 99542605 1001 86380 86390 1
542620 99542620 1001 86380 86390 1
542660 99542660 1001 86380 86390 1
542382 99542382 1001 86380 86390 1
542527 99542527 1001 86380 86390 1
543073 99543073 1001 86380 86390 1
543140 99543140 1001 86380 86390 1
543002 99543002 1001 86380 86390 1
542954 99542954 1001 86380 86390 1
543743 99543743 1001 86380 86390 1
543720 99543720 1001 86380 86390 1
543553 99543553 1001 86380 86390 1
543487 99543487 1001 86380 86390 1
543552 99543552 1001 86380 86390 1
543202 99543202 1001 86380 86390 1
543206 99543206 1001 86380 86390 1
543301 99543301 1001 86380 86390 1
543851 99543851 1001 86380 86390 1
543858 99543858 1001 86380 86390 1
543884 99543884 1001 86380 86390 1
544592 99544592 1001 86380 86390 1
544317 99544317 1001 86380 86390 1
544107 99544107 1001 86380 86390 1
544044 99544044 1001 86380 86390 1
543987 99543987 1001 86380 86390 1
544698 99544698 1001 86380 86390 1
544724 99544724 1001 86380 86390 1
416678 1132 1001 17940 18417 1
514914 968 1002 65194 70916 1
514942 869 1002 31818 37823 1
400017 99400017 1001 86380 86390 1
400009 99400009 1001 86380 86390 1
400119 99400119 1001 86380 86390 1
400111 99400111 1001 86380 86390 1
400283 99400283 1001 86380 86390 1
400247 99400247 1001 86380 86390 1
400256 99400256 1001 86380 86390 1
400729 99400729 1001 86380 86390 1
400828 99400828 1001 86380 86390 1
400869 99400869 1001 86380 86390 1
401073 99401073 1001 86380 86390 1
401050 99401050 1001 86380 86390 1
401170 99401170 1001 86380 86390 1
401402 99401402 1001 86380 86390 1
401417 99401417 1001 86380 86390 1
401834 99401834 1001 86380 86390 1
401970 99401970 1001 86380 86390 1
402219 99402219 1001 86380 86390 1
402267 99402267 1001 86380 86390 1
402181 99402181 1001 86380 86390 1
402475 99402475 1001 86380 86390 1
402396 99402396 1001 86380 86390 1
402583 99402583 1001 86380 86390 1
402728 99402728 1001 86380 86390 1
402760 99402760 1001 86380 86390 1
402902 99402902 1001 86380 86390 1
403034 99403034 1001 86380 86390 1
402994 99402994 1001 86380 86390 1
403322 99403322 1001 86380 86390 1
403491 99403491 1001 86380 86390 1
403519 99403519 1001 86380 86390 1
403772 99403772 1001 86380 86390 1
403786 99403786 1001 86380 86390 1
403811 99403811 1001 86380 86390 1
403839 99403839 1001 86380 86390 1
404187 99404187 1001 86380 86390 1
404436 99404436 1001 86380 86390 1
404528 99404528 1001 86380 86390 1
404655 99404655 1001 86380 86390 1
404804 99404804 1001 86380 86390 1
404814 99404814 1001 86380 86390 1
405032 99405032 1001 86380 86390 1
405232 99405232 1001 86380 86390 1
405416 99405416 1001 86380 86390 1
405654 99405654 1001 86380 86390 1
405767 99405767 1001 86380 86390 1
405853 99405853 1001 86380 86390 1
405887 99405887 1001 86380 86390 1
405891 99405891 1001 86380 86390 1
406072 99406072 1001 86380 86390 1
406235 99406235 1001 86380 86390 1
406398 99406398 1001 86380 86390 1
406607 99406607 1001 86380 86390 1
406672 99406672 1001 86380 86390 1
406709 99406709 1001 86380 86390 1
406735 99406735 1001 86380 86390 1
406976 99406976 1001 86380 86390 1
407170 99407170 1001 86380 86390 1
407416 99407416 1001 86380 86390 1
407572 99407572 1001 86380 86390 1
407662 99407662 1001 86380 86390 1
407592 99407592 1001 86380 86390 1
407566 99407566 1001 86380 86390 1
407714 99407714 1001 86380 86390 1
407874 99407874 1001 86380 86390 1
407830 99407830 1001 86380 86390 1
407972 99407972 1001 86380 86390 1
407957 99407957 1001 86380 86390 1
407898 99407898 1001 86380 86390 1
407959 99407959 1001 86380 86390 1
408156 99408156 1001 86380 86390 1
408421 99408421 1001 86380 86390 1
408607 99408607 1001 86380 86390 1
408609 99408609 1001 86380 86390 1
409158 99409158 1001 86380 86390 1
409116 99409116 1001 86380 86390 1
409261 99409261 1001 86380 86390 1
409376 99409376 1001 86380 86390 1
409459 99409459 1001 86380 86390 1
409524 99409524 1001 86380 86390 1
409677 99409677 1001 86380 86390 1
409663 99409663 1001 86380 86390 1
409761 99409761 1001 86380 86390 1
410095 99410095 1001 86380 86390 1
410158 99410158 1001 86380 86390 1
410213 99410213 1001 86380 86390 1
410144 99410144 1001 86380 86390 1
410305 99410305 1001 86380 86390 1
410439 99410439 1001 86380 86390 1
410463 99410463 1001 86380 86390 1
410490 99410490 1001 86380 86390 1
410722 99410722 1001 86380 86390 1
411043 99411043 1001 86380 86390 1
411235 99411235 1001 86380 86390 1
411303 99411303 1001 86380 86390 1
411276 99411276 1001 86380 86390 1
411346 99411346 1001 86380 86390 1
411484 99411484 1001 86380 86390 1
411558 99411558 1001 86380 86390 1
411715 99411715 1001 86380 86390 1
412075 99412075 1001 86380 86390 1
412029 99412029 1001 86380 86390 1
412185 99412185 1001 86380 86390 1
412108 99412108 1001 86380 86390 1
412137 99412137 1001 86380 86390 1
412210 99412210 1001 86380 86390 1
412192 99412192 1001 86380 86390 1
412480 99412480 1001 86380 86390 1
412342 99412342 1001 86380 86390 1
412403 99412403 1001 86380 86390 1
413590 99413590 1001 86380 86390 1
413450 99413450 1001 86380 86390 1
413657 99413657 1001 86380 86390 1
413324 99413324 1001 86380 86390 1
413263 99413263 1001 86380 86390 1
412890 99412890 1001 86380 86390 1
413204 99413204 1001 86380 86390 1
412852 99412852 1001 86380 86390 1
412661 99412661 1001 86380 86390 1
412662 99412662 1001 86380 86390 1
414740 99414740 1001 86380 86390 1
414536 99414536 1001 86380 86390 1
414778 99414778 1001 86380 86390 1
414825 99414825 1001 86380 86390 1
414828 99414828 1001 86380 86390 1
414728 99414728 1001 86380 86390 1
414630 99414630 1001 86380 86390 1
414633 99414633 1001 86380 86390 1
414293 99414293 1001 86380 86390 1
414144 99414144 1001 86380 86390 1
414214 99414214 1001 86380 86390 1
414450 99414450 1001 86380 86390 1
415381 99415381 1001 86380 86390 1
415614 99415614 1001 86380 86390 1
416640 99416640 1001 86380 86390 1
416757 99416757 1001 86380 86390 1
416666 99416666 1001 86380 86390 1
416358 99416358 1001 86380 86390 1
416576 99416576 1001 86380 86390 1
415824 99415824 1001 86380 86390 1
417155 99417155 1001 86380 86390 1
417193 99417193 1001 86380 86390 1
417503 99417503 1001 86380 86390 1
418597 99418597 1001 86380 86390 1
418720 99418720 1001 86380 86390 1
418177 99418177 1001 86380 86390 1
418208 99418208 1001 86380 86390 1
418321 99418321 1001 86380 86390 1
418247 99418247 1001 86380 86390 1
417871 99417871 1001 86380 86390 1
417846 99417846 1001 86380 86390 1
419076 99419076 1001 86380 86390 1
418830 99418830 1001 86380 86390 1
418940 99418940 1001 86380 86390 1
418831 99418831 1001 86380 86390 1
420356 99420356 1001 86380 86390 1
420170 99420170 1001 86380 86390 1
419847 99419847 1001 86380 86390 1
419699 99419699 1001 86380 86390 1
419929 99419929 1001 86380 86390 1
419963 99419963 1001 86380 86390 1
419474 99419474 1001 86380 86390 1
419329 99419329 1001 86380 86390 1
419442 99419442 1001 86380 86390 1
420584 99420584 1001 86380 86390 1
421398 99421398 1001 86380 86390 1
421570 99421570 1001 86380 86390 1
421174 99421174 1001 86380 86390 1
421127 99421127 1001 86380 86390 1
421002 99421002 1001 86380 86390 1
421007 99421007 1001 86380 86390 1
421008 99421008 1001 86380 86390 1
422395 99422395 1001 86380 86390 1
423405 99423405 1001 86380 86390 1
423504 99423504 1001 86380 86390 1
422965 99422965 1001 86380 86390 1
423292 99423292 1001 86380 86390 1
423210 99423210 1001 86380 86390 1
422551 99422551 1001 86380 86390 1
422671 99422671 1001 86380 86390 1
423848 99423848 1001 86380 86390 1
423836 99423836 1001 86380 86390 1
423999 99423999 1001 86380 86390 1
425192 99425192 1001 86380 86390 1
425339 99425339 1001 86380 86390 1
425233 99425233 1001 86380 86390 1
425363 99425363 1001 86380 86390 1
425100 99425100 1001 86380 86390 1
424813 99424813 1001 86380 86390 1
424901 99424901 1001 86380 86390 1
424437 99424437 1001 86380 86390 1
424356 99424356 1001 86380 86390 1
424583 99424583 1001 86380 86390 1
424287 99424287 1001 86380 86390 1
424589 99424589 1001 86380 86390 1
425641 99425641 1001 86380 86390 1
425396 99425396 1001 86380 86390 1
425429 99425429 1001 86380 86390 1
426948 99426948 1001 86380 86390 1
426793 99426793 1001 86380 86390 1
427061 99427061 1001 86380 86390 1
427016 99427016 1001 86380 86390 1
427073 99427073 1001 86380 86390 1
426998 99426998 1001 86380 86390 1
426761 99426761 1001 86380 86390 1
426654 99426654 1001 86380 86390 1
426611 99426611 1001 86380 86390 1
426342 99426342 1001 86380 86390 1
425940 99425940 1001 86380 86390 1
426096 99426096 1001 86380 86390 1
425873 99425873 1001 86380 86390 1
427245 99427245 1001 86380 86390 1
427521 99427521 1001 86380 86390 1
428508 99428508 1001 86380 86390 1
428436 99428436 1001 86380 86390 1
428361 99428361 1001 86380 86390 1
428109 99428109 1001 86380 86390 1
427996 99427996 1001 86380 86390 1
428056 99428056 1001 86380 86390 1
429132 99429132 1001 86380 86390 1
428832 99428832 1001 86380 86390 1
429114 99429114 1001 86380 86390 1
428807 99428807 1001 86380 86390 1
429964 99429964 1001 86380 86390 1
430188 99430188 1001 86380 86390 1
429660 99429660 1001 86380 86390 1
429813 99429813 1001 86380 86390 1
429705 99429705 1001 86380 86390 1
429292 99429292 1001 86380 86390 1
429183 99429183 1001 86380 86390 1
429358 99429358 1001 86380 86390 1
429405 99429405 1001 86380 86390 1
430613 99430613 1001 86380 86390 1
430798 99430798 1001 86380 86390 1
430597 99430597 1001 86380 86390 1
430415 99430415 1001 86380 86390 1
430701 99430701 1001 86380 86390 1
431691 99431691 1001 86380 86390 1
431925 99431925 1001 86380 86390 1
431926 99431926 1001 86380 86390 1
431366 99431366 1001 86380 86390 1
431369 99431369 1001 86380 86390 1
431397 99431397 1001 86380 86390 1
430872 99430872 1001 86380 86390 1
431044 99431044 1001 86380 86390 1
431073 99431073 1001 86380 86390 1
432321 99432321 1001 86380 86390 1
432474 99432474 1001 86380 86390 1
433656 99433656 1001 86380 86390 1
433640 99433640 1001 86380 86390 1
433386 99433386 1001 86380 86390 1
433127 99433127 1001 86380 86390 1
433016 99433016 1001 86380 86390 1
432626 99432626 1001 86380 86390 1
432616 99432616 1001 86380 86390 1
432571 99432571 1001 86380 86390 1
432738 99432738 1001 86380 86390 1
432623 99432623 1001 86380 86390 1
433966 99433966 1001 86380 86390 1
434125 99434125 1001 86380 86390 1
435356 99435356 1001 86380 86390 1
434955 99434955 1001 86380 86390 1
434371 99434371 1001 86380 86390 1
434391 99434391 1001 86380 86390 1
435553 99435553 1001 86380 86390 1
436853 99436853 1001 86380 86390 1
437153 99437153 1001 86380 86390 1
436811 99436811 1001 86380 86390 1
436903 99436903 1001 86380 86390 1
436905 99436905 1001 86380 86390 1
436975 99436975 1001 86380 86390 1
436422 99436422 1001 86380 86390 1
436433 99436433 1001 86380 86390 1
436614 99436614 1001 86380 86390 1
436046 99436046 1001 86380 86390 1
436221 99436221 1001 86380 86390 1
436107 99436107 1001 86380 86390 1
436061 99436061 1001 86380 86390 1
435923 99435923 1001 86380 86390 1
435948 99435948 1001 86380 86390 1
436287 99436287 1001 86380 86390 1
300685 99300685 1001 86380 86390 1
300583 99300583 1001 86380 86390 1
300717 99300717 1001 86380 86390 1
300675 99300675 1001 86380 86390 1
300518 99300518 1001 86380 86390 1
300226 99300226 1001 86380 86390 1
300244 99300244 1001 86380 86390 1
300274 99300274 1001 86380 86390 1
300892 99300892 1001 86380 86390 1
300918 99300918 1001 86380 86390 1
300737 99300737 1001 86380 86390 1
301415 99301415 1001 86380 86390 1
301460 99301460 1001 86380 86390 1
301436 99301436 1001 86380 86390 1
301233 99301233 1001 86380 86390 1
301314 99301314 1001 86380 86390 1
301303 99301303 1001 86380 86390 1
301227 99301227 1001 86380 86390 1
301153 99301153 1001 86380 86390 1
301166 99301166 1001 86380 86390 1
301107 99301107 1001 86380 86390 1
301049 99301049 1001 86380 86390 1
301713 99301713 1001 86380 86390 1
301610 99301610 1001 86380 86390 1
301662 99301662 1001 86380 86390 1
302295 99302295 1001 86380 86390 1
302354 99302354 1001 86380 86390 1
302286 99302286 1001 86380 86390 1
302073 99302073 1001 86380 86390 1
302035 99302035 1001 86380 86390 1
302126 99302126 1001 86380 86390 1
302167 99302167 1001 86380 86390 1
301986 99301986 1001 86380 86390 1
302418 99302418 1001 86380 86390 1
302491 99302491 1001 86380 86390 1
302505 99302505 1001 86380 86390 1
303063 99303063 1001 86380 86390 1
302880 99302880 1001 86380 86390 1
302984 99302984 1001 86380 86390 1
302793 99302793 1001 86380 86390 1
302732 99302732 1001 86380 86390 1
302709 99302709 1001 86380 86390 1
302736 99302736 1001 86380 86390 1
302775 99302775 1001 86380 86390 1
303230 99303230 1001 86380 86390 1
303310 99303310 1001 86380 86390 1
302795 99302795 1001 86380 86390 1
303249 99303249 1001 86380 86390 1
303969 99303969 1001 86380 86390 1
303893 99303893 1001 86380 86390 1
303907 99303907 1001 86380 86390 1
303846 99303846 1001 86380 86390 1
303964 99303964 1001 86380 86390 1
303712 99303712 1001 86380 86390 1
303804 99303804 1001 86380 86390 1
303636 99303636 1001 86380 86390 1
303769 99303769 1001 86380 86390 1
303801 99303801 1001 86380 86390 1
303568 99303568 1001 86380 86390 1
303531 99303531 1001 86380 86390 1
303539 99303539 1001 86380 86390 1
304148 99304148 1001 86380 86390 1
304111 99304111 1001 86380 86390 1
304234 99304234 1001 86380 86390 1
304758 99304758 1001 86380 86390 1
304838 99304838 1001 86380 86390 1
304519 99304519 1001 86380 86390 1
304293 99304293 1001 86380 86390 1
304410 99304410 1001 86380 86390 1
304430 99304430 1001 86380 86390 1
304447 99304447 1001 86380 86390 1
304952 99304952 1001 86380 86390 1
305004 99305004 1001 86380 86390 1
304980 99304980 1001 86380 86390 1
305512 99305512 1001 86380 86390 1
305527 99305527 1001 86380 86390 1
305631 99305631 1001 86380 86390 1
305608 99305608 1001 86380 86390 1
305377 99305377 1001 86380 86390 1
305442 99305442 1001 86380 86390 1
305447 99305447 1001 86380 86390 1
305209 99305209 1001 86380 86390 1
305249 99305249 1001 86380 86390 1
305239 99305239 1001 86380 86390 1
500038 99500038 1001 86380 86390 1
500156 99500156 1001 86380 86390 1
500122 99500122 1001 86380 86390 1
500688 99500688 1001 86380 86390 1
500402 99500402 1001 86380 86390 1
500522 99500522 1001 86380 86390 1
500311 99500311 1001 86380 86390 1
500371 99500371 1001 86380 86390 1
500994 99500994 1001 86380 86390 1
501002 99501002 1001 86380 86390 1
501603 99501603 1001 86380 86390 1
501606 99501606 1001 86380 86390 1
501570 99501570 1001 86380 86390 1
501559 99501559 1001 86380 86390 1
501387 99501387 1001 86380 86390 1
501401 99501401 1001 86380 86390 1
501289 99501289 1001 86380 86390 1
501277 99501277 1001 86380 86390 1
501265 99501265 1001 86380 86390 1
501226 99501226 1001 86380 86390 1
501210 99501210 1001 86380 86390 1
501641 99501641 1001 86380 86390 1
501747 99501747 1001 86380 86390 1
501786 99501786 1001 86380 86390 1
501761 99501761 1001 86380 86390 1
501787 99501787 1001 86380 86390 1
502402 99502402 1001 86380 86390 1
502274 99502274 1001 86380 86390 1
502343 99502343 1001 86380 86390 1
502448 99502448 1001 86380 86390 1
502449 99502449 1001 86380 86390 1
502280 99502280 1001 86380 86390 1
502358 99502358 1001 86380 86390 1
502453 99502453 1001 86380 86390 1
502119 99502119 1001 86380 86390 1
502203 99502203 1001 86380 86390 1
502063 99502063 1001 86380 86390 1
501932 99501932 1001 86380 86390 1
502637 99502637 1001 86380 86390 1
503117 99503117 1001 86380 86390 1
502988 99502988 1001 86380 86390 1
503007 99503007 1001 86380 86390 1
502840 99502840 1001 86380 86390 1
502700 99502700 1001 86380 86390 1
502855 99502855 1001 86380 86390 1
502727 99502727 1001 86380 86390 1
502831 99502831 1001 86380 86390 1
502754 99502754 1001 86380 86390 1
502875 99502875 1001 86380 86390 1
503451 99503451 1001 86380 86390 1
503295 99503295 1001 86380 86390 1
503426 99503426 1001 86380 86390 1
503468 99503468 1001 86380 86390 1
503976 99503976 1001 86380 86390 1
504115 99504115 1001 86380 86390 1
504060 99504060 1001 86380 86390 1
504022 99504022 1001 86380 86390 1
504106 99504106 1001 86380 86390 1
503865 99503865 1001 86380 86390 1
503791 99503791 1001 86380 86390 1
503660 99503660 1001 86380 86390 1
503622 99503622 1001 86380 86390 1
503649 99503649 1001 86380 86390 1
503689 99503689 1001 86380 86390 1
504314 99504314 1001 86380 86390 1
504829 99504829 1001 86380 86390 1
504742 99504742 1001 86380 86390 1
504896 99504896 1001 86380 86390 1
504872 99504872 1001 86380 86390 1
504851 99504851 1001 86380 86390 1
504938 99504938 1001 86380 86390 1
504662 99504662 1001 86380 86390 1
504677 99504677 1001 86380 86390 1
504587 99504587 1001 86380 86390 1
504704 99504704 1001 86380 86390 1
504390 99504390 1001 86380 86390 1
504343 99504343 1001 86380 86390 1
504529 99504529 1001 86380 86390 1
505149 99505149 1001 86380 86390 1
505060 99505060 1001 86380 86390 1
504990 99504990 1001 86380 86390 1
505722 99505722 1001 86380 86390 1
505678 99505678 1001 86380 86390 1
505482 99505482 1001 86380 86390 1
505495 99505495 1001 86380 86390 1
505524 99505524 1001 86380 86390 1
505408 99505408 1001 86380 86390 1
505177 99505177 1001 86380 86390 1
505191 99505191 1001 86380 86390 1
505299 99505299 1001 86380 86390 1
505351 99505351 1001 86380 86390 1
505303 99505303 1001 86380 86390 1
505902 99505902 1001 86380 86390 1
505839 99505839 1001 86380 86390 1
505919 99505919 1001 86380 86390 1
506446 99506446 1001 86380 86390 1
506472 99506472 1001 86380 86390 1
506396 99506396 1001 86380 86390 1
506463 99506463 1001 86380 86390 1
506489 99506489 1001 86380 86390 1
506330 99506330 1001 86380 86390 1
506305 99506305 1001 86380 86390 1
505992 99505992 1001 86380 86390 1
506125 99506125 1001 86380 86390 1
506089 99506089 1001 86380 86390 1
506025 99506025 1001 86380 86390 1
506116 99506116 1001 86380 86390 1
506606 99506606 1001 86380 86390 1
506607 99506607 1001 86380 86390 1
507364 99507364 1001 86380 86390 1
507209 99507209 1001 86380 86390 1
507158 99507158 1001 86380 86390 1
507149 99507149 1001 86380 86390 1
507214 99507214 1001 86380 86390 1
507500 99507500 1001 86380 86390 1
507438 99507438 1001 86380 86390 1
507427 99507427 1001 86380 86390 1
508159 99508159 1001 86380 86390 1
507946 99507946 1001 86380 86390 1
507786 99507786 1001 86380 86390 1
507750 99507750 1001 86380 86390 1
507647 99507647 1001 86380 86390 1
507688 99507688 1001 86380 86390 1
507650 99507650 1001 86380 86390 1
507832 99507832 1001 86380 86390 1
507717 99507717 1001 86380 86390 1
508289 99508289 1001 86380 86390 1
508393 99508393 1001 86380 86390 1
508316 99508316 1001 86380 86390 1
508381 99508381 1001 86380 86390 1
508387 99508387 1001 86380 86390 1
508817 99508817 1001 86380 86390 1
508795 99508795 1001 86380 86390 1
508798 99508798 1001 86380 86390 1
508736 99508736 1001 86380 86390 1
508521 99508521 1001 86380 86390 1
508650 99508650 1001 86380 86390 1
508496 99508496 1001 86380 86390 1
508627 99508627 1001 86380 86390 1
508629 99508629 1001 86380 86390 1
509136 99509136 1001 86380 86390 1
509125 99509125 1001 86380 86390 1
509179 99509179 1001 86380 86390 1
509141 99509141 1001 86380 86390 1
509206 99509206 1001 86380 86390 1
509235 99509235 1001 86380 86390 1
509109 99509109 1001 86380 86390 1
509776 99509776 1001 86380 86390 1
509877 99509877 1001 86380 86390 1
509729 99509729 1001 86380 86390 1
509745 99509745 1001 86380 86390 1
509631 99509631 1001 86380 86390 1
509518 99509518 1001 86380 86390 1
509505 99509505 1001 86380 86390 1
509648 99509648 1001 86380 86390 1
509688 99509688 1001 86380 86390 1
509653 99509653 1001 86380 86390 1
509465 99509465 1001 86380 86390 1
509446 99509446 1001 86380 86390 1
509939 99509939 1001 86380 86390 1
510083 99510083 1001 86380 86390 1
510065 99510065 1001 86380 86390 1
510588 99510588 1001 86380 86390 1
510354 99510354 1001 86380 86390 1
510445 99510445 1001 86380 86390 1
510459 99510459 1001 86380 86390 1
510237 99510237 1001 86380 86390 1
510201 99510201 1001 86380 86390 1
510295 99510295 1001 86380 86390 1
510932 99510932 1001 86380 86390 1
510894 99510894 1001 86380 86390 1
510740 99510740 1001 86380 86390 1
510756 99510756 1001 86380 86390 1
510821 99510821 1001 86380 86390 1
510915 99510915 1001 86380 86390 1
511516 99511516 1001 86380 86390 1
511460 99511460 1001 86380 86390 1
511220 99511220 1001 86380 86390 1
511221 99511221 1001 86380 86390 1
511289 99511289 1001 86380 86390 1
511188 99511188 1001 86380 86390 1
510991 99510991 1001 86380 86390 1
511646 99511646 1001 86380 86390 1
512276 99512276 1001 86380 86390 1
512376 99512376 1001 86380 86390 1
512347 99512347 1001 86380 86390 1
512148 99512148 1001 86380 86390 1
511983 99511983 1001 86380 86390 1
511984 99511984 1001 86380 86390 1
512089 99512089 1001 86380 86390 1
512054 99512054 1001 86380 86390 1
511856 99511856 1001 86380 86390 1
511960 99511960 1001 86380 86390 1
511781 99511781 1001 86380 86390 1
511860 99511860 1001 86380 86390 1
512420 99512420 1001 86380 86390 1
512472 99512472 1001 86380 86390 1
512473 99512473 1001 86380 86390 1
512437 99512437 1001 86380 86390 1
513021 99513021 1001 86380 86390 1
513165 99513165 1001 86380 86390 1
512935 99512935 1001 86380 86390 1
512803 99512803 1001 86380 86390 1
512816 99512816 1001 86380 86390 1
512652 99512652 1001 86380 86390 1
512667 99512667 1001 86380 86390 1
513231 99513231 1001 86380 86390 1
513275 99513275 1001 86380 86390 1
513226 99513226 1001 86380 86390 1
513852 99513852 1001 86380 86390 1
513917 99513917 1001 86380 86390 1
513866 99513866 1001 86380 86390 1
513832 99513832 1001 86380 86390 1
513910 99513910 1001 86380 86390 1
514013 99514013 1001 86380 86390 1
513683 99513683 1001 86380 86390 1
513771 99513771 1001 86380 86390 1
513596 99513596 1001 86380 86390 1
514069 99514069 1001 86380 86390 1
514204 99514204 1001 86380 86390 1
514140 99514140 1001 86380 86390 1
514089 99514089 1001 86380 86390 1
514064 99514064 1001 86380 86390 1
514353 99514353 1001 86380 86390 1
514444 99514444 1001 86380 86390 1
514249 99514249 1001 86380 86390 1
514406 99514406 1001 86380 86390 1
514394 99514394 1001 86380 86390 1
515609 99515609 1001 86380 86390 1
515617 99515617 1001 86380 86390 1
515446 99515446 1001 86380 86390 1
515409 99515409 1001 86380 86390 1
515384 99515384 1001 86380 86390 1
515141 99515141 1001 86380 86390 1
515135 99515135 1001 86380 86390 1
515797 99515797 1001 86380 86390 1
515759 99515759 1001 86380 86390 1
515827 99515827 1001 86380 86390 1
515806 99515806 1001 86380 86390 1
515730 99515730 1001 86380 86390 1
516384 99516384 1001 86380 86390 1
516444 99516444 1001 86380 86390 1
516219 99516219 1001 86380 86390 1
516258 99516258 1001 86380 86390 1
516129 99516129 1001 86380 86390 1
516221 99516221 1001 86380 86390 1
516209 99516209 1001 86380 86390 1
516302 99516302 1001 86380 86390 1
515993 99515993 1001 86380 86390 1
516006 99516006 1001 86380 86390 1
515934 99515934 1001 86380 86390 1
515948 99515948 1001 86380 86390 1
516082 99516082 1001 86380 86390 1
516615 99516615 1001 86380 86390 1
516661 99516661 1001 86380 86390 1
517221 99517221 1001 86380 86390 1
517262 99517262 1001 86380 86390 1
517173 99517173 1001 86380 86390 1
517138 99517138 1001 86380 86390 1
517332 99517332 1001 86380 86390 1
517042 99517042 1001 86380 86390 1
517068 99517068 1001 86380 86390 1
517069 99517069 1001 86380 86390 1
516926 99516926 1001 86380 86390 1
516940 99516940 1001 86380 86390 1
517089 99517089 1001 86380 86390 1
516960 99516960 1001 86380 86390 1
516862 99516862 1001 86380 86390 1
516830 99516830 1001 86380 86390 1
517377 99517377 1001 86380 86390 1
518075 99518075 1001 86380 86390 1
517973 99517973 1001 86380 86390 1
518064 99518064 1001 86380 86390 1
518013 99518013 1001 86380 86390 1
518104 99518104 1001 86380 86390 1
517780 99517780 1001 86380 86390 1
517825 99517825 1001 86380 86390 1
517760 99517760 1001 86380 86390 1
517572 99517572 1001 86380 86390 1
517643 99517643 1001 86380 86390 1
518362 99518362 1001 86380 86390 1
518298 99518298 1001 86380 86390 1
518274 99518274 1001 86380 86390 1
518874 99518874 1001 86380 86390 1
518967 99518967 1001 86380 86390 1
518944 99518944 1001 86380 86390 1
518733 99518733 1001 86380 86390 1
518646 99518646 1001 86380 86390 1
518513 99518513 1001 86380 86390 1
519120 99519120 1001 86380 86390 1
519121 99519121 1001 86380 86390 1
519124 99519124 1001 86380 86390 1
519034 99519034 1001 86380 86390 1
519698 99519698 1001 86380 86390 1
519767 99519767 1001 86380 86390 1
519652 99519652 1001 86380 86390 1
519791 99519791 1001 86380 86390 1
519792 99519792 1001 86380 86390 1
519630 99519630 1001 86380 86390 1
519760 99519760 1001 86380 86390 1
519632 99519632 1001 86380 86390 1
519482 99519482 1001 86380 86390 1
519433 99519433 1001 86380 86390 1
519315 99519315 1001 86380 86390 1
519255 99519255 1001 86380 86390 1
520018 99520018 1001 86380 86390 1
519981 99519981 1001 86380 86390 1
519973 99519973 1001 86380 86390 1
520013 99520013 1001 86380 86390 1
520602 99520602 1001 86380 86390 1
520538 99520538 1001 86380 86390 1
520490 99520490 1001 86380 86390 1
520585 99520585 1001 86380 86390 1
520306 99520306 1001 86380 86390 1
520271 99520271 1001 86380 86390 1
520364 99520364 1001 86380 86390 1
520742 99520742 1001 86380 86390 1
520724 99520724 1001 86380 86390 1
520763 99520763 1001 86380 86390 1
521353 99521353 1001 86380 86390 1
521279 99521279 1001 86380 86390 1
521283 99521283 1001 86380 86390 1
521309 99521309 1001 86380 86390 1
521361 99521361 1001 86380 86390 1
521158 99521158 1001 86380 86390 1
521206 99521206 1001 86380 86390 1
520928 99520928 1001 86380 86390 1
521033 99521033 1001 86380 86390 1
521008 99521008 1001 86380 86390 1
520960 99520960 1001 86380 86390 1
520870 99520870 1001 86380 86390 1
521624 99521624 1001 86380 86390 1
521522 99521522 1001 86380 86390 1
521653 99521653 1001 86380 86390 1
521551 99521551 1001 86380 86390 1
521657 99521657 1001 86380 86390 1
522179 99522179 1001 86380 86390 1
522154 99522154 1001 86380 86390 1
522091 99522091 1001 86380 86390 1
522117 99522117 1001 86380 86390 1
522185 99522185 1001 86380 86390 1
522199 99522199 1001 86380 86390 1
521984 99521984 1001 86380 86390 1
521907 99521907 1001 86380 86390 1
522004 99522004 1001 86380 86390 1
522031 99522031 1001 86380 86390 1
521890 99521890 1001 86380 86390 1
521866 99521866 1001 86380 86390 1
521879 99521879 1001 86380 86390 1
521744 99521744 1001 86380 86390 1
521774 99521774 1001 86380 86390 1
522441 99522441 1001 86380 86390 1
522314 99522314 1001 86380 86390 1
522984 99522984 1001 86380 86390 1
523076 99523076 1001 86380 86390 1
523109 99523109 1001 86380 86390 1
522784 99522784 1001 86380 86390 1
522914 99522914 1001 86380 86390 1
522759 99522759 1001 86380 86390 1
522902 99522902 1001 86380 86390 1
522747 99522747 1001 86380 86390 1
522799 99522799 1001 86380 86390 1
522800 99522800 1001 86380 86390 1
522839 99522839 1001 86380 86390 1
522505 99522505 1001 86380 86390 1
522545 99522545 1001 86380 86390 1
522546 99522546 1001 86380 86390 1
523180 99523180 1001 86380 86390 1
523310 99523310 1001 86380 86390 1
523156 99523156 1001 86380 86390 1
523747 99523747 1001 86380 86390 1
523689 99523689 1001 86380 86390 1
523482 99523482 1001 86380 86390 1
523526 99523526 1001 86380 86390 1
524150 99524150 1001 86380 86390 1
523999 99523999 1001 86380 86390 1
523947 99523947 1001 86380 86390 1
524109 99524109 1001 86380 86390 1
524618 99524618 1001 86380 86390 1
524645 99524645 1001 86380 86390 1
524634 99524634 1001 86380 86390 1
524572 99524572 1001 86380 86390 1
524439 99524439 1001 86380 86390 1
524401 99524401 1001 86380 86390 1
524536 99524536 1001 86380 86390 1
524176 99524176 1001 86380 86390 1
524233 99524233 1001 86380 86390 1
524302 99524302 1001 86380 86390 1
524823 99524823 1001 86380 86390 1
524906 99524906 1001 86380 86390 1
524920 99524920 1001 86380 86390 1
525538 99525538 1001 86380 86390 1
525291 99525291 1001 86380 86390 1
525208 99525208 1001 86380 86390 1
525107 99525107 1001 86380 86390 1
525133 99525133 1001 86380 86390 1
525149 99525149 1001 86380 86390 1
525137 99525137 1001 86380 86390 1
525066 99525066 1001 86380 86390 1
525688 99525688 1001 86380 86390 1
525613 99525613 1001 86380 86390 1
526229 99526229 1001 86380 86390 1
526140 99526140 1001 86380 86390 1
526100 99526100 1001 86380 86390 1
526506 99526506 1001 86380 86390 1
526545 99526545 1001 86380 86390 1
526547 99526547 1001 86380 86390 1
526625 99526625 1001 86380 86390 1
527148 99527148 1001 86380 86390 1
527182 99527182 1001 86380 86390 1
526694 99526694 1001 86380 86390 1
527397 99527397 1001 86380 86390 1
527294 99527294 1001 86380 86390 1
527875 99527875 1001 86380 86390 1
528006 99528006 1001 86380 86390 1
527671 99527671 1001 86380 86390 1
527737 99527737 1001 86380 86390 1
527672 99527672 1001 86380 86390 1
527480 99527480 1001 86380 86390 1
527523 99527523 1001 86380 86390 1
527562 99527562 1001 86380 86390 1
528269 99528269 1001 86380 86390 1
528088 99528088 1001 86380 86390 1
528212 99528212 1001 86380 86390 1
528698 99528698 1001 86380 86390 1
528845 99528845 1001 86380 86390 1
528883 99528883 1001 86380 86390 1
528770 99528770 1001 86380 86390 1
528836 99528836 1001 86380 86390 1
528759 99528759 1001 86380 86390 1
528493 99528493 1001 86380 86390 1
528630 99528630 1001 86380 86390 1
528400 99528400 1001 86380 86390 1
528439 99528439 1001 86380 86390 1
528403 99528403 1001 86380 86390 1
528455 99528455 1001 86380 86390 1
529006 99529006 1001 86380 86390 1
528956 99528956 1001 86380 86390 1
529021 99529021 1001 86380 86390 1
528918 99528918 1001 86380 86390 1
529048 99529048 1001 86380 86390 1
528933 99528933 1001 86380 86390 1
529587 99529587 1001 86380 86390 1
529719 99529719 1001 86380 86390 1
529459 99529459 1001 86380 86390 1
529403 99529403 1001 86380 86390 1
529212 99529212 1001 86380 86390 1
529267 99529267 1001 86380 86390 1
529243 99529243 1001 86380 86390 1
529233 99529233 1001 86380 86390 1
529273 99529273 1001 86380 86390 1
529287 99529287 1001 86380 86390 1
529750 99529750 1001 86380 86390 1
529893 99529893 1001 86380 86390 1
529843 99529843 1001 86380 86390 1
529809 99529809 1001 86380 86390 1
530519 99530519 1001 86380 86390 1
530180 99530180 1001 86380 86390 1
530148 99530148 1001 86380 86390 1
530215 99530215 1001 86380 86390 1
529969 99529969 1001 86380 86390 1
530126 99530126 1001 86380 86390 1
530635 99530635 1001 86380 86390 1
530636 99530636 1001 86380 86390 1
531344 99531344 1001 86380 86390 1
531282 99531282 1001 86380 86390 1
531276 99531276 1001 86380 86390 1
531085 99531085 1001 86380 86390 1
531051 99531051 1001 86380 86390 1
531053 99531053 1001 86380 86390 1
531070 99531070 1001 86380 86390 1
530943 99530943 1001 86380 86390 1
530856 99530856 1001 86380 86390 1
531509 99531509 1001 86380 86390 1
531382 99531382 1001 86380 86390 1
531461 99531461 1001 86380 86390 1
532058 99532058 1001 86380 86390 1
532098 99532098 1001 86380 86390 1
532048 99532048 1001 86380 86390 1
531693 99531693 1001 86380 86390 1
531632 99531632 1001 86380 86390 1
531621 99531621 1001 86380 86390 1
532348 99532348 1001 86380 86390 1
532325 99532325 1001 86380 86390 1
532236 99532236 1001 86380 86390 1
532280 99532280 1001 86380 86390 1
532972 99532972 1001 86380 86390 1
532870 99532870 1001 86380 86390 1
532922 99532922 1001 86380 86390 1
533024 99533024 1001 86380 86390 1
532749 99532749 1001 86380 86390 1
532727 99532727 1001 86380 86390 1
532818 99532818 1001 86380 86390 1
532652 99532652 1001 86380 86390 1
532808 99532808 1001 86380 86390 1
532654 99532654 1001 86380 86390 1
532505 99532505 1001 86380 86390 1
532416 99532416 1001 86380 86390 1
532612 99532612 1001 86380 86390 1
532498 99532498 1001 86380 86390 1
533107 99533107 1001 86380 86390 1
533212 99533212 1001 86380 86390 1
533213 99533213 1001 86380 86390 1
533666 99533666 1001 86380 86390 1
533751 99533751 1001 86380 86390 1
533675 99533675 1001 86380 86390 1
533484 99533484 1001 86380 86390 1
533643 99533643 1001 86380 86390 1
533493 99533493 1001 86380 86390 1
533454 99533454 1001 86380 86390 1
533572 99533572 1001 86380 86390 1
533302 99533302 1001 86380 86390 1
533294 99533294 1001 86380 86390 1
533286 99533286 1001 86380 86390 1
533378 99533378 1001 86380 86390 1
534031 99534031 1001 86380 86390 1
534006 99534006 1001 86380 86390 1
533956 99533956 1001 86380 86390 1
534482 99534482 1001 86380 86390 1
534484 99534484 1001 86380 86390 1
534485 99534485 1001 86380 86390 1
534491 99534491 1001 86380 86390 1
534414 99534414 1001 86380 86390 1
534427 99534427 1001 86380 86390 1
534416 99534416 1001 86380 86390 1
534455 99534455 1001 86380 86390 1
534457 99534457 1001 86380 86390 1
534292 99534292 1001 86380 86390 1
534209 99534209 1001 86380 86390 1
534264 99534264 1001 86380 86390 1
534850 99534850 1001 86380 86390 1
534762 99534762 1001 86380 86390 1
534814 99534814 1001 86380 86390 1
534841 99534841 1001 86380 86390 1
535332 99535332 1001 86380 86390 1
535333 99535333 1001 86380 86390 1
535486 99535486 1001 86380 86390 1
535400 99535400 1001 86380 86390 1
535465 99535465 1001 86380 86390 1
535323 99535323 1001 86380 86390 1
535441 99535441 1001 86380 86390 1
535281 99535281 1001 86380 86390 1
535158 99535158 1001 86380 86390 1
534983 99534983 1001 86380 86390 1
534907 99534907 1001 86380 86390 1
535029 99535029 1001 86380 86390 1
535620 99535620 1001 86380 86390 1
536202 99536202 1001 86380 86390 1
536007 99536007 1001 86380 86390 1
535986 99535986 1001 86380 86390 1
535806 99535806 1001 86380 86390 1
535796 99535796 1001 86380 86390 1
535852 99535852 1001 86380 86390 1
536441 99536441 1001 86380 86390 1
536392 99536392 1001 86380 86390 1
536971 99536971 1001 86380 86390 1
537118 99537118 1001 86380 86390 1
537072 99537072 1001 86380 86390 1
536662 99536662 1001 86380 86390 1
536702 99536702 1001 86380 86390 1
536715 99536715 1001 86380 86390 1
536728 99536728 1001 86380 86390 1
536664 99536664 1001 86380 86390 1
536681 99536681 1001 86380 86390 1
537237 99537237 1001 86380 86390 1
537255 99537255 1001 86380 86390 1
537346 99537346 1001 86380 86390 1
537964 99537964 1001 86380 86390 1
537904 99537904 1001 86380 86390 1
537948 99537948 1001 86380 86390 1
537596 99537596 1001 86380 86390 1
537715 99537715 1001 86380 86390 1
537638 99537638 1001 86380 86390 1
537433 99537433 1001 86380 86390 1
537456 99537456 1001 86380 86390 1
537405 99537405 1001 86380 86390 1
538038 99538038 1001 86380 86390 1
538144 99538144 1001 86380 86390 1
538157 99538157 1001 86380 86390 1
538813 99538813 1001 86380 86390 1
538726 99538726 1001 86380 86390 1
538688 99538688 1001 86380 86390 1
538612 99538612 1001 86380 86390 1
538715 99538715 1001 86380 86390 1
538743 99538743 1001 86380 86390 1
538797 99538797 1001 86380 86390 1
538564 99538564 1001 86380 86390 1
538398 99538398 1001 86380 86390 1
538282 99538282 1001 86380 86390 1
538283 99538283 1001 86380 86390 1
538971 99538971 1001 86380 86390 1
538858 99538858 1001 86380 86390 1
538837 99538837 1001 86380 86390 1
539552 99539552 1001 86380 86390 1
539452 99539452 1001 86380 86390 1
539498 99539498 1001 86380 86390 1
539602 99539602 1001 86380 86390 1
539371 99539371 1001 86380 86390 1
539337 99539337 1001 86380 86390 1
539402 99539402 1001 86380 86390 1
539261 99539261 1001 86380 86390 1
539095 99539095 1001 86380 86390 1
539729 99539729 1001 86380 86390 1
539683 99539683 1001 86380 86390 1
539749 99539749 1001 86380 86390 1
540415 99540415 1001 86380 86390 1
540110 99540110 1001 86380 86390 1
539978 99539978 1001 86380 86390 1
540017 99540017 1001 86380 86390 1
539933 99539933 1001 86380 86390 1
539908 99539908 1001 86380 86390 1
540478 99540478 1001 86380 86390 1
540582 99540582 1001 86380 86390 1
540505 99540505 1001 86380 86390 1
540480 99540480 1001 86380 86390 1
540627 99540627 1001 86380 86390 1
540642 99540642 1001 86380 86390 1
541211 99541211 1001 86380 86390 1
540910 99540910 1001 86380 86390 1
541042 99541042 1001 86380 86390 1
540727 99540727 1001 86380 86390 1
540871 99540871 1001 86380 86390 1
540769 99540769 1001 86380 86390 1
540680 99540680 1001 86380 86390 1
542004 99542004 1001 86380 86390 1
542092 99542092 1001 86380 86390 1
542013 99542013 1001 86380 86390 1
541727 99541727 1001 86380 86390 1
541886 99541886 1001 86380 86390 1
541620 99541620 1001 86380 86390 1
542252 99542252 1001 86380 86390 1
542309 99542309 1001 86380 86390 1
542817 99542817 1001 86380 86390 1
542870 99542870 1001 86380 86390 1
542926 99542926 1001 86380 86390 1
542800 99542800 1001 86380 86390 1
542776 99542776 1001 86380 86390 1
542559 99542559 1001 86380 86390 1
542702 99542702 1001 86380 86390 1
542493 99542493 1001 86380 86390 1
542362 99542362 1001 86380 86390 1
543008 99543008 1001 86380 86390 1
543037 99543037 1001 86380 86390 1
543129 99543129 1001 86380 86390 1
543006 99543006 1001 86380 86390 1
543580 99543580 1001 86380 86390 1
543582 99543582 1001 86380 86390 1
543746 99543746 1001 86380 86390 1
543713 99543713 1001 86380 86390 1
543748 99543748 1001 86380 86390 1
543636 99543636 1001 86380 86390 1
543488 99543488 1001 86380 86390 1
543489 99543489 1001 86380 86390 1
543372 99543372 1001 86380 86390 1
543544 99543544 1001 86380 86390 1
543367 99543367 1001 86380 86390 1
543380 99543380 1001 86380 86390 1
543204 99543204 1001 86380 86390 1
543256 99543256 1001 86380 86390 1
543196 99543196 1001 86380 86390 1
543265 99543265 1001 86380 86390 1
543781 99543781 1001 86380 86390 1
543837 99543837 1001 86380 86390 1
543801 99543801 1001 86380 86390 1
543892 99543892 1001 86380 86390 1
543804 99543804 1001 86380 86390 1
544457 99544457 1001 86380 86390 1
544597 99544597 1001 86380 86390 1
544421 99544421 1001 86380 86390 1
544437 99544437 1001 86380 86390 1
544515 99544515 1001 86380 86390 1
544415 99544415 1001 86380 86390 1
544454 99544454 1001 86380 86390 1
544257 99544257 1001 86380 86390 1
544121 99544121 1001 86380 86390 1
544045 99544045 1001 86380 86390 1
544011 99544011 1001 86380 86390 1
544154 99544154 1001 86380 86390 1
544013 99544013 1001 86380 86390 1
544737 99544737 1001 86380 86390 1
544648 99544648 1001 86380 86390 1
544740 99544740 1001 86380 86390 1
544721 99544721 1001 86380 86390 1
506559 659 1002 32874 36536 1
501121 702 1002 40972 41414 1
526132 798 1002 49014 48614 1
540259 1046 1001 38454 38753 1
400016 99400016 1001 86380 86390 1
400120 99400120 1001 86380 86390 1
400033 99400033 1001 86380 86390 1
400426 99400426 1001 86380 86390 1
400460 99400460 1001 86380 86390 1
400523 99400523 1001 86380 86390 1
400604 99400604 1001 86380 86390 1
400634 99400634 1001 86380 86390 1
400749 99400749 1001 86380 86390 1
400922 99400922 1001 86380 86390 1
400946 99400946 1001 86380 86390 1
400964 99400964 1001 86380 86390 1
401080 99401080 1001 86380 86390 1
401084 99401084 1001 86380 86390 1
401222 99401222 1001 86380 86390 1
401226 99401226 1001 86380 86390 1
401358 99401358 1001 86380 86390 1
401697 99401697 1001 86380 86390 1
401699 99401699 1001 86380 86390 1
401937 99401937 1001 86380 86390 1
402064 99402064 1001 86380 86390 1
402653 99402653 1001 86380 86390 1
402916 99402916 1001 86380 86390 1
403085 99403085 1001 86380 86390 1
403032 99403032 1001 86380 86390 1
403128 99403128 1001 86380 86390 1
403140 99403140 1001 86380 86390 1
403240 99403240 1001 86380 86390 1
403244 99403244 1001 86380 86390 1
403407 99403407 1001 86380 86390 1
403761 99403761 1001 86380 86390 1
403854 99403854 1001 86380 86390 1
403908 99403908 1001 86380 86390 1
403966 99403966 1001 86380 86390 1
404102 99404102 1001 86380 86390 1
404246 99404246 1001 86380 86390 1
404338 99404338 1001 86380 86390 1
404654 99404654 1001 86380 86390 1
404847 99404847 1001 86380 86390 1
404856 99404856 1001 86380 86390 1
404954 99404954 1001 86380 86390 1
404956 99404956 1001 86380 86390 1
404988 99404988 1001 86380 86390 1
405393 99405393 1001 86380 86390 1
405375 99405375 1001 86380 86390 1
405450 99405450 1001 86380 86390 1
405502 99405502 1001 86380 86390 1
405739 99405739 1001 86380 86390 1
405776 99405776 1001 86380 86390 1
405917 99405917 1001 86380 86390 1
406050 99406050 1001 86380 86390 1
406130 99406130 1001 86380 86390 1
406108 99406108 1001 86380 86390 1
406204 99406204 1001 86380 86390 1
406212 99406212 1001 86380 86390 1
406240 99406240 1001 86380 86390 1
406486 99406486 1001 86380 86390 1
406465 99406465 1001 86380 86390 1
406711 99406711 1001 86380 86390 1
406695 99406695 1001 86380 86390 1
406956 99406956 1001 86380 86390 1
407111 99407111 1001 86380 86390 1
407264 99407264 1001 86380 86390 1
407415 99407415 1001 86380 86390 1
407497 99407497 1001 86380 86390 1
407725 99407725 1001 86380 86390 1
407940 99407940 1001 86380 86390 1
408242 99408242 1001 86380 86390 1
408351 99408351 1001 86380 86390 1
408525 99408525 1001 86380 86390 1
408469 99408469 1001 86380 86390 1
408754 99408754 1001 86380 86390 1
408847 99408847 1001 86380 86390 1
408788 99408788 1001 86380 86390 1
409027 99409027 1001 86380 86390 1
409028 99409028 1001 86380 86390 1
409152 99409152 1001 86380 86390 1
409379 99409379 1001 86380 86390 1
409324 99409324 1001 86380 86390 1
409422 99409422 1001 86380 86390 1
409529 99409529 1001 86380 86390 1
409747 99409747 1001 86380 86390 1
409728 99409728 1001 86380 86390 1
409934 99409934 1001 86380 86390 1
410065 99410065 1001 86380 86390 1
410344 99410344 1001 86380 86390 1
410306 99410306 1001 86380 86390 1
410426 99410426 1001 86380 86390 1
410698 99410698 1001 86380 86390 1
410670 99410670 1001 86380 86390 1
410762 99410762 1001 86380 86390 1
410811 99410811 1001 86380 86390 1
410778 99410778 1001 86380 86390 1
410865 99410865 1001 86380 86390 1
410988 99410988 1001 86380 86390 1
411157 99411157 1001 86380 86390 1
411932 99411932 1001 86380 86390 1
412071 99412071 1001 86380 86390 1
413317 99413317 1001 86380 86390 1
413340 99413340 1001 86380 86390 1
413017 99413017 1001 86380 86390 1
413166 99413166 1001 86380 86390 1
413027 99413027 1001 86380 86390 1
413130 99413130 1001 86380 86390 1
412579 99412579 1001 86380 86390 1
412866 99412866 1001 86380 86390 1
412699 99412699 1001 86380 86390 1
413791 99413791 1001 86380 86390 1
414066 99414066 1001 86380 86390 1
414001 99414001 1001 86380 86390 1
413856 99413856 1001 86380 86390 1
415026 99415026 1001 86380 86390 1
414950 99414950 1001 86380 86390 1
415146 99415146 1001 86380 86390 1
415129 99415129 1001 86380 86390 1
415155 99415155 1001 86380 86390 1
415183 99415183 1001 86380 86390 1
415184 99415184 1001 86380 86390 1
414655 99414655 1001 86380 86390 1
414533 99414533 1001 86380 86390 1
414511 99414511 1001 86380 86390 1
414573 99414573 1001 86380 86390 1
414362 99414362 1001 86380 86390 1
414252 99414252 1001 86380 86390 1
414371 99414371 1001 86380 86390 1
414241 99414241 1001 86380 86390 1
414137 99414137 1001 86380 86390 1
415376 99415376 1001 86380 86390 1
415643 99415643 1001 86380 86390 1
416939 99416939 1001 86380 86390 1
416646 99416646 1001 86380 86390 1
416913 99416913 1001 86380 86390 1
416317 99416317 1001 86380 86390 1
416580 99416580 1001 86380 86390 1
416148 99416148 1001 86380 86390 1
416310 99416310 1001 86380 86390 1
416229 99416229 1001 86380 86390 1
416080 99416080 1001 86380 86390 1
415869 99415869 1001 86380 86390 1
417117 99417117 1001 86380 86390 1
417316 99417316 1001 86380 86390 1
417222 99417222 1001 86380 86390 1
417113 99417113 1001 86380 86390 1
417352 99417352 1001 86380 86390 1
418674 99418674 1001 86380 86390 1
418694 99418694 1001 86380 86390 1
418628 99418628 1001 86380 86390 1
418569 99418569 1001 86380 86390 1
418643 99418643 1001 86380 86390 1
418193 99418193 1001 86380 86390 1
418147 99418147 1001 86380 86390 1
418259 99418259 1001 86380 86390 1
418264 99418264 1001 86380 86390 1
418427 99418427 1001 86380 86390 1
417799 99417799 1001 86380 86390 1
418821 99418821 1001 86380 86390 1
418914 99418914 1001 86380 86390 1
418837 99418837 1001 86380 86390 1
419045 99419045 1001 86380 86390 1
420334 99420334 1001 86380 86390 1
420386 99420386 1001 86380 86390 1
419800 99419800 1001 86380 86390 1
419645 99419645 1001 86380 86390 1
419937 99419937 1001 86380 86390 1
419380 99419380 1001 86380 86390 1
419220 99419220 1001 86380 86390 1
419367 99419367 1001 86380 86390 1
419397 99419397 1001 86380 86390 1
419258 99419258 1001 86380 86390 1
420589 99420589 1001 86380 86390 1
420777 99420777 1001 86380 86390 1
422011 99422011 1001 86380 86390 1
421724 99421724 1001 86380 86390 1
422080 99422080 1001 86380 86390 1
421912 99421912 1001 86380 86390 1
421476 99421476 1001 86380 86390 1
421461 99421461 1001 86380 86390 1
421487 99421487 1001 86380 86390 1
420883 99420883 1001 86380 86390 1
420938 99420938 1001 86380 86390 1
422282 99422282 1001 86380 86390 1
422226 99422226 1001 86380 86390 1
422185 99422185 1001 86380 86390 1
422524 99422524 1001 86380 86390 1
423434 99423434 1001 86380 86390 1
423499 99423499 1001 86380 86390 1
423672 99423672 1001 86380 86390 1
423167 99423167 1001 86380 86390 1
423066 99423066 1001 86380 86390 1
423069 99423069 1001 86380 86390 1
422798 99422798 1001 86380 86390 1
422727 99422727 1001 86380 86390 1
422907 99422907 1001 86380 86390 1
422751 99422751 1001 86380 86390 1
422579 99422579 1001 86380 86390 1
423919 99423919 1001 86380 86390 1
423877 99423877 1001 86380 86390 1
424054 99424054 1001 86380 86390 1
425298 99425298 1001 86380 86390 1
425315 99425315 1001 86380 86390 1
424959 99424959 1001 86380 86390 1
424775 99424775 1001 86380 86390 1
424262 99424262 1001 86380 86390 1
424441 99424441 1001 86380 86390 1
424278 99424278 1001 86380 86390 1
424450 99424450 1001 86380 86390 1
425813 99425813 1001 86380 86390 1
425392 99425392 1001 86380 86390 1
425418 99425418 1001 86380 86390 1
427036 99427036 1001 86380 86390 1
426805 99426805 1001 86380 86390 1
426709 99426709 1001 86380 86390 1
426860 99426860 1001 86380 86390 1
426972 99426972 1001 86380 86390 1
426526 99426526 1001 86380 86390 1
426491 99426491 1001 86380 86390 1
425988 99425988 1001 86380 86390 1
425923 99425923 1001 86380 86390 1
428422 99428422 1001 86380 86390 1
428731 99428731 1001 86380 86390 1
428487 99428487 1001 86380 86390 1
428465 99428465 1001 86380 86390 1
428390 99428390 1001 86380 86390 1
428184 99428184 1001 86380 86390 1
428321 99428321 1001 86380 86390 1
427955 99427955 1001 86380 86390 1
427980 99427980 1001 86380 86390 1
428275 99428275 1001 86380 86390 1
427535 99427535 1001 86380 86390 1
427572 99427572 1001 86380 86390 1
429174 99429174 1001 86380 86390 1
428802 99428802 1001 86380 86390 1
430042 99430042 1001 86380 86390 1
429596 99429596 1001 86380 86390 1
429697 99429697 1001 86380 86390 1
429645 99429645 1001 86380 86390 1
429798 99429798 1001 86380 86390 1
429899 99429899 1001 86380 86390 1
429296 99429296 1001 86380 86390 1
429498 99429498 1001 86380 86390 1
430434 99430434 1001 86380 86390 1
430394 99430394 1001 86380 86390 1
431403 99431403 1001 86380 86390 1
431600 99431600 1001 86380 86390 1
431501 99431501 1001 86380 86390 1
430959 99430959 1001 86380 86390 1
430968 99430968 1001 86380 86390 1
431167 99431167 1001 86380 86390 1
432189 99432189 1001 86380 86390 1
432363 99432363 1001 86380 86390 1
432113 99432113 1001 86380 86390 1
433392 99433392 1001 86380 86390 1
433552 99433552 1001 86380 86390 1
433670 99433670 1001 86380 86390 1
433322 99433322 1001 86380 86390 1
433706 99433706 1001 86380 86390 1
433454 99433454 1001 86380 86390 1
432709 99432709 1001 86380 86390 1
433918 99433918 1001 86380 86390 1
433767 99433767 1001 86380 86390 1
435366 99435366 1001 86380 86390 1
435383 99435383 1001 86380 86390 1
435116 99435116 1001 86380 86390 1
435308 99435308 1001 86380 86390 1
434669 99434669 1001 86380 86390 1
434978 99434978 1001 86380 86390 1
434748 99434748 1001 86380 86390 1
434632 99434632 1001 86380 86390 1
434169 99434169 1001 86380 86390 1
434401 99434401 1001 86380 86390 1
434451 99434451 1001 86380 86390 1
434537 99434537 1001 86380 86390 1
434197 99434197 1001 86380 86390 1
435767 99435767 1001 86380 86390 1
435509 99435509 1001 86380 86390 1
437101 99437101 1001 86380 86390 1
437105 99437105 1001 86380 86390 1
437032 99437032 1001 86380 86390 1
436996 99436996 1001 86380 86390 1
436598 99436598 1001 86380 86390 1
436581 99436581 1001 86380 86390 1
436698 99436698 1001 86380 86390 1
436467 99436467 1001 86380 86390 1
436095 99436095 1001 86380 86390 1
436098 99436098 1001 86380 86390 1
300095 99300095 1001 86380 86390 1
437277 99437277 1001 86380 86390 1
300665 99300665 1001 86380 86390 1
300668 99300668 1001 86380 86390 1
300553 99300553 1001 86380 86390 1
300674 99300674 1001 86380 86390 1
300724 99300724 1001 86380 86390 1
300725 99300725 1001 86380 86390 1
300331 99300331 1001 86380 86390 1
300333 99300333 1001 86380 86390 1
300323 99300323 1001 86380 86390 1
300456 99300456 1001 86380 86390 1
300263 99300263 1001 86380 86390 1
300139 99300139 1001 86380 86390 1
300275 99300275 1001 86380 86390 1
300764 99300764 1001 86380 86390 1
300525 99300525 1001 86380 86390 1
301353 99301353 1001 86380 86390 1
301300 99301300 1001 86380 86390 1
301291 99301291 1001 86380 86390 1
301347 99301347 1001 86380 86390 1
301117 99301117 1001 86380 86390 1
300993 99300993 1001 86380 86390 1
301011 99301011 1001 86380 86390 1
301644 99301644 1001 86380 86390 1
301722 99301722 1001 86380 86390 1
301737 99301737 1001 86380 86390 1
301663 99301663 1001 86380 86390 1
301627 99301627 1001 86380 86390 1
302151 99302151 1001 86380 86390 1
302132 99302132 1001 86380 86390 1
301957 99301957 1001 86380 86390 1
301896 99301896 1001 86380 86390 1
301911 99301911 1001 86380 86390 1
301950 99301950 1001 86380 86390 1
301863 99301863 1001 86380 86390 1
302470 99302470 1001 86380 86390 1
302562 99302562 1001 86380 86390 1
302551 99302551 1001 86380 86390 1
302577 99302577 1001 86380 86390 1
302416 99302416 1001 86380 86390 1
303173 99303173 1001 86380 86390 1
303044 99303044 1001 86380 86390 1
303186 99303186 1001 86380 86390 1
303021 99303021 1001 86380 86390 1
303151 99303151 1001 86380 86390 1
303035 99303035 1001 86380 86390 1
302730 99302730 1001 86380 86390 1
302688 99302688 1001 86380 86390 1
302715 99302715 1001 86380 86390 1
303244 99303244 1001 86380 86390 1
303258 99303258 1001 86380 86390 1
303375 99303375 1001 86380 86390 1
303327 99303327 1001 86380 86390 1
303395 99303395 1001 86380 86390 1
303266 99303266 1001 86380 86390 1
303370 99303370 1001 86380 86390 1
303943 99303943 1001 86380 86390 1
303656 99303656 1001 86380 86390 1
303785 99303785 1001 86380 86390 1
303643 99303643 1001 86380 86390 1
303414 99303414 1001 86380 86390 1
303431 99303431 1001 86380 86390 1
304074 99304074 1001 86380 86390 1
304052 99304052 1001 86380 86390 1
304784 99304784 1001 86380 86390 1
304690 99304690 1001 86380 86390 1
304584 99304584 1001 86380 86390 1
304636 99304636 1001 86380 86390 1
304585 99304585 1001 86380 86390 1
304651 99304651 1001 86380 86390 1
304308 99304308 1001 86380 86390 1
304361 99304361 1001 86380 86390 1
304377 99304377 1001 86380 86390 1
304442 99304442 1001 86380 86390 1
304301 99304301 1001 86380 86390 1
304340 99304340 1001 86380 86390 1
304444 99304444 1001 86380 86390 1
304899 99304899 1001 86380 86390 1
305043 99305043 1001 86380 86390 1
304927 99304927 1001 86380 86390 1
305031 99305031 1001 86380 86390 1
305022 99305022 1001 86380 86390 1
305658 99305658 1001 86380 86390 1
305526 99305526 1001 86380 86390 1
305678 99305678 1001 86380 86390 1
305300 99305300 1001 86380 86390 1
305322 99305322 1001 86380 86390 1
305263 99305263 1001 86380 86390 1
500103 99500103 1001 86380 86390 1
500111 99500111 1001 86380 86390 1
500176 99500176 1001 86380 86390 1
500685 99500685 1001 86380 86390 1
500702 99500702 1001 86380 86390 1
500732 99500732 1001 86380 86390 1
500631 99500631 1001 86380 86390 1
500608 99500608 1001 86380 86390 1
500430 99500430 1001 86380 86390 1
500508 99500508 1001 86380 86390 1
500431 99500431 1001 86380 86390 1
500574 99500574 1001 86380 86390 1
500245 99500245 1001 86380 86390 1
500363 99500363 1001 86380 86390 1
500213 99500213 1001 86380 86390 1
500265 99500265 1001 86380 86390 1
500346 99500346 1001 86380 86390 1
500850 99500850 1001 86380 86390 1
500828 99500828 1001 86380 86390 1
500897 99500897 1001 86380 86390 1
501539 99501539 1001 86380 86390 1
501528 99501528 1001 86380 86390 1
501454 99501454 1001 86380 86390 1
501536 99501536 1001 86380 86390 1
501426 99501426 1001 86380 86390 1
501312 99501312 1001 86380 86390 1
501211 99501211 1001 86380 86390 1
501801 99501801 1001 86380 86390 1
502364 99502364 1001 86380 86390 1
502367 99502367 1001 86380 86390 1
502198 99502198 1001 86380 86390 1
502166 99502166 1001 86380 86390 1
502089 99502089 1001 86380 86390 1
501848 99501848 1001 86380 86390 1
501927 99501927 1001 86380 86390 1
502620 99502620 1001 86380 86390 1
502660 99502660 1001 86380 86390 1
502643 99502643 1001 86380 86390 1
503289 99503289 1001 86380 86390 1
503101 99503101 1001 86380 86390 1
503195 99503195 1001 86380 86390 1
503048 99503048 1001 86380 86390 1
502907 99502907 1001 86380 86390 1
502921 99502921 1001 86380 86390 1
503027 99503027 1001 86380 86390 1
502951 99502951 1001 86380 86390 1
502868 99502868 1001 86380 86390 1
502821 99502821 1001 86380 86390 1
502760 99502760 1001 86380 86390 1
503470 99503470 1001 86380 86390 1
503420 99503420 1001 86380 86390 1
503321 99503321 1001 86380 86390 1
503309 99503309 1001 86380 86390 1
503990 99503990 1001 86380 86390 1
504032 99504032 1001 86380 86390 1
504099 99504099 1001 86380 86390 1
503861 99503861 1001 86380 86390 1
503902 99503902 1001 86380 86390 1
503720 99503720 1001 86380 86390 1
503890 99503890 1001 86380 86390 1
504154 99504154 1001 86380 86390 1
504259 99504259 1001 86380 86390 1
504198 99504198 1001 86380 86390 1
504214 99504214 1001 86380 86390 1
504231 99504231 1001 86380 86390 1
504777 99504777 1001 86380 86390 1
504842 99504842 1001 86380 86390 1
504796 99504796 1001 86380 86390 1
504686 99504686 1001 86380 86390 1
504351 99504351 1001 86380 86390 1
504394 99504394 1001 86380 86390 1
505011 99505011 1001 86380 86390 1
505043 99505043 1001 86380 86390 1
504966 99504966 1001 86380 86390 1
505500 99505500 1001 86380 86390 1
505397 99505397 1001 86380 86390 1
505164 99505164 1001 86380 86390 1
505268 99505268 1001 86380 86390 1
505180 99505180 1001 86380 86390 1
505835 99505835 1001 86380 86390 1
505836 99505836 1001 86380 86390 1
505801 99505801 1001 86380 86390 1
505960 99505960 1001 86380 86390 1
506469 99506469 1001 86380 86390 1
506537 99506537 1001 86380 86390 1
506490 99506490 1001 86380 86390 1
506503 99506503 1001 86380 86390 1
506505 99506505 1001 86380 86390 1
506403 99506403 1001 86380 86390 1
506264 99506264 1001 86380 86390 1
506318 99506318 1001 86380 86390 1
506307 99506307 1001 86380 86390 1
506070 99506070 1001 86380 86390 1
506084 99506084 1001 86380 86390 1
506007 99506007 1001 86380 86390 1
506102 99506102 1001 86380 86390 1
506753 99506753 1001 86380 86390 1
506650 99506650 1001 86380 86390 1
506715 99506715 1001 86380 86390 1
506652 99506652 1001 86380 86390 1
506718 99506718 1001 86380 86390 1
507285 99507285 1001 86380 86390 1
507278 99507278 1001 86380 86390 1
507036 99507036 1001 86380 86390 1
507115 99507115 1001 86380 86390 1
507092 99507092 1001 86380 86390 1
506880 99506880 1001 86380 86390 1
506908 99506908 1001 86380 86390 1
506921 99506921 1001 86380 86390 1
506961 99506961 1001 86380 86390 1
506820 99506820 1001 86380 86390 1
507484 99507484 1001 86380 86390 1
507580 99507580 1001 86380 86390 1
507455 99507455 1001 86380 86390 1
508083 99508083 1001 86380 86390 1
508132 99508132 1001 86380 86390 1
508032 99508032 1001 86380 86390 1
507968 99507968 1001 86380 86390 1
507855 99507855 1001 86380 86390 1
507857 99507857 1001 86380 86390 1
507964 99507964 1001 86380 86390 1
507682 99507682 1001 86380 86390 1
508453 99508453 1001 86380 86390 1
508353 99508353 1001 86380 86390 1
508394 99508394 1001 86380 86390 1
508294 99508294 1001 86380 86390 1
508283 99508283 1001 86380 86390 1
508908 99508908 1001 86380 86390 1
509026 99509026 1001 86380 86390 1
509048 99509048 1001 86380 86390 1
508920 99508920 1001 86380 86390 1
508959 99508959 1001 86380 86390 1
508765 99508765 1001 86380 86390 1
508741 99508741 1001 86380 86390 1
508677 99508677 1001 86380 86390 1
508709 99508709 1001 86380 86390 1
508620 99508620 1001 86380 86390 1
509176 99509176 1001 86380 86390 1
509202 99509202 1001 86380 86390 1
509709 99509709 1001 86380 86390 1
509727 99509727 1001 86380 86390 1
509820 99509820 1001 86380 86390 1
509731 99509731 1001 86380 86390 1
509897 99509897 1001 86380 86390 1
509643 99509643 1001 86380 86390 1
509667 99509667 1001 86380 86390 1
509442 99509442 1001 86380 86390 1
509913 99509913 1001 86380 86390 1
510095 99510095 1001 86380 86390 1
509902 99509902 1001 86380 86390 1
509973 99509973 1001 86380 86390 1
510535 99510535 1001 86380 86390 1
510553 99510553 1001 86380 86390 1
510610 99510610 1001 86380 86390 1
510675 99510675 1001 86380 86390 1
510510 99510510 1001 86380 86390 1
510449 99510449 1001 86380 86390 1
510451 99510451 1001 86380 86390 1
510490 99510490 1001 86380 86390 1
510139 99510139 1001 86380 86390 1
510885 99510885 1001 86380 86390 1
510873 99510873 1001 86380 86390 1
510874 99510874 1001 86380 86390 1
510786 99510786 1001 86380 86390 1
510929 99510929 1001 86380 86390 1
510800 99510800 1001 86380 86390 1
511424 99511424 1001 86380 86390 1
511359 99511359 1001 86380 86390 1
511144 99511144 1001 86380 86390 1
511157 99511157 1001 86380 86390 1
511063 99511063 1001 86380 86390 1
511105 99511105 1001 86380 86390 1
511043 99511043 1001 86380 86390 1
510940 99510940 1001 86380 86390 1
511122 99511122 1001 86380 86390 1
511642 99511642 1001 86380 86390 1
511720 99511720 1001 86380 86390 1
511643 99511643 1001 86380 86390 1
511726 99511726 1001 86380 86390 1
512199 99512199 1001 86380 86390 1
512348 99512348 1001 86380 86390 1
512332 99512332 1001 86380 86390 1
512300 99512300 1001 86380 86390 1
512110 99512110 1001 86380 86390 1
511799 99511799 1001 86380 86390 1
511923 99511923 1001 86380 86390 1
511885 99511885 1001 86380 86390 1
511912 99511912 1001 86380 86390 1
512394 99512394 1001 86380 86390 1
512474 99512474 1001 86380 86390 1
512436 99512436 1001 86380 86390 1
512424 99512424 1001 86380 86390 1
512581 99512581 1001 86380 86390 1
513119 99513119 1001 86380 86390 1
513181 99513181 1001 86380 86390 1
512857 99512857 1001 86380 86390 1
512948 99512948 1001 86380 86390 1
512877 99512877 1001 86380 86390 1
512981 99512981 1001 86380 86390 1
512985 99512985 1001 86380 86390 1
512856 99512856 1001 86380 86390 1
512721 99512721 1001 86380 86390 1
512764 99512764 1001 86380 86390 1
513268 99513268 1001 86380 86390 1
513282 99513282 1001 86380 86390 1
513349 99513349 1001 86380 86390 1
513234 99513234 1001 86380 86390 1
513376 99513376 1001 86380 86390 1
513248 99513248 1001 86380 86390 1
513406 99513406 1001 86380 86390 1
513885 99513885 1001 86380 86390 1
513965 99513965 1001 86380 86390 1
513774 99513774 1001 86380 86390 1
513658 99513658 1001 86380 86390 1
513672 99513672 1001 86380 86390 1
513724 99513724 1001 86380 86390 1
513815 99513815 1001 86380 86390 1
513412 99513412 1001 86380 86390 1
513524 99513524 1001 86380 86390 1
514172 99514172 1001 86380 86390 1
514230 99514230 1001 86380 86390 1
514821 99514821 1001 86380 86390 1
514693 99514693 1001 86380 86390 1
514708 99514708 1001 86380 86390 1
514833 99514833 1001 86380 86390 1
514837 99514837 1001 86380 86390 1
514724 99514724 1001 86380 86390 1
514522 99514522 1001 86380 86390 1
514468 99514468 1001 86380 86390 1
514521 99514521 1001 86380 86390 1
514598 99514598 1001 86380 86390 1
514277 99514277 1001 86380 86390 1
514404 99514404 1001 86380 86390 1
515025 99515025 1001 86380 86390 1
515494 99515494 1001 86380 86390 1
515562 99515562 1001 86380 86390 1
515627 99515627 1001 86380 86390 1
515577 99515577 1001 86380 86390 1
515526 99515526 1001 86380 86390 1
515467 99515467 1001 86380 86390 1
515422 99515422 1001 86380 86390 1
515461 99515461 1001 86380 86390 1
515425 99515425 1001 86380 86390 1
515145 99515145 1001 86380 86390 1
516398 99516398 1001 86380 86390 1
516388 99516388 1001 86380 86390 1
516497 99516497 1001 86380 86390 1
516442 99516442 1001 86380 86390 1
516123 99516123 1001 86380 86390 1
516252 99516252 1001 86380 86390 1
516240 99516240 1001 86380 86390 1
516242 99516242 1001 86380 86390 1
516281 99516281 1001 86380 86390 1
516169 99516169 1001 86380 86390 1
516171 99516171 1001 86380 86390 1
516262 99516262 1001 86380 86390 1
516058 99516058 1001 86380 86390 1
515922 99515922 1001 86380 86390 1
515964 99515964 1001 86380 86390 1
515990 99515990 1001 86380 86390 1
516043 99516043 1001 86380 86390 1
516701 99516701 1001 86380 86390 1
516575 99516575 1001 86380 86390 1
516527 99516527 1001 86380 86390 1
516674 99516674 1001 86380 86390 1
517318 99517318 1001 86380 86390 1
517231 99517231 1001 86380 86390 1
517004 99517004 1001 86380 86390 1
516995 99516995 1001 86380 86390 1
516858 99516858 1001 86380 86390 1
516747 99516747 1001 86380 86390 1
516722 99516722 1001 86380 86390 1
517410 99517410 1001 86380 86390 1
517501 99517501 1001 86380 86390 1
517385 99517385 1001 86380 86390 1
517386 99517386 1001 86380 86390 1
517491 99517491 1001 86380 86390 1
517521 99517521 1001 86380 86390 1
517396 99517396 1001 86380 86390 1
518140 99518140 1001 86380 86390 1
518032 99518032 1001 86380 86390 1
517892 99517892 1001 86380 86390 1
517908 99517908 1001 86380 86390 1
517753 99517753 1001 86380 86390 1
517754 99517754 1001 86380 86390 1
517848 99517848 1001 86380 86390 1
517874 99517874 1001 86380 86390 1
517836 99517836 1001 86380 86390 1
517732 99517732 1001 86380 86390 1
517681 99517681 1001 86380 86390 1
517618 99517618 1001 86380 86390 1
518187 99518187 1001 86380 86390 1
518229 99518229 1001 86380 86390 1
518169 99518169 1001 86380 86390 1
518262 99518262 1001 86380 86390 1
518950 99518950 1001 86380 86390 1
518837 99518837 1001 86380 86390 1
518787 99518787 1001 86380 86390 1
518851 99518851 1001 86380 86390 1
518841 99518841 1001 86380 86390 1
518640 99518640 1001 86380 86390 1
518782 99518782 1001 86380 86390 1
518659 99518659 1001 86380 86390 1
518621 99518621 1001 86380 86390 1
518725 99518725 1001 86380 86390 1
518585 99518585 1001 86380 86390 1
518652 99518652 1001 86380 86390 1
518409 99518409 1001 86380 86390 1
518528 99518528 1001 86380 86390 1
518428 99518428 1001 86380 86390 1
518379 99518379 1001 86380 86390 1
519179 99519179 1001 86380 86390 1
519762 99519762 1001 86380 86390 1
519810 99519810 1001 86380 86390 1
519405 99519405 1001 86380 86390 1
519513 99519513 1001 86380 86390 1
519554 99519554 1001 86380 86390 1
519400 99519400 1001 86380 86390 1
519365 99519365 1001 86380 86390 1
519316 99519316 1001 86380 86390 1
519851 99519851 1001 86380 86390 1
519856 99519856 1001 86380 86390 1
520002 99520002 1001 86380 86390 1
519821 99519821 1001 86380 86390 1
519951 99519951 1001 86380 86390 1
519862 99519862 1001 86380 86390 1
520607 99520607 1001 86380 86390 1
520448 99520448 1001 86380 86390 1
520487 99520487 1001 86380 86390 1
520612 99520612 1001 86380 86390 1
520465 99520465 1001 86380 86390 1
520582 99520582 1001 86380 86390 1
520281 99520281 1001 86380 86390 1
520347 99520347 1001 86380 86390 1
520366 99520366 1001 86380 86390 1
520276 99520276 1001 86380 86390 1
520111 99520111 1001 86380 86390 1
520114 99520114 1001 86380 86390 1
520090 99520090 1001 86380 86390 1
520118 99520118 1001 86380 86390 1
520223 99520223 1001 86380 86390 1
520199 99520199 1001 86380 86390 1
521338 99521338 1001 86380 86390 1
521428 99521428 1001 86380 86390 1
521264 99521264 1001 86380 86390 1
521295 99521295 1001 86380 86390 1
521427 99521427 1001 86380 86390 1
521248 99521248 1001 86380 86390 1
521098 99521098 1001 86380 86390 1
521163 99521163 1001 86380 86390 1
521195 99521195 1001 86380 86390 1
521040 99521040 1001 86380 86390 1
520938 99520938 1001 86380 86390 1
520980 99520980 1001 86380 86390 1
520996 99520996 1001 86380 86390 1
520882 99520882 1001 86380 86390 1
521469 99521469 1001 86380 86390 1
522138 99522138 1001 86380 86390 1
522273 99522273 1001 86380 86390 1
522071 99522071 1001 86380 86390 1
521711 99521711 1001 86380 86390 1
521789 99521789 1001 86380 86390 1
521857 99521857 1001 86380 86390 1
521773 99521773 1001 86380 86390 1
521850 99521850 1001 86380 86390 1
521735 99521735 1001 86380 86390 1
522374 99522374 1001 86380 86390 1
522310 99522310 1001 86380 86390 1
522996 99522996 1001 86380 86390 1
522971 99522971 1001 86380 86390 1
522959 99522959 1001 86380 86390 1
523113 99523113 1001 86380 86390 1
522723 99522723 1001 86380 86390 1
522712 99522712 1001 86380 86390 1
522669 99522669 1001 86380 86390 1
522618 99522618 1001 86380 86390 1
522571 99522571 1001 86380 86390 1
522509 99522509 1001 86380 86390 1
523182 99523182 1001 86380 86390 1
523147 99523147 1001 86380 86390 1
523291 99523291 1001 86380 86390 1
523322 99523322 1001 86380 86390 1
523781 99523781 1001 86380 86390 1
523794 99523794 1001 86380 86390 1
523756 99523756 1001 86380 86390 1
523836 99523836 1001 86380 86390 1
523654 99523654 1001 86380 86390 1
523366 99523366 1001 86380 86390 1
523511 99523511 1001 86380 86390 1
523503 99523503 1001 86380 86390 1
523348 99523348 1001 86380 86390 1
523966 99523966 1001 86380 86390 1
524661 99524661 1001 86380 86390 1
524749 99524749 1001 86380 86390 1
524730 99524730 1001 86380 86390 1
524441 99524441 1001 86380 86390 1
524297 99524297 1001 86380 86390 1
524156 99524156 1001 86380 86390 1
524170 99524170 1001 86380 86390 1
524262 99524262 1001 86380 86390 1
524341 99524341 1001 86380 86390 1
524355 99524355 1001 86380 86390 1
525486 99525486 1001 86380 86390 1
525576 99525576 1001 86380 86390 1
525415 99525415 1001 86380 86390 1
525558 99525558 1001 86380 86390 1
525289 99525289 1001 86380 86390 1
525386 99525386 1001 86380 86390 1
525376 99525376 1001 86380 86390 1
525287 99525287 1001 86380 86390 1
525143 99525143 1001 86380 86390 1
525724 99525724 1001 86380 86390 1
525185 99525185 1001 86380 86390 1
525766 99525766 1001 86380 86390 1
525651 99525651 1001 86380 86390 1
525694 99525694 1001 86380 86390 1
525606 99525606 1001 86380 86390 1
526349 99526349 1001 86380 86390 1
526285 99526285 1001 86380 86390 1
526064 99526064 1001 86380 86390 1
526103 99526103 1001 86380 86390 1
526209 99526209 1001 86380 86390 1
525974 99525974 1001 86380 86390 1
525872 99525872 1001 86380 86390 1
525903 99525903 1001 86380 86390 1
525982 99525982 1001 86380 86390 1
526552 99526552 1001 86380 86390 1
526478 99526478 1001 86380 86390 1
526621 99526621 1001 86380 86390 1
526596 99526596 1001 86380 86390 1
527160 99527160 1001 86380 86390 1
527179 99527179 1001 86380 86390 1
527051 99527051 1001 86380 86390 1
527239 99527239 1001 86380 86390 1
527092 99527092 1001 86380 86390 1
527105 99527105 1001 86380 86390 1
527080 99527080 1001 86380 86390 1
527245 99527245 1001 86380 86390 1
526942 99526942 1001 86380 86390 1
526930 99526930 1001 86380 86390 1
526934 99526934 1001 86380 86390 1
527002 99527002 1001 86380 86390 1
526860 99526860 1001 86380 86390 1
527016 99527016 1001 86380 86390 1
526787 99526787 1001 86380 86390 1
526676 99526676 1001 86380 86390 1
527441 99527441 1001 86380 86390 1
527443 99527443 1001 86380 86390 1
527355 99527355 1001 86380 86390 1
527373 99527373 1001 86380 86390 1
527951 99527951 1001 86380 86390 1
527980 99527980 1001 86380 86390 1
528067 99528067 1001 86380 86390 1
528022 99528022 1001 86380 86390 1
527959 99527959 1001 86380 86390 1
527783 99527783 1001 86380 86390 1
527758 99527758 1001 86380 86390 1
527812 99527812 1001 86380 86390 1
527866 99527866 1001 86380 86390 1
527613 99527613 1001 86380 86390 1
527510 99527510 1001 86380 86390 1
527641 99527641 1001 86380 86390 1
527656 99527656 1001 86380 86390 1
528216 99528216 1001 86380 86390 1
528800 99528800 1001 86380 86390 1
528750 99528750 1001 86380 86390 1
528778 99528778 1001 86380 86390 1
528705 99528705 1001 86380 86390 1
528888 99528888 1001 86380 86390 1
528540 99528540 1001 86380 86390 1
528566 99528566 1001 86380 86390 1
528528 99528528 1001 86380 86390 1
528529 99528529 1001 86380 86390 1
528661 99528661 1001 86380 86390 1
528676 99528676 1001 86380 86390 1
528510 99528510 1001 86380 86390 1
528328 99528328 1001 86380 86390 1
528393 99528393 1001 86380 86390 1
528330 99528330 1001 86380 86390 1
528472 99528472 1001 86380 86390 1
528421 99528421 1001 86380 86390 1
528978 99528978 1001 86380 86390 1
529033 99529033 1001 86380 86390 1
529728 99529728 1001 86380 86390 1
529700 99529700 1001 86380 86390 1
529668 99529668 1001 86380 86390 1
529659 99529659 1001 86380 86390 1
529343 99529343 1001 86380 86390 1
529427 99529427 1001 86380 86390 1
529453 99529453 1001 86380 86390 1
529441 99529441 1001 86380 86390 1
529263 99529263 1001 86380 86390 1
529203 99529203 1001 86380 86390 1
529307 99529307 1001 86380 86390 1
529208 99529208 1001 86380 86390 1
529769 99529769 1001 86380 86390 1
529874 99529874 1001 86380 86390 1
529732 99529732 1001 86380 86390 1
529812 99529812 1001 86380 86390 1
529891 99529891 1001 86380 86390 1
530361 99530361 1001 86380 86390 1
530364 99530364 1001 86380 86390 1
530457 99530457 1001 86380 86390 1
530357 99530357 1001 86380 86390 1
530272 99530272 1001 86380 86390 1
530174 99530174 1001 86380 86390 1
530188 99530188 1001 86380 86390 1
530153 99530153 1001 86380 86390 1
529971 99529971 1001 86380 86390 1
529975 99529975 1001 86380 86390 1
530108 99530108 1001 86380 86390 1
530668 99530668 1001 86380 86390 1
531331 99531331 1001 86380 86390 1
531180 99531180 1001 86380 86390 1
531336 99531336 1001 86380 86390 1
531183 99531183 1001 86380 86390 1
531312 99531312 1001 86380 86390 1
531367 99531367 1001 86380 86390 1
530995 99530995 1001 86380 86390 1
531066 99531066 1001 86380 86390 1
531093 99531093 1001 86380 86390 1
531107 99531107 1001 86380 86390 1
530825 99530825 1001 86380 86390 1
530957 99530957 1001 86380 86390 1
530854 99530854 1001 86380 86390 1
530803 99530803 1001 86380 86390 1
530808 99530808 1001 86380 86390 1
531471 99531471 1001 86380 86390 1
531563 99531563 1001 86380 86390 1
531490 99531490 1001 86380 86390 1
531399 99531399 1001 86380 86390 1
531806 99531806 1001 86380 86390 1
531893 99531893 1001 86380 86390 1
531702 99531702 1001 86380 86390 1
531589 99531589 1001 86380 86390 1
531680 99531680 1001 86380 86390 1
531735 99531735 1001 86380 86390 1
531697 99531697 1001 86380 86390 1
531622 99531622 1001 86380 86390 1
532386 99532386 1001 86380 86390 1
532378 99532378 1001 86380 86390 1
532971 99532971 1001 86380 86390 1
532845 99532845 1001 86380 86390 1
532962 99532962 1001 86380 86390 1
532977 99532977 1001 86380 86390 1
532788 99532788 1001 86380 86390 1
532827 99532827 1001 86380 86390 1
532676 99532676 1001 86380 86390 1
532707 99532707 1001 86380 86390 1
532630 99532630 1001 86380 86390 1
532735 99532735 1001 86380 86390 1
532593 99532593 1001 86380 86390 1
532444 99532444 1001 86380 86390 1
533215 99533215 1001 86380 86390 1
533834 99533834 1001 86380 86390 1
533753 99533753 1001 86380 86390 1
533780 99533780 1001 86380 86390 1
533665 99533665 1001 86380 86390 1
533536 99533536 1001 86380 86390 1
533540 99533540 1001 86380 86390 1
533516 99533516 1001 86380 86390 1
533585 99533585 1001 86380 86390 1
533483 99533483 1001 86380 86390 1
533445 99533445 1001 86380 86390 1
533371 99533371 1001 86380 86390 1
533310 99533310 1001 86380 86390 1
533860 99533860 1001 86380 86390 1
534045 99534045 1001 86380 86390 1
534047 99534047 1001 86380 86390 1
533866 99533866 1001 86380 86390 1
534543 99534543 1001 86380 86390 1
534572 99534572 1001 86380 86390 1
534667 99534667 1001 86380 86390 1
534675 99534675 1001 86380 86390 1
534363 99534363 1001 86380 86390 1
534402 99534402 1001 86380 86390 1
534415 99534415 1001 86380 86390 1
534329 99534329 1001 86380 86390 1
534347 99534347 1001 86380 86390 1
534464 99534464 1001 86380 86390 1
534188 99534188 1001 86380 86390 1
534788 99534788 1001 86380 86390 1
534868 99534868 1001 86380 86390 1
535330 99535330 1001 86380 86390 1
535473 99535473 1001 86380 86390 1
535383 99535383 1001 86380 86390 1
535479 99535479 1001 86380 86390 1
535495 99535495 1001 86380 86390 1
535352 99535352 1001 86380 86390 1
535366 99535366 1001 86380 86390 1
535406 99535406 1001 86380 86390 1
535433 99535433 1001 86380 86390 1
535107 99535107 1001 86380 86390 1
535147 99535147 1001 86380 86390 1
534916 99534916 1001 86380 86390 1
535007 99535007 1001 86380 86390 1
534984 99534984 1001 86380 86390 1
535067 99535067 1001 86380 86390 1
535703 99535703 1001 86380 86390 1
535614 99535614 1001 86380 86390 1
535628 99535628 1001 86380 86390 1
535608 99535608 1001 86380 86390 1
535688 99535688 1001 86380 86390 1
536195 99536195 1001 86380 86390 1
536172 99536172 1001 86380 86390 1
536212 99536212 1001 86380 86390 1
536308 99536308 1001 86380 86390 1
536201 99536201 1001 86380 86390 1
536164 99536164 1001 86380 86390 1
536332 99536332 1001 86380 86390 1
535822 99535822 1001 86380 86390 1
535775 99535775 1001 86380 86390 1
535777 99535777 1001 86380 86390 1
535726 99535726 1001 86380 86390 1
535883 99535883 1001 86380 86390 1
536493 99536493 1001 86380 86390 1
536462 99536462 1001 86380 86390 1
537163 99537163 1001 86380 86390 1
537139 99537139 1001 86380 86390 1
537143 99537143 1001 86380 86390 1
537071 99537071 1001 86380 86390 1
536879 99536879 1001 86380 86390 1
536828 99536828 1001 86380 86390 1
536861 99536861 1001 86380 86390 1
536580 99536580 1001 86380 86390 1
536585 99536585 1001 86380 86390 1
537190 99537190 1001 86380 86390 1
537335 99537335 1001 86380 86390 1
537219 99537219 1001 86380 86390 1
537314 99537314 1001 86380 86390 1
537953 99537953 1001 86380 86390 1
537946 99537946 1001 86380 86390 1
537844 99537844 1001 86380 86390 1
537647 99537647 1001 86380 86390 1
537660 99537660 1001 86380 86390 1
537622 99537622 1001 86380 86390 1
537689 99537689 1001 86380 86390 1
537383 99537383 1001 86380 86390 1
537557 99537557 1001 86380 86390 1
537467 99537467 1001 86380 86390 1
537470 99537470 1001 86380 86390 1
538090 99538090 1001 86380 86390 1
538753 99538753 1001 86380 86390 1
538768 99538768 1001 86380 86390 1
538681 99538681 1001 86380 86390 1
538722 99538722 1001 86380 86390 1
538697 99538697 1001 86380 86390 1
538532 99538532 1001 86380 86390 1
538560 99538560 1001 86380 86390 1
538550 99538550 1001 86380 86390 1
538529 99538529 1001 86380 86390 1
538439 99538439 1001 86380 86390 1
538543 99538543 1001 86380 86390 1
538323 99538323 1001 86380 86390 1
538287 99538287 1001 86380 86390 1
538209 99538209 1001 86380 86390 1
538229 99538229 1001 86380 86390 1
538877 99538877 1001 86380 86390 1
538942 99538942 1001 86380 86390 1
538859 99538859 1001 86380 86390 1
538886 99538886 1001 86380 86390 1
538899 99538899 1001 86380 86390 1
539506 99539506 1001 86380 86390 1
539443 99539443 1001 86380 86390 1
539561 99539561 1001 86380 86390 1
539416 99539416 1001 86380 86390 1
539076 99539076 1001 86380 86390 1
539116 99539116 1001 86380 86390 1
539169 99539169 1001 86380 86390 1
539108 99539108 1001 86380 86390 1
539147 99539147 1001 86380 86390 1
539797 99539797 1001 86380 86390 1
539826 99539826 1001 86380 86390 1
539766 99539766 1001 86380 86390 1
540418 99540418 1001 86380 86390 1
540281 99540281 1001 86380 86390 1
540361 99540361 1001 86380 86390 1
540159 99540159 1001 86380 86390 1
540172 99540172 1001 86380 86390 1
540215 99540215 1001 86380 86390 1
540256 99540256 1001 86380 86390 1
539937 99539937 1001 86380 86390 1
540031 99540031 1001 86380 86390 1
539905 99539905 1001 86380 86390 1
540594 99540594 1001 86380 86390 1
540670 99540670 1001 86380 86390 1
541095 99541095 1001 86380 86390 1
541097 99541097 1001 86380 86390 1
541239 99541239 1001 86380 86390 1
541175 99541175 1001 86380 86390 1
541037 99541037 1001 86380 86390 1
541026 99541026 1001 86380 86390 1
541003 99541003 1001 86380 86390 1
540952 99540952 1001 86380 86390 1
540713 99540713 1001 86380 86390 1
540704 99540704 1001 86380 86390 1
540801 99540801 1001 86380 86390 1
541349 99541349 1001 86380 86390 1
541453 99541453 1001 86380 86390 1
541957 99541957 1001 86380 86390 1
542065 99542065 1001 86380 86390 1
541542 99541542 1001 86380 86390 1
541700 99541700 1001 86380 86390 1
542222 99542222 1001 86380 86390 1
542166 99542166 1001 86380 86390 1
542744 99542744 1001 86380 86390 1
542810 99542810 1001 86380 86390 1
542799 99542799 1001 86380 86390 1
542815 99542815 1001 86380 86390 1
542676 99542676 1001 86380 86390 1
542546 99542546 1001 86380 86390 1
542547 99542547 1001 86380 86390 1
542694 99542694 1001 86380 86390 1
542669 99542669 1001 86380 86390 1
542710 99542710 1001 86380 86390 1
542543 99542543 1001 86380 86390 1
543007 99543007 1001 86380 86390 1
542325 99542325 1001 86380 86390 1
543079 99543079 1001 86380 86390 1
543147 99543147 1001 86380 86390 1
543149 99543149 1001 86380 86390 1
543716 99543716 1001 86380 86390 1
543680 99543680 1001 86380 86390 1
543411 99543411 1001 86380 86390 1
543554 99543554 1001 86380 86390 1
543516 99543516 1001 86380 86390 1
543362 99543362 1001 86380 86390 1
543163 99543163 1001 86380 86390 1
543194 99543194 1001 86380 86390 1
543313 99543313 1001 86380 86390 1
543198 99543198 1001 86380 86390 1
543291 99543291 1001 86380 86390 1
543266 99543266 1001 86380 86390 1
543279 99543279 1001 86380 86390 1
543824 99543824 1001 86380 86390 1
543943 99543943 1001 86380 86390 1
543828 99543828 1001 86380 86390 1
543830 99543830 1001 86380 86390 1
543845 99543845 1001 86380 86390 1
544444 99544444 1001 86380 86390 1
544548 99544548 1001 86380 86390 1
544423 99544423 1001 86380 86390 1
544503 99544503 1001 86380 86390 1
544247 99544247 1001 86380 86390 1
544235 99544235 1001 86380 86390 1
544313 99544313 1001 86380 86390 1
544106 99544106 1001 86380 86390 1
544017 99544017 1001 86380 86390 1
543981 99543981 1001 86380 86390 1
544049 99544049 1001 86380 86390 1
544622 99544622 1001 86380 86390 1
544663 99544663 1001 86380 86390 1
544683 99544683 1001 86380 86390 1
501115 700 1002 52202 53202 1
517673 749 1001 43518 43818 1
400078 99400078 1001 86380 86390 1
400290 99400290 1001 86380 86390 1
400298 99400298 1001 86380 86390 1
400330 99400330 1001 86380 86390 1
400564 99400564 1001 86380 86390 1
400624 99400624 1001 86380 86390 1
400787 99400787 1001 86380 86390 1
400724 99400724 1001 86380 86390 1
401107 99401107 1001 86380 86390 1
401344 99401344 1001 86380 86390 1
401498 99401498 1001 86380 86390 1
401667 99401667 1001 86380 86390 1
401746 99401746 1001 86380 86390 1
402187 99402187 1001 86380 86390 1
402244 99402244 1001 86380 86390 1
402226 99402226 1001 86380 86390 1
402336 99402336 1001 86380 86390 1
402380 99402380 1001 86380 86390 1
402585 99402585 1001 86380 86390 1
402984 99402984 1001 86380 86390 1
402986 99402986 1001 86380 86390 1
403152 99403152 1001 86380 86390 1
403344 99403344 1001 86380 86390 1
403395 99403395 1001 86380 86390 1
403521 99403521 1001 86380 86390 1
403513 99403513 1001 86380 86390 1
403562 99403562 1001 86380 86390 1
403667 99403667 1001 86380 86390 1
403742 99403742 1001 86380 86390 1
403759 99403759 1001 86380 86390 1
403927 99403927 1001 86380 86390 1
403940 99403940 1001 86380 86390 1
404127 99404127 1001 86380 86390 1
404174 99404174 1001 86380 86390 1
404203 99404203 1001 86380 86390 1
404249 99404249 1001 86380 86390 1
404394 99404394 1001 86380 86390 1
404490 99404490 1001 86380 86390 1
404521 99404521 1001 86380 86390 1
404593 99404593 1001 86380 86390 1
404971 99404971 1001 86380 86390 1
404982 99404982 1001 86380 86390 1
404931 99404931 1001 86380 86390 1
405042 99405042 1001 86380 86390 1
405224 99405224 1001 86380 86390 1
405382 99405382 1001 86380 86390 1
405383 99405383 1001 86380 86390 1
405331 99405331 1001 86380 86390 1
405400 99405400 1001 86380 86390 1
405577 99405577 1001 86380 86390 1
405625 99405625 1001 86380 86390 1
405633 99405633 1001 86380 86390 1
406619 99406619 1001 86380 86390 1
406664 99406664 1001 86380 86390 1
406691 99406691 1001 86380 86390 1
406841 99406841 1001 86380 86390 1
407079 99407079 1001 86380 86390 1
407256 99407256 1001 86380 86390 1
407357 99407357 1001 86380 86390 1
407618 99407618 1001 86380 86390 1
408001 99408001 1001 86380 86390 1
408125 99408125 1001 86380 86390 1
408151 99408151 1001 86380 86390 1
408320 99408320 1001 86380 86390 1
408406 99408406 1001 86380 86390 1
408717 99408717 1001 86380 86390 1
409039 99409039 1001 86380 86390 1
409007 99409007 1001 86380 86390 1
409236 99409236 1001 86380 86390 1
409385 99409385 1001 86380 86390 1
409560 99409560 1001 86380 86390 1
409563 99409563 1001 86380 86390 1
409532 99409532 1001 86380 86390 1
409828 99409828 1001 86380 86390 1
409907 99409907 1001 86380 86390 1
409899 99409899 1001 86380 86390 1
410012 99410012 1001 86380 86390 1
410024 99410024 1001 86380 86390 1
409990 99409990 1001 86380 86390 1
410410 99410410 1001 86380 86390 1
410457 99410457 1001 86380 86390 1
410514 99410514 1001 86380 86390 1
410874 99410874 1001 86380 86390 1
410844 99410844 1001 86380 86390 1
410866 99410866 1001 86380 86390 1
411086 99411086 1001 86380 86390 1
411334 99411334 1001 86380 86390 1
411406 99411406 1001 86380 86390 1
411410 99411410 1001 86380 86390 1
411353 99411353 1001 86380 86390 1
411380 99411380 1001 86380 86390 1
411464 99411464 1001 86380 86390 1
411624 99411624 1001 86380 86390 1
411725 99411725 1001 86380 86390 1
411660 99411660 1001 86380 86390 1
411713 99411713 1001 86380 86390 1
411909 99411909 1001 86380 86390 1
411889 99411889 1001 86380 86390 1
411925 99411925 1001 86380 86390 1
412074 99412074 1001 86380 86390 1
412036 99412036 1001 86380 86390 1
412132 99412132 1001 86380 86390 1
412267 99412267 1001 86380 86390 1
412462 99412462 1001 86380 86390 1
413311 99413311 1001 86380 86390 1
413520 99413520 1001 86380 86390 1
413700 99413700 1001 86380 86390 1
413627 99413627 1001 86380 86390 1
413653 99413653 1001 86380 86390 1
413697 99413697 1001 86380 86390 1
413096 99413096 1001 86380 86390 1
413751 99413751 1001 86380 86390 1
415141 99415141 1001 86380 86390 1
414930 99414930 1001 86380 86390 1
415008 99415008 1001 86380 86390 1
414748 99414748 1001 86380 86390 1
414858 99414858 1001 86380 86390 1
414138 99414138 1001 86380 86390 1
414423 99414423 1001 86380 86390 1
414297 99414297 1001 86380 86390 1
414483 99414483 1001 86380 86390 1
414486 99414486 1001 86380 86390 1
414170 99414170 1001 86380 86390 1
414413 99414413 1001 86380 86390 1
414195 99414195 1001 86380 86390 1
415500 99415500 1001 86380 86390 1
415632 99415632 1001 86380 86390 1
416784 99416784 1001 86380 86390 1
416908 99416908 1001 86380 86390 1
416805 99416805 1001 86380 86390 1
416191 99416191 1001 86380 86390 1
416386 99416386 1001 86380 86390 1
415827 99415827 1001 86380 86390 1
415860 99415860 1001 86380 86390 1
415914 99415914 1001 86380 86390 1
415857 99415857 1001 86380 86390 1
417380 99417380 1001 86380 86390 1
417335 99417335 1001 86380 86390 1
417143 99417143 1001 86380 86390 1
417238 99417238 1001 86380 86390 1
417126 99417126 1001 86380 86390 1
417186 99417186 1001 86380 86390 1
417545 99417545 1001 86380 86390 1
418528 99418528 1001 86380 86390 1
418578 99418578 1001 86380 86390 1
418611 99418611 1001 86380 86390 1
418670 99418670 1001 86380 86390 1
418418 99418418 1001 86380 86390 1
418256 99418256 1001 86380 86390 1
418313 99418313 1001 86380 86390 1
418423 99418423 1001 86380 86390 1
418126 99418126 1001 86380 86390 1
417659 99417659 1001 86380 86390 1
417869 99417869 1001 86380 86390 1
417683 99417683 1001 86380 86390 1
417969 99417969 1001 86380 86390 1
417644 99417644 1001 86380 86390 1
417899 99417899 1001 86380 86390 1
417862 99417862 1001 86380 86390 1
417759 99417759 1001 86380 86390 1
419007 99419007 1001 86380 86390 1
419169 99419169 1001 86380 86390 1
420148 99420148 1001 86380 86390 1
420061 99420061 1001 86380 86390 1
420278 99420278 1001 86380 86390 1
420096 99420096 1001 86380 86390 1
420179 99420179 1001 86380 86390 1
419725 99419725 1001 86380 86390 1
419988 99419988 1001 86380 86390 1
419999 99419999 1001 86380 86390 1
419980 99419980 1001 86380 86390 1
419269 99419269 1001 86380 86390 1
419262 99419262 1001 86380 86390 1
420463 99420463 1001 86380 86390 1
420719 99420719 1001 86380 86390 1
420570 99420570 1001 86380 86390 1
420680 99420680 1001 86380 86390 1
420576 99420576 1001 86380 86390 1
420460 99420460 1001 86380 86390 1
421840 99421840 1001 86380 86390 1
421748 99421748 1001 86380 86390 1
421875 99421875 1001 86380 86390 1
421858 99421858 1001 86380 86390 1
421687 99421687 1001 86380 86390 1
421456 99421456 1001 86380 86390 1
421618 99421618 1001 86380 86390 1
421378 99421378 1001 86380 86390 1
421493 99421493 1001 86380 86390 1
421560 99421560 1001 86380 86390 1
421012 99421012 1001 86380 86390 1
421243 99421243 1001 86380 86390 1
421160 99421160 1001 86380 86390 1
422168 99422168 1001 86380 86390 1
423469 99423469 1001 86380 86390 1
423643 99423643 1001 86380 86390 1
423055 99423055 1001 86380 86390 1
423131 99423131 1001 86380 86390 1
423120 99423120 1001 86380 86390 1
423143 99423143 1001 86380 86390 1
422696 99422696 1001 86380 86390 1
422748 99422748 1001 86380 86390 1
423951 99423951 1001 86380 86390 1
423838 99423838 1001 86380 86390 1
423906 99423906 1001 86380 86390 1
425086 99425086 1001 86380 86390 1
425141 99425141 1001 86380 86390 1
425147 99425147 1001 86380 86390 1
425005 99425005 1001 86380 86390 1
424593 99424593 1001 86380 86390 1
424737 99424737 1001 86380 86390 1
424766 99424766 1001 86380 86390 1
424722 99424722 1001 86380 86390 1
425517 99425517 1001 86380 86390 1
425794 99425794 1001 86380 86390 1
426973 99426973 1001 86380 86390 1
427005 99427005 1001 86380 86390 1
426762 99426762 1001 86380 86390 1
426316 99426316 1001 86380 86390 1
426472 99426472 1001 86380 86390 1
425924 99425924 1001 86380 86390 1
427355 99427355 1001 86380 86390 1
427276 99427276 1001 86380 86390 1
427157 99427157 1001 86380 86390 1
428600 99428600 1001 86380 86390 1
428359 99428359 1001 86380 86390 1
427920 99427920 1001 86380 86390 1
429127 99429127 1001 86380 86390 1
428735 99428735 1001 86380 86390 1
428947 99428947 1001 86380 86390 1
428748 99428748 1001 86380 86390 1
430068 99430068 1001 86380 86390 1
429994 99429994 1001 86380 86390 1
429987 99429987 1001 86380 86390 1
429344 99429344 1001 86380 86390 1
429328 99429328 1001 86380 86390 1
430771 99430771 1001 86380 86390 1
430436 99430436 1001 86380 86390 1
431689 99431689 1001 86380 86390 1
431742 99431742 1001 86380 86390 1
431941 99431941 1001 86380 86390 1
431788 99431788 1001 86380 86390 1
431502 99431502 1001 86380 86390 1
431472 99431472 1001 86380 86390 1
431075 99431075 1001 86380 86390 1
432181 99432181 1001 86380 86390 1
432422 99432422 1001 86380 86390 1
432340 99432340 1001 86380 86390 1
432449 99432449 1001 86380 86390 1
433653 99433653 1001 86380 86390 1
433489 99433489 1001 86380 86390 1
433404 99433404 1001 86380 86390 1
433160 99433160 1001 86380 86390 1
432972 99432972 1001 86380 86390 1
433223 99433223 1001 86380 86390 1
433290 99433290 1001 86380 86390 1
432653 99432653 1001 86380 86390 1
432871 99432871 1001 86380 86390 1
432890 99432890 1001 86380 86390 1
432766 99432766 1001 86380 86390 1
433996 99433996 1001 86380 86390 1
434066 99434066 1001 86380 86390 1
433982 99433982 1001 86380 86390 1
433906 99433906 1001 86380 86390 1
435286 99435286 1001 86380 86390 1
435136 99435136 1001 86380 86390 1
435350 99435350 1001 86380 86390 1
435176 99435176 1001 86380 86390 1
434704 99434704 1001 86380 86390 1
434919 99434919 1001 86380 86390 1
434625 99434625 1001 86380 86390 1
434649 99434649 1001 86380 86390 1
434954 99434954 1001 86380 86390 1
434553 99434553 1001 86380 86390 1
434388 99434388 1001 86380 86390 1
434581 99434581 1001 86380 86390 1
434367 99434367 1001 86380 86390 1
435701 99435701 1001 86380 86390 1
435545 99435545 1001 86380 86390 1
435645 99435645 1001 86380 86390 1
435522 99435522 1001 86380 86390 1
435837 99435837 1001 86380 86390 1
435564 99435564 1001 86380 86390 1
435618 99435618 1001 86380 86390 1
436893 99436893 1001 86380 86390 1
437090 99437090 1001 86380 86390 1
436860 99436860 1001 86380 86390 1
437107 99437107 1001 86380 86390 1
436475 99436475 1001 86380 86390 1
436669 99436669 1001 86380 86390 1
436487 99436487 1001 86380 86390 1
436383 99436383 1001 86380 86390 1
436267 99436267 1001 86380 86390 1
436019 99436019 1001 86380 86390 1
436329 99436329 1001 86380 86390 1
436003 99436003 1001 86380 86390 1
436336 99436336 1001 86380 86390 1
437316 99437316 1001 86380 86390 1
300029 99300029 1001 86380 86390 1
300082 99300082 1001 86380 86390 1
437264 99437264 1001 86380 86390 1
437336 99437336 1001 86380 86390 1
300640 99300640 1001 86380 86390 1
300576 99300576 1001 86380 86390 1
300498 99300498 1001 86380 86390 1
300515 99300515 1001 86380 86390 1
300387 99300387 1001 86380 86390 1
300390 99300390 1001 86380 86390 1
300521 99300521 1001 86380 86390 1
300150 99300150 1001 86380 86390 1
300153 99300153 1001 86380 86390 1
300142 99300142 1001 86380 86390 1
300235 99300235 1001 86380 86390 1
300933 99300933 1001 86380 86390 1
300813 99300813 1001 86380 86390 1
301378 99301378 1001 86380 86390 1
301431 99301431 1001 86380 86390 1
301355 99301355 1001 86380 86390 1
301472 99301472 1001 86380 86390 1
301498 99301498 1001 86380 86390 1
301369 99301369 1001 86380 86390 1
301500 99301500 1001 86380 86390 1
301423 99301423 1001 86380 86390 1
301545 99301545 1001 86380 86390 1
301246 99301246 1001 86380 86390 1
301277 99301277 1001 86380 86390 1
301330 99301330 1001 86380 86390 1
301307 99301307 1001 86380 86390 1
301335 99301335 1001 86380 86390 1
300992 99300992 1001 86380 86390 1
301101 99301101 1001 86380 86390 1
301694 99301694 1001 86380 86390 1
301560 99301560 1001 86380 86390 1
301717 99301717 1001 86380 86390 1
301730 99301730 1001 86380 86390 1
301562 99301562 1001 86380 86390 1
302300 99302300 1001 86380 86390 1
302138 99302138 1001 86380 86390 1
302104 99302104 1001 86380 86390 1
301857 99301857 1001 86380 86390 1
301949 99301949 1001 86380 86390 1
301898 99301898 1001 86380 86390 1
301912 99301912 1001 86380 86390 1
302441 99302441 1001 86380 86390 1
303058 99303058 1001 86380 86390 1
303128 99303128 1001 86380 86390 1
302802 99302802 1001 86380 86390 1
302948 99302948 1001 86380 86390 1
302975 99302975 1001 86380 86390 1
302632 99302632 1001 86380 86390 1
302587 99302587 1001 86380 86390 1
303220 99303220 1001 86380 86390 1
303234 99303234 1001 86380 86390 1
303404 99303404 1001 86380 86390 1
303210 99303210 1001 86380 86390 1
303368 99303368 1001 86380 86390 1
303866 99303866 1001 86380 86390 1
303872 99303872 1001 86380 86390 1
303888 99303888 1001 86380 86390 1
303711 99303711 1001 86380 86390 1
303765 99303765 1001 86380 86390 1
303753 99303753 1001 86380 86390 1
303692 99303692 1001 86380 86390 1
303697 99303697 1001 86380 86390 1
303588 99303588 1001 86380 86390 1
303615 99303615 1001 86380 86390 1
303421 99303421 1001 86380 86390 1
303476 99303476 1001 86380 86390 1
304211 99304211 1001 86380 86390 1
304137 99304137 1001 86380 86390 1
304219 99304219 1001 86380 86390 1
304103 99304103 1001 86380 86390 1
304221 99304221 1001 86380 86390 1
304209 99304209 1001 86380 86390 1
304694 99304694 1001 86380 86390 1
304833 99304833 1001 86380 86390 1
304717 99304717 1001 86380 86390 1
304512 99304512 1001 86380 86390 1
304474 99304474 1001 86380 86390 1
304502 99304502 1001 86380 86390 1
304490 99304490 1001 86380 86390 1
304516 99304516 1001 86380 86390 1
304517 99304517 1001 86380 86390 1
304535 99304535 1001 86380 86390 1
304422 99304422 1001 86380 86390 1
304254 99304254 1001 86380 86390 1
304375 99304375 1001 86380 86390 1
304259 99304259 1001 86380 86390 1
304934 99304934 1001 86380 86390 1
304917 99304917 1001 86380 86390 1
304972 99304972 1001 86380 86390 1
305024 99305024 1001 86380 86390 1
305508 99305508 1001 86380 86390 1
305629 99305629 1001 86380 86390 1
305541 99305541 1001 86380 86390 1
305340 99305340 1001 86380 86390 1
305405 99305405 1001 86380 86390 1
305419 99305419 1001 86380 86390 1
305342 99305342 1001 86380 86390 1
305221 99305221 1001 86380 86390 1
305165 99305165 1001 86380 86390 1
305219 99305219 1001 86380 86390 1
500007 99500007 1001 86380 86390 1
500163 99500163 1001 86380 86390 1
500811 99500811 1001 86380 86390 1
500620 99500620 1001 86380 86390 1
500456 99500456 1001 86380 86390 1
500470 99500470 1001 86380 86390 1
500523 99500523 1001 86380 86390 1
500421 99500421 1001 86380 86390 1
500463 99500463 1001 86380 86390 1
500299 99500299 1001 86380 86390 1
500237 99500237 1001 86380 86390 1
500225 99500225 1001 86380 86390 1
500972 99500972 1001 86380 86390 1
500974 99500974 1001 86380 86390 1
500847 99500847 1001 86380 86390 1
501524 99501524 1001 86380 86390 1
501466 99501466 1001 86380 86390 1
501627 99501627 1001 86380 86390 1
501508 99501508 1001 86380 86390 1
501534 99501534 1001 86380 86390 1
501304 99501304 1001 86380 86390 1
501319 99501319 1001 86380 86390 1
501256 99501256 1001 86380 86390 1
501328 99501328 1001 86380 86390 1
501252 99501252 1001 86380 86390 1
501044 99501044 1001 86380 86390 1
501061 99501061 1001 86380 86390 1
501157 99501157 1001 86380 86390 1
501119 99501119 1001 86380 86390 1
501095 99501095 1001 86380 86390 1
501781 99501781 1001 86380 86390 1
501671 99501671 1001 86380 86390 1
502314 99502314 1001 86380 86390 1
502295 99502295 1001 86380 86390 1
502182 99502182 1001 86380 86390 1
502240 99502240 1001 86380 86390 1
502073 99502073 1001 86380 86390 1
502191 99502191 1001 86380 86390 1
502088 99502088 1001 86380 86390 1
502053 99502053 1001 86380 86390 1
501963 99501963 1001 86380 86390 1
501966 99501966 1001 86380 86390 1
501992 99501992 1001 86380 86390 1
502045 99502045 1001 86380 86390 1
501870 99501870 1001 86380 86390 1
502618 99502618 1001 86380 86390 1
502502 99502502 1001 86380 86390 1
502649 99502649 1001 86380 86390 1
502586 99502586 1001 86380 86390 1
503190 99503190 1001 86380 86390 1
503257 99503257 1001 86380 86390 1
503091 99503091 1001 86380 86390 1
503269 99503269 1001 86380 86390 1
503212 99503212 1001 86380 86390 1
503161 99503161 1001 86380 86390 1
503098 99503098 1001 86380 86390 1
502995 99502995 1001 86380 86390 1
502697 99502697 1001 86380 86390 1
502685 99502685 1001 86380 86390 1
502790 99502790 1001 86380 86390 1
502713 99502713 1001 86380 86390 1
502806 99502806 1001 86380 86390 1
502690 99502690 1001 86380 86390 1
503408 99503408 1001 86380 86390 1
503476 99503476 1001 86380 86390 1
503296 99503296 1001 86380 86390 1
504081 99504081 1001 86380 86390 1
504018 99504018 1001 86380 86390 1
503944 99503944 1001 86380 86390 1
503824 99503824 1001 86380 86390 1
503629 99503629 1001 86380 86390 1
504138 99504138 1001 86380 86390 1
504841 99504841 1001 86380 86390 1
504881 99504881 1001 86380 86390 1
504785 99504785 1001 86380 86390 1
504891 99504891 1001 86380 86390 1
504762 99504762 1001 86380 86390 1
504628 99504628 1001 86380 86390 1
504641 99504641 1001 86380 86390 1
504566 99504566 1001 86380 86390 1
504518 99504518 1001 86380 86390 1
504417 99504417 1001 86380 86390 1
504344 99504344 1001 86380 86390 1
504324 99504324 1001 86380 86390 1
505120 99505120 1001 86380 86390 1
505735 99505735 1001 86380 86390 1
505602 99505602 1001 86380 86390 1
505448 99505448 1001 86380 86390 1
505370 99505370 1001 86380 86390 1
505426 99505426 1001 86380 86390 1
505332 99505332 1001 86380 86390 1
505166 99505166 1001 86380 86390 1
505245 99505245 1001 86380 86390 1
505161 99505161 1001 86380 86390 1
505887 99505887 1001 86380 86390 1
505811 99505811 1001 86380 86390 1
505878 99505878 1001 86380 86390 1
506514 99506514 1001 86380 86390 1
506580 99506580 1001 86380 86390 1
506213 99506213 1001 86380 86390 1
506265 99506265 1001 86380 86390 1
506215 99506215 1001 86380 86390 1
506270 99506270 1001 86380 86390 1
506219 99506219 1001 86380 86390 1
506193 99506193 1001 86380 86390 1
506105 99506105 1001 86380 86390 1
506172 99506172 1001 86380 86390 1
506004 99506004 1001 86380 86390 1
506018 99506018 1001 86380 86390 1
506177 99506177 1001 86380 86390 1
506798 99506798 1001 86380 86390 1
506722 99506722 1001 86380 86390 1
507230 99507230 1001 86380 86390 1
507271 99507271 1001 86380 86390 1
507272 99507272 1001 86380 86390 1
507273 99507273 1001 86380 86390 1
507249 99507249 1001 86380 86390 1
507252 99507252 1001 86380 86390 1
507420 99507420 1001 86380 86390 1
507153 99507153 1001 86380 86390 1
507079 99507079 1001 86380 86390 1
507044 99507044 1001 86380 86390 1
506803 99506803 1001 86380 86390 1
506911 99506911 1001 86380 86390 1
506981 99506981 1001 86380 86390 1
507553 99507553 1001 86380 86390 1
507502 99507502 1001 86380 86390 1
508245 99508245 1001 86380 86390 1
508047 99508047 1001 86380 86390 1
508089 99508089 1001 86380 86390 1
508235 99508235 1001 86380 86390 1
508156 99508156 1001 86380 86390 1
508144 99508144 1001 86380 86390 1
507900 99507900 1001 86380 86390 1
507927 99507927 1001 86380 86390 1
507844 99507844 1001 86380 86390 1
507870 99507870 1001 86380 86390 1
507886 99507886 1001 86380 86390 1
507806 99507806 1001 86380 86390 1
508260 99508260 1001 86380 86390 1
508421 99508421 1001 86380 86390 1
508921 99508921 1001 86380 86390 1
508948 99508948 1001 86380 86390 1
508951 99508951 1001 86380 86390 1
508952 99508952 1001 86380 86390 1
508860 99508860 1001 86380 86390 1
508851 99508851 1001 86380 86390 1
508723 99508723 1001 86380 86390 1
508749 99508749 1001 86380 86390 1
508623 99508623 1001 86380 86390 1
508636 99508636 1001 86380 86390 1
508472 99508472 1001 86380 86390 1
508618 99508618 1001 86380 86390 1
508580 99508580 1001 86380 86390 1
508646 99508646 1001 86380 86390 1
509241 99509241 1001 86380 86390 1
509087 99509087 1001 86380 86390 1
509256 99509256 1001 86380 86390 1
509843 99509843 1001 86380 86390 1
509717 99509717 1001 86380 86390 1
509543 99509543 1001 86380 86390 1
509357 99509357 1001 86380 86390 1
509474 99509474 1001 86380 86390 1
509352 99509352 1001 86380 86390 1
509469 99509469 1001 86380 86390 1
509368 99509368 1001 86380 86390 1
509486 99509486 1001 86380 86390 1
510027 99510027 1001 86380 86390 1
510006 99510006 1001 86380 86390 1
510071 99510071 1001 86380 86390 1
510560 99510560 1001 86380 86390 1
510562 99510562 1001 86380 86390 1
510556 99510556 1001 86380 86390 1
510483 99510483 1001 86380 86390 1
510475 99510475 1001 86380 86390 1
510322 99510322 1001 86380 86390 1
510518 99510518 1001 86380 86390 1
510224 99510224 1001 86380 86390 1
510173 99510173 1001 86380 86390 1
510765 99510765 1001 86380 86390 1
510818 99510818 1001 86380 86390 1
510796 99510796 1001 86380 86390 1
511386 99511386 1001 86380 86390 1
511478 99511478 1001 86380 86390 1
511534 99511534 1001 86380 86390 1
511283 99511283 1001 86380 86390 1
511247 99511247 1001 86380 86390 1
511084 99511084 1001 86380 86390 1
510943 99510943 1001 86380 86390 1
511710 99511710 1001 86380 86390 1
511595 99511595 1001 86380 86390 1
511648 99511648 1001 86380 86390 1
511597 99511597 1001 86380 86390 1
511752 99511752 1001 86380 86390 1
511714 99511714 1001 86380 86390 1
511676 99511676 1001 86380 86390 1
512261 99512261 1001 86380 86390 1
512122 99512122 1001 86380 86390 1
512108 99512108 1001 86380 86390 1
511962 99511962 1001 86380 86390 1
512559 99512559 1001 86380 86390 1
512542 99512542 1001 86380 86390 1
513105 99513105 1001 86380 86390 1
513174 99513174 1001 86380 86390 1
513182 99513182 1001 86380 86390 1
513083 99513083 1001 86380 86390 1
513186 99513186 1001 86380 86390 1
513020 99513020 1001 86380 86390 1
513163 99513163 1001 86380 86390 1
513034 99513034 1001 86380 86390 1
512821 99512821 1001 86380 86390 1
512900 99512900 1001 86380 86390 1
512942 99512942 1001 86380 86390 1
512879 99512879 1001 86380 86390 1
512727 99512727 1001 86380 86390 1
512588 99512588 1001 86380 86390 1
512657 99512657 1001 86380 86390 1
512710 99512710 1001 86380 86390 1
512646 99512646 1001 86380 86390 1
512672 99512672 1001 86380 86390 1
513358 99513358 1001 86380 86390 1
513219 99513219 1001 86380 86390 1
514031 99514031 1001 86380 86390 1
513930 99513930 1001 86380 86390 1
513956 99513956 1001 86380 86390 1
513945 99513945 1001 86380 86390 1
513923 99513923 1001 86380 86390 1
513988 99513988 1001 86380 86390 1
513966 99513966 1001 86380 86390 1
513992 99513992 1001 86380 86390 1
513718 99513718 1001 86380 86390 1
513553 99513553 1001 86380 86390 1
513542 99513542 1001 86380 86390 1
513457 99513457 1001 86380 86390 1
513574 99513574 1001 86380 86390 1
514067 99514067 1001 86380 86390 1
514512 99514512 1001 86380 86390 1
514637 99514637 1001 86380 86390 1
514331 99514331 1001 86380 86390 1
514374 99514374 1001 86380 86390 1
514417 99514417 1001 86380 86390 1
514920 99514920 1001 86380 86390 1
514886 99514886 1001 86380 86390 1
515042 99515042 1001 86380 86390 1
514941 99514941 1001 86380 86390 1
515648 99515648 1001 86380 86390 1
515608 99515608 1001 86380 86390 1
515559 99515559 1001 86380 86390 1
515473 99515473 1001 86380 86390 1
515463 99515463 1001 86380 86390 1
515102 99515102 1001 86380 86390 1
515221 99515221 1001 86380 86390 1
515836 99515836 1001 86380 86390 1
515876 99515876 1001 86380 86390 1
515713 99515713 1001 86380 86390 1
515700 99515700 1001 86380 86390 1
515817 99515817 1001 86380 86390 1
515792 99515792 1001 86380 86390 1
516346 99516346 1001 86380 86390 1
516335 99516335 1001 86380 86390 1
516467 99516467 1001 86380 86390 1
516340 99516340 1001 86380 86390 1
516153 99516153 1001 86380 86390 1
516207 99516207 1001 86380 86390 1
516160 99516160 1001 86380 86390 1
516601 99516601 1001 86380 86390 1
516707 99516707 1001 86380 86390 1
516670 99516670 1001 86380 86390 1
517171 99517171 1001 86380 86390 1
517265 99517265 1001 86380 86390 1
517215 99517215 1001 86380 86390 1
516985 99516985 1001 86380 86390 1
517024 99517024 1001 86380 86390 1
516897 99516897 1001 86380 86390 1
516764 99516764 1001 86380 86390 1
516804 99516804 1001 86380 86390 1
517541 99517541 1001 86380 86390 1
517517 99517517 1001 86380 86390 1
517392 99517392 1001 86380 86390 1
517383 99517383 1001 86380 86390 1
517539 99517539 1001 86380 86390 1
518055 99518055 1001 86380 86390 1
518110 99518110 1001 86380 86390 1
517901 99517901 1001 86380 86390 1
517601 99517601 1001 86380 86390 1
517743 99517743 1001 86380 86390 1
517733 99517733 1001 86380 86390 1
518251 99518251 1001 86380 86390 1
518239 99518239 1001 86380 86390 1
518203 99518203 1001 86380 86390 1
518217 99518217 1001 86380 86390 1
518365 99518365 1001 86380 86390 1
518862 99518862 1001 86380 86390 1
518788 99518788 1001 86380 86390 1
518931 99518931 1001 86380 86390 1
518668 99518668 1001 86380 86390 1
518774 99518774 1001 86380 86390 1
518593 99518593 1001 86380 86390 1
518647 99518647 1001 86380 86390 1
518712 99518712 1001 86380 86390 1
518610 99518610 1001 86380 86390 1
518727 99518727 1001 86380 86390 1
518393 99518393 1001 86380 86390 1
518375 99518375 1001 86380 86390 1
519129 99519129 1001 86380 86390 1
519114 99519114 1001 86380 86390 1
519726 99519726 1001 86380 86390 1
519662 99519662 1001 86380 86390 1
519755 99519755 1001 86380 86390 1
519730 99519730 1001 86380 86390 1
519797 99519797 1001 86380 86390 1
519655 99519655 1001 86380 86390 1
519808 99519808 1001 86380 86390 1
519531 99519531 1001 86380 86390 1
519559 99519559 1001 86380 86390 1
519406 99519406 1001 86380 86390 1
519602 99519602 1001 86380 86390 1
519473 99519473 1001 86380 86390 1
519246 99519246 1001 86380 86390 1
519318 99519318 1001 86380 86390 1
519838 99519838 1001 86380 86390 1
519917 99519917 1001 86380 86390 1
519892 99519892 1001 86380 86390 1
519883 99519883 1001 86380 86390 1
520014 99520014 1001 86380 86390 1
520512 99520512 1001 86380 86390 1
520564 99520564 1001 86380 86390 1
520630 99520630 1001 86380 86390 1
520459 99520459 1001 86380 86390 1
520341 99520341 1001 86380 86390 1
520250 99520250 1001 86380 86390 1
520380 99520380 1001 86380 86390 1
520047 99520047 1001 86380 86390 1
520165 99520165 1001 86380 86390 1
520028 99520028 1001 86380 86390 1
520770 99520770 1001 86380 86390 1
520822 99520822 1001 86380 86390 1
520733 99520733 1001 86380 86390 1
520759 99520759 1001 86380 86390 1
520812 99520812 1001 86380 86390 1
520827 99520827 1001 86380 86390 1
520840 99520840 1001 86380 86390 1
521453 99521453 1001 86380 86390 1
521310 99521310 1001 86380 86390 1
521223 99521223 1001 86380 86390 1
521061 99521061 1001 86380 86390 1
521244 99521244 1001 86380 86390 1
521037 99521037 1001 86380 86390 1
521489 99521489 1001 86380 86390 1
521531 99521531 1001 86380 86390 1
521584 99521584 1001 86380 86390 1
521521 99521521 1001 86380 86390 1
521487 99521487 1001 86380 86390 1
521591 99521591 1001 86380 86390 1
522285 99522285 1001 86380 86390 1
522098 99522098 1001 86380 86390 1
522088 99522088 1001 86380 86390 1
521916 99521916 1001 86380 86390 1
522033 99522033 1001 86380 86390 1
521982 99521982 1001 86380 86390 1
521724 99521724 1001 86380 86390 1
521807 99521807 1001 86380 86390 1
521745 99521745 1001 86380 86390 1
522315 99522315 1001 86380 86390 1
522342 99522342 1001 86380 86390 1
522395 99522395 1001 86380 86390 1
522423 99522423 1001 86380 86390 1
522320 99522320 1001 86380 86390 1
522365 99522365 1001 86380 86390 1
522431 99522431 1001 86380 86390 1
523087 99523087 1001 86380 86390 1
522974 99522974 1001 86380 86390 1
522863 99522863 1001 86380 86390 1
522880 99522880 1001 86380 86390 1
522533 99522533 1001 86380 86390 1
523271 99523271 1001 86380 86390 1
523168 99523168 1001 86380 86390 1
523198 99523198 1001 86380 86390 1
523133 99523133 1001 86380 86390 1
523138 99523138 1001 86380 86390 1
523270 99523270 1001 86380 86390 1
523830 99523830 1001 86380 86390 1
523909 99523909 1001 86380 86390 1
523884 99523884 1001 86380 86390 1
523930 99523930 1001 86380 86390 1
523852 99523852 1001 86380 86390 1
523751 99523751 1001 86380 86390 1
523763 99523763 1001 86380 86390 1
523610 99523610 1001 86380 86390 1
523631 99523631 1001 86380 86390 1
523338 99523338 1001 86380 86390 1
523435 99523435 1001 86380 86390 1
523436 99523436 1001 86380 86390 1
524141 99524141 1001 86380 86390 1
523962 99523962 1001 86380 86390 1
524093 99524093 1001 86380 86390 1
524069 99524069 1001 86380 86390 1
524738 99524738 1001 86380 86390 1
524686 99524686 1001 86380 86390 1
524691 99524691 1001 86380 86390 1
524386 99524386 1001 86380 86390 1
524542 99524542 1001 86380 86390 1
524360 99524360 1001 86380 86390 1
524452 99524452 1001 86380 86390 1
524491 99524491 1001 86380 86390 1
524546 99524546 1001 86380 86390 1
524432 99524432 1001 86380 86390 1
524256 99524256 1001 86380 86390 1
524326 99524326 1001 86380 86390 1
524782 99524782 1001 86380 86390 1
524878 99524878 1001 86380 86390 1
524814 99524814 1001 86380 86390 1
525533 99525533 1001 86380 86390 1
525559 99525559 1001 86380 86390 1
525405 99525405 1001 86380 86390 1
525444 99525444 1001 86380 86390 1
525420 99525420 1001 86380 86390 1
525510 99525510 1001 86380 86390 1
525366 99525366 1001 86380 86390 1
525338 99525338 1001 86380 86390 1
525326 99525326 1001 86380 86390 1
525044 99525044 1001 86380 86390 1
525090 99525090 1001 86380 86390 1
525142 99525142 1001 86380 86390 1
524987 99524987 1001 86380 86390 1
525722 99525722 1001 86380 86390 1
525710 99525710 1001 86380 86390 1
526394 99526394 1001 86380 86390 1
526237 99526237 1001 86380 86390 1
526354 99526354 1001 86380 86390 1
526371 99526371 1001 86380 86390 1
526181 99526181 1001 86380 86390 1
526066 99526066 1001 86380 86390 1
526210 99526210 1001 86380 86390 1
526160 99526160 1001 86380 86390 1
526111 99526111 1001 86380 86390 1
526048 99526048 1001 86380 86390 1
526061 99526061 1001 86380 86390 1
525925 99525925 1001 86380 86390 1
525852 99525852 1001 86380 86390 1
527108 99527108 1001 86380 86390 1
527129 99527129 1001 86380 86390 1
527143 99527143 1001 86380 86390 1
526984 99526984 1001 86380 86390 1
526856 99526856 1001 86380 86390 1
526960 99526960 1001 86380 86390 1
527028 99527028 1001 86380 86390 1
526759 99526759 1001 86380 86390 1
526652 99526652 1001 86380 86390 1
527259 99527259 1001 86380 86390 1
527442 99527442 1001 86380 86390 1
527391 99527391 1001 86380 86390 1
527340 99527340 1001 86380 86390 1
527332 99527332 1001 86380 86390 1
527956 99527956 1001 86380 86390 1
527822 99527822 1001 86380 86390 1
527682 99527682 1001 86380 86390 1
527763 99527763 1001 86380 86390 1
527522 99527522 1001 86380 86390 1
527603 99527603 1001 86380 86390 1
527526 99527526 1001 86380 86390 1
527516 99527516 1001 86380 86390 1
528243 99528243 1001 86380 86390 1
528166 99528166 1001 86380 86390 1
528130 99528130 1001 86380 86390 1
528250 99528250 1001 86380 86390 1
528748 99528748 1001 86380 86390 1
528716 99528716 1001 86380 86390 1
528660 99528660 1001 86380 86390 1
528600 99528600 1001 86380 86390 1
528354 99528354 1001 86380 86390 1
529055 99529055 1001 86380 86390 1
528932 99528932 1001 86380 86390 1
529528 99529528 1001 86380 86390 1
529392 99529392 1001 86380 86390 1
529332 99529332 1001 86380 86390 1
529412 99529412 1001 86380 86390 1
529477 99529477 1001 86380 86390 1
529378 99529378 1001 86380 86390 1
529147 99529147 1001 86380 86390 1
529121 99529121 1001 86380 86390 1
529290 99529290 1001 86380 86390 1
529291 99529291 1001 86380 86390 1
529136 99529136 1001 86380 86390 1
529138 99529138 1001 86380 86390 1
529282 99529282 1001 86380 86390 1
529168 99529168 1001 86380 86390 1
529129 99529129 1001 86380 86390 1
529260 99529260 1001 86380 86390 1
529737 99529737 1001 86380 86390 1
529764 99529764 1001 86380 86390 1
529907 99529907 1001 86380 86390 1
529857 99529857 1001 86380 86390 1
530405 99530405 1001 86380 86390 1
530530 99530530 1001 86380 86390 1
530542 99530542 1001 86380 86390 1
530260 99530260 1001 86380 86390 1
530248 99530248 1001 86380 86390 1
530329 99530329 1001 86380 86390 1
530304 99530304 1001 86380 86390 1
530176 99530176 1001 86380 86390 1
530089 99530089 1001 86380 86390 1
530128 99530128 1001 86380 86390 1
529991 99529991 1001 86380 86390 1
530034 99530034 1001 86380 86390 1
530693 99530693 1001 86380 86390 1
530590 99530590 1001 86380 86390 1
530629 99530629 1001 86380 86390 1
530661 99530661 1001 86380 86390 1
530610 99530610 1001 86380 86390 1
531354 99531354 1001 86380 86390 1
530993 99530993 1001 86380 86390 1
531060 99531060 1001 86380 86390 1
531139 99531139 1001 86380 86390 1
531102 99531102 1001 86380 86390 1
531116 99531116 1001 86380 86390 1
530958 99530958 1001 86380 86390 1
530896 99530896 1001 86380 86390 1
531562 99531562 1001 86380 86390 1
531567 99531567 1001 86380 86390 1
531426 99531426 1001 86380 86390 1
532168 99532168 1001 86380 86390 1
532156 99532156 1001 86380 86390 1
532113 99532113 1001 86380 86390 1
532036 99532036 1001 86380 86390 1
532062 99532062 1001 86380 86390 1
531937 99531937 1001 86380 86390 1
531967 99531967 1001 86380 86390 1
531869 99531869 1001 86380 86390 1
531909 99531909 1001 86380 86390 1
531624 99531624 1001 86380 86390 1
531625 99531625 1001 86380 86390 1
532306 99532306 1001 86380 86390 1
532332 99532332 1001 86380 86390 1
532294 99532294 1001 86380 86390 1
532363 99532363 1001 86380 86390 1
532287 99532287 1001 86380 86390 1
532917 99532917 1001 86380 86390 1
532866 99532866 1001 86380 86390 1
532830 99532830 1001 86380 86390 1
532973 99532973 1001 86380 86390 1
533013 99533013 1001 86380 86390 1
533017 99533017 1001 86380 86390 1
532757 99532757 1001 86380 86390 1
532425 99532425 1001 86380 86390 1
532558 99532558 1001 86380 86390 1
532590 99532590 1001 86380 86390 1
532436 99532436 1001 86380 86390 1
533197 99533197 1001 86380 86390 1
533784 99533784 1001 86380 86390 1
533657 99533657 1001 86380 86390 1
533775 99533775 1001 86380 86390 1
533686 99533686 1001 86380 86390 1
533479 99533479 1001 86380 86390 1
533571 99533571 1001 86380 86390 1
533986 99533986 1001 86380 86390 1
533991 99533991 1001 86380 86390 1
534010 99534010 1001 86380 86390 1
534559 99534559 1001 86380 86390 1
534625 99534625 1001 86380 86390 1
534644 99534644 1001 86380 86390 1
534516 99534516 1001 86380 86390 1
534555 99534555 1001 86380 86390 1
534333 99534333 1001 86380 86390 1
534478 99534478 1001 86380 86390 1
534163 99534163 1001 86380 86390 1
534825 99534825 1001 86380 86390 1
534877 99534877 1001 86380 86390 1
534711 99534711 1001 86380 86390 1
534737 99534737 1001 86380 86390 1
534715 99534715 1001 86380 86390 1
534806 99534806 1001 86380 86390 1
535398 99535398 1001 86380 86390 1
535309 99535309 1001 86380 86390 1
535316 99535316 1001 86380 86390 1
535419 99535419 1001 86380 86390 1
535144 99535144 1001 86380 86390 1
534944 99534944 1001 86380 86390 1
534961 99534961 1001 86380 86390 1
535040 99535040 1001 86380 86390 1
535044 99535044 1001 86380 86390 1
536227 99536227 1001 86380 86390 1
536266 99536266 1001 86380 86390 1
536228 99536228 1001 86380 86390 1
536167 99536167 1001 86380 86390 1
536105 99536105 1001 86380 86390 1
536037 99536037 1001 86380 86390 1
536065 99536065 1001 86380 86390 1
535747 99535747 1001 86380 86390 1
535800 99535800 1001 86380 86390 1
535906 99535906 1001 86380 86390 1
536500 99536500 1001 86380 86390 1
537002 99537002 1001 86380 86390 1
536840 99536840 1001 86380 86390 1
536952 99536952 1001 86380 86390 1
536877 99536877 1001 86380 86390 1
536787 99536787 1001 86380 86390 1
536929 99536929 1001 86380 86390 1
536740 99536740 1001 86380 86390 1
536717 99536717 1001 86380 86390 1
537203 99537203 1001 86380 86390 1
537284 99537284 1001 86380 86390 1
537210 99537210 1001 86380 86390 1
537808 99537808 1001 86380 86390 1
537955 99537955 1001 86380 86390 1
537791 99537791 1001 86380 86390 1
537792 99537792 1001 86380 86390 1
537794 99537794 1001 86380 86390 1
537718 99537718 1001 86380 86390 1
537686 99537686 1001 86380 86390 1
537674 99537674 1001 86380 86390 1
537716 99537716 1001 86380 86390 1
537666 99537666 1001 86380 86390 1
537371 99537371 1001 86380 86390 1
537502 99537502 1001 86380 86390 1
537431 99537431 1001 86380 86390 1
538024 99538024 1001 86380 86390 1
538143 99538143 1001 86380 86390 1
538112 99538112 1001 86380 86390 1
538622 99538622 1001 86380 86390 1
538671 99538671 1001 86380 86390 1
538684 99538684 1001 86380 86390 1
538576 99538576 1001 86380 86390 1
538538 99538538 1001 86380 86390 1
538603 99538603 1001 86380 86390 1
538593 99538593 1001 86380 86390 1
538297 99538297 1001 86380 86390 1
538310 99538310 1001 86380 86390 1
538221 99538221 1001 86380 86390 1
538352 99538352 1001 86380 86390 1
538393 99538393 1001 86380 86390 1
538343 99538343 1001 86380 86390 1
538995 99538995 1001 86380 86390 1
538909 99538909 1001 86380 86390 1
538975 99538975 1001 86380 86390 1
538988 99538988 1001 86380 86390 1
538835 99538835 1001 86380 86390 1
539500 99539500 1001 86380 86390 1
539502 99539502 1001 86380 86390 1
539555 99539555 1001 86380 86390 1
539532 99539532 1001 86380 86390 1
539620 99539620 1001 86380 86390 1
539573 99539573 1001 86380 86390 1
539716 99539716 1001 86380 86390 1
539642 99539642 1001 86380 86390 1
539655 99539655 1001 86380 86390 1
539774 99539774 1001 86380 86390 1
539736 99539736 1001 86380 86390 1
540301 99540301 1001 86380 86390 1
540346 99540346 1001 86380 86390 1
540228 99540228 1001 86380 86390 1
540090 99540090 1001 86380 86390 1
539886 99539886 1001 86380 86390 1
539990 99539990 1001 86380 86390 1
539991 99539991 1001 86380 86390 1
539953 99539953 1001 86380 86390 1
539896 99539896 1001 86380 86390 1
540516 99540516 1001 86380 86390 1
540546 99540546 1001 86380 86390 1
540589 99540589 1001 86380 86390 1
540667 99540667 1001 86380 86390 1
540539 99540539 1001 86380 86390 1
541167 99541167 1001 86380 86390 1
541193 99541193 1001 86380 86390 1
541221 99541221 1001 86380 86390 1
541248 99541248 1001 86380 86390 1
541173 99541173 1001 86380 86390 1
541186 99541186 1001 86380 86390 1
541286 99541286 1001 86380 86390 1
541125 99541125 1001 86380 86390 1
540896 99540896 1001 86380 86390 1
541014 99541014 1001 86380 86390 1
540676 99540676 1001 86380 86390 1
540810 99540810 1001 86380 86390 1
540800 99540800 1001 86380 86390 1
540839 99540839 1001 86380 86390 1
541376 99541376 1001 86380 86390 1
542042 99542042 1001 86380 86390 1
542055 99542055 1001 86380 86390 1
542081 99542081 1001 86380 86390 1
542118 99542118 1001 86380 86390 1
541969 99541969 1001 86380 86390 1
542099 99542099 1001 86380 86390 1
542066 99542066 1001 86380 86390 1
541710 99541710 1001 86380 86390 1
541770 99541770 1001 86380 86390 1
541697 99541697 1001 86380 86390 1
541648 99541648 1001 86380 86390 1
541704 99541704 1001 86380 86390 1
542142 99542142 1001 86380 86390 1
542131 99542131 1001 86380 86390 1
542160 99542160 1001 86380 86390 1
542302 99542302 1001 86380 86390 1
542178 99542178 1001 86380 86390 1
542323 99542323 1001 86380 86390 1
542779 99542779 1001 86380 86390 1
542643 99542643 1001 86380 86390 1
542606 99542606 1001 86380 86390 1
542645 99542645 1001 86380 86390 1
542684 99542684 1001 86380 86390 1
542608 99542608 1001 86380 86390 1
542544 99542544 1001 86380 86390 1
542458 99542458 1001 86380 86390 1
542383 99542383 1001 86380 86390 1
542488 99542488 1001 86380 86390 1
542950 99542950 1001 86380 86390 1
543016 99543016 1001 86380 86390 1
543094 99543094 1001 86380 86390 1
543750 99543750 1001 86380 86390 1
543769 99543769 1001 86380 86390 1
543515 99543515 1001 86380 86390 1
543477 99543477 1001 86380 86390 1
543545 99543545 1001 86380 86390 1
543381 99543381 1001 86380 86390 1
543222 99543222 1001 86380 86390 1
543264 99543264 1001 86380 86390 1
543860 99543860 1001 86380 86390 1
543894 99543894 1001 86380 86390 1
543948 99543948 1001 86380 86390 1
544470 99544470 1001 86380 86390 1
544519 99544519 1001 86380 86390 1
544303 99544303 1001 86380 86390 1
544201 99544201 1001 86380 86390 1
544318 99544318 1001 86380 86390 1
544309 99544309 1001 86380 86390 1
544297 99544297 1001 86380 86390 1
544349 99544349 1001 86380 86390 1
544350 99544350 1001 86380 86390 1
544030 99544030 1001 86380 86390 1
544007 99544007 1001 86380 86390 1
544010 99544010 1001 86380 86390 1
544642 99544642 1001 86380 86390 1
509248 891 1002 40420 43043 1
512202 903 1001 50135 50434 1
526076 696 1001 37787 38086 1
400216 99400216 1001 86380 86390 1
400153 99400153 1001 86380 86390 1
400239 99400239 1001 86380 86390 1
400416 99400416 1001 86380 86390 1
400614 99400614 1001 86380 86390 1
400791 99400791 1001 86380 86390 1
401012 99401012 1001 86380 86390 1
401326 99401326 1001 86380 86390 1
401466 99401466 1001 86380 86390 1
401669 99401669 1001 86380 86390 1
401807 99401807 1001 86380 86390 1
401785 99401785 1001 86380 86390 1
401778 99401778 1001 86380 86390 1
402047 99402047 1001 86380 86390 1
402257 99402257 1001 86380 86390 1
402321 99402321 1001 86380 86390 1
402450 99402450 1001 86380 86390 1
402481 99402481 1001 86380 86390 1
402772 99402772 1001 86380 86390 1
402843 99402843 1001 86380 86390 1
402803 99402803 1001 86380 86390 1
402816 99402816 1001 86380 86390 1
403119 99403119 1001 86380 86390 1
403301 99403301 1001 86380 86390 1
403303 99403303 1001 86380 86390 1
403306 99403306 1001 86380 86390 1
403503 99403503 1001 86380 86390 1
403599 99403599 1001 86380 86390 1
403601 99403601 1001 86380 86390 1
403768 99403768 1001 86380 86390 1
403831 99403831 1001 86380 86390 1
404344 99404344 1001 86380 86390 1
404320 99404320 1001 86380 86390 1
404526 99404526 1001 86380 86390 1
404992 99404992 1001 86380 86390 1
405106 99405106 1001 86380 86390 1
405016 99405016 1001 86380 86390 1
405175 99405175 1001 86380 86390 1
405274 99405274 1001 86380 86390 1
405297 99405297 1001 86380 86390 1
405311 99405311 1001 86380 86390 1
405264 99405264 1001 86380 86390 1
405372 99405372 1001 86380 86390 1
405474 99405474 1001 86380 86390 1
405501 99405501 1001 86380 86390 1
405552 99405552 1001 86380 86390 1
405758 99405758 1001 86380 86390 1
405870 99405870 1001 86380 86390 1
405821 99405821 1001 86380 86390 1
406063 99406063 1001 86380 86390 1
405991 99405991 1001 86380 86390 1
406153 99406153 1001 86380 86390 1
406111 99406111 1001 86380 86390 1
406615 99406615 1001 86380 86390 1
406597 99406597 1001 86380 86390 1
406689 99406689 1001 86380 86390 1
406981 99406981 1001 86380 86390 1
407238 99407238 1001 86380 86390 1
407185 99407185 1001 86380 86390 1
407437 99407437 1001 86380 86390 1
407471 99407471 1001 86380 86390 1
407571 99407571 1001 86380 86390 1
407930 99407930 1001 86380 86390 1
408076 99408076 1001 86380 86390 1
408105 99408105 1001 86380 86390 1
408123 99408123 1001 86380 86390 1
408350 99408350 1001 86380 86390 1
408446 99408446 1001 86380 86390 1
408596 99408596 1001 86380 86390 1
408703 99408703 1001 86380 86390 1
408783 99408783 1001 86380 86390 1
408797 99408797 1001 86380 86390 1
408958 99408958 1001 86380 86390 1
409095 99409095 1001 86380 86390 1
409161 99409161 1001 86380 86390 1
409398 99409398 1001 86380 86390 1
409394 99409394 1001 86380 86390 1
409665 99409665 1001 86380 86390 1
409626 99409626 1001 86380 86390 1
409703 99409703 1001 86380 86390 1
409808 99409808 1001 86380 86390 1
410032 99410032 1001 86380 86390 1
410099 99410099 1001 86380 86390 1
410298 99410298 1001 86380 86390 1
410323 99410323 1001 86380 86390 1
410891 99410891 1001 86380 86390 1
410968 99410968 1001 86380 86390 1
411078 99411078 1001 86380 86390 1
411443 99411443 1001 86380 86390 1
411572 99411572 1001 86380 86390 1
411707 99411707 1001 86380 86390 1
411782 99411782 1001 86380 86390 1
411806 99411806 1001 86380 86390 1
412231 99412231 1001 86380 86390 1
412338 99412338 1001 86380 86390 1
413400 99413400 1001 86380 86390 1
413664 99413664 1001 86380 86390 1
413583 99413583 1001 86380 86390 1
413258 99413258 1001 86380 86390 1
412992 99412992 1001 86380 86390 1
413079 99413079 1001 86380 86390 1
412485 99412485 1001 86380 86390 1
412515 99412515 1001 86380 86390 1
412795 99412795 1001 86380 86390 1
413744 99413744 1001 86380 86390 1
415005 99415005 1001 86380 86390 1
415196 99415196 1001 86380 86390 1
415299 99415299 1001 86380 86390 1
415074 99415074 1001 86380 86390 1
414543 99414543 1001 86380 86390 1
414892 99414892 1001 86380 86390 1
414149 99414149 1001 86380 86390 1
414465 99414465 1001 86380 86390 1
415620 99415620 1001 86380 86390 1
415703 99415703 1001 86380 86390 1
416732 99416732 1001 86380 86390 1
416941 99416941 1001 86380 86390 1
416966 99416966 1001 86380 86390 1
416926 99416926 1001 86380 86390 1
416320 99416320 1001 86380 86390 1
416381 99416381 1001 86380 86390 1
416480 99416480 1001 86380 86390 1
416276 99416276 1001 86380 86390 1
416054 99416054 1001 86380 86390 1
415933 99415933 1001 86380 86390 1
415864 99415864 1001 86380 86390 1
415753 99415753 1001 86380 86390 1
415786 99415786 1001 86380 86390 1
415915 99415915 1001 86380 86390 1
416000 99416000 1001 86380 86390 1
415801 99415801 1001 86380 86390 1
417153 99417153 1001 86380 86390 1
417465 99417465 1001 86380 86390 1
417736 99417736 1001 86380 86390 1
419079 99419079 1001 86380 86390 1
419034 99419034 1001 86380 86390 1
419167 99419167 1001 86380 86390 1
418998 99418998 1001 86380 86390 1
420194 99420194 1001 86380 86390 1
420363 99420363 1001 86380 86390 1
420211 99420211 1001 86380 86390 1
420303 99420303 1001 86380 86390 1
419984 99419984 1001 86380 86390 1
419634 99419634 1001 86380 86390 1
419852 99419852 1001 86380 86390 1
419819 99419819 1001 86380 86390 1
419593 99419593 1001 86380 86390 1
419425 99419425 1001 86380 86390 1
420806 99420806 1001 86380 86390 1
420601 99420601 1001 86380 86390 1
420682 99420682 1001 86380 86390 1
421881 99421881 1001 86380 86390 1
421916 99421916 1001 86380 86390 1
421600 99421600 1001 86380 86390 1
421063 99421063 1001 86380 86390 1
420858 99420858 1001 86380 86390 1
421104 99421104 1001 86380 86390 1
421215 99421215 1001 86380 86390 1
422143 99422143 1001 86380 86390 1
422196 99422196 1001 86380 86390 1
422283 99422283 1001 86380 86390 1
422174 99422174 1001 86380 86390 1
422446 99422446 1001 86380 86390 1
423505 99423505 1001 86380 86390 1
423684 99423684 1001 86380 86390 1
423312 99423312 1001 86380 86390 1
423057 99423057 1001 86380 86390 1
423113 99423113 1001 86380 86390 1
423234 99423234 1001 86380 86390 1
423097 99423097 1001 86380 86390 1
423285 99423285 1001 86380 86390 1
422863 99422863 1001 86380 86390 1
423915 99423915 1001 86380 86390 1
424124 99424124 1001 86380 86390 1
423898 99423898 1001 86380 86390 1
424145 99424145 1001 86380 86390 1
423840 99423840 1001 86380 86390 1
425225 99425225 1001 86380 86390 1
425359 99425359 1001 86380 86390 1
424969 99424969 1001 86380 86390 1
424636 99424636 1001 86380 86390 1
424369 99424369 1001 86380 86390 1
426871 99426871 1001 86380 86390 1
426768 99426768 1001 86380 86390 1
426799 99426799 1001 86380 86390 1
427025 99427025 1001 86380 86390 1
426394 99426394 1001 86380 86390 1
426397 99426397 1001 86380 86390 1
426399 99426399 1001 86380 86390 1
426565 99426565 1001 86380 86390 1
426289 99426289 1001 86380 86390 1
426612 99426612 1001 86380 86390 1
426616 99426616 1001 86380 86390 1
425951 99425951 1001 86380 86390 1
425876 99425876 1001 86380 86390 1
425975 99425975 1001 86380 86390 1
425935 99425935 1001 86380 86390 1
427509 99427509 1001 86380 86390 1
427174 99427174 1001 86380 86390 1
427422 99427422 1001 86380 86390 1
427301 99427301 1001 86380 86390 1
428646 99428646 1001 86380 86390 1
428553 99428553 1001 86380 86390 1
428579 99428579 1001 86380 86390 1
428629 99428629 1001 86380 86390 1
428093 99428093 1001 86380 86390 1
428007 99428007 1001 86380 86390 1
428242 99428242 1001 86380 86390 1
428072 99428072 1001 86380 86390 1
428146 99428146 1001 86380 86390 1
428252 99428252 1001 86380 86390 1
427820 99427820 1001 86380 86390 1
427732 99427732 1001 86380 86390 1
427568 99427568 1001 86380 86390 1
427671 99427671 1001 86380 86390 1
429017 99429017 1001 86380 86390 1
428972 99428972 1001 86380 86390 1
428810 99428810 1001 86380 86390 1
430267 99430267 1001 86380 86390 1
429366 99429366 1001 86380 86390 1
429412 99429412 1001 86380 86390 1
429253 99429253 1001 86380 86390 1
429334 99429334 1001 86380 86390 1
430487 99430487 1001 86380 86390 1
430404 99430404 1001 86380 86390 1
430464 99430464 1001 86380 86390 1
431816 99431816 1001 86380 86390 1
431287 99431287 1001 86380 86390 1
431439 99431439 1001 86380 86390 1
431636 99431636 1001 86380 86390 1
431350 99431350 1001 86380 86390 1
431115 99431115 1001 86380 86390 1
432435 99432435 1001 86380 86390 1
432308 99432308 1001 86380 86390 1
432331 99432331 1001 86380 86390 1
432476 99432476 1001 86380 86390 1
432137 99432137 1001 86380 86390 1
433486 99433486 1001 86380 86390 1
433645 99433645 1001 86380 86390 1
433483 99433483 1001 86380 86390 1
432946 99432946 1001 86380 86390 1
432907 99432907 1001 86380 86390 1
433274 99433274 1001 86380 86390 1
432962 99432962 1001 86380 86390 1
433286 99433286 1001 86380 86390 1
432611 99432611 1001 86380 86390 1
433749 99433749 1001 86380 86390 1
434051 99434051 1001 86380 86390 1
435036 99435036 1001 86380 86390 1
435282 99435282 1001 86380 86390 1
435025 99435025 1001 86380 86390 1
435178 99435178 1001 86380 86390 1
434699 99434699 1001 86380 86390 1
434783 99434783 1001 86380 86390 1
434423 99434423 1001 86380 86390 1
435457 99435457 1001 86380 86390 1
435597 99435597 1001 86380 86390 1
435862 99435862 1001 86380 86390 1
437076 99437076 1001 86380 86390 1
436988 99436988 1001 86380 86390 1
437035 99437035 1001 86380 86390 1
437072 99437072 1001 86380 86390 1
436799 99436799 1001 86380 86390 1
436950 99436950 1001 86380 86390 1
436366 99436366 1001 86380 86390 1
436346 99436346 1001 86380 86390 1
436434 99436434 1001 86380 86390 1
436288 99436288 1001 86380 86390 1
435921 99435921 1001 86380 86390 1
436125 99436125 1001 86380 86390 1
300087 99300087 1001 86380 86390 1
300023 99300023 1001 86380 86390 1
437305 99437305 1001 86380 86390 1
437232 99437232 1001 86380 86390 1
300699 99300699 1001 86380 86390 1
300671 99300671 1001 86380 86390 1
300689 99300689 1001 86380 86390 1
300448 99300448 1001 86380 86390 1
300318 99300318 1001 86380 86390 1
300443 99300443 1001 86380 86390 1
300251 99300251 1001 86380 86390 1
300129 99300129 1001 86380 86390 1
300793 99300793 1001 86380 86390 1
300859 99300859 1001 86380 86390 1
300784 99300784 1001 86380 86390 1
300797 99300797 1001 86380 86390 1
300875 99300875 1001 86380 86390 1
300890 99300890 1001 86380 86390 1
301511 99301511 1001 86380 86390 1
301437 99301437 1001 86380 86390 1
301514 99301514 1001 86380 86390 1
301146 99301146 1001 86380 86390 1
301000 99301000 1001 86380 86390 1
301094 99301094 1001 86380 86390 1
300991 99300991 1001 86380 86390 1
301695 99301695 1001 86380 86390 1
301619 99301619 1001 86380 86390 1
301727 99301727 1001 86380 86390 1
301575 99301575 1001 86380 86390 1
302292 99302292 1001 86380 86390 1
302299 99302299 1001 86380 86390 1
302125 99302125 1001 86380 86390 1
302037 99302037 1001 86380 86390 1
302002 99302002 1001 86380 86390 1
301818 99301818 1001 86380 86390 1
301936 99301936 1001 86380 86390 1
301768 99301768 1001 86380 86390 1
302560 99302560 1001 86380 86390 1
302392 99302392 1001 86380 86390 1
302423 99302423 1001 86380 86390 1
302528 99302528 1001 86380 86390 1
303118 99303118 1001 86380 86390 1
303170 99303170 1001 86380 86390 1
303132 99303132 1001 86380 86390 1
303077 99303077 1001 86380 86390 1
303103 99303103 1001 86380 86390 1
302847 99302847 1001 86380 86390 1
302953 99302953 1001 86380 86390 1
302889 99302889 1001 86380 86390 1
302892 99302892 1001 86380 86390 1
302932 99302932 1001 86380 86390 1
302960 99302960 1001 86380 86390 1
302806 99302806 1001 86380 86390 1
302780 99302780 1001 86380 86390 1
302602 99302602 1001 86380 86390 1
302650 99302650 1001 86380 86390 1
303284 99303284 1001 86380 86390 1
303328 99303328 1001 86380 86390 1
304013 99304013 1001 86380 86390 1
303889 99303889 1001 86380 86390 1
303802 99303802 1001 86380 86390 1
303738 99303738 1001 86380 86390 1
303747 99303747 1001 86380 86390 1
303453 99303453 1001 86380 86390 1
304152 99304152 1001 86380 86390 1
304821 99304821 1001 86380 86390 1
304785 99304785 1001 86380 86390 1
304709 99304709 1001 86380 86390 1
304659 99304659 1001 86380 86390 1
304511 99304511 1001 86380 86390 1
304499 99304499 1001 86380 86390 1
304630 99304630 1001 86380 86390 1
304568 99304568 1001 86380 86390 1
304504 99304504 1001 86380 86390 1
304586 99304586 1001 86380 86390 1
304373 99304373 1001 86380 86390 1
304387 99304387 1001 86380 86390 1
304245 99304245 1001 86380 86390 1
305034 99305034 1001 86380 86390 1
305562 99305562 1001 86380 86390 1
305381 99305381 1001 86380 86390 1
305336 99305336 1001 86380 86390 1
305401 99305401 1001 86380 86390 1
305241 99305241 1001 86380 86390 1
305216 99305216 1001 86380 86390 1
305113 99305113 1001 86380 86390 1
500054 99500054 1001 86380 86390 1
500149 99500149 1001 86380 86390 1
500726 99500726 1001 86380 86390 1
500632 99500632 1001 86380 86390 1
500601 99500601 1001 86380 86390 1
500525 99500525 1001 86380 86390 1
500378 99500378 1001 86380 86390 1
500890 99500890 1001 86380 86390 1
501000 99501000 1001 86380 86390 1
500886 99500886 1001 86380 86390 1
501439 99501439 1001 86380 86390 1
501599 99501599 1001 86380 86390 1
501631 99501631 1001 86380 86390 1
501415 99501415 1001 86380 86390 1
501403 99501403 1001 86380 86390 1
501072 99501072 1001 86380 86390 1
501207 99501207 1001 86380 86390 1
501675 99501675 1001 86380 86390 1
501837 99501837 1001 86380 86390 1
502466 99502466 1001 86380 86390 1
502380 99502380 1001 86380 86390 1
502284 99502284 1001 86380 86390 1
502169 99502169 1001 86380 86390 1
502257 99502257 1001 86380 86390 1
502480 99502480 1001 86380 86390 1
502471 99502471 1001 86380 86390 1
502655 99502655 1001 86380 86390 1
502630 99502630 1001 86380 86390 1
503103 99503103 1001 86380 86390 1
503168 99503168 1001 86380 86390 1
503170 99503170 1001 86380 86390 1
503199 99503199 1001 86380 86390 1
503021 99503021 1001 86380 86390 1
502882 99502882 1001 86380 86390 1
503046 99503046 1001 86380 86390 1
503008 99503008 1001 86380 86390 1
502753 99502753 1001 86380 86390 1
502810 99502810 1001 86380 86390 1
502696 99502696 1001 86380 86390 1
503304 99503304 1001 86380 86390 1
503477 99503477 1001 86380 86390 1
503953 99503953 1001 86380 86390 1
504096 99504096 1001 86380 86390 1
504035 99504035 1001 86380 86390 1
503971 99503971 1001 86380 86390 1
503900 99503900 1001 86380 86390 1
503741 99503741 1001 86380 86390 1
503898 99503898 1001 86380 86390 1
503589 99503589 1001 86380 86390 1
503680 99503680 1001 86380 86390 1
503526 99503526 1001 86380 86390 1
503685 99503685 1001 86380 86390 1
504157 99504157 1001 86380 86390 1
504211 99504211 1001 86380 86390 1
504148 99504148 1001 86380 86390 1
504174 99504174 1001 86380 86390 1
504764 99504764 1001 86380 86390 1
504907 99504907 1001 86380 86390 1
504869 99504869 1001 86380 86390 1
504824 99504824 1001 86380 86390 1
504713 99504713 1001 86380 86390 1
504694 99504694 1001 86380 86390 1
504707 99504707 1001 86380 86390 1
504569 99504569 1001 86380 86390 1
504349 99504349 1001 86380 86390 1
504520 99504520 1001 86380 86390 1
504510 99504510 1001 86380 86390 1
504994 99504994 1001 86380 86390 1
505033 99505033 1001 86380 86390 1
504982 99504982 1001 86380 86390 1
505074 99505074 1001 86380 86390 1
505089 99505089 1001 86380 86390 1
505077 99505077 1001 86380 86390 1
505732 99505732 1001 86380 86390 1
505638 99505638 1001 86380 86390 1
505435 99505435 1001 86380 86390 1
505461 99505461 1001 86380 86390 1
505372 99505372 1001 86380 86390 1
505465 99505465 1001 86380 86390 1
505427 99505427 1001 86380 86390 1
505466 99505466 1001 86380 86390 1
505520 99505520 1001 86380 86390 1
505512 99505512 1001 86380 86390 1
505176 99505176 1001 86380 86390 1
505241 99505241 1001 86380 86390 1
505831 99505831 1001 86380 86390 1
505844 99505844 1001 86380 86390 1
506418 99506418 1001 86380 86390 1
506571 99506571 1001 86380 86390 1
506572 99506572 1001 86380 86390 1
506551 99506551 1001 86380 86390 1
506591 99506591 1001 86380 86390 1
506228 99506228 1001 86380 86390 1
506202 99506202 1001 86380 86390 1
506118 99506118 1001 86380 86390 1
506170 99506170 1001 86380 86390 1
506179 99506179 1001 86380 86390 1
505986 99505986 1001 86380 86390 1
506612 99506612 1001 86380 86390 1
507337 99507337 1001 86380 86390 1
507378 99507378 1001 86380 86390 1
507379 99507379 1001 86380 86390 1
507413 99507413 1001 86380 86390 1
507416 99507416 1001 86380 86390 1
507067 99507067 1001 86380 86390 1
507106 99507106 1001 86380 86390 1
507197 99507197 1001 86380 86390 1
506815 99506815 1001 86380 86390 1
506997 99506997 1001 86380 86390 1
506975 99506975 1001 86380 86390 1
506898 99506898 1001 86380 86390 1
506927 99506927 1001 86380 86390 1
507555 99507555 1001 86380 86390 1
507543 99507543 1001 86380 86390 1
507608 99507608 1001 86380 86390 1
507506 99507506 1001 86380 86390 1
508085 99508085 1001 86380 86390 1
507934 99507934 1001 86380 86390 1
507988 99507988 1001 86380 86390 1
508001 99508001 1001 86380 86390 1
507748 99507748 1001 86380 86390 1
507697 99507697 1001 86380 86390 1
507632 99507632 1001 86380 86390 1
508402 99508402 1001 86380 86390 1
508286 99508286 1001 86380 86390 1
508431 99508431 1001 86380 86390 1
508302 99508302 1001 86380 86390 1
508256 99508256 1001 86380 86390 1
508269 99508269 1001 86380 86390 1
509072 99509072 1001 86380 86390 1
508669 99508669 1001 86380 86390 1
508611 99508611 1001 86380 86390 1
508587 99508587 1001 86380 86390 1
508511 99508511 1001 86380 86390 1
509180 99509180 1001 86380 86390 1
509213 99509213 1001 86380 86390 1
509802 99509802 1001 86380 86390 1
509701 99509701 1001 86380 86390 1
509702 99509702 1001 86380 86390 1
509656 99509656 1001 86380 86390 1
509411 99509411 1001 86380 86390 1
509438 99509438 1001 86380 86390 1
510057 99510057 1001 86380 86390 1
510059 99510059 1001 86380 86390 1
509904 99509904 1001 86380 86390 1
510676 99510676 1001 86380 86390 1
510638 99510638 1001 86380 86390 1
510651 99510651 1001 86380 86390 1
510636 99510636 1001 86380 86390 1
510345 99510345 1001 86380 86390 1
510266 99510266 1001 86380 86390 1
510828 99510828 1001 86380 86390 1
511453 99511453 1001 86380 86390 1
511441 99511441 1001 86380 86390 1
511525 99511525 1001 86380 86390 1
511429 99511429 1001 86380 86390 1
511358 99511358 1001 86380 86390 1
511290 99511290 1001 86380 86390 1
511226 99511226 1001 86380 86390 1
511256 99511256 1001 86380 86390 1
511065 99511065 1001 86380 86390 1
510970 99510970 1001 86380 86390 1
511682 99511682 1001 86380 86390 1
511568 99511568 1001 86380 86390 1
512349 99512349 1001 86380 86390 1
512334 99512334 1001 86380 86390 1
512205 99512205 1001 86380 86390 1
512195 99512195 1001 86380 86390 1
512096 99512096 1001 86380 86390 1
511969 99511969 1001 86380 86390 1
512144 99512144 1001 86380 86390 1
511905 99511905 1001 86380 86390 1
511922 99511922 1001 86380 86390 1
511848 99511848 1001 86380 86390 1
512380 99512380 1001 86380 86390 1
512541 99512541 1001 86380 86390 1
512386 99512386 1001 86380 86390 1
512530 99512530 1001 86380 86390 1
513027 99513027 1001 86380 86390 1
513053 99513053 1001 86380 86390 1
513189 99513189 1001 86380 86390 1
513191 99513191 1001 86380 86390 1
513076 99513076 1001 86380 86390 1
512949 99512949 1001 86380 86390 1
512688 99512688 1001 86380 86390 1
512745 99512745 1001 86380 86390 1
512683 99512683 1001 86380 86390 1
513210 99513210 1001 86380 86390 1
513369 99513369 1001 86380 86390 1
513305 99513305 1001 86380 86390 1
513922 99513922 1001 86380 86390 1
513871 99513871 1001 86380 86390 1
513789 99513789 1001 86380 86390 1
513687 99513687 1001 86380 86390 1
513650 99513650 1001 86380 86390 1
513795 99513795 1001 86380 86390 1
514224 99514224 1001 86380 86390 1
514141 99514141 1001 86380 86390 1
514824 99514824 1001 86380 86390 1
514674 99514674 1001 86380 86390 1
514663 99514663 1001 86380 86390 1
514459 99514459 1001 86380 86390 1
514556 99514556 1001 86380 86390 1
514570 99514570 1001 86380 86390 1
514432 99514432 1001 86380 86390 1
514361 99514361 1001 86380 86390 1
514284 99514284 1001 86380 86390 1
514364 99514364 1001 86380 86390 1
514986 99514986 1001 86380 86390 1
514891 99514891 1001 86380 86390 1
515563 99515563 1001 86380 86390 1
515670 99515670 1001 86380 86390 1
515423 99515423 1001 86380 86390 1
515320 99515320 1001 86380 86390 1
515114 99515114 1001 86380 86390 1
515246 99515246 1001 86380 86390 1
515175 99515175 1001 86380 86390 1
515849 99515849 1001 86380 86390 1
515799 99515799 1001 86380 86390 1
515696 99515696 1001 86380 86390 1
515814 99515814 1001 86380 86390 1
515717 99515717 1001 86380 86390 1
515782 99515782 1001 86380 86390 1
515872 99515872 1001 86380 86390 1
516472 99516472 1001 86380 86390 1
516452 99516452 1001 86380 86390 1
516125 99516125 1001 86380 86390 1
516277 99516277 1001 86380 86390 1
515943 99515943 1001 86380 86390 1
515906 99515906 1001 86380 86390 1
515897 99515897 1001 86380 86390 1
516603 99516603 1001 86380 86390 1
517301 99517301 1001 86380 86390 1
517304 99517304 1001 86380 86390 1
517236 99517236 1001 86380 86390 1
517254 99517254 1001 86380 86390 1
517102 99517102 1001 86380 86390 1
516806 99516806 1001 86380 86390 1
516803 99516803 1001 86380 86390 1
516726 99516726 1001 86380 86390 1
516727 99516727 1001 86380 86390 1
517361 99517361 1001 86380 86390 1
517452 99517452 1001 86380 86390 1
517981 99517981 1001 86380 86390 1
518085 99518085 1001 86380 86390 1
518037 99518037 1001 86380 86390 1
517999 99517999 1001 86380 86390 1
518053 99518053 1001 86380 86390 1
517606 99517606 1001 86380 86390 1
517608 99517608 1001 86380 86390 1
517546 99517546 1001 86380 86390 1
518240 99518240 1001 86380 86390 1
518215 99518215 1001 86380 86390 1
518163 99518163 1001 86380 86390 1
518166 99518166 1001 86380 86390 1
518335 99518335 1001 86380 86390 1
518912 99518912 1001 86380 86390 1
518943 99518943 1001 86380 86390 1
518814 99518814 1001 86380 86390 1
518893 99518893 1001 86380 86390 1
518700 99518700 1001 86380 86390 1
518739 99518739 1001 86380 86390 1
518637 99518637 1001 86380 86390 1
518598 99518598 1001 86380 86390 1
518382 99518382 1001 86380 86390 1
518554 99518554 1001 86380 86390 1
519011 99519011 1001 86380 86390 1
519748 99519748 1001 86380 86390 1
519434 99519434 1001 86380 86390 1
519538 99519538 1001 86380 86390 1
519604 99519604 1001 86380 86390 1
519595 99519595 1001 86380 86390 1
519273 99519273 1001 86380 86390 1
519391 99519391 1001 86380 86390 1
519262 99519262 1001 86380 86390 1
519228 99519228 1001 86380 86390 1
519361 99519361 1001 86380 86390 1
519923 99519923 1001 86380 86390 1
520553 99520553 1001 86380 86390 1
520571 99520571 1001 86380 86390 1
520383 99520383 1001 86380 86390 1
520423 99520423 1001 86380 86390 1
520282 99520282 1001 86380 86390 1
520285 99520285 1001 86380 86390 1
520188 99520188 1001 86380 86390 1
520144 99520144 1001 86380 86390 1
520185 99520185 1001 86380 86390 1
520654 99520654 1001 86380 86390 1
520798 99520798 1001 86380 86390 1
520722 99520722 1001 86380 86390 1
520815 99520815 1001 86380 86390 1
520674 99520674 1001 86380 86390 1
520687 99520687 1001 86380 86390 1
521312 99521312 1001 86380 86390 1
521277 99521277 1001 86380 86390 1
521303 99521303 1001 86380 86390 1
521282 99521282 1001 86380 86390 1
521080 99521080 1001 86380 86390 1
521093 99521093 1001 86380 86390 1
521176 99521176 1001 86380 86390 1
521077 99521077 1001 86380 86390 1
521104 99521104 1001 86380 86390 1
520847 99520847 1001 86380 86390 1
521021 99521021 1001 86380 86390 1
522133 99522133 1001 86380 86390 1
522238 99522238 1001 86380 86390 1
522187 99522187 1001 86380 86390 1
521999 99521999 1001 86380 86390 1
521835 99521835 1001 86380 86390 1
521848 99521848 1001 86380 86390 1
521683 99521683 1001 86380 86390 1
522472 99522472 1001 86380 86390 1
522437 99522437 1001 86380 86390 1
522377 99522377 1001 86380 86390 1
523119 99523119 1001 86380 86390 1
523086 99523086 1001 86380 86390 1
522980 99522980 1001 86380 86390 1
523032 99523032 1001 86380 86390 1
522955 99522955 1001 86380 86390 1
522958 99522958 1001 86380 86390 1
522999 99522999 1001 86380 86390 1
522874 99522874 1001 86380 86390 1
522750 99522750 1001 86380 86390 1
522694 99522694 1001 86380 86390 1
522630 99522630 1001 86380 86390 1
523171 99523171 1001 86380 86390 1
523199 99523199 1001 86380 86390 1
523162 99523162 1001 86380 86390 1
523783 99523783 1001 86380 86390 1
523739 99523739 1001 86380 86390 1
523551 99523551 1001 86380 86390 1
523358 99523358 1001 86380 86390 1
523474 99523474 1001 86380 86390 1
523491 99523491 1001 86380 86390 1
524010 99524010 1001 86380 86390 1
523946 99523946 1001 86380 86390 1
523961 99523961 1001 86380 86390 1
523978 99523978 1001 86380 86390 1
523953 99523953 1001 86380 86390 1
524584 99524584 1001 86380 86390 1
524754 99524754 1001 86380 86390 1
524409 99524409 1001 86380 86390 1
524504 99524504 1001 86380 86390 1
524472 99524472 1001 86380 86390 1
524282 99524282 1001 86380 86390 1
524244 99524244 1001 86380 86390 1
524250 99524250 1001 86380 86390 1
524289 99524289 1001 86380 86390 1
524861 99524861 1001 86380 86390 1
525408 99525408 1001 86380 86390 1
525409 99525409 1001 86380 86390 1
525411 99525411 1001 86380 86390 1
525425 99525425 1001 86380 86390 1
525100 99525100 1001 86380 86390 1
524984 99524984 1001 86380 86390 1
525180 99525180 1001 86380 86390 1
525105 99525105 1001 86380 86390 1
525623 99525623 1001 86380 86390 1
525600 99525600 1001 86380 86390 1
525770 99525770 1001 86380 86390 1
526350 99526350 1001 86380 86390 1
526378 99526378 1001 86380 86390 1
526226 99526226 1001 86380 86390 1
526330 99526330 1001 86380 86390 1
526279 99526279 1001 86380 86390 1
526075 99526075 1001 86380 86390 1
526037 99526037 1001 86380 86390 1
526039 99526039 1001 86380 86390 1
526030 99526030 1001 86380 86390 1
526110 99526110 1001 86380 86390 1
526215 99526215 1001 86380 86390 1
525998 99525998 1001 86380 86390 1
525871 99525871 1001 86380 86390 1
525835 99525835 1001 86380 86390 1
525838 99525838 1001 86380 86390 1
526500 99526500 1001 86380 86390 1
526578 99526578 1001 86380 86390 1
526440 99526440 1001 86380 86390 1
527096 99527096 1001 86380 86390 1
527220 99527220 1001 86380 86390 1
527073 99527073 1001 86380 86390 1
526850 99526850 1001 86380 86390 1
526852 99526852 1001 86380 86390 1
526727 99526727 1001 86380 86390 1
526753 99526753 1001 86380 86390 1
526805 99526805 1001 86380 86390 1
526651 99526651 1001 86380 86390 1
526730 99526730 1001 86380 86390 1
527300 99527300 1001 86380 86390 1
527423 99527423 1001 86380 86390 1
527269 99527269 1001 86380 86390 1
527935 99527935 1001 86380 86390 1
527888 99527888 1001 86380 86390 1
527901 99527901 1001 86380 86390 1
527927 99527927 1001 86380 86390 1
528019 99528019 1001 86380 86390 1
527891 99527891 1001 86380 86390 1
528062 99528062 1001 86380 86390 1
528064 99528064 1001 86380 86390 1
527831 99527831 1001 86380 86390 1
527731 99527731 1001 86380 86390 1
527680 99527680 1001 86380 86390 1
527798 99527798 1001 86380 86390 1
527747 99527747 1001 86380 86390 1
527722 99527722 1001 86380 86390 1
527814 99527814 1001 86380 86390 1
527636 99527636 1001 86380 86390 1
527534 99527534 1001 86380 86390 1
527575 99527575 1001 86380 86390 1
527576 99527576 1001 86380 86390 1
527632 99527632 1001 86380 86390 1
527544 99527544 1001 86380 86390 1
528083 99528083 1001 86380 86390 1
528866 99528866 1001 86380 86390 1
528787 99528787 1001 86380 86390 1
528703 99528703 1001 86380 86390 1
528793 99528793 1001 86380 86390 1
528717 99528717 1001 86380 86390 1
528894 99528894 1001 86380 86390 1
528644 99528644 1001 86380 86390 1
528659 99528659 1001 86380 86390 1
528668 99528668 1001 86380 86390 1
528694 99528694 1001 86380 86390 1
528445 99528445 1001 86380 86390 1
529097 99529097 1001 86380 86390 1
528943 99528943 1001 86380 86390 1
529013 99529013 1001 86380 86390 1
529653 99529653 1001 86380 86390 1
529606 99529606 1001 86380 86390 1
529717 99529717 1001 86380 86390 1
529470 99529470 1001 86380 86390 1
529512 99529512 1001 86380 86390 1
529500 99529500 1001 86380 86390 1
529424 99529424 1001 86380 86390 1
529322 99529322 1001 86380 86390 1
529493 99529493 1001 86380 86390 1
529442 99529442 1001 86380 86390 1
529160 99529160 1001 86380 86390 1
529292 99529292 1001 86380 86390 1
529195 99529195 1001 86380 86390 1
529881 99529881 1001 86380 86390 1
529778 99529778 1001 86380 86390 1
529745 99529745 1001 86380 86390 1
529784 99529784 1001 86380 86390 1
530444 99530444 1001 86380 86390 1
530547 99530547 1001 86380 86390 1
530476 99530476 1001 86380 86390 1
530142 99530142 1001 86380 86390 1
530210 99530210 1001 86380 86390 1
529934 99529934 1001 86380 86390 1
529938 99529938 1001 86380 86390 1
530749 99530749 1001 86380 86390 1
531231 99531231 1001 86380 86390 1
531272 99531272 1001 86380 86390 1
531089 99531089 1001 86380 86390 1
531064 99531064 1001 86380 86390 1
530894 99530894 1001 86380 86390 1
531493 99531493 1001 86380 86390 1
531506 99531506 1001 86380 86390 1
531537 99531537 1001 86380 86390 1
531516 99531516 1001 86380 86390 1
531848 99531848 1001 86380 86390 1
531844 99531844 1001 86380 86390 1
531791 99531791 1001 86380 86390 1
532281 99532281 1001 86380 86390 1
532257 99532257 1001 86380 86390 1
532368 99532368 1001 86380 86390 1
532956 99532956 1001 86380 86390 1
532881 99532881 1001 86380 86390 1
532674 99532674 1001 86380 86390 1
532792 99532792 1001 86380 86390 1
532692 99532692 1001 86380 86390 1
532531 99532531 1001 86380 86390 1
532586 99532586 1001 86380 86390 1
532488 99532488 1001 86380 86390 1
533060 99533060 1001 86380 86390 1
533047 99533047 1001 86380 86390 1
533791 99533791 1001 86380 86390 1
533569 99533569 1001 86380 86390 1
533418 99533418 1001 86380 86390 1
533303 99533303 1001 86380 86390 1
533381 99533381 1001 86380 86390 1
533332 99533332 1001 86380 86390 1
533334 99533334 1001 86380 86390 1
533413 99533413 1001 86380 86390 1
533964 99533964 1001 86380 86390 1
533927 99533927 1001 86380 86390 1
534598 99534598 1001 86380 86390 1
534521 99534521 1001 86380 86390 1
534534 99534534 1001 86380 86390 1
534553 99534553 1001 86380 86390 1
534456 99534456 1001 86380 86390 1
534357 99534357 1001 86380 86390 1
534334 99534334 1001 86380 86390 1
534090 99534090 1001 86380 86390 1
534142 99534142 1001 86380 86390 1
534260 99534260 1001 86380 86390 1
534185 99534185 1001 86380 86390 1
534215 99534215 1001 86380 86390 1
534772 99534772 1001 86380 86390 1
534882 99534882 1001 86380 86390 1
534779 99534779 1001 86380 86390 1
534846 99534846 1001 86380 86390 1
534862 99534862 1001 86380 86390 1
535337 99535337 1001 86380 86390 1
535241 99535241 1001 86380 86390 1
535145 99535145 1001 86380 86390 1
535224 99535224 1001 86380 86390 1
535074 99535074 1001 86380 86390 1
534898 99534898 1001 86380 86390 1
535513 99535513 1001 86380 86390 1
535630 99535630 1001 86380 86390 1
535708 99535708 1001 86380 86390 1
535553 99535553 1001 86380 86390 1
535683 99535683 1001 86380 86390 1
536177 99536177 1001 86380 86390 1
536057 99536057 1001 86380 86390 1
536122 99536122 1001 86380 86390 1
535995 99535995 1001 86380 86390 1
536021 99536021 1001 86380 86390 1
535998 99535998 1001 86380 86390 1
536129 99536129 1001 86380 86390 1
535862 99535862 1001 86380 86390 1
535749 99535749 1001 86380 86390 1
535919 99535919 1001 86380 86390 1
535738 99535738 1001 86380 86390 1
535907 99535907 1001 86380 86390 1
536413 99536413 1001 86380 86390 1
536482 99536482 1001 86380 86390 1
536448 99536448 1001 86380 86390 1
536944 99536944 1001 86380 86390 1
536908 99536908 1001 86380 86390 1
536844 99536844 1001 86380 86390 1
536956 99536956 1001 86380 86390 1
537292 99537292 1001 86380 86390 1
537271 99537271 1001 86380 86390 1
537821 99537821 1001 86380 86390 1
537908 99537908 1001 86380 86390 1
537832 99537832 1001 86380 86390 1
537615 99537615 1001 86380 86390 1
537736 99537736 1001 86380 86390 1
537663 99537663 1001 86380 86390 1
537599 99537599 1001 86380 86390 1
537601 99537601 1001 86380 86390 1
537472 99537472 1001 86380 86390 1
537565 99537565 1001 86380 86390 1
537465 99537465 1001 86380 86390 1
538075 99538075 1001 86380 86390 1
538055 99538055 1001 86380 86390 1
538102 99538102 1001 86380 86390 1
538164 99538164 1001 86380 86390 1
538661 99538661 1001 86380 86390 1
538815 99538815 1001 86380 86390 1
538680 99538680 1001 86380 86390 1
538655 99538655 1001 86380 86390 1
538723 99538723 1001 86380 86390 1
538481 99538481 1001 86380 86390 1
538534 99538534 1001 86380 86390 1
538425 99538425 1001 86380 86390 1
538316 99538316 1001 86380 86390 1
538370 99538370 1001 86380 86390 1
538387 99538387 1001 86380 86390 1
538892 99538892 1001 86380 86390 1
538827 99538827 1001 86380 86390 1
538832 99538832 1001 86380 86390 1
538938 99538938 1001 86380 86390 1
539017 99539017 1001 86380 86390 1
539479 99539479 1001 86380 86390 1
539584 99539584 1001 86380 86390 1
539597 99539597 1001 86380 86390 1
539470 99539470 1001 86380 86390 1
539563 99539563 1001 86380 86390 1
539430 99539430 1001 86380 86390 1
539264 99539264 1001 86380 86390 1
539381 99539381 1001 86380 86390 1
539100 99539100 1001 86380 86390 1
539080 99539080 1001 86380 86390 1
539794 99539794 1001 86380 86390 1
539833 99539833 1001 86380 86390 1
539756 99539756 1001 86380 86390 1
539770 99539770 1001 86380 86390 1
539738 99539738 1001 86380 86390 1
540345 99540345 1001 86380 86390 1
540270 99540270 1001 86380 86390 1
540060 99540060 1001 86380 86390 1
540165 99540165 1001 86380 86390 1
539904 99539904 1001 86380 86390 1
540559 99540559 1001 86380 86390 1
540496 99540496 1001 86380 86390 1
541156 99541156 1001 86380 86390 1
541170 99541170 1001 86380 86390 1
541050 99541050 1001 86380 86390 1
541033 99541033 1001 86380 86390 1
540892 99540892 1001 86380 86390 1
540724 99540724 1001 86380 86390 1
540712 99540712 1001 86380 86390 1
540859 99540859 1001 86380 86390 1
540825 99540825 1001 86380 86390 1
541368 99541368 1001 86380 86390 1
541461 99541461 1001 86380 86390 1
541439 99541439 1001 86380 86390 1
542084 99542084 1001 86380 86390 1
542031 99542031 1001 86380 86390 1
541921 99541921 1001 86380 86390 1
542000 99542000 1001 86380 86390 1
541902 99541902 1001 86380 86390 1
541890 99541890 1001 86380 86390 1
541729 99541729 1001 86380 86390 1
541572 99541572 1001 86380 86390 1
542146 99542146 1001 86380 86390 1
542316 99542316 1001 86380 86390 1
542175 99542175 1001 86380 86390 1
542307 99542307 1001 86380 86390 1
542891 99542891 1001 86380 86390 1
542938 99542938 1001 86380 86390 1
542534 99542534 1001 86380 86390 1
542692 99542692 1001 86380 86390 1
542680 99542680 1001 86380 86390 1
542405 99542405 1001 86380 86390 1
542329 99542329 1001 86380 86390 1
542436 99542436 1001 86380 86390 1
542399 99542399 1001 86380 86390 1
542993 99542993 1001 86380 86390 1
543630 99543630 1001 86380 86390 1
543618 99543618 1001 86380 86390 1
543483 99543483 1001 86380 86390 1
543409 99543409 1001 86380 86390 1
543334 99543334 1001 86380 86390 1
543211 99543211 1001 86380 86390 1
543343 99543343 1001 86380 86390 1
544555 99544555 1001 86380 86390 1
544465 99544465 1001 86380 86390 1
544587 99544587 1001 86380 86390 1
544240 99544240 1001 86380 86390 1
544335 99544335 1001 86380 86390 1
544324 99544324 1001 86380 86390 1
544389 99544389 1001 86380 86390 1
544312 99544312 1001 86380 86390 1
544236 99544236 1001 86380 86390 1
544249 99544249 1001 86380 86390 1
544339 99544339 1001 86380 86390 1
544172 99544172 1001 86380 86390 1
544111 99544111 1001 86380 86390 1
544709 99544709 1001 86380 86390 1
418179 236 1001 4260 5337 1
534534 594 1002 50143 56823 1
400028 99400028 1001 86380 86390 1
400227 99400227 1001 86380 86390 1
400130 99400130 1001 86380 86390 1
400317 99400317 1001 86380 86390 1
400367 99400367 1001 86380 86390 1
400488 99400488 1001 86380 86390 1
400639 99400639 1001 86380 86390 1
400734 99400734 1001 86380 86390 1
400811 99400811 1001 86380 86390 1
400782 99400782 1001 86380 86390 1
400899 99400899 1001 86380 86390 1
401008 99401008 1001 86380 86390 1
401240 99401240 1001 86380 86390 1
401223 99401223 1001 86380 86390 1
401313 99401313 1001 86380 86390 1
401292 99401292 1001 86380 86390 1
401551 99401551 1001 86380 86390 1
401584 99401584 1001 86380 86390 1
401538 99401538 1001 86380 86390 1
401581 99401581 1001 86380 86390 1
402293 99402293 1001 86380 86390 1
402397 99402397 1001 86380 86390 1
402561 99402561 1001 86380 86390 1
402721 99402721 1001 86380 86390 1
402742 99402742 1001 86380 86390 1
402842 99402842 1001 86380 86390 1
403250 99403250 1001 86380 86390 1
403264 99403264 1001 86380 86390 1
403272 99403272 1001 86380 86390 1
403558 99403558 1001 86380 86390 1
403779 99403779 1001 86380 86390 1
403967 99403967 1001 86380 86390 1
404237 99404237 1001 86380 86390 1
404319 99404319 1001 86380 86390 1
404437 99404437 1001 86380 86390 1
404603 99404603 1001 86380 86390 1
404688 99404688 1001 86380 86390 1
404625 99404625 1001 86380 86390 1
404728 99404728 1001 86380 86390 1
404786 99404786 1001 86380 86390 1
404926 99404926 1001 86380 86390 1
405234 99405234 1001 86380 86390 1
405648 99405648 1001 86380 86390 1
405610 99405610 1001 86380 86390 1
405612 99405612 1001 86380 86390 1
405849 99405849 1001 86380 86390 1
405941 99405941 1001 86380 86390 1
406055 99406055 1001 86380 86390 1
406012 99406012 1001 86380 86390 1
406113 99406113 1001 86380 86390 1
406321 99406321 1001 86380 86390 1
406450 99406450 1001 86380 86390 1
406396 99406396 1001 86380 86390 1
406510 99406510 1001 86380 86390 1
406700 99406700 1001 86380 86390 1
406720 99406720 1001 86380 86390 1
407325 99407325 1001 86380 86390 1
407499 99407499 1001 86380 86390 1
407559 99407559 1001 86380 86390 1
407504 99407504 1001 86380 86390 1
407446 99407446 1001 86380 86390 1
407660 99407660 1001 86380 86390 1
407692 99407692 1001 86380 86390 1
407845 99407845 1001 86380 86390 1
408564 99408564 1001 86380 86390 1
408756 99408756 1001 86380 86390 1
408939 99408939 1001 86380 86390 1
408886 99408886 1001 86380 86390 1
408869 99408869 1001 86380 86390 1
409225 99409225 1001 86380 86390 1
409505 99409505 1001 86380 86390 1
409646 99409646 1001 86380 86390 1
409722 99409722 1001 86380 86390 1
409974 99409974 1001 86380 86390 1
410044 99410044 1001 86380 86390 1
410021 99410021 1001 86380 86390 1
410294 99410294 1001 86380 86390 1
410279 99410279 1001 86380 86390 1
410558 99410558 1001 86380 86390 1
410643 99410643 1001 86380 86390 1
410749 99410749 1001 86380 86390 1
411012 99411012 1001 86380 86390 1
411213 99411213 1001 86380 86390 1
411125 99411125 1001 86380 86390 1
411230 99411230 1001 86380 86390 1
411329 99411329 1001 86380 86390 1
411622 99411622 1001 86380 86390 1
411810 99411810 1001 86380 86390 1
412433 99412433 1001 86380 86390 1
412436 99412436 1001 86380 86390 1
413375 99413375 1001 86380 86390 1
413550 99413550 1001 86380 86390 1
413533 99413533 1001 86380 86390 1
413357 99413357 1001 86380 86390 1
413037 99413037 1001 86380 86390 1
412941 99412941 1001 86380 86390 1
412592 99412592 1001 86380 86390 1
412810 99412810 1001 86380 86390 1
412516 99412516 1001 86380 86390 1
412709 99412709 1001 86380 86390 1
412878 99412878 1001 86380 86390 1
412637 99412637 1001 86380 86390 1
412820 99412820 1001 86380 86390 1
413793 99413793 1001 86380 86390 1
413962 99413962 1001 86380 86390 1
415317 99415317 1001 86380 86390 1
415153 99415153 1001 86380 86390 1
414986 99414986 1001 86380 86390 1
415207 99415207 1001 86380 86390 1
414657 99414657 1001 86380 86390 1
414642 99414642 1001 86380 86390 1
414140 99414140 1001 86380 86390 1
414493 99414493 1001 86380 86390 1
415388 99415388 1001 86380 86390 1
415422 99415422 1001 86380 86390 1
415603 99415603 1001 86380 86390 1
415505 99415505 1001 86380 86390 1
415539 99415539 1001 86380 86390 1
415690 99415690 1001 86380 86390 1
415641 99415641 1001 86380 86390 1
415442 99415442 1001 86380 86390 1
415334 99415334 1001 86380 86390 1
416876 99416876 1001 86380 86390 1
416721 99416721 1001 86380 86390 1
416831 99416831 1001 86380 86390 1
416780 99416780 1001 86380 86390 1
416521 99416521 1001 86380 86390 1
416439 99416439 1001 86380 86390 1
416164 99416164 1001 86380 86390 1
416269 99416269 1001 86380 86390 1
416206 99416206 1001 86380 86390 1
416039 99416039 1001 86380 86390 1
416026 99416026 1001 86380 86390 1
417559 99417559 1001 86380 86390 1
417516 99417516 1001 86380 86390 1
418475 99418475 1001 86380 86390 1
418526 99418526 1001 86380 86390 1
418305 99418305 1001 86380 86390 1
418382 99418382 1001 86380 86390 1
418213 99418213 1001 86380 86390 1
417795 99417795 1001 86380 86390 1
417715 99417715 1001 86380 86390 1
417656 99417656 1001 86380 86390 1
419054 99419054 1001 86380 86390 1
418910 99418910 1001 86380 86390 1
420309 99420309 1001 86380 86390 1
420366 99420366 1001 86380 86390 1
420106 99420106 1001 86380 86390 1
420324 99420324 1001 86380 86390 1
419677 99419677 1001 86380 86390 1
419737 99419737 1001 86380 86390 1
419265 99419265 1001 86380 86390 1
419406 99419406 1001 86380 86390 1
419273 99419273 1001 86380 86390 1
420732 99420732 1001 86380 86390 1
420642 99420642 1001 86380 86390 1
421720 99421720 1001 86380 86390 1
422102 99422102 1001 86380 86390 1
421552 99421552 1001 86380 86390 1
421038 99421038 1001 86380 86390 1
421013 99421013 1001 86380 86390 1
421106 99421106 1001 86380 86390 1
421200 99421200 1001 86380 86390 1
422409 99422409 1001 86380 86390 1
422493 99422493 1001 86380 86390 1
422517 99422517 1001 86380 86390 1
422344 99422344 1001 86380 86390 1
422394 99422394 1001 86380 86390 1
422432 99422432 1001 86380 86390 1
422214 99422214 1001 86380 86390 1
423752 99423752 1001 86380 86390 1
423379 99423379 1001 86380 86390 1
423608 99423608 1001 86380 86390 1
423448 99423448 1001 86380 86390 1
423418 99423418 1001 86380 86390 1
423085 99423085 1001 86380 86390 1
423289 99423289 1001 86380 86390 1
423291 99423291 1001 86380 86390 1
423135 99423135 1001 86380 86390 1
423080 99423080 1001 86380 86390 1
422656 99422656 1001 86380 86390 1
423944 99423944 1001 86380 86390 1
423924 99423924 1001 86380 86390 1
423979 99423979 1001 86380 86390 1
423961 99423961 1001 86380 86390 1
423983 99423983 1001 86380 86390 1
424034 99424034 1001 86380 86390 1
425063 99425063 1001 86380 86390 1
425190 99425190 1001 86380 86390 1
424879 99424879 1001 86380 86390 1
424978 99424978 1001 86380 86390 1
424716 99424716 1001 86380 86390 1
424892 99424892 1001 86380 86390 1
424635 99424635 1001 86380 86390 1
424919 99424919 1001 86380 86390 1
424796 99424796 1001 86380 86390 1
424798 99424798 1001 86380 86390 1
424977 99424977 1001 86380 86390 1
424561 99424561 1001 86380 86390 1
424184 99424184 1001 86380 86390 1
424215 99424215 1001 86380 86390 1
424231 99424231 1001 86380 86390 1
424485 99424485 1001 86380 86390 1
425591 99425591 1001 86380 86390 1
425398 99425398 1001 86380 86390 1
426812 99426812 1001 86380 86390 1
426719 99426719 1001 86380 86390 1
426854 99426854 1001 86380 86390 1
426710 99426710 1001 86380 86390 1
426808 99426808 1001 86380 86390 1
426532 99426532 1001 86380 86390 1
426605 99426605 1001 86380 86390 1
425888 99425888 1001 86380 86390 1
426243 99426243 1001 86380 86390 1
426220 99426220 1001 86380 86390 1
426061 99426061 1001 86380 86390 1
427271 99427271 1001 86380 86390 1
427156 99427156 1001 86380 86390 1
427522 99427522 1001 86380 86390 1
427189 99427189 1001 86380 86390 1
427506 99427506 1001 86380 86390 1
428440 99428440 1001 86380 86390 1
428470 99428470 1001 86380 86390 1
428627 99428627 1001 86380 86390 1
428096 99428096 1001 86380 86390 1
428131 99428131 1001 86380 86390 1
428292 99428292 1001 86380 86390 1
427601 99427601 1001 86380 86390 1
427680 99427680 1001 86380 86390 1
427689 99427689 1001 86380 86390 1
428776 99428776 1001 86380 86390 1
428838 99428838 1001 86380 86390 1
430298 99430298 1001 86380 86390 1
430258 99430258 1001 86380 86390 1
430201 99430201 1001 86380 86390 1
430240 99430240 1001 86380 86390 1
429635 99429635 1001 86380 86390 1
429664 99429664 1001 86380 86390 1
429677 99429677 1001 86380 86390 1
429320 99429320 1001 86380 86390 1
429456 99429456 1001 86380 86390 1
429493 99429493 1001 86380 86390 1
429264 99429264 1001 86380 86390 1
430527 99430527 1001 86380 86390 1
430458 99430458 1001 86380 86390 1
430529 99430529 1001 86380 86390 1
430775 99430775 1001 86380 86390 1
430496 99430496 1001 86380 86390 1
430816 99430816 1001 86380 86390 1
431987 99431987 1001 86380 86390 1
431373 99431373 1001 86380 86390 1
431359 99431359 1001 86380 86390 1
431635 99431635 1001 86380 86390 1
431537 99431537 1001 86380 86390 1
431364 99431364 1001 86380 86390 1
431090 99431090 1001 86380 86390 1
431243 99431243 1001 86380 86390 1
430843 99430843 1001 86380 86390 1
432067 99432067 1001 86380 86390 1
432219 99432219 1001 86380 86390 1
433521 99433521 1001 86380 86390 1
433402 99433402 1001 86380 86390 1
433646 99433646 1001 86380 86390 1
433330 99433330 1001 86380 86390 1
433717 99433717 1001 86380 86390 1
432978 99432978 1001 86380 86390 1
433007 99433007 1001 86380 86390 1
432703 99432703 1001 86380 86390 1
432739 99432739 1001 86380 86390 1
434019 99434019 1001 86380 86390 1
433905 99433905 1001 86380 86390 1
434132 99434132 1001 86380 86390 1
433880 99433880 1001 86380 86390 1
435037 99435037 1001 86380 86390 1
435044 99435044 1001 86380 86390 1
435395 99435395 1001 86380 86390 1
435239 99435239 1001 86380 86390 1
435241 99435241 1001 86380 86390 1
435336 99435336 1001 86380 86390 1
434840 99434840 1001 86380 86390 1
434790 99434790 1001 86380 86390 1
434826 99434826 1001 86380 86390 1
434269 99434269 1001 86380 86390 1
434332 99434332 1001 86380 86390 1
434555 99434555 1001 86380 86390 1
434419 99434419 1001 86380 86390 1
434509 99434509 1001 86380 86390 1
435860 99435860 1001 86380 86390 1
436983 99436983 1001 86380 86390 1
436785 99436785 1001 86380 86390 1
436818 99436818 1001 86380 86390 1
436967 99436967 1001 86380 86390 1
436794 99436794 1001 86380 86390 1
437065 99437065 1001 86380 86390 1
436679 99436679 1001 86380 86390 1
436656 99436656 1001 86380 86390 1
435925 99435925 1001 86380 86390 1
436196 99436196 1001 86380 86390 1
436272 99436272 1001 86380 86390 1
435909 99435909 1001 86380 86390 1
436228 99436228 1001 86380 86390 1
435919 99435919 1001 86380 86390 1
436161 99436161 1001 86380 86390 1
436306 99436306 1001 86380 86390 1
436335 99436335 1001 86380 86390 1
300094 99300094 1001 86380 86390 1
300032 99300032 1001 86380 86390 1
300063 99300063 1001 86380 86390 1
437337 99437337 1001 86380 86390 1
300564 99300564 1001 86380 86390 1
300708 99300708 1001 86380 86390 1
300425 99300425 1001 86380 86390 1
300335 99300335 1001 86380 86390 1
300517 99300517 1001 86380 86390 1
300310 99300310 1001 86380 86390 1
300194 99300194 1001 86380 86390 1
300272 99300272 1001 86380 86390 1
300223 99300223 1001 86380 86390 1
300262 99300262 1001 86380 86390 1
300895 99300895 1001 86380 86390 1
300759 99300759 1001 86380 86390 1
301533 99301533 1001 86380 86390 1
301356 99301356 1001 86380 86390 1
301459 99301459 1001 86380 86390 1
301358 99301358 1001 86380 86390 1
301372 99301372 1001 86380 86390 1
301425 99301425 1001 86380 86390 1
301298 99301298 1001 86380 86390 1
301190 99301190 1001 86380 86390 1
301218 99301218 1001 86380 86390 1
301671 99301671 1001 86380 86390 1
301583 99301583 1001 86380 86390 1
302178 99302178 1001 86380 86390 1
302349 99302349 1001 86380 86390 1
302231 99302231 1001 86380 86390 1
302363 99302363 1001 86380 86390 1
302302 99302302 1001 86380 86390 1
302162 99302162 1001 86380 86390 1
302118 99302118 1001 86380 86390 1
301921 99301921 1001 86380 86390 1
301831 99301831 1001 86380 86390 1
302546 99302546 1001 86380 86390 1
303078 99303078 1001 86380 86390 1
303134 99303134 1001 86380 86390 1
303150 99303150 1001 86380 86390 1
302859 99302859 1001 86380 86390 1
302768 99302768 1001 86380 86390 1
303958 99303958 1001 86380 86390 1
303881 99303881 1001 86380 86390 1
304009 99304009 1001 86380 86390 1
303940 99303940 1001 86380 86390 1
303672 99303672 1001 86380 86390 1
303713 99303713 1001 86380 86390 1
303806 99303806 1001 86380 86390 1
303694 99303694 1001 86380 86390 1
303631 99303631 1001 86380 86390 1
303644 99303644 1001 86380 86390 1
303591 99303591 1001 86380 86390 1
303423 99303423 1001 86380 86390 1
304109 99304109 1001 86380 86390 1
304128 99304128 1001 86380 86390 1
304130 99304130 1001 86380 86390 1
304041 99304041 1001 86380 86390 1
304679 99304679 1001 86380 86390 1
304720 99304720 1001 86380 86390 1
304843 99304843 1001 86380 86390 1
304849 99304849 1001 86380 86390 1
304666 99304666 1001 86380 86390 1
304590 99304590 1001 86380 86390 1
304541 99304541 1001 86380 86390 1
304634 99304634 1001 86380 86390 1
304482 99304482 1001 86380 86390 1
304421 99304421 1001 86380 86390 1
304305 99304305 1001 86380 86390 1
304438 99304438 1001 86380 86390 1
304960 99304960 1001 86380 86390 1
304896 99304896 1001 86380 86390 1
305058 99305058 1001 86380 86390 1
304942 99304942 1001 86380 86390 1
305033 99305033 1001 86380 86390 1
304919 99304919 1001 86380 86390 1
304933 99304933 1001 86380 86390 1
305469 99305469 1001 86380 86390 1
305385 99305385 1001 86380 86390 1
305207 99305207 1001 86380 86390 1
305080 99305080 1001 86380 86390 1
305149 99305149 1001 86380 86390 1
500752 99500752 1001 86380 86390 1
500785 99500785 1001 86380 86390 1
500625 99500625 1001 86380 86390 1
500690 99500690 1001 86380 86390 1
500653 99500653 1001 86380 86390 1
500744 99500744 1001 86380 86390 1
500616 99500616 1001 86380 86390 1
500641 99500641 1001 86380 86390 1
500584 99500584 1001 86380 86390 1
500559 99500559 1001 86380 86390 1
500538 99500538 1001 86380 86390 1
500329 99500329 1001 86380 86390 1
500254 99500254 1001 86380 86390 1
500333 99500333 1001 86380 86390 1
500852 99500852 1001 86380 86390 1
500997 99500997 1001 86380 86390 1
500817 99500817 1001 86380 86390 1
500883 99500883 1001 86380 86390 1
500935 99500935 1001 86380 86390 1
501487 99501487 1001 86380 86390 1
501605 99501605 1001 86380 86390 1
501492 99501492 1001 86380 86390 1
501331 99501331 1001 86380 86390 1
501070 99501070 1001 86380 86390 1
501125 99501125 1001 86380 86390 1
501142 99501142 1001 86380 86390 1
501147 99501147 1001 86380 86390 1
501751 99501751 1001 86380 86390 1
502291 99502291 1001 86380 86390 1
502395 99502395 1001 86380 86390 1
502386 99502386 1001 86380 86390 1
502214 99502214 1001 86380 86390 1
501981 99501981 1001 86380 86390 1
502645 99502645 1001 86380 86390 1
502614 99502614 1001 86380 86390 1
503189 99503189 1001 86380 86390 1
503147 99503147 1001 86380 86390 1
503011 99503011 1001 86380 86390 1
503029 99503029 1001 86380 86390 1
502940 99502940 1001 86380 86390 1
502837 99502837 1001 86380 86390 1
503382 99503382 1001 86380 86390 1
503320 99503320 1001 86380 86390 1
503385 99503385 1001 86380 86390 1
503322 99503322 1001 86380 86390 1
503430 99503430 1001 86380 86390 1
504019 99504019 1001 86380 86390 1
504049 99504049 1001 86380 86390 1
503707 99503707 1001 86380 86390 1
503896 99503896 1001 86380 86390 1
503756 99503756 1001 86380 86390 1
503529 99503529 1001 86380 86390 1
504245 99504245 1001 86380 86390 1
504131 99504131 1001 86380 86390 1
504264 99504264 1001 86380 86390 1
504266 99504266 1001 86380 86390 1
504293 99504293 1001 86380 86390 1
504164 99504164 1001 86380 86390 1
504218 99504218 1001 86380 86390 1
504741 99504741 1001 86380 86390 1
504922 99504922 1001 86380 86390 1
504887 99504887 1001 86380 86390 1
504838 99504838 1001 86380 86390 1
504877 99504877 1001 86380 86390 1
504665 99504665 1001 86380 86390 1
504537 99504537 1001 86380 86390 1
504591 99504591 1001 86380 86390 1
504381 99504381 1001 86380 86390 1
505036 99505036 1001 86380 86390 1
504948 99504948 1001 86380 86390 1
505119 99505119 1001 86380 86390 1
505667 99505667 1001 86380 86390 1
505651 99505651 1001 86380 86390 1
505705 99505705 1001 86380 86390 1
505539 99505539 1001 86380 86390 1
505565 99505565 1001 86380 86390 1
505222 99505222 1001 86380 86390 1
505300 99505300 1001 86380 86390 1
505339 99505339 1001 86380 86390 1
505289 99505289 1001 86380 86390 1
505794 99505794 1001 86380 86390 1
505936 99505936 1001 86380 86390 1
505566 99505566 1001 86380 86390 1
506430 99506430 1001 86380 86390 1
506548 99506548 1001 86380 86390 1
506422 99506422 1001 86380 86390 1
506479 99506479 1001 86380 86390 1
506590 99506590 1001 86380 86390 1
506197 99506197 1001 86380 86390 1
506290 99506290 1001 86380 86390 1
506227 99506227 1001 86380 86390 1
506306 99506306 1001 86380 86390 1
506182 99506182 1001 86380 86390 1
506000 99506000 1001 86380 86390 1
506724 99506724 1001 86380 86390 1
506790 99506790 1001 86380 86390 1
507393 99507393 1001 86380 86390 1
507107 99507107 1001 86380 86390 1
507021 99507021 1001 86380 86390 1
506939 99506939 1001 86380 86390 1
507433 99507433 1001 86380 86390 1
507435 99507435 1001 86380 86390 1
507514 99507514 1001 86380 86390 1
507443 99507443 1001 86380 86390 1
507495 99507495 1001 86380 86390 1
507508 99507508 1001 86380 86390 1
508125 99508125 1001 86380 86390 1
508229 99508229 1001 86380 86390 1
508079 99508079 1001 86380 86390 1
507979 99507979 1001 86380 86390 1
507825 99507825 1001 86380 86390 1
507722 99507722 1001 86380 86390 1
507685 99507685 1001 86380 86390 1
508401 99508401 1001 86380 86390 1
508395 99508395 1001 86380 86390 1
508448 99508448 1001 86380 86390 1
508308 99508308 1001 86380 86390 1
508977 99508977 1001 86380 86390 1
509058 99509058 1001 86380 86390 1
508742 99508742 1001 86380 86390 1
508774 99508774 1001 86380 86390 1
508814 99508814 1001 86380 86390 1
508724 99508724 1001 86380 86390 1
508613 99508613 1001 86380 86390 1
508536 99508536 1001 86380 86390 1
508614 99508614 1001 86380 86390 1
508576 99508576 1001 86380 86390 1
508540 99508540 1001 86380 86390 1
508477 99508477 1001 86380 86390 1
509098 99509098 1001 86380 86390 1
509280 99509280 1001 86380 86390 1
509104 99509104 1001 86380 86390 1
509182 99509182 1001 86380 86390 1
509157 99509157 1001 86380 86390 1
509276 99509276 1001 86380 86390 1
509900 99509900 1001 86380 86390 1
509736 99509736 1001 86380 86390 1
509732 99509732 1001 86380 86390 1
509539 99509539 1001 86380 86390 1
509322 99509322 1001 86380 86390 1
509441 99509441 1001 86380 86390 1
509484 99509484 1001 86380 86390 1
510054 99510054 1001 86380 86390 1
509965 99509965 1001 86380 86390 1
510087 99510087 1001 86380 86390 1
510101 99510101 1001 86380 86390 1
509986 99509986 1001 86380 86390 1
510637 99510637 1001 86380 86390 1
510677 99510677 1001 86380 86390 1
510661 99510661 1001 86380 86390 1
510513 99510513 1001 86380 86390 1
510416 99510416 1001 86380 86390 1
510159 99510159 1001 86380 86390 1
510282 99510282 1001 86380 86390 1
510283 99510283 1001 86380 86390 1
510909 99510909 1001 86380 86390 1
510741 99510741 1001 86380 86390 1
510832 99510832 1001 86380 86390 1
511408 99511408 1001 86380 86390 1
511159 99511159 1001 86380 86390 1
511172 99511172 1001 86380 86390 1
511053 99511053 1001 86380 86390 1
511744 99511744 1001 86380 86390 1
511565 99511565 1001 86380 86390 1
511661 99511661 1001 86380 86390 1
512317 99512317 1001 86380 86390 1
512257 99512257 1001 86380 86390 1
512361 99512361 1001 86380 86390 1
512147 99512147 1001 86380 86390 1
511991 99511991 1001 86380 86390 1
511771 99511771 1001 86380 86390 1
511957 99511957 1001 86380 86390 1
511938 99511938 1001 86380 86390 1
512564 99512564 1001 86380 86390 1
512552 99512552 1001 86380 86390 1
512462 99512462 1001 86380 86390 1
513014 99513014 1001 86380 86390 1
513101 99513101 1001 86380 86390 1
512913 99512913 1001 86380 86390 1
512958 99512958 1001 86380 86390 1
512921 99512921 1001 86380 86390 1
512728 99512728 1001 86380 86390 1
512781 99512781 1001 86380 86390 1
512600 99512600 1001 86380 86390 1
512786 99512786 1001 86380 86390 1
512700 99512700 1001 86380 86390 1
513328 99513328 1001 86380 86390 1
513830 99513830 1001 86380 86390 1
513985 99513985 1001 86380 86390 1
513949 99513949 1001 86380 86390 1
514017 99514017 1001 86380 86390 1
513763 99513763 1001 86380 86390 1
513805 99513805 1001 86380 86390 1
513728 99513728 1001 86380 86390 1
513770 99513770 1001 86380 86390 1
513706 99513706 1001 86380 86390 1
513462 99513462 1001 86380 86390 1
513532 99513532 1001 86380 86390 1
513448 99513448 1001 86380 86390 1
514056 99514056 1001 86380 86390 1
514163 99514163 1001 86380 86390 1
514047 99514047 1001 86380 86390 1
514087 99514087 1001 86380 86390 1
514165 99514165 1001 86380 86390 1
514678 99514678 1001 86380 86390 1
514717 99514717 1001 86380 86390 1
514857 99514857 1001 86380 86390 1
514566 99514566 1001 86380 86390 1
514505 99514505 1001 86380 86390 1
514519 99514519 1001 86380 86390 1
514305 99514305 1001 86380 86390 1
514385 99514385 1001 86380 86390 1
514296 99514296 1001 86380 86390 1
514258 99514258 1001 86380 86390 1
515037 99515037 1001 86380 86390 1
514901 99514901 1001 86380 86390 1
514970 99514970 1001 86380 86390 1
515651 99515651 1001 86380 86390 1
515536 99515536 1001 86380 86390 1
515470 99515470 1001 86380 86390 1
515369 99515369 1001 86380 86390 1
515396 99515396 1001 86380 86390 1
515147 99515147 1001 86380 86390 1
515160 99515160 1001 86380 86390 1
515707 99515707 1001 86380 86390 1
515762 99515762 1001 86380 86390 1
515801 99515801 1001 86380 86390 1
515699 99515699 1001 86380 86390 1
515701 99515701 1001 86380 86390 1
515781 99515781 1001 86380 86390 1
516460 99516460 1001 86380 86390 1
516471 99516471 1001 86380 86390 1
516265 99516265 1001 86380 86390 1
516304 99516304 1001 86380 86390 1
516203 99516203 1001 86380 86390 1
516185 99516185 1001 86380 86390 1
516211 99516211 1001 86380 86390 1
516032 99516032 1001 86380 86390 1
515917 99515917 1001 86380 86390 1
516087 99516087 1001 86380 86390 1
515907 99515907 1001 86380 86390 1
516055 99516055 1001 86380 86390 1
516649 99516649 1001 86380 86390 1
516546 99516546 1001 86380 86390 1
516559 99516559 1001 86380 86390 1
516676 99516676 1001 86380 86390 1
516587 99516587 1001 86380 86390 1
516538 99516538 1001 86380 86390 1
516577 99516577 1001 86380 86390 1
516566 99516566 1001 86380 86390 1
516656 99516656 1001 86380 86390 1
516631 99516631 1001 86380 86390 1
516672 99516672 1001 86380 86390 1
516713 99516713 1001 86380 86390 1
517181 99517181 1001 86380 86390 1
517316 99517316 1001 86380 86390 1
517315 99517315 1001 86380 86390 1
517323 99517323 1001 86380 86390 1
517271 99517271 1001 86380 86390 1
516988 99516988 1001 86380 86390 1
516992 99516992 1001 86380 86390 1
517034 99517034 1001 86380 86390 1
516972 99516972 1001 86380 86390 1
517050 99517050 1001 86380 86390 1
516871 99516871 1001 86380 86390 1
516792 99516792 1001 86380 86390 1
517519 99517519 1001 86380 86390 1
517468 99517468 1001 86380 86390 1
517508 99517508 1001 86380 86390 1
517535 99517535 1001 86380 86390 1
517459 99517459 1001 86380 86390 1
517965 99517965 1001 86380 86390 1
518120 99518120 1001 86380 86390 1
518108 99518108 1001 86380 86390 1
518121 99518121 1001 86380 86390 1
517862 99517862 1001 86380 86390 1
517710 99517710 1001 86380 86390 1
517600 99517600 1001 86380 86390 1
517614 99517614 1001 86380 86390 1
518260 99518260 1001 86380 86390 1
518955 99518955 1001 86380 86390 1
518888 99518888 1001 86380 86390 1
518762 99518762 1001 86380 86390 1
518663 99518663 1001 86380 86390 1
518781 99518781 1001 86380 86390 1
518600 99518600 1001 86380 86390 1
518505 99518505 1001 86380 86390 1
519144 99519144 1001 86380 86390 1
519106 99519106 1001 86380 86390 1
519757 99519757 1001 86380 86390 1
519453 99519453 1001 86380 86390 1
[truncated: 4,088,135 more chars]
