# Supplementary material for: Fast and near-optimal monitoring for healthcare acquired infection outbreaks
Source: PLoS Comput Biol. 2019 Sep 16;15(9):e1007284. doi: 10.1371/journal.pcbi.1007284 (PMC6762212; doi:10.1371/journal.pcbi.1007284)
Supplement: S2 Data — (ZIP) [file pcbi.1007284.s007.zip › MobilityLogs2/HAISE_Carilion_all_visits_day_162.txt]

#Person location Sublocation StartTime EndTime Type
540218 1109 1002 41884 45945 1
400018 99400018 1001 86380 86390 1
400013 99400013 1001 86380 86390 1
400121 99400121 1001 86380 86390 1
400308 99400308 1001 86380 86390 1
400451 99400451 1001 86380 86390 1
400449 99400449 1001 86380 86390 1
400583 99400583 1001 86380 86390 1
400673 99400673 1001 86380 86390 1
400734 99400734 1001 86380 86390 1
400742 99400742 1001 86380 86390 1
400864 99400864 1001 86380 86390 1
400907 99400907 1001 86380 86390 1
401026 99401026 1001 86380 86390 1
400986 99400986 1001 86380 86390 1
401291 99401291 1001 86380 86390 1
401345 99401345 1001 86380 86390 1
401444 99401444 1001 86380 86390 1
401533 99401533 1001 86380 86390 1
401670 99401670 1001 86380 86390 1
401730 99401730 1001 86380 86390 1
401908 99401908 1001 86380 86390 1
402244 99402244 1001 86380 86390 1
402612 99402612 1001 86380 86390 1
402779 99402779 1001 86380 86390 1
402843 99402843 1001 86380 86390 1
402929 99402929 1001 86380 86390 1
402941 99402941 1001 86380 86390 1
403016 99403016 1001 86380 86390 1
403181 99403181 1001 86380 86390 1
403152 99403152 1001 86380 86390 1
403418 99403418 1001 86380 86390 1
403472 99403472 1001 86380 86390 1
403538 99403538 1001 86380 86390 1
403736 99403736 1001 86380 86390 1
403962 99403962 1001 86380 86390 1
404049 99404049 1001 86380 86390 1
404092 99404092 1001 86380 86390 1
404044 99404044 1001 86380 86390 1
404176 99404176 1001 86380 86390 1
404294 99404294 1001 86380 86390 1
404634 99404634 1001 86380 86390 1
404902 99404902 1001 86380 86390 1
404974 99404974 1001 86380 86390 1
404991 99404991 1001 86380 86390 1
405134 99405134 1001 86380 86390 1
405250 99405250 1001 86380 86390 1
405239 99405239 1001 86380 86390 1
405446 99405446 1001 86380 86390 1
405485 99405485 1001 86380 86390 1
405460 99405460 1001 86380 86390 1
405644 99405644 1001 86380 86390 1
405601 99405601 1001 86380 86390 1
405912 99405912 1001 86380 86390 1
406068 99406068 1001 86380 86390 1
406102 99406102 1001 86380 86390 1
406174 99406174 1001 86380 86390 1
406631 99406631 1001 86380 86390 1
406680 99406680 1001 86380 86390 1
407036 99407036 1001 86380 86390 1
407220 99407220 1001 86380 86390 1
407414 99407414 1001 86380 86390 1
407391 99407391 1001 86380 86390 1
407424 99407424 1001 86380 86390 1
407547 99407547 1001 86380 86390 1
408083 99408083 1001 86380 86390 1
408234 99408234 1001 86380 86390 1
408394 99408394 1001 86380 86390 1
408419 99408419 1001 86380 86390 1
408726 99408726 1001 86380 86390 1
408882 99408882 1001 86380 86390 1
408995 99408995 1001 86380 86390 1
409284 99409284 1001 86380 86390 1
409439 99409439 1001 86380 86390 1
409467 99409467 1001 86380 86390 1
409414 99409414 1001 86380 86390 1
409529 99409529 1001 86380 86390 1
409686 99409686 1001 86380 86390 1
409714 99409714 1001 86380 86390 1
409811 99409811 1001 86380 86390 1
409965 99409965 1001 86380 86390 1
410093 99410093 1001 86380 86390 1
410261 99410261 1001 86380 86390 1
410285 99410285 1001 86380 86390 1
410390 99410390 1001 86380 86390 1
410342 99410342 1001 86380 86390 1
411048 99411048 1001 86380 86390 1
411037 99411037 1001 86380 86390 1
411119 99411119 1001 86380 86390 1
411222 99411222 1001 86380 86390 1
411238 99411238 1001 86380 86390 1
411380 99411380 1001 86380 86390 1
411468 99411468 1001 86380 86390 1
411551 99411551 1001 86380 86390 1
411701 99411701 1001 86380 86390 1
411725 99411725 1001 86380 86390 1
411797 99411797 1001 86380 86390 1
411778 99411778 1001 86380 86390 1
412248 99412248 1001 86380 86390 1
412474 99412474 1001 86380 86390 1
413376 99413376 1001 86380 86390 1
412960 99412960 1001 86380 86390 1
413278 99413278 1001 86380 86390 1
413098 99413098 1001 86380 86390 1
413176 99413176 1001 86380 86390 1
412779 99412779 1001 86380 86390 1
412804 99412804 1001 86380 86390 1
413804 99413804 1001 86380 86390 1
413808 99413808 1001 86380 86390 1
415320 99415320 1001 86380 86390 1
415222 99415222 1001 86380 86390 1
415034 99415034 1001 86380 86390 1
415272 99415272 1001 86380 86390 1
415068 99415068 1001 86380 86390 1
414955 99414955 1001 86380 86390 1
414825 99414825 1001 86380 86390 1
414645 99414645 1001 86380 86390 1
414696 99414696 1001 86380 86390 1
414550 99414550 1001 86380 86390 1
414647 99414647 1001 86380 86390 1
414887 99414887 1001 86380 86390 1
414165 99414165 1001 86380 86390 1
414436 99414436 1001 86380 86390 1
414285 99414285 1001 86380 86390 1
415336 99415336 1001 86380 86390 1
415659 99415659 1001 86380 86390 1
416706 99416706 1001 86380 86390 1
416891 99416891 1001 86380 86390 1
416769 99416769 1001 86380 86390 1
416725 99416725 1001 86380 86390 1
416470 99416470 1001 86380 86390 1
416162 99416162 1001 86380 86390 1
416384 99416384 1001 86380 86390 1
416301 99416301 1001 86380 86390 1
416357 99416357 1001 86380 86390 1
416426 99416426 1001 86380 86390 1
416250 99416250 1001 86380 86390 1
415810 99415810 1001 86380 86390 1
415790 99415790 1001 86380 86390 1
415842 99415842 1001 86380 86390 1
415942 99415942 1001 86380 86390 1
417024 99417024 1001 86380 86390 1
417117 99417117 1001 86380 86390 1
418572 99418572 1001 86380 86390 1
418193 99418193 1001 86380 86390 1
418308 99418308 1001 86380 86390 1
418295 99418295 1001 86380 86390 1
417738 99417738 1001 86380 86390 1
418011 99418011 1001 86380 86390 1
417948 99417948 1001 86380 86390 1
418804 99418804 1001 86380 86390 1
419198 99419198 1001 86380 86390 1
419150 99419150 1001 86380 86390 1
419071 99419071 1001 86380 86390 1
420330 99420330 1001 86380 86390 1
420195 99420195 1001 86380 86390 1
420075 99420075 1001 86380 86390 1
420303 99420303 1001 86380 86390 1
419793 99419793 1001 86380 86390 1
419424 99419424 1001 86380 86390 1
419450 99419450 1001 86380 86390 1
419456 99419456 1001 86380 86390 1
419341 99419341 1001 86380 86390 1
420806 99420806 1001 86380 86390 1
420468 99420468 1001 86380 86390 1
420514 99420514 1001 86380 86390 1
420569 99420569 1001 86380 86390 1
420471 99420471 1001 86380 86390 1
420601 99420601 1001 86380 86390 1
420559 99420559 1001 86380 86390 1
422097 99422097 1001 86380 86390 1
421416 99421416 1001 86380 86390 1
421467 99421467 1001 86380 86390 1
421012 99421012 1001 86380 86390 1
421029 99421029 1001 86380 86390 1
420909 99420909 1001 86380 86390 1
422389 99422389 1001 86380 86390 1
422179 99422179 1001 86380 86390 1
422322 99422322 1001 86380 86390 1
422350 99422350 1001 86380 86390 1
423750 99423750 1001 86380 86390 1
423677 99423677 1001 86380 86390 1
423436 99423436 1001 86380 86390 1
423660 99423660 1001 86380 86390 1
423398 99423398 1001 86380 86390 1
423596 99423596 1001 86380 86390 1
423668 99423668 1001 86380 86390 1
423246 99423246 1001 86380 86390 1
423219 99423219 1001 86380 86390 1
423176 99423176 1001 86380 86390 1
422826 99422826 1001 86380 86390 1
422553 99422553 1001 86380 86390 1
422577 99422577 1001 86380 86390 1
422658 99422658 1001 86380 86390 1
422915 99422915 1001 86380 86390 1
422903 99422903 1001 86380 86390 1
424070 99424070 1001 86380 86390 1
424073 99424073 1001 86380 86390 1
424135 99424135 1001 86380 86390 1
423857 99423857 1001 86380 86390 1
423767 99423767 1001 86380 86390 1
425086 99425086 1001 86380 86390 1
425316 99425316 1001 86380 86390 1
424930 99424930 1001 86380 86390 1
424967 99424967 1001 86380 86390 1
424847 99424847 1001 86380 86390 1
424638 99424638 1001 86380 86390 1
424364 99424364 1001 86380 86390 1
424278 99424278 1001 86380 86390 1
424335 99424335 1001 86380 86390 1
425528 99425528 1001 86380 86390 1
427115 99427115 1001 86380 86390 1
426729 99426729 1001 86380 86390 1
426827 99426827 1001 86380 86390 1
426839 99426839 1001 86380 86390 1
426345 99426345 1001 86380 86390 1
426400 99426400 1001 86380 86390 1
426315 99426315 1001 86380 86390 1
426586 99426586 1001 86380 86390 1
426318 99426318 1001 86380 86390 1
426258 99426258 1001 86380 86390 1
427316 99427316 1001 86380 86390 1
427437 99427437 1001 86380 86390 1
427206 99427206 1001 86380 86390 1
427402 99427402 1001 86380 86390 1
427500 99427500 1001 86380 86390 1
427381 99427381 1001 86380 86390 1
428468 99428468 1001 86380 86390 1
428515 99428515 1001 86380 86390 1
428687 99428687 1001 86380 86390 1
428646 99428646 1001 86380 86390 1
428711 99428711 1001 86380 86390 1
428088 99428088 1001 86380 86390 1
428007 99428007 1001 86380 86390 1
427735 99427735 1001 86380 86390 1
427689 99427689 1001 86380 86390 1
427746 99427746 1001 86380 86390 1
427645 99427645 1001 86380 86390 1
427870 99427870 1001 86380 86390 1
428840 99428840 1001 86380 86390 1
429043 99429043 1001 86380 86390 1
429157 99429157 1001 86380 86390 1
428792 99428792 1001 86380 86390 1
429141 99429141 1001 86380 86390 1
428930 99428930 1001 86380 86390 1
430014 99430014 1001 86380 86390 1
430043 99430043 1001 86380 86390 1
430225 99430225 1001 86380 86390 1
430332 99430332 1001 86380 86390 1
430349 99430349 1001 86380 86390 1
429738 99429738 1001 86380 86390 1
429761 99429761 1001 86380 86390 1
429811 99429811 1001 86380 86390 1
429943 99429943 1001 86380 86390 1
429623 99429623 1001 86380 86390 1
429745 99429745 1001 86380 86390 1
429703 99429703 1001 86380 86390 1
429655 99429655 1001 86380 86390 1
429527 99429527 1001 86380 86390 1
429552 99429552 1001 86380 86390 1
429505 99429505 1001 86380 86390 1
429281 99429281 1001 86380 86390 1
429383 99429383 1001 86380 86390 1
429289 99429289 1001 86380 86390 1
429494 99429494 1001 86380 86390 1
430529 99430529 1001 86380 86390 1
430532 99430532 1001 86380 86390 1
430785 99430785 1001 86380 86390 1
431798 99431798 1001 86380 86390 1
431445 99431445 1001 86380 86390 1
431541 99431541 1001 86380 86390 1
431641 99431641 1001 86380 86390 1
430897 99430897 1001 86380 86390 1
431011 99431011 1001 86380 86390 1
431249 99431249 1001 86380 86390 1
431138 99431138 1001 86380 86390 1
433364 99433364 1001 86380 86390 1
433400 99433400 1001 86380 86390 1
433330 99433330 1001 86380 86390 1
432932 99432932 1001 86380 86390 1
432935 99432935 1001 86380 86390 1
433282 99433282 1001 86380 86390 1
433045 99433045 1001 86380 86390 1
432703 99432703 1001 86380 86390 1
432511 99432511 1001 86380 86390 1
432872 99432872 1001 86380 86390 1
432696 99432696 1001 86380 86390 1
434066 99434066 1001 86380 86390 1
433918 99433918 1001 86380 86390 1
434104 99434104 1001 86380 86390 1
433934 99433934 1001 86380 86390 1
435036 99435036 1001 86380 86390 1
435085 99435085 1001 86380 86390 1
435066 99435066 1001 86380 86390 1
435408 99435408 1001 86380 86390 1
435176 99435176 1001 86380 86390 1
435153 99435153 1001 86380 86390 1
434658 99434658 1001 86380 86390 1
434702 99434702 1001 86380 86390 1
434891 99434891 1001 86380 86390 1
435601 99435601 1001 86380 86390 1
435660 99435660 1001 86380 86390 1
435699 99435699 1001 86380 86390 1
436843 99436843 1001 86380 86390 1
437129 99437129 1001 86380 86390 1
437017 99437017 1001 86380 86390 1
436682 99436682 1001 86380 86390 1
436295 99436295 1001 86380 86390 1
436081 99436081 1001 86380 86390 1
436277 99436277 1001 86380 86390 1
436029 99436029 1001 86380 86390 1
300107 99300107 1001 86380 86390 1
437349 99437349 1001 86380 86390 1
437327 99437327 1001 86380 86390 1
437254 99437254 1001 86380 86390 1
300106 99300106 1001 86380 86390 1
300655 99300655 1001 86380 86390 1
300646 99300646 1001 86380 86390 1
300726 99300726 1001 86380 86390 1
300432 99300432 1001 86380 86390 1
300369 99300369 1001 86380 86390 1
300508 99300508 1001 86380 86390 1
300168 99300168 1001 86380 86390 1
300299 99300299 1001 86380 86390 1
300855 99300855 1001 86380 86390 1
300838 99300838 1001 86380 86390 1
301553 99301553 1001 86380 86390 1
301523 99301523 1001 86380 86390 1
301348 99301348 1001 86380 86390 1
300936 99300936 1001 86380 86390 1
300940 99300940 1001 86380 86390 1
301059 99301059 1001 86380 86390 1
301072 99301072 1001 86380 86390 1
301086 99301086 1001 86380 86390 1
301087 99301087 1001 86380 86390 1
301697 99301697 1001 86380 86390 1
301561 99301561 1001 86380 86390 1
302178 99302178 1001 86380 86390 1
302373 99302373 1001 86380 86390 1
302250 99302250 1001 86380 86390 1
302374 99302374 1001 86380 86390 1
301994 99301994 1001 86380 86390 1
302072 99302072 1001 86380 86390 1
301815 99301815 1001 86380 86390 1
301765 99301765 1001 86380 86390 1
301791 99301791 1001 86380 86390 1
301862 99301862 1001 86380 86390 1
302468 99302468 1001 86380 86390 1
303143 99303143 1001 86380 86390 1
303081 99303081 1001 86380 86390 1
302921 99302921 1001 86380 86390 1
302771 99302771 1001 86380 86390 1
302617 99302617 1001 86380 86390 1
302709 99302709 1001 86380 86390 1
303231 99303231 1001 86380 86390 1
303273 99303273 1001 86380 86390 1
303383 99303383 1001 86380 86390 1
303409 99303409 1001 86380 86390 1
303841 99303841 1001 86380 86390 1
303968 99303968 1001 86380 86390 1
303754 99303754 1001 86380 86390 1
303655 99303655 1001 86380 86390 1
303773 99303773 1001 86380 86390 1
303533 99303533 1001 86380 86390 1
303458 99303458 1001 86380 86390 1
303562 99303562 1001 86380 86390 1
304071 99304071 1001 86380 86390 1
304123 99304123 1001 86380 86390 1
304177 99304177 1001 86380 86390 1
304179 99304179 1001 86380 86390 1
304041 99304041 1001 86380 86390 1
304853 99304853 1001 86380 86390 1
304454 99304454 1001 86380 86390 1
304421 99304421 1001 86380 86390 1
304374 99304374 1001 86380 86390 1
304388 99304388 1001 86380 86390 1
304986 99304986 1001 86380 86390 1
304899 99304899 1001 86380 86390 1
305586 99305586 1001 86380 86390 1
305485 99305485 1001 86380 86390 1
305512 99305512 1001 86380 86390 1
305542 99305542 1001 86380 86390 1
305287 99305287 1001 86380 86390 1
305431 99305431 1001 86380 86390 1
305422 99305422 1001 86380 86390 1
305476 99305476 1001 86380 86390 1
305373 99305373 1001 86380 86390 1
305400 99305400 1001 86380 86390 1
305439 99305439 1001 86380 86390 1
305465 99305465 1001 86380 86390 1
305427 99305427 1001 86380 86390 1
305066 99305066 1001 86380 86390 1
500153 99500153 1001 86380 86390 1
500167 99500167 1001 86380 86390 1
500781 99500781 1001 86380 86390 1
500709 99500709 1001 86380 86390 1
500510 99500510 1001 86380 86390 1
500579 99500579 1001 86380 86390 1
500250 99500250 1001 86380 86390 1
500854 99500854 1001 86380 86390 1
500857 99500857 1001 86380 86390 1
500873 99500873 1001 86380 86390 1
501525 99501525 1001 86380 86390 1
501521 99501521 1001 86380 86390 1
501549 99501549 1001 86380 86390 1
501588 99501588 1001 86380 86390 1
501339 99501339 1001 86380 86390 1
501262 99501262 1001 86380 86390 1
501080 99501080 1001 86380 86390 1
501134 99501134 1001 86380 86390 1
501792 99501792 1001 86380 86390 1
501704 99501704 1001 86380 86390 1
501642 99501642 1001 86380 86390 1
501712 99501712 1001 86380 86390 1
501778 99501778 1001 86380 86390 1
502433 99502433 1001 86380 86390 1
502418 99502418 1001 86380 86390 1
502302 99502302 1001 86380 86390 1
502279 99502279 1001 86380 86390 1
502335 99502335 1001 86380 86390 1
502186 99502186 1001 86380 86390 1
502238 99502238 1001 86380 86390 1
502215 99502215 1001 86380 86390 1
502078 99502078 1001 86380 86390 1
501909 99501909 1001 86380 86390 1
501921 99501921 1001 86380 86390 1
502593 99502593 1001 86380 86390 1
502632 99502632 1001 86380 86390 1
502506 99502506 1001 86380 86390 1
502572 99502572 1001 86380 86390 1
502468 99502468 1001 86380 86390 1
502970 99502970 1001 86380 86390 1
503013 99503013 1001 86380 86390 1
502937 99502937 1001 86380 86390 1
503017 99503017 1001 86380 86390 1
502736 99502736 1001 86380 86390 1
502758 99502758 1001 86380 86390 1
502720 99502720 1001 86380 86390 1
503379 99503379 1001 86380 86390 1
503419 99503419 1001 86380 86390 1
503357 99503357 1001 86380 86390 1
503487 99503487 1001 86380 86390 1
503384 99503384 1001 86380 86390 1
503451 99503451 1001 86380 86390 1
504050 99504050 1001 86380 86390 1
503899 99503899 1001 86380 86390 1
503894 99503894 1001 86380 86390 1
503883 99503883 1001 86380 86390 1
503695 99503695 1001 86380 86390 1
503622 99503622 1001 86380 86390 1
503648 99503648 1001 86380 86390 1
503700 99503700 1001 86380 86390 1
504290 99504290 1001 86380 86390 1
504307 99504307 1001 86380 86390 1
504256 99504256 1001 86380 86390 1
504906 99504906 1001 86380 86390 1
504833 99504833 1001 86380 86390 1
504834 99504834 1001 86380 86390 1
504926 99504926 1001 86380 86390 1
504837 99504837 1001 86380 86390 1
504932 99504932 1001 86380 86390 1
504648 99504648 1001 86380 86390 1
504546 99504546 1001 86380 86390 1
504572 99504572 1001 86380 86390 1
504654 99504654 1001 86380 86390 1
504643 99504643 1001 86380 86390 1
504592 99504592 1001 86380 86390 1
504724 99504724 1001 86380 86390 1
504480 99504480 1001 86380 86390 1
504455 99504455 1001 86380 86390 1
504338 99504338 1001 86380 86390 1
504451 99504451 1001 86380 86390 1
504477 99504477 1001 86380 86390 1
504982 99504982 1001 86380 86390 1
504963 99504963 1001 86380 86390 1
505107 99505107 1001 86380 86390 1
505030 99505030 1001 86380 86390 1
505578 99505578 1001 86380 86390 1
505620 99505620 1001 86380 86390 1
505705 99505705 1001 86380 86390 1
505519 99505519 1001 86380 86390 1
505349 99505349 1001 86380 86390 1
505350 99505350 1001 86380 86390 1
505184 99505184 1001 86380 86390 1
505972 99505972 1001 86380 86390 1
505817 99505817 1001 86380 86390 1
506532 99506532 1001 86380 86390 1
506522 99506522 1001 86380 86390 1
506446 99506446 1001 86380 86390 1
506527 99506527 1001 86380 86390 1
506400 99506400 1001 86380 86390 1
506235 99506235 1001 86380 86390 1
506326 99506326 1001 86380 86390 1
506304 99506304 1001 86380 86390 1
506319 99506319 1001 86380 86390 1
506347 99506347 1001 86380 86390 1
506055 99506055 1001 86380 86390 1
506043 99506043 1001 86380 86390 1
506134 99506134 1001 86380 86390 1
506632 99506632 1001 86380 86390 1
507341 99507341 1001 86380 86390 1
507279 99507279 1001 86380 86390 1
506972 99506972 1001 86380 86390 1
506808 99506808 1001 86380 86390 1
507602 99507602 1001 86380 86390 1
507590 99507590 1001 86380 86390 1
507539 99507539 1001 86380 86390 1
507423 99507423 1001 86380 86390 1
507452 99507452 1001 86380 86390 1
507505 99507505 1001 86380 86390 1
508130 99508130 1001 86380 86390 1
507884 99507884 1001 86380 86390 1
507977 99507977 1001 86380 86390 1
507760 99507760 1001 86380 86390 1
507762 99507762 1001 86380 86390 1
507663 99507663 1001 86380 86390 1
508327 99508327 1001 86380 86390 1
508436 99508436 1001 86380 86390 1
509027 99509027 1001 86380 86390 1
509057 99509057 1001 86380 86390 1
509036 99509036 1001 86380 86390 1
509071 99509071 1001 86380 86390 1
508933 99508933 1001 86380 86390 1
508779 99508779 1001 86380 86390 1
508716 99508716 1001 86380 86390 1
508665 99508665 1001 86380 86390 1
508824 99508824 1001 86380 86390 1
508458 99508458 1001 86380 86390 1
508615 99508615 1001 86380 86390 1
508459 99508459 1001 86380 86390 1
508461 99508461 1001 86380 86390 1
509279 99509279 1001 86380 86390 1
509076 99509076 1001 86380 86390 1
509108 99509108 1001 86380 86390 1
509838 99509838 1001 86380 86390 1
509804 99509804 1001 86380 86390 1
509524 99509524 1001 86380 86390 1
509298 99509298 1001 86380 86390 1
509312 99509312 1001 86380 86390 1
509403 99509403 1001 86380 86390 1
509339 99509339 1001 86380 86390 1
509457 99509457 1001 86380 86390 1
509433 99509433 1001 86380 86390 1
509459 99509459 1001 86380 86390 1
509926 99509926 1001 86380 86390 1
510034 99510034 1001 86380 86390 1
509949 99509949 1001 86380 86390 1
510586 99510586 1001 86380 86390 1
510574 99510574 1001 86380 86390 1
510524 99510524 1001 86380 86390 1
510576 99510576 1001 86380 86390 1
510538 99510538 1001 86380 86390 1
510577 99510577 1001 86380 86390 1
510616 99510616 1001 86380 86390 1
510635 99510635 1001 86380 86390 1
510367 99510367 1001 86380 86390 1
510357 99510357 1001 86380 86390 1
510170 99510170 1001 86380 86390 1
510766 99510766 1001 86380 86390 1
510743 99510743 1001 86380 86390 1
510784 99510784 1001 86380 86390 1
510849 99510849 1001 86380 86390 1
511438 99511438 1001 86380 86390 1
511540 99511540 1001 86380 86390 1
511271 99511271 1001 86380 86390 1
511342 99511342 1001 86380 86390 1
511124 99511124 1001 86380 86390 1
511141 99511141 1001 86380 86390 1
511737 99511737 1001 86380 86390 1
511570 99511570 1001 86380 86390 1
511598 99511598 1001 86380 86390 1
512328 99512328 1001 86380 86390 1
512344 99512344 1001 86380 86390 1
512271 99512271 1001 86380 86390 1
512285 99512285 1001 86380 86390 1
512371 99512371 1001 86380 86390 1
512314 99512314 1001 86380 86390 1
512083 99512083 1001 86380 86390 1
512137 99512137 1001 86380 86390 1
512075 99512075 1001 86380 86390 1
512167 99512167 1001 86380 86390 1
512108 99512108 1001 86380 86390 1
511956 99511956 1001 86380 86390 1
511946 99511946 1001 86380 86390 1
512443 99512443 1001 86380 86390 1
512458 99512458 1001 86380 86390 1
512549 99512549 1001 86380 86390 1
512562 99512562 1001 86380 86390 1
512421 99512421 1001 86380 86390 1
512474 99512474 1001 86380 86390 1
512424 99512424 1001 86380 86390 1
512528 99512528 1001 86380 86390 1
513202 99513202 1001 86380 86390 1
513027 99513027 1001 86380 86390 1
513178 99513178 1001 86380 86390 1
513108 99513108 1001 86380 86390 1
512886 99512886 1001 86380 86390 1
512926 99512926 1001 86380 86390 1
512997 99512997 1001 86380 86390 1
512856 99512856 1001 86380 86390 1
512706 99512706 1001 86380 86390 1
512618 99512618 1001 86380 86390 1
512774 99512774 1001 86380 86390 1
512672 99512672 1001 86380 86390 1
513321 99513321 1001 86380 86390 1
513916 99513916 1001 86380 86390 1
513942 99513942 1001 86380 86390 1
513968 99513968 1001 86380 86390 1
513997 99513997 1001 86380 86390 1
513973 99513973 1001 86380 86390 1
513857 99513857 1001 86380 86390 1
513670 99513670 1001 86380 86390 1
513751 99513751 1001 86380 86390 1
513674 99513674 1001 86380 86390 1
513544 99513544 1001 86380 86390 1
514069 99514069 1001 86380 86390 1
514230 99514230 1001 86380 86390 1
514102 99514102 1001 86380 86390 1
514167 99514167 1001 86380 86390 1
514787 99514787 1001 86380 86390 1
514676 99514676 1001 86380 86390 1
514512 99514512 1001 86380 86390 1
514525 99514525 1001 86380 86390 1
514493 99514493 1001 86380 86390 1
514533 99514533 1001 86380 86390 1
514240 99514240 1001 86380 86390 1
514374 99514374 1001 86380 86390 1
514873 99514873 1001 86380 86390 1
514888 99514888 1001 86380 86390 1
515516 99515516 1001 86380 86390 1
515654 99515654 1001 86380 86390 1
515668 99515668 1001 86380 86390 1
515578 99515578 1001 86380 86390 1
515416 99515416 1001 86380 86390 1
515371 99515371 1001 86380 86390 1
515462 99515462 1001 86380 86390 1
515219 99515219 1001 86380 86390 1
515106 99515106 1001 86380 86390 1
515841 99515841 1001 86380 86390 1
515804 99515804 1001 86380 86390 1
515821 99515821 1001 86380 86390 1
516382 99516382 1001 86380 86390 1
516474 99516474 1001 86380 86390 1
516334 99516334 1001 86380 86390 1
516373 99516373 1001 86380 86390 1
516375 99516375 1001 86380 86390 1
516367 99516367 1001 86380 86390 1
516293 99516293 1001 86380 86390 1
515930 99515930 1001 86380 86390 1
515950 99515950 1001 86380 86390 1
515927 99515927 1001 86380 86390 1
516606 99516606 1001 86380 86390 1
516517 99516517 1001 86380 86390 1
516532 99516532 1001 86380 86390 1
517156 99517156 1001 86380 86390 1
517304 99517304 1001 86380 86390 1
517160 99517160 1001 86380 86390 1
516940 99516940 1001 86380 86390 1
517048 99517048 1001 86380 86390 1
516984 99516984 1001 86380 86390 1
516959 99516959 1001 86380 86390 1
516808 99516808 1001 86380 86390 1
516726 99516726 1001 86380 86390 1
517541 99517541 1001 86380 86390 1
517537 99517537 1001 86380 86390 1
517342 99517342 1001 86380 86390 1
517383 99517383 1001 86380 86390 1
518128 99518128 1001 86380 86390 1
518102 99518102 1001 86380 86390 1
518151 99518151 1001 86380 86390 1
517918 99517918 1001 86380 86390 1
517899 99517899 1001 86380 86390 1
517812 99517812 1001 86380 86390 1
517695 99517695 1001 86380 86390 1
518277 99518277 1001 86380 86390 1
518204 99518204 1001 86380 86390 1
518256 99518256 1001 86380 86390 1
518218 99518218 1001 86380 86390 1
518197 99518197 1001 86380 86390 1
518607 99518607 1001 86380 86390 1
518621 99518621 1001 86380 86390 1
518635 99518635 1001 86380 86390 1
518767 99518767 1001 86380 86390 1
518756 99518756 1001 86380 86390 1
518600 99518600 1001 86380 86390 1
518410 99518410 1001 86380 86390 1
518542 99518542 1001 86380 86390 1
519063 99519063 1001 86380 86390 1
519065 99519065 1001 86380 86390 1
519183 99519183 1001 86380 86390 1
519164 99519164 1001 86380 86390 1
519636 99519636 1001 86380 86390 1
519767 99519767 1001 86380 86390 1
519666 99519666 1001 86380 86390 1
519749 99519749 1001 86380 86390 1
519427 99519427 1001 86380 86390 1
519493 99519493 1001 86380 86390 1
519584 99519584 1001 86380 86390 1
519468 99519468 1001 86380 86390 1
519378 99519378 1001 86380 86390 1
519279 99519279 1001 86380 86390 1
519831 99519831 1001 86380 86390 1
519976 99519976 1001 86380 86390 1
520267 99520267 1001 86380 86390 1
520294 99520294 1001 86380 86390 1
520424 99520424 1001 86380 86390 1
520399 99520399 1001 86380 86390 1
520375 99520375 1001 86380 86390 1
520414 99520414 1001 86380 86390 1
520313 99520313 1001 86380 86390 1
520421 99520421 1001 86380 86390 1
520086 99520086 1001 86380 86390 1
520142 99520142 1001 86380 86390 1
520122 99520122 1001 86380 86390 1
520708 99520708 1001 86380 86390 1
521453 99521453 1001 86380 86390 1
521348 99521348 1001 86380 86390 1
521068 99521068 1001 86380 86390 1
521166 99521166 1001 86380 86390 1
521208 99521208 1001 86380 86390 1
520938 99520938 1001 86380 86390 1
520874 99520874 1001 86380 86390 1
521046 99521046 1001 86380 86390 1
520956 99520956 1001 86380 86390 1
521008 99521008 1001 86380 86390 1
520946 99520946 1001 86380 86390 1
520855 99520855 1001 86380 86390 1
521519 99521519 1001 86380 86390 1
522219 99522219 1001 86380 86390 1
521906 99521906 1001 86380 86390 1
522036 99522036 1001 86380 86390 1
521921 99521921 1001 86380 86390 1
521936 99521936 1001 86380 86390 1
522059 99522059 1001 86380 86390 1
522034 99522034 1001 86380 86390 1
521869 99521869 1001 86380 86390 1
521784 99521784 1001 86380 86390 1
521800 99521800 1001 86380 86390 1
522433 99522433 1001 86380 86390 1
522486 99522486 1001 86380 86390 1
522410 99522410 1001 86380 86390 1
522333 99522333 1001 86380 86390 1
522385 99522385 1001 86380 86390 1
522373 99522373 1001 86380 86390 1
522374 99522374 1001 86380 86390 1
522479 99522479 1001 86380 86390 1
522968 99522968 1001 86380 86390 1
522919 99522919 1001 86380 86390 1
522972 99522972 1001 86380 86390 1
523067 99523067 1001 86380 86390 1
522879 99522879 1001 86380 86390 1
522781 99522781 1001 86380 86390 1
522627 99522627 1001 86380 86390 1
522602 99522602 1001 86380 86390 1
522514 99522514 1001 86380 86390 1
522517 99522517 1001 86380 86390 1
522559 99522559 1001 86380 86390 1
522498 99522498 1001 86380 86390 1
523286 99523286 1001 86380 86390 1
523253 99523253 1001 86380 86390 1
523242 99523242 1001 86380 86390 1
523912 99523912 1001 86380 86390 1
523888 99523888 1001 86380 86390 1
523676 99523676 1001 86380 86390 1
523573 99523573 1001 86380 86390 1
523507 99523507 1001 86380 86390 1
523470 99523470 1001 86380 86390 1
523420 99523420 1001 86380 86390 1
524111 99524111 1001 86380 86390 1
523956 99523956 1001 86380 86390 1
524079 99524079 1001 86380 86390 1
524694 99524694 1001 86380 86390 1
524617 99524617 1001 86380 86390 1
524637 99524637 1001 86380 86390 1
524626 99524626 1001 86380 86390 1
524386 99524386 1001 86380 86390 1
524307 99524307 1001 86380 86390 1
524269 99524269 1001 86380 86390 1
524353 99524353 1001 86380 86390 1
524277 99524277 1001 86380 86390 1
524160 99524160 1001 86380 86390 1
524794 99524794 1001 86380 86390 1
524953 99524953 1001 86380 86390 1
525455 99525455 1001 86380 86390 1
525460 99525460 1001 86380 86390 1
525314 99525314 1001 86380 86390 1
525276 99525276 1001 86380 86390 1
525348 99525348 1001 86380 86390 1
525207 99525207 1001 86380 86390 1
525324 99525324 1001 86380 86390 1
525177 99525177 1001 86380 86390 1
525010 99525010 1001 86380 86390 1
525037 99525037 1001 86380 86390 1
525051 99525051 1001 86380 86390 1
525673 99525673 1001 86380 86390 1
525774 99525774 1001 86380 86390 1
526311 99526311 1001 86380 86390 1
526102 99526102 1001 86380 86390 1
526209 99526209 1001 86380 86390 1
526056 99526056 1001 86380 86390 1
526175 99526175 1001 86380 86390 1
526087 99526087 1001 86380 86390 1
526191 99526191 1001 86380 86390 1
525868 99525868 1001 86380 86390 1
526428 99526428 1001 86380 86390 1
527060 99527060 1001 86380 86390 1
527189 99527189 1001 86380 86390 1
527113 99527113 1001 86380 86390 1
527235 99527235 1001 86380 86390 1
526902 99526902 1001 86380 86390 1
526852 99526852 1001 86380 86390 1
526869 99526869 1001 86380 86390 1
526885 99526885 1001 86380 86390 1
526814 99526814 1001 86380 86390 1
526647 99526647 1001 86380 86390 1
526743 99526743 1001 86380 86390 1
527416 99527416 1001 86380 86390 1
527271 99527271 1001 86380 86390 1
527934 99527934 1001 86380 86390 1
527978 99527978 1001 86380 86390 1
528056 99528056 1001 86380 86390 1
527702 99527702 1001 86380 86390 1
527769 99527769 1001 86380 86390 1
527721 99527721 1001 86380 86390 1
528130 99528130 1001 86380 86390 1
528169 99528169 1001 86380 86390 1
528274 99528274 1001 86380 86390 1
528123 99528123 1001 86380 86390 1
528768 99528768 1001 86380 86390 1
528453 99528453 1001 86380 86390 1
528989 99528989 1001 86380 86390 1
529067 99529067 1001 86380 86390 1
528931 99528931 1001 86380 86390 1
529037 99529037 1001 86380 86390 1
528947 99528947 1001 86380 86390 1
528999 99528999 1001 86380 86390 1
529014 99529014 1001 86380 86390 1
529726 99529726 1001 86380 86390 1
529642 99529642 1001 86380 86390 1
529434 99529434 1001 86380 86390 1
529517 99529517 1001 86380 86390 1
529375 99529375 1001 86380 86390 1
529454 99529454 1001 86380 86390 1
529365 99529365 1001 86380 86390 1
529507 99529507 1001 86380 86390 1
529262 99529262 1001 86380 86390 1
529120 99529120 1001 86380 86390 1
529218 99529218 1001 86380 86390 1
529129 99529129 1001 86380 86390 1
529880 99529880 1001 86380 86390 1
529847 99529847 1001 86380 86390 1
529899 99529899 1001 86380 86390 1
529798 99529798 1001 86380 86390 1
529839 99529839 1001 86380 86390 1
529801 99529801 1001 86380 86390 1
530314 99530314 1001 86380 86390 1
530089 99530089 1001 86380 86390 1
530012 99530012 1001 86380 86390 1
530122 99530122 1001 86380 86390 1
530047 99530047 1001 86380 86390 1
530710 99530710 1001 86380 86390 1
530620 99530620 1001 86380 86390 1
530713 99530713 1001 86380 86390 1
531306 99531306 1001 86380 86390 1
531271 99531271 1001 86380 86390 1
531153 99531153 1001 86380 86390 1
531089 99531089 1001 86380 86390 1
531145 99531145 1001 86380 86390 1
530798 99530798 1001 86380 86390 1
530835 99530835 1001 86380 86390 1
531416 99531416 1001 86380 86390 1
531540 99531540 1001 86380 86390 1
531490 99531490 1001 86380 86390 1
532129 99532129 1001 86380 86390 1
532080 99532080 1001 86380 86390 1
532172 99532172 1001 86380 86390 1
532182 99532182 1001 86380 86390 1
532033 99532033 1001 86380 86390 1
532195 99532195 1001 86380 86390 1
532037 99532037 1001 86380 86390 1
532202 99532202 1001 86380 86390 1
531975 99531975 1001 86380 86390 1
531840 99531840 1001 86380 86390 1
531614 99531614 1001 86380 86390 1
531597 99531597 1001 86380 86390 1
532389 99532389 1001 86380 86390 1
532210 99532210 1001 86380 86390 1
532304 99532304 1001 86380 86390 1
532383 99532383 1001 86380 86390 1
532916 99532916 1001 86380 86390 1
532854 99532854 1001 86380 86390 1
532906 99532906 1001 86380 86390 1
532886 99532886 1001 86380 86390 1
533024 99533024 1001 86380 86390 1
532928 99532928 1001 86380 86390 1
532623 99532623 1001 86380 86390 1
533163 99533163 1001 86380 86390 1
533221 99533221 1001 86380 86390 1
533672 99533672 1001 86380 86390 1
533841 99533841 1001 86380 86390 1
533816 99533816 1001 86380 86390 1
533687 99533687 1001 86380 86390 1
533688 99533688 1001 86380 86390 1
533449 99533449 1001 86380 86390 1
533502 99533502 1001 86380 86390 1
533597 99533597 1001 86380 86390 1
533322 99533322 1001 86380 86390 1
533258 99533258 1001 86380 86390 1
533377 99533377 1001 86380 86390 1
534481 99534481 1001 86380 86390 1
534599 99534599 1001 86380 86390 1
534449 99534449 1001 86380 86390 1
534215 99534215 1001 86380 86390 1
534782 99534782 1001 86380 86390 1
534822 99534822 1001 86380 86390 1
535341 99535341 1001 86380 86390 1
535355 99535355 1001 86380 86390 1
535162 99535162 1001 86380 86390 1
535100 99535100 1001 86380 86390 1
535283 99535283 1001 86380 86390 1
535102 99535102 1001 86380 86390 1
535103 99535103 1001 86380 86390 1
535288 99535288 1001 86380 86390 1
535291 99535291 1001 86380 86390 1
534919 99534919 1001 86380 86390 1
534896 99534896 1001 86380 86390 1
535013 99535013 1001 86380 86390 1
535066 99535066 1001 86380 86390 1
535031 99535031 1001 86380 86390 1
535627 99535627 1001 86380 86390 1
535602 99535602 1001 86380 86390 1
535564 99535564 1001 86380 86390 1
535635 99535635 1001 86380 86390 1
535545 99535545 1001 86380 86390 1
536209 99536209 1001 86380 86390 1
536223 99536223 1001 86380 86390 1
536305 99536305 1001 86380 86390 1
536257 99536257 1001 86380 86390 1
536283 99536283 1001 86380 86390 1
535955 99535955 1001 86380 86390 1
536008 99536008 1001 86380 86390 1
535960 99535960 1001 86380 86390 1
536052 99536052 1001 86380 86390 1
535906 99535906 1001 86380 86390 1
535738 99535738 1001 86380 86390 1
536372 99536372 1001 86380 86390 1
536402 99536402 1001 86380 86390 1
536430 99536430 1001 86380 86390 1
536535 99536535 1001 86380 86390 1
536539 99536539 1001 86380 86390 1
537023 99537023 1001 86380 86390 1
537051 99537051 1001 86380 86390 1
537002 99537002 1001 86380 86390 1
536920 99536920 1001 86380 86390 1
536933 99536933 1001 86380 86390 1
536874 99536874 1001 86380 86390 1
536774 99536774 1001 86380 86390 1
536690 99536690 1001 86380 86390 1
536560 99536560 1001 86380 86390 1
536716 99536716 1001 86380 86390 1
537252 99537252 1001 86380 86390 1
537356 99537356 1001 86380 86390 1
537267 99537267 1001 86380 86390 1
537204 99537204 1001 86380 86390 1
537218 99537218 1001 86380 86390 1
537917 99537917 1001 86380 86390 1
537858 99537858 1001 86380 86390 1
537615 99537615 1001 86380 86390 1
537631 99537631 1001 86380 86390 1
537697 99537697 1001 86380 86390 1
537612 99537612 1001 86380 86390 1
537459 99537459 1001 86380 86390 1
537468 99537468 1001 86380 86390 1
537507 99537507 1001 86380 86390 1
537405 99537405 1001 86380 86390 1
538082 99538082 1001 86380 86390 1
538103 99538103 1001 86380 86390 1
538687 99538687 1001 86380 86390 1
538704 99538704 1001 86380 86390 1
538706 99538706 1001 86380 86390 1
538497 99538497 1001 86380 86390 1
538437 99538437 1001 86380 86390 1
538866 99538866 1001 86380 86390 1
538907 99538907 1001 86380 86390 1
538847 99538847 1001 86380 86390 1
539478 99539478 1001 86380 86390 1
539595 99539595 1001 86380 86390 1
539244 99539244 1001 86380 86390 1
539357 99539357 1001 86380 86390 1
539140 99539140 1001 86380 86390 1
539218 99539218 1001 86380 86390 1
539116 99539116 1001 86380 86390 1
539210 99539210 1001 86380 86390 1
539070 99539070 1001 86380 86390 1
539680 99539680 1001 86380 86390 1
539758 99539758 1001 86380 86390 1
539835 99539835 1001 86380 86390 1
539694 99539694 1001 86380 86390 1
539842 99539842 1001 86380 86390 1
539714 99539714 1001 86380 86390 1
540352 99540352 1001 86380 86390 1
540333 99540333 1001 86380 86390 1
540182 99540182 1001 86380 86390 1
540078 99540078 1001 86380 86390 1
539939 99539939 1001 86380 86390 1
539978 99539978 1001 86380 86390 1
539993 99539993 1001 86380 86390 1
540556 99540556 1001 86380 86390 1
540570 99540570 1001 86380 86390 1
540622 99540622 1001 86380 86390 1
540521 99540521 1001 86380 86390 1
540654 99540654 1001 86380 86390 1
540475 99540475 1001 86380 86390 1
541140 99541140 1001 86380 86390 1
541261 99541261 1001 86380 86390 1
541129 99541129 1001 86380 86390 1
541226 99541226 1001 86380 86390 1
541016 99541016 1001 86380 86390 1
540916 99540916 1001 86380 86390 1
540820 99540820 1001 86380 86390 1
540875 99540875 1001 86380 86390 1
540681 99540681 1001 86380 86390 1
540876 99540876 1001 86380 86390 1
540825 99540825 1001 86380 86390 1
540761 99540761 1001 86380 86390 1
541420 99541420 1001 86380 86390 1
541376 99541376 1001 86380 86390 1
542044 99542044 1001 86380 86390 1
542072 99542072 1001 86380 86390 1
541776 99541776 1001 86380 86390 1
541712 99541712 1001 86380 86390 1
541714 99541714 1001 86380 86390 1
541741 99541741 1001 86380 86390 1
541859 99541859 1001 86380 86390 1
541886 99541886 1001 86380 86390 1
541861 99541861 1001 86380 86390 1
541874 99541874 1001 86380 86390 1
541672 99541672 1001 86380 86390 1
541639 99541639 1001 86380 86390 1
542220 99542220 1001 86380 86390 1
542277 99542277 1001 86380 86390 1
542568 99542568 1001 86380 86390 1
542711 99542711 1001 86380 86390 1
542737 99542737 1001 86380 86390 1
542327 99542327 1001 86380 86390 1
542463 99542463 1001 86380 86390 1
542374 99542374 1001 86380 86390 1
543038 99543038 1001 86380 86390 1
542989 99542989 1001 86380 86390 1
543081 99543081 1001 86380 86390 1
543571 99543571 1001 86380 86390 1
543488 99543488 1001 86380 86390 1
543524 99543524 1001 86380 86390 1
543327 99543327 1001 86380 86390 1
543173 99543173 1001 86380 86390 1
543783 99543783 1001 86380 86390 1
543863 99543863 1001 86380 86390 1
543957 99543957 1001 86380 86390 1
543881 99543881 1001 86380 86390 1
543858 99543858 1001 86380 86390 1
544508 99544508 1001 86380 86390 1
544444 99544444 1001 86380 86390 1
544569 99544569 1001 86380 86390 1
544318 99544318 1001 86380 86390 1
544029 99544029 1001 86380 86390 1
544010 99544010 1001 86380 86390 1
544663 99544663 1001 86380 86390 1
544631 99544631 1001 86380 86390 1
544723 99544723 1001 86380 86390 1
416780 786 1001 11040 17337 1
400006 99400006 1001 86380 86390 1
400102 99400102 1001 86380 86390 1
400155 99400155 1001 86380 86390 1
400488 99400488 1001 86380 86390 1
400461 99400461 1001 86380 86390 1
400597 99400597 1001 86380 86390 1
400680 99400680 1001 86380 86390 1
400750 99400750 1001 86380 86390 1
400743 99400743 1001 86380 86390 1
401117 99401117 1001 86380 86390 1
401170 99401170 1001 86380 86390 1
401552 99401552 1001 86380 86390 1
401512 99401512 1001 86380 86390 1
401513 99401513 1001 86380 86390 1
401609 99401609 1001 86380 86390 1
401778 99401778 1001 86380 86390 1
401940 99401940 1001 86380 86390 1
401949 99401949 1001 86380 86390 1
402480 99402480 1001 86380 86390 1
402523 99402523 1001 86380 86390 1
402651 99402651 1001 86380 86390 1
402676 99402676 1001 86380 86390 1
402679 99402679 1001 86380 86390 1
402923 99402923 1001 86380 86390 1
402986 99402986 1001 86380 86390 1
403106 99403106 1001 86380 86390 1
403264 99403264 1001 86380 86390 1
403324 99403324 1001 86380 86390 1
403486 99403486 1001 86380 86390 1
403680 99403680 1001 86380 86390 1
403645 99403645 1001 86380 86390 1
403660 99403660 1001 86380 86390 1
403694 99403694 1001 86380 86390 1
404012 99404012 1001 86380 86390 1
404204 99404204 1001 86380 86390 1
404234 99404234 1001 86380 86390 1
404324 99404324 1001 86380 86390 1
404302 99404302 1001 86380 86390 1
404311 99404311 1001 86380 86390 1
404480 99404480 1001 86380 86390 1
404387 99404387 1001 86380 86390 1
404684 99404684 1001 86380 86390 1
404738 99404738 1001 86380 86390 1
404765 99404765 1001 86380 86390 1
405558 99405558 1001 86380 86390 1
405508 99405508 1001 86380 86390 1
405663 99405663 1001 86380 86390 1
405875 99405875 1001 86380 86390 1
406075 99406075 1001 86380 86390 1
405991 99405991 1001 86380 86390 1
406172 99406172 1001 86380 86390 1
406155 99406155 1001 86380 86390 1
406472 99406472 1001 86380 86390 1
406657 99406657 1001 86380 86390 1
406769 99406769 1001 86380 86390 1
406909 99406909 1001 86380 86390 1
406980 99406980 1001 86380 86390 1
407221 99407221 1001 86380 86390 1
407328 99407328 1001 86380 86390 1
407536 99407536 1001 86380 86390 1
407973 99407973 1001 86380 86390 1
408126 99408126 1001 86380 86390 1
408184 99408184 1001 86380 86390 1
408593 99408593 1001 86380 86390 1
409249 99409249 1001 86380 86390 1
409348 99409348 1001 86380 86390 1
409346 99409346 1001 86380 86390 1
409453 99409453 1001 86380 86390 1
409697 99409697 1001 86380 86390 1
409734 99409734 1001 86380 86390 1
409881 99409881 1001 86380 86390 1
409962 99409962 1001 86380 86390 1
409996 99409996 1001 86380 86390 1
410085 99410085 1001 86380 86390 1
410192 99410192 1001 86380 86390 1
410269 99410269 1001 86380 86390 1
410373 99410373 1001 86380 86390 1
410414 99410414 1001 86380 86390 1
410657 99410657 1001 86380 86390 1
410722 99410722 1001 86380 86390 1
410811 99410811 1001 86380 86390 1
410889 99410889 1001 86380 86390 1
410934 99410934 1001 86380 86390 1
411076 99411076 1001 86380 86390 1
411108 99411108 1001 86380 86390 1
411064 99411064 1001 86380 86390 1
411125 99411125 1001 86380 86390 1
411216 99411216 1001 86380 86390 1
411310 99411310 1001 86380 86390 1
411471 99411471 1001 86380 86390 1
411596 99411596 1001 86380 86390 1
411750 99411750 1001 86380 86390 1
411808 99411808 1001 86380 86390 1
412084 99412084 1001 86380 86390 1
412092 99412092 1001 86380 86390 1
412267 99412267 1001 86380 86390 1
412393 99412393 1001 86380 86390 1
413593 99413593 1001 86380 86390 1
413523 99413523 1001 86380 86390 1
413458 99413458 1001 86380 86390 1
413302 99413302 1001 86380 86390 1
413613 99413613 1001 86380 86390 1
413539 99413539 1001 86380 86390 1
413362 99413362 1001 86380 86390 1
412910 99412910 1001 86380 86390 1
413272 99413272 1001 86380 86390 1
413020 99413020 1001 86380 86390 1
412677 99412677 1001 86380 86390 1
412688 99412688 1001 86380 86390 1
412736 99412736 1001 86380 86390 1
413889 99413889 1001 86380 86390 1
413917 99413917 1001 86380 86390 1
414947 99414947 1001 86380 86390 1
415299 99415299 1001 86380 86390 1
414519 99414519 1001 86380 86390 1
414633 99414633 1001 86380 86390 1
414272 99414272 1001 86380 86390 1
414475 99414475 1001 86380 86390 1
414365 99414365 1001 86380 86390 1
414168 99414168 1001 86380 86390 1
414438 99414438 1001 86380 86390 1
415566 99415566 1001 86380 86390 1
415568 99415568 1001 86380 86390 1
416871 99416871 1001 86380 86390 1
416438 99416438 1001 86380 86390 1
416327 99416327 1001 86380 86390 1
415882 99415882 1001 86380 86390 1
415910 99415910 1001 86380 86390 1
415818 99415818 1001 86380 86390 1
415874 99415874 1001 86380 86390 1
415854 99415854 1001 86380 86390 1
415878 99415878 1001 86380 86390 1
415983 99415983 1001 86380 86390 1
417301 99417301 1001 86380 86390 1
417230 99417230 1001 86380 86390 1
417470 99417470 1001 86380 86390 1
418661 99418661 1001 86380 86390 1
418470 99418470 1001 86380 86390 1
418332 99418332 1001 86380 86390 1
417735 99417735 1001 86380 86390 1
417942 99417942 1001 86380 86390 1
417969 99417969 1001 86380 86390 1
417643 99417643 1001 86380 86390 1
418027 99418027 1001 86380 86390 1
418906 99418906 1001 86380 86390 1
419037 99419037 1001 86380 86390 1
419185 99419185 1001 86380 86390 1
419202 99419202 1001 86380 86390 1
420166 99420166 1001 86380 86390 1
419851 99419851 1001 86380 86390 1
419826 99419826 1001 86380 86390 1
419990 99419990 1001 86380 86390 1
419683 99419683 1001 86380 86390 1
420001 99420001 1001 86380 86390 1
419410 99419410 1001 86380 86390 1
419548 99419548 1001 86380 86390 1
419252 99419252 1001 86380 86390 1
419582 99419582 1001 86380 86390 1
420694 99420694 1001 86380 86390 1
420780 99420780 1001 86380 86390 1
420603 99420603 1001 86380 86390 1
420665 99420665 1001 86380 86390 1
420764 99420764 1001 86380 86390 1
421743 99421743 1001 86380 86390 1
421900 99421900 1001 86380 86390 1
421783 99421783 1001 86380 86390 1
421803 99421803 1001 86380 86390 1
421885 99421885 1001 86380 86390 1
421565 99421565 1001 86380 86390 1
421675 99421675 1001 86380 86390 1
421685 99421685 1001 86380 86390 1
421208 99421208 1001 86380 86390 1
421104 99421104 1001 86380 86390 1
420976 99420976 1001 86380 86390 1
421111 99421111 1001 86380 86390 1
421137 99421137 1001 86380 86390 1
421008 99421008 1001 86380 86390 1
421062 99421062 1001 86380 86390 1
422272 99422272 1001 86380 86390 1
422459 99422459 1001 86380 86390 1
422270 99422270 1001 86380 86390 1
422328 99422328 1001 86380 86390 1
423464 99423464 1001 86380 86390 1
423613 99423613 1001 86380 86390 1
423431 99423431 1001 86380 86390 1
423272 99423272 1001 86380 86390 1
423161 99423161 1001 86380 86390 1
423210 99423210 1001 86380 86390 1
422652 99422652 1001 86380 86390 1
422796 99422796 1001 86380 86390 1
422803 99422803 1001 86380 86390 1
423895 99423895 1001 86380 86390 1
425266 99425266 1001 86380 86390 1
424823 99424823 1001 86380 86390 1
424788 99424788 1001 86380 86390 1
424657 99424657 1001 86380 86390 1
424750 99424750 1001 86380 86390 1
424252 99424252 1001 86380 86390 1
424432 99424432 1001 86380 86390 1
425782 99425782 1001 86380 86390 1
426698 99426698 1001 86380 86390 1
426998 99426998 1001 86380 86390 1
426645 99426645 1001 86380 86390 1
426361 99426361 1001 86380 86390 1
426611 99426611 1001 86380 86390 1
426539 99426539 1001 86380 86390 1
426273 99426273 1001 86380 86390 1
425959 99425959 1001 86380 86390 1
426051 99426051 1001 86380 86390 1
426195 99426195 1001 86380 86390 1
425930 99425930 1001 86380 86390 1
426168 99426168 1001 86380 86390 1
426002 99426002 1001 86380 86390 1
427197 99427197 1001 86380 86390 1
427518 99427518 1001 86380 86390 1
427180 99427180 1001 86380 86390 1
427210 99427210 1001 86380 86390 1
427450 99427450 1001 86380 86390 1
428372 99428372 1001 86380 86390 1
428426 99428426 1001 86380 86390 1
428683 99428683 1001 86380 86390 1
428616 99428616 1001 86380 86390 1
428380 99428380 1001 86380 86390 1
428512 99428512 1001 86380 86390 1
428039 99428039 1001 86380 86390 1
428260 99428260 1001 86380 86390 1
428006 99428006 1001 86380 86390 1
428022 99428022 1001 86380 86390 1
428254 99428254 1001 86380 86390 1
427677 99427677 1001 86380 86390 1
427584 99427584 1001 86380 86390 1
427714 99427714 1001 86380 86390 1
429041 99429041 1001 86380 86390 1
430319 99430319 1001 86380 86390 1
430320 99430320 1001 86380 86390 1
429728 99429728 1001 86380 86390 1
429681 99429681 1001 86380 86390 1
429395 99429395 1001 86380 86390 1
429557 99429557 1001 86380 86390 1
429537 99429537 1001 86380 86390 1
430737 99430737 1001 86380 86390 1
430486 99430486 1001 86380 86390 1
430533 99430533 1001 86380 86390 1
430647 99430647 1001 86380 86390 1
430626 99430626 1001 86380 86390 1
431741 99431741 1001 86380 86390 1
431794 99431794 1001 86380 86390 1
431696 99431696 1001 86380 86390 1
431777 99431777 1001 86380 86390 1
431930 99431930 1001 86380 86390 1
431302 99431302 1001 86380 86390 1
430947 99430947 1001 86380 86390 1
430968 99430968 1001 86380 86390 1
430994 99430994 1001 86380 86390 1
432174 99432174 1001 86380 86390 1
431649 99431649 1001 86380 86390 1
432438 99432438 1001 86380 86390 1
432255 99432255 1001 86380 86390 1
432285 99432285 1001 86380 86390 1
432199 99432199 1001 86380 86390 1
433466 99433466 1001 86380 86390 1
433712 99433712 1001 86380 86390 1
433716 99433716 1001 86380 86390 1
432976 99432976 1001 86380 86390 1
433064 99433064 1001 86380 86390 1
433093 99433093 1001 86380 86390 1
432580 99432580 1001 86380 86390 1
432853 99432853 1001 86380 86390 1
432586 99432586 1001 86380 86390 1
434114 99434114 1001 86380 86390 1
433967 99433967 1001 86380 86390 1
434024 99434024 1001 86380 86390 1
433949 99433949 1001 86380 86390 1
434130 99434130 1001 86380 86390 1
434134 99434134 1001 86380 86390 1
435296 99435296 1001 86380 86390 1
434787 99434787 1001 86380 86390 1
434921 99434921 1001 86380 86390 1
434627 99434627 1001 86380 86390 1
434978 99434978 1001 86380 86390 1
434770 99434770 1001 86380 86390 1
434633 99434633 1001 86380 86390 1
434427 99434427 1001 86380 86390 1
434470 99434470 1001 86380 86390 1
434471 99434471 1001 86380 86390 1
434248 99434248 1001 86380 86390 1
434465 99434465 1001 86380 86390 1
434165 99434165 1001 86380 86390 1
435878 99435878 1001 86380 86390 1
436854 99436854 1001 86380 86390 1
437101 99437101 1001 86380 86390 1
436970 99436970 1001 86380 86390 1
436737 99436737 1001 86380 86390 1
436656 99436656 1001 86380 86390 1
436018 99436018 1001 86380 86390 1
436050 99436050 1001 86380 86390 1
300056 99300056 1001 86380 86390 1
300060 99300060 1001 86380 86390 1
300050 99300050 1001 86380 86390 1
300063 99300063 1001 86380 86390 1
300102 99300102 1001 86380 86390 1
300561 99300561 1001 86380 86390 1
300562 99300562 1001 86380 86390 1
300618 99300618 1001 86380 86390 1
300638 99300638 1001 86380 86390 1
300422 99300422 1001 86380 86390 1
300377 99300377 1001 86380 86390 1
300250 99300250 1001 86380 86390 1
300225 99300225 1001 86380 86390 1
300112 99300112 1001 86380 86390 1
300179 99300179 1001 86380 86390 1
300231 99300231 1001 86380 86390 1
300223 99300223 1001 86380 86390 1
300819 99300819 1001 86380 86390 1
300741 99300741 1001 86380 86390 1
300839 99300839 1001 86380 86390 1
300867 99300867 1001 86380 86390 1
301532 99301532 1001 86380 86390 1
301433 99301433 1001 86380 86390 1
301408 99301408 1001 86380 86390 1
301460 99301460 1001 86380 86390 1
301372 99301372 1001 86380 86390 1
301277 99301277 1001 86380 86390 1
301228 99301228 1001 86380 86390 1
301066 99301066 1001 86380 86390 1
300976 99300976 1001 86380 86390 1
301068 99301068 1001 86380 86390 1
300969 99300969 1001 86380 86390 1
301630 99301630 1001 86380 86390 1
301634 99301634 1001 86380 86390 1
301738 99301738 1001 86380 86390 1
301613 99301613 1001 86380 86390 1
301691 99301691 1001 86380 86390 1
301562 99301562 1001 86380 86390 1
301589 99301589 1001 86380 86390 1
302379 99302379 1001 86380 86390 1
302218 99302218 1001 86380 86390 1
302273 99302273 1001 86380 86390 1
302341 99302341 1001 86380 86390 1
302316 99302316 1001 86380 86390 1
302329 99302329 1001 86380 86390 1
302173 99302173 1001 86380 86390 1
301910 99301910 1001 86380 86390 1
301887 99301887 1001 86380 86390 1
301810 99301810 1001 86380 86390 1
302463 99302463 1001 86380 86390 1
302516 99302516 1001 86380 86390 1
302388 99302388 1001 86380 86390 1
303021 99303021 1001 86380 86390 1
302861 99302861 1001 86380 86390 1
302954 99302954 1001 86380 86390 1
302984 99302984 1001 86380 86390 1
302883 99302883 1001 86380 86390 1
302923 99302923 1001 86380 86390 1
303222 99303222 1001 86380 86390 1
303378 99303378 1001 86380 86390 1
303997 99303997 1001 86380 86390 1
303886 99303886 1001 86380 86390 1
303838 99303838 1001 86380 86390 1
303803 99303803 1001 86380 86390 1
303821 99303821 1001 86380 86390 1
303757 99303757 1001 86380 86390 1
303706 99303706 1001 86380 86390 1
303709 99303709 1001 86380 86390 1
303480 99303480 1001 86380 86390 1
304147 99304147 1001 86380 86390 1
304136 99304136 1001 86380 86390 1
304047 99304047 1001 86380 86390 1
304074 99304074 1001 86380 86390 1
304036 99304036 1001 86380 86390 1
304077 99304077 1001 86380 86390 1
304157 99304157 1001 86380 86390 1
304067 99304067 1001 86380 86390 1
304158 99304158 1001 86380 86390 1
304318 99304318 1001 86380 86390 1
304412 99304412 1001 86380 86390 1
304338 99304338 1001 86380 86390 1
304947 99304947 1001 86380 86390 1
304987 99304987 1001 86380 86390 1
304930 99304930 1001 86380 86390 1
304918 99304918 1001 86380 86390 1
305404 99305404 1001 86380 86390 1
305379 99305379 1001 86380 86390 1
305477 99305477 1001 86380 86390 1
305090 99305090 1001 86380 86390 1
305133 99305133 1001 86380 86390 1
305141 99305141 1001 86380 86390 1
500063 99500063 1001 86380 86390 1
500028 99500028 1001 86380 86390 1
500160 99500160 1001 86380 86390 1
500035 99500035 1001 86380 86390 1
500659 99500659 1001 86380 86390 1
500618 99500618 1001 86380 86390 1
500808 99500808 1001 86380 86390 1
500478 99500478 1001 86380 86390 1
500584 99500584 1001 86380 86390 1
500525 99500525 1001 86380 86390 1
500194 99500194 1001 86380 86390 1
500311 99500311 1001 86380 86390 1
500318 99500318 1001 86380 86390 1
500347 99500347 1001 86380 86390 1
500905 99500905 1001 86380 86390 1
501382 99501382 1001 86380 86390 1
501325 99501325 1001 86380 86390 1
501201 99501201 1001 86380 86390 1
501164 99501164 1001 86380 86390 1
501191 99501191 1001 86380 86390 1
501179 99501179 1001 86380 86390 1
501115 99501115 1001 86380 86390 1
501103 99501103 1001 86380 86390 1
501219 99501219 1001 86380 86390 1
501659 99501659 1001 86380 86390 1
502120 99502120 1001 86380 86390 1
502110 99502110 1001 86380 86390 1
501875 99501875 1001 86380 86390 1
501999 99501999 1001 86380 86390 1
502051 99502051 1001 86380 86390 1
502618 99502618 1001 86380 86390 1
502607 99502607 1001 86380 86390 1
502575 99502575 1001 86380 86390 1
502653 99502653 1001 86380 86390 1
502668 99502668 1001 86380 86390 1
502617 99502617 1001 86380 86390 1
503246 99503246 1001 86380 86390 1
502988 99502988 1001 86380 86390 1
502901 99502901 1001 86380 86390 1
503072 99503072 1001 86380 86390 1
502843 99502843 1001 86380 86390 1
502874 99502874 1001 86380 86390 1
502745 99502745 1001 86380 86390 1
503367 99503367 1001 86380 86390 1
503316 99503316 1001 86380 86390 1
503449 99503449 1001 86380 86390 1
504087 99504087 1001 86380 86390 1
504021 99504021 1001 86380 86390 1
503879 99503879 1001 86380 86390 1
503603 99503603 1001 86380 86390 1
503513 99503513 1001 86380 86390 1
503546 99503546 1001 86380 86390 1
503677 99503677 1001 86380 86390 1
504310 99504310 1001 86380 86390 1
504194 99504194 1001 86380 86390 1
504229 99504229 1001 86380 86390 1
504798 99504798 1001 86380 86390 1
504864 99504864 1001 86380 86390 1
504642 99504642 1001 86380 86390 1
504720 99504720 1001 86380 86390 1
504608 99504608 1001 86380 86390 1
504401 99504401 1001 86380 86390 1
504447 99504447 1001 86380 86390 1
505109 99505109 1001 86380 86390 1
504956 99504956 1001 86380 86390 1
505106 99505106 1001 86380 86390 1
505770 99505770 1001 86380 86390 1
505673 99505673 1001 86380 86390 1
505699 99505699 1001 86380 86390 1
505718 99505718 1001 86380 86390 1
505501 99505501 1001 86380 86390 1
505502 99505502 1001 86380 86390 1
505401 99505401 1001 86380 86390 1
505453 99505453 1001 86380 86390 1
505366 99505366 1001 86380 86390 1
505498 99505498 1001 86380 86390 1
505279 99505279 1001 86380 86390 1
505206 99505206 1001 86380 86390 1
505219 99505219 1001 86380 86390 1
505235 99505235 1001 86380 86390 1
505353 99505353 1001 86380 86390 1
505855 99505855 1001 86380 86390 1
506546 99506546 1001 86380 86390 1
506474 99506474 1001 86380 86390 1
506373 99506373 1001 86380 86390 1
506297 99506297 1001 86380 86390 1
506006 99506006 1001 86380 86390 1
506697 99506697 1001 86380 86390 1
506679 99506679 1001 86380 86390 1
507230 99507230 1001 86380 86390 1
507326 99507326 1001 86380 86390 1
507314 99507314 1001 86380 86390 1
507129 99507129 1001 86380 86390 1
507040 99507040 1001 86380 86390 1
507122 99507122 1001 86380 86390 1
507045 99507045 1001 86380 86390 1
506983 99506983 1001 86380 86390 1
506897 99506897 1001 86380 86390 1
506835 99506835 1001 86380 86390 1
506839 99506839 1001 86380 86390 1
506943 99506943 1001 86380 86390 1
507476 99507476 1001 86380 86390 1
507594 99507594 1001 86380 86390 1
507556 99507556 1001 86380 86390 1
507546 99507546 1001 86380 86390 1
507521 99507521 1001 86380 86390 1
508086 99508086 1001 86380 86390 1
507722 99507722 1001 86380 86390 1
507787 99507787 1001 86380 86390 1
507699 99507699 1001 86380 86390 1
507726 99507726 1001 86380 86390 1
507677 99507677 1001 86380 86390 1
508429 99508429 1001 86380 86390 1
508408 99508408 1001 86380 86390 1
508253 99508253 1001 86380 86390 1
508293 99508293 1001 86380 86390 1
508437 99508437 1001 86380 86390 1
509031 99509031 1001 86380 86390 1
509056 99509056 1001 86380 86390 1
508956 99508956 1001 86380 86390 1
508806 99508806 1001 86380 86390 1
508858 99508858 1001 86380 86390 1
508704 99508704 1001 86380 86390 1
508855 99508855 1001 86380 86390 1
508561 99508561 1001 86380 86390 1
508653 99508653 1001 86380 86390 1
508471 99508471 1001 86380 86390 1
508462 99508462 1001 86380 86390 1
508660 99508660 1001 86380 86390 1
509754 99509754 1001 86380 86390 1
509755 99509755 1001 86380 86390 1
509554 99509554 1001 86380 86390 1
509609 99509609 1001 86380 86390 1
509508 99509508 1001 86380 86390 1
509522 99509522 1001 86380 86390 1
509668 99509668 1001 86380 86390 1
509414 99509414 1001 86380 86390 1
509415 99509415 1001 86380 86390 1
509314 99509314 1001 86380 86390 1
509380 99509380 1001 86380 86390 1
509406 99509406 1001 86380 86390 1
510073 99510073 1001 86380 86390 1
509905 99509905 1001 86380 86390 1
509997 99509997 1001 86380 86390 1
509998 99509998 1001 86380 86390 1
510699 99510699 1001 86380 86390 1
510603 99510603 1001 86380 86390 1
510681 99510681 1001 86380 86390 1
510711 99510711 1001 86380 86390 1
510659 99510659 1001 86380 86390 1
510596 99510596 1001 86380 86390 1
510397 99510397 1001 86380 86390 1
510515 99510515 1001 86380 86390 1
510261 99510261 1001 86380 86390 1
510119 99510119 1001 86380 86390 1
510171 99510171 1001 86380 86390 1
510307 99510307 1001 86380 86390 1
510792 99510792 1001 86380 86390 1
510767 99510767 1001 86380 86390 1
510733 99510733 1001 86380 86390 1
510863 99510863 1001 86380 86390 1
510773 99510773 1001 86380 86390 1
511398 99511398 1001 86380 86390 1
511464 99511464 1001 86380 86390 1
511405 99511405 1001 86380 86390 1
511475 99511475 1001 86380 86390 1
511272 99511272 1001 86380 86390 1
511197 99511197 1001 86380 86390 1
511088 99511088 1001 86380 86390 1
511609 99511609 1001 86380 86390 1
512272 99512272 1001 86380 86390 1
512275 99512275 1001 86380 86390 1
512113 99512113 1001 86380 86390 1
512155 99512155 1001 86380 86390 1
512002 99512002 1001 86380 86390 1
511876 99511876 1001 86380 86390 1
511800 99511800 1001 86380 86390 1
511816 99511816 1001 86380 86390 1
511818 99511818 1001 86380 86390 1
511948 99511948 1001 86380 86390 1
511859 99511859 1001 86380 86390 1
511782 99511782 1001 86380 86390 1
512573 99512573 1001 86380 86390 1
512515 99512515 1001 86380 86390 1
512492 99512492 1001 86380 86390 1
513093 99513093 1001 86380 86390 1
512818 99512818 1001 86380 86390 1
512937 99512937 1001 86380 86390 1
512888 99512888 1001 86380 86390 1
512811 99512811 1001 86380 86390 1
512826 99512826 1001 86380 86390 1
512945 99512945 1001 86380 86390 1
512731 99512731 1001 86380 86390 1
512711 99512711 1001 86380 86390 1
513399 99513399 1001 86380 86390 1
513238 99513238 1001 86380 86390 1
513240 99513240 1001 86380 86390 1
513980 99513980 1001 86380 86390 1
513879 99513879 1001 86380 86390 1
513843 99513843 1001 86380 86390 1
513972 99513972 1001 86380 86390 1
513831 99513831 1001 86380 86390 1
513896 99513896 1001 86380 86390 1
513949 99513949 1001 86380 86390 1
513633 99513633 1001 86380 86390 1
513750 99513750 1001 86380 86390 1
513806 99513806 1001 86380 86390 1
513643 99513643 1001 86380 86390 1
513438 99513438 1001 86380 86390 1
513431 99513431 1001 86380 86390 1
513432 99513432 1001 86380 86390 1
514201 99514201 1001 86380 86390 1
514112 99514112 1001 86380 86390 1
514138 99514138 1001 86380 86390 1
514827 99514827 1001 86380 86390 1
514683 99514683 1001 86380 86390 1
514764 99514764 1001 86380 86390 1
514580 99514580 1001 86380 86390 1
514634 99514634 1001 86380 86390 1
514254 99514254 1001 86380 86390 1
514898 99514898 1001 86380 86390 1
515034 99515034 1001 86380 86390 1
515637 99515637 1001 86380 86390 1
515453 99515453 1001 86380 86390 1
515272 99515272 1001 86380 86390 1
515273 99515273 1001 86380 86390 1
515474 99515474 1001 86380 86390 1
515306 99515306 1001 86380 86390 1
515386 99515386 1001 86380 86390 1
515102 99515102 1001 86380 86390 1
515095 99515095 1001 86380 86390 1
515836 99515836 1001 86380 86390 1
515775 99515775 1001 86380 86390 1
515817 99515817 1001 86380 86390 1
515796 99515796 1001 86380 86390 1
515809 99515809 1001 86380 86390 1
516449 99516449 1001 86380 86390 1
516485 99516485 1001 86380 86390 1
516494 99516494 1001 86380 86390 1
516403 99516403 1001 86380 86390 1
516164 99516164 1001 86380 86390 1
516192 99516192 1001 86380 86390 1
516115 99516115 1001 86380 86390 1
516147 99516147 1001 86380 86390 1
516199 99516199 1001 86380 86390 1
516044 99516044 1001 86380 86390 1
515929 99515929 1001 86380 86390 1
515945 99515945 1001 86380 86390 1
516063 99516063 1001 86380 86390 1
516561 99516561 1001 86380 86390 1
516516 99516516 1001 86380 86390 1
516519 99516519 1001 86380 86390 1
517233 99517233 1001 86380 86390 1
517234 99517234 1001 86380 86390 1
517287 99517287 1001 86380 86390 1
517262 99517262 1001 86380 86390 1
517305 99517305 1001 86380 86390 1
517211 99517211 1001 86380 86390 1
517164 99517164 1001 86380 86390 1
516979 99516979 1001 86380 86390 1
516956 99516956 1001 86380 86390 1
516820 99516820 1001 86380 86390 1
516731 99516731 1001 86380 86390 1
516746 99516746 1001 86380 86390 1
516852 99516852 1001 86380 86390 1
517424 99517424 1001 86380 86390 1
517354 99517354 1001 86380 86390 1
517526 99517526 1001 86380 86390 1
518074 99518074 1001 86380 86390 1
518037 99518037 1001 86380 86390 1
518070 99518070 1001 86380 86390 1
518201 99518201 1001 86380 86390 1
518308 99518308 1001 86380 86390 1
518323 99518323 1001 86380 86390 1
518298 99518298 1001 86380 86390 1
518312 99518312 1001 86380 86390 1
518903 99518903 1001 86380 86390 1
518814 99518814 1001 86380 86390 1
518614 99518614 1001 86380 86390 1
518745 99518745 1001 86380 86390 1
518725 99518725 1001 86380 86390 1
518675 99518675 1001 86380 86390 1
518539 99518539 1001 86380 86390 1
518488 99518488 1001 86380 86390 1
518481 99518481 1001 86380 86390 1
518494 99518494 1001 86380 86390 1
518998 99518998 1001 86380 86390 1
519104 99519104 1001 86380 86390 1
519040 99519040 1001 86380 86390 1
519138 99519138 1001 86380 86390 1
519009 99519009 1001 86380 86390 1
519101 99519101 1001 86380 86390 1
519789 99519789 1001 86380 86390 1
519652 99519652 1001 86380 86390 1
519706 99519706 1001 86380 86390 1
519760 99519760 1001 86380 86390 1
519445 99519445 1001 86380 86390 1
519537 99519537 1001 86380 86390 1
519603 99519603 1001 86380 86390 1
519605 99519605 1001 86380 86390 1
519257 99519257 1001 86380 86390 1
519904 99519904 1001 86380 86390 1
519944 99519944 1001 86380 86390 1
519999 99519999 1001 86380 86390 1
519913 99519913 1001 86380 86390 1
520473 99520473 1001 86380 86390 1
520551 99520551 1001 86380 86390 1
520465 99520465 1001 86380 86390 1
520548 99520548 1001 86380 86390 1
520638 99520638 1001 86380 86390 1
520370 99520370 1001 86380 86390 1
520361 99520361 1001 86380 86390 1
520245 99520245 1001 86380 86390 1
520273 99520273 1001 86380 86390 1
520404 99520404 1001 86380 86390 1
520288 99520288 1001 86380 86390 1
520340 99520340 1001 86380 86390 1
520251 99520251 1001 86380 86390 1
520317 99520317 1001 86380 86390 1
520434 99520434 1001 86380 86390 1
520104 99520104 1001 86380 86390 1
520031 99520031 1001 86380 86390 1
520821 99520821 1001 86380 86390 1
520837 99520837 1001 86380 86390 1
520828 99520828 1001 86380 86390 1
520764 99520764 1001 86380 86390 1
521366 99521366 1001 86380 86390 1
521355 99521355 1001 86380 86390 1
521066 99521066 1001 86380 86390 1
521184 99521184 1001 86380 86390 1
521057 99521057 1001 86380 86390 1
521096 99521096 1001 86380 86390 1
521072 99521072 1001 86380 86390 1
521113 99521113 1001 86380 86390 1
521232 99521232 1001 86380 86390 1
520875 99520875 1001 86380 86390 1
520928 99520928 1001 86380 86390 1
521045 99521045 1001 86380 86390 1
521504 99521504 1001 86380 86390 1
521479 99521479 1001 86380 86390 1
521552 99521552 1001 86380 86390 1
522164 99522164 1001 86380 86390 1
522168 99522168 1001 86380 86390 1
522104 99522104 1001 86380 86390 1
522279 99522279 1001 86380 86390 1
522122 99522122 1001 86380 86390 1
522228 99522228 1001 86380 86390 1
521938 99521938 1001 86380 86390 1
521888 99521888 1001 86380 86390 1
522007 99522007 1001 86380 86390 1
521768 99521768 1001 86380 86390 1
521782 99521782 1001 86380 86390 1
521873 99521873 1001 86380 86390 1
522449 99522449 1001 86380 86390 1
522335 99522335 1001 86380 86390 1
522467 99522467 1001 86380 86390 1
522325 99522325 1001 86380 86390 1
522417 99522417 1001 86380 86390 1
522483 99522483 1001 86380 86390 1
522979 99522979 1001 86380 86390 1
523071 99523071 1001 86380 86390 1
522955 99522955 1001 86380 86390 1
523072 99523072 1001 86380 86390 1
522998 99522998 1001 86380 86390 1
522876 99522876 1001 86380 86390 1
522749 99522749 1001 86380 86390 1
522789 99522789 1001 86380 86390 1
522795 99522795 1001 86380 86390 1
522667 99522667 1001 86380 86390 1
522531 99522531 1001 86380 86390 1
522597 99522597 1001 86380 86390 1
523250 99523250 1001 86380 86390 1
523289 99523289 1001 86380 86390 1
523758 99523758 1001 86380 86390 1
523644 99523644 1001 86380 86390 1
524141 99524141 1001 86380 86390 1
524012 99524012 1001 86380 86390 1
524078 99524078 1001 86380 86390 1
524069 99524069 1001 86380 86390 1
524108 99524108 1001 86380 86390 1
524596 99524596 1001 86380 86390 1
524649 99524649 1001 86380 86390 1
524727 99524727 1001 86380 86390 1
524639 99524639 1001 86380 86390 1
524640 99524640 1001 86380 86390 1
524360 99524360 1001 86380 86390 1
524517 99524517 1001 86380 86390 1
524533 99524533 1001 86380 86390 1
524522 99524522 1001 86380 86390 1
524293 99524293 1001 86380 86390 1
524182 99524182 1001 86380 86390 1
524209 99524209 1001 86380 86390 1
524863 99524863 1001 86380 86390 1
524944 99524944 1001 86380 86390 1
524934 99524934 1001 86380 86390 1
525511 99525511 1001 86380 86390 1
525415 99525415 1001 86380 86390 1
525544 99525544 1001 86380 86390 1
525223 99525223 1001 86380 86390 1
525257 99525257 1001 86380 86390 1
525296 99525296 1001 86380 86390 1
525287 99525287 1001 86380 86390 1
525105 99525105 1001 86380 86390 1
525054 99525054 1001 86380 86390 1
524990 99524990 1001 86380 86390 1
525110 99525110 1001 86380 86390 1
524998 99524998 1001 86380 86390 1
525050 99525050 1001 86380 86390 1
525128 99525128 1001 86380 86390 1
525141 99525141 1001 86380 86390 1
525624 99525624 1001 86380 86390 1
525710 99525710 1001 86380 86390 1
526393 99526393 1001 86380 86390 1
526273 99526273 1001 86380 86390 1
526404 99526404 1001 86380 86390 1
526170 99526170 1001 86380 86390 1
525987 99525987 1001 86380 86390 1
525887 99525887 1001 86380 86390 1
525917 99525917 1001 86380 86390 1
527245 99527245 1001 86380 86390 1
526915 99526915 1001 86380 86390 1
527019 99527019 1001 86380 86390 1
526843 99526843 1001 86380 86390 1
526748 99526748 1001 86380 86390 1
526718 99526718 1001 86380 86390 1
527376 99527376 1001 86380 86390 1
527385 99527385 1001 86380 86390 1
527322 99527322 1001 86380 86390 1
527387 99527387 1001 86380 86390 1
527956 99527956 1001 86380 86390 1
527792 99527792 1001 86380 86390 1
527754 99527754 1001 86380 86390 1
527669 99527669 1001 86380 86390 1
527826 99527826 1001 86380 86390 1
527626 99527626 1001 86380 86390 1
527523 99527523 1001 86380 86390 1
527577 99527577 1001 86380 86390 1
527657 99527657 1001 86380 86390 1
528812 99528812 1001 86380 86390 1
528839 99528839 1001 86380 86390 1
528802 99528802 1001 86380 86390 1
528728 99528728 1001 86380 86390 1
528847 99528847 1001 86380 86390 1
528719 99528719 1001 86380 86390 1
528581 99528581 1001 86380 86390 1
528491 99528491 1001 86380 86390 1
528689 99528689 1001 86380 86390 1
528325 99528325 1001 86380 86390 1
528455 99528455 1001 86380 86390 1
528474 99528474 1001 86380 86390 1
528950 99528950 1001 86380 86390 1
529043 99529043 1001 86380 86390 1
528930 99528930 1001 86380 86390 1
528982 99528982 1001 86380 86390 1
528932 99528932 1001 86380 86390 1
528997 99528997 1001 86380 86390 1
528985 99528985 1001 86380 86390 1
528960 99528960 1001 86380 86390 1
529652 99529652 1001 86380 86390 1
529563 99529563 1001 86380 86390 1
529703 99529703 1001 86380 86390 1
529618 99529618 1001 86380 86390 1
529644 99529644 1001 86380 86390 1
529569 99529569 1001 86380 86390 1
529570 99529570 1001 86380 86390 1
529674 99529674 1001 86380 86390 1
529378 99529378 1001 86380 86390 1
529353 99529353 1001 86380 86390 1
529184 99529184 1001 86380 86390 1
529280 99529280 1001 86380 86390 1
529111 99529111 1001 86380 86390 1
529282 99529282 1001 86380 86390 1
529257 99529257 1001 86380 86390 1
529220 99529220 1001 86380 86390 1
529766 99529766 1001 86380 86390 1
529732 99529732 1001 86380 86390 1
529927 99529927 1001 86380 86390 1
529864 99529864 1001 86380 86390 1
530353 99530353 1001 86380 86390 1
530536 99530536 1001 86380 86390 1
530488 99530488 1001 86380 86390 1
530193 99530193 1001 86380 86390 1
530287 99530287 1001 86380 86390 1
530172 99530172 1001 86380 86390 1
530290 99530290 1001 86380 86390 1
530592 99530592 1001 86380 86390 1
530683 99530683 1001 86380 86390 1
530673 99530673 1001 86380 86390 1
530699 99530699 1001 86380 86390 1
530717 99530717 1001 86380 86390 1
531281 99531281 1001 86380 86390 1
531308 99531308 1001 86380 86390 1
531262 99531262 1001 86380 86390 1
531175 99531175 1001 86380 86390 1
531124 99531124 1001 86380 86390 1
531077 99531077 1001 86380 86390 1
531026 99531026 1001 86380 86390 1
530947 99530947 1001 86380 86390 1
530768 99530768 1001 86380 86390 1
530900 99530900 1001 86380 86390 1
532020 99532020 1001 86380 86390 1
531987 99531987 1001 86380 86390 1
531838 99531838 1001 86380 86390 1
531956 99531956 1001 86380 86390 1
531870 99531870 1001 86380 86390 1
531630 99531630 1001 86380 86390 1
531604 99531604 1001 86380 86390 1
531631 99531631 1001 86380 86390 1
531608 99531608 1001 86380 86390 1
532997 99532997 1001 86380 86390 1
532894 99532894 1001 86380 86390 1
532990 99532990 1001 86380 86390 1
532862 99532862 1001 86380 86390 1
533027 99533027 1001 86380 86390 1
533030 99533030 1001 86380 86390 1
532700 99532700 1001 86380 86390 1
532638 99532638 1001 86380 86390 1
532554 99532554 1001 86380 86390 1
532524 99532524 1001 86380 86390 1
532590 99532590 1001 86380 86390 1
533095 99533095 1001 86380 86390 1
533045 99533045 1001 86380 86390 1
533072 99533072 1001 86380 86390 1
533048 99533048 1001 86380 86390 1
533090 99533090 1001 86380 86390 1
533757 99533757 1001 86380 86390 1
533746 99533746 1001 86380 86390 1
533853 99533853 1001 86380 86390 1
533665 99533665 1001 86380 86390 1
533611 99533611 1001 86380 86390 1
533297 99533297 1001 86380 86390 1
533895 99533895 1001 86380 86390 1
533654 99533654 1001 86380 86390 1
533925 99533925 1001 86380 86390 1
533913 99533913 1001 86380 86390 1
534649 99534649 1001 86380 86390 1
534597 99534597 1001 86380 86390 1
534521 99534521 1001 86380 86390 1
534613 99534613 1001 86380 86390 1
534663 99534663 1001 86380 86390 1
534580 99534580 1001 86380 86390 1
534477 99534477 1001 86380 86390 1
534452 99534452 1001 86380 86390 1
534236 99534236 1001 86380 86390 1
534139 99534139 1001 86380 86390 1
534101 99534101 1001 86380 86390 1
534852 99534852 1001 86380 86390 1
534865 99534865 1001 86380 86390 1
535430 99535430 1001 86380 86390 1
535446 99535446 1001 86380 86390 1
535188 99535188 1001 86380 86390 1
535256 99535256 1001 86380 86390 1
535211 99535211 1001 86380 86390 1
535051 99535051 1001 86380 86390 1
534974 99534974 1001 86380 86390 1
535065 99535065 1001 86380 86390 1
535585 99535585 1001 86380 86390 1
535703 99535703 1001 86380 86390 1
535600 99535600 1001 86380 86390 1
535306 99535306 1001 86380 86390 1
535681 99535681 1001 86380 86390 1
535682 99535682 1001 86380 86390 1
535657 99535657 1001 86380 86390 1
535530 99535530 1001 86380 86390 1
535583 99535583 1001 86380 86390 1
535597 99535597 1001 86380 86390 1
536169 99536169 1001 86380 86390 1
536307 99536307 1001 86380 86390 1
536251 99536251 1001 86380 86390 1
536252 99536252 1001 86380 86390 1
536203 99536203 1001 86380 86390 1
536330 99536330 1001 86380 86390 1
535954 99535954 1001 86380 86390 1
535832 99535832 1001 86380 86390 1
535770 99535770 1001 86380 86390 1
535750 99535750 1001 86380 86390 1
536365 99536365 1001 86380 86390 1
536508 99536508 1001 86380 86390 1
536513 99536513 1001 86380 86390 1
537117 99537117 1001 86380 86390 1
537119 99537119 1001 86380 86390 1
537042 99537042 1001 86380 86390 1
537107 99537107 1001 86380 86390 1
536978 99536978 1001 86380 86390 1
536921 99536921 1001 86380 86390 1
536580 99536580 1001 86380 86390 1
536645 99536645 1001 86380 86390 1
536737 99536737 1001 86380 86390 1
536638 99536638 1001 86380 86390 1
536734 99536734 1001 86380 86390 1
537203 99537203 1001 86380 86390 1
537229 99537229 1001 86380 86390 1
537309 99537309 1001 86380 86390 1
537913 99537913 1001 86380 86390 1
537862 99537862 1001 86380 86390 1
537919 99537919 1001 86380 86390 1
537819 99537819 1001 86380 86390 1
537605 99537605 1001 86380 86390 1
537381 99537381 1001 86380 86390 1
538119 99538119 1001 86380 86390 1
538148 99538148 1001 86380 86390 1
538098 99538098 1001 86380 86390 1
538640 99538640 1001 86380 86390 1
538734 99538734 1001 86380 86390 1
538572 99538572 1001 86380 86390 1
538458 99538458 1001 86380 86390 1
538489 99538489 1001 86380 86390 1
538542 99538542 1001 86380 86390 1
538491 99538491 1001 86380 86390 1
538239 99538239 1001 86380 86390 1
538281 99538281 1001 86380 86390 1
538943 99538943 1001 86380 86390 1
538918 99538918 1001 86380 86390 1
538920 99538920 1001 86380 86390 1
538870 99538870 1001 86380 86390 1
539594 99539594 1001 86380 86390 1
539510 99539510 1001 86380 86390 1
539399 99539399 1001 86380 86390 1
539258 99539258 1001 86380 86390 1
539046 99539046 1001 86380 86390 1
539744 99539744 1001 86380 86390 1
539771 99539771 1001 86380 86390 1
539701 99539701 1001 86380 86390 1
540364 99540364 1001 86380 86390 1
540440 99540440 1001 86380 86390 1
540319 99540319 1001 86380 86390 1
540446 99540446 1001 86380 86390 1
540320 99540320 1001 86380 86390 1
540189 99540189 1001 86380 86390 1
540118 99540118 1001 86380 86390 1
539900 99539900 1001 86380 86390 1
539913 99539913 1001 86380 86390 1
540503 99540503 1001 86380 86390 1
540650 99540650 1001 86380 86390 1
540549 99540549 1001 86380 86390 1
540589 99540589 1001 86380 86390 1
540667 99540667 1001 86380 86390 1
540564 99540564 1001 86380 86390 1
541155 99541155 1001 86380 86390 1
540959 99540959 1001 86380 86390 1
541000 99541000 1001 86380 86390 1
541079 99541079 1001 86380 86390 1
541041 99541041 1001 86380 86390 1
540713 99540713 1001 86380 86390 1
540823 99540823 1001 86380 86390 1
541343 99541343 1001 86380 86390 1
541320 99541320 1001 86380 86390 1
541334 99541334 1001 86380 86390 1
541939 99541939 1001 86380 86390 1
541932 99541932 1001 86380 86390 1
541732 99541732 1001 86380 86390 1
541902 99541902 1001 86380 86390 1
541787 99541787 1001 86380 86390 1
541814 99541814 1001 86380 86390 1
541803 99541803 1001 86380 86390 1
541857 99541857 1001 86380 86390 1
541652 99541652 1001 86380 86390 1
541653 99541653 1001 86380 86390 1
542142 99542142 1001 86380 86390 1
541499 99541499 1001 86380 86390 1
542184 99542184 1001 86380 86390 1
542237 99542237 1001 86380 86390 1
542187 99542187 1001 86380 86390 1
542320 99542320 1001 86380 86390 1
542167 99542167 1001 86380 86390 1
542817 99542817 1001 86380 86390 1
542783 99542783 1001 86380 86390 1
542940 99542940 1001 86380 86390 1
542612 99542612 1001 86380 86390 1
542667 99542667 1001 86380 86390 1
542706 99542706 1001 86380 86390 1
542609 99542609 1001 86380 86390 1
542337 99542337 1001 86380 86390 1
542523 99542523 1001 86380 86390 1
542474 99542474 1001 86380 86390 1
542531 99542531 1001 86380 86390 1
543740 99543740 1001 86380 86390 1
543468 99543468 1001 86380 86390 1
543163 99543163 1001 86380 86390 1
543216 99543216 1001 86380 86390 1
543178 99543178 1001 86380 86390 1
544579 99544579 1001 86380 86390 1
544490 99544490 1001 86380 86390 1
544380 99544380 1001 86380 86390 1
544371 99544371 1001 86380 86390 1
544216 99544216 1001 86380 86390 1
544044 99544044 1001 86380 86390 1
544049 99544049 1001 86380 86390 1
544153 99544153 1001 86380 86390 1
544011 99544011 1001 86380 86390 1
544607 99544607 1001 86380 86390 1
544637 99544637 1001 86380 86390 1
544695 99544695 1001 86380 86390 1
425523 306 1001 31140 32577 1
512161 1122 1001 71266 71565 1
400247 99400247 1001 86380 86390 1
400386 99400386 1001 86380 86390 1
400408 99400408 1001 86380 86390 1
400459 99400459 1001 86380 86390 1
400472 99400472 1001 86380 86390 1
400601 99400601 1001 86380 86390 1
400717 99400717 1001 86380 86390 1
400726 99400726 1001 86380 86390 1
400747 99400747 1001 86380 86390 1
400869 99400869 1001 86380 86390 1
400974 99400974 1001 86380 86390 1
401037 99401037 1001 86380 86390 1
401280 99401280 1001 86380 86390 1
401386 99401386 1001 86380 86390 1
401530 99401530 1001 86380 86390 1
401525 99401525 1001 86380 86390 1
401629 99401629 1001 86380 86390 1
402098 99402098 1001 86380 86390 1
402232 99402232 1001 86380 86390 1
402233 99402233 1001 86380 86390 1
402447 99402447 1001 86380 86390 1
402635 99402635 1001 86380 86390 1
402666 99402666 1001 86380 86390 1
402671 99402671 1001 86380 86390 1
402585 99402585 1001 86380 86390 1
402820 99402820 1001 86380 86390 1
402824 99402824 1001 86380 86390 1
402933 99402933 1001 86380 86390 1
403201 99403201 1001 86380 86390 1
403322 99403322 1001 86380 86390 1
403271 99403271 1001 86380 86390 1
403408 99403408 1001 86380 86390 1
403339 99403339 1001 86380 86390 1
403481 99403481 1001 86380 86390 1
403559 99403559 1001 86380 86390 1
403886 99403886 1001 86380 86390 1
404162 99404162 1001 86380 86390 1
404427 99404427 1001 86380 86390 1
404404 99404404 1001 86380 86390 1
404669 99404669 1001 86380 86390 1
404814 99404814 1001 86380 86390 1
404948 99404948 1001 86380 86390 1
405057 99405057 1001 86380 86390 1
405274 99405274 1001 86380 86390 1
405408 99405408 1001 86380 86390 1
405375 99405375 1001 86380 86390 1
405448 99405448 1001 86380 86390 1
405927 99405927 1001 86380 86390 1
406219 99406219 1001 86380 86390 1
406185 99406185 1001 86380 86390 1
406433 99406433 1001 86380 86390 1
406639 99406639 1001 86380 86390 1
406846 99406846 1001 86380 86390 1
407248 99407248 1001 86380 86390 1
407609 99407609 1001 86380 86390 1
407612 99407612 1001 86380 86390 1
408044 99408044 1001 86380 86390 1
408167 99408167 1001 86380 86390 1
408517 99408517 1001 86380 86390 1
408607 99408607 1001 86380 86390 1
408570 99408570 1001 86380 86390 1
408782 99408782 1001 86380 86390 1
408797 99408797 1001 86380 86390 1
408971 99408971 1001 86380 86390 1
408902 99408902 1001 86380 86390 1
408977 99408977 1001 86380 86390 1
408998 99408998 1001 86380 86390 1
409053 99409053 1001 86380 86390 1
409353 99409353 1001 86380 86390 1
409658 99409658 1001 86380 86390 1
409754 99409754 1001 86380 86390 1
409763 99409763 1001 86380 86390 1
409954 99409954 1001 86380 86390 1
410071 99410071 1001 86380 86390 1
410126 99410126 1001 86380 86390 1
410141 99410141 1001 86380 86390 1
410114 99410114 1001 86380 86390 1
410291 99410291 1001 86380 86390 1
410267 99410267 1001 86380 86390 1
410344 99410344 1001 86380 86390 1
410530 99410530 1001 86380 86390 1
410557 99410557 1001 86380 86390 1
410877 99410877 1001 86380 86390 1
411030 99411030 1001 86380 86390 1
411307 99411307 1001 86380 86390 1
411385 99411385 1001 86380 86390 1
411342 99411342 1001 86380 86390 1
411403 99411403 1001 86380 86390 1
411749 99411749 1001 86380 86390 1
411753 99411753 1001 86380 86390 1
411944 99411944 1001 86380 86390 1
412174 99412174 1001 86380 86390 1
412108 99412108 1001 86380 86390 1
413382 99413382 1001 86380 86390 1
413569 99413569 1001 86380 86390 1
413460 99413460 1001 86380 86390 1
413010 99413010 1001 86380 86390 1
412914 99412914 1001 86380 86390 1
413079 99413079 1001 86380 86390 1
413212 99413212 1001 86380 86390 1
412799 99412799 1001 86380 86390 1
412584 99412584 1001 86380 86390 1
412585 99412585 1001 86380 86390 1
412652 99412652 1001 86380 86390 1
412495 99412495 1001 86380 86390 1
413861 99413861 1001 86380 86390 1
415162 99415162 1001 86380 86390 1
415212 99415212 1001 86380 86390 1
414921 99414921 1001 86380 86390 1
414744 99414744 1001 86380 86390 1
414642 99414642 1001 86380 86390 1
414198 99414198 1001 86380 86390 1
414325 99414325 1001 86380 86390 1
414455 99414455 1001 86380 86390 1
414412 99414412 1001 86380 86390 1
414189 99414189 1001 86380 86390 1
414219 99414219 1001 86380 86390 1
415386 99415386 1001 86380 86390 1
415341 99415341 1001 86380 86390 1
415402 99415402 1001 86380 86390 1
416753 99416753 1001 86380 86390 1
416659 99416659 1001 86380 86390 1
416256 99416256 1001 86380 86390 1
416321 99416321 1001 86380 86390 1
416508 99416508 1001 86380 86390 1
416393 99416393 1001 86380 86390 1
415940 99415940 1001 86380 86390 1
415895 99415895 1001 86380 86390 1
416047 99416047 1001 86380 86390 1
416108 99416108 1001 86380 86390 1
416135 99416135 1001 86380 86390 1
417126 99417126 1001 86380 86390 1
417511 99417511 1001 86380 86390 1
418569 99418569 1001 86380 86390 1
418449 99418449 1001 86380 86390 1
418591 99418591 1001 86380 86390 1
418037 99418037 1001 86380 86390 1
418206 99418206 1001 86380 86390 1
418420 99418420 1001 86380 86390 1
418117 99418117 1001 86380 86390 1
418323 99418323 1001 86380 86390 1
418051 99418051 1001 86380 86390 1
418054 99418054 1001 86380 86390 1
417623 99417623 1001 86380 86390 1
417785 99417785 1001 86380 86390 1
417733 99417733 1001 86380 86390 1
417868 99417868 1001 86380 86390 1
418883 99418883 1001 86380 86390 1
419110 99419110 1001 86380 86390 1
420215 99420215 1001 86380 86390 1
420096 99420096 1001 86380 86390 1
420199 99420199 1001 86380 86390 1
420425 99420425 1001 86380 86390 1
419676 99419676 1001 86380 86390 1
419891 99419891 1001 86380 86390 1
419678 99419678 1001 86380 86390 1
419929 99419929 1001 86380 86390 1
420003 99420003 1001 86380 86390 1
419466 99419466 1001 86380 86390 1
419496 99419496 1001 86380 86390 1
419558 99419558 1001 86380 86390 1
420768 99420768 1001 86380 86390 1
420513 99420513 1001 86380 86390 1
422032 99422032 1001 86380 86390 1
422049 99422049 1001 86380 86390 1
421568 99421568 1001 86380 86390 1
421441 99421441 1001 86380 86390 1
421560 99421560 1001 86380 86390 1
421121 99421121 1001 86380 86390 1
421223 99421223 1001 86380 86390 1
422446 99422446 1001 86380 86390 1
422326 99422326 1001 86380 86390 1
423583 99423583 1001 86380 86390 1
423312 99423312 1001 86380 86390 1
423709 99423709 1001 86380 86390 1
423329 99423329 1001 86380 86390 1
423733 99423733 1001 86380 86390 1
423215 99423215 1001 86380 86390 1
423136 99423136 1001 86380 86390 1
423017 99423017 1001 86380 86390 1
422806 99422806 1001 86380 86390 1
422835 99422835 1001 86380 86390 1
422578 99422578 1001 86380 86390 1
422731 99422731 1001 86380 86390 1
422638 99422638 1001 86380 86390 1
422548 99422548 1001 86380 86390 1
423864 99423864 1001 86380 86390 1
423959 99423959 1001 86380 86390 1
423979 99423979 1001 86380 86390 1
424086 99424086 1001 86380 86390 1
425176 99425176 1001 86380 86390 1
425111 99425111 1001 86380 86390 1
425095 99425095 1001 86380 86390 1
425122 99425122 1001 86380 86390 1
424982 99424982 1001 86380 86390 1
424771 99424771 1001 86380 86390 1
424998 99424998 1001 86380 86390 1
425003 99425003 1001 86380 86390 1
424285 99424285 1001 86380 86390 1
425398 99425398 1001 86380 86390 1
426860 99426860 1001 86380 86390 1
426643 99426643 1001 86380 86390 1
426652 99426652 1001 86380 86390 1
426319 99426319 1001 86380 86390 1
426256 99426256 1001 86380 86390 1
425871 99425871 1001 86380 86390 1
425994 99425994 1001 86380 86390 1
425952 99425952 1001 86380 86390 1
426210 99426210 1001 86380 86390 1
427342 99427342 1001 86380 86390 1
428476 99428476 1001 86380 86390 1
428591 99428591 1001 86380 86390 1
428691 99428691 1001 86380 86390 1
428374 99428374 1001 86380 86390 1
428506 99428506 1001 86380 86390 1
428413 99428413 1001 86380 86390 1
428388 99428388 1001 86380 86390 1
428513 99428513 1001 86380 86390 1
428328 99428328 1001 86380 86390 1
428220 99428220 1001 86380 86390 1
427765 99427765 1001 86380 86390 1
428871 99428871 1001 86380 86390 1
429021 99429021 1001 86380 86390 1
428927 99428927 1001 86380 86390 1
428955 99428955 1001 86380 86390 1
428982 99428982 1001 86380 86390 1
430144 99430144 1001 86380 86390 1
430044 99430044 1001 86380 86390 1
430284 99430284 1001 86380 86390 1
430130 99430130 1001 86380 86390 1
430348 99430348 1001 86380 86390 1
429635 99429635 1001 86380 86390 1
429798 99429798 1001 86380 86390 1
429608 99429608 1001 86380 86390 1
429344 99429344 1001 86380 86390 1
429202 99429202 1001 86380 86390 1
429248 99429248 1001 86380 86390 1
429543 99429543 1001 86380 86390 1
430556 99430556 1001 86380 86390 1
430720 99430720 1001 86380 86390 1
430522 99430522 1001 86380 86390 1
430453 99430453 1001 86380 86390 1
431889 99431889 1001 86380 86390 1
431808 99431808 1001 86380 86390 1
431670 99431670 1001 86380 86390 1
431789 99431789 1001 86380 86390 1
432049 99432049 1001 86380 86390 1
431502 99431502 1001 86380 86390 1
431626 99431626 1001 86380 86390 1
431331 99431331 1001 86380 86390 1
431439 99431439 1001 86380 86390 1
431572 99431572 1001 86380 86390 1
431593 99431593 1001 86380 86390 1
431350 99431350 1001 86380 86390 1
431097 99431097 1001 86380 86390 1
430940 99430940 1001 86380 86390 1
432312 99432312 1001 86380 86390 1
433411 99433411 1001 86380 86390 1
433462 99433462 1001 86380 86390 1
432936 99432936 1001 86380 86390 1
433208 99433208 1001 86380 86390 1
432835 99432835 1001 86380 86390 1
432842 99432842 1001 86380 86390 1
432524 99432524 1001 86380 86390 1
433813 99433813 1001 86380 86390 1
435043 99435043 1001 86380 86390 1
434211 99434211 1001 86380 86390 1
434433 99434433 1001 86380 86390 1
434571 99434571 1001 86380 86390 1
434148 99434148 1001 86380 86390 1
434525 99434525 1001 86380 86390 1
434162 99434162 1001 86380 86390 1
435483 99435483 1001 86380 86390 1
434593 99434593 1001 86380 86390 1
435636 99435636 1001 86380 86390 1
437106 99437106 1001 86380 86390 1
436880 99436880 1001 86380 86390 1
437146 99437146 1001 86380 86390 1
436643 99436643 1001 86380 86390 1
436464 99436464 1001 86380 86390 1
436177 99436177 1001 86380 86390 1
300048 99300048 1001 86380 86390 1
300052 99300052 1001 86380 86390 1
300699 99300699 1001 86380 86390 1
300660 99300660 1001 86380 86390 1
300676 99300676 1001 86380 86390 1
300464 99300464 1001 86380 86390 1
300490 99300490 1001 86380 86390 1
300149 99300149 1001 86380 86390 1
300272 99300272 1001 86380 86390 1
300896 99300896 1001 86380 86390 1
300919 99300919 1001 86380 86390 1
301374 99301374 1001 86380 86390 1
301471 99301471 1001 86380 86390 1
301357 99301357 1001 86380 86390 1
301326 99301326 1001 86380 86390 1
301188 99301188 1001 86380 86390 1
301321 99301321 1001 86380 86390 1
301629 99301629 1001 86380 86390 1
302222 99302222 1001 86380 86390 1
302197 99302197 1001 86380 86390 1
302212 99302212 1001 86380 86390 1
302059 99302059 1001 86380 86390 1
301971 99301971 1001 86380 86390 1
302065 99302065 1001 86380 86390 1
302134 99302134 1001 86380 86390 1
302097 99302097 1001 86380 86390 1
301931 99301931 1001 86380 86390 1
301869 99301869 1001 86380 86390 1
302470 99302470 1001 86380 86390 1
302411 99302411 1001 86380 86390 1
303150 99303150 1001 86380 86390 1
302956 99302956 1001 86380 86390 1
302814 99302814 1001 86380 86390 1
302780 99302780 1001 86380 86390 1
302786 99302786 1001 86380 86390 1
302648 99302648 1001 86380 86390 1
303284 99303284 1001 86380 86390 1
303995 99303995 1001 86380 86390 1
303914 99303914 1001 86380 86390 1
303634 99303634 1001 86380 86390 1
303764 99303764 1001 86380 86390 1
303752 99303752 1001 86380 86390 1
303779 99303779 1001 86380 86390 1
303744 99303744 1001 86380 86390 1
303416 99303416 1001 86380 86390 1
303602 99303602 1001 86380 86390 1
303461 99303461 1001 86380 86390 1
303593 99303593 1001 86380 86390 1
304160 99304160 1001 86380 86390 1
304131 99304131 1001 86380 86390 1
304803 99304803 1001 86380 86390 1
304728 99304728 1001 86380 86390 1
304585 99304585 1001 86380 86390 1
304268 99304268 1001 86380 86390 1
304311 99304311 1001 86380 86390 1
304992 99304992 1001 86380 86390 1
305596 99305596 1001 86380 86390 1
305507 99305507 1001 86380 86390 1
305534 99305534 1001 86380 86390 1
305607 99305607 1001 86380 86390 1
305530 99305530 1001 86380 86390 1
305392 99305392 1001 86380 86390 1
305317 99305317 1001 86380 86390 1
305478 99305478 1001 86380 86390 1
305235 99305235 1001 86380 86390 1
305248 99305248 1001 86380 86390 1
305146 99305146 1001 86380 86390 1
305161 99305161 1001 86380 86390 1
305268 99305268 1001 86380 86390 1
500036 99500036 1001 86380 86390 1
500050 99500050 1001 86380 86390 1
500019 99500019 1001 86380 86390 1
500654 99500654 1001 86380 86390 1
500797 99500797 1001 86380 86390 1
500762 99500762 1001 86380 86390 1
500450 99500450 1001 86380 86390 1
500503 99500503 1001 86380 86390 1
500247 99500247 1001 86380 86390 1
500195 99500195 1001 86380 86390 1
500261 99500261 1001 86380 86390 1
500378 99500378 1001 86380 86390 1
500291 99500291 1001 86380 86390 1
500396 99500396 1001 86380 86390 1
500306 99500306 1001 86380 86390 1
500281 99500281 1001 86380 86390 1
500920 99500920 1001 86380 86390 1
500896 99500896 1001 86380 86390 1
501576 99501576 1001 86380 86390 1
501531 99501531 1001 86380 86390 1
501435 99501435 1001 86380 86390 1
501306 99501306 1001 86380 86390 1
501269 99501269 1001 86380 86390 1
501385 99501385 1001 86380 86390 1
501058 99501058 1001 86380 86390 1
501114 99501114 1001 86380 86390 1
501154 99501154 1001 86380 86390 1
501744 99501744 1001 86380 86390 1
501732 99501732 1001 86380 86390 1
501759 99501759 1001 86380 86390 1
501750 99501750 1001 86380 86390 1
501843 99501843 1001 86380 86390 1
502392 99502392 1001 86380 86390 1
502303 99502303 1001 86380 86390 1
502330 99502330 1001 86380 86390 1
502371 99502371 1001 86380 86390 1
502360 99502360 1001 86380 86390 1
502156 99502156 1001 86380 86390 1
502219 99502219 1001 86380 86390 1
501885 99501885 1001 86380 86390 1
501992 99501992 1001 86380 86390 1
501970 99501970 1001 86380 86390 1
502023 99502023 1001 86380 86390 1
502568 99502568 1001 86380 86390 1
502656 99502656 1001 86380 86390 1
503163 99503163 1001 86380 86390 1
503235 99503235 1001 86380 86390 1
503210 99503210 1001 86380 86390 1
503281 99503281 1001 86380 86390 1
503134 99503134 1001 86380 86390 1
503050 99503050 1001 86380 86390 1
503080 99503080 1001 86380 86390 1
502979 99502979 1001 86380 86390 1
502980 99502980 1001 86380 86390 1
502891 99502891 1001 86380 86390 1
502713 99502713 1001 86380 86390 1
502742 99502742 1001 86380 86390 1
502810 99502810 1001 86380 86390 1
503472 99503472 1001 86380 86390 1
503414 99503414 1001 86380 86390 1
504051 99504051 1001 86380 86390 1
503841 99503841 1001 86380 86390 1
503907 99503907 1001 86380 86390 1
503583 99503583 1001 86380 86390 1
503674 99503674 1001 86380 86390 1
503545 99503545 1001 86380 86390 1
504312 99504312 1001 86380 86390 1
504171 99504171 1001 86380 86390 1
504210 99504210 1001 86380 86390 1
504172 99504172 1001 86380 86390 1
504320 99504320 1001 86380 86390 1
504910 99504910 1001 86380 86390 1
504769 99504769 1001 86380 86390 1
504800 99504800 1001 86380 86390 1
504813 99504813 1001 86380 86390 1
504937 99504937 1001 86380 86390 1
504547 99504547 1001 86380 86390 1
504732 99504732 1001 86380 86390 1
504709 99504709 1001 86380 86390 1
504505 99504505 1001 86380 86390 1
504525 99504525 1001 86380 86390 1
504513 99504513 1001 86380 86390 1
504449 99504449 1001 86380 86390 1
504399 99504399 1001 86380 86390 1
505063 99505063 1001 86380 86390 1
504973 99504973 1001 86380 86390 1
505129 99505129 1001 86380 86390 1
505042 99505042 1001 86380 86390 1
505120 99505120 1001 86380 86390 1
505695 99505695 1001 86380 86390 1
505627 99505627 1001 86380 86390 1
505400 99505400 1001 86380 86390 1
505361 99505361 1001 86380 86390 1
505216 99505216 1001 86380 86390 1
505974 99505974 1001 86380 86390 1
505860 99505860 1001 86380 86390 1
505954 99505954 1001 86380 86390 1
505943 99505943 1001 86380 86390 1
505790 99505790 1001 86380 86390 1
505909 99505909 1001 86380 86390 1
505779 99505779 1001 86380 86390 1
506427 99506427 1001 86380 86390 1
506267 99506267 1001 86380 86390 1
506345 99506345 1001 86380 86390 1
506299 99506299 1001 86380 86390 1
506638 99506638 1001 86380 86390 1
506759 99506759 1001 86380 86390 1
507363 99507363 1001 86380 86390 1
507128 99507128 1001 86380 86390 1
507194 99507194 1001 86380 86390 1
507041 99507041 1001 86380 86390 1
506919 99506919 1001 86380 86390 1
506913 99506913 1001 86380 86390 1
506967 99506967 1001 86380 86390 1
506826 99506826 1001 86380 86390 1
507477 99507477 1001 86380 86390 1
507507 99507507 1001 86380 86390 1
507979 99507979 1001 86380 86390 1
508033 99508033 1001 86380 86390 1
507933 99507933 1001 86380 86390 1
507962 99507962 1001 86380 86390 1
507696 99507696 1001 86380 86390 1
508376 99508376 1001 86380 86390 1
508442 99508442 1001 86380 86390 1
508360 99508360 1001 86380 86390 1
509044 99509044 1001 86380 86390 1
508917 99508917 1001 86380 86390 1
508957 99508957 1001 86380 86390 1
508753 99508753 1001 86380 86390 1
508818 99508818 1001 86380 86390 1
508733 99508733 1001 86380 86390 1
508507 99508507 1001 86380 86390 1
508500 99508500 1001 86380 86390 1
508593 99508593 1001 86380 86390 1
509116 99509116 1001 86380 86390 1
509132 99509132 1001 86380 86390 1
509133 99509133 1001 86380 86390 1
509723 99509723 1001 86380 86390 1
509839 99509839 1001 86380 86390 1
509778 99509778 1001 86380 86390 1
509669 99509669 1001 86380 86390 1
509561 99509561 1001 86380 86390 1
509385 99509385 1001 86380 86390 1
509282 99509282 1001 86380 86390 1
509284 99509284 1001 86380 86390 1
509301 99509301 1001 86380 86390 1
509328 99509328 1001 86380 86390 1
509289 99509289 1001 86380 86390 1
509330 99509330 1001 86380 86390 1
510014 99510014 1001 86380 86390 1
510069 99510069 1001 86380 86390 1
510031 99510031 1001 86380 86390 1
510677 99510677 1001 86380 86390 1
510640 99510640 1001 86380 86390 1
510542 99510542 1001 86380 86390 1
510477 99510477 1001 86380 86390 1
510413 99510413 1001 86380 86390 1
510222 99510222 1001 86380 86390 1
510274 99510274 1001 86380 86390 1
510160 99510160 1001 86380 86390 1
510203 99510203 1001 86380 86390 1
510297 99510297 1001 86380 86390 1
510194 99510194 1001 86380 86390 1
510131 99510131 1001 86380 86390 1
510848 99510848 1001 86380 86390 1
510813 99510813 1001 86380 86390 1
511525 99511525 1001 86380 86390 1
511509 99511509 1001 86380 86390 1
511395 99511395 1001 86380 86390 1
511195 99511195 1001 86380 86390 1
511279 99511279 1001 86380 86390 1
511292 99511292 1001 86380 86390 1
511178 99511178 1001 86380 86390 1
511002 99511002 1001 86380 86390 1
511034 99511034 1001 86380 86390 1
511696 99511696 1001 86380 86390 1
511750 99511750 1001 86380 86390 1
511712 99511712 1001 86380 86390 1
511623 99511623 1001 86380 86390 1
511678 99511678 1001 86380 86390 1
512308 99512308 1001 86380 86390 1
512072 99512072 1001 86380 86390 1
512124 99512124 1001 86380 86390 1
512024 99512024 1001 86380 86390 1
512063 99512063 1001 86380 86390 1
512117 99512117 1001 86380 86390 1
511798 99511798 1001 86380 86390 1
511861 99511861 1001 86380 86390 1
512529 99512529 1001 86380 86390 1
513155 99513155 1001 86380 86390 1
513117 99513117 1001 86380 86390 1
513041 99513041 1001 86380 86390 1
513133 99513133 1001 86380 86390 1
513099 99513099 1001 86380 86390 1
513194 99513194 1001 86380 86390 1
513010 99513010 1001 86380 86390 1
513062 99513062 1001 86380 86390 1
512870 99512870 1001 86380 86390 1
513000 99513000 1001 86380 86390 1
512817 99512817 1001 86380 86390 1
512594 99512594 1001 86380 86390 1
512777 99512777 1001 86380 86390 1
512752 99512752 1001 86380 86390 1
512596 99512596 1001 86380 86390 1
513299 99513299 1001 86380 86390 1
513237 99513237 1001 86380 86390 1
513369 99513369 1001 86380 86390 1
513860 99513860 1001 86380 86390 1
513953 99513953 1001 86380 86390 1
513631 99513631 1001 86380 86390 1
513703 99513703 1001 86380 86390 1
513743 99513743 1001 86380 86390 1
513642 99513642 1001 86380 86390 1
513499 99513499 1001 86380 86390 1
514042 99514042 1001 86380 86390 1
514098 99514098 1001 86380 86390 1
514857 99514857 1001 86380 86390 1
514828 99514828 1001 86380 86390 1
514669 99514669 1001 86380 86390 1
514813 99514813 1001 86380 86390 1
514779 99514779 1001 86380 86390 1
514486 99514486 1001 86380 86390 1
514553 99514553 1001 86380 86390 1
514606 99514606 1001 86380 86390 1
514542 99514542 1001 86380 86390 1
514482 99514482 1001 86380 86390 1
514328 99514328 1001 86380 86390 1
514297 99514297 1001 86380 86390 1
514285 99514285 1001 86380 86390 1
514260 99514260 1001 86380 86390 1
515038 99515038 1001 86380 86390 1
514904 99514904 1001 86380 86390 1
515033 99515033 1001 86380 86390 1
515615 99515615 1001 86380 86390 1
515075 99515075 1001 86380 86390 1
515258 99515258 1001 86380 86390 1
515132 99515132 1001 86380 86390 1
515198 99515198 1001 86380 86390 1
515109 99515109 1001 86380 86390 1
515111 99515111 1001 86380 86390 1
515137 99515137 1001 86380 86390 1
515719 99515719 1001 86380 86390 1
515799 99515799 1001 86380 86390 1
515722 99515722 1001 86380 86390 1
515816 99515816 1001 86380 86390 1
515701 99515701 1001 86380 86390 1
515806 99515806 1001 86380 86390 1
516438 99516438 1001 86380 86390 1
516124 99516124 1001 86380 86390 1
516215 99516215 1001 86380 86390 1
516126 99516126 1001 86380 86390 1
516237 99516237 1001 86380 86390 1
515954 99515954 1001 86380 86390 1
515895 99515895 1001 86380 86390 1
516038 99516038 1001 86380 86390 1
515964 99515964 1001 86380 86390 1
515965 99515965 1001 86380 86390 1
516664 99516664 1001 86380 86390 1
516653 99516653 1001 86380 86390 1
516615 99516615 1001 86380 86390 1
516669 99516669 1001 86380 86390 1
516557 99516557 1001 86380 86390 1
516596 99516596 1001 86380 86390 1
516660 99516660 1001 86380 86390 1
517227 99517227 1001 86380 86390 1
517296 99517296 1001 86380 86390 1
517128 99517128 1001 86380 86390 1
516961 99516961 1001 86380 86390 1
516911 99516911 1001 86380 86390 1
516848 99516848 1001 86380 86390 1
516887 99516887 1001 86380 86390 1
516877 99516877 1001 86380 86390 1
516737 99516737 1001 86380 86390 1
517346 99517346 1001 86380 86390 1
517363 99517363 1001 86380 86390 1
517365 99517365 1001 86380 86390 1
517497 99517497 1001 86380 86390 1
517473 99517473 1001 86380 86390 1
517487 99517487 1001 86380 86390 1
518113 99518113 1001 86380 86390 1
517985 99517985 1001 86380 86390 1
517990 99517990 1001 86380 86390 1
517828 99517828 1001 86380 86390 1
517798 99517798 1001 86380 86390 1
517852 99517852 1001 86380 86390 1
517761 99517761 1001 86380 86390 1
517660 99517660 1001 86380 86390 1
517740 99517740 1001 86380 86390 1
517734 99517734 1001 86380 86390 1
518289 99518289 1001 86380 86390 1
518209 99518209 1001 86380 86390 1
518696 99518696 1001 86380 86390 1
518659 99518659 1001 86380 86390 1
518393 99518393 1001 86380 86390 1
518567 99518567 1001 86380 86390 1
518429 99518429 1001 86380 86390 1
518989 99518989 1001 86380 86390 1
519003 99519003 1001 86380 86390 1
519686 99519686 1001 86380 86390 1
519677 99519677 1001 86380 86390 1
519792 99519792 1001 86380 86390 1
519642 99519642 1001 86380 86390 1
519694 99519694 1001 86380 86390 1
519670 99519670 1001 86380 86390 1
519735 99519735 1001 86380 86390 1
519599 99519599 1001 86380 86390 1
519351 99519351 1001 86380 86390 1
519287 99519287 1001 86380 86390 1
519210 99519210 1001 86380 86390 1
519304 99519304 1001 86380 86390 1
519824 99519824 1001 86380 86390 1
519903 99519903 1001 86380 86390 1
519982 99519982 1001 86380 86390 1
519828 99519828 1001 86380 86390 1
519833 99519833 1001 86380 86390 1
520460 99520460 1001 86380 86390 1
520603 99520603 1001 86380 86390 1
520627 99520627 1001 86380 86390 1
520344 99520344 1001 86380 86390 1
520411 99520411 1001 86380 86390 1
520312 99520312 1001 86380 86390 1
520302 99520302 1001 86380 86390 1
520208 99520208 1001 86380 86390 1
520158 99520158 1001 86380 86390 1
520055 99520055 1001 86380 86390 1
520134 99520134 1001 86380 86390 1
520696 99520696 1001 86380 86390 1
520712 99520712 1001 86380 86390 1
520687 99520687 1001 86380 86390 1
521404 99521404 1001 86380 86390 1
521345 99521345 1001 86380 86390 1
521144 99521144 1001 86380 86390 1
521069 99521069 1001 86380 86390 1
521134 99521134 1001 86380 86390 1
521175 99521175 1001 86380 86390 1
521140 99521140 1001 86380 86390 1
521075 99521075 1001 86380 86390 1
521156 99521156 1001 86380 86390 1
520865 99520865 1001 86380 86390 1
521632 99521632 1001 86380 86390 1
521505 99521505 1001 86380 86390 1
521526 99521526 1001 86380 86390 1
522203 99522203 1001 86380 86390 1
522204 99522204 1001 86380 86390 1
522218 99522218 1001 86380 86390 1
522128 99522128 1001 86380 86390 1
522131 99522131 1001 86380 86390 1
522274 99522274 1001 86380 86390 1
522075 99522075 1001 86380 86390 1
522065 99522065 1001 86380 86390 1
522083 99522083 1001 86380 86390 1
521815 99521815 1001 86380 86390 1
521805 99521805 1001 86380 86390 1
521720 99521720 1001 86380 86390 1
521811 99521811 1001 86380 86390 1
522384 99522384 1001 86380 86390 1
522463 99522463 1001 86380 86390 1
522334 99522334 1001 86380 86390 1
522951 99522951 1001 86380 86390 1
522988 99522988 1001 86380 86390 1
522823 99522823 1001 86380 86390 1
522901 99522901 1001 86380 86390 1
522904 99522904 1001 86380 86390 1
522750 99522750 1001 86380 86390 1
522868 99522868 1001 86380 86390 1
522725 99522725 1001 86380 86390 1
522894 99522894 1001 86380 86390 1
522767 99522767 1001 86380 86390 1
522717 99522717 1001 86380 86390 1
522590 99522590 1001 86380 86390 1
522542 99522542 1001 86380 86390 1
522509 99522509 1001 86380 86390 1
523182 99523182 1001 86380 86390 1
523236 99523236 1001 86380 86390 1
523288 99523288 1001 86380 86390 1
523211 99523211 1001 86380 86390 1
523295 99523295 1001 86380 86390 1
523920 99523920 1001 86380 86390 1
523800 99523800 1001 86380 86390 1
523814 99523814 1001 86380 86390 1
523674 99523674 1001 86380 86390 1
523409 99523409 1001 86380 86390 1
524655 99524655 1001 86380 86390 1
524644 99524644 1001 86380 86390 1
524716 99524716 1001 86380 86390 1
524763 99524763 1001 86380 86390 1
524529 99524529 1001 86380 86390 1
524560 99524560 1001 86380 86390 1
524509 99524509 1001 86380 86390 1
524280 99524280 1001 86380 86390 1
524300 99524300 1001 86380 86390 1
524200 99524200 1001 86380 86390 1
524837 99524837 1001 86380 86390 1
524786 99524786 1001 86380 86390 1
524878 99524878 1001 86380 86390 1
525494 99525494 1001 86380 86390 1
525418 99525418 1001 86380 86390 1
525536 99525536 1001 86380 86390 1
525474 99525474 1001 86380 86390 1
525426 99525426 1001 86380 86390 1
525068 99525068 1001 86380 86390 1
525138 99525138 1001 86380 86390 1
525052 99525052 1001 86380 86390 1
525681 99525681 1001 86380 86390 1
525748 99525748 1001 86380 86390 1
526402 99526402 1001 86380 86390 1
526051 99526051 1001 86380 86390 1
526013 99526013 1001 86380 86390 1
526144 99526144 1001 86380 86390 1
526070 99526070 1001 86380 86390 1
526163 99526163 1001 86380 86390 1
525947 99525947 1001 86380 86390 1
525927 99525927 1001 86380 86390 1
525853 99525853 1001 86380 86390 1
526590 99526590 1001 86380 86390 1
526579 99526579 1001 86380 86390 1
526621 99526621 1001 86380 86390 1
526572 99526572 1001 86380 86390 1
527102 99527102 1001 86380 86390 1
527231 99527231 1001 86380 86390 1
526941 99526941 1001 86380 86390 1
526893 99526893 1001 86380 86390 1
526984 99526984 1001 86380 86390 1
526910 99526910 1001 86380 86390 1
527002 99527002 1001 86380 86390 1
527029 99527029 1001 86380 86390 1
526735 99526735 1001 86380 86390 1
526767 99526767 1001 86380 86390 1
526769 99526769 1001 86380 86390 1
526744 99526744 1001 86380 86390 1
527418 99527418 1001 86380 86390 1
527283 99527283 1001 86380 86390 1
527309 99527309 1001 86380 86390 1
527258 99527258 1001 86380 86390 1
527948 99527948 1001 86380 86390 1
527907 99527907 1001 86380 86390 1
527860 99527860 1001 86380 86390 1
527718 99527718 1001 86380 86390 1
527810 99527810 1001 86380 86390 1
527746 99527746 1001 86380 86390 1
527670 99527670 1001 86380 86390 1
527486 99527486 1001 86380 86390 1
527499 99527499 1001 86380 86390 1
528204 99528204 1001 86380 86390 1
528090 99528090 1001 86380 86390 1
528261 99528261 1001 86380 86390 1
528080 99528080 1001 86380 86390 1
528843 99528843 1001 86380 86390 1
528878 99528878 1001 86380 86390 1
528766 99528766 1001 86380 86390 1
528501 99528501 1001 86380 86390 1
528648 99528648 1001 86380 86390 1
528537 99528537 1001 86380 86390 1
528488 99528488 1001 86380 86390 1
528404 99528404 1001 86380 86390 1
528394 99528394 1001 86380 86390 1
529017 99529017 1001 86380 86390 1
529044 99529044 1001 86380 86390 1
529035 99529035 1001 86380 86390 1
529074 99529074 1001 86380 86390 1
529104 99529104 1001 86380 86390 1
529655 99529655 1001 86380 86390 1
529607 99529607 1001 86380 86390 1
529419 99529419 1001 86380 86390 1
529435 99529435 1001 86380 86390 1
529489 99529489 1001 86380 86390 1
529439 99529439 1001 86380 86390 1
529336 99529336 1001 86380 86390 1
529389 99529389 1001 86380 86390 1
529415 99529415 1001 86380 86390 1
529430 99529430 1001 86380 86390 1
529276 99529276 1001 86380 86390 1
529227 99529227 1001 86380 86390 1
529203 99529203 1001 86380 86390 1
529807 99529807 1001 86380 86390 1
529913 99529913 1001 86380 86390 1
529902 99529902 1001 86380 86390 1
529746 99529746 1001 86380 86390 1
530426 99530426 1001 86380 86390 1
530473 99530473 1001 86380 86390 1
530423 99530423 1001 86380 86390 1
530489 99530489 1001 86380 86390 1
530170 99530170 1001 86380 86390 1
530330 99530330 1001 86380 86390 1
530177 99530177 1001 86380 86390 1
529963 99529963 1001 86380 86390 1
529967 99529967 1001 86380 86390 1
530074 99530074 1001 86380 86390 1
530564 99530564 1001 86380 86390 1
530687 99530687 1001 86380 86390 1
530663 99530663 1001 86380 86390 1
530588 99530588 1001 86380 86390 1
530562 99530562 1001 86380 86390 1
531188 99531188 1001 86380 86390 1
531221 99531221 1001 86380 86390 1
531325 99531325 1001 86380 86390 1
530995 99530995 1001 86380 86390 1
531040 99531040 1001 86380 86390 1
531028 99531028 1001 86380 86390 1
531172 99531172 1001 86380 86390 1
531108 99531108 1001 86380 86390 1
530849 99530849 1001 86380 86390 1
530915 99530915 1001 86380 86390 1
530942 99530942 1001 86380 86390 1
530852 99530852 1001 86380 86390 1
530761 99530761 1001 86380 86390 1
530932 99530932 1001 86380 86390 1
530791 99530791 1001 86380 86390 1
530767 99530767 1001 86380 86390 1
530847 99530847 1001 86380 86390 1
530771 99530771 1001 86380 86390 1
531506 99531506 1001 86380 86390 1
532119 99532119 1001 86380 86390 1
532194 99532194 1001 86380 86390 1
532061 99532061 1001 86380 86390 1
531845 99531845 1001 86380 86390 1
531936 99531936 1001 86380 86390 1
531926 99531926 1001 86380 86390 1
531654 99531654 1001 86380 86390 1
531734 99531734 1001 86380 86390 1
531773 99531773 1001 86380 86390 1
532257 99532257 1001 86380 86390 1
532218 99532218 1001 86380 86390 1
532849 99532849 1001 86380 86390 1
532875 99532875 1001 86380 86390 1
532763 99532763 1001 86380 86390 1
532686 99532686 1001 86380 86390 1
532779 99532779 1001 86380 86390 1
532785 99532785 1001 86380 86390 1
532798 99532798 1001 86380 86390 1
532825 99532825 1001 86380 86390 1
533139 99533139 1001 86380 86390 1
533157 99533157 1001 86380 86390 1
533807 99533807 1001 86380 86390 1
533812 99533812 1001 86380 86390 1
533697 99533697 1001 86380 86390 1
533488 99533488 1001 86380 86390 1
533633 99533633 1001 86380 86390 1
533520 99533520 1001 86380 86390 1
533374 99533374 1001 86380 86390 1
533271 99533271 1001 86380 86390 1
533440 99533440 1001 86380 86390 1
533350 99533350 1001 86380 86390 1
533286 99533286 1001 86380 86390 1
533274 99533274 1001 86380 86390 1
533962 99533962 1001 86380 86390 1
533931 99533931 1001 86380 86390 1
533944 99533944 1001 86380 86390 1
534022 99534022 1001 86380 86390 1
534061 99534061 1001 86380 86390 1
534518 99534518 1001 86380 86390 1
534494 99534494 1001 86380 86390 1
534533 99534533 1001 86380 86390 1
534624 99534624 1001 86380 86390 1
534601 99534601 1001 86380 86390 1
534488 99534488 1001 86380 86390 1
534676 99534676 1001 86380 86390 1
534299 99534299 1001 86380 86390 1
534468 99534468 1001 86380 86390 1
534301 99534301 1001 86380 86390 1
534353 99534353 1001 86380 86390 1
534370 99534370 1001 86380 86390 1
534307 99534307 1001 86380 86390 1
534438 99534438 1001 86380 86390 1
534131 99534131 1001 86380 86390 1
534174 99534174 1001 86380 86390 1
534166 99534166 1001 86380 86390 1
534179 99534179 1001 86380 86390 1
534733 99534733 1001 86380 86390 1
534876 99534876 1001 86380 86390 1
534851 99534851 1001 86380 86390 1
534732 99534732 1001 86380 86390 1
535254 99535254 1001 86380 86390 1
535145 99535145 1001 86380 86390 1
535303 99535303 1001 86380 86390 1
535148 99535148 1001 86380 86390 1
535090 99535090 1001 86380 86390 1
535091 99535091 1001 86380 86390 1
535070 99535070 1001 86380 86390 1
535650 99535650 1001 86380 86390 1
535552 99535552 1001 86380 86390 1
535529 99535529 1001 86380 86390 1
536179 99536179 1001 86380 86390 1
536084 99536084 1001 86380 86390 1
536062 99536062 1001 86380 86390 1
535782 99535782 1001 86380 86390 1
535730 99535730 1001 86380 86390 1
535828 99535828 1001 86380 86390 1
535919 99535919 1001 86380 86390 1
536490 99536490 1001 86380 86390 1
536530 99536530 1001 86380 86390 1
536405 99536405 1001 86380 86390 1
536393 99536393 1001 86380 86390 1
536432 99536432 1001 86380 86390 1
536985 99536985 1001 86380 86390 1
537044 99537044 1001 86380 86390 1
537158 99537158 1001 86380 86390 1
536789 99536789 1001 86380 86390 1
536803 99536803 1001 86380 86390 1
536939 99536939 1001 86380 86390 1
536812 99536812 1001 86380 86390 1
536942 99536942 1001 86380 86390 1
536688 99536688 1001 86380 86390 1
536727 99536727 1001 86380 86390 1
536559 99536559 1001 86380 86390 1
537255 99537255 1001 86380 86390 1
537258 99537258 1001 86380 86390 1
537223 99537223 1001 86380 86390 1
537853 99537853 1001 86380 86390 1
537977 99537977 1001 86380 86390 1
537978 99537978 1001 86380 86390 1
537783 99537783 1001 86380 86390 1
537653 99537653 1001 86380 86390 1
537574 99537574 1001 86380 86390 1
538124 99538124 1001 86380 86390 1
538702 99538702 1001 86380 86390 1
538788 99538788 1001 86380 86390 1
538616 99538616 1001 86380 86390 1
538442 99538442 1001 86380 86390 1
538417 99538417 1001 86380 86390 1
538431 99538431 1001 86380 86390 1
538605 99538605 1001 86380 86390 1
538515 99538515 1001 86380 86390 1
538453 99538453 1001 86380 86390 1
538313 99538313 1001 86380 86390 1
538214 99538214 1001 86380 86390 1
538955 99538955 1001 86380 86390 1
538854 99538854 1001 86380 86390 1
538946 99538946 1001 86380 86390 1
538988 99538988 1001 86380 86390 1
538898 99538898 1001 86380 86390 1
538963 99538963 1001 86380 86390 1
539017 99539017 1001 86380 86390 1
539486 99539486 1001 86380 86390 1
539603 99539603 1001 86380 86390 1
539604 99539604 1001 86380 86390 1
539441 99539441 1001 86380 86390 1
539468 99539468 1001 86380 86390 1
539636 99539636 1001 86380 86390 1
539602 99539602 1001 86380 86390 1
539371 99539371 1001 86380 86390 1
539300 99539300 1001 86380 86390 1
539278 99539278 1001 86380 86390 1
539039 99539039 1001 86380 86390 1
539031 99539031 1001 86380 86390 1
539832 99539832 1001 86380 86390 1
539828 99539828 1001 86380 86390 1
540365 99540365 1001 86380 86390 1
540345 99540345 1001 86380 86390 1
540360 99540360 1001 86380 86390 1
540094 99540094 1001 86380 86390 1
540095 99540095 1001 86380 86390 1
540058 99540058 1001 86380 86390 1
540059 99540059 1001 86380 86390 1
540125 99540125 1001 86380 86390 1
540087 99540087 1001 86380 86390 1
540102 99540102 1001 86380 86390 1
540079 99540079 1001 86380 86390 1
539950 99539950 1001 86380 86390 1
539923 99539923 1001 86380 86390 1
540632 99540632 1001 86380 86390 1
540512 99540512 1001 86380 86390 1
540641 99540641 1001 86380 86390 1
541292 99541292 1001 86380 86390 1
541160 99541160 1001 86380 86390 1
541175 99541175 1001 86380 86390 1
541012 99541012 1001 86380 86390 1
541017 99541017 1001 86380 86390 1
540750 99540750 1001 86380 86390 1
540857 99540857 1001 86380 86390 1
541463 99541463 1001 86380 86390 1
541374 99541374 1001 86380 86390 1
541391 99541391 1001 86380 86390 1
541417 99541417 1001 86380 86390 1
541920 99541920 1001 86380 86390 1
542025 99542025 1001 86380 86390 1
541709 99541709 1001 86380 86390 1
541754 99541754 1001 86380 86390 1
541858 99541858 1001 86380 86390 1
541608 99541608 1001 86380 86390 1
541557 99541557 1001 86380 86390 1
541613 99541613 1001 86380 86390 1
542157 99542157 1001 86380 86390 1
542170 99542170 1001 86380 86390 1
542213 99542213 1001 86380 86390 1
542252 99542252 1001 86380 86390 1
542150 99542150 1001 86380 86390 1
542151 99542151 1001 86380 86390 1
542807 99542807 1001 86380 86390 1
542898 99542898 1001 86380 86390 1
542762 99542762 1001 86380 86390 1
542891 99542891 1001 86380 86390 1
542703 99542703 1001 86380 86390 1
542582 99542582 1001 86380 86390 1
542557 99542557 1001 86380 86390 1
542522 99542522 1001 86380 86390 1
542528 99542528 1001 86380 86390 1
543080 99543080 1001 86380 86390 1
543768 99543768 1001 86380 86390 1
543737 99543737 1001 86380 86390 1
543634 99543634 1001 86380 86390 1
543650 99543650 1001 86380 86390 1
543677 99543677 1001 86380 86390 1
543545 99543545 1001 86380 86390 1
543393 99543393 1001 86380 86390 1
543445 99543445 1001 86380 86390 1
543497 99543497 1001 86380 86390 1
543381 99543381 1001 86380 86390 1
543332 99543332 1001 86380 86390 1
543255 99543255 1001 86380 86390 1
543247 99543247 1001 86380 86390 1
543872 99543872 1001 86380 86390 1
543873 99543873 1001 86380 86390 1
544496 99544496 1001 86380 86390 1
544532 99544532 1001 86380 86390 1
544392 99544392 1001 86380 86390 1
544230 99544230 1001 86380 86390 1
544247 99544247 1001 86380 86390 1
544390 99544390 1001 86380 86390 1
544021 99544021 1001 86380 86390 1
544009 99544009 1001 86380 86390 1
544092 99544092 1001 86380 86390 1
544685 99544685 1001 86380 86390 1
544622 99544622 1001 86380 86390 1
544655 99544655 1001 86380 86390 1
544683 99544683 1001 86380 86390 1
416241 223 1001 3300 3837 1
400149 99400149 1001 86380 86390 1
400258 99400258 1001 86380 86390 1
400264 99400264 1001 86380 86390 1
400322 99400322 1001 86380 86390 1
400516 99400516 1001 86380 86390 1
400436 99400436 1001 86380 86390 1
400586 99400586 1001 86380 86390 1
400568 99400568 1001 86380 86390 1
400624 99400624 1001 86380 86390 1
400868 99400868 1001 86380 86390 1
400954 99400954 1001 86380 86390 1
401141 99401141 1001 86380 86390 1
401310 99401310 1001 86380 86390 1
401318 99401318 1001 86380 86390 1
401412 99401412 1001 86380 86390 1
401625 99401625 1001 86380 86390 1
401763 99401763 1001 86380 86390 1
401947 99401947 1001 86380 86390 1
401923 99401923 1001 86380 86390 1
401963 99401963 1001 86380 86390 1
402045 99402045 1001 86380 86390 1
402102 99402102 1001 86380 86390 1
402364 99402364 1001 86380 86390 1
402411 99402411 1001 86380 86390 1
402502 99402502 1001 86380 86390 1
402545 99402545 1001 86380 86390 1
402591 99402591 1001 86380 86390 1
402858 99402858 1001 86380 86390 1
402905 99402905 1001 86380 86390 1
403250 99403250 1001 86380 86390 1
403319 99403319 1001 86380 86390 1
403397 99403397 1001 86380 86390 1
403405 99403405 1001 86380 86390 1
403413 99403413 1001 86380 86390 1
403503 99403503 1001 86380 86390 1
403494 99403494 1001 86380 86390 1
403553 99403553 1001 86380 86390 1
403543 99403543 1001 86380 86390 1
403717 99403717 1001 86380 86390 1
403696 99403696 1001 86380 86390 1
403759 99403759 1001 86380 86390 1
403888 99403888 1001 86380 86390 1
403836 99403836 1001 86380 86390 1
403943 99403943 1001 86380 86390 1
404274 99404274 1001 86380 86390 1
404487 99404487 1001 86380 86390 1
404639 99404639 1001 86380 86390 1
404878 99404878 1001 86380 86390 1
404953 99404953 1001 86380 86390 1
404926 99404926 1001 86380 86390 1
405055 99405055 1001 86380 86390 1
405016 99405016 1001 86380 86390 1
405242 99405242 1001 86380 86390 1
405316 99405316 1001 86380 86390 1
405504 99405504 1001 86380 86390 1
405586 99405586 1001 86380 86390 1
405763 99405763 1001 86380 86390 1
405746 99405746 1001 86380 86390 1
405780 99405780 1001 86380 86390 1
405767 99405767 1001 86380 86390 1
405948 99405948 1001 86380 86390 1
406274 99406274 1001 86380 86390 1
406339 99406339 1001 86380 86390 1
406342 99406342 1001 86380 86390 1
406457 99406457 1001 86380 86390 1
406605 99406605 1001 86380 86390 1
406829 99406829 1001 86380 86390 1
407026 99407026 1001 86380 86390 1
406944 99406944 1001 86380 86390 1
407069 99407069 1001 86380 86390 1
407134 99407134 1001 86380 86390 1
407197 99407197 1001 86380 86390 1
407429 99407429 1001 86380 86390 1
407409 99407409 1001 86380 86390 1
407518 99407518 1001 86380 86390 1
407661 99407661 1001 86380 86390 1
407756 99407756 1001 86380 86390 1
408270 99408270 1001 86380 86390 1
408556 99408556 1001 86380 86390 1
408704 99408704 1001 86380 86390 1
408731 99408731 1001 86380 86390 1
408914 99408914 1001 86380 86390 1
408940 99408940 1001 86380 86390 1
408871 99408871 1001 86380 86390 1
408983 99408983 1001 86380 86390 1
409261 99409261 1001 86380 86390 1
409301 99409301 1001 86380 86390 1
409449 99409449 1001 86380 86390 1
409489 99409489 1001 86380 86390 1
409567 99409567 1001 86380 86390 1
409555 99409555 1001 86380 86390 1
409557 99409557 1001 86380 86390 1
409615 99409615 1001 86380 86390 1
409723 99409723 1001 86380 86390 1
409752 99409752 1001 86380 86390 1
409695 99409695 1001 86380 86390 1
409892 99409892 1001 86380 86390 1
409929 99409929 1001 86380 86390 1
409931 99409931 1001 86380 86390 1
409974 99409974 1001 86380 86390 1
410008 99410008 1001 86380 86390 1
410203 99410203 1001 86380 86390 1
410294 99410294 1001 86380 86390 1
410222 99410222 1001 86380 86390 1
411012 99411012 1001 86380 86390 1
411036 99411036 1001 86380 86390 1
411208 99411208 1001 86380 86390 1
411129 99411129 1001 86380 86390 1
411270 99411270 1001 86380 86390 1
411567 99411567 1001 86380 86390 1
412149 99412149 1001 86380 86390 1
412329 99412329 1001 86380 86390 1
413420 99413420 1001 86380 86390 1
413450 99413450 1001 86380 86390 1
413457 99413457 1001 86380 86390 1
413478 99413478 1001 86380 86390 1
412619 99412619 1001 86380 86390 1
412646 99412646 1001 86380 86390 1
413987 99413987 1001 86380 86390 1
414064 99414064 1001 86380 86390 1
413788 99413788 1001 86380 86390 1
413908 99413908 1001 86380 86390 1
413957 99413957 1001 86380 86390 1
414044 99414044 1001 86380 86390 1
413751 99413751 1001 86380 86390 1
415096 99415096 1001 86380 86390 1
414568 99414568 1001 86380 86390 1
414690 99414690 1001 86380 86390 1
414879 99414879 1001 86380 86390 1
414807 99414807 1001 86380 86390 1
414668 99414668 1001 86380 86390 1
414362 99414362 1001 86380 86390 1
414167 99414167 1001 86380 86390 1
414217 99414217 1001 86380 86390 1
414418 99414418 1001 86380 86390 1
414350 99414350 1001 86380 86390 1
414247 99414247 1001 86380 86390 1
414158 99414158 1001 86380 86390 1
416609 99416609 1001 86380 86390 1
416593 99416593 1001 86380 86390 1
416749 99416749 1001 86380 86390 1
416355 99416355 1001 86380 86390 1
416356 99416356 1001 86380 86390 1
415860 99415860 1001 86380 86390 1
416065 99416065 1001 86380 86390 1
417380 99417380 1001 86380 86390 1
417141 99417141 1001 86380 86390 1
417101 99417101 1001 86380 86390 1
417190 99417190 1001 86380 86390 1
417552 99417552 1001 86380 86390 1
418588 99418588 1001 86380 86390 1
418593 99418593 1001 86380 86390 1
418217 99418217 1001 86380 86390 1
417819 99417819 1001 86380 86390 1
417946 99417946 1001 86380 86390 1
417757 99417757 1001 86380 86390 1
417934 99417934 1001 86380 86390 1
419186 99419186 1001 86380 86390 1
420325 99420325 1001 86380 86390 1
420190 99420190 1001 86380 86390 1
420213 99420213 1001 86380 86390 1
419806 99419806 1001 86380 86390 1
419893 99419893 1001 86380 86390 1
419431 99419431 1001 86380 86390 1
419487 99419487 1001 86380 86390 1
420560 99420560 1001 86380 86390 1
421831 99421831 1001 86380 86390 1
421426 99421426 1001 86380 86390 1
421667 99421667 1001 86380 86390 1
421549 99421549 1001 86380 86390 1
421570 99421570 1001 86380 86390 1
421673 99421673 1001 86380 86390 1
421558 99421558 1001 86380 86390 1
421580 99421580 1001 86380 86390 1
420866 99420866 1001 86380 86390 1
421041 99421041 1001 86380 86390 1
420897 99420897 1001 86380 86390 1
420920 99420920 1001 86380 86390 1
422460 99422460 1001 86380 86390 1
422363 99422363 1001 86380 86390 1
422490 99422490 1001 86380 86390 1
422206 99422206 1001 86380 86390 1
422491 99422491 1001 86380 86390 1
422232 99422232 1001 86380 86390 1
422497 99422497 1001 86380 86390 1
423497 99423497 1001 86380 86390 1
423191 99423191 1001 86380 86390 1
422534 99422534 1001 86380 86390 1
422850 99422850 1001 86380 86390 1
424020 99424020 1001 86380 86390 1
424100 99424100 1001 86380 86390 1
423960 99423960 1001 86380 86390 1
425104 99425104 1001 86380 86390 1
425200 99425200 1001 86380 86390 1
425341 99425341 1001 86380 86390 1
425342 99425342 1001 86380 86390 1
425184 99425184 1001 86380 86390 1
425364 99425364 1001 86380 86390 1
424761 99424761 1001 86380 86390 1
424868 99424868 1001 86380 86390 1
424769 99424769 1001 86380 86390 1
424810 99424810 1001 86380 86390 1
424563 99424563 1001 86380 86390 1
425604 99425604 1001 86380 86390 1
425709 99425709 1001 86380 86390 1
425670 99425670 1001 86380 86390 1
426895 99426895 1001 86380 86390 1
427061 99427061 1001 86380 86390 1
426660 99426660 1001 86380 86390 1
425970 99425970 1001 86380 86390 1
426087 99426087 1001 86380 86390 1
427436 99427436 1001 86380 86390 1
427372 99427372 1001 86380 86390 1
428364 99428364 1001 86380 86390 1
428543 99428543 1001 86380 86390 1
428435 99428435 1001 86380 86390 1
428722 99428722 1001 86380 86390 1
428419 99428419 1001 86380 86390 1
428337 99428337 1001 86380 86390 1
428094 99428094 1001 86380 86390 1
427931 99427931 1001 86380 86390 1
428333 99428333 1001 86380 86390 1
428085 99428085 1001 86380 86390 1
427869 99427869 1001 86380 86390 1
427673 99427673 1001 86380 86390 1
427800 99427800 1001 86380 86390 1
428750 99428750 1001 86380 86390 1
428836 99428836 1001 86380 86390 1
430335 99430335 1001 86380 86390 1
430001 99430001 1001 86380 86390 1
429300 99429300 1001 86380 86390 1
429209 99429209 1001 86380 86390 1
429353 99429353 1001 86380 86390 1
429314 99429314 1001 86380 86390 1
430733 99430733 1001 86380 86390 1
430494 99430494 1001 86380 86390 1
430810 99430810 1001 86380 86390 1
431742 99431742 1001 86380 86390 1
431654 99431654 1001 86380 86390 1
431677 99431677 1001 86380 86390 1
431784 99431784 1001 86380 86390 1
431669 99431669 1001 86380 86390 1
431584 99431584 1001 86380 86390 1
431507 99431507 1001 86380 86390 1
431617 99431617 1001 86380 86390 1
431620 99431620 1001 86380 86390 1
432200 99432200 1001 86380 86390 1
432485 99432485 1001 86380 86390 1
432473 99432473 1001 86380 86390 1
432189 99432189 1001 86380 86390 1
432260 99432260 1001 86380 86390 1
432334 99432334 1001 86380 86390 1
432237 99432237 1001 86380 86390 1
433685 99433685 1001 86380 86390 1
433002 99433002 1001 86380 86390 1
433306 99433306 1001 86380 86390 1
432938 99432938 1001 86380 86390 1
432878 99432878 1001 86380 86390 1
432730 99432730 1001 86380 86390 1
432498 99432498 1001 86380 86390 1
432786 99432786 1001 86380 86390 1
432646 99432646 1001 86380 86390 1
434057 99434057 1001 86380 86390 1
434080 99434080 1001 86380 86390 1
434034 99434034 1001 86380 86390 1
435366 99435366 1001 86380 86390 1
435183 99435183 1001 86380 86390 1
435252 99435252 1001 86380 86390 1
435008 99435008 1001 86380 86390 1
435069 99435069 1001 86380 86390 1
434817 99434817 1001 86380 86390 1
434200 99434200 1001 86380 86390 1
435567 99435567 1001 86380 86390 1
435723 99435723 1001 86380 86390 1
437090 99437090 1001 86380 86390 1
437055 99437055 1001 86380 86390 1
436879 99436879 1001 86380 86390 1
436675 99436675 1001 86380 86390 1
436559 99436559 1001 86380 86390 1
436513 99436513 1001 86380 86390 1
436314 99436314 1001 86380 86390 1
436078 99436078 1001 86380 86390 1
436079 99436079 1001 86380 86390 1
436245 99436245 1001 86380 86390 1
437215 99437215 1001 86380 86390 1
300046 99300046 1001 86380 86390 1
300021 99300021 1001 86380 86390 1
300086 99300086 1001 86380 86390 1
300027 99300027 1001 86380 86390 1
300574 99300574 1001 86380 86390 1
300692 99300692 1001 86380 86390 1
300614 99300614 1001 86380 86390 1
300537 99300537 1001 86380 86390 1
300607 99300607 1001 86380 86390 1
300648 99300648 1001 86380 86390 1
300723 99300723 1001 86380 86390 1
300624 99300624 1001 86380 86390 1
300330 99300330 1001 86380 86390 1
300423 99300423 1001 86380 86390 1
300427 99300427 1001 86380 86390 1
300203 99300203 1001 86380 86390 1
300139 99300139 1001 86380 86390 1
300248 99300248 1001 86380 86390 1
300746 99300746 1001 86380 86390 1
300828 99300828 1001 86380 86390 1
301509 99301509 1001 86380 86390 1
301182 99301182 1001 86380 86390 1
301157 99301157 1001 86380 86390 1
301308 99301308 1001 86380 86390 1
301037 99301037 1001 86380 86390 1
301115 99301115 1001 86380 86390 1
301070 99301070 1001 86380 86390 1
301748 99301748 1001 86380 86390 1
301737 99301737 1001 86380 86390 1
301636 99301636 1001 86380 86390 1
302267 99302267 1001 86380 86390 1
302319 99302319 1001 86380 86390 1
302347 99302347 1001 86380 86390 1
302323 99302323 1001 86380 86390 1
302182 99302182 1001 86380 86390 1
302371 99302371 1001 86380 86390 1
301928 99301928 1001 86380 86390 1
301773 99301773 1001 86380 86390 1
301933 99301933 1001 86380 86390 1
302573 99302573 1001 86380 86390 1
302446 99302446 1001 86380 86390 1
302504 99302504 1001 86380 86390 1
303054 99303054 1001 86380 86390 1
303069 99303069 1001 86380 86390 1
303097 99303097 1001 86380 86390 1
303101 99303101 1001 86380 86390 1
302828 99302828 1001 86380 86390 1
302805 99302805 1001 86380 86390 1
302707 99302707 1001 86380 86390 1
302772 99302772 1001 86380 86390 1
302734 99302734 1001 86380 86390 1
302607 99302607 1001 86380 86390 1
302675 99302675 1001 86380 86390 1
302766 99302766 1001 86380 86390 1
302597 99302597 1001 86380 86390 1
303248 99303248 1001 86380 86390 1
303289 99303289 1001 86380 86390 1
303211 99303211 1001 86380 86390 1
303251 99303251 1001 86380 86390 1
303213 99303213 1001 86380 86390 1
303214 99303214 1001 86380 86390 1
303885 99303885 1001 86380 86390 1
304014 99304014 1001 86380 86390 1
303828 99303828 1001 86380 86390 1
303691 99303691 1001 86380 86390 1
303824 99303824 1001 86380 86390 1
303606 99303606 1001 86380 86390 1
303444 99303444 1001 86380 86390 1
303471 99303471 1001 86380 86390 1
303500 99303500 1001 86380 86390 1
303604 99303604 1001 86380 86390 1
304176 99304176 1001 86380 86390 1
304229 99304229 1001 86380 86390 1
304035 99304035 1001 86380 86390 1
304050 99304050 1001 86380 86390 1
304184 99304184 1001 86380 86390 1
304700 99304700 1001 86380 86390 1
304613 99304613 1001 86380 86390 1
304976 99304976 1001 86380 86390 1
304977 99304977 1001 86380 86390 1
305029 99305029 1001 86380 86390 1
305656 99305656 1001 86380 86390 1
305488 99305488 1001 86380 86390 1
305353 99305353 1001 86380 86390 1
305382 99305382 1001 86380 86390 1
305305 99305305 1001 86380 86390 1
305181 99305181 1001 86380 86390 1
305079 99305079 1001 86380 86390 1
305229 99305229 1001 86380 86390 1
305242 99305242 1001 86380 86390 1
305152 99305152 1001 86380 86390 1
500127 99500127 1001 86380 86390 1
500161 99500161 1001 86380 86390 1
500687 99500687 1001 86380 86390 1
500701 99500701 1001 86380 86390 1
500793 99500793 1001 86380 86390 1
500627 99500627 1001 86380 86390 1
500560 99500560 1001 86380 86390 1
500310 99500310 1001 86380 86390 1
500233 99500233 1001 86380 86390 1
500352 99500352 1001 86380 86390 1
500224 99500224 1001 86380 86390 1
500397 99500397 1001 86380 86390 1
501015 99501015 1001 86380 86390 1
500926 99500926 1001 86380 86390 1
501402 99501402 1001 86380 86390 1
501237 99501237 1001 86380 86390 1
501729 99501729 1001 86380 86390 1
501743 99501743 1001 86380 86390 1
502376 99502376 1001 86380 86390 1
502197 99502197 1001 86380 86390 1
502198 99502198 1001 86380 86390 1
502097 99502097 1001 86380 86390 1
501911 99501911 1001 86380 86390 1
501991 99501991 1001 86380 86390 1
501947 99501947 1001 86380 86390 1
502478 99502478 1001 86380 86390 1
502521 99502521 1001 86380 86390 1
502482 99502482 1001 86380 86390 1
502628 99502628 1001 86380 86390 1
503107 99503107 1001 86380 86390 1
503238 99503238 1001 86380 86390 1
503284 99503284 1001 86380 86390 1
503148 99503148 1001 86380 86390 1
503024 99503024 1001 86380 86390 1
502921 99502921 1001 86380 86390 1
503064 99503064 1001 86380 86390 1
503000 99503000 1001 86380 86390 1
502952 99502952 1001 86380 86390 1
502900 99502900 1001 86380 86390 1
503008 99503008 1001 86380 86390 1
502790 99502790 1001 86380 86390 1
502844 99502844 1001 86380 86390 1
502728 99502728 1001 86380 86390 1
502850 99502850 1001 86380 86390 1
503492 99503492 1001 86380 86390 1
504081 99504081 1001 86380 86390 1
504020 99504020 1001 86380 86390 1
503949 99503949 1001 86380 86390 1
503988 99503988 1001 86380 86390 1
503875 99503875 1001 86380 86390 1
503746 99503746 1001 86380 86390 1
503510 99503510 1001 86380 86390 1
503576 99503576 1001 86380 86390 1
503525 99503525 1001 86380 86390 1
503681 99503681 1001 86380 86390 1
503579 99503579 1001 86380 86390 1
503502 99503502 1001 86380 86390 1
503567 99503567 1001 86380 86390 1
504287 99504287 1001 86380 86390 1
504288 99504288 1001 86380 86390 1
504883 99504883 1001 86380 86390 1
504757 99504757 1001 86380 86390 1
504799 99504799 1001 86380 86390 1
504559 99504559 1001 86380 86390 1
504573 99504573 1001 86380 86390 1
504681 99504681 1001 86380 86390 1
504375 99504375 1001 86380 86390 1
504428 99504428 1001 86380 86390 1
504521 99504521 1001 86380 86390 1
504329 99504329 1001 86380 86390 1
504374 99504374 1001 86380 86390 1
505615 99505615 1001 86380 86390 1
505628 99505628 1001 86380 86390 1
505423 99505423 1001 86380 86390 1
505411 99505411 1001 86380 86390 1
505530 99505530 1001 86380 86390 1
505551 99505551 1001 86380 86390 1
505841 99505841 1001 86380 86390 1
505960 99505960 1001 86380 86390 1
506486 99506486 1001 86380 86390 1
506477 99506477 1001 86380 86390 1
506291 99506291 1001 86380 86390 1
506382 99506382 1001 86380 86390 1
506268 99506268 1001 86380 86390 1
506273 99506273 1001 86380 86390 1
505981 99505981 1001 86380 86390 1
506177 99506177 1001 86380 86390 1
506009 99506009 1001 86380 86390 1
505985 99505985 1001 86380 86390 1
506646 99506646 1001 86380 86390 1
506712 99506712 1001 86380 86390 1
506624 99506624 1001 86380 86390 1
506693 99506693 1001 86380 86390 1
507368 99507368 1001 86380 86390 1
507343 99507343 1001 86380 86390 1
507305 99507305 1001 86380 86390 1
507038 99507038 1001 86380 86390 1
507091 99507091 1001 86380 86390 1
507107 99507107 1001 86380 86390 1
507033 99507033 1001 86380 86390 1
506827 99506827 1001 86380 86390 1
506861 99506861 1001 86380 86390 1
507488 99507488 1001 86380 86390 1
507553 99507553 1001 86380 86390 1
507517 99507517 1001 86380 86390 1
508069 99508069 1001 86380 86390 1
507969 99507969 1001 86380 86390 1
507982 99507982 1001 86380 86390 1
507840 99507840 1001 86380 86390 1
508000 99508000 1001 86380 86390 1
507681 99507681 1001 86380 86390 1
507669 99507669 1001 86380 86390 1
507824 99507824 1001 86380 86390 1
507698 99507698 1001 86380 86390 1
507789 99507789 1001 86380 86390 1
507674 99507674 1001 86380 86390 1
507702 99507702 1001 86380 86390 1
507807 99507807 1001 86380 86390 1
508422 99508422 1001 86380 86390 1
508358 99508358 1001 86380 86390 1
508397 99508397 1001 86380 86390 1
508282 99508282 1001 86380 86390 1
508924 99508924 1001 86380 86390 1
509024 99509024 1001 86380 86390 1
508794 99508794 1001 86380 86390 1
508722 99508722 1001 86380 86390 1
508865 99508865 1001 86380 86390 1
508538 99508538 1001 86380 86390 1
508617 99508617 1001 86380 86390 1
508529 99508529 1001 86380 86390 1
509136 99509136 1001 86380 86390 1
509114 99509114 1001 86380 86390 1
509819 99509819 1001 86380 86390 1
509530 99509530 1001 86380 86390 1
509559 99509559 1001 86380 86390 1
509691 99509691 1001 86380 86390 1
509383 99509383 1001 86380 86390 1
509324 99509324 1001 86380 86390 1
509325 99509325 1001 86380 86390 1
509405 99509405 1001 86380 86390 1
509983 99509983 1001 86380 86390 1
510621 99510621 1001 86380 86390 1
510483 99510483 1001 86380 86390 1
510434 99510434 1001 86380 86390 1
510462 99510462 1001 86380 86390 1
510517 99510517 1001 86380 86390 1
510416 99510416 1001 86380 86390 1
510264 99510264 1001 86380 86390 1
510255 99510255 1001 86380 86390 1
510221 99510221 1001 86380 86390 1
510117 99510117 1001 86380 86390 1
510853 99510853 1001 86380 86390 1
510790 99510790 1001 86380 86390 1
510855 99510855 1001 86380 86390 1
510882 99510882 1001 86380 86390 1
510770 99510770 1001 86380 86390 1
510824 99510824 1001 86380 86390 1
511515 99511515 1001 86380 86390 1
511414 99511414 1001 86380 86390 1
511440 99511440 1001 86380 86390 1
511519 99511519 1001 86380 86390 1
511270 99511270 1001 86380 86390 1
511326 99511326 1001 86380 86390 1
511341 99511341 1001 86380 86390 1
511200 99511200 1001 86380 86390 1
511239 99511239 1001 86380 86390 1
511190 99511190 1001 86380 86390 1
511128 99511128 1001 86380 86390 1
511052 99511052 1001 86380 86390 1
511135 99511135 1001 86380 86390 1
511086 99511086 1001 86380 86390 1
511009 99511009 1001 86380 86390 1
511645 99511645 1001 86380 86390 1
511633 99511633 1001 86380 86390 1
511583 99511583 1001 86380 86390 1
512225 99512225 1001 86380 86390 1
512206 99512206 1001 86380 86390 1
512232 99512232 1001 86380 86390 1
512234 99512234 1001 86380 86390 1
512249 99512249 1001 86380 86390 1
512109 99512109 1001 86380 86390 1
512088 99512088 1001 86380 86390 1
512016 99512016 1001 86380 86390 1
511867 99511867 1001 86380 86390 1
511958 99511958 1001 86380 86390 1
511868 99511868 1001 86380 86390 1
511766 99511766 1001 86380 86390 1
511767 99511767 1001 86380 86390 1
512459 99512459 1001 86380 86390 1
512498 99512498 1001 86380 86390 1
512516 99512516 1001 86380 86390 1
513143 99513143 1001 86380 86390 1
513071 99513071 1001 86380 86390 1
513046 99513046 1001 86380 86390 1
513089 99513089 1001 86380 86390 1
512963 99512963 1001 86380 86390 1
512992 99512992 1001 86380 86390 1
512999 99512999 1001 86380 86390 1
512779 99512779 1001 86380 86390 1
512717 99512717 1001 86380 86390 1
512681 99512681 1001 86380 86390 1
513282 99513282 1001 86380 86390 1
513389 99513389 1001 86380 86390 1
513829 99513829 1001 86380 86390 1
513869 99513869 1001 86380 86390 1
514026 99514026 1001 86380 86390 1
513826 99513826 1001 86380 86390 1
513792 99513792 1001 86380 86390 1
513641 99513641 1001 86380 86390 1
513592 99513592 1001 86380 86390 1
513588 99513588 1001 86380 86390 1
514056 99514056 1001 86380 86390 1
514169 99514169 1001 86380 86390 1
514053 99514053 1001 86380 86390 1
514686 99514686 1001 86380 86390 1
514752 99514752 1001 86380 86390 1
514449 99514449 1001 86380 86390 1
514646 99514646 1001 86380 86390 1
514467 99514467 1001 86380 86390 1
514251 99514251 1001 86380 86390 1
514971 99514971 1001 86380 86390 1
515000 99515000 1001 86380 86390 1
514887 99514887 1001 86380 86390 1
514917 99514917 1001 86380 86390 1
515555 99515555 1001 86380 86390 1
515569 99515569 1001 86380 86390 1
515495 99515495 1001 86380 86390 1
515632 99515632 1001 86380 86390 1
515401 99515401 1001 86380 86390 1
515313 99515313 1001 86380 86390 1
515319 99515319 1001 86380 86390 1
515115 99515115 1001 86380 86390 1
515076 99515076 1001 86380 86390 1
515117 99515117 1001 86380 86390 1
515108 99515108 1001 86380 86390 1
515241 99515241 1001 86380 86390 1
515837 99515837 1001 86380 86390 1
515737 99515737 1001 86380 86390 1
516344 99516344 1001 86380 86390 1
516372 99516372 1001 86380 86390 1
516376 99516376 1001 86380 86390 1
516503 99516503 1001 86380 86390 1
516110 99516110 1001 86380 86390 1
516286 99516286 1001 86380 86390 1
516211 99516211 1001 86380 86390 1
516693 99516693 1001 86380 86390 1
516578 99516578 1001 86380 86390 1
516608 99516608 1001 86380 86390 1
517308 99517308 1001 86380 86390 1
517177 99517177 1001 86380 86390 1
516977 99516977 1001 86380 86390 1
517124 99517124 1001 86380 86390 1
516855 99516855 1001 86380 86390 1
516881 99516881 1001 86380 86390 1
517398 99517398 1001 86380 86390 1
517533 99517533 1001 86380 86390 1
517499 99517499 1001 86380 86390 1
517343 99517343 1001 86380 86390 1
518114 99518114 1001 86380 86390 1
518117 99518117 1001 86380 86390 1
517980 99517980 1001 86380 86390 1
517803 99517803 1001 86380 86390 1
517848 99517848 1001 86380 86390 1
517596 99517596 1001 86380 86390 1
517545 99517545 1001 86380 86390 1
517728 99517728 1001 86380 86390 1
517547 99517547 1001 86380 86390 1
517613 99517613 1001 86380 86390 1
518211 99518211 1001 86380 86390 1
518253 99518253 1001 86380 86390 1
518305 99518305 1001 86380 86390 1
518219 99518219 1001 86380 86390 1
518259 99518259 1001 86380 86390 1
518837 99518837 1001 86380 86390 1
518970 99518970 1001 86380 86390 1
518803 99518803 1001 86380 86390 1
518666 99518666 1001 86380 86390 1
518631 99518631 1001 86380 86390 1
518775 99518775 1001 86380 86390 1
518765 99518765 1001 86380 86390 1
518575 99518575 1001 86380 86390 1
519132 99519132 1001 86380 86390 1
519122 99519122 1001 86380 86390 1
519189 99519189 1001 86380 86390 1
519060 99519060 1001 86380 86390 1
519035 99519035 1001 86380 86390 1
519726 99519726 1001 86380 86390 1
519628 99519628 1001 86380 86390 1
519414 99519414 1001 86380 86390 1
519578 99519578 1001 86380 86390 1
519364 99519364 1001 86380 86390 1
519249 99519249 1001 86380 86390 1
519291 99519291 1001 86380 86390 1
519318 99519318 1001 86380 86390 1
519228 99519228 1001 86380 86390 1
519319 99519319 1001 86380 86390 1
519840 99519840 1001 86380 86390 1
519829 99519829 1001 86380 86390 1
519959 99519959 1001 86380 86390 1
520579 99520579 1001 86380 86390 1
520296 99520296 1001 86380 86390 1
520231 99520231 1001 86380 86390 1
520110 99520110 1001 86380 86390 1
520720 99520720 1001 86380 86390 1
520753 99520753 1001 86380 86390 1
521343 99521343 1001 86380 86390 1
521423 99521423 1001 86380 86390 1
521270 99521270 1001 86380 86390 1
521454 99521454 1001 86380 86390 1
521349 99521349 1001 86380 86390 1
521094 99521094 1001 86380 86390 1
521212 99521212 1001 86380 86390 1
521231 99521231 1001 86380 86390 1
520959 99520959 1001 86380 86390 1
521051 99521051 1001 86380 86390 1
522230 99522230 1001 86380 86390 1
522176 99522176 1001 86380 86390 1
521997 99521997 1001 86380 86390 1
521974 99521974 1001 86380 86390 1
522052 99522052 1001 86380 86390 1
521976 99521976 1001 86380 86390 1
521914 99521914 1001 86380 86390 1
521792 99521792 1001 86380 86390 1
522922 99522922 1001 86380 86390 1
522924 99522924 1001 86380 86390 1
522835 99522835 1001 86380 86390 1
522736 99522736 1001 86380 86390 1
522899 99522899 1001 86380 86390 1
522629 99522629 1001 86380 86390 1
522553 99522553 1001 86380 86390 1
522557 99522557 1001 86380 86390 1
522613 99522613 1001 86380 86390 1
522691 99522691 1001 86380 86390 1
523292 99523292 1001 86380 86390 1
523190 99523190 1001 86380 86390 1
523917 99523917 1001 86380 86390 1
523892 99523892 1001 86380 86390 1
523494 99523494 1001 86380 86390 1
523353 99523353 1001 86380 86390 1
523374 99523374 1001 86380 86390 1
523349 99523349 1001 86380 86390 1
523997 99523997 1001 86380 86390 1
524051 99524051 1001 86380 86390 1
524054 99524054 1001 86380 86390 1
524145 99524145 1001 86380 86390 1
524586 99524586 1001 86380 86390 1
524678 99524678 1001 86380 86390 1
524653 99524653 1001 86380 86390 1
524442 99524442 1001 86380 86390 1
524455 99524455 1001 86380 86390 1
524393 99524393 1001 86380 86390 1
524483 99524483 1001 86380 86390 1
524561 99524561 1001 86380 86390 1
524223 99524223 1001 86380 86390 1
524341 99524341 1001 86380 86390 1
524795 99524795 1001 86380 86390 1
524784 99524784 1001 86380 86390 1
524927 99524927 1001 86380 86390 1
525404 99525404 1001 86380 86390 1
525410 99525410 1001 86380 86390 1
525423 99525423 1001 86380 86390 1
525580 99525580 1001 86380 86390 1
525428 99525428 1001 86380 86390 1
525214 99525214 1001 86380 86390 1
525279 99525279 1001 86380 86390 1
525203 99525203 1001 86380 86390 1
525220 99525220 1001 86380 86390 1
525390 99525390 1001 86380 86390 1
525108 99525108 1001 86380 86390 1
525135 99525135 1001 86380 86390 1
525178 99525178 1001 86380 86390 1
525182 99525182 1001 86380 86390 1
525622 99525622 1001 86380 86390 1
525675 99525675 1001 86380 86390 1
525692 99525692 1001 86380 86390 1
525745 99525745 1001 86380 86390 1
525784 99525784 1001 86380 86390 1
525735 99525735 1001 86380 86390 1
526321 99526321 1001 86380 86390 1
526258 99526258 1001 86380 86390 1
526339 99526339 1001 86380 86390 1
526401 99526401 1001 86380 86390 1
526405 99526405 1001 86380 86390 1
526356 99526356 1001 86380 86390 1
526370 99526370 1001 86380 86390 1
526078 99526078 1001 86380 86390 1
526178 99526178 1001 86380 86390 1
526035 99526035 1001 86380 86390 1
525934 99525934 1001 86380 86390 1
525977 99525977 1001 86380 86390 1
525914 99525914 1001 86380 86390 1
525823 99525823 1001 86380 86390 1
525915 99525915 1001 86380 86390 1
526578 99526578 1001 86380 86390 1
526427 99526427 1001 86380 86390 1
526440 99526440 1001 86380 86390 1
526585 99526585 1001 86380 86390 1
526510 99526510 1001 86380 86390 1
527217 99527217 1001 86380 86390 1
526967 99526967 1001 86380 86390 1
526851 99526851 1001 86380 86390 1
527022 99527022 1001 86380 86390 1
526919 99526919 1001 86380 86390 1
526973 99526973 1001 86380 86390 1
526844 99526844 1001 86380 86390 1
526963 99526963 1001 86380 86390 1
526693 99526693 1001 86380 86390 1
526696 99526696 1001 86380 86390 1
526663 99526663 1001 86380 86390 1
527260 99527260 1001 86380 86390 1
527287 99527287 1001 86380 86390 1
527444 99527444 1001 86380 86390 1
527436 99527436 1001 86380 86390 1
527974 99527974 1001 86380 86390 1
528045 99528045 1001 86380 86390 1
527880 99527880 1001 86380 86390 1
527740 99527740 1001 86380 86390 1
527678 99527678 1001 86380 86390 1
527771 99527771 1001 86380 86390 1
527838 99527838 1001 86380 86390 1
527696 99527696 1001 86380 86390 1
527710 99527710 1001 86380 86390 1
527739 99527739 1001 86380 86390 1
527535 99527535 1001 86380 86390 1
527497 99527497 1001 86380 86390 1
527460 99527460 1001 86380 86390 1
527590 99527590 1001 86380 86390 1
528138 99528138 1001 86380 86390 1
528210 99528210 1001 86380 86390 1
528815 99528815 1001 86380 86390 1
528583 99528583 1001 86380 86390 1
528650 99528650 1001 86380 86390 1
528526 99528526 1001 86380 86390 1
528668 99528668 1001 86380 86390 1
528345 99528345 1001 86380 86390 1
528441 99528441 1001 86380 86390 1
528417 99528417 1001 86380 86390 1
529099 99529099 1001 86380 86390 1
529013 99529013 1001 86380 86390 1
529594 99529594 1001 86380 86390 1
529485 99529485 1001 86380 86390 1
529361 99529361 1001 86380 86390 1
529519 99529519 1001 86380 86390 1
529338 99529338 1001 86380 86390 1
529145 99529145 1001 86380 86390 1
529288 99529288 1001 86380 86390 1
529863 99529863 1001 86380 86390 1
530429 99530429 1001 86380 86390 1
530508 99530508 1001 86380 86390 1
530497 99530497 1001 86380 86390 1
530459 99530459 1001 86380 86390 1
530265 99530265 1001 86380 86390 1
530090 99530090 1001 86380 86390 1
530019 99530019 1001 86380 86390 1
530590 99530590 1001 86380 86390 1
531291 99531291 1001 86380 86390 1
531203 99531203 1001 86380 86390 1
531183 99531183 1001 86380 86390 1
531299 99531299 1001 86380 86390 1
531368 99531368 1001 86380 86390 1
531038 99531038 1001 86380 86390 1
530863 99530863 1001 86380 86390 1
530839 99530839 1001 86380 86390 1
530819 99530819 1001 86380 86390 1
531483 99531483 1001 86380 86390 1
531434 99531434 1001 86380 86390 1
531422 99531422 1001 86380 86390 1
531527 99531527 1001 86380 86390 1
531465 99531465 1001 86380 86390 1
531388 99531388 1001 86380 86390 1
531557 99531557 1001 86380 86390 1
532142 99532142 1001 86380 86390 1
531951 99531951 1001 86380 86390 1
531934 99531934 1001 86380 86390 1
531960 99531960 1001 86380 86390 1
531786 99531786 1001 86380 86390 1
531722 99531722 1001 86380 86390 1
532323 99532323 1001 86380 86390 1
532338 99532338 1001 86380 86390 1
532291 99532291 1001 86380 86390 1
532343 99532343 1001 86380 86390 1
532934 99532934 1001 86380 86390 1
532833 99532833 1001 86380 86390 1
532724 99532724 1001 86380 86390 1
532786 99532786 1001 86380 86390 1
532592 99532592 1001 86380 86390 1
532608 99532608 1001 86380 86390 1
532505 99532505 1001 86380 86390 1
532496 99532496 1001 86380 86390 1
532535 99532535 1001 86380 86390 1
532562 99532562 1001 86380 86390 1
533134 99533134 1001 86380 86390 1
533175 99533175 1001 86380 86390 1
533092 99533092 1001 86380 86390 1
533196 99533196 1001 86380 86390 1
533119 99533119 1001 86380 86390 1
533768 99533768 1001 86380 86390 1
533836 99533836 1001 86380 86390 1
533838 99533838 1001 86380 86390 1
533792 99533792 1001 86380 86390 1
533527 99533527 1001 86380 86390 1
533504 99533504 1001 86380 86390 1
533547 99533547 1001 86380 86390 1
533348 99533348 1001 86380 86390 1
533882 99533882 1001 86380 86390 1
534011 99534011 1001 86380 86390 1
533872 99533872 1001 86380 86390 1
533964 99533964 1001 86380 86390 1
533965 99533965 1001 86380 86390 1
534031 99534031 1001 86380 86390 1
534660 99534660 1001 86380 86390 1
534575 99534575 1001 86380 86390 1
534514 99534514 1001 86380 86390 1
534462 99534462 1001 86380 86390 1
534092 99534092 1001 86380 86390 1
534203 99534203 1001 86380 86390 1
534268 99534268 1001 86380 86390 1
534270 99534270 1001 86380 86390 1
534839 99534839 1001 86380 86390 1
534823 99534823 1001 86380 86390 1
535385 99535385 1001 86380 86390 1
535335 99535335 1001 86380 86390 1
535310 99535310 1001 86380 86390 1
535183 99535183 1001 86380 86390 1
535173 99535173 1001 86380 86390 1
535263 99535263 1001 86380 86390 1
534917 99534917 1001 86380 86390 1
535014 99535014 1001 86380 86390 1
534897 99534897 1001 86380 86390 1
534898 99534898 1001 86380 86390 1
535095 99535095 1001 86380 86390 1
535665 99535665 1001 86380 86390 1
535680 99535680 1001 86380 86390 1
535618 99535618 1001 86380 86390 1
536247 99536247 1001 86380 86390 1
536333 99536333 1001 86380 86390 1
536262 99536262 1001 86380 86390 1
536001 99536001 1001 86380 86390 1
536093 99536093 1001 86380 86390 1
536050 99536050 1001 86380 86390 1
535754 99535754 1001 86380 86390 1
535767 99535767 1001 86380 86390 1
535780 99535780 1001 86380 86390 1
535806 99535806 1001 86380 86390 1
535781 99535781 1001 86380 86390 1
535809 99535809 1001 86380 86390 1
535724 99535724 1001 86380 86390 1
535791 99535791 1001 86380 86390 1
536412 99536412 1001 86380 86390 1
536465 99536465 1001 86380 86390 1
536518 99536518 1001 86380 86390 1
536383 99536383 1001 86380 86390 1
536462 99536462 1001 86380 86390 1
537135 99537135 1001 86380 86390 1
537003 99537003 1001 86380 86390 1
536827 99536827 1001 86380 86390 1
536819 99536819 1001 86380 86390 1
536873 99536873 1001 86380 86390 1
536889 99536889 1001 86380 86390 1
536710 99536710 1001 86380 86390 1
536546 99536546 1001 86380 86390 1
536564 99536564 1001 86380 86390 1
537213 99537213 1001 86380 86390 1
537291 99537291 1001 86380 86390 1
537823 99537823 1001 86380 86390 1
537962 99537962 1001 86380 86390 1
537944 99537944 1001 86380 86390 1
537909 99537909 1001 86380 86390 1
537986 99537986 1001 86380 86390 1
537602 99537602 1001 86380 86390 1
537603 99537603 1001 86380 86390 1
537759 99537759 1001 86380 86390 1
537686 99537686 1001 86380 86390 1
537623 99537623 1001 86380 86390 1
537505 99537505 1001 86380 86390 1
538104 99538104 1001 86380 86390 1
538732 99538732 1001 86380 86390 1
538796 99538796 1001 86380 86390 1
538809 99538809 1001 86380 86390 1
538428 99538428 1001 86380 86390 1
538441 99538441 1001 86380 86390 1
538585 99538585 1001 86380 86390 1
538601 99538601 1001 86380 86390 1
538569 99538569 1001 86380 86390 1
538264 99538264 1001 86380 86390 1
538201 99538201 1001 86380 86390 1
538280 99538280 1001 86380 86390 1
538347 99538347 1001 86380 86390 1
538965 99538965 1001 86380 86390 1
539005 99539005 1001 86380 86390 1
539553 99539553 1001 86380 86390 1
539236 99539236 1001 86380 86390 1
539277 99539277 1001 86380 86390 1
539368 99539368 1001 86380 86390 1
539086 99539086 1001 86380 86390 1
539191 99539191 1001 86380 86390 1
539131 99539131 1001 86380 86390 1
539170 99539170 1001 86380 86390 1
539229 99539229 1001 86380 86390 1
539706 99539706 1001 86380 86390 1
539654 99539654 1001 86380 86390 1
539720 99539720 1001 86380 86390 1
539824 99539824 1001 86380 86390 1
539688 99539688 1001 86380 86390 1
540431 99540431 1001 86380 86390 1
540331 99540331 1001 86380 86390 1
540455 99540455 1001 86380 86390 1
540228 99540228 1001 86380 86390 1
540138 99540138 1001 86380 86390 1
540077 99540077 1001 86380 86390 1
539872 99539872 1001 86380 86390 1
539849 99539849 1001 86380 86390 1
540000 99540000 1001 86380 86390 1
540584 99540584 1001 86380 86390 1
540638 99540638 1001 86380 86390 1
540499 99540499 1001 86380 86390 1
541290 99541290 1001 86380 86390 1
541092 99541092 1001 86380 86390 1
541024 99541024 1001 86380 86390 1
541027 99541027 1001 86380 86390 1
540938 99540938 1001 86380 86390 1
540730 99540730 1001 86380 86390 1
540731 99540731 1001 86380 86390 1
540835 99540835 1001 86380 86390 1
540824 99540824 1001 86380 86390 1
540863 99540863 1001 86380 86390 1
541400 99541400 1001 86380 86390 1
541323 99541323 1001 86380 86390 1
541375 99541375 1001 86380 86390 1
542075 99542075 1001 86380 86390 1
541972 99541972 1001 86380 86390 1
541987 99541987 1001 86380 86390 1
542080 99542080 1001 86380 86390 1
542003 99542003 1001 86380 86390 1
541769 99541769 1001 86380 86390 1
541645 99541645 1001 86380 86390 1
541503 99541503 1001 86380 86390 1
541646 99541646 1001 86380 86390 1
542155 99542155 1001 86380 86390 1
542301 99542301 1001 86380 86390 1
542135 99542135 1001 86380 86390 1
542304 99542304 1001 86380 86390 1
542149 99542149 1001 86380 86390 1
542318 99542318 1001 86380 86390 1
542793 99542793 1001 86380 86390 1
542901 99542901 1001 86380 86390 1
542787 99542787 1001 86380 86390 1
542628 99542628 1001 86380 86390 1
542732 99542732 1001 86380 86390 1
542552 99542552 1001 86380 86390 1
542670 99542670 1001 86380 86390 1
542350 99542350 1001 86380 86390 1
542506 99542506 1001 86380 86390 1
542443 99542443 1001 86380 86390 1
542354 99542354 1001 86380 86390 1
542529 99542529 1001 86380 86390 1
542465 99542465 1001 86380 86390 1
542401 99542401 1001 86380 86390 1
542466 99542466 1001 86380 86390 1
543102 99543102 1001 86380 86390 1
542946 99542946 1001 86380 86390 1
542973 99542973 1001 86380 86390 1
542960 99542960 1001 86380 86390 1
543001 99543001 1001 86380 86390 1
543109 99543109 1001 86380 86390 1
542954 99542954 1001 86380 86390 1
543632 99543632 1001 86380 86390 1
543615 99543615 1001 86380 86390 1
543543 99543543 1001 86380 86390 1
543429 99543429 1001 86380 86390 1
543249 99543249 1001 86380 86390 1
543264 99543264 1001 86380 86390 1
543810 99543810 1001 86380 86390 1
543773 99543773 1001 86380 86390 1
543959 99543959 1001 86380 86390 1
544499 99544499 1001 86380 86390 1
544581 99544581 1001 86380 86390 1
544465 99544465 1001 86380 86390 1
544252 99544252 1001 86380 86390 1
544343 99544343 1001 86380 86390 1
544282 99544282 1001 86380 86390 1
544349 99544349 1001 86380 86390 1
544377 99544377 1001 86380 86390 1
544158 99544158 1001 86380 86390 1
544125 99544125 1001 86380 86390 1
544671 99544671 1001 86380 86390 1
407385 223 1001 33900 34257 1
436324 968 1001 73620 74577 1
501168 517 1002 50214 59690 1
517679 744 1002 27774 36782 1
400002 99400002 1001 86380 86390 1
400039 99400039 1001 86380 86390 1
400044 99400044 1001 86380 86390 1
400137 99400137 1001 86380 86390 1
400133 99400133 1001 86380 86390 1
400559 99400559 1001 86380 86390 1
400647 99400647 1001 86380 86390 1
400770 99400770 1001 86380 86390 1
400825 99400825 1001 86380 86390 1
400944 99400944 1001 86380 86390 1
401686 99401686 1001 86380 86390 1
401821 99401821 1001 86380 86390 1
402040 99402040 1001 86380 86390 1
402133 99402133 1001 86380 86390 1
402146 99402146 1001 86380 86390 1
402752 99402752 1001 86380 86390 1
402811 99402811 1001 86380 86390 1
403003 99403003 1001 86380 86390 1
403006 99403006 1001 86380 86390 1
403063 99403063 1001 86380 86390 1
403357 99403357 1001 86380 86390 1
403504 99403504 1001 86380 86390 1
403597 99403597 1001 86380 86390 1
403601 99403601 1001 86380 86390 1
403825 99403825 1001 86380 86390 1
403981 99403981 1001 86380 86390 1
404120 99404120 1001 86380 86390 1
404126 99404126 1001 86380 86390 1
404319 99404319 1001 86380 86390 1
404696 99404696 1001 86380 86390 1
404877 99404877 1001 86380 86390 1
404793 99404793 1001 86380 86390 1
404932 99404932 1001 86380 86390 1
405114 99405114 1001 86380 86390 1
405189 99405189 1001 86380 86390 1
405212 99405212 1001 86380 86390 1
405217 99405217 1001 86380 86390 1
405354 99405354 1001 86380 86390 1
405467 99405467 1001 86380 86390 1
405458 99405458 1001 86380 86390 1
405618 99405618 1001 86380 86390 1
405662 99405662 1001 86380 86390 1
405682 99405682 1001 86380 86390 1
405942 99405942 1001 86380 86390 1
406255 99406255 1001 86380 86390 1
406295 99406295 1001 86380 86390 1
406487 99406487 1001 86380 86390 1
406548 99406548 1001 86380 86390 1
406513 99406513 1001 86380 86390 1
406754 99406754 1001 86380 86390 1
407120 99407120 1001 86380 86390 1
407244 99407244 1001 86380 86390 1
407443 99407443 1001 86380 86390 1
407401 99407401 1001 86380 86390 1
407470 99407470 1001 86380 86390 1
407708 99407708 1001 86380 86390 1
407978 99407978 1001 86380 86390 1
408238 99408238 1001 86380 86390 1
408269 99408269 1001 86380 86390 1
408367 99408367 1001 86380 86390 1
408392 99408392 1001 86380 86390 1
408692 99408692 1001 86380 86390 1
408700 99408700 1001 86380 86390 1
408883 99408883 1001 86380 86390 1
409064 99409064 1001 86380 86390 1
409037 99409037 1001 86380 86390 1
409268 99409268 1001 86380 86390 1
409438 99409438 1001 86380 86390 1
409593 99409593 1001 86380 86390 1
409614 99409614 1001 86380 86390 1
409665 99409665 1001 86380 86390 1
409627 99409627 1001 86380 86390 1
409726 99409726 1001 86380 86390 1
409877 99409877 1001 86380 86390 1
409890 99409890 1001 86380 86390 1
409942 99409942 1001 86380 86390 1
410143 99410143 1001 86380 86390 1
410229 99410229 1001 86380 86390 1
410468 99410468 1001 86380 86390 1
410425 99410425 1001 86380 86390 1
410858 99410858 1001 86380 86390 1
410885 99410885 1001 86380 86390 1
411117 99411117 1001 86380 86390 1
411407 99411407 1001 86380 86390 1
411347 99411347 1001 86380 86390 1
411474 99411474 1001 86380 86390 1
411740 99411740 1001 86380 86390 1
411707 99411707 1001 86380 86390 1
411860 99411860 1001 86380 86390 1
411757 99411757 1001 86380 86390 1
412089 99412089 1001 86380 86390 1
412213 99412213 1001 86380 86390 1
412294 99412294 1001 86380 86390 1
413491 99413491 1001 86380 86390 1
413566 99413566 1001 86380 86390 1
413521 99413521 1001 86380 86390 1
413568 99413568 1001 86380 86390 1
413648 99413648 1001 86380 86390 1
413307 99413307 1001 86380 86390 1
413489 99413489 1001 86380 86390 1
413120 99413120 1001 86380 86390 1
412917 99412917 1001 86380 86390 1
413158 99413158 1001 86380 86390 1
412613 99412613 1001 86380 86390 1
412822 99412822 1001 86380 86390 1
412641 99412641 1001 86380 86390 1
413879 99413879 1001 86380 86390 1
414928 99414928 1001 86380 86390 1
415099 99415099 1001 86380 86390 1
415264 99415264 1001 86380 86390 1
415306 99415306 1001 86380 86390 1
414710 99414710 1001 86380 86390 1
414666 99414666 1001 86380 86390 1
414903 99414903 1001 86380 86390 1
414549 99414549 1001 86380 86390 1
414248 99414248 1001 86380 86390 1
414140 99414140 1001 86380 86390 1
414332 99414332 1001 86380 86390 1
414305 99414305 1001 86380 86390 1
414132 99414132 1001 86380 86390 1
414473 99414473 1001 86380 86390 1
415574 99415574 1001 86380 86390 1
415601 99415601 1001 86380 86390 1
415391 99415391 1001 86380 86390 1
415626 99415626 1001 86380 86390 1
415559 99415559 1001 86380 86390 1
415518 99415518 1001 86380 86390 1
416636 99416636 1001 86380 86390 1
416678 99416678 1001 86380 86390 1
416743 99416743 1001 86380 86390 1
416954 99416954 1001 86380 86390 1
416878 99416878 1001 86380 86390 1
416576 99416576 1001 86380 86390 1
416514 99416514 1001 86380 86390 1
416040 99416040 1001 86380 86390 1
418556 99418556 1001 86380 86390 1
418448 99418448 1001 86380 86390 1
418643 99418643 1001 86380 86390 1
418128 99418128 1001 86380 86390 1
418333 99418333 1001 86380 86390 1
417896 99417896 1001 86380 86390 1
417926 99417926 1001 86380 86390 1
417989 99417989 1001 86380 86390 1
419207 99419207 1001 86380 86390 1
419193 99419193 1001 86380 86390 1
419105 99419105 1001 86380 86390 1
418034 99418034 1001 86380 86390 1
418895 99418895 1001 86380 86390 1
418948 99418948 1001 86380 86390 1
420221 99420221 1001 86380 86390 1
420368 99420368 1001 86380 86390 1
420416 99420416 1001 86380 86390 1
419982 99419982 1001 86380 86390 1
419749 99419749 1001 86380 86390 1
419348 99419348 1001 86380 86390 1
419516 99419516 1001 86380 86390 1
419517 99419517 1001 86380 86390 1
419501 99419501 1001 86380 86390 1
419373 99419373 1001 86380 86390 1
420773 99420773 1001 86380 86390 1
420794 99420794 1001 86380 86390 1
420469 99420469 1001 86380 86390 1
420730 99420730 1001 86380 86390 1
420758 99420758 1001 86380 86390 1
420684 99420684 1001 86380 86390 1
421947 99421947 1001 86380 86390 1
421782 99421782 1001 86380 86390 1
421982 99421982 1001 86380 86390 1
421700 99421700 1001 86380 86390 1
421702 99421702 1001 86380 86390 1
421288 99421288 1001 86380 86390 1
420894 99420894 1001 86380 86390 1
420899 99420899 1001 86380 86390 1
420980 99420980 1001 86380 86390 1
420907 99420907 1001 86380 86390 1
420982 99420982 1001 86380 86390 1
420939 99420939 1001 86380 86390 1
420985 99420985 1001 86380 86390 1
421117 99421117 1001 86380 86390 1
422504 99422504 1001 86380 86390 1
422226 99422226 1001 86380 86390 1
422412 99422412 1001 86380 86390 1
422348 99422348 1001 86380 86390 1
423403 99423403 1001 86380 86390 1
423289 99423289 1001 86380 86390 1
423030 99423030 1001 86380 86390 1
422990 99422990 1001 86380 86390 1
422956 99422956 1001 86380 86390 1
422604 99422604 1001 86380 86390 1
422883 99422883 1001 86380 86390 1
422605 99422605 1001 86380 86390 1
422563 99422563 1001 86380 86390 1
422762 99422762 1001 86380 86390 1
422825 99422825 1001 86380 86390 1
423770 99423770 1001 86380 86390 1
423972 99423972 1001 86380 86390 1
425205 99425205 1001 86380 86390 1
425036 99425036 1001 86380 86390 1
425294 99425294 1001 86380 86390 1
424899 99424899 1001 86380 86390 1
424456 99424456 1001 86380 86390 1
424492 99424492 1001 86380 86390 1
424253 99424253 1001 86380 86390 1
424336 99424336 1001 86380 86390 1
425405 99425405 1001 86380 86390 1
425748 99425748 1001 86380 86390 1
425612 99425612 1001 86380 86390 1
425619 99425619 1001 86380 86390 1
425625 99425625 1001 86380 86390 1
425579 99425579 1001 86380 86390 1
425794 99425794 1001 86380 86390 1
426765 99426765 1001 86380 86390 1
426948 99426948 1001 86380 86390 1
426848 99426848 1001 86380 86390 1
427021 99427021 1001 86380 86390 1
427089 99427089 1001 86380 86390 1
426577 99426577 1001 86380 86390 1
426353 99426353 1001 86380 86390 1
426554 99426554 1001 86380 86390 1
426612 99426612 1001 86380 86390 1
425960 99425960 1001 86380 86390 1
426190 99426190 1001 86380 86390 1
426194 99426194 1001 86380 86390 1
426099 99426099 1001 86380 86390 1
425879 99425879 1001 86380 86390 1
427466 99427466 1001 86380 86390 1
427123 99427123 1001 86380 86390 1
427526 99427526 1001 86380 86390 1
428497 99428497 1001 86380 86390 1
428518 99428518 1001 86380 86390 1
428706 99428706 1001 86380 86390 1
428486 99428486 1001 86380 86390 1
428712 99428712 1001 86380 86390 1
428465 99428465 1001 86380 86390 1
428120 99428120 1001 86380 86390 1
428127 99428127 1001 86380 86390 1
428177 99428177 1001 86380 86390 1
428109 99428109 1001 86380 86390 1
428087 99428087 1001 86380 86390 1
427851 99427851 1001 86380 86390 1
427824 99427824 1001 86380 86390 1
427739 99427739 1001 86380 86390 1
427807 99427807 1001 86380 86390 1
427774 99427774 1001 86380 86390 1
428872 99428872 1001 86380 86390 1
428873 99428873 1001 86380 86390 1
428924 99428924 1001 86380 86390 1
430120 99430120 1001 86380 86390 1
430235 99430235 1001 86380 86390 1
430064 99430064 1001 86380 86390 1
429938 99429938 1001 86380 86390 1
429726 99429726 1001 86380 86390 1
429820 99429820 1001 86380 86390 1
429868 99429868 1001 86380 86390 1
429446 99429446 1001 86380 86390 1
429507 99429507 1001 86380 86390 1
429308 99429308 1001 86380 86390 1
429405 99429405 1001 86380 86390 1
429385 99429385 1001 86380 86390 1
429493 99429493 1001 86380 86390 1
429193 99429193 1001 86380 86390 1
430395 99430395 1001 86380 86390 1
429961 99429961 1001 86380 86390 1
430483 99430483 1001 86380 86390 1
432002 99432002 1001 86380 86390 1
431328 99431328 1001 86380 86390 1
431329 99431329 1001 86380 86390 1
431361 99431361 1001 86380 86390 1
431590 99431590 1001 86380 86390 1
431415 99431415 1001 86380 86390 1
430857 99430857 1001 86380 86390 1
432102 99432102 1001 86380 86390 1
433396 99433396 1001 86380 86390 1
433629 99433629 1001 86380 86390 1
433358 99433358 1001 86380 86390 1
432947 99432947 1001 86380 86390 1
433255 99433255 1001 86380 86390 1
432919 99432919 1001 86380 86390 1
432530 99432530 1001 86380 86390 1
432622 99432622 1001 86380 86390 1
432576 99432576 1001 86380 86390 1
432789 99432789 1001 86380 86390 1
433750 99433750 1001 86380 86390 1
433802 99433802 1001 86380 86390 1
435131 99435131 1001 86380 86390 1
435045 99435045 1001 86380 86390 1
434660 99434660 1001 86380 86390 1
434855 99434855 1001 86380 86390 1
434421 99434421 1001 86380 86390 1
434428 99434428 1001 86380 86390 1
434224 99434224 1001 86380 86390 1
435708 99435708 1001 86380 86390 1
435739 99435739 1001 86380 86390 1
435716 99435716 1001 86380 86390 1
435817 99435817 1001 86380 86390 1
435639 99435639 1001 86380 86390 1
436785 99436785 1001 86380 86390 1
436960 99436960 1001 86380 86390 1
436840 99436840 1001 86380 86390 1
436886 99436886 1001 86380 86390 1
436657 99436657 1001 86380 86390 1
436592 99436592 1001 86380 86390 1
436598 99436598 1001 86380 86390 1
436485 99436485 1001 86380 86390 1
436090 99436090 1001 86380 86390 1
437243 99437243 1001 86380 86390 1
300579 99300579 1001 86380 86390 1
300382 99300382 1001 86380 86390 1
300412 99300412 1001 86380 86390 1
300390 99300390 1001 86380 86390 1
300326 99300326 1001 86380 86390 1
300366 99300366 1001 86380 86390 1
300282 99300282 1001 86380 86390 1
300126 99300126 1001 86380 86390 1
300130 99300130 1001 86380 86390 1
300804 99300804 1001 86380 86390 1
300808 99300808 1001 86380 86390 1
300810 99300810 1001 86380 86390 1
301400 99301400 1001 86380 86390 1
301493 99301493 1001 86380 86390 1
301507 99301507 1001 86380 86390 1
301443 99301443 1001 86380 86390 1
301530 99301530 1001 86380 86390 1
301355 99301355 1001 86380 86390 1
301394 99301394 1001 86380 86390 1
301350 99301350 1001 86380 86390 1
301183 99301183 1001 86380 86390 1
301300 99301300 1001 86380 86390 1
301197 99301197 1001 86380 86390 1
301288 99301288 1001 86380 86390 1
301189 99301189 1001 86380 86390 1
301117 99301117 1001 86380 86390 1
301007 99301007 1001 86380 86390 1
301139 99301139 1001 86380 86390 1
301725 99301725 1001 86380 86390 1
301650 99301650 1001 86380 86390 1
301679 99301679 1001 86380 86390 1
301616 99301616 1001 86380 86390 1
302358 99302358 1001 86380 86390 1
302251 99302251 1001 86380 86390 1
302149 99302149 1001 86380 86390 1
302047 99302047 1001 86380 86390 1
302144 99302144 1001 86380 86390 1
301840 99301840 1001 86380 86390 1
301861 99301861 1001 86380 86390 1
302482 99302482 1001 86380 86390 1
302406 99302406 1001 86380 86390 1
302549 99302549 1001 86380 86390 1
302421 99302421 1001 86380 86390 1
302447 99302447 1001 86380 86390 1
302410 99302410 1001 86380 86390 1
303105 99303105 1001 86380 86390 1
303133 99303133 1001 86380 86390 1
303033 99303033 1001 86380 86390 1
302971 99302971 1001 86380 86390 1
302830 99302830 1001 86380 86390 1
302843 99302843 1001 86380 86390 1
302602 99302602 1001 86380 86390 1
302760 99302760 1001 86380 86390 1
302750 99302750 1001 86380 86390 1
303265 99303265 1001 86380 86390 1
303698 99303698 1001 86380 86390 1
303641 99303641 1001 86380 86390 1
303453 99303453 1001 86380 86390 1
303546 99303546 1001 86380 86390 1
303539 99303539 1001 86380 86390 1
304125 99304125 1001 86380 86390 1
304195 99304195 1001 86380 86390 1
304809 99304809 1001 86380 86390 1
304672 99304672 1001 86380 86390 1
304675 99304675 1001 86380 86390 1
304521 99304521 1001 86380 86390 1
304612 99304612 1001 86380 86390 1
304396 99304396 1001 86380 86390 1
304306 99304306 1001 86380 86390 1
304286 99304286 1001 86380 86390 1
304406 99304406 1001 86380 86390 1
305053 99305053 1001 86380 86390 1
304937 99304937 1001 86380 86390 1
305063 99305063 1001 86380 86390 1
305509 99305509 1001 86380 86390 1
305644 99305644 1001 86380 86390 1
305581 99305581 1001 86380 86390 1
305417 99305417 1001 86380 86390 1
305447 99305447 1001 86380 86390 1
305399 99305399 1001 86380 86390 1
305209 99305209 1001 86380 86390 1
305083 99305083 1001 86380 86390 1
305265 99305265 1001 86380 86390 1
305137 99305137 1001 86380 86390 1
305241 99305241 1001 86380 86390 1
500011 99500011 1001 86380 86390 1
500131 99500131 1001 86380 86390 1
500042 99500042 1001 86380 86390 1
500126 99500126 1001 86380 86390 1
500738 99500738 1001 86380 86390 1
500688 99500688 1001 86380 86390 1
500637 99500637 1001 86380 86390 1
500791 99500791 1001 86380 86390 1
500742 99500742 1001 86380 86390 1
500614 99500614 1001 86380 86390 1
500666 99500666 1001 86380 86390 1
500693 99500693 1001 86380 86390 1
500758 99500758 1001 86380 86390 1
500655 99500655 1001 86380 86390 1
500695 99500695 1001 86380 86390 1
500596 99500596 1001 86380 86390 1
500497 99500497 1001 86380 86390 1
500564 99500564 1001 86380 86390 1
500436 99500436 1001 86380 86390 1
500283 99500283 1001 86380 86390 1
500336 99500336 1001 86380 86390 1
500254 99500254 1001 86380 86390 1
501008 99501008 1001 86380 86390 1
500998 99500998 1001 86380 86390 1
500964 99500964 1001 86380 86390 1
501617 99501617 1001 86380 86390 1
501479 99501479 1001 86380 86390 1
501470 99501470 1001 86380 86390 1
501484 99501484 1001 86380 86390 1
501324 99501324 1001 86380 86390 1
501161 99501161 1001 86380 86390 1
501032 99501032 1001 86380 86390 1
501062 99501062 1001 86380 86390 1
501051 99501051 1001 86380 86390 1
501093 99501093 1001 86380 86390 1
501160 99501160 1001 86380 86390 1
501794 99501794 1001 86380 86390 1
501810 99501810 1001 86380 86390 1
501786 99501786 1001 86380 86390 1
501724 99501724 1001 86380 86390 1
502404 99502404 1001 86380 86390 1
502406 99502406 1001 86380 86390 1
502445 99502445 1001 86380 86390 1
502455 99502455 1001 86380 86390 1
502183 99502183 1001 86380 86390 1
502087 99502087 1001 86380 86390 1
502194 99502194 1001 86380 86390 1
501913 99501913 1001 86380 86390 1
501998 99501998 1001 86380 86390 1
502553 99502553 1001 86380 86390 1
502528 99502528 1001 86380 86390 1
502504 99502504 1001 86380 86390 1
502597 99502597 1001 86380 86390 1
502548 99502548 1001 86380 86390 1
502641 99502641 1001 86380 86390 1
503243 99503243 1001 86380 86390 1
503098 99503098 1001 86380 86390 1
503175 99503175 1001 86380 86390 1
502919 99502919 1001 86380 86390 1
502950 99502950 1001 86380 86390 1
503043 99503043 1001 86380 86390 1
502761 99502761 1001 86380 86390 1
502704 99502704 1001 86380 86390 1
502872 99502872 1001 86380 86390 1
503431 99503431 1001 86380 86390 1
503976 99503976 1001 86380 86390 1
504070 99504070 1001 86380 86390 1
503836 99503836 1001 86380 86390 1
503708 99503708 1001 86380 86390 1
503870 99503870 1001 86380 86390 1
503730 99503730 1001 86380 86390 1
503588 99503588 1001 86380 86390 1
503642 99503642 1001 86380 86390 1
503594 99503594 1001 86380 86390 1
504190 99504190 1001 86380 86390 1
504764 99504764 1001 86380 86390 1
504766 99504766 1001 86380 86390 1
504809 99504809 1001 86380 86390 1
504931 99504931 1001 86380 86390 1
504558 99504558 1001 86380 86390 1
504591 99504591 1001 86380 86390 1
504567 99504567 1001 86380 86390 1
504556 99504556 1001 86380 86390 1
504362 99504362 1001 86380 86390 1
504491 99504491 1001 86380 86390 1
504376 99504376 1001 86380 86390 1
504450 99504450 1001 86380 86390 1
505059 99505059 1001 86380 86390 1
505085 99505085 1001 86380 86390 1
505674 99505674 1001 86380 86390 1
505691 99505691 1001 86380 86390 1
505508 99505508 1001 86380 86390 1
505332 99505332 1001 86380 86390 1
505345 99505345 1001 86380 86390 1
505299 99505299 1001 86380 86390 1
505937 99505937 1001 86380 86390 1
505847 99505847 1001 86380 86390 1
505801 99505801 1001 86380 86390 1
505946 99505946 1001 86380 86390 1
505791 99505791 1001 86380 86390 1
506409 99506409 1001 86380 86390 1
506543 99506543 1001 86380 86390 1
506206 99506206 1001 86380 86390 1
506363 99506363 1001 86380 86390 1
506247 99506247 1001 86380 86390 1
506390 99506390 1001 86380 86390 1
506725 99506725 1001 86380 86390 1
506612 99506612 1001 86380 86390 1
506744 99506744 1001 86380 86390 1
507231 99507231 1001 86380 86390 1
507233 99507233 1001 86380 86390 1
507370 99507370 1001 86380 86390 1
507012 99507012 1001 86380 86390 1
507181 99507181 1001 86380 86390 1
507027 99507027 1001 86380 86390 1
507145 99507145 1001 86380 86390 1
506957 99506957 1001 86380 86390 1
506990 99506990 1001 86380 86390 1
507004 99507004 1001 86380 86390 1
506875 99506875 1001 86380 86390 1
507451 99507451 1001 86380 86390 1
508075 99508075 1001 86380 86390 1
508154 99508154 1001 86380 86390 1
508167 99508167 1001 86380 86390 1
508241 99508241 1001 86380 86390 1
508067 99508067 1001 86380 86390 1
507914 99507914 1001 86380 86390 1
507889 99507889 1001 86380 86390 1
507958 99507958 1001 86380 86390 1
507938 99507938 1001 86380 86390 1
508310 99508310 1001 86380 86390 1
508401 99508401 1001 86380 86390 1
508258 99508258 1001 86380 86390 1
508311 99508311 1001 86380 86390 1
508391 99508391 1001 86380 86390 1
508417 99508417 1001 86380 86390 1
508251 99508251 1001 86380 86390 1
508346 99508346 1001 86380 86390 1
508425 99508425 1001 86380 86390 1
508950 99508950 1001 86380 86390 1
509030 99509030 1001 86380 86390 1
508758 99508758 1001 86380 86390 1
508759 99508759 1001 86380 86390 1
508811 99508811 1001 86380 86390 1
508584 99508584 1001 86380 86390 1
508456 99508456 1001 86380 86390 1
508605 99508605 1001 86380 86390 1
508530 99508530 1001 86380 86390 1
509197 99509197 1001 86380 86390 1
509200 99509200 1001 86380 86390 1
509252 99509252 1001 86380 86390 1
509558 99509558 1001 86380 86390 1
509409 99509409 1001 86380 86390 1
509425 99509425 1001 86380 86390 1
510046 99510046 1001 86380 86390 1
509904 99509904 1001 86380 86390 1
510060 99510060 1001 86380 86390 1
510612 99510612 1001 86380 86390 1
510549 99510549 1001 86380 86390 1
510526 99510526 1001 86380 86390 1
510629 99510629 1001 86380 86390 1
510539 99510539 1001 86380 86390 1
510578 99510578 1001 86380 86390 1
510684 99510684 1001 86380 86390 1
510609 99510609 1001 86380 86390 1
510636 99510636 1001 86380 86390 1
510369 99510369 1001 86380 86390 1
510503 99510503 1001 86380 86390 1
510505 99510505 1001 86380 86390 1
510441 99510441 1001 86380 86390 1
510352 99510352 1001 86380 86390 1
510404 99510404 1001 86380 86390 1
510190 99510190 1001 86380 86390 1
510892 99510892 1001 86380 86390 1
510803 99510803 1001 86380 86390 1
510922 99510922 1001 86380 86390 1
510886 99510886 1001 86380 86390 1
510928 99510928 1001 86380 86390 1
511427 99511427 1001 86380 86390 1
511493 99511493 1001 86380 86390 1
511377 99511377 1001 86380 86390 1
511407 99511407 1001 86380 86390 1
511539 99511539 1001 86380 86390 1
511421 99511421 1001 86380 86390 1
511500 99511500 1001 86380 86390 1
511259 99511259 1001 86380 86390 1
511236 99511236 1001 86380 86390 1
511161 99511161 1001 86380 86390 1
511346 99511346 1001 86380 86390 1
510945 99510945 1001 86380 86390 1
510962 99510962 1001 86380 86390 1
510963 99510963 1001 86380 86390 1
511073 99511073 1001 86380 86390 1
511616 99511616 1001 86380 86390 1
511695 99511695 1001 86380 86390 1
511713 99511713 1001 86380 86390 1
511572 99511572 1001 86380 86390 1
512341 99512341 1001 86380 86390 1
512201 99512201 1001 86380 86390 1
512185 99512185 1001 86380 86390 1
512198 99512198 1001 86380 86390 1
512097 99512097 1001 86380 86390 1
512141 99512141 1001 86380 86390 1
512012 99512012 1001 86380 86390 1
512144 99512144 1001 86380 86390 1
511959 99511959 1001 86380 86390 1
511882 99511882 1001 86380 86390 1
511845 99511845 1001 86380 86390 1
512560 99512560 1001 86380 86390 1
512380 99512380 1001 86380 86390 1
512383 99512383 1001 86380 86390 1
512423 99512423 1001 86380 86390 1
512475 99512475 1001 86380 86390 1
512398 99512398 1001 86380 86390 1
512466 99512466 1001 86380 86390 1
513078 99513078 1001 86380 86390 1
513058 99513058 1001 86380 86390 1
513009 99513009 1001 86380 86390 1
513165 99513165 1001 86380 86390 1
513037 99513037 1001 86380 86390 1
512853 99512853 1001 86380 86390 1
512996 99512996 1001 86380 86390 1
512626 99512626 1001 86380 86390 1
513215 99513215 1001 86380 86390 1
513286 99513286 1001 86380 86390 1
513390 99513390 1001 86380 86390 1
513236 99513236 1001 86380 86390 1
513317 99513317 1001 86380 86390 1
514031 99514031 1001 86380 86390 1
513866 99513866 1001 86380 86390 1
513889 99513889 1001 86380 86390 1
514027 99514027 1001 86380 86390 1
513754 99513754 1001 86380 86390 1
513704 99513704 1001 86380 86390 1
513567 99513567 1001 86380 86390 1
513412 99513412 1001 86380 86390 1
513555 99513555 1001 86380 86390 1
513428 99513428 1001 86380 86390 1
513434 99513434 1001 86380 86390 1
514175 99514175 1001 86380 86390 1
514059 99514059 1001 86380 86390 1
514179 99514179 1001 86380 86390 1
514105 99514105 1001 86380 86390 1
514731 99514731 1001 86380 86390 1
514778 99514778 1001 86380 86390 1
514819 99514819 1001 86380 86390 1
514524 99514524 1001 86380 86390 1
514595 99514595 1001 86380 86390 1
514436 99514436 1001 86380 86390 1
514424 99514424 1001 86380 86390 1
514425 99514425 1001 86380 86390 1
514377 99514377 1001 86380 86390 1
515028 99515028 1001 86380 86390 1
514900 99514900 1001 86380 86390 1
514927 99514927 1001 86380 86390 1
515426 99515426 1001 86380 86390 1
515334 99515334 1001 86380 86390 1
515153 99515153 1001 86380 86390 1
515811 99515811 1001 86380 86390 1
515724 99515724 1001 86380 86390 1
515880 99515880 1001 86380 86390 1
516510 99516510 1001 86380 86390 1
516397 99516397 1001 86380 86390 1
516349 99516349 1001 86380 86390 1
516466 99516466 1001 86380 86390 1
516363 99516363 1001 86380 86390 1
516364 99516364 1001 86380 86390 1
516314 99516314 1001 86380 86390 1
516117 99516117 1001 86380 86390 1
516131 99516131 1001 86380 86390 1
516146 99516146 1001 86380 86390 1
516108 99516108 1001 86380 86390 1
516039 99516039 1001 86380 86390 1
515923 99515923 1001 86380 86390 1
516584 99516584 1001 86380 86390 1
516682 99516682 1001 86380 86390 1
516556 99516556 1001 86380 86390 1
517272 99517272 1001 86380 86390 1
517332 99517332 1001 86380 86390 1
517092 99517092 1001 86380 86390 1
517068 99517068 1001 86380 86390 1
517094 99517094 1001 86380 86390 1
517122 99517122 1001 86380 86390 1
517008 99517008 1001 86380 86390 1
517022 99517022 1001 86380 86390 1
516933 99516933 1001 86380 86390 1
516960 99516960 1001 86380 86390 1
516884 99516884 1001 86380 86390 1
516778 99516778 1001 86380 86390 1
517475 99517475 1001 86380 86390 1
517375 99517375 1001 86380 86390 1
518159 99518159 1001 86380 86390 1
518088 99518088 1001 86380 86390 1
517776 99517776 1001 86380 86390 1
517802 99517802 1001 86380 86390 1
517783 99517783 1001 86380 86390 1
517900 99517900 1001 86380 86390 1
517719 99517719 1001 86380 86390 1
518183 99518183 1001 86380 86390 1
518860 99518860 1001 86380 86390 1
518905 99518905 1001 86380 86390 1
518934 99518934 1001 86380 86390 1
518632 99518632 1001 86380 86390 1
518650 99518650 1001 86380 86390 1
518586 99518586 1001 86380 86390 1
518499 99518499 1001 86380 86390 1
518396 99518396 1001 86380 86390 1
518371 99518371 1001 86380 86390 1
518440 99518440 1001 86380 86390 1
518495 99518495 1001 86380 86390 1
518457 99518457 1001 86380 86390 1
518379 99518379 1001 86380 86390 1
519064 99519064 1001 86380 86390 1
519092 99519092 1001 86380 86390 1
519639 99519639 1001 86380 86390 1
519559 99519559 1001 86380 86390 1
519471 99519471 1001 86380 86390 1
519419 99519419 1001 86380 86390 1
519472 99519472 1001 86380 86390 1
519513 99519513 1001 86380 86390 1
519553 99519553 1001 86380 86390 1
519204 99519204 1001 86380 86390 1
519296 99519296 1001 86380 86390 1
519946 99519946 1001 86380 86390 1
519938 99519938 1001 86380 86390 1
520479 99520479 1001 86380 86390 1
520470 99520470 1001 86380 86390 1
520255 99520255 1001 86380 86390 1
520325 99520325 1001 86380 86390 1
520378 99520378 1001 86380 86390 1
520291 99520291 1001 86380 86390 1
520108 99520108 1001 86380 86390 1
520750 99520750 1001 86380 86390 1
520842 99520842 1001 86380 86390 1
521079 99521079 1001 86380 86390 1
521062 99521062 1001 86380 86390 1
521091 99521091 1001 86380 86390 1
521168 99521168 1001 86380 86390 1
521207 99521207 1001 86380 86390 1
520962 99520962 1001 86380 86390 1
520965 99520965 1001 86380 86390 1
521006 99521006 1001 86380 86390 1
521621 99521621 1001 86380 86390 1
521544 99521544 1001 86380 86390 1
521470 99521470 1001 86380 86390 1
521509 99521509 1001 86380 86390 1
521562 99521562 1001 86380 86390 1
522195 99522195 1001 86380 86390 1
522208 99522208 1001 86380 86390 1
522120 99522120 1001 86380 86390 1
522175 99522175 1001 86380 86390 1
521959 99521959 1001 86380 86390 1
522053 99522053 1001 86380 86390 1
521937 99521937 1001 86380 86390 1
521898 99521898 1001 86380 86390 1
521807 99521807 1001 86380 86390 1
521717 99521717 1001 86380 86390 1
521706 99521706 1001 86380 86390 1
522429 99522429 1001 86380 86390 1
522313 99522313 1001 86380 86390 1
522949 99522949 1001 86380 86390 1
522711 99522711 1001 86380 86390 1
522765 99522765 1001 86380 86390 1
522843 99522843 1001 86380 86390 1
522831 99522831 1001 86380 86390 1
522500 99522500 1001 86380 86390 1
522701 99522701 1001 86380 86390 1
522535 99522535 1001 86380 86390 1
523297 99523297 1001 86380 86390 1
523237 99523237 1001 86380 86390 1
523254 99523254 1001 86380 86390 1
523816 99523816 1001 86380 86390 1
523875 99523875 1001 86380 86390 1
523837 99523837 1001 86380 86390 1
523880 99523880 1001 86380 86390 1
523533 99523533 1001 86380 86390 1
523562 99523562 1001 86380 86390 1
523665 99523665 1001 86380 86390 1
523566 99523566 1001 86380 86390 1
523579 99523579 1001 86380 86390 1
523466 99523466 1001 86380 86390 1
523441 99523441 1001 86380 86390 1
523370 99523370 1001 86380 86390 1
523525 99523525 1001 86380 86390 1
523500 99523500 1001 86380 86390 1
523397 99523397 1001 86380 86390 1
524032 99524032 1001 86380 86390 1
524062 99524062 1001 86380 86390 1
524118 99524118 1001 86380 86390 1
523976 99523976 1001 86380 86390 1
524707 99524707 1001 86380 86390 1
524735 99524735 1001 86380 86390 1
524684 99524684 1001 86380 86390 1
524713 99524713 1001 86380 86390 1
524679 99524679 1001 86380 86390 1
524480 99524480 1001 86380 86390 1
524405 99524405 1001 86380 86390 1
524484 99524484 1001 86380 86390 1
524368 99524368 1001 86380 86390 1
524291 99524291 1001 86380 86390 1
524839 99524839 1001 86380 86390 1
525497 99525497 1001 86380 86390 1
525572 99525572 1001 86380 86390 1
525210 99525210 1001 86380 86390 1
525341 99525341 1001 86380 86390 1
525335 99525335 1001 86380 86390 1
525193 99525193 1001 86380 86390 1
525028 99525028 1001 86380 86390 1
525099 99525099 1001 86380 86390 1
525725 99525725 1001 86380 86390 1
525738 99525738 1001 86380 86390 1
525623 99525623 1001 86380 86390 1
525644 99525644 1001 86380 86390 1
526295 99526295 1001 86380 86390 1
526283 99526283 1001 86380 86390 1
526245 99526245 1001 86380 86390 1
526304 99526304 1001 86380 86390 1
526417 99526417 1001 86380 86390 1
526116 99526116 1001 86380 86390 1
526080 99526080 1001 86380 86390 1
526068 99526068 1001 86380 86390 1
526214 99526214 1001 86380 86390 1
526126 99526126 1001 86380 86390 1
525996 99525996 1001 86380 86390 1
525819 99525819 1001 86380 86390 1
525834 99525834 1001 86380 86390 1
525803 99525803 1001 86380 86390 1
526583 99526583 1001 86380 86390 1
526456 99526456 1001 86380 86390 1
526966 99526966 1001 86380 86390 1
527009 99527009 1001 86380 86390 1
526958 99526958 1001 86380 86390 1
526946 99526946 1001 86380 86390 1
527028 99527028 1001 86380 86390 1
526965 99526965 1001 86380 86390 1
526758 99526758 1001 86380 86390 1
526794 99526794 1001 86380 86390 1
527415 99527415 1001 86380 86390 1
527277 99527277 1001 86380 86390 1
527446 99527446 1001 86380 86390 1
527924 99527924 1001 86380 86390 1
527952 99527952 1001 86380 86390 1
527876 99527876 1001 86380 86390 1
527927 99527927 1001 86380 86390 1
527731 99527731 1001 86380 86390 1
527745 99527745 1001 86380 86390 1
527803 99527803 1001 86380 86390 1
527470 99527470 1001 86380 86390 1
527510 99527510 1001 86380 86390 1
527539 99527539 1001 86380 86390 1
528202 99528202 1001 86380 86390 1
528215 99528215 1001 86380 86390 1
528226 99528226 1001 86380 86390 1
528240 99528240 1001 86380 86390 1
528851 99528851 1001 86380 86390 1
528840 99528840 1001 86380 86390 1
528853 99528853 1001 86380 86390 1
528891 99528891 1001 86380 86390 1
528556 99528556 1001 86380 86390 1
528532 99528532 1001 86380 86390 1
528585 99528585 1001 86380 86390 1
528678 99528678 1001 86380 86390 1
528539 99528539 1001 86380 86390 1
528694 99528694 1001 86380 86390 1
528384 99528384 1001 86380 86390 1
528436 99528436 1001 86380 86390 1
528347 99528347 1001 86380 86390 1
528362 99528362 1001 86380 86390 1
528344 99528344 1001 86380 86390 1
529021 99529021 1001 86380 86390 1
529079 99529079 1001 86380 86390 1
529565 99529565 1001 86380 86390 1
529631 99529631 1001 86380 86390 1
529683 99529683 1001 86380 86390 1
529712 99529712 1001 86380 86390 1
529647 99529647 1001 86380 86390 1
529663 99529663 1001 86380 86390 1
529399 99529399 1001 86380 86390 1
529229 99529229 1001 86380 86390 1
529139 99529139 1001 86380 86390 1
529791 99529791 1001 86380 86390 1
529845 99529845 1001 86380 86390 1
529848 99529848 1001 86380 86390 1
529900 99529900 1001 86380 86390 1
529733 99529733 1001 86380 86390 1
530441 99530441 1001 86380 86390 1
530225 99530225 1001 86380 86390 1
530021 99530021 1001 86380 86390 1
530086 99530086 1001 86380 86390 1
530099 99530099 1001 86380 86390 1
530604 99530604 1001 86380 86390 1
530580 99530580 1001 86380 86390 1
530718 99530718 1001 86380 86390 1
531280 99531280 1001 86380 86390 1
531246 99531246 1001 86380 86390 1
531286 99531286 1001 86380 86390 1
531237 99531237 1001 86380 86390 1
531023 99531023 1001 86380 86390 1
531127 99531127 1001 86380 86390 1
531102 99531102 1001 86380 86390 1
531025 99531025 1001 86380 86390 1
531000 99531000 1001 86380 86390 1
531170 99531170 1001 86380 86390 1
531016 99531016 1001 86380 86390 1
531146 99531146 1001 86380 86390 1
530928 99530928 1001 86380 86390 1
530955 99530955 1001 86380 86390 1
530878 99530878 1001 86380 86390 1
530846 99530846 1001 86380 86390 1
530925 99530925 1001 86380 86390 1
531467 99531467 1001 86380 86390 1
531404 99531404 1001 86380 86390 1
531431 99531431 1001 86380 86390 1
531536 99531536 1001 86380 86390 1
531479 99531479 1001 86380 86390 1
532003 99532003 1001 86380 86390 1
531993 99531993 1001 86380 86390 1
531792 99531792 1001 86380 86390 1
531663 99531663 1001 86380 86390 1
531605 99531605 1001 86380 86390 1
531700 99531700 1001 86380 86390 1
532321 99532321 1001 86380 86390 1
532311 99532311 1001 86380 86390 1
532305 99532305 1001 86380 86390 1
532409 99532409 1001 86380 86390 1
533014 99533014 1001 86380 86390 1
532952 99532952 1001 86380 86390 1
533022 99533022 1001 86380 86390 1
532967 99532967 1001 86380 86390 1
532765 99532765 1001 86380 86390 1
532702 99532702 1001 86380 86390 1
532754 99532754 1001 86380 86390 1
532716 99532716 1001 86380 86390 1
532772 99532772 1001 86380 86390 1
532773 99532773 1001 86380 86390 1
532483 99532483 1001 86380 86390 1
533758 99533758 1001 86380 86390 1
533763 99533763 1001 86380 86390 1
533848 99533848 1001 86380 86390 1
533461 99533461 1001 86380 86390 1
533492 99533492 1001 86380 86390 1
533493 99533493 1001 86380 86390 1
533534 99533534 1001 86380 86390 1
533368 99533368 1001 86380 86390 1
533860 99533860 1001 86380 86390 1
534681 99534681 1001 86380 86390 1
534673 99534673 1001 86380 86390 1
534354 99534354 1001 86380 86390 1
534316 99534316 1001 86380 86390 1
534318 99534318 1001 86380 86390 1
534412 99534412 1001 86380 86390 1
534142 99534142 1001 86380 86390 1
534196 99534196 1001 86380 86390 1
534835 99534835 1001 86380 86390 1
535324 99535324 1001 86380 86390 1
535471 99535471 1001 86380 86390 1
535407 99535407 1001 86380 86390 1
535203 99535203 1001 86380 86390 1
535121 99535121 1001 86380 86390 1
535252 99535252 1001 86380 86390 1
535278 99535278 1001 86380 86390 1
534941 99534941 1001 86380 86390 1
535035 99535035 1001 86380 86390 1
535664 99535664 1001 86380 86390 1
535706 99535706 1001 86380 86390 1
535565 99535565 1001 86380 86390 1
535687 99535687 1001 86380 86390 1
536224 99536224 1001 86380 86390 1
536292 99536292 1001 86380 86390 1
536040 99536040 1001 86380 86390 1
536118 99536118 1001 86380 86390 1
535994 99535994 1001 86380 86390 1
535717 99535717 1001 86380 86390 1
535783 99535783 1001 86380 86390 1
535914 99535914 1001 86380 86390 1
535868 99535868 1001 86380 86390 1
535856 99535856 1001 86380 86390 1
536427 99536427 1001 86380 86390 1
536443 99536443 1001 86380 86390 1
536524 99536524 1001 86380 86390 1
536345 99536345 1001 86380 86390 1
537054 99537054 1001 86380 86390 1
537045 99537045 1001 86380 86390 1
537111 99537111 1001 86380 86390 1
536866 99536866 1001 86380 86390 1
536945 99536945 1001 86380 86390 1
536818 99536818 1001 86380 86390 1
536922 99536922 1001 86380 86390 1
536755 99536755 1001 86380 86390 1
536861 99536861 1001 86380 86390 1
536876 99536876 1001 86380 86390 1
536619 99536619 1001 86380 86390 1
536568 99536568 1001 86380 86390 1
536622 99536622 1001 86380 86390 1
536618 99536618 1001 86380 86390 1
537328 99537328 1001 86380 86390 1
537172 99537172 1001 86380 86390 1
537188 99537188 1001 86380 86390 1
537358 99537358 1001 86380 86390 1
537256 99537256 1001 86380 86390 1
537167 99537167 1001 86380 86390 1
537888 99537888 1001 86380 86390 1
537955 99537955 1001 86380 86390 1
537963 99537963 1001 86380 86390 1
537814 99537814 1001 86380 86390 1
537792 99537792 1001 86380 86390 1
537856 99537856 1001 86380 86390 1
537859 99537859 1001 86380 86390 1
537578 99537578 1001 86380 86390 1
537447 99537447 1001 86380 86390 1
537410 99537410 1001 86380 86390 1
537376 99537376 1001 86380 86390 1
537572 99537572 1001 86380 86390 1
538121 99538121 1001 86380 86390 1
538176 99538176 1001 86380 86390 1
538449 99538449 1001 86380 86390 1
538312 99538312 1001 86380 86390 1
538292 99538292 1001 86380 86390 1
538334 99538334 1001 86380 86390 1
538206 99538206 1001 86380 86390 1
538864 99538864 1001 86380 86390 1
538979 99538979 1001 86380 86390 1
538837 99538837 1001 86380 86390 1
539499 99539499 1001 86380 86390 1
539640 99539640 1001 86380 86390 1
539601 99539601 1001 86380 86390 1
539231 99539231 1001 86380 86390 1
539326 99539326 1001 86380 86390 1
539395 99539395 1001 86380 86390 1
539203 99539203 1001 86380 86390 1
539037 99539037 1001 86380 86390 1
539195 99539195 1001 86380 86390 1
539068 99539068 1001 86380 86390 1
539732 99539732 1001 86380 86390 1
540408 99540408 1001 86380 86390 1
540415 99540415 1001 86380 86390 1
540112 99540112 1001 86380 86390 1
540205 99540205 1001 86380 86390 1
540156 99540156 1001 86380 86390 1
540017 99540017 1001 86380 86390 1
540044 99540044 1001 86380 86390 1
540009 99540009 1001 86380 86390 1
540013 99540013 1001 86380 86390 1
540493 99540493 1001 86380 86390 1
540481 99540481 1001 86380 86390 1
540625 99540625 1001 86380 86390 1
540580 99540580 1001 86380 86390 1
541245 99541245 1001 86380 86390 1
541233 99541233 1001 86380 86390 1
541246 99541246 1001 86380 86390 1
541189 99541189 1001 86380 86390 1
540919 99540919 1001 86380 86390 1
540968 99540968 1001 86380 86390 1
540844 99540844 1001 86380 86390 1
540838 99540838 1001 86380 86390 1
541368 99541368 1001 86380 86390 1
541459 99541459 1001 86380 86390 1
541473 99541473 1001 86380 86390 1
541405 99541405 1001 86380 86390 1
541927 99541927 1001 86380 86390 1
542008 99542008 1001 86380 86390 1
542047 99542047 1001 86380 86390 1
542067 99542067 1001 86380 86390 1
541853 99541853 1001 86380 86390 1
541909 99541909 1001 86380 86390 1
541808 99541808 1001 86380 86390 1
541887 99541887 1001 86380 86390 1
541576 99541576 1001 86380 86390 1
541539 99541539 1001 86380 86390 1
541659 99541659 1001 86380 86390 1
541635 99541635 1001 86380 86390 1
541676 99541676 1001 86380 86390 1
541561 99541561 1001 86380 86390 1
541601 99541601 1001 86380 86390 1
542235 99542235 1001 86380 86390 1
542818 99542818 1001 86380 86390 1
542913 99542913 1001 86380 86390 1
542819 99542819 1001 86380 86390 1
542799 99542799 1001 86380 86390 1
542625 99542625 1001 86380 86390 1
542555 99542555 1001 86380 86390 1
542621 99542621 1001 86380 86390 1
542509 99542509 1001 86380 86390 1
542396 99542396 1001 86380 86390 1
542413 99542413 1001 86380 86390 1
543138 99543138 1001 86380 86390 1
542533 99542533 1001 86380 86390 1
542950 99542950 1001 86380 86390 1
543623 99543623 1001 86380 86390 1
543653 99543653 1001 86380 86390 1
543527 99543527 1001 86380 86390 1
543540 99543540 1001 86380 86390 1
543553 99543553 1001 86380 86390 1
543463 99543463 1001 86380 86390 1
543494 99543494 1001 86380 86390 1
543229 99543229 1001 86380 86390 1
543308 99543308 1001 86380 86390 1
543260 99543260 1001 86380 86390 1
543924 99543924 1001 86380 86390 1
543976 99543976 1001 86380 86390 1
543836 99543836 1001 86380 86390 1
543814 99543814 1001 86380 86390 1
544448 99544448 1001 86380 86390 1
544529 99544529 1001 86380 86390 1
544413 99544413 1001 86380 86390 1
544212 99544212 1001 86380 86390 1
544280 99544280 1001 86380 86390 1
544284 99544284 1001 86380 86390 1
544285 99544285 1001 86380 86390 1
544016 99544016 1001 86380 86390 1
544055 99544055 1001 86380 86390 1
543984 99543984 1001 86380 86390 1
543997 99543997 1001 86380 86390 1
544076 99544076 1001 86380 86390 1
544079 99544079 1001 86380 86390 1
544118 99544118 1001 86380 86390 1
544600 99544600 1001 86380 86390 1
436795 212 1001 1560 1977 1
514896 791 1002 30772 37070 1
400012 99400012 1001 86380 86390 1
400203 99400203 1001 86380 86390 1
400243 99400243 1001 86380 86390 1
400389 99400389 1001 86380 86390 1
400493 99400493 1001 86380 86390 1
400537 99400537 1001 86380 86390 1
400639 99400639 1001 86380 86390 1
400664 99400664 1001 86380 86390 1
400824 99400824 1001 86380 86390 1
400725 99400725 1001 86380 86390 1
400845 99400845 1001 86380 86390 1
401236 99401236 1001 86380 86390 1
401482 99401482 1001 86380 86390 1
401596 99401596 1001 86380 86390 1
401968 99401968 1001 86380 86390 1
402106 99402106 1001 86380 86390 1
402470 99402470 1001 86380 86390 1
402476 99402476 1001 86380 86390 1
402767 99402767 1001 86380 86390 1
402833 99402833 1001 86380 86390 1
403008 99403008 1001 86380 86390 1
403256 99403256 1001 86380 86390 1
403528 99403528 1001 86380 86390 1
403600 99403600 1001 86380 86390 1
403679 99403679 1001 86380 86390 1
403731 99403731 1001 86380 86390 1
403817 99403817 1001 86380 86390 1
403772 99403772 1001 86380 86390 1
403801 99403801 1001 86380 86390 1
403857 99403857 1001 86380 86390 1
403953 99403953 1001 86380 86390 1
404169 99404169 1001 86380 86390 1
404490 99404490 1001 86380 86390 1
404528 99404528 1001 86380 86390 1
404858 99404858 1001 86380 86390 1
404972 99404972 1001 86380 86390 1
405254 99405254 1001 86380 86390 1
405234 99405234 1001 86380 86390 1
405482 99405482 1001 86380 86390 1
405654 99405654 1001 86380 86390 1
405788 99405788 1001 86380 86390 1
406314 99406314 1001 86380 86390 1
406448 99406448 1001 86380 86390 1
406475 99406475 1001 86380 86390 1
406622 99406622 1001 86380 86390 1
406520 99406520 1001 86380 86390 1
406650 99406650 1001 86380 86390 1
406683 99406683 1001 86380 86390 1
406735 99406735 1001 86380 86390 1
406712 99406712 1001 86380 86390 1
406693 99406693 1001 86380 86390 1
406860 99406860 1001 86380 86390 1
407062 99407062 1001 86380 86390 1
407077 99407077 1001 86380 86390 1
407177 99407177 1001 86380 86390 1
407428 99407428 1001 86380 86390 1
407559 99407559 1001 86380 86390 1
407446 99407446 1001 86380 86390 1
407759 99407759 1001 86380 86390 1
407739 99407739 1001 86380 86390 1
407760 99407760 1001 86380 86390 1
407680 99407680 1001 86380 86390 1
407832 99407832 1001 86380 86390 1
408280 99408280 1001 86380 86390 1
408331 99408331 1001 86380 86390 1
408377 99408377 1001 86380 86390 1
408602 99408602 1001 86380 86390 1
408641 99408641 1001 86380 86390 1
408828 99408828 1001 86380 86390 1
408935 99408935 1001 86380 86390 1
409025 99409025 1001 86380 86390 1
409049 99409049 1001 86380 86390 1
409075 99409075 1001 86380 86390 1
409129 99409129 1001 86380 86390 1
409250 99409250 1001 86380 86390 1
409463 99409463 1001 86380 86390 1
409856 99409856 1001 86380 86390 1
409969 99409969 1001 86380 86390 1
410106 99410106 1001 86380 86390 1
410369 99410369 1001 86380 86390 1
410406 99410406 1001 86380 86390 1
410516 99410516 1001 86380 86390 1
410667 99410667 1001 86380 86390 1
410646 99410646 1001 86380 86390 1
410865 99410865 1001 86380 86390 1
411006 99411006 1001 86380 86390 1
411043 99411043 1001 86380 86390 1
411191 99411191 1001 86380 86390 1
411236 99411236 1001 86380 86390 1
411263 99411263 1001 86380 86390 1
411529 99411529 1001 86380 86390 1
411917 99411917 1001 86380 86390 1
412219 99412219 1001 86380 86390 1
412206 99412206 1001 86380 86390 1
412210 99412210 1001 86380 86390 1
412396 99412396 1001 86380 86390 1
413638 99413638 1001 86380 86390 1
412932 99412932 1001 86380 86390 1
413092 99413092 1001 86380 86390 1
412897 99412897 1001 86380 86390 1
412861 99412861 1001 86380 86390 1
412852 99412852 1001 86380 86390 1
412623 99412623 1001 86380 86390 1
412765 99412765 1001 86380 86390 1
412860 99412860 1001 86380 86390 1
413991 99413991 1001 86380 86390 1
414015 99414015 1001 86380 86390 1
414100 99414100 1001 86380 86390 1
415125 99415125 1001 86380 86390 1
414983 99414983 1001 86380 86390 1
415088 99415088 1001 86380 86390 1
415300 99415300 1001 86380 86390 1
414846 99414846 1001 86380 86390 1
414900 99414900 1001 86380 86390 1
414731 99414731 1001 86380 86390 1
414817 99414817 1001 86380 86390 1
414634 99414634 1001 86380 86390 1
414377 99414377 1001 86380 86390 1
414298 99414298 1001 86380 86390 1
414440 99414440 1001 86380 86390 1
414237 99414237 1001 86380 86390 1
414151 99414151 1001 86380 86390 1
414500 99414500 1001 86380 86390 1
414197 99414197 1001 86380 86390 1
414400 99414400 1001 86380 86390 1
415700 99415700 1001 86380 86390 1
414507 99414507 1001 86380 86390 1
415704 99415704 1001 86380 86390 1
415710 99415710 1001 86380 86390 1
415595 99415595 1001 86380 86390 1
416672 99416672 1001 86380 86390 1
416757 99416757 1001 86380 86390 1
416865 99416865 1001 86380 86390 1
416718 99416718 1001 86380 86390 1
416664 99416664 1001 86380 86390 1
416386 99416386 1001 86380 86390 1
416534 99416534 1001 86380 86390 1
416150 99416150 1001 86380 86390 1
416269 99416269 1001 86380 86390 1
415931 99415931 1001 86380 86390 1
415908 99415908 1001 86380 86390 1
416039 99416039 1001 86380 86390 1
415727 99415727 1001 86380 86390 1
415774 99415774 1001 86380 86390 1
417138 99417138 1001 86380 86390 1
417012 99417012 1001 86380 86390 1
417325 99417325 1001 86380 86390 1
417431 99417431 1001 86380 86390 1
417534 99417534 1001 86380 86390 1
418714 99418714 1001 86380 86390 1
418655 99418655 1001 86380 86390 1
418102 99418102 1001 86380 86390 1
418305 99418305 1001 86380 86390 1
418392 99418392 1001 86380 86390 1
418181 99418181 1001 86380 86390 1
418258 99418258 1001 86380 86390 1
418383 99418383 1001 86380 86390 1
418298 99418298 1001 86380 86390 1
418100 99418100 1001 86380 86390 1
417689 99417689 1001 86380 86390 1
417781 99417781 1001 86380 86390 1
419000 99419000 1001 86380 86390 1
419054 99419054 1001 86380 86390 1
419010 99419010 1001 86380 86390 1
418967 99418967 1001 86380 86390 1
418903 99418903 1001 86380 86390 1
420076 99420076 1001 86380 86390 1
419906 99419906 1001 86380 86390 1
420036 99420036 1001 86380 86390 1
419971 99419971 1001 86380 86390 1
419703 99419703 1001 86380 86390 1
419890 99419890 1001 86380 86390 1
419950 99419950 1001 86380 86390 1
420021 99420021 1001 86380 86390 1
419835 99419835 1001 86380 86390 1
419845 99419845 1001 86380 86390 1
419592 99419592 1001 86380 86390 1
419267 99419267 1001 86380 86390 1
419333 99419333 1001 86380 86390 1
420510 99420510 1001 86380 86390 1
420626 99420626 1001 86380 86390 1
420719 99420719 1001 86380 86390 1
420682 99420682 1001 86380 86390 1
420738 99420738 1001 86380 86390 1
421920 99421920 1001 86380 86390 1
421870 99421870 1001 86380 86390 1
422024 99422024 1001 86380 86390 1
422113 99422113 1001 86380 86390 1
421277 99421277 1001 86380 86390 1
421442 99421442 1001 86380 86390 1
421446 99421446 1001 86380 86390 1
421473 99421473 1001 86380 86390 1
422457 99422457 1001 86380 86390 1
422203 99422203 1001 86380 86390 1
422132 99422132 1001 86380 86390 1
423585 99423585 1001 86380 86390 1
423471 99423471 1001 86380 86390 1
423525 99423525 1001 86380 86390 1
423149 99423149 1001 86380 86390 1
423150 99423150 1001 86380 86390 1
422993 99422993 1001 86380 86390 1
422954 99422954 1001 86380 86390 1
423047 99423047 1001 86380 86390 1
423119 99423119 1001 86380 86390 1
423188 99423188 1001 86380 86390 1
422533 99422533 1001 86380 86390 1
422886 99422886 1001 86380 86390 1
422691 99422691 1001 86380 86390 1
423796 99423796 1001 86380 86390 1
423835 99423835 1001 86380 86390 1
423836 99423836 1001 86380 86390 1
425107 99425107 1001 86380 86390 1
425153 99425153 1001 86380 86390 1
425317 99425317 1001 86380 86390 1
424732 99424732 1001 86380 86390 1
424466 99424466 1001 86380 86390 1
424231 99424231 1001 86380 86390 1
424528 99424528 1001 86380 86390 1
425531 99425531 1001 86380 86390 1
425752 99425752 1001 86380 86390 1
425701 99425701 1001 86380 86390 1
425459 99425459 1001 86380 86390 1
425600 99425600 1001 86380 86390 1
426896 99426896 1001 86380 86390 1
426690 99426690 1001 86380 86390 1
425913 99425913 1001 86380 86390 1
426065 99426065 1001 86380 86390 1
426073 99426073 1001 86380 86390 1
426196 99426196 1001 86380 86390 1
425850 99425850 1001 86380 86390 1
425974 99425974 1001 86380 86390 1
427172 99427172 1001 86380 86390 1
427449 99427449 1001 86380 86390 1
428695 99428695 1001 86380 86390 1
428528 99428528 1001 86380 86390 1
428357 99428357 1001 86380 86390 1
428732 99428732 1001 86380 86390 1
428060 99428060 1001 86380 86390 1
428174 99428174 1001 86380 86390 1
428197 99428197 1001 86380 86390 1
428052 99428052 1001 86380 86390 1
427963 99427963 1001 86380 86390 1
428180 99428180 1001 86380 86390 1
427554 99427554 1001 86380 86390 1
427603 99427603 1001 86380 86390 1
427738 99427738 1001 86380 86390 1
427566 99427566 1001 86380 86390 1
427838 99427838 1001 86380 86390 1
428960 99428960 1001 86380 86390 1
429053 99429053 1001 86380 86390 1
429035 99429035 1001 86380 86390 1
430119 99430119 1001 86380 86390 1
429685 99429685 1001 86380 86390 1
429734 99429734 1001 86380 86390 1
429875 99429875 1001 86380 86390 1
429805 99429805 1001 86380 86390 1
429320 99429320 1001 86380 86390 1
429520 99429520 1001 86380 86390 1
429551 99429551 1001 86380 86390 1
429232 99429232 1001 86380 86390 1
429233 99429233 1001 86380 86390 1
429536 99429536 1001 86380 86390 1
429558 99429558 1001 86380 86390 1
429559 99429559 1001 86380 86390 1
429313 99429313 1001 86380 86390 1
430397 99430397 1001 86380 86390 1
430464 99430464 1001 86380 86390 1
430518 99430518 1001 86380 86390 1
430652 99430652 1001 86380 86390 1
430545 99430545 1001 86380 86390 1
431981 99431981 1001 86380 86390 1
431941 99431941 1001 86380 86390 1
431772 99431772 1001 86380 86390 1
431863 99431863 1001 86380 86390 1
431811 99431811 1001 86380 86390 1
431401 99431401 1001 86380 86390 1
431536 99431536 1001 86380 86390 1
431191 99431191 1001 86380 86390 1
430970 99430970 1001 86380 86390 1
432454 99432454 1001 86380 86390 1
432323 99432323 1001 86380 86390 1
432183 99432183 1001 86380 86390 1
432163 99432163 1001 86380 86390 1
432373 99432373 1001 86380 86390 1
433485 99433485 1001 86380 86390 1
433344 99433344 1001 86380 86390 1
433504 99433504 1001 86380 86390 1
433099 99433099 1001 86380 86390 1
433285 99433285 1001 86380 86390 1
433838 99433838 1001 86380 86390 1
435244 99435244 1001 86380 86390 1
435107 99435107 1001 86380 86390 1
435158 99435158 1001 86380 86390 1
434941 99434941 1001 86380 86390 1
435002 99435002 1001 86380 86390 1
434945 99434945 1001 86380 86390 1
434826 99434826 1001 86380 86390 1
434751 99434751 1001 86380 86390 1
434227 99434227 1001 86380 86390 1
434260 99434260 1001 86380 86390 1
434550 99434550 1001 86380 86390 1
435630 99435630 1001 86380 86390 1
437028 99437028 1001 86380 86390 1
436860 99436860 1001 86380 86390 1
436423 99436423 1001 86380 86390 1
436669 99436669 1001 86380 86390 1
436397 99436397 1001 86380 86390 1
435936 99435936 1001 86380 86390 1
435937 99435937 1001 86380 86390 1
300706 99300706 1001 86380 86390 1
300446 99300446 1001 86380 86390 1
300473 99300473 1001 86380 86390 1
300344 99300344 1001 86380 86390 1
300448 99300448 1001 86380 86390 1
300318 99300318 1001 86380 86390 1
300479 99300479 1001 86380 86390 1
300145 99300145 1001 86380 86390 1
300922 99300922 1001 86380 86390 1
300824 99300824 1001 86380 86390 1
300877 99300877 1001 86380 86390 1
301477 99301477 1001 86380 86390 1
301284 99301284 1001 86380 86390 1
300947 99300947 1001 86380 86390 1
301003 99301003 1001 86380 86390 1
300939 99300939 1001 86380 86390 1
301143 99301143 1001 86380 86390 1
302165 99302165 1001 86380 86390 1
302012 99302012 1001 86380 86390 1
302128 99302128 1001 86380 86390 1
302169 99302169 1001 86380 86390 1
302066 99302066 1001 86380 86390 1
302174 99302174 1001 86380 86390 1
301954 99301954 1001 86380 86390 1
301801 99301801 1001 86380 86390 1
301879 99301879 1001 86380 86390 1
301935 99301935 1001 86380 86390 1
302536 99302536 1001 86380 86390 1
301969 99301969 1001 86380 86390 1
302486 99302486 1001 86380 86390 1
302436 99302436 1001 86380 86390 1
303085 99303085 1001 86380 86390 1
303061 99303061 1001 86380 86390 1
303089 99303089 1001 86380 86390 1
302833 99302833 1001 86380 86390 1
302980 99302980 1001 86380 86390 1
302934 99302934 1001 86380 86390 1
302629 99302629 1001 86380 86390 1
302681 99302681 1001 86380 86390 1
302609 99302609 1001 86380 86390 1
303950 99303950 1001 86380 86390 1
303646 99303646 1001 86380 86390 1
303778 99303778 1001 86380 86390 1
303806 99303806 1001 86380 86390 1
303730 99303730 1001 86380 86390 1
303808 99303808 1001 86380 86390 1
303658 99303658 1001 86380 86390 1
303581 99303581 1001 86380 86390 1
303596 99303596 1001 86380 86390 1
303561 99303561 1001 86380 86390 1
303497 99303497 1001 86380 86390 1
303526 99303526 1001 86380 86390 1
304121 99304121 1001 86380 86390 1
304057 99304057 1001 86380 86390 1
304135 99304135 1001 86380 86390 1
304107 99304107 1001 86380 86390 1
304719 99304719 1001 86380 86390 1
304786 99304786 1001 86380 86390 1
304711 99304711 1001 86380 86390 1
304738 99304738 1001 86380 86390 1
304844 99304844 1001 86380 86390 1
304636 99304636 1001 86380 86390 1
304409 99304409 1001 86380 86390 1
304244 99304244 1001 86380 86390 1
304392 99304392 1001 86380 86390 1
304367 99304367 1001 86380 86390 1
304895 99304895 1001 86380 86390 1
304922 99304922 1001 86380 86390 1
305038 99305038 1001 86380 86390 1
304860 99304860 1001 86380 86390 1
304913 99304913 1001 86380 86390 1
304945 99304945 1001 86380 86390 1
305622 99305622 1001 86380 86390 1
305625 99305625 1001 86380 86390 1
305498 99305498 1001 86380 86390 1
305567 99305567 1001 86380 86390 1
305363 99305363 1001 86380 86390 1
305415 99305415 1001 86380 86390 1
305397 99305397 1001 86380 86390 1
305284 99305284 1001 86380 86390 1
305170 99305170 1001 86380 86390 1
500079 99500079 1001 86380 86390 1
500029 99500029 1001 86380 86390 1
500786 99500786 1001 86380 86390 1
500715 99500715 1001 86380 86390 1
500716 99500716 1001 86380 86390 1
500805 99500805 1001 86380 86390 1
500632 99500632 1001 86380 86390 1
500697 99500697 1001 86380 86390 1
500505 99500505 1001 86380 86390 1
500441 99500441 1001 86380 86390 1
500513 99500513 1001 86380 86390 1
500540 99500540 1001 86380 86390 1
500592 99500592 1001 86380 86390 1
500375 99500375 1001 86380 86390 1
500332 99500332 1001 86380 86390 1
500900 99500900 1001 86380 86390 1
501604 99501604 1001 86380 86390 1
501452 99501452 1001 86380 86390 1
501620 99501620 1001 86380 86390 1
501561 99501561 1001 86380 86390 1
501335 99501335 1001 86380 86390 1
501313 99501313 1001 86380 86390 1
501379 99501379 1001 86380 86390 1
501226 99501226 1001 86380 86390 1
501021 99501021 1001 86380 86390 1
501034 99501034 1001 86380 86390 1
501165 99501165 1001 86380 86390 1
501171 99501171 1001 86380 86390 1
501682 99501682 1001 86380 86390 1
501841 99501841 1001 86380 86390 1
502394 99502394 1001 86380 86390 1
502304 99502304 1001 86380 86390 1
502396 99502396 1001 86380 86390 1
502334 99502334 1001 86380 86390 1
502388 99502388 1001 86380 86390 1
502123 99502123 1001 86380 86390 1
502153 99502153 1001 86380 86390 1
501873 99501873 1001 86380 86390 1
501887 99501887 1001 86380 86390 1
501957 99501957 1001 86380 86390 1
502037 99502037 1001 86380 86390 1
501857 99501857 1001 86380 86390 1
502579 99502579 1001 86380 86390 1
502620 99502620 1001 86380 86390 1
502493 99502493 1001 86380 86390 1
503115 99503115 1001 86380 86390 1
503034 99503034 1001 86380 86390 1
503029 99503029 1001 86380 86390 1
502926 99502926 1001 86380 86390 1
502751 99502751 1001 86380 86390 1
502675 99502675 1001 86380 86390 1
502744 99502744 1001 86380 86390 1
503406 99503406 1001 86380 86390 1
503413 99503413 1001 86380 86390 1
503314 99503314 1001 86380 86390 1
503996 99503996 1001 86380 86390 1
504036 99504036 1001 86380 86390 1
503987 99503987 1001 86380 86390 1
503835 99503835 1001 86380 86390 1
503811 99503811 1001 86380 86390 1
503741 99503741 1001 86380 86390 1
503678 99503678 1001 86380 86390 1
503538 99503538 1001 86380 86390 1
503616 99503616 1001 86380 86390 1
503610 99503610 1001 86380 86390 1
503649 99503649 1001 86380 86390 1
503561 99503561 1001 86380 86390 1
504161 99504161 1001 86380 86390 1
504820 99504820 1001 86380 86390 1
504796 99504796 1001 86380 86390 1
504929 99504929 1001 86380 86390 1
504876 99504876 1001 86380 86390 1
504534 99504534 1001 86380 86390 1
504344 99504344 1001 86380 86390 1
504437 99504437 1001 86380 86390 1
504503 99504503 1001 86380 86390 1
505048 99505048 1001 86380 86390 1
505024 99505024 1001 86380 86390 1
505053 99505053 1001 86380 86390 1
505105 99505105 1001 86380 86390 1
504990 99504990 1001 86380 86390 1
505758 99505758 1001 86380 86390 1
505438 99505438 1001 86380 86390 1
505413 99505413 1001 86380 86390 1
505416 99505416 1001 86380 86390 1
505512 99505512 1001 86380 86390 1
505151 99505151 1001 86380 86390 1
505289 99505289 1001 86380 86390 1
505200 99505200 1001 86380 86390 1
505265 99505265 1001 86380 86390 1
506416 99506416 1001 86380 86390 1
506396 99506396 1001 86380 86390 1
506467 99506467 1001 86380 86390 1
506313 99506313 1001 86380 86390 1
506264 99506264 1001 86380 86390 1
506277 99506277 1001 86380 86390 1
506296 99506296 1001 86380 86390 1
506044 99506044 1001 86380 86390 1
506045 99506045 1001 86380 86390 1
505999 99505999 1001 86380 86390 1
506764 99506764 1001 86380 86390 1
506689 99506689 1001 86380 86390 1
506627 99506627 1001 86380 86390 1
506745 99506745 1001 86380 86390 1
506681 99506681 1001 86380 86390 1
506786 99506786 1001 86380 86390 1
507360 99507360 1001 86380 86390 1
507391 99507391 1001 86380 86390 1
507402 99507402 1001 86380 86390 1
507264 99507264 1001 86380 86390 1
507412 99507412 1001 86380 86390 1
507253 99507253 1001 86380 86390 1
507062 99507062 1001 86380 86390 1
507093 99507093 1001 86380 86390 1
507171 99507171 1001 86380 86390 1
507213 99507213 1001 86380 86390 1
506997 99506997 1001 86380 86390 1
506907 99506907 1001 86380 86390 1
506899 99506899 1001 86380 86390 1
506824 99506824 1001 86380 86390 1
507485 99507485 1001 86380 86390 1
508200 99508200 1001 86380 86390 1
508162 99508162 1001 86380 86390 1
508188 99508188 1001 86380 86390 1
508229 99508229 1001 86380 86390 1
508079 99508079 1001 86380 86390 1
507863 99507863 1001 86380 86390 1
507907 99507907 1001 86380 86390 1
507874 99507874 1001 86380 86390 1
507951 99507951 1001 86380 86390 1
507708 99507708 1001 86380 86390 1
507764 99507764 1001 86380 86390 1
507781 99507781 1001 86380 86390 1
507717 99507717 1001 86380 86390 1
507730 99507730 1001 86380 86390 1
508444 99508444 1001 86380 86390 1
508374 99508374 1001 86380 86390 1
509038 99509038 1001 86380 86390 1
508949 99508949 1001 86380 86390 1
508994 99508994 1001 86380 86390 1
508918 99508918 1001 86380 86390 1
508830 99508830 1001 86380 86390 1
508798 99508798 1001 86380 86390 1
508629 99508629 1001 86380 86390 1
508592 99508592 1001 86380 86390 1
508619 99508619 1001 86380 86390 1
509113 99509113 1001 86380 86390 1
509128 99509128 1001 86380 86390 1
509787 99509787 1001 86380 86390 1
509750 99509750 1001 86380 86390 1
509806 99509806 1001 86380 86390 1
509892 99509892 1001 86380 86390 1
509650 99509650 1001 86380 86390 1
509287 99509287 1001 86380 86390 1
509418 99509418 1001 86380 86390 1
510027 99510027 1001 86380 86390 1
510083 99510083 1001 86380 86390 1
510064 99510064 1001 86380 86390 1
510624 99510624 1001 86380 86390 1
510671 99510671 1001 86380 86390 1
510672 99510672 1001 86380 86390 1
510444 99510444 1001 86380 86390 1
510342 99510342 1001 86380 86390 1
510447 99510447 1001 86380 86390 1
510345 99510345 1001 86380 86390 1
510464 99510464 1001 86380 86390 1
510338 99510338 1001 86380 86390 1
510275 99510275 1001 86380 86390 1
510164 99510164 1001 86380 86390 1
510207 99510207 1001 86380 86390 1
510156 99510156 1001 86380 86390 1
510737 99510737 1001 86380 86390 1
510819 99510819 1001 86380 86390 1
510796 99510796 1001 86380 86390 1
510874 99510874 1001 86380 86390 1
510891 99510891 1001 86380 86390 1
511497 99511497 1001 86380 86390 1
511448 99511448 1001 86380 86390 1
511513 99511513 1001 86380 86390 1
511246 99511246 1001 86380 86390 1
511256 99511256 1001 86380 86390 1
511101 99511101 1001 86380 86390 1
511071 99511071 1001 86380 86390 1
511720 99511720 1001 86380 86390 1
511747 99511747 1001 86380 86390 1
511622 99511622 1001 86380 86390 1
512290 99512290 1001 86380 86390 1
512177 99512177 1001 86380 86390 1
512195 99512195 1001 86380 86390 1
512221 99512221 1001 86380 86390 1
512086 99512086 1001 86380 86390 1
512102 99512102 1001 86380 86390 1
511987 99511987 1001 86380 86390 1
511785 99511785 1001 86380 86390 1
511872 99511872 1001 86380 86390 1
512572 99512572 1001 86380 86390 1
512509 99512509 1001 86380 86390 1
512407 99512407 1001 86380 86390 1
513113 99513113 1001 86380 86390 1
513126 99513126 1001 86380 86390 1
512980 99512980 1001 86380 86390 1
512878 99512878 1001 86380 86390 1
512692 99512692 1001 86380 86390 1
512641 99512641 1001 86380 86390 1
512669 99512669 1001 86380 86390 1
512670 99512670 1001 86380 86390 1
513384 99513384 1001 86380 86390 1
513336 99513336 1001 86380 86390 1
513285 99513285 1001 86380 86390 1
513955 99513955 1001 86380 86390 1
513943 99513943 1001 86380 86390 1
513848 99513848 1001 86380 86390 1
513862 99513862 1001 86380 86390 1
513635 99513635 1001 86380 86390 1
513676 99513676 1001 86380 86390 1
513626 99513626 1001 86380 86390 1
513693 99513693 1001 86380 86390 1
513495 99513495 1001 86380 86390 1
513513 99513513 1001 86380 86390 1
514224 99514224 1001 86380 86390 1
514153 99514153 1001 86380 86390 1
514677 99514677 1001 86380 86390 1
514706 99514706 1001 86380 86390 1
514684 99514684 1001 86380 86390 1
514723 99514723 1001 86380 86390 1
514780 99514780 1001 86380 86390 1
514806 99514806 1001 86380 86390 1
514629 99514629 1001 86380 86390 1
514618 99514618 1001 86380 86390 1
514451 99514451 1001 86380 86390 1
514491 99514491 1001 86380 86390 1
514568 99514568 1001 86380 86390 1
514262 99514262 1001 86380 86390 1
514384 99514384 1001 86380 86390 1
514269 99514269 1001 86380 86390 1
514398 99514398 1001 86380 86390 1
515024 99515024 1001 86380 86390 1
515572 99515572 1001 86380 86390 1
515486 99515486 1001 86380 86390 1
515487 99515487 1001 86380 86390 1
515541 99515541 1001 86380 86390 1
515323 99515323 1001 86380 86390 1
515357 99515357 1001 86380 86390 1
515463 99515463 1001 86380 86390 1
515077 99515077 1001 86380 86390 1
515840 99515840 1001 86380 86390 1
515752 99515752 1001 86380 86390 1
515753 99515753 1001 86380 86390 1
516202 99516202 1001 86380 86390 1
516233 99516233 1001 86380 86390 1
516277 99516277 1001 86380 86390 1
515982 99515982 1001 86380 86390 1
516072 99516072 1001 86380 86390 1
516010 99516010 1001 86380 86390 1
516701 99516701 1001 86380 86390 1
516611 99516611 1001 86380 86390 1
516676 99516676 1001 86380 86390 1
516962 99516962 1001 86380 86390 1
516963 99516963 1001 86380 86390 1
516953 99516953 1001 86380 86390 1
517049 99517049 1001 86380 86390 1
516797 99516797 1001 86380 86390 1
517385 99517385 1001 86380 86390 1
517387 99517387 1001 86380 86390 1
517132 99517132 1001 86380 86390 1
517419 99517419 1001 86380 86390 1
517358 99517358 1001 86380 86390 1
518008 99518008 1001 86380 86390 1
518035 99518035 1001 86380 86390 1
517963 99517963 1001 86380 86390 1
518030 99518030 1001 86380 86390 1
518095 99518095 1001 86380 86390 1
517956 99517956 1001 86380 86390 1
517942 99517942 1001 86380 86390 1
517661 99517661 1001 86380 86390 1
517702 99517702 1001 86380 86390 1
517625 99517625 1001 86380 86390 1
518840 99518840 1001 86380 86390 1
518828 99518828 1001 86380 86390 1
518867 99518867 1001 86380 86390 1
518982 99518982 1001 86380 86390 1
518629 99518629 1001 86380 86390 1
518638 99518638 1001 86380 86390 1
518742 99518742 1001 86380 86390 1
518432 99518432 1001 86380 86390 1
518553 99518553 1001 86380 86390 1
518389 99518389 1001 86380 86390 1
518532 99518532 1001 86380 86390 1
519140 99519140 1001 86380 86390 1
519193 99519193 1001 86380 86390 1
519042 99519042 1001 86380 86390 1
519159 99519159 1001 86380 86390 1
519057 99519057 1001 86380 86390 1
519188 99519188 1001 86380 86390 1
519150 99519150 1001 86380 86390 1
519178 99519178 1001 86380 86390 1
519661 99519661 1001 86380 86390 1
519678 99519678 1001 86380 86390 1
519769 99519769 1001 86380 86390 1
519745 99519745 1001 86380 86390 1
519250 99519250 1001 86380 86390 1
519278 99519278 1001 86380 86390 1
519955 99519955 1001 86380 86390 1
519985 99519985 1001 86380 86390 1
519964 99519964 1001 86380 86390 1
520486 99520486 1001 86380 86390 1
520527 99520527 1001 86380 86390 1
520593 99520593 1001 86380 86390 1
520495 99520495 1001 86380 86390 1
520347 99520347 1001 86380 86390 1
520348 99520348 1001 86380 86390 1
520337 99520337 1001 86380 86390 1
520418 99520418 1001 86380 86390 1
520215 99520215 1001 86380 86390 1
520141 99520141 1001 86380 86390 1
520064 99520064 1001 86380 86390 1
520173 99520173 1001 86380 86390 1
520716 99520716 1001 86380 86390 1
520808 99520808 1001 86380 86390 1
520670 99520670 1001 86380 86390 1
520777 99520777 1001 86380 86390 1
521364 99521364 1001 86380 86390 1
521365 99521365 1001 86380 86390 1
521422 99521422 1001 86380 86390 1
521284 99521284 1001 86380 86390 1
521464 99521464 1001 86380 86390 1
521337 99521337 1001 86380 86390 1
521350 99521350 1001 86380 86390 1
521402 99521402 1001 86380 86390 1
521135 99521135 1001 86380 86390 1
521189 99521189 1001 86380 86390 1
521164 99521164 1001 86380 86390 1
520899 99520899 1001 86380 86390 1
520926 99520926 1001 86380 86390 1
520915 99520915 1001 86380 86390 1
520850 99520850 1001 86380 86390 1
520957 99520957 1001 86380 86390 1
520869 99520869 1001 86380 86390 1
521025 99521025 1001 86380 86390 1
521608 99521608 1001 86380 86390 1
521472 99521472 1001 86380 86390 1
522114 99522114 1001 86380 86390 1
522143 99522143 1001 86380 86390 1
522186 99522186 1001 86380 86390 1
521983 99521983 1001 86380 86390 1
522077 99522077 1001 86380 86390 1
521910 99521910 1001 86380 86390 1
521993 99521993 1001 86380 86390 1
521724 99521724 1001 86380 86390 1
521688 99521688 1001 86380 86390 1
521704 99521704 1001 86380 86390 1
522302 99522302 1001 86380 86390 1
522472 99522472 1001 86380 86390 1
522448 99522448 1001 86380 86390 1
522294 99522294 1001 86380 86390 1
522977 99522977 1001 86380 86390 1
523078 99523078 1001 86380 86390 1
522837 99522837 1001 86380 86390 1
522828 99522828 1001 86380 86390 1
522724 99522724 1001 86380 86390 1
522770 99522770 1001 86380 86390 1
522601 99522601 1001 86380 86390 1
522641 99522641 1001 86380 86390 1
522631 99522631 1001 86380 86390 1
523181 99523181 1001 86380 86390 1
523231 99523231 1001 86380 86390 1
523817 99523817 1001 86380 86390 1
523792 99523792 1001 86380 86390 1
523780 99523780 1001 86380 86390 1
523795 99523795 1001 86380 86390 1
523675 99523675 1001 86380 86390 1
523554 99523554 1001 86380 86390 1
523417 99523417 1001 86380 86390 1
523490 99523490 1001 86380 86390 1
524020 99524020 1001 86380 86390 1
524014 99524014 1001 86380 86390 1
523978 99523978 1001 86380 86390 1
524070 99524070 1001 86380 86390 1
524096 99524096 1001 86380 86390 1
524693 99524693 1001 86380 86390 1
524591 99524591 1001 86380 86390 1
524698 99524698 1001 86380 86390 1
524715 99524715 1001 86380 86390 1
524756 99524756 1001 86380 86390 1
524664 99524664 1001 86380 86390 1
524501 99524501 1001 86380 86390 1
524389 99524389 1001 86380 86390 1
524381 99524381 1001 86380 86390 1
524434 99524434 1001 86380 86390 1
524163 99524163 1001 86380 86390 1
524324 99524324 1001 86380 86390 1
524156 99524156 1001 86380 86390 1
524340 99524340 1001 86380 86390 1
524924 99524924 1001 86380 86390 1
524806 99524806 1001 86380 86390 1
525588 99525588 1001 86380 86390 1
525381 99525381 1001 86380 86390 1
525304 99525304 1001 86380 86390 1
525337 99525337 1001 86380 86390 1
525041 99525041 1001 86380 86390 1
525129 99525129 1001 86380 86390 1
525724 99525724 1001 86380 86390 1
525638 99525638 1001 86380 86390 1
525652 99525652 1001 86380 86390 1
525601 99525601 1001 86380 86390 1
525658 99525658 1001 86380 86390 1
525671 99525671 1001 86380 86390 1
526281 99526281 1001 86380 86390 1
526408 99526408 1001 86380 86390 1
526290 99526290 1001 86380 86390 1
526279 99526279 1001 86380 86390 1
526416 99526416 1001 86380 86390 1
526050 99526050 1001 86380 86390 1
526077 99526077 1001 86380 86390 1
526200 99526200 1001 86380 86390 1
525844 99525844 1001 86380 86390 1
525975 99525975 1001 86380 86390 1
525989 99525989 1001 86380 86390 1
525886 99525886 1001 86380 86390 1
525899 99525899 1001 86380 86390 1
525952 99525952 1001 86380 86390 1
525904 99525904 1001 86380 86390 1
526467 99526467 1001 86380 86390 1
526430 99526430 1001 86380 86390 1
527144 99527144 1001 86380 86390 1
527120 99527120 1001 86380 86390 1
526995 99526995 1001 86380 86390 1
527037 99527037 1001 86380 86390 1
526668 99526668 1001 86380 86390 1
526764 99526764 1001 86380 86390 1
526779 99526779 1001 86380 86390 1
527272 99527272 1001 86380 86390 1
527330 99527330 1001 86380 86390 1
527400 99527400 1001 86380 86390 1
527257 99527257 1001 86380 86390 1
527401 99527401 1001 86380 86390 1
528072 99528072 1001 86380 86390 1
527913 99527913 1001 86380 86390 1
527955 99527955 1001 86380 86390 1
527882 99527882 1001 86380 86390 1
527744 99527744 1001 86380 86390 1
527799 99527799 1001 86380 86390 1
527812 99527812 1001 86380 86390 1
527864 99527864 1001 86380 86390 1
527764 99527764 1001 86380 86390 1
527547 99527547 1001 86380 86390 1
527563 99527563 1001 86380 86390 1
527618 99527618 1001 86380 86390 1
527475 99527475 1001 86380 86390 1
527555 99527555 1001 86380 86390 1
528254 99528254 1001 86380 86390 1
528239 99528239 1001 86380 86390 1
528900 99528900 1001 86380 86390 1
528874 99528874 1001 86380 86390 1
528730 99528730 1001 86380 86390 1
528661 99528661 1001 86380 86390 1
528613 99528613 1001 86380 86390 1
528525 99528525 1001 86380 86390 1
528477 99528477 1001 86380 86390 1
528434 99528434 1001 86380 86390 1
529028 99529028 1001 86380 86390 1
529030 99529030 1001 86380 86390 1
528961 99528961 1001 86380 86390 1
528909 99528909 1001 86380 86390 1
529027 99529027 1001 86380 86390 1
529728 99529728 1001 86380 86390 1
529604 99529604 1001 86380 86390 1
529510 99529510 1001 86380 86390 1
529329 99529329 1001 86380 86390 1
529467 99529467 1001 86380 86390 1
529158 99529158 1001 86380 86390 1
529226 99529226 1001 86380 86390 1
529214 99529214 1001 86380 86390 1
529279 99529279 1001 86380 86390 1
529191 99529191 1001 86380 86390 1
529246 99529246 1001 86380 86390 1
529183 99529183 1001 86380 86390 1
529235 99529235 1001 86380 86390 1
529764 99529764 1001 86380 86390 1
529779 99529779 1001 86380 86390 1
529831 99529831 1001 86380 86390 1
529909 99529909 1001 86380 86390 1
529892 99529892 1001 86380 86390 1
530520 99530520 1001 86380 86390 1
530419 99530419 1001 86380 86390 1
530249 99530249 1001 86380 86390 1
530332 99530332 1001 86380 86390 1
530116 99530116 1001 86380 86390 1
530029 99530029 1001 86380 86390 1
529952 99529952 1001 86380 86390 1
530069 99530069 1001 86380 86390 1
530643 99530643 1001 86380 86390 1
530652 99530652 1001 86380 86390 1
531251 99531251 1001 86380 86390 1
531329 99531329 1001 86380 86390 1
531360 99531360 1001 86380 86390 1
531162 99531162 1001 86380 86390 1
531115 99531115 1001 86380 86390 1
531131 99531131 1001 86380 86390 1
530914 99530914 1001 86380 86390 1
530857 99530857 1001 86380 86390 1
530935 99530935 1001 86380 86390 1
530885 99530885 1001 86380 86390 1
530937 99530937 1001 86380 86390 1
531558 99531558 1001 86380 86390 1
531474 99531474 1001 86380 86390 1
531399 99531399 1001 86380 86390 1
531504 99531504 1001 86380 86390 1
532206 99532206 1001 86380 86390 1
532160 99532160 1001 86380 86390 1
531900 99531900 1001 86380 86390 1
531888 99531888 1001 86380 86390 1
531676 99531676 1001 86380 86390 1
531729 99531729 1001 86380 86390 1
531691 99531691 1001 86380 86390 1
531619 99531619 1001 86380 86390 1
531710 99531710 1001 86380 86390 1
532246 99532246 1001 86380 86390 1
532209 99532209 1001 86380 86390 1
532342 99532342 1001 86380 86390 1
532357 99532357 1001 86380 86390 1
532999 99532999 1001 86380 86390 1
532860 99532860 1001 86380 86390 1
532697 99532697 1001 86380 86390 1
532693 99532693 1001 86380 86390 1
532758 99532758 1001 86380 86390 1
533236 99533236 1001 86380 86390 1
533146 99533146 1001 86380 86390 1
533185 99533185 1001 86380 86390 1
533161 99533161 1001 86380 86390 1
533149 99533149 1001 86380 86390 1
533718 99533718 1001 86380 86390 1
533661 99533661 1001 86380 86390 1
533486 99533486 1001 86380 86390 1
533606 99533606 1001 86380 86390 1
533542 99533542 1001 86380 86390 1
533467 99533467 1001 86380 86390 1
533456 99533456 1001 86380 86390 1
533318 99533318 1001 86380 86390 1
533402 99533402 1001 86380 86390 1
533946 99533946 1001 86380 86390 1
533859 99533859 1001 86380 86390 1
533943 99533943 1001 86380 86390 1
534614 99534614 1001 86380 86390 1
534644 99534644 1001 86380 86390 1
534285 99534285 1001 86380 86390 1
534444 99534444 1001 86380 86390 1
534332 99534332 1001 86380 86390 1
534206 99534206 1001 86380 86390 1
534077 99534077 1001 86380 86390 1
534168 99534168 1001 86380 86390 1
534209 99534209 1001 86380 86390 1
534145 99534145 1001 86380 86390 1
534710 99534710 1001 86380 86390 1
534765 99534765 1001 86380 86390 1
534753 99534753 1001 86380 86390 1
534833 99534833 1001 86380 86390 1
534885 99534885 1001 86380 86390 1
534796 99534796 1001 86380 86390 1
534745 99534745 1001 86380 86390 1
535357 99535357 1001 86380 86390 1
535309 99535309 1001 86380 86390 1
535465 99535465 1001 86380 86390 1
535414 99535414 1001 86380 86390 1
535350 99535350 1001 86380 86390 1
535494 99535494 1001 86380 86390 1
535353 99535353 1001 86380 86390 1
535280 99535280 1001 86380 86390 1
535245 99535245 1001 86380 86390 1
534932 99534932 1001 86380 86390 1
534985 99534985 1001 86380 86390 1
535539 99535539 1001 86380 86390 1
535591 99535591 1001 86380 86390 1
535553 99535553 1001 86380 86390 1
536318 99536318 1001 86380 86390 1
536164 99536164 1001 86380 86390 1
536270 99536270 1001 86380 86390 1
536154 99536154 1001 86380 86390 1
536450 99536450 1001 86380 86390 1
536390 99536390 1001 86380 86390 1
536458 99536458 1001 86380 86390 1
536460 99536460 1001 86380 86390 1
537056 99537056 1001 86380 86390 1
537019 99537019 1001 86380 86390 1
536894 99536894 1001 86380 86390 1
536804 99536804 1001 86380 86390 1
536805 99536805 1001 86380 86390 1
536949 99536949 1001 86380 86390 1
536833 99536833 1001 86380 86390 1
536887 99536887 1001 86380 86390 1
536926 99536926 1001 86380 86390 1
536798 99536798 1001 86380 86390 1
536813 99536813 1001 86380 86390 1
536593 99536593 1001 86380 86390 1
536607 99536607 1001 86380 86390 1
536712 99536712 1001 86380 86390 1
536661 99536661 1001 86380 86390 1
536585 99536585 1001 86380 86390 1
537304 99537304 1001 86380 86390 1
537179 99537179 1001 86380 86390 1
537786 99537786 1001 86380 86390 1
537941 99537941 1001 86380 86390 1
537906 99537906 1001 86380 86390 1
537972 99537972 1001 86380 86390 1
537794 99537794 1001 86380 86390 1
537628 99537628 1001 86380 86390 1
537671 99537671 1001 86380 86390 1
537622 99537622 1001 86380 86390 1
537752 99537752 1001 86380 86390 1
537601 99537601 1001 86380 86390 1
537428 99537428 1001 86380 86390 1
537457 99537457 1001 86380 86390 1
538029 99538029 1001 86380 86390 1
538071 99538071 1001 86380 86390 1
538674 99538674 1001 86380 86390 1
538753 99538753 1001 86380 86390 1
538638 99538638 1001 86380 86390 1
538436 99538436 1001 86380 86390 1
538529 99538529 1001 86380 86390 1
538492 99538492 1001 86380 86390 1
538595 99538595 1001 86380 86390 1
538608 99538608 1001 86380 86390 1
538284 99538284 1001 86380 86390 1
538383 99538383 1001 86380 86390 1
538901 99538901 1001 86380 86390 1
539473 99539473 1001 86380 86390 1
539474 99539474 1001 86380 86390 1
539475 99539475 1001 86380 86390 1
539566 99539566 1001 86380 86390 1
539641 99539641 1001 86380 86390 1
539481 99539481 1001 86380 86390 1
539562 99539562 1001 86380 86390 1
539373 99539373 1001 86380 86390 1
539312 99539312 1001 86380 86390 1
539167 99539167 1001 86380 86390 1
539080 99539080 1001 86380 86390 1
539055 99539055 1001 86380 86390 1
539159 99539159 1001 86380 86390 1
539651 99539651 1001 86380 86390 1
539682 99539682 1001 86380 86390 1
539709 99539709 1001 86380 86390 1
539752 99539752 1001 86380 86390 1
539741 99539741 1001 86380 86390 1
540275 99540275 1001 86380 86390 1
540343 99540343 1001 86380 86390 1
540292 99540292 1001 86380 86390 1
540280 99540280 1001 86380 86390 1
540388 99540388 1001 86380 86390 1
540414 99540414 1001 86380 86390 1
540363 99540363 1001 86380 86390 1
539957 99539957 1001 86380 86390 1
540492 99540492 1001 86380 86390 1
540508 99540508 1001 86380 86390 1
540651 99540651 1001 86380 86390 1
540626 99540626 1001 86380 86390 1
540563 99540563 1001 86380 86390 1
540501 99540501 1001 86380 86390 1
541193 99541193 1001 86380 86390 1
541219 99541219 1001 86380 86390 1
541220 99541220 1001 86380 86390 1
541271 99541271 1001 86380 86390 1
541062 99541062 1001 86380 86390 1
541037 99541037 1001 86380 86390 1
540808 99540808 1001 86380 86390 1
540694 99540694 1001 86380 86390 1
541359 99541359 1001 86380 86390 1
541450 99541450 1001 86380 86390 1
541390 99541390 1001 86380 86390 1
541340 99541340 1001 86380 86390 1
542006 99542006 1001 86380 86390 1
542109 99542109 1001 86380 86390 1
541974 99541974 1001 86380 86390 1
541785 99541785 1001 86380 86390 1
541773 99541773 1001 86380 86390 1
541852 99541852 1001 86380 86390 1
541718 99541718 1001 86380 86390 1
541551 99541551 1001 86380 86390 1
541583 99541583 1001 86380 86390 1
542281 99542281 1001 86380 86390 1
542844 99542844 1001 86380 86390 1
542868 99542868 1001 86380 86390 1
542572 99542572 1001 86380 86390 1
542656 99542656 1001 86380 86390 1
542734 99542734 1001 86380 86390 1
542434 99542434 1001 86380 86390 1
542400 99542400 1001 86380 86390 1
542375 99542375 1001 86380 86390 1
542518 99542518 1001 86380 86390 1
543039 99543039 1001 86380 86390 1
543120 99543120 1001 86380 86390 1
543585 99543585 1001 86380 86390 1
543651 99543651 1001 86380 86390 1
543230 99543230 1001 86380 86390 1
543270 99543270 1001 86380 86390 1
543193 99543193 1001 86380 86390 1
543287 99543287 1001 86380 86390 1
543972 99543972 1001 86380 86390 1
543806 99543806 1001 86380 86390 1
544430 99544430 1001 86380 86390 1
544548 99544548 1001 86380 86390 1
544414 99544414 1001 86380 86390 1
544290 99544290 1001 86380 86390 1
544322 99544322 1001 86380 86390 1
544258 99544258 1001 86380 86390 1
544034 99544034 1001 86380 86390 1
544609 99544609 1001 86380 86390 1
544708 99544708 1001 86380 86390 1
411841 1161 1001 39180 40617 1
401871 1189 1001 68940 83337 1
501051 1020 1002 36180 44872 1
528896 959 1001 48193 48492 1
400111 99400111 1001 86380 86390 1
400135 99400135 1001 86380 86390 1
400295 99400295 1001 86380 86390 1
400549 99400549 1001 86380 86390 1
400700 99400700 1001 86380 86390 1
401260 99401260 1001 86380 86390 1
401286 99401286 1001 86380 86390 1
401721 99401721 1001 86380 86390 1
401818 99401818 1001 86380 86390 1
401769 99401769 1001 86380 86390 1
401892 99401892 1001 86380 86390 1
402072 99402072 1001 86380 86390 1
402319 99402319 1001 86380 86390 1
402373 99402373 1001 86380 86390 1
402441 99402441 1001 86380 86390 1
402596 99402596 1001 86380 86390 1
402653 99402653 1001 86380 86390 1
402733 99402733 1001 86380 86390 1
402736 99402736 1001 86380 86390 1
402696 99402696 1001 86380 86390 1
402795 99402795 1001 86380 86390 1
402946 99402946 1001 86380 86390 1
402956 99402956 1001 86380 86390 1
402958 99402958 1001 86380 86390 1
403110 99403110 1001 86380 86390 1
403490 99403490 1001 86380 86390 1
403664 99403664 1001 86380 86390 1
403855 99403855 1001 86380 86390 1
403969 99403969 1001 86380 86390 1
404276 99404276 1001 86380 86390 1
404549 99404549 1001 86380 86390 1
404603 99404603 1001 86380 86390 1
404685 99404685 1001 86380 86390 1
404768 99404768 1001 86380 86390 1
404739 99404739 1001 86380 86390 1
404835 99404835 1001 86380 86390 1
405027 99405027 1001 86380 86390 1
405013 99405013 1001 86380 86390 1
405361 99405361 1001 86380 86390 1
405384 99405384 1001 86380 86390 1
405484 99405484 1001 86380 86390 1
405616 99405616 1001 86380 86390 1
405733 99405733 1001 86380 86390 1
405821 99405821 1001 86380 86390 1
405853 99405853 1001 86380 86390 1
405876 99405876 1001 86380 86390 1
406162 99406162 1001 86380 86390 1
406301 99406301 1001 86380 86390 1
406366 99406366 1001 86380 86390 1
406660 99406660 1001 86380 86390 1
406722 99406722 1001 86380 86390 1
407106 99407106 1001 86380 86390 1
407033 99407033 1001 86380 86390 1
407274 99407274 1001 86380 86390 1
407329 99407329 1001 86380 86390 1
407279 99407279 1001 86380 86390 1
407360 99407360 1001 86380 86390 1
407531 99407531 1001 86380 86390 1
407707 99407707 1001 86380 86390 1
407853 99407853 1001 86380 86390 1
407971 99407971 1001 86380 86390 1
408164 99408164 1001 86380 86390 1
408634 99408634 1001 86380 86390 1
408693 99408693 1001 86380 86390 1
408920 99408920 1001 86380 86390 1
409058 99409058 1001 86380 86390 1
409174 99409174 1001 86380 86390 1
409095 99409095 1001 86380 86390 1
409365 99409365 1001 86380 86390 1
409516 99409516 1001 86380 86390 1
409579 99409579 1001 86380 86390 1
409505 99409505 1001 86380 86390 1
409800 99409800 1001 86380 86390 1
409834 99409834 1001 86380 86390 1
410060 99410060 1001 86380 86390 1
410138 99410138 1001 86380 86390 1
409990 99409990 1001 86380 86390 1
410304 99410304 1001 86380 86390 1
410411 99410411 1001 86380 86390 1
410975 99410975 1001 86380 86390 1
411056 99411056 1001 86380 86390 1
411082 99411082 1001 86380 86390 1
411070 99411070 1001 86380 86390 1
411182 99411182 1001 86380 86390 1
411392 99411392 1001 86380 86390 1
411473 99411473 1001 86380 86390 1
411558 99411558 1001 86380 86390 1
411835 99411835 1001 86380 86390 1
411790 99411790 1001 86380 86390 1
411862 99411862 1001 86380 86390 1
412018 99412018 1001 86380 86390 1
412183 99412183 1001 86380 86390 1
412231 99412231 1001 86380 86390 1
412316 99412316 1001 86380 86390 1
412337 99412337 1001 86380 86390 1
412290 99412290 1001 86380 86390 1
413586 99413586 1001 86380 86390 1
413115 99413115 1001 86380 86390 1
413274 99413274 1001 86380 86390 1
413096 99413096 1001 86380 86390 1
413052 99413052 1001 86380 86390 1
413255 99413255 1001 86380 86390 1
412930 99412930 1001 86380 86390 1
414105 99414105 1001 86380 86390 1
414027 99414027 1001 86380 86390 1
415147 99415147 1001 86380 86390 1
415008 99415008 1001 86380 86390 1
415103 99415103 1001 86380 86390 1
415137 99415137 1001 86380 86390 1
414820 99414820 1001 86380 86390 1
414864 99414864 1001 86380 86390 1
414667 99414667 1001 86380 86390 1
414404 99414404 1001 86380 86390 1
414505 99414505 1001 86380 86390 1
415720 99415720 1001 86380 86390 1
415501 99415501 1001 86380 86390 1
415373 99415373 1001 86380 86390 1
415323 99415323 1001 86380 86390 1
415399 99415399 1001 86380 86390 1
416819 99416819 1001 86380 86390 1
416882 99416882 1001 86380 86390 1
416240 99416240 1001 86380 86390 1
415884 99415884 1001 86380 86390 1
416094 99416094 1001 86380 86390 1
415816 99415816 1001 86380 86390 1
417003 99417003 1001 86380 86390 1
417127 99417127 1001 86380 86390 1
417111 99417111 1001 86380 86390 1
417278 99417278 1001 86380 86390 1
417605 99417605 1001 86380 86390 1
417606 99417606 1001 86380 86390 1
418796 99418796 1001 86380 86390 1
418442 99418442 1001 86380 86390 1
418513 99418513 1001 86380 86390 1
418791 99418791 1001 86380 86390 1
418291 99418291 1001 86380 86390 1
418152 99418152 1001 86380 86390 1
417921 99417921 1001 86380 86390 1
417639 99417639 1001 86380 86390 1
418982 99418982 1001 86380 86390 1
418845 99418845 1001 86380 86390 1
418965 99418965 1001 86380 86390 1
418997 99418997 1001 86380 86390 1
420179 99420179 1001 86380 86390 1
420233 99420233 1001 86380 86390 1
420432 99420432 1001 86380 86390 1
419832 99419832 1001 86380 86390 1
419458 99419458 1001 86380 86390 1
419417 99419417 1001 86380 86390 1
419535 99419535 1001 86380 86390 1
420744 99420744 1001 86380 86390 1
420683 99420683 1001 86380 86390 1
420554 99420554 1001 86380 86390 1
420532 99420532 1001 86380 86390 1
421740 99421740 1001 86380 86390 1
422004 99422004 1001 86380 86390 1
421729 99421729 1001 86380 86390 1
422104 99422104 1001 86380 86390 1
421455 99421455 1001 86380 86390 1
421623 99421623 1001 86380 86390 1
421628 99421628 1001 86380 86390 1
421422 99421422 1001 86380 86390 1
421204 99421204 1001 86380 86390 1
421235 99421235 1001 86380 86390 1
421150 99421150 1001 86380 86390 1
421055 99421055 1001 86380 86390 1
421252 99421252 1001 86380 86390 1
421037 99421037 1001 86380 86390 1
423505 99423505 1001 86380 86390 1
423337 99423337 1001 86380 86390 1
423584 99423584 1001 86380 86390 1
423559 99423559 1001 86380 86390 1
423469 99423469 1001 86380 86390 1
423050 99423050 1001 86380 86390 1
422685 99422685 1001 86380 86390 1
422862 99422862 1001 86380 86390 1
422709 99422709 1001 86380 86390 1
422818 99422818 1001 86380 86390 1
424036 99424036 1001 86380 86390 1
424025 99424025 1001 86380 86390 1
424147 99424147 1001 86380 86390 1
425087 99425087 1001 86380 86390 1
425303 99425303 1001 86380 86390 1
425180 99425180 1001 86380 86390 1
425232 99425232 1001 86380 86390 1
425363 99425363 1001 86380 86390 1
424979 99424979 1001 86380 86390 1
424945 99424945 1001 86380 86390 1
424468 99424468 1001 86380 86390 1
424274 99424274 1001 86380 86390 1
424526 99424526 1001 86380 86390 1
425796 99425796 1001 86380 86390 1
425697 99425697 1001 86380 86390 1
425644 99425644 1001 86380 86390 1
427034 99427034 1001 86380 86390 1
427060 99427060 1001 86380 86390 1
426885 99426885 1001 86380 86390 1
426780 99426780 1001 86380 86390 1
426549 99426549 1001 86380 86390 1
426385 99426385 1001 86380 86390 1
426634 99426634 1001 86380 86390 1
426641 99426641 1001 86380 86390 1
426291 99426291 1001 86380 86390 1
426369 99426369 1001 86380 86390 1
426250 99426250 1001 86380 86390 1
426255 99426255 1001 86380 86390 1
426106 99426106 1001 86380 86390 1
425906 99425906 1001 86380 86390 1
425955 99425955 1001 86380 86390 1
427346 99427346 1001 86380 86390 1
427318 99427318 1001 86380 86390 1
427361 99427361 1001 86380 86390 1
427475 99427475 1001 86380 86390 1
427367 99427367 1001 86380 86390 1
427135 99427135 1001 86380 86390 1
428409 99428409 1001 86380 86390 1
428356 99428356 1001 86380 86390 1
428063 99428063 1001 86380 86390 1
428262 99428262 1001 86380 86390 1
428228 99428228 1001 86380 86390 1
427708 99427708 1001 86380 86390 1
427535 99427535 1001 86380 86390 1
427784 99427784 1001 86380 86390 1
427789 99427789 1001 86380 86390 1
427572 99427572 1001 86380 86390 1
429020 99429020 1001 86380 86390 1
428778 99428778 1001 86380 86390 1
430107 99430107 1001 86380 86390 1
429741 99429741 1001 86380 86390 1
429622 99429622 1001 86380 86390 1
429791 99429791 1001 86380 86390 1
429444 99429444 1001 86380 86390 1
429234 99429234 1001 86380 86390 1
429542 99429542 1001 86380 86390 1
430561 99430561 1001 86380 86390 1
430572 99430572 1001 86380 86390 1
431717 99431717 1001 86380 86390 1
431945 99431945 1001 86380 86390 1
431433 99431433 1001 86380 86390 1
431413 99431413 1001 86380 86390 1
431519 99431519 1001 86380 86390 1
431246 99431246 1001 86380 86390 1
431073 99431073 1001 86380 86390 1
431074 99431074 1001 86380 86390 1
432379 99432379 1001 86380 86390 1
432380 99432380 1001 86380 86390 1
432263 99432263 1001 86380 86390 1
432114 99432114 1001 86380 86390 1
433638 99433638 1001 86380 86390 1
433533 99433533 1001 86380 86390 1
433690 99433690 1001 86380 86390 1
433708 99433708 1001 86380 86390 1
433247 99433247 1001 86380 86390 1
433003 99433003 1001 86380 86390 1
432980 99432980 1001 86380 86390 1
433065 99433065 1001 86380 86390 1
433046 99433046 1001 86380 86390 1
432712 99432712 1001 86380 86390 1
432645 99432645 1001 86380 86390 1
433883 99433883 1001 86380 86390 1
434117 99434117 1001 86380 86390 1
434079 99434079 1001 86380 86390 1
433806 99433806 1001 86380 86390 1
435081 99435081 1001 86380 86390 1
435281 99435281 1001 86380 86390 1
435083 99435083 1001 86380 86390 1
435377 99435377 1001 86380 86390 1
435162 99435162 1001 86380 86390 1
435390 99435390 1001 86380 86390 1
435174 99435174 1001 86380 86390 1
435124 99435124 1001 86380 86390 1
435212 99435212 1001 86380 86390 1
434967 99434967 1001 86380 86390 1
434635 99434635 1001 86380 86390 1
435762 99435762 1001 86380 86390 1
435806 99435806 1001 86380 86390 1
435532 99435532 1001 86380 86390 1
435695 99435695 1001 86380 86390 1
435852 99435852 1001 86380 86390 1
436894 99436894 1001 86380 86390 1
437005 99437005 1001 86380 86390 1
436875 99436875 1001 86380 86390 1
436671 99436671 1001 86380 86390 1
436734 99436734 1001 86380 86390 1
436346 99436346 1001 86380 86390 1
436356 99436356 1001 86380 86390 1
436649 99436649 1001 86380 86390 1
435996 99435996 1001 86380 86390 1
435967 99435967 1001 86380 86390 1
300004 99300004 1001 86380 86390 1
300017 99300017 1001 86380 86390 1
300006 99300006 1001 86380 86390 1
300097 99300097 1001 86380 86390 1
300357 99300357 1001 86380 86390 1
300453 99300453 1001 86380 86390 1
300509 99300509 1001 86380 86390 1
300198 99300198 1001 86380 86390 1
300289 99300289 1001 86380 86390 1
300239 99300239 1001 86380 86390 1
300125 99300125 1001 86380 86390 1
300752 99300752 1001 86380 86390 1
300778 99300778 1001 86380 86390 1
300859 99300859 1001 86380 86390 1
301454 99301454 1001 86380 86390 1
301396 99301396 1001 86380 86390 1
301132 99301132 1001 86380 86390 1
301591 99301591 1001 86380 86390 1
301621 99301621 1001 86380 86390 1
301739 99301739 1001 86380 86390 1
302257 99302257 1001 86380 86390 1
302274 99302274 1001 86380 86390 1
302074 99302074 1001 86380 86390 1
302023 99302023 1001 86380 86390 1
301893 99301893 1001 86380 86390 1
301936 99301936 1001 86380 86390 1
303131 99303131 1001 86380 86390 1
303009 99303009 1001 86380 86390 1
303036 99303036 1001 86380 86390 1
303024 99303024 1001 86380 86390 1
302938 99302938 1001 86380 86390 1
302812 99302812 1001 86380 86390 1
302870 99302870 1001 86380 86390 1
302612 99302612 1001 86380 86390 1
302692 99302692 1001 86380 86390 1
302710 99302710 1001 86380 86390 1
303283 99303283 1001 86380 86390 1
303322 99303322 1001 86380 86390 1
303363 99303363 1001 86380 86390 1
303223 99303223 1001 86380 86390 1
303342 99303342 1001 86380 86390 1
303853 99303853 1001 86380 86390 1
303918 99303918 1001 86380 86390 1
303928 99303928 1001 86380 86390 1
303681 99303681 1001 86380 86390 1
303609 99303609 1001 86380 86390 1
303432 99303432 1001 86380 86390 1
303616 99303616 1001 86380 86390 1
303474 99303474 1001 86380 86390 1
303487 99303487 1001 86380 86390 1
304070 99304070 1001 86380 86390 1
304052 99304052 1001 86380 86390 1
304773 99304773 1001 86380 86390 1
304673 99304673 1001 86380 86390 1
304712 99304712 1001 86380 86390 1
304765 99304765 1001 86380 86390 1
304740 99304740 1001 86380 86390 1
304460 99304460 1001 86380 86390 1
304643 99304643 1001 86380 86390 1
304652 99304652 1001 86380 86390 1
304627 99304627 1001 86380 86390 1
304358 99304358 1001 86380 86390 1
304247 99304247 1001 86380 86390 1
304328 99304328 1001 86380 86390 1
304250 99304250 1001 86380 86390 1
304963 99304963 1001 86380 86390 1
304873 99304873 1001 86380 86390 1
305057 99305057 1001 86380 86390 1
305627 99305627 1001 86380 86390 1
305603 99305603 1001 86380 86390 1
305642 99305642 1001 86380 86390 1
305515 99305515 1001 86380 86390 1
305430 99305430 1001 86380 86390 1
305116 99305116 1001 86380 86390 1
305185 99305185 1001 86380 86390 1
305191 99305191 1001 86380 86390 1
305167 99305167 1001 86380 86390 1
305193 99305193 1001 86380 86390 1
500114 99500114 1001 86380 86390 1
500076 99500076 1001 86380 86390 1
500162 99500162 1001 86380 86390 1
500177 99500177 1001 86380 86390 1
500725 99500725 1001 86380 86390 1
500713 99500713 1001 86380 86390 1
500599 99500599 1001 86380 86390 1
500260 99500260 1001 86380 86390 1
500319 99500319 1001 86380 86390 1
500927 99500927 1001 86380 86390 1
500979 99500979 1001 86380 86390 1
500828 99500828 1001 86380 86390 1
500986 99500986 1001 86380 86390 1
500885 99500885 1001 86380 86390 1
500874 99500874 1001 86380 86390 1
501453 99501453 1001 86380 86390 1
501597 99501597 1001 86380 86390 1
501625 99501625 1001 86380 86390 1
501587 99501587 1001 86380 86390 1
501364 99501364 1001 86380 86390 1
501096 99501096 1001 86380 86390 1
501122 99501122 1001 86380 86390 1
501174 99501174 1001 86380 86390 1
501136 99501136 1001 86380 86390 1
501050 99501050 1001 86380 86390 1
501090 99501090 1001 86380 86390 1
501121 99501121 1001 86380 86390 1
501832 99501832 1001 86380 86390 1
501785 99501785 1001 86380 86390 1
501787 99501787 1001 86380 86390 1
502350 99502350 1001 86380 86390 1
502422 99502422 1001 86380 86390 1
502077 99502077 1001 86380 86390 1
501924 99501924 1001 86380 86390 1
501953 99501953 1001 86380 86390 1
501851 99501851 1001 86380 86390 1
501882 99501882 1001 86380 86390 1
501908 99501908 1001 86380 86390 1
502505 99502505 1001 86380 86390 1
502598 99502598 1001 86380 86390 1
503291 99503291 1001 86380 86390 1
503135 99503135 1001 86380 86390 1
503214 99503214 1001 86380 86390 1
502935 99502935 1001 86380 86390 1
502991 99502991 1001 86380 86390 1
503033 99503033 1001 86380 86390 1
502724 99502724 1001 86380 86390 1
502727 99502727 1001 86380 86390 1
502859 99502859 1001 86380 86390 1
503332 99503332 1001 86380 86390 1
503339 99503339 1001 86380 86390 1
503971 99503971 1001 86380 86390 1
503549 99503549 1001 86380 86390 1
503526 99503526 1001 86380 86390 1
503669 99503669 1001 86380 86390 1
503675 99503675 1001 86380 86390 1
503572 99503572 1001 86380 86390 1
503650 99503650 1001 86380 86390 1
504128 99504128 1001 86380 86390 1
504245 99504245 1001 86380 86390 1
504207 99504207 1001 86380 86390 1
504146 99504146 1001 86380 86390 1
504125 99504125 1001 86380 86390 1
504166 99504166 1001 86380 86390 1
504908 99504908 1001 86380 86390 1
504752 99504752 1001 86380 86390 1
504919 99504919 1001 86380 86390 1
504739 99504739 1001 86380 86390 1
504658 99504658 1001 86380 86390 1
504414 99504414 1001 86380 86390 1
504453 99504453 1001 86380 86390 1
504492 99504492 1001 86380 86390 1
504377 99504377 1001 86380 86390 1
504367 99504367 1001 86380 86390 1
504434 99504434 1001 86380 86390 1
504358 99504358 1001 86380 86390 1
504373 99504373 1001 86380 86390 1
505138 99505138 1001 86380 86390 1
504997 99504997 1001 86380 86390 1
505388 99505388 1001 86380 86390 1
505365 99505365 1001 86380 86390 1
505418 99505418 1001 86380 86390 1
505446 99505446 1001 86380 86390 1
505472 99505472 1001 86380 86390 1
505255 99505255 1001 86380 86390 1
505325 99505325 1001 86380 86390 1
505313 99505313 1001 86380 86390 1
505301 99505301 1001 86380 86390 1
505975 99505975 1001 86380 86390 1
505815 99505815 1001 86380 86390 1
505947 99505947 1001 86380 86390 1
505870 99505870 1001 86380 86390 1
506224 99506224 1001 86380 86390 1
506229 99506229 1001 86380 86390 1
506243 99506243 1001 86380 86390 1
506001 99506001 1001 86380 86390 1
505977 99505977 1001 86380 86390 1
506107 99506107 1001 86380 86390 1
506710 99506710 1001 86380 86390 1
506672 99506672 1001 86380 86390 1
506622 99506622 1001 86380 86390 1
506781 99506781 1001 86380 86390 1
506704 99506704 1001 86380 86390 1
506732 99506732 1001 86380 86390 1
506722 99506722 1001 86380 86390 1
507232 99507232 1001 86380 86390 1
507267 99507267 1001 86380 86390 1
507193 99507193 1001 86380 86390 1
507060 99507060 1001 86380 86390 1
506805 99506805 1001 86380 86390 1
507510 99507510 1001 86380 86390 1
507614 99507614 1001 86380 86390 1
507573 99507573 1001 86380 86390 1
508224 99508224 1001 86380 86390 1
508227 99508227 1001 86380 86390 1
508204 99508204 1001 86380 86390 1
508206 99508206 1001 86380 86390 1
508103 99508103 1001 86380 86390 1
507971 99507971 1001 86380 86390 1
507973 99507973 1001 86380 86390 1
507668 99507668 1001 86380 86390 1
507630 99507630 1001 86380 86390 1
507734 99507734 1001 86380 86390 1
507800 99507800 1001 86380 86390 1
507814 99507814 1001 86380 86390 1
507763 99507763 1001 86380 86390 1
507819 99507819 1001 86380 86390 1
508331 99508331 1001 86380 86390 1
509015 99509015 1001 86380 86390 1
508992 99508992 1001 86380 86390 1
508878 99508878 1001 86380 86390 1
508958 99508958 1001 86380 86390 1
509023 99509023 1001 86380 86390 1
508856 99508856 1001 86380 86390 1
508755 99508755 1001 86380 86390 1
508717 99508717 1001 86380 86390 1
508813 99508813 1001 86380 86390 1
508518 99508518 1001 86380 86390 1
508511 99508511 1001 86380 86390 1
508634 99508634 1001 86380 86390 1
509266 99509266 1001 86380 86390 1
509091 99509091 1001 86380 86390 1
509260 99509260 1001 86380 86390 1
509222 99509222 1001 86380 86390 1
509810 99509810 1001 86380 86390 1
509600 99509600 1001 86380 86390 1
509565 99509565 1001 86380 86390 1
509456 99509456 1001 86380 86390 1
509444 99509444 1001 86380 86390 1
510017 99510017 1001 86380 86390 1
510086 99510086 1001 86380 86390 1
510077 99510077 1001 86380 86390 1
509936 99509936 1001 86380 86390 1
510547 99510547 1001 86380 86390 1
510472 99510472 1001 86380 86390 1
510386 99510386 1001 86380 86390 1
510350 99510350 1001 86380 86390 1
510276 99510276 1001 86380 86390 1
510150 99510150 1001 86380 86390 1
510178 99510178 1001 86380 86390 1
510845 99510845 1001 86380 86390 1
510924 99510924 1001 86380 86390 1
510769 99510769 1001 86380 86390 1
511467 99511467 1001 86380 86390 1
511529 99511529 1001 86380 86390 1
511154 99511154 1001 86380 86390 1
511323 99511323 1001 86380 86390 1
511196 99511196 1001 86380 86390 1
511010 99511010 1001 86380 86390 1
511040 99511040 1001 86380 86390 1
511667 99511667 1001 86380 86390 1
511660 99511660 1001 86380 86390 1
511636 99511636 1001 86380 86390 1
511560 99511560 1001 86380 86390 1
512370 99512370 1001 86380 86390 1
512035 99512035 1001 86380 86390 1
512036 99512036 1001 86380 86390 1
511984 99511984 1001 86380 86390 1
512011 99512011 1001 86380 86390 1
512159 99512159 1001 86380 86390 1
511780 99511780 1001 86380 86390 1
511938 99511938 1001 86380 86390 1
511822 99511822 1001 86380 86390 1
512393 99512393 1001 86380 86390 1
513054 99513054 1001 86380 86390 1
513121 99513121 1001 86380 86390 1
513187 99513187 1001 86380 86390 1
513199 99513199 1001 86380 86390 1
513050 99513050 1001 86380 86390 1
512903 99512903 1001 86380 86390 1
512813 99512813 1001 86380 86390 1
512662 99512662 1001 86380 86390 1
512743 99512743 1001 86380 86390 1
512769 99512769 1001 86380 86390 1
512587 99512587 1001 86380 86390 1
512603 99512603 1001 86380 86390 1
512592 99512592 1001 86380 86390 1
513229 99513229 1001 86380 86390 1
513358 99513358 1001 86380 86390 1
512585 99512585 1001 86380 86390 1
513387 99513387 1001 86380 86390 1
513271 99513271 1001 86380 86390 1
513376 99513376 1001 86380 86390 1
513304 99513304 1001 86380 86390 1
513919 99513919 1001 86380 86390 1
513932 99513932 1001 86380 86390 1
513849 99513849 1001 86380 86390 1
513801 99513801 1001 86380 86390 1
513653 99513653 1001 86380 86390 1
513667 99513667 1001 86380 86390 1
513606 99513606 1001 86380 86390 1
513531 99513531 1001 86380 86390 1
513456 99513456 1001 86380 86390 1
514225 99514225 1001 86380 86390 1
514180 99514180 1001 86380 86390 1
514051 99514051 1001 86380 86390 1
514142 99514142 1001 86380 86390 1
514680 99514680 1001 86380 86390 1
514587 99514587 1001 86380 86390 1
514488 99514488 1001 86380 86390 1
514478 99514478 1001 86380 86390 1
514520 99514520 1001 86380 86390 1
514405 99514405 1001 86380 86390 1
514299 99514299 1001 86380 86390 1
515036 99515036 1001 86380 86390 1
514867 99514867 1001 86380 86390 1
515027 99515027 1001 86380 86390 1
515046 99515046 1001 86380 86390 1
514982 99514982 1001 86380 86390 1
515544 99515544 1001 86380 86390 1
515548 99515548 1001 86380 86390 1
515639 99515639 1001 86380 86390 1
515563 99515563 1001 86380 86390 1
515489 99515489 1001 86380 86390 1
515402 99515402 1001 86380 86390 1
515314 99515314 1001 86380 86390 1
515368 99515368 1001 86380 86390 1
515381 99515381 1001 86380 86390 1
515318 99515318 1001 86380 86390 1
515435 99515435 1001 86380 86390 1
515073 99515073 1001 86380 86390 1
515269 99515269 1001 86380 86390 1
515888 99515888 1001 86380 86390 1
515863 99515863 1001 86380 86390 1
515781 99515781 1001 86380 86390 1
516332 99516332 1001 86380 86390 1
516345 99516345 1001 86380 86390 1
516462 99516462 1001 86380 86390 1
516141 99516141 1001 86380 86390 1
516222 99516222 1001 86380 86390 1
516059 99516059 1001 86380 86390 1
515934 99515934 1001 86380 86390 1
516691 99516691 1001 86380 86390 1
516629 99516629 1001 86380 86390 1
517335 99517335 1001 86380 86390 1
517248 99517248 1001 86380 86390 1
517237 99517237 1001 86380 86390 1
517278 99517278 1001 86380 86390 1
517108 99517108 1001 86380 86390 1
517121 99517121 1001 86380 86390 1
517024 99517024 1001 86380 86390 1
516922 99516922 1001 86380 86390 1
516743 99516743 1001 86380 86390 1
516787 99516787 1001 86380 86390 1
516779 99516779 1001 86380 86390 1
517360 99517360 1001 86380 86390 1
517377 99517377 1001 86380 86390 1
517355 99517355 1001 86380 86390 1
518062 99518062 1001 86380 86390 1
517944 99517944 1001 86380 86390 1
517856 99517856 1001 86380 86390 1
517890 99517890 1001 86380 86390 1
517689 99517689 1001 86380 86390 1
517561 99517561 1001 86380 86390 1
517730 99517730 1001 86380 86390 1
517682 99517682 1001 86380 86390 1
518226 99518226 1001 86380 86390 1
518206 99518206 1001 86380 86390 1
518184 99518184 1001 86380 86390 1
518865 99518865 1001 86380 86390 1
518778 99518778 1001 86380 86390 1
518780 99518780 1001 86380 86390 1
518424 99518424 1001 86380 86390 1
518528 99518528 1001 86380 86390 1
518387 99518387 1001 86380 86390 1
518466 99518466 1001 86380 86390 1
518570 99518570 1001 86380 86390 1
518573 99518573 1001 86380 86390 1
519078 99519078 1001 86380 86390 1
519112 99519112 1001 86380 86390 1
519740 99519740 1001 86380 86390 1
519640 99519640 1001 86380 86390 1
519453 99519453 1001 86380 86390 1
519558 99519558 1001 86380 86390 1
519586 99519586 1001 86380 86390 1
519604 99519604 1001 86380 86390 1
519410 99519410 1001 86380 86390 1
519338 99519338 1001 86380 86390 1
519377 99519377 1001 86380 86390 1
519237 99519237 1001 86380 86390 1
519217 99519217 1001 86380 86390 1
519996 99519996 1001 86380 86390 1
519998 99519998 1001 86380 86390 1
519922 99519922 1001 86380 86390 1
520594 99520594 1001 86380 86390 1
520485 99520485 1001 86380 86390 1
520284 99520284 1001 86380 86390 1
520277 99520277 1001 86380 86390 1
520227 99520227 1001 86380 86390 1
520114 99520114 1001 86380 86390 1
520205 99520205 1001 86380 86390 1
520053 99520053 1001 86380 86390 1
520105 99520105 1001 86380 86390 1
520081 99520081 1001 86380 86390 1
520746 99520746 1001 86380 86390 1
520801 99520801 1001 86380 86390 1
521263 99521263 1001 86380 86390 1
521394 99521394 1001 86380 86390 1
521330 99521330 1001 86380 86390 1
521397 99521397 1001 86380 86390 1
521399 99521399 1001 86380 86390 1
521198 99521198 1001 86380 86390 1
521136 99521136 1001 86380 86390 1
521153 99521153 1001 86380 86390 1
521205 99521205 1001 86380 86390 1
521089 99521089 1001 86380 86390 1
521143 99521143 1001 86380 86390 1
520967 99520967 1001 86380 86390 1
520877 99520877 1001 86380 86390 1
520892 99520892 1001 86380 86390 1
520983 99520983 1001 86380 86390 1
521518 99521518 1001 86380 86390 1
521663 99521663 1001 86380 86390 1
522247 99522247 1001 86380 86390 1
522183 99522183 1001 86380 86390 1
522148 99522148 1001 86380 86390 1
522051 99522051 1001 86380 86390 1
521886 99521886 1001 86380 86390 1
522084 99522084 1001 86380 86390 1
521981 99521981 1001 86380 86390 1
521930 99521930 1001 86380 86390 1
521814 99521814 1001 86380 86390 1
521713 99521713 1001 86380 86390 1
521793 99521793 1001 86380 86390 1
521849 99521849 1001 86380 86390 1
521862 99521862 1001 86380 86390 1
522421 99522421 1001 86380 86390 1
522451 99522451 1001 86380 86390 1
523005 99523005 1001 86380 86390 1
522928 99522928 1001 86380 86390 1
522917 99522917 1001 86380 86390 1
523101 99523101 1001 86380 86390 1
522721 99522721 1001 86380 86390 1
522803 99522803 1001 86380 86390 1
522808 99522808 1001 86380 86390 1
522886 99522886 1001 86380 86390 1
522580 99522580 1001 86380 86390 1
522502 99522502 1001 86380 86390 1
522534 99522534 1001 86380 86390 1
523196 99523196 1001 86380 86390 1
523302 99523302 1001 86380 86390 1
523839 99523839 1001 86380 86390 1
523936 99523936 1001 86380 86390 1
523763 99523763 1001 86380 86390 1
523637 99523637 1001 86380 86390 1
523627 99523627 1001 86380 86390 1
523564 99523564 1001 86380 86390 1
523694 99523694 1001 86380 86390 1
523670 99523670 1001 86380 86390 1
523350 99523350 1001 86380 86390 1
523403 99523403 1001 86380 86390 1
523340 99523340 1001 86380 86390 1
523405 99523405 1001 86380 86390 1
523464 99523464 1001 86380 86390 1
524071 99524071 1001 86380 86390 1
524046 99524046 1001 86380 86390 1
524112 99524112 1001 86380 86390 1
524025 99524025 1001 86380 86390 1
524706 99524706 1001 86380 86390 1
524590 99524590 1001 86380 86390 1
524770 99524770 1001 86380 86390 1
524752 99524752 1001 86380 86390 1
524611 99524611 1001 86380 86390 1
524466 99524466 1001 86380 86390 1
524176 99524176 1001 86380 86390 1
524215 99524215 1001 86380 86390 1
524319 99524319 1001 86380 86390 1
524205 99524205 1001 86380 86390 1
524299 99524299 1001 86380 86390 1
524859 99524859 1001 86380 86390 1
524929 99524929 1001 86380 86390 1
524802 99524802 1001 86380 86390 1
525579 99525579 1001 86380 86390 1
525242 99525242 1001 86380 86390 1
525269 99525269 1001 86380 86390 1
525195 99525195 1001 86380 86390 1
525094 99525094 1001 86380 86390 1
525095 99525095 1001 86380 86390 1
525018 99525018 1001 86380 86390 1
525083 99525083 1001 86380 86390 1
525097 99525097 1001 86380 86390 1
524982 99524982 1001 86380 86390 1
525063 99525063 1001 86380 86390 1
525089 99525089 1001 86380 86390 1
525013 99525013 1001 86380 86390 1
525104 99525104 1001 86380 86390 1
525795 99525795 1001 86380 86390 1
526327 99526327 1001 86380 86390 1
526369 99526369 1001 86380 86390 1
526229 99526229 1001 86380 86390 1
526255 99526255 1001 86380 86390 1
526210 99526210 1001 86380 86390 1
526133 99526133 1001 86380 86390 1
526059 99526059 1001 86380 86390 1
525832 99525832 1001 86380 86390 1
525923 99525923 1001 86380 86390 1
525937 99525937 1001 86380 86390 1
525813 99525813 1001 86380 86390 1
526627 99526627 1001 86380 86390 1
526566 99526566 1001 86380 86390 1
526562 99526562 1001 86380 86390 1
527175 99527175 1001 86380 86390 1
527225 99527225 1001 86380 86390 1
527103 99527103 1001 86380 86390 1
527129 99527129 1001 86380 86390 1
527184 99527184 1001 86380 86390 1
526888 99526888 1001 86380 86390 1
526983 99526983 1001 86380 86390 1
526886 99526886 1001 86380 86390 1
526925 99526925 1001 86380 86390 1
526733 99526733 1001 86380 86390 1
526660 99526660 1001 86380 86390 1
526673 99526673 1001 86380 86390 1
526650 99526650 1001 86380 86390 1
526780 99526780 1001 86380 86390 1
526629 99526629 1001 86380 86390 1
527433 99527433 1001 86380 86390 1
527296 99527296 1001 86380 86390 1
528039 99528039 1001 86380 86390 1
527999 99527999 1001 86380 86390 1
528012 99528012 1001 86380 86390 1
527963 99527963 1001 86380 86390 1
528054 99528054 1001 86380 86390 1
528060 99528060 1001 86380 86390 1
527894 99527894 1001 86380 86390 1
527715 99527715 1001 86380 86390 1
527483 99527483 1001 86380 86390 1
527595 99527595 1001 86380 86390 1
527570 99527570 1001 86380 86390 1
528237 99528237 1001 86380 86390 1
528149 99528149 1001 86380 86390 1
528781 99528781 1001 86380 86390 1
528863 99528863 1001 86380 86390 1
528606 99528606 1001 86380 86390 1
528674 99528674 1001 86380 86390 1
528628 99528628 1001 86380 86390 1
528642 99528642 1001 86380 86390 1
528308 99528308 1001 86380 86390 1
528282 99528282 1001 86380 86390 1
528425 99528425 1001 86380 86390 1
528288 99528288 1001 86380 86390 1
528303 99528303 1001 86380 86390 1
528382 99528382 1001 86380 86390 1
529075 99529075 1001 86380 86390 1
528974 99528974 1001 86380 86390 1
529600 99529600 1001 86380 86390 1
529711 99529711 1001 86380 86390 1
529556 99529556 1001 86380 86390 1
529394 99529394 1001 86380 86390 1
529173 99529173 1001 86380 86390 1
529167 99529167 1001 86380 86390 1
529747 99529747 1001 86380 86390 1
530425 99530425 1001 86380 86390 1
530477 99530477 1001 86380 86390 1
530467 99530467 1001 86380 86390 1
530285 99530285 1001 86380 86390 1
530209 99530209 1001 86380 86390 1
530317 99530317 1001 86380 86390 1
530166 99530166 1001 86380 86390 1
529997 99529997 1001 86380 86390 1
530063 99530063 1001 86380 86390 1
530121 99530121 1001 86380 86390 1
530738 99530738 1001 86380 86390 1
530677 99530677 1001 86380 86390 1
530742 99530742 1001 86380 86390 1
531292 99531292 1001 86380 86390 1
531369 99531369 1001 86380 86390 1
531168 99531168 1001 86380 86390 1
531091 99531091 1001 86380 86390 1
531093 99531093 1001 86380 86390 1
531082 99531082 1001 86380 86390 1
530904 99530904 1001 86380 86390 1
530944 99530944 1001 86380 86390 1
530789 99530789 1001 86380 86390 1
530823 99530823 1001 86380 86390 1
530965 99530965 1001 86380 86390 1
532178 99532178 1001 86380 86390 1
532032 99532032 1001 86380 86390 1
532149 99532149 1001 86380 86390 1
531911 99531911 1001 86380 86390 1
531821 99531821 1001 86380 86390 1
531825 99531825 1001 86380 86390 1
531969 99531969 1001 86380 86390 1
531830 99531830 1001 86380 86390 1
531598 99531598 1001 86380 86390 1
531715 99531715 1001 86380 86390 1
531652 99531652 1001 86380 86390 1
532392 99532392 1001 86380 86390 1
532238 99532238 1001 86380 86390 1
532265 99532265 1001 86380 86390 1
532905 99532905 1001 86380 86390 1
533004 99533004 1001 86380 86390 1
532664 99532664 1001 86380 86390 1
532580 99532580 1001 86380 86390 1
532452 99532452 1001 86380 86390 1
532523 99532523 1001 86380 86390 1
533184 99533184 1001 86380 86390 1
533225 99533225 1001 86380 86390 1
533207 99533207 1001 86380 86390 1
533169 99533169 1001 86380 86390 1
533759 99533759 1001 86380 86390 1
533725 99533725 1001 86380 86390 1
533676 99533676 1001 86380 86390 1
533582 99533582 1001 86380 86390 1
533548 99533548 1001 86380 86390 1
533280 99533280 1001 86380 86390 1
533311 99533311 1001 86380 86390 1
533428 99533428 1001 86380 86390 1
533405 99533405 1001 86380 86390 1
533948 99533948 1001 86380 86390 1
533884 99533884 1001 86380 86390 1
533938 99533938 1001 86380 86390 1
534030 99534030 1001 86380 86390 1
533904 99533904 1001 86380 86390 1
533918 99533918 1001 86380 86390 1
534534 99534534 1001 86380 86390 1
534538 99534538 1001 86380 86390 1
534590 99534590 1001 86380 86390 1
534642 99534642 1001 86380 86390 1
534540 99534540 1001 86380 86390 1
534606 99534606 1001 86380 86390 1
534420 99534420 1001 86380 86390 1
534292 99534292 1001 86380 86390 1
534346 99534346 1001 86380 86390 1
534347 99534347 1001 86380 86390 1
534387 99534387 1001 86380 86390 1
534439 99534439 1001 86380 86390 1
534200 99534200 1001 86380 86390 1
534760 99534760 1001 86380 86390 1
534809 99534809 1001 86380 86390 1
535425 99535425 1001 86380 86390 1
535323 99535323 1001 86380 86390 1
535313 99535313 1001 86380 86390 1
535175 99535175 1001 86380 86390 1
535029 99535029 1001 86380 86390 1
535587 99535587 1001 86380 86390 1
535588 99535588 1001 86380 86390 1
536260 99536260 1001 86380 86390 1
536269 99536269 1001 86380 86390 1
536120 99536120 1001 86380 86390 1
536073 99536073 1001 86380 86390 1
536113 99536113 1001 86380 86390 1
535812 99535812 1001 86380 86390 1
535839 99535839 1001 86380 86390 1
535840 99535840 1001 86380 86390 1
536491 99536491 1001 86380 86390 1
536495 99536495 1001 86380 86390 1
537049 99537049 1001 86380 86390 1
536986 99536986 1001 86380 86390 1
537032 99537032 1001 86380 86390 1
536888 99536888 1001 86380 86390 1
536927 99536927 1001 86380 86390 1
536824 99536824 1001 86380 86390 1
536904 99536904 1001 86380 86390 1
536736 99536736 1001 86380 86390 1
536609 99536609 1001 86380 86390 1
537263 99537263 1001 86380 86390 1
537201 99537201 1001 86380 86390 1
537317 99537317 1001 86380 86390 1
537192 99537192 1001 86380 86390 1
537954 99537954 1001 86380 86390 1
537880 99537880 1001 86380 86390 1
537633 99537633 1001 86380 86390 1
537688 99537688 1001 86380 86390 1
537753 99537753 1001 86380 86390 1
537716 99537716 1001 86380 86390 1
537481 99537481 1001 86380 86390 1
537483 99537483 1001 86380 86390 1
538052 99538052 1001 86380 86390 1
538168 99538168 1001 86380 86390 1
538111 99538111 1001 86380 86390 1
538648 99538648 1001 86380 86390 1
538629 99538629 1001 86380 86390 1
538632 99538632 1001 86380 86390 1
538513 99538513 1001 86380 86390 1
538539 99538539 1001 86380 86390 1
538422 99538422 1001 86380 86390 1
538527 99538527 1001 86380 86390 1
538505 99538505 1001 86380 86390 1
538378 99538378 1001 86380 86390 1
538396 99538396 1001 86380 86390 1
539591 99539591 1001 86380 86390 1
539545 99539545 1001 86380 86390 1
539573 99539573 1001 86380 86390 1
539288 99539288 1001 86380 86390 1
539301 99539301 1001 86380 86390 1
539125 99539125 1001 86380 86390 1
539681 99539681 1001 86380 86390 1
539811 99539811 1001 86380 86390 1
539737 99539737 1001 86380 86390 1
540340 99540340 1001 86380 86390 1
540381 99540381 1001 86380 86390 1
540294 99540294 1001 86380 86390 1
540255 99540255 1001 86380 86390 1
540217 99540217 1001 86380 86390 1
540179 99540179 1001 86380 86390 1
540168 99540168 1001 86380 86390 1
539873 99539873 1001 86380 86390 1
540015 99540015 1001 86380 86390 1
539925 99539925 1001 86380 86390 1
539866 99539866 1001 86380 86390 1
539882 99539882 1001 86380 86390 1
539895 99539895 1001 86380 86390 1
539921 99539921 1001 86380 86390 1
540026 99540026 1001 86380 86390 1
540621 99540621 1001 86380 86390 1
540586 99540586 1001 86380 86390 1
541217 99541217 1001 86380 86390 1
541194 99541194 1001 86380 86390 1
540738 99540738 1001 86380 86390 1
540807 99540807 1001 86380 86390 1
540795 99540795 1001 86380 86390 1
541432 99541432 1001 86380 86390 1
542004 99542004 1001 86380 86390 1
542073 99542073 1001 86380 86390 1
541997 99541997 1001 86380 86390 1
542041 99542041 1001 86380 86390 1
541772 99541772 1001 86380 86390 1
541765 99541765 1001 86380 86390 1
541779 99541779 1001 86380 86390 1
541884 99541884 1001 86380 86390 1
541900 99541900 1001 86380 86390 1
541537 99541537 1001 86380 86390 1
541521 99541521 1001 86380 86390 1
541588 99541588 1001 86380 86390 1
542175 99542175 1001 86380 86390 1
542929 99542929 1001 86380 86390 1
542854 99542854 1001 86380 86390 1
542740 99542740 1001 86380 86390 1
542664 99542664 1001 86380 86390 1
542574 99542574 1001 86380 86390 1
542566 99542566 1001 86380 86390 1
542618 99542618 1001 86380 86390 1
542672 99542672 1001 86380 86390 1
542415 99542415 1001 86380 86390 1
542344 99542344 1001 86380 86390 1
542440 99542440 1001 86380 86390 1
543033 99543033 1001 86380 86390 1
543040 99543040 1001 86380 86390 1
543003 99543003 1001 86380 86390 1
543017 99543017 1001 86380 86390 1
543670 99543670 1001 86380 86390 1
543710 99543710 1001 86380 86390 1
543743 99543743 1001 86380 86390 1
543663 99543663 1001 86380 86390 1
543704 99543704 1001 86380 86390 1
543475 99543475 1001 86380 86390 1
543439 99543439 1001 86380 86390 1
543457 99543457 1001 86380 86390 1
543523 99543523 1001 86380 86390 1
543306 99543306 1001 86380 86390 1
543169 99543169 1001 86380 86390 1
543316 99543316 1001 86380 86390 1
543162 99543162 1001 86380 86390 1
543279 99543279 1001 86380 86390 1
543866 99543866 1001 86380 86390 1
543894 99543894 1001 86380 86390 1
544395 99544395 1001 86380 86390 1
544516 99544516 1001 86380 86390 1
544289 99544289 1001 86380 86390 1
544346 99544346 1001 86380 86390 1
544296 99544296 1001 86380 86390 1
544361 99544361 1001 86380 86390 1
544376 99544376 1001 86380 86390 1
544287 99544287 1001 86380 86390 1
543987 99543987 1001 86380 86390 1
544737 99544737 1001 86380 86390 1
544618 99544618 1001 86380 86390 1
544736 99544736 1001 86380 86390 1
400038 99400038 1001 86380 86390 1
400228 99400228 1001 86380 86390 1
400370 99400370 1001 86380 86390 1
400523 99400523 1001 86380 86390 1
400599 99400599 1001 86380 86390 1
400666 99400666 1001 86380 86390 1
400802 99400802 1001 86380 86390 1
400888 99400888 1001 86380 86390 1
400889 99400889 1001 86380 86390 1
400980 99400980 1001 86380 86390 1
400987 99400987 1001 86380 86390 1
401076 99401076 1001 86380 86390 1
401302 99401302 1001 86380 86390 1
401579 99401579 1001 86380 86390 1
401556 99401556 1001 86380 86390 1
401725 99401725 1001 86380 86390 1
401762 99401762 1001 86380 86390 1
401770 99401770 1001 86380 86390 1
401991 99401991 1001 86380 86390 1
402141 99402141 1001 86380 86390 1
402068 99402068 1001 86380 86390 1
402220 99402220 1001 86380 86390 1
402324 99402324 1001 86380 86390 1
402440 99402440 1001 86380 86390 1
402737 99402737 1001 86380 86390 1
402847 99402847 1001 86380 86390 1
403061 99403061 1001 86380 86390 1
403075 99403075 1001 86380 86390 1
403124 99403124 1001 86380 86390 1
403698 99403698 1001 86380 86390 1
403636 99403636 1001 86380 86390 1
403737 99403737 1001 86380 86390 1
403734 99403734 1001 86380 86390 1
404198 99404198 1001 86380 86390 1
404203 99404203 1001 86380 86390 1
404227 99404227 1001 86380 86390 1
404457 99404457 1001 86380 86390 1
404437 99404437 1001 86380 86390 1
404536 99404536 1001 86380 86390 1
404588 99404588 1001 86380 86390 1
404824 99404824 1001 86380 86390 1
404952 99404952 1001 86380 86390 1
405039 99405039 1001 86380 86390 1
405210 99405210 1001 86380 86390 1
405310 99405310 1001 86380 86390 1
405314 99405314 1001 86380 86390 1
405422 99405422 1001 86380 86390 1
405522 99405522 1001 86380 86390 1
405610 99405610 1001 86380 86390 1
405871 99405871 1001 86380 86390 1
405999 99405999 1001 86380 86390 1
406081 99406081 1001 86380 86390 1
406328 99406328 1001 86380 86390 1
406422 99406422 1001 86380 86390 1
406474 99406474 1001 86380 86390 1
406696 99406696 1001 86380 86390 1
407129 99407129 1001 86380 86390 1
407319 99407319 1001 86380 86390 1
407294 99407294 1001 86380 86390 1
407371 99407371 1001 86380 86390 1
407471 99407471 1001 86380 86390 1
407640 99407640 1001 86380 86390 1
407752 99407752 1001 86380 86390 1
407679 99407679 1001 86380 86390 1
407880 99407880 1001 86380 86390 1
407968 99407968 1001 86380 86390 1
408187 99408187 1001 86380 86390 1
408250 99408250 1001 86380 86390 1
408278 99408278 1001 86380 86390 1
408353 99408353 1001 86380 86390 1
408459 99408459 1001 86380 86390 1
408632 99408632 1001 86380 86390 1
408709 99408709 1001 86380 86390 1
408711 99408711 1001 86380 86390 1
408803 99408803 1001 86380 86390 1
409004 99409004 1001 86380 86390 1
409589 99409589 1001 86380 86390 1
409631 99409631 1001 86380 86390 1
409660 99409660 1001 86380 86390 1
409740 99409740 1001 86380 86390 1
409808 99409808 1001 86380 86390 1
409788 99409788 1001 86380 86390 1
409792 99409792 1001 86380 86390 1
409906 99409906 1001 86380 86390 1
410158 99410158 1001 86380 86390 1
410210 99410210 1001 86380 86390 1
410265 99410265 1001 86380 86390 1
410268 99410268 1001 86380 86390 1
410757 99410757 1001 86380 86390 1
411318 99411318 1001 86380 86390 1
411364 99411364 1001 86380 86390 1
411469 99411469 1001 86380 86390 1
411445 99411445 1001 86380 86390 1
411502 99411502 1001 86380 86390 1
411758 99411758 1001 86380 86390 1
411982 99411982 1001 86380 86390 1
411997 99411997 1001 86380 86390 1
412459 99412459 1001 86380 86390 1
413400 99413400 1001 86380 86390 1
413338 99413338 1001 86380 86390 1
413546 99413546 1001 86380 86390 1
413413 99413413 1001 86380 86390 1
413462 99413462 1001 86380 86390 1
413037 99413037 1001 86380 86390 1
413244 99413244 1001 86380 86390 1
412913 99412913 1001 86380 86390 1
413153 99413153 1001 86380 86390 1
412902 99412902 1001 86380 86390 1
412848 99412848 1001 86380 86390 1
412587 99412587 1001 86380 86390 1
412827 99412827 1001 86380 86390 1
412538 99412538 1001 86380 86390 1
412631 99412631 1001 86380 86390 1
413893 99413893 1001 86380 86390 1
414099 99414099 1001 86380 86390 1
413877 99413877 1001 86380 86390 1
415247 99415247 1001 86380 86390 1
415175 99415175 1001 86380 86390 1
415239 99415239 1001 86380 86390 1
414746 99414746 1001 86380 86390 1
414565 99414565 1001 86380 86390 1
414125 99414125 1001 86380 86390 1
414307 99414307 1001 86380 86390 1
414421 99414421 1001 86380 86390 1
415335 99415335 1001 86380 86390 1
415675 99415675 1001 86380 86390 1
415515 99415515 1001 86380 86390 1
416779 99416779 1001 86380 86390 1
416285 99416285 1001 86380 86390 1
416408 99416408 1001 86380 86390 1
416557 99416557 1001 86380 86390 1
415827 99415827 1001 86380 86390 1
415935 99415935 1001 86380 86390 1
415901 99415901 1001 86380 86390 1
417259 99417259 1001 86380 86390 1
417009 99417009 1001 86380 86390 1
417277 99417277 1001 86380 86390 1
417549 99417549 1001 86380 86390 1
417480 99417480 1001 86380 86390 1
417465 99417465 1001 86380 86390 1
418697 99418697 1001 86380 86390 1
418759 99418759 1001 86380 86390 1
418611 99418611 1001 86380 86390 1
418497 99418497 1001 86380 86390 1
418218 99418218 1001 86380 86390 1
418389 99418389 1001 86380 86390 1
418130 99418130 1001 86380 86390 1
418378 99418378 1001 86380 86390 1
417668 99417668 1001 86380 86390 1
417929 99417929 1001 86380 86390 1
417625 99417625 1001 86380 86390 1
417936 99417936 1001 86380 86390 1
419174 99419174 1001 86380 86390 1
419042 99419042 1001 86380 86390 1
419204 99419204 1001 86380 86390 1
420183 99420183 1001 86380 86390 1
420342 99420342 1001 86380 86390 1
420374 99420374 1001 86380 86390 1
419952 99419952 1001 86380 86390 1
419295 99419295 1001 86380 86390 1
419460 99419460 1001 86380 86390 1
419419 99419419 1001 86380 86390 1
420807 99420807 1001 86380 86390 1
420820 99420820 1001 86380 86390 1
420798 99420798 1001 86380 86390 1
420524 99420524 1001 86380 86390 1
420702 99420702 1001 86380 86390 1
420577 99420577 1001 86380 86390 1
420580 99420580 1001 86380 86390 1
420481 99420481 1001 86380 86390 1
420483 99420483 1001 86380 86390 1
421838 99421838 1001 86380 86390 1
421966 99421966 1001 86380 86390 1
421717 99421717 1001 86380 86390 1
422075 99422075 1001 86380 86390 1
421704 99421704 1001 86380 86390 1
421461 99421461 1001 86380 86390 1
421521 99421521 1001 86380 86390 1
421079 99421079 1001 86380 86390 1
421092 99421092 1001 86380 86390 1
422149 99422149 1001 86380 86390 1
422509 99422509 1001 86380 86390 1
422415 99422415 1001 86380 86390 1
423520 99423520 1001 86380 86390 1
423740 99423740 1001 86380 86390 1
423167 99423167 1001 86380 86390 1
423115 99423115 1001 86380 86390 1
422973 99422973 1001 86380 86390 1
423242 99423242 1001 86380 86390 1
422722 99422722 1001 86380 86390 1
424015 99424015 1001 86380 86390 1
423886 99423886 1001 86380 86390 1
423954 99423954 1001 86380 86390 1
424107 99424107 1001 86380 86390 1
423999 99423999 1001 86380 86390 1
424061 99424061 1001 86380 86390 1
425152 99425152 1001 86380 86390 1
425096 99425096 1001 86380 86390 1
424904 99424904 1001 86380 86390 1
424753 99424753 1001 86380 86390 1
424411 99424411 1001 86380 86390 1
424195 99424195 1001 86380 86390 1
424519 99424519 1001 86380 86390 1
424310 99424310 1001 86380 86390 1
425666 99425666 1001 86380 86390 1
425703 99425703 1001 86380 86390 1
426847 99426847 1001 86380 86390 1
426772 99426772 1001 86380 86390 1
426906 99426906 1001 86380 86390 1
426473 99426473 1001 86380 86390 1
426573 99426573 1001 86380 86390 1
426220 99426220 1001 86380 86390 1
426025 99426025 1001 86380 86390 1
426059 99426059 1001 86380 86390 1
427394 99427394 1001 86380 86390 1
427157 99427157 1001 86380 86390 1
427286 99427286 1001 86380 86390 1
428505 99428505 1001 86380 86390 1
428701 99428701 1001 86380 86390 1
428601 99428601 1001 86380 86390 1
428420 99428420 1001 86380 86390 1
428438 99428438 1001 86380 86390 1
428159 99428159 1001 86380 86390 1
428098 99428098 1001 86380 86390 1
428170 99428170 1001 86380 86390 1
428265 99428265 1001 86380 86390 1
427666 99427666 1001 86380 86390 1
427574 99427574 1001 86380 86390 1
428993 99428993 1001 86380 86390 1
429102 99429102 1001 86380 86390 1
428768 99428768 1001 86380 86390 1
428947 99428947 1001 86380 86390 1
428794 99428794 1001 86380 86390 1
430281 99430281 1001 86380 86390 1
429973 99429973 1001 86380 86390 1
430080 99430080 1001 86380 86390 1
430355 99430355 1001 86380 86390 1
429593 99429593 1001 86380 86390 1
429690 99429690 1001 86380 86390 1
429641 99429641 1001 86380 86390 1
429941 99429941 1001 86380 86390 1
429727 99429727 1001 86380 86390 1
429702 99429702 1001 86380 86390 1
429184 99429184 1001 86380 86390 1
429283 99429283 1001 86380 86390 1
430487 99430487 1001 86380 86390 1
430690 99430690 1001 86380 86390 1
430748 99430748 1001 86380 86390 1
430604 99430604 1001 86380 86390 1
431478 99431478 1001 86380 86390 1
431389 99431389 1001 86380 86390 1
430920 99430920 1001 86380 86390 1
430952 99430952 1001 86380 86390 1
430984 99430984 1001 86380 86390 1
431072 99431072 1001 86380 86390 1
432374 99432374 1001 86380 86390 1
432251 99432251 1001 86380 86390 1
433352 99433352 1001 86380 86390 1
433703 99433703 1001 86380 86390 1
433604 99433604 1001 86380 86390 1
433390 99433390 1001 86380 86390 1
433548 99433548 1001 86380 86390 1
433581 99433581 1001 86380 86390 1
432528 99432528 1001 86380 86390 1
432642 99432642 1001 86380 86390 1
433941 99433941 1001 86380 86390 1
433792 99433792 1001 86380 86390 1
435055 99435055 1001 86380 86390 1
435178 99435178 1001 86380 86390 1
434877 99434877 1001 86380 86390 1
434634 99434634 1001 86380 86390 1
434450 99434450 1001 86380 86390 1
434580 99434580 1001 86380 86390 1
435767 99435767 1001 86380 86390 1
435440 99435440 1001 86380 86390 1
435805 99435805 1001 86380 86390 1
435688 99435688 1001 86380 86390 1
436952 99436952 1001 86380 86390 1
436812 99436812 1001 86380 86390 1
437009 99437009 1001 86380 86390 1
436722 99436722 1001 86380 86390 1
436236 99436236 1001 86380 86390 1
435926 99435926 1001 86380 86390 1
435927 99435927 1001 86380 86390 1
436276 99436276 1001 86380 86390 1
436110 99436110 1001 86380 86390 1
436119 99436119 1001 86380 86390 1
300038 99300038 1001 86380 86390 1
300711 99300711 1001 86380 86390 1
300596 99300596 1001 86380 86390 1
300688 99300688 1001 86380 86390 1
300454 99300454 1001 86380 86390 1
300175 99300175 1001 86380 86390 1
300202 99300202 1001 86380 86390 1
300205 99300205 1001 86380 86390 1
300167 99300167 1001 86380 86390 1
300309 99300309 1001 86380 86390 1
300286 99300286 1001 86380 86390 1
300157 99300157 1001 86380 86390 1
300920 99300920 1001 86380 86390 1
300744 99300744 1001 86380 86390 1
301467 99301467 1001 86380 86390 1
301404 99301404 1001 86380 86390 1
301495 99301495 1001 86380 86390 1
301367 99301367 1001 86380 86390 1
301235 99301235 1001 86380 86390 1
301261 99301261 1001 86380 86390 1
301178 99301178 1001 86380 86390 1
300998 99300998 1001 86380 86390 1
301735 99301735 1001 86380 86390 1
301594 99301594 1001 86380 86390 1
301597 99301597 1001 86380 86390 1
301662 99301662 1001 86380 86390 1
301603 99301603 1001 86380 86390 1
301577 99301577 1001 86380 86390 1
302219 99302219 1001 86380 86390 1
302311 99302311 1001 86380 86390 1
302342 99302342 1001 86380 86390 1
302377 99302377 1001 86380 86390 1
301891 99301891 1001 86380 86390 1
301925 99301925 1001 86380 86390 1
302432 99302432 1001 86380 86390 1
302382 99302382 1001 86380 86390 1
302462 99302462 1001 86380 86390 1
302390 99302390 1001 86380 86390 1
303156 99303156 1001 86380 86390 1
303175 99303175 1001 86380 86390 1
303083 99303083 1001 86380 86390 1
303123 99303123 1001 86380 86390 1
302835 99302835 1001 86380 86390 1
302839 99302839 1001 86380 86390 1
302853 99302853 1001 86380 86390 1
302983 99302983 1001 86380 86390 1
302730 99302730 1001 86380 86390 1
302721 99302721 1001 86380 86390 1
302647 99302647 1001 86380 86390 1
302637 99302637 1001 86380 86390 1
303230 99303230 1001 86380 86390 1
303362 99303362 1001 86380 86390 1
303212 99303212 1001 86380 86390 1
303240 99303240 1001 86380 86390 1
303254 99303254 1001 86380 86390 1
303293 99303293 1001 86380 86390 1
303892 99303892 1001 86380 86390 1
303846 99303846 1001 86380 86390 1
303887 99303887 1001 86380 86390 1
304029 99304029 1001 86380 86390 1
303751 99303751 1001 86380 86390 1
303771 99303771 1001 86380 86390 1
303722 99303722 1001 86380 86390 1
303762 99303762 1001 86380 86390 1
303814 99303814 1001 86380 86390 1
303483 99303483 1001 86380 86390 1
304096 99304096 1001 86380 86390 1
304191 99304191 1001 86380 86390 1
304166 99304166 1001 86380 86390 1
304681 99304681 1001 86380 86390 1
304764 99304764 1001 86380 86390 1
304818 99304818 1001 86380 86390 1
304716 99304716 1001 86380 86390 1
304730 99304730 1001 86380 86390 1
304608 99304608 1001 86380 86390 1
304584 99304584 1001 86380 86390 1
304259 99304259 1001 86380 86390 1
305012 99305012 1001 86380 86390 1
305040 99305040 1001 86380 86390 1
304950 99304950 1001 86380 86390 1
304938 99304938 1001 86380 86390 1
305016 99305016 1001 86380 86390 1
304978 99304978 1001 86380 86390 1
304970 99304970 1001 86380 86390 1
305009 99305009 1001 86380 86390 1
305499 99305499 1001 86380 86390 1
305669 99305669 1001 86380 86390 1
305441 99305441 1001 86380 86390 1
305325 99305325 1001 86380 86390 1
305352 99305352 1001 86380 86390 1
305462 99305462 1001 86380 86390 1
305259 99305259 1001 86380 86390 1
305195 99305195 1001 86380 86390 1
305154 99305154 1001 86380 86390 1
305219 99305219 1001 86380 86390 1
500049 99500049 1001 86380 86390 1
500140 99500140 1001 86380 86390 1
500181 99500181 1001 86380 86390 1
500121 99500121 1001 86380 86390 1
500176 99500176 1001 86380 86390 1
500788 99500788 1001 86380 86390 1
500598 99500598 1001 86380 86390 1
500600 99500600 1001 86380 86390 1
500576 99500576 1001 86380 86390 1
501018 99501018 1001 86380 86390 1
501529 99501529 1001 86380 86390 1
501582 99501582 1001 86380 86390 1
501333 99501333 1001 86380 86390 1
501270 99501270 1001 86380 86390 1
501296 99501296 1001 86380 86390 1
501272 99501272 1001 86380 86390 1
501289 99501289 1001 86380 86390 1
501368 99501368 1001 86380 86390 1
501044 99501044 1001 86380 86390 1
501083 99501083 1001 86380 86390 1
501037 99501037 1001 86380 86390 1
501078 99501078 1001 86380 86390 1
501120 99501120 1001 86380 86390 1
501806 99501806 1001 86380 86390 1
501783 99501783 1001 86380 86390 1
501763 99501763 1001 86380 86390 1
501776 99501776 1001 86380 86390 1
502379 99502379 1001 86380 86390 1
502094 99502094 1001 86380 86390 1
502057 99502057 1001 86380 86390 1
501858 99501858 1001 86380 86390 1
501898 99501898 1001 86380 86390 1
502019 99502019 1001 86380 86390 1
501852 99501852 1001 86380 86390 1
501946 99501946 1001 86380 86390 1
503191 99503191 1001 86380 86390 1
503143 99503143 1001 86380 86390 1
503048 99503048 1001 86380 86390 1
502895 99502895 1001 86380 86390 1
502896 99502896 1001 86380 86390 1
502903 99502903 1001 86380 86390 1
502672 99502672 1001 86380 86390 1
502700 99502700 1001 86380 86390 1
502862 99502862 1001 86380 86390 1
502681 99502681 1001 86380 86390 1
503484 99503484 1001 86380 86390 1
503356 99503356 1001 86380 86390 1
503369 99503369 1001 86380 86390 1
503310 99503310 1001 86380 86390 1
503950 99503950 1001 86380 86390 1
503970 99503970 1001 86380 86390 1
504022 99504022 1001 86380 86390 1
504037 99504037 1001 86380 86390 1
504111 99504111 1001 86380 86390 1
503824 99503824 1001 86380 86390 1
503722 99503722 1001 86380 86390 1
503776 99503776 1001 86380 86390 1
503868 99503868 1001 86380 86390 1
503818 99503818 1001 86380 86390 1
503909 99503909 1001 86380 86390 1
503581 99503581 1001 86380 86390 1
503535 99503535 1001 86380 86390 1
503703 99503703 1001 86380 86390 1
504303 99504303 1001 86380 86390 1
504123 99504123 1001 86380 86390 1
504880 99504880 1001 86380 86390 1
504746 99504746 1001 86380 86390 1
504545 99504545 1001 86380 86390 1
504701 99504701 1001 86380 86390 1
504708 99504708 1001 86380 86390 1
504509 99504509 1001 86380 86390 1
505077 99505077 1001 86380 86390 1
505103 99505103 1001 86380 86390 1
505568 99505568 1001 86380 86390 1
505607 99505607 1001 86380 86390 1
505585 99505585 1001 86380 86390 1
505479 99505479 1001 86380 86390 1
505493 99505493 1001 86380 86390 1
505305 99505305 1001 86380 86390 1
505191 99505191 1001 86380 86390 1
505204 99505204 1001 86380 86390 1
505205 99505205 1001 86380 86390 1
505335 99505335 1001 86380 86390 1
505951 99505951 1001 86380 86390 1
505782 99505782 1001 86380 86390 1
505566 99505566 1001 86380 86390 1
505783 99505783 1001 86380 86390 1
505800 99505800 1001 86380 86390 1
506442 99506442 1001 86380 86390 1
506355 99506355 1001 86380 86390 1
506383 99506383 1001 86380 86390 1
506348 99506348 1001 86380 86390 1
506284 99506284 1001 86380 86390 1
506118 99506118 1001 86380 86390 1
506176 99506176 1001 86380 86390 1
506125 99506125 1001 86380 86390 1
506601 99506601 1001 86380 86390 1
506784 99506784 1001 86380 86390 1
507373 99507373 1001 86380 86390 1
507336 99507336 1001 86380 86390 1
507234 99507234 1001 86380 86390 1
507313 99507313 1001 86380 86390 1
507101 99507101 1001 86380 86390 1
507198 99507198 1001 86380 86390 1
507160 99507160 1001 86380 86390 1
507190 99507190 1001 86380 86390 1
506932 99506932 1001 86380 86390 1
506984 99506984 1001 86380 86390 1
506806 99506806 1001 86380 86390 1
506860 99506860 1001 86380 86390 1
506951 99506951 1001 86380 86390 1
507005 99507005 1001 86380 86390 1
507435 99507435 1001 86380 86390 1
507620 99507620 1001 86380 86390 1
507479 99507479 1001 86380 86390 1
508175 99508175 1001 86380 86390 1
508138 99508138 1001 86380 86390 1
508051 99508051 1001 86380 86390 1
508065 99508065 1001 86380 86390 1
508117 99508117 1001 86380 86390 1
508183 99508183 1001 86380 86390 1
507852 99507852 1001 86380 86390 1
507641 99507641 1001 86380 86390 1
507754 99507754 1001 86380 86390 1
507780 99507780 1001 86380 86390 1
508336 99508336 1001 86380 86390 1
508345 99508345 1001 86380 86390 1
508283 99508283 1001 86380 86390 1
509028 99509028 1001 86380 86390 1
508877 99508877 1001 86380 86390 1
508996 99508996 1001 86380 86390 1
508861 99508861 1001 86380 86390 1
508709 99508709 1001 86380 86390 1
508671 99508671 1001 86380 86390 1
508661 99508661 1001 86380 86390 1
508551 99508551 1001 86380 86390 1
508603 99508603 1001 86380 86390 1
508553 99508553 1001 86380 86390 1
508646 99508646 1001 86380 86390 1
509140 99509140 1001 86380 86390 1
509166 99509166 1001 86380 86390 1
509115 99509115 1001 86380 86390 1
509141 99509141 1001 86380 86390 1
509185 99509185 1001 86380 86390 1
509826 99509826 1001 86380 86390 1
509881 99509881 1001 86380 86390 1
509717 99509717 1001 86380 86390 1
509862 99509862 1001 86380 86390 1
509632 99509632 1001 86380 86390 1
509687 99509687 1001 86380 86390 1
509340 99509340 1001 86380 86390 1
509431 99509431 1001 86380 86390 1
509458 99509458 1001 86380 86390 1
509317 99509317 1001 86380 86390 1
509911 99509911 1001 86380 86390 1
509980 99509980 1001 86380 86390 1
510654 99510654 1001 86380 86390 1
510644 99510644 1001 86380 86390 1
510401 99510401 1001 86380 86390 1
510479 99510479 1001 86380 86390 1
510185 99510185 1001 86380 86390 1
510921 99510921 1001 86380 86390 1
510807 99510807 1001 86380 86390 1
511452 99511452 1001 86380 86390 1
511389 99511389 1001 86380 86390 1
511459 99511459 1001 86380 86390 1
511310 99511310 1001 86380 86390 1
511311 99511311 1001 86380 86390 1
511299 99511299 1001 86380 86390 1
511304 99511304 1001 86380 86390 1
511308 99511308 1001 86380 86390 1
511091 99511091 1001 86380 86390 1
511097 99511097 1001 86380 86390 1
511085 99511085 1001 86380 86390 1
511576 99511576 1001 86380 86390 1
511654 99511654 1001 86380 86390 1
511758 99511758 1001 86380 86390 1
511555 99511555 1001 86380 86390 1
511594 99511594 1001 86380 86390 1
511672 99511672 1001 86380 86390 1
511738 99511738 1001 86380 86390 1
512265 99512265 1001 86380 86390 1
512291 99512291 1001 86380 86390 1
512379 99512379 1001 86380 86390 1
512345 99512345 1001 86380 86390 1
512324 99512324 1001 86380 86390 1
511995 99511995 1001 86380 86390 1
512064 99512064 1001 86380 86390 1
511764 99511764 1001 86380 86390 1
511883 99511883 1001 86380 86390 1
511936 99511936 1001 86380 86390 1
511770 99511770 1001 86380 86390 1
512402 99512402 1001 86380 86390 1
512490 99512490 1001 86380 86390 1
513157 99513157 1001 86380 86390 1
513171 99513171 1001 86380 86390 1
513008 99513008 1001 86380 86390 1
513114 99513114 1001 86380 86390 1
512994 99512994 1001 86380 86390 1
512960 99512960 1001 86380 86390 1
512703 99512703 1001 86380 86390 1
512634 99512634 1001 86380 86390 1
512686 99512686 1001 86380 86390 1
513255 99513255 1001 86380 86390 1
513394 99513394 1001 86380 86390 1
513252 99513252 1001 86380 86390 1
514002 99514002 1001 86380 86390 1
513673 99513673 1001 86380 86390 1
513802 99513802 1001 86380 86390 1
513712 99513712 1001 86380 86390 1
513714 99513714 1001 86380 86390 1
513727 99513727 1001 86380 86390 1
513694 99513694 1001 86380 86390 1
513506 99513506 1001 86380 86390 1
513587 99513587 1001 86380 86390 1
513418 99513418 1001 86380 86390 1
513614 99513614 1001 86380 86390 1
514126 99514126 1001 86380 86390 1
514166 99514166 1001 86380 86390 1
514783 99514783 1001 86380 86390 1
514663 99514663 1001 86380 86390 1
514574 99514574 1001 86380 86390 1
514592 99514592 1001 86380 86390 1
514271 99514271 1001 86380 86390 1
514286 99514286 1001 86380 86390 1
514287 99514287 1001 86380 86390 1
514893 99514893 1001 86380 86390 1
515012 99515012 1001 86380 86390 1
515040 99515040 1001 86380 86390 1
514892 99514892 1001 86380 86390 1
515581 99515581 1001 86380 86390 1
515499 99515499 1001 86380 86390 1
515644 99515644 1001 86380 86390 1
515335 99515335 1001 86380 86390 1
515479 99515479 1001 86380 86390 1
515284 99515284 1001 86380 86390 1
515299 99515299 1001 86380 86390 1
515467 99515467 1001 86380 86390 1
515404 99515404 1001 86380 86390 1
515283 99515283 1001 86380 86390 1
515146 99515146 1001 86380 86390 1
515224 99515224 1001 86380 86390 1
515862 99515862 1001 86380 86390 1
515850 99515850 1001 86380 86390 1
515748 99515748 1001 86380 86390 1
515833 99515833 1001 86380 86390 1
515731 99515731 1001 86380 86390 1
515835 99515835 1001 86380 86390 1
516355 99516355 1001 86380 86390 1
516346 99516346 1001 86380 86390 1
516387 99516387 1001 86380 86390 1
516213 99516213 1001 86380 86390 1
516248 99516248 1001 86380 86390 1
515995 99515995 1001 86380 86390 1
515897 99515897 1001 86380 86390 1
515989 99515989 1001 86380 86390 1
516585 99516585 1001 86380 86390 1
516612 99516612 1001 86380 86390 1
516614 99516614 1001 86380 86390 1
517299 99517299 1001 86380 86390 1
517174 99517174 1001 86380 86390 1
517230 99517230 1001 86380 86390 1
516783 99516783 1001 86380 86390 1
516878 99516878 1001 86380 86390 1
517527 99517527 1001 86380 86390 1
517515 99517515 1001 86380 86390 1
518131 99518131 1001 86380 86390 1
517999 99517999 1001 86380 86390 1
517930 99517930 1001 86380 86390 1
517908 99517908 1001 86380 86390 1
517922 99517922 1001 86380 86390 1
517948 99517948 1001 86380 86390 1
517860 99517860 1001 86380 86390 1
517797 99517797 1001 86380 86390 1
517928 99517928 1001 86380 86390 1
517672 99517672 1001 86380 86390 1
518276 99518276 1001 86380 86390 1
518354 99518354 1001 86380 86390 1
518334 99518334 1001 86380 86390 1
518182 99518182 1001 86380 86390 1
518833 99518833 1001 86380 86390 1
518863 99518863 1001 86380 86390 1
518881 99518881 1001 86380 86390 1
518643 99518643 1001 86380 86390 1
518660 99518660 1001 86380 86390 1
518405 99518405 1001 86380 86390 1
519089 99519089 1001 86380 86390 1
519115 99519115 1001 86380 86390 1
519131 99519131 1001 86380 86390 1
519157 99519157 1001 86380 86390 1
519008 99519008 1001 86380 86390 1
519674 99519674 1001 86380 86390 1
519650 99519650 1001 86380 86390 1
519743 99519743 1001 86380 86390 1
519791 99519791 1001 86380 86390 1
519799 99519799 1001 86380 86390 1
519631 99519631 1001 86380 86390 1
519458 99519458 1001 86380 86390 1
519311 99519311 1001 86380 86390 1
519333 99519333 1001 86380 86390 1
519926 99519926 1001 86380 86390 1
520563 99520563 1001 86380 86390 1
520549 99520549 1001 86380 86390 1
520409 99520409 1001 86380 86390 1
520390 99520390 1001 86380 86390 1
520058 99520058 1001 86380 86390 1
520217 99520217 1001 86380 86390 1
520049 99520049 1001 86380 86390 1
520179 99520179 1001 86380 86390 1
520820 99520820 1001 86380 86390 1
520795 99520795 1001 86380 86390 1
521367 99521367 1001 86380 86390 1
521305 99521305 1001 86380 86390 1
521280 99521280 1001 86380 86390 1
521413 99521413 1001 86380 86390 1
521225 99521225 1001 86380 86390 1
521252 99521252 1001 86380 86390 1
521076 99521076 1001 86380 86390 1
520968 99520968 1001 86380 86390 1
521669 99521669 1001 86380 86390 1
522261 99522261 1001 86380 86390 1
522103 99522103 1001 86380 86390 1
522106 99522106 1001 86380 86390 1
522132 99522132 1001 86380 86390 1
522171 99522171 1001 86380 86390 1
522146 99522146 1001 86380 86390 1
522121 99522121 1001 86380 86390 1
522253 99522253 1001 86380 86390 1
522025 99522025 1001 86380 86390 1
521795 99521795 1001 86380 86390 1
522399 99522399 1001 86380 86390 1
522414 99522414 1001 86380 86390 1
523018 99523018 1001 86380 86390 1
523061 99523061 1001 86380 86390 1
522950 99522950 1001 86380 86390 1
523002 99523002 1001 86380 86390 1
522753 99522753 1001 86380 86390 1
522615 99522615 1001 86380 86390 1
522642 99522642 1001 86380 86390 1
522544 99522544 1001 86380 86390 1
522621 99522621 1001 86380 86390 1
522505 99522505 1001 86380 86390 1
523208 99523208 1001 86380 86390 1
523247 99523247 1001 86380 86390 1
523275 99523275 1001 86380 86390 1
523276 99523276 1001 86380 86390 1
523913 99523913 1001 86380 86390 1
523874 99523874 1001 86380 86390 1
523775 99523775 1001 86380 86390 1
523904 99523904 1001 86380 86390 1
523616 99523616 1001 86380 86390 1
523707 99523707 1001 86380 86390 1
523621 99523621 1001 86380 86390 1
523395 99523395 1001 86380 86390 1
523514 99523514 1001 86380 86390 1
523993 99523993 1001 86380 86390 1
524128 99524128 1001 86380 86390 1
524744 99524744 1001 86380 86390 1
524699 99524699 1001 86380 86390 1
524452 99524452 1001 86380 86390 1
524521 99524521 1001 86380 86390 1
524458 99524458 1001 86380 86390 1
524549 99524549 1001 86380 86390 1
524349 99524349 1001 86380 86390 1
524239 99524239 1001 86380 86390 1
524912 99524912 1001 86380 86390 1
524848 99524848 1001 86380 86390 1
524880 99524880 1001 86380 86390 1
524857 99524857 1001 86380 86390 1
525547 99525547 1001 86380 86390 1
525565 99525565 1001 86380 86390 1
525590 99525590 1001 86380 86390 1
525480 99525480 1001 86380 86390 1
525319 99525319 1001 86380 86390 1
525372 99525372 1001 86380 86390 1
525283 99525283 1001 86380 86390 1
525273 99525273 1001 86380 86390 1
525043 99525043 1001 86380 86390 1
525090 99525090 1001 86380 86390 1
525116 99525116 1001 86380 86390 1
525702 99525702 1001 86380 86390 1
525639 99525639 1001 86380 86390 1
526390 99526390 1001 86380 86390 1
526348 99526348 1001 86380 86390 1
526012 99526012 1001 86380 86390 1
526159 99526159 1001 86380 86390 1
526137 99526137 1001 86380 86390 1
525870 99525870 1001 86380 86390 1
525898 99525898 1001 86380 86390 1
525835 99525835 1001 86380 86390 1
526624 99526624 1001 86380 86390 1
526865 99526865 1001 86380 86390 1
526982 99526982 1001 86380 86390 1
526934 99526934 1001 86380 86390 1
526987 99526987 1001 86380 86390 1
526685 99526685 1001 86380 86390 1
527312 99527312 1001 86380 86390 1
527301 99527301 1001 86380 86390 1
527327 99527327 1001 86380 86390 1
527262 99527262 1001 86380 86390 1
527356 99527356 1001 86380 86390 1
527919 99527919 1001 86380 86390 1
527704 99527704 1001 86380 86390 1
527649 99527649 1001 86380 86390 1
527638 99527638 1001 86380 86390 1
527461 99527461 1001 86380 86390 1
527648 99527648 1001 86380 86390 1
527663 99527663 1001 86380 86390 1
528153 99528153 1001 86380 86390 1
528772 99528772 1001 86380 86390 1
528631 99528631 1001 86380 86390 1
528478 99528478 1001 86380 86390 1
528363 99528363 1001 86380 86390 1
528380 99528380 1001 86380 86390 1
528381 99528381 1001 86380 86390 1
528472 99528472 1001 86380 86390 1
528447 99528447 1001 86380 86390 1
528331 99528331 1001 86380 86390 1
528968 99528968 1001 86380 86390 1
528903 99528903 1001 86380 86390 1
529612 99529612 1001 86380 86390 1
529708 99529708 1001 86380 86390 1
529323 99529323 1001 86380 86390 1
529109 99529109 1001 86380 86390 1
529165 99529165 1001 86380 86390 1
529921 99529921 1001 86380 86390 1
529757 99529757 1001 86380 86390 1
529785 99529785 1001 86380 86390 1
529915 99529915 1001 86380 86390 1
529799 99529799 1001 86380 86390 1
529761 99529761 1001 86380 86390 1
530432 99530432 1001 86380 86390 1
530296 99530296 1001 86380 86390 1
530246 99530246 1001 86380 86390 1
530136 99530136 1001 86380 86390 1
530007 99530007 1001 86380 86390 1
530693 99530693 1001 86380 86390 1
530739 99530739 1001 86380 86390 1
531332 99531332 1001 86380 86390 1
531217 99531217 1001 86380 86390 1
531195 99531195 1001 86380 86390 1
531261 99531261 1001 86380 86390 1
531047 99531047 1001 86380 86390 1
530982 99530982 1001 86380 86390 1
531164 99531164 1001 86380 86390 1
531126 99531126 1001 86380 86390 1
531167 99531167 1001 86380 86390 1
531065 99531065 1001 86380 86390 1
531068 99531068 1001 86380 86390 1
531031 99531031 1001 86380 86390 1
531044 99531044 1001 86380 86390 1
530907 99530907 1001 86380 86390 1
530952 99530952 1001 86380 86390 1
531391 99531391 1001 86380 86390 1
531405 99531405 1001 86380 86390 1
531461 99531461 1001 86380 86390 1
532103 99532103 1001 86380 86390 1
532111 99532111 1001 86380 86390 1
532099 99532099 1001 86380 86390 1
532049 99532049 1001 86380 86390 1
531955 99531955 1001 86380 86390 1
531984 99531984 1001 86380 86390 1
531586 99531586 1001 86380 86390 1
531679 99531679 1001 86380 86390 1
531762 99531762 1001 86380 86390 1
532222 99532222 1001 86380 86390 1
532227 99532227 1001 86380 86390 1
532788 99532788 1001 86380 86390 1
532804 99532804 1001 86380 86390 1
532701 99532701 1001 86380 86390 1
532755 99532755 1001 86380 86390 1
532748 99532748 1001 86380 86390 1
532432 99532432 1001 86380 86390 1
533085 99533085 1001 86380 86390 1
533227 99533227 1001 86380 86390 1
533191 99533191 1001 86380 86390 1
533257 99533257 1001 86380 86390 1
533314 99533314 1001 86380 86390 1
533379 99533379 1001 86380 86390 1
534001 99534001 1001 86380 86390 1
533911 99533911 1001 86380 86390 1
533976 99533976 1001 86380 86390 1
534041 99534041 1001 86380 86390 1
533862 99533862 1001 86380 86390 1
533915 99533915 1001 86380 86390 1
533905 99533905 1001 86380 86390 1
534598 99534598 1001 86380 86390 1
534298 99534298 1001 86380 86390 1
534378 99534378 1001 86380 86390 1
534443 99534443 1001 86380 86390 1
534343 99534343 1001 86380 86390 1
534395 99534395 1001 86380 86390 1
534383 99534383 1001 86380 86390 1
534474 99534474 1001 86380 86390 1
534293 99534293 1001 86380 86390 1
534333 99534333 1001 86380 86390 1
534220 99534220 1001 86380 86390 1
534233 99534233 1001 86380 86390 1
534157 99534157 1001 86380 86390 1
534084 99534084 1001 86380 86390 1
534759 99534759 1001 86380 86390 1
534737 99534737 1001 86380 86390 1
534828 99534828 1001 86380 86390 1
534856 99534856 1001 86380 86390 1
534805 99534805 1001 86380 86390 1
534755 99534755 1001 86380 86390 1
535390 99535390 1001 86380 86390 1
535379 99535379 1001 86380 86390 1
535048 99535048 1001 86380 86390 1
535061 99535061 1001 86380 86390 1
535642 99535642 1001 86380 86390 1
536210 99536210 1001 86380 86390 1
536254 99536254 1001 86380 86390 1
536193 99536193 1001 86380 86390 1
536083 99536083 1001 86380 86390 1
535876 99535876 1001 86380 86390 1
535733 99535733 1001 86380 86390 1
535907 99535907 1001 86380 86390 1
536386 99536386 1001 86380 86390 1
537081 99537081 1001 86380 86390 1
536796 99536796 1001 86380 86390 1
536851 99536851 1001 86380 86390 1
536658 99536658 1001 86380 86390 1
536569 99536569 1001 86380 86390 1
536728 99536728 1001 86380 86390 1
536551 99536551 1001 86380 86390 1
536592 99536592 1001 86380 86390 1
537227 99537227 1001 86380 86390 1
537319 99537319 1001 86380 86390 1
537340 99537340 1001 86380 86390 1
537822 99537822 1001 86380 86390 1
537942 99537942 1001 86380 86390 1
537907 99537907 1001 86380 86390 1
537872 99537872 1001 86380 86390 1
537621 99537621 1001 86380 86390 1
537660 99537660 1001 86380 86390 1
537538 99537538 1001 86380 86390 1
537502 99537502 1001 86380 86390 1
537518 99537518 1001 86380 86390 1
537418 99537418 1001 86380 86390 1
538053 99538053 1001 86380 86390 1
538069 99538069 1001 86380 86390 1
538102 99538102 1001 86380 86390 1
538790 99538790 1001 86380 86390 1
538551 99538551 1001 86380 86390 1
538553 99538553 1001 86380 86390 1
538350 99538350 1001 86380 86390 1
538286 99538286 1001 86380 86390 1
538322 99538322 1001 86380 86390 1
538873 99538873 1001 86380 86390 1
538951 99538951 1001 86380 86390 1
539539 99539539 1001 86380 86390 1
539489 99539489 1001 86380 86390 1
539613 99539613 1001 86380 86390 1
539614 99539614 1001 86380 86390 1
539569 99539569 1001 86380 86390 1
539484 99539484 1001 86380 86390 1
539088 99539088 1001 86380 86390 1
539154 99539154 1001 86380 86390 1
539043 99539043 1001 86380 86390 1
539123 99539123 1001 86380 86390 1
539803 99539803 1001 86380 86390 1
540341 99540341 1001 86380 86390 1
540355 99540355 1001 86380 86390 1
540462 99540462 1001 86380 86390 1
540109 99540109 1001 86380 86390 1
540062 99540062 1001 86380 86390 1
540180 99540180 1001 86380 86390 1
539926 99539926 1001 86380 86390 1
540043 99540043 1001 86380 86390 1
540034 99540034 1001 86380 86390 1
539852 99539852 1001 86380 86390 1
539893 99539893 1001 86380 86390 1
539945 99539945 1001 86380 86390 1
540581 99540581 1001 86380 86390 1
540506 99540506 1001 86380 86390 1
540496 99540496 1001 86380 86390 1
540509 99540509 1001 86380 86390 1
540601 99540601 1001 86380 86390 1
540640 99540640 1001 86380 86390 1
540655 99540655 1001 86380 86390 1
540474 99540474 1001 86380 86390 1
540657 99540657 1001 86380 86390 1
540670 99540670 1001 86380 86390 1
541191 99541191 1001 86380 86390 1
541207 99541207 1001 86380 86390 1
541281 99541281 1001 86380 86390 1
541135 99541135 1001 86380 86390 1
541038 99541038 1001 86380 86390 1
540913 99540913 1001 86380 86390 1
540904 99540904 1001 86380 86390 1
541035 99541035 1001 86380 86390 1
540816 99540816 1001 86380 86390 1
540843 99540843 1001 86380 86390 1
540832 99540832 1001 86380 86390 1
540709 99540709 1001 86380 86390 1
540749 99540749 1001 86380 86390 1
541433 99541433 1001 86380 86390 1
541350 99541350 1001 86380 86390 1
541363 99541363 1001 86380 86390 1
541313 99541313 1001 86380 86390 1
541722 99541722 1001 86380 86390 1
541908 99541908 1001 86380 86390 1
541781 99541781 1001 86380 86390 1
541562 99541562 1001 86380 86390 1
542299 99542299 1001 86380 86390 1
542289 99542289 1001 86380 86390 1
542822 99542822 1001 86380 86390 1
542616 99542616 1001 86380 86390 1
542604 99542604 1001 86380 86390 1
542347 99542347 1001 86380 86390 1
543072 99543072 1001 86380 86390 1
542325 99542325 1001 86380 86390 1
543105 99543105 1001 86380 86390 1
543604 99543604 1001 86380 86390 1
543671 99543671 1001 86380 86390 1
543741 99543741 1001 86380 86390 1
543661 99543661 1001 86380 86390 1
543729 99543729 1001 86380 86390 1
543679 99543679 1001 86380 86390 1
543487 99543487 1001 86380 86390 1
543345 99543345 1001 86380 86390 1
543182 99543182 1001 86380 86390 1
543299 99543299 1001 86380 86390 1
543352 99543352 1001 86380 86390 1
543238 99543238 1001 86380 86390 1
543290 99543290 1001 86380 86390 1
543820 99543820 1001 86380 86390 1
543885 99543885 1001 86380 86390 1
543850 99543850 1001 86380 86390 1
544549 99544549 1001 86380 86390 1
544447 99544447 1001 86380 86390 1
544554 99544554 1001 86380 86390 1
544328 99544328 1001 86380 86390 1
544304 99544304 1001 86380 86390 1
544062 99544062 1001 86380 86390 1
544064 99544064 1001 86380 86390 1
544103 99544103 1001 86380 86390 1
544741 99544741 1001 86380 86390 1
428733 247 1001 43200 44637 1
407744 214 1001 51960 53697 1
528903 982 1002 28142 30536 1
526126 665 1001 25918 26217 1
537408 753 1002 53854 64102 1
534526 758 1002 38448 38802 1
400026 99400026 1001 86380 86390 1
400040 99400040 1001 86380 86390 1
400152 99400152 1001 86380 86390 1
400157 99400157 1001 86380 86390 1
400414 99400414 1001 86380 86390 1
400735 99400735 1001 86380 86390 1
400938 99400938 1001 86380 86390 1
401040 99401040 1001 86380 86390 1
401157 99401157 1001 86380 86390 1
401139 99401139 1001 86380 86390 1
401050 99401050 1001 86380 86390 1
401165 99401165 1001 86380 86390 1
401343 99401343 1001 86380 86390 1
401367 99401367 1001 86380 86390 1
401368 99401368 1001 86380 86390 1
401578 99401578 1001 86380 86390 1
401879 99401879 1001 86380 86390 1
401926 99401926 1001 86380 86390 1
402227 99402227 1001 86380 86390 1
402685 99402685 1001 86380 86390 1
402899 99402899 1001 86380 86390 1
403091 99403091 1001 86380 86390 1
403215 99403215 1001 86380 86390 1
403438 99403438 1001 86380 86390 1
403465 99403465 1001 86380 86390 1
403613 99403613 1001 86380 86390 1
403725 99403725 1001 86380 86390 1
403815 99403815 1001 86380 86390 1
403800 99403800 1001 86380 86390 1
403843 99403843 1001 86380 86390 1
404074 99404074 1001 86380 86390 1
404065 99404065 1001 86380 86390 1
404103 99404103 1001 86380 86390 1
404174 99404174 1001 86380 86390 1
404403 99404403 1001 86380 86390 1
404637 99404637 1001 86380 86390 1
404645 99404645 1001 86380 86390 1
404724 99404724 1001 86380 86390 1
404778 99404778 1001 86380 86390 1
404826 99404826 1001 86380 86390 1
405006 99405006 1001 86380 86390 1
405040 99405040 1001 86380 86390 1
405172 99405172 1001 86380 86390 1
405406 99405406 1001 86380 86390 1
405514 99405514 1001 86380 86390 1
405830 99405830 1001 86380 86390 1
405934 99405934 1001 86380 86390 1
406355 99406355 1001 86380 86390 1
406401 99406401 1001 86380 86390 1
406508 99406508 1001 86380 86390 1
406775 99406775 1001 86380 86390 1
406783 99406783 1001 86380 86390 1
407552 99407552 1001 86380 86390 1
407742 99407742 1001 86380 86390 1
407845 99407845 1001 86380 86390 1
408042 99408042 1001 86380 86390 1
408198 99408198 1001 86380 86390 1
408233 99408233 1001 86380 86390 1
408400 99408400 1001 86380 86390 1
408414 99408414 1001 86380 86390 1
408529 99408529 1001 86380 86390 1
408915 99408915 1001 86380 86390 1
408916 99408916 1001 86380 86390 1
409476 99409476 1001 86380 86390 1
409583 99409583 1001 86380 86390 1
409650 99409650 1001 86380 86390 1
409630 99409630 1001 86380 86390 1
409913 99409913 1001 86380 86390 1
409984 99409984 1001 86380 86390 1
409967 99409967 1001 86380 86390 1
410076 99410076 1001 86380 86390 1
410348 99410348 1001 86380 86390 1
410480 99410480 1001 86380 86390 1
410807 99410807 1001 86380 86390 1
410928 99410928 1001 86380 86390 1
411023 99411023 1001 86380 86390 1
411171 99411171 1001 86380 86390 1
411276 99411276 1001 86380 86390 1
411304 99411304 1001 86380 86390 1
411355 99411355 1001 86380 86390 1
411336 99411336 1001 86380 86390 1
411332 99411332 1001 86380 86390 1
411459 99411459 1001 86380 86390 1
411461 99411461 1001 86380 86390 1
412106 99412106 1001 86380 86390 1
412165 99412165 1001 86380 86390 1
412265 99412265 1001 86380 86390 1
412208 99412208 1001 86380 86390 1
412364 99412364 1001 86380 86390 1
412472 99412472 1001 86380 86390 1
413475 99413475 1001 86380 86390 1
413437 99413437 1001 86380 86390 1
413015 99413015 1001 86380 86390 1
413116 99413116 1001 86380 86390 1
412895 99412895 1001 86380 86390 1
413077 99413077 1001 86380 86390 1
412969 99412969 1001 86380 86390 1
412998 99412998 1001 86380 86390 1
412694 99412694 1001 86380 86390 1
412865 99412865 1001 86380 86390 1
412644 99412644 1001 86380 86390 1
412491 99412491 1001 86380 86390 1
412717 99412717 1001 86380 86390 1
413840 99413840 1001 86380 86390 1
413703 99413703 1001 86380 86390 1
413741 99413741 1001 86380 86390 1
413744 99413744 1001 86380 86390 1
415005 99415005 1001 86380 86390 1
415277 99415277 1001 86380 86390 1
415154 99415154 1001 86380 86390 1
414664 99414664 1001 86380 86390 1
414692 99414692 1001 86380 86390 1
414600 99414600 1001 86380 86390 1
414161 99414161 1001 86380 86390 1
414179 99414179 1001 86380 86390 1
414254 99414254 1001 86380 86390 1
414386 99414386 1001 86380 86390 1
414260 99414260 1001 86380 86390 1
414271 99414271 1001 86380 86390 1
416517 99416517 1001 86380 86390 1
416264 99416264 1001 86380 86390 1
415780 99415780 1001 86380 86390 1
415871 99415871 1001 86380 86390 1
416127 99416127 1001 86380 86390 1
415732 99415732 1001 86380 86390 1
417050 99417050 1001 86380 86390 1
417062 99417062 1001 86380 86390 1
417451 99417451 1001 86380 86390 1
417559 99417559 1001 86380 86390 1
418620 99418620 1001 86380 86390 1
418537 99418537 1001 86380 86390 1
418520 99418520 1001 86380 86390 1
418646 99418646 1001 86380 86390 1
418547 99418547 1001 86380 86390 1
418056 99418056 1001 86380 86390 1
418335 99418335 1001 86380 86390 1
418138 99418138 1001 86380 86390 1
418369 99418369 1001 86380 86390 1
417678 99417678 1001 86380 86390 1
417835 99417835 1001 86380 86390 1
417907 99417907 1001 86380 86390 1
418877 99418877 1001 86380 86390 1
419044 99419044 1001 86380 86390 1
420197 99420197 1001 86380 86390 1
420414 99420414 1001 86380 86390 1
420345 99420345 1001 86380 86390 1
419864 99419864 1001 86380 86390 1
419869 99419869 1001 86380 86390 1
419324 99419324 1001 86380 86390 1
419250 99419250 1001 86380 86390 1
419282 99419282 1001 86380 86390 1
419625 99419625 1001 86380 86390 1
420464 99420464 1001 86380 86390 1
420668 99420668 1001 86380 86390 1
420690 99420690 1001 86380 86390 1
421352 99421352 1001 86380 86390 1
421488 99421488 1001 86380 86390 1
421625 99421625 1001 86380 86390 1
421475 99421475 1001 86380 86390 1
420871 99420871 1001 86380 86390 1
421135 99421135 1001 86380 86390 1
422443 99422443 1001 86380 86390 1
422265 99422265 1001 86380 86390 1
423395 99423395 1001 86380 86390 1
422572 99422572 1001 86380 86390 1
422711 99422711 1001 86380 86390 1
422567 99422567 1001 86380 86390 1
422674 99422674 1001 86380 86390 1
425052 99425052 1001 86380 86390 1
425139 99425139 1001 86380 86390 1
425046 99425046 1001 86380 86390 1
424821 99424821 1001 86380 86390 1
424923 99424923 1001 86380 86390 1
424304 99424304 1001 86380 86390 1
424164 99424164 1001 86380 86390 1
425533 99425533 1001 86380 86390 1
425634 99425634 1001 86380 86390 1
425695 99425695 1001 86380 86390 1
427117 99427117 1001 86380 86390 1
426792 99426792 1001 86380 86390 1
427068 99427068 1001 86380 86390 1
426710 99426710 1001 86380 86390 1
426619 99426619 1001 86380 86390 1
426425 99426425 1001 86380 86390 1
425889 99425889 1001 86380 86390 1
426026 99426026 1001 86380 86390 1
426144 99426144 1001 86380 86390 1
426264 99426264 1001 86380 86390 1
427271 99427271 1001 86380 86390 1
427195 99427195 1001 86380 86390 1
428400 99428400 1001 86380 86390 1
428531 99428531 1001 86380 86390 1
428138 99428138 1001 86380 86390 1
428214 99428214 1001 86380 86390 1
427571 99427571 1001 86380 86390 1
427647 99427647 1001 86380 86390 1
427573 99427573 1001 86380 86390 1
429176 99429176 1001 86380 86390 1
427532 99427532 1001 86380 86390 1
429058 99429058 1001 86380 86390 1
430055 99430055 1001 86380 86390 1
430009 99430009 1001 86380 86390 1
430061 99430061 1001 86380 86390 1
430042 99430042 1001 86380 86390 1
429561 99429561 1001 86380 86390 1
430534 99430534 1001 86380 86390 1
430495 99430495 1001 86380 86390 1
430749 99430749 1001 86380 86390 1
431923 99431923 1001 86380 86390 1
431900 99431900 1001 86380 86390 1
432052 99432052 1001 86380 86390 1
431557 99431557 1001 86380 86390 1
431282 99431282 1001 86380 86390 1
431629 99431629 1001 86380 86390 1
431316 99431316 1001 86380 86390 1
431363 99431363 1001 86380 86390 1
431499 99431499 1001 86380 86390 1
432388 99432388 1001 86380 86390 1
432318 99432318 1001 86380 86390 1
432240 99432240 1001 86380 86390 1
433395 99433395 1001 86380 86390 1
433436 99433436 1001 86380 86390 1
433675 99433675 1001 86380 86390 1
433606 99433606 1001 86380 86390 1
433018 99433018 1001 86380 86390 1
433028 99433028 1001 86380 86390 1
432978 99432978 1001 86380 86390 1
433283 99433283 1001 86380 86390 1
433095 99433095 1001 86380 86390 1
432756 99432756 1001 86380 86390 1
432678 99432678 1001 86380 86390 1
434011 99434011 1001 86380 86390 1
434016 99434016 1001 86380 86390 1
435253 99435253 1001 86380 86390 1
435195 99435195 1001 86380 86390 1
435094 99435094 1001 86380 86390 1
435121 99435121 1001 86380 86390 1
434789 99434789 1001 86380 86390 1
434974 99434974 1001 86380 86390 1
434963 99434963 1001 86380 86390 1
434322 99434322 1001 86380 86390 1
434553 99434553 1001 86380 86390 1
434415 99434415 1001 86380 86390 1
434279 99434279 1001 86380 86390 1
434390 99434390 1001 86380 86390 1
434420 99434420 1001 86380 86390 1
434138 99434138 1001 86380 86390 1
435603 99435603 1001 86380 86390 1
435618 99435618 1001 86380 86390 1
437156 99437156 1001 86380 86390 1
436774 99436774 1001 86380 86390 1
436477 99436477 1001 86380 86390 1
436482 99436482 1001 86380 86390 1
436069 99436069 1001 86380 86390 1
436217 99436217 1001 86380 86390 1
437342 99437342 1001 86380 86390 1
300070 99300070 1001 86380 86390 1
300073 99300073 1001 86380 86390 1
300695 99300695 1001 86380 86390 1
300471 99300471 1001 86380 86390 1
300459 99300459 1001 86380 86390 1
300474 99300474 1001 86380 86390 1
300400 99300400 1001 86380 86390 1
300452 99300452 1001 86380 86390 1
300349 99300349 1001 86380 86390 1
300362 99300362 1001 86380 86390 1
300211 99300211 1001 86380 86390 1
300180 99300180 1001 86380 86390 1
300219 99300219 1001 86380 86390 1
300142 99300142 1001 86380 86390 1
300262 99300262 1001 86380 86390 1
300791 99300791 1001 86380 86390 1
300780 99300780 1001 86380 86390 1
301403 99301403 1001 86380 86390 1
301382 99301382 1001 86380 86390 1
301451 99301451 1001 86380 86390 1
301503 99301503 1001 86380 86390 1
301219 99301219 1001 86380 86390 1
300963 99300963 1001 86380 86390 1
300944 99300944 1001 86380 86390 1
301741 99301741 1001 86380 86390 1
301716 99301716 1001 86380 86390 1
302304 99302304 1001 86380 86390 1
302350 99302350 1001 86380 86390 1
302321 99302321 1001 86380 86390 1
302194 99302194 1001 86380 86390 1
302196 99302196 1001 86380 86390 1
302198 99302198 1001 86380 86390 1
302037 99302037 1001 86380 86390 1
302143 99302143 1001 86380 86390 1
302147 99302147 1001 86380 86390 1
302177 99302177 1001 86380 86390 1
302434 99302434 1001 86380 86390 1
302460 99302460 1001 86380 86390 1
302577 99302577 1001 86380 86390 1
302435 99302435 1001 86380 86390 1
302449 99302449 1001 86380 86390 1
302424 99302424 1001 86380 86390 1
302492 99302492 1001 86380 86390 1
302467 99302467 1001 86380 86390 1
303071 99303071 1001 86380 86390 1
303124 99303124 1001 86380 86390 1
303189 99303189 1001 86380 86390 1
303086 99303086 1001 86380 86390 1
302821 99302821 1001 86380 86390 1
302900 99302900 1001 86380 86390 1
302864 99302864 1001 86380 86390 1
302880 99302880 1001 86380 86390 1
302742 99302742 1001 86380 86390 1
302755 99302755 1001 86380 86390 1
302652 99302652 1001 86380 86390 1
302753 99302753 1001 86380 86390 1
303372 99303372 1001 86380 86390 1
303412 99303412 1001 86380 86390 1
303257 99303257 1001 86380 86390 1
303274 99303274 1001 86380 86390 1
303405 99303405 1001 86380 86390 1
303553 99303553 1001 86380 86390 1
303489 99303489 1001 86380 86390 1
304053 99304053 1001 86380 86390 1
304703 99304703 1001 86380 86390 1
304616 99304616 1001 86380 86390 1
304619 99304619 1001 86380 86390 1
304481 99304481 1001 86380 86390 1
304251 99304251 1001 86380 86390 1
304399 99304399 1001 86380 86390 1
304284 99304284 1001 86380 86390 1
304310 99304310 1001 86380 86390 1
304298 99304298 1001 86380 86390 1
304377 99304377 1001 86380 86390 1
304365 99304365 1001 86380 86390 1
304302 99304302 1001 86380 86390 1
305585 99305585 1001 86380 86390 1
305629 99305629 1001 86380 86390 1
305674 99305674 1001 86380 86390 1
305396 99305396 1001 86380 86390 1
305130 99305130 1001 86380 86390 1
305272 99305272 1001 86380 86390 1
305094 99305094 1001 86380 86390 1
500185 99500185 1001 86380 86390 1
500044 99500044 1001 86380 86390 1
500188 99500188 1001 86380 86390 1
305693 99305693 1001 86380 86390 1
500151 99500151 1001 86380 86390 1
500048 99500048 1001 86380 86390 1
500750 99500750 1001 86380 86390 1
500765 99500765 1001 86380 86390 1
500746 99500746 1001 86380 86390 1
500696 99500696 1001 86380 86390 1
500429 99500429 1001 86380 86390 1
500481 99500481 1001 86380 86390 1
500602 99500602 1001 86380 86390 1
500477 99500477 1001 86380 86390 1
500259 99500259 1001 86380 86390 1
500280 99500280 1001 86380 86390 1
500294 99500294 1001 86380 86390 1
500916 99500916 1001 86380 86390 1
500844 99500844 1001 86380 86390 1
500831 99500831 1001 86380 86390 1
501474 99501474 1001 86380 86390 1
501527 99501527 1001 86380 86390 1
501614 99501614 1001 86380 86390 1
501627 99501627 1001 86380 86390 1
501421 99501421 1001 86380 86390 1
501320 99501320 1001 86380 86390 1
501314 99501314 1001 86380 86390 1
501069 99501069 1001 86380 86390 1
501779 99501779 1001 86380 86390 1
501805 99501805 1001 86380 86390 1
501664 99501664 1001 86380 86390 1
501731 99501731 1001 86380 86390 1
501788 99501788 1001 86380 86390 1
501672 99501672 1001 86380 86390 1
502324 99502324 1001 86380 86390 1
502224 99502224 1001 86380 86390 1
502200 99502200 1001 86380 86390 1
502193 99502193 1001 86380 86390 1
502206 99502206 1001 86380 86390 1
501904 99501904 1001 86380 86390 1
502008 99502008 1001 86380 86390 1
501892 99501892 1001 86380 86390 1
502633 99502633 1001 86380 86390 1
502487 99502487 1001 86380 86390 1
503021 99503021 1001 86380 86390 1
502945 99502945 1001 86380 86390 1
502908 99502908 1001 86380 86390 1
503027 99503027 1001 86380 86390 1
502966 99502966 1001 86380 86390 1
502879 99502879 1001 86380 86390 1
502829 99502829 1001 86380 86390 1
502781 99502781 1001 86380 86390 1
502707 99502707 1001 86380 86390 1
503330 99503330 1001 86380 86390 1
503489 99503489 1001 86380 86390 1
503975 99503975 1001 86380 86390 1
503747 99503747 1001 86380 86390 1
503712 99503712 1001 86380 86390 1
503765 99503765 1001 86380 86390 1
503791 99503791 1001 86380 86390 1
504298 99504298 1001 86380 86390 1
504133 99504133 1001 86380 86390 1
504186 99504186 1001 86380 86390 1
504762 99504762 1001 86380 86390 1
504689 99504689 1001 86380 86390 1
504588 99504588 1001 86380 86390 1
504666 99504666 1001 86380 86390 1
504633 99504633 1001 86380 86390 1
504698 99504698 1001 86380 86390 1
504530 99504530 1001 86380 86390 1
504531 99504531 1001 86380 86390 1
504508 99504508 1001 86380 86390 1
504457 99504457 1001 86380 86390 1
504382 99504382 1001 86380 86390 1
504473 99504473 1001 86380 86390 1
504332 99504332 1001 86380 86390 1
505111 99505111 1001 86380 86390 1
504996 99504996 1001 86380 86390 1
505075 99505075 1001 86380 86390 1
504989 99504989 1001 86380 86390 1
505712 99505712 1001 86380 86390 1
505396 99505396 1001 86380 86390 1
505557 99505557 1001 86380 86390 1
505404 99505404 1001 86380 86390 1
505521 99505521 1001 86380 86390 1
505203 99505203 1001 86380 86390 1
505229 99505229 1001 86380 86390 1
505294 99505294 1001 86380 86390 1
505156 99505156 1001 86380 86390 1
505812 99505812 1001 86380 86390 1
505865 99505865 1001 86380 86390 1
505931 99505931 1001 86380 86390 1
506551 99506551 1001 86380 86390 1
506590 99506590 1001 86380 86390 1
506274 99506274 1001 86380 86390 1
506202 99506202 1001 86380 86390 1
506311 99506311 1001 86380 86390 1
506350 99506350 1001 86380 86390 1
506148 99506148 1001 86380 86390 1
505996 99505996 1001 86380 86390 1
506801 99506801 1001 86380 86390 1
506607 99506607 1001 86380 86390 1
506700 99506700 1001 86380 86390 1
506739 99506739 1001 86380 86390 1
506626 99506626 1001 86380 86390 1
506785 99506785 1001 86380 86390 1
507388 99507388 1001 86380 86390 1
507408 99507408 1001 86380 86390 1
507277 99507277 1001 86380 86390 1
507330 99507330 1001 86380 86390 1
507013 99507013 1001 86380 86390 1
507052 99507052 1001 86380 86390 1
506970 99506970 1001 86380 86390 1
506856 99506856 1001 86380 86390 1
506934 99506934 1001 86380 86390 1
506885 99506885 1001 86380 86390 1
506834 99506834 1001 86380 86390 1
507002 99507002 1001 86380 86390 1
506900 99506900 1001 86380 86390 1
507519 99507519 1001 86380 86390 1
507495 99507495 1001 86380 86390 1
508198 99508198 1001 86380 86390 1
508164 99508164 1001 86380 86390 1
508101 99508101 1001 86380 86390 1
507957 99507957 1001 86380 86390 1
507855 99507855 1001 86380 86390 1
507773 99507773 1001 86380 86390 1
507658 99507658 1001 86380 86390 1
507777 99507777 1001 86380 86390 1
507791 99507791 1001 86380 86390 1
508350 99508350 1001 86380 86390 1
508330 99508330 1001 86380 86390 1
508973 99508973 1001 86380 86390 1
508962 99508962 1001 86380 86390 1
508874 99508874 1001 86380 86390 1
508979 99508979 1001 86380 86390 1
509058 99509058 1001 86380 86390 1
509067 99509067 1001 86380 86390 1
508714 99508714 1001 86380 86390 1
508494 99508494 1001 86380 86390 1
509139 99509139 1001 86380 86390 1
509193 99509193 1001 86380 86390 1
509181 99509181 1001 86380 86390 1
509769 99509769 1001 86380 86390 1
509695 99509695 1001 86380 86390 1
509490 99509490 1001 86380 86390 1
509543 99509543 1001 86380 86390 1
509545 99509545 1001 86380 86390 1
509664 99509664 1001 86380 86390 1
509564 99509564 1001 86380 86390 1
509448 99509448 1001 86380 86390 1
509378 99509378 1001 86380 86390 1
509468 99509468 1001 86380 86390 1
509483 99509483 1001 86380 86390 1
509292 99509292 1001 86380 86390 1
510092 99510092 1001 86380 86390 1
510521 99510521 1001 86380 86390 1
510382 99510382 1001 86380 86390 1
510371 99510371 1001 86380 86390 1
510437 99510437 1001 86380 86390 1
510451 99510451 1001 86380 86390 1
510323 99510323 1001 86380 86390 1
510427 99510427 1001 86380 86390 1
510417 99510417 1001 86380 86390 1
510249 99510249 1001 86380 86390 1
510266 99510266 1001 86380 86390 1
510269 99510269 1001 86380 86390 1
510286 99510286 1001 86380 86390 1
510118 99510118 1001 86380 86390 1
510751 99510751 1001 86380 86390 1
510778 99510778 1001 86380 86390 1
510793 99510793 1001 86380 86390 1
510858 99510858 1001 86380 86390 1
510820 99510820 1001 86380 86390 1
511352 99511352 1001 86380 86390 1
511384 99511384 1001 86380 86390 1
511185 99511185 1001 86380 86390 1
511187 99511187 1001 86380 86390 1
511265 99511265 1001 86380 86390 1
511151 99511151 1001 86380 86390 1
511080 99511080 1001 86380 86390 1
511099 99511099 1001 86380 86390 1
511711 99511711 1001 86380 86390 1
512251 99512251 1001 86380 86390 1
512187 99512187 1001 86380 86390 1
512354 99512354 1001 86380 86390 1
512359 99512359 1001 86380 86390 1
512358 99512358 1001 86380 86390 1
512323 99512323 1001 86380 86390 1
512210 99512210 1001 86380 86390 1
512050 99512050 1001 86380 86390 1
512068 99512068 1001 86380 86390 1
511784 99511784 1001 86380 86390 1
511862 99511862 1001 86380 86390 1
511890 99511890 1001 86380 86390 1
511839 99511839 1001 86380 86390 1
511944 99511944 1001 86380 86390 1
511804 99511804 1001 86380 86390 1
511884 99511884 1001 86380 86390 1
512507 99512507 1001 86380 86390 1
512418 99512418 1001 86380 86390 1
512497 99512497 1001 86380 86390 1
512460 99512460 1001 86380 86390 1
512435 99512435 1001 86380 86390 1
512487 99512487 1001 86380 86390 1
513077 99513077 1001 86380 86390 1
513052 99513052 1001 86380 86390 1
513205 99513205 1001 86380 86390 1
513176 99513176 1001 86380 86390 1
513043 99513043 1001 86380 86390 1
513122 99513122 1001 86380 86390 1
513124 99513124 1001 86380 86390 1
513011 99513011 1001 86380 86390 1
512868 99512868 1001 86380 86390 1
512933 99512933 1001 86380 86390 1
512869 99512869 1001 86380 86390 1
512714 99512714 1001 86380 86390 1
512753 99512753 1001 86380 86390 1
512792 99512792 1001 86380 86390 1
512689 99512689 1001 86380 86390 1
512708 99512708 1001 86380 86390 1
512700 99512700 1001 86380 86390 1
512791 99512791 1001 86380 86390 1
513373 99513373 1001 86380 86390 1
513001 99513001 1001 86380 86390 1
513377 99513377 1001 86380 86390 1
513266 99513266 1001 86380 86390 1
513344 99513344 1001 86380 86390 1
513895 99513895 1001 86380 86390 1
513923 99513923 1001 86380 86390 1
513950 99513950 1001 86380 86390 1
513963 99513963 1001 86380 86390 1
514025 99514025 1001 86380 86390 1
513624 99513624 1001 86380 86390 1
513464 99513464 1001 86380 86390 1
513492 99513492 1001 86380 86390 1
513583 99513583 1001 86380 86390 1
514082 99514082 1001 86380 86390 1
514161 99514161 1001 86380 86390 1
514071 99514071 1001 86380 86390 1
514073 99514073 1001 86380 86390 1
514125 99514125 1001 86380 86390 1
514076 99514076 1001 86380 86390 1
514207 99514207 1001 86380 86390 1
514233 99514233 1001 86380 86390 1
514681 99514681 1001 86380 86390 1
514842 99514842 1001 86380 86390 1
514699 99514699 1001 86380 86390 1
514536 99514536 1001 86380 86390 1
514366 99514366 1001 86380 86390 1
514305 99514305 1001 86380 86390 1
514242 99514242 1001 86380 86390 1
514270 99514270 1001 86380 86390 1
514313 99514313 1001 86380 86390 1
514976 99514976 1001 86380 86390 1
514874 99514874 1001 86380 86390 1
514890 99514890 1001 86380 86390 1
515506 99515506 1001 86380 86390 1
515485 99515485 1001 86380 86390 1
515601 99515601 1001 86380 86390 1
515363 99515363 1001 86380 86390 1
515341 99515341 1001 86380 86390 1
515354 99515354 1001 86380 86390 1
515409 99515409 1001 86380 86390 1
515065 99515065 1001 86380 86390 1
515882 99515882 1001 86380 86390 1
515704 99515704 1001 86380 86390 1
515874 99515874 1001 86380 86390 1
516463 99516463 1001 86380 86390 1
516351 99516351 1001 86380 86390 1
516445 99516445 1001 86380 86390 1
516136 99516136 1001 86380 86390 1
516157 99516157 1001 86380 86390 1
515992 99515992 1001 86380 86390 1
515918 99515918 1001 86380 86390 1
515933 99515933 1001 86380 86390 1
516638 99516638 1001 86380 86390 1
516706 99516706 1001 86380 86390 1
516684 99516684 1001 86380 86390 1
517151 99517151 1001 86380 86390 1
517322 99517322 1001 86380 86390 1
517270 99517270 1001 86380 86390 1
516926 99516926 1001 86380 86390 1
517088 99517088 1001 86380 86390 1
516755 99516755 1001 86380 86390 1
516745 99516745 1001 86380 86390 1
517412 99517412 1001 86380 86390 1
517531 99517531 1001 86380 86390 1
518022 99518022 1001 86380 86390 1
518120 99518120 1001 86380 86390 1
518156 99518156 1001 86380 86390 1
517777 99517777 1001 86380 86390 1
517823 99517823 1001 86380 86390 1
517621 99517621 1001 86380 86390 1
517743 99517743 1001 86380 86390 1
517629 99517629 1001 86380 86390 1
517553 99517553 1001 86380 86390 1
518358 99518358 1001 86380 86390 1
518195 99518195 1001 86380 86390 1
518943 99518943 1001 86380 86390 1
518880 99518880 1001 86380 86390 1
518920 99518920 1001 86380 86390 1
518599 99518599 1001 86380 86390 1
518411 99518411 1001 86380 86390 1
518540 99518540 1001 86380 86390 1
519192 99519192 1001 86380 86390 1
519141 99519141 1001 86380 86390 1
519090 99519090 1001 86380 86390 1
519778 99519778 1001 86380 86390 1
519700 99519700 1001 86380 86390 1
519667 99519667 1001 86380 86390 1
519761 99519761 1001 86380 86390 1
519812 99519812 1001 86380 86390 1
519495 99519495 1001 86380 86390 1
519525 99519525 1001 86380 86390 1
519502 99519502 1001 86380 86390 1
519260 99519260 1001 86380 86390 1
519325 99519325 1001 86380 86390 1
519383 99519383 1001 86380 86390 1
520005 99520005 1001 86380 86390 1
519870 99519870 1001 86380 86390 1
519885 99519885 1001 86380 86390 1
519988 99519988 1001 86380 86390 1
520512 99520512 1001 86380 86390 1
520489 99520489 1001 86380 86390 1
520613 99520613 1001 86380 86390 1
520282 99520282 1001 86380 86390 1
520364 99520364 1001 86380 86390 1
520380 99520380 1001 86380 86390 1
520382 99520382 1001 86380 86390 1
520113 99520113 1001 86380 86390 1
520076 99520076 1001 86380 86390 1
520092 99520092 1001 86380 86390 1
520650 99520650 1001 86380 86390 1
520730 99520730 1001 86380 86390 1
520692 99520692 1001 86380 86390 1
520707 99520707 1001 86380 86390 1
520827 99520827 1001 86380 86390 1
520698 99520698 1001 86380 86390 1
521466 99521466 1001 86380 86390 1
521288 99521288 1001 86380 86390 1
521359 99521359 1001 86380 86390 1
521200 99521200 1001 86380 86390 1
521071 99521071 1001 86380 86390 1
521228 99521228 1001 86380 86390 1
521195 99521195 1001 86380 86390 1
520976 99520976 1001 86380 86390 1
521013 99521013 1001 86380 86390 1
520870 99520870 1001 86380 86390 1
521665 99521665 1001 86380 86390 1
521488 99521488 1001 86380 86390 1
522236 99522236 1001 86380 86390 1
521931 99521931 1001 86380 86390 1
522050 99522050 1001 86380 86390 1
522076 99522076 1001 86380 86390 1
521942 99521942 1001 86380 86390 1
522073 99522073 1001 86380 86390 1
521830 99521830 1001 86380 86390 1
521767 99521767 1001 86380 86390 1
521756 99521756 1001 86380 86390 1
521707 99521707 1001 86380 86390 1
521746 99521746 1001 86380 86390 1
522419 99522419 1001 86380 86390 1
522382 99522382 1001 86380 86390 1
522305 99522305 1001 86380 86390 1
522994 99522994 1001 86380 86390 1
522945 99522945 1001 86380 86390 1
522975 99522975 1001 86380 86390 1
523115 99523115 1001 86380 86390 1
522866 99522866 1001 86380 86390 1
522805 99522805 1001 86380 86390 1
522769 99522769 1001 86380 86390 1
522692 99522692 1001 86380 86390 1
522603 99522603 1001 86380 86390 1
522540 99522540 1001 86380 86390 1
522579 99522579 1001 86380 86390 1
522548 99522548 1001 86380 86390 1
522574 99522574 1001 86380 86390 1
522587 99522587 1001 86380 86390 1
523206 99523206 1001 86380 86390 1
523194 99523194 1001 86380 86390 1
523210 99523210 1001 86380 86390 1
523153 99523153 1001 86380 86390 1
523843 99523843 1001 86380 86390 1
523884 99523884 1001 86380 86390 1
523885 99523885 1001 86380 86390 1
523760 99523760 1001 86380 86390 1
523577 99523577 1001 86380 86390 1
523722 99523722 1001 86380 86390 1
524123 99524123 1001 86380 86390 1
524146 99524146 1001 86380 86390 1
524147 99524147 1001 86380 86390 1
524615 99524615 1001 86380 86390 1
524656 99524656 1001 86380 86390 1
524607 99524607 1001 86380 86390 1
524762 99524762 1001 86380 86390 1
524627 99524627 1001 86380 86390 1
524468 99524468 1001 86380 86390 1
524237 99524237 1001 86380 86390 1
524886 99524886 1001 86380 86390 1
524804 99524804 1001 86380 86390 1
525483 99525483 1001 86380 86390 1
525486 99525486 1001 86380 86390 1
525554 99525554 1001 86380 86390 1
525451 99525451 1001 86380 86390 1
525452 99525452 1001 86380 86390 1
525211 99525211 1001 86380 86390 1
525289 99525289 1001 86380 86390 1
525317 99525317 1001 86380 86390 1
525331 99525331 1001 86380 86390 1
525350 99525350 1001 86380 86390 1
525015 99525015 1001 86380 86390 1
525016 99525016 1001 86380 86390 1
525147 99525147 1001 86380 86390 1
525100 99525100 1001 86380 86390 1
525103 99525103 1001 86380 86390 1
525659 99525659 1001 86380 86390 1
525776 99525776 1001 86380 86390 1
525635 99525635 1001 86380 86390 1
525713 99525713 1001 86380 86390 1
525766 99525766 1001 86380 86390 1
525798 99525798 1001 86380 86390 1
526242 99526242 1001 86380 86390 1
526055 99526055 1001 86380 86390 1
526107 99526107 1001 86380 86390 1
526148 99526148 1001 86380 86390 1
526136 99526136 1001 86380 86390 1
525856 99525856 1001 86380 86390 1
525918 99525918 1001 86380 86390 1
525944 99525944 1001 86380 86390 1
526592 99526592 1001 86380 86390 1
526606 99526606 1001 86380 86390 1
526595 99526595 1001 86380 86390 1
526439 99526439 1001 86380 86390 1
526560 99526560 1001 86380 86390 1
527046 99527046 1001 86380 86390 1
527125 99527125 1001 86380 86390 1
527114 99527114 1001 86380 86390 1
527179 99527179 1001 86380 86390 1
527210 99527210 1001 86380 86390 1
527032 99527032 1001 86380 86390 1
527013 99527013 1001 86380 86390 1
526787 99526787 1001 86380 86390 1
526727 99526727 1001 86380 86390 1
526770 99526770 1001 86380 86390 1
527407 99527407 1001 86380 86390 1
527291 99527291 1001 86380 86390 1
527395 99527395 1001 86380 86390 1
527421 99527421 1001 86380 86390 1
528023 99528023 1001 86380 86390 1
527823 99527823 1001 86380 86390 1
527862 99527862 1001 86380 86390 1
527816 99527816 1001 86380 86390 1
527521 99527521 1001 86380 86390 1
527616 99527616 1001 86380 86390 1
527642 99527642 1001 86380 86390 1
527655 99527655 1001 86380 86390 1
527644 99527644 1001 86380 86390 1
528078 99528078 1001 86380 86390 1
528106 99528106 1001 86380 86390 1
528135 99528135 1001 86380 86390 1
528750 99528750 1001 86380 86390 1
528715 99528715 1001 86380 86390 1
528821 99528821 1001 86380 86390 1
528720 99528720 1001 86380 86390 1
528696 99528696 1001 86380 86390 1
528544 99528544 1001 86380 86390 1
528364 99528364 1001 86380 86390 1
528328 99528328 1001 86380 86390 1
528341 99528341 1001 86380 86390 1
529578 99529578 1001 86380 86390 1
529646 99529646 1001 86380 86390 1
529718 99529718 1001 86380 86390 1
529478 99529478 1001 86380 86390 1
529325 99529325 1001 86380 86390 1
529153 99529153 1001 86380 86390 1
529296 99529296 1001 86380 86390 1
529313 99529313 1001 86380 86390 1
529919 99529919 1001 86380 86390 1
529786 99529786 1001 86380 86390 1
529813 99529813 1001 86380 86390 1
530375 99530375 1001 86380 86390 1
530470 99530470 1001 86380 86390 1
530421 99530421 1001 86380 86390 1
530145 99530145 1001 86380 86390 1
530158 99530158 1001 86380 86390 1
530237 99530237 1001 86380 86390 1
530174 99530174 1001 86380 86390 1
530176 99530176 1001 86380 86390 1
529984 99529984 1001 86380 86390 1
529977 99529977 1001 86380 86390 1
530642 99530642 1001 86380 86390 1
530606 99530606 1001 86380 86390 1
530607 99530607 1001 86380 86390 1
530596 99530596 1001 86380 86390 1
531240 99531240 1001 86380 86390 1
531204 99531204 1001 86380 86390 1
531224 99531224 1001 86380 86390 1
531174 99531174 1001 86380 86390 1
531110 99531110 1001 86380 86390 1
530971 99530971 1001 86380 86390 1
531050 99531050 1001 86380 86390 1
531103 99531103 1001 86380 86390 1
530931 99530931 1001 86380 86390 1
531585 99531585 1001 86380 86390 1
531444 99531444 1001 86380 86390 1
531485 99531485 1001 86380 86390 1
532090 99532090 1001 86380 86390 1
532092 99532092 1001 86380 86390 1
532108 99532108 1001 86380 86390 1
531807 99531807 1001 86380 86390 1
531989 99531989 1001 86380 86390 1
531887 99531887 1001 86380 86390 1
531941 99531941 1001 86380 86390 1
531903 99531903 1001 86380 86390 1
531839 99531839 1001 86380 86390 1
531879 99531879 1001 86380 86390 1
531625 99531625 1001 86380 86390 1
532307 99532307 1001 86380 86390 1
532220 99532220 1001 86380 86390 1
532251 99532251 1001 86380 86390 1
532955 99532955 1001 86380 86390 1
532998 99532998 1001 86380 86390 1
532907 99532907 1001 86380 86390 1
533007 99533007 1001 86380 86390 1
532909 99532909 1001 86380 86390 1
532710 99532710 1001 86380 86390 1
532728 99532728 1001 86380 86390 1
532819 99532819 1001 86380 86390 1
532822 99532822 1001 86380 86390 1
532492 99532492 1001 86380 86390 1
532433 99532433 1001 86380 86390 1
532577 99532577 1001 86380 86390 1
533052 99533052 1001 86380 86390 1
533680 99533680 1001 86380 86390 1
533720 99533720 1001 86380 86390 1
533748 99533748 1001 86380 86390 1
533674 99533674 1001 86380 86390 1
533663 99533663 1001 86380 86390 1
533590 99533590 1001 86380 86390 1
533594 99533594 1001 86380 86390 1
533404 99533404 1001 86380 86390 1
533968 99533968 1001 86380 86390 1
534034 99534034 1001 86380 86390 1
533957 99533957 1001 86380 86390 1
533932 99533932 1001 86380 86390 1
534635 99534635 1001 86380 86390 1
534548 99534548 1001 86380 86390 1
534502 99534502 1001 86380 86390 1
534456 99534456 1001 86380 86390 1
534103 99534103 1001 86380 86390 1
534173 99534173 1001 86380 86390 1
534251 99534251 1001 86380 86390 1
534136 99534136 1001 86380 86390 1
534138 99534138 1001 86380 86390 1
534127 99534127 1001 86380 86390 1
535334 99535334 1001 86380 86390 1
535412 99535412 1001 86380 86390 1
535191 99535191 1001 86380 86390 1
535142 99535142 1001 86380 86390 1
535184 99535184 1001 86380 86390 1
535210 99535210 1001 86380 86390 1
535223 99535223 1001 86380 86390 1
534891 99534891 1001 86380 86390 1
534971 99534971 1001 86380 86390 1
535064 99535064 1001 86380 86390 1
534987 99534987 1001 86380 86390 1
535056 99535056 1001 86380 86390 1
535701 99535701 1001 86380 86390 1
536022 99536022 1001 86380 86390 1
536011 99536011 1001 86380 86390 1
536115 99536115 1001 86380 86390 1
535973 99535973 1001 86380 86390 1
536128 99536128 1001 86380 86390 1
535743 99535743 1001 86380 86390 1
536380 99536380 1001 86380 86390 1
536498 99536498 1001 86380 86390 1
537012 99537012 1001 86380 86390 1
537025 99537025 1001 86380 86390 1
536907 99536907 1001 86380 86390 1
536780 99536780 1001 86380 86390 1
536834 99536834 1001 86380 86390 1
536955 99536955 1001 86380 86390 1
536699 99536699 1001 86380 86390 1
536652 99536652 1001 86380 86390 1
536691 99536691 1001 86380 86390 1
536553 99536553 1001 86380 86390 1
537244 99537244 1001 86380 86390 1
537959 99537959 1001 86380 86390 1
537630 99537630 1001 86380 86390 1
537656 99537656 1001 86380 86390 1
537696 99537696 1001 86380 86390 1
537730 99537730 1001 86380 86390 1
537510 99537510 1001 86380 86390 1
537551 99537551 1001 86380 86390 1
537399 99537399 1001 86380 86390 1
538058 99538058 1001 86380 86390 1
538091 99538091 1001 86380 86390 1
538172 99538172 1001 86380 86390 1
538764 99538764 1001 86380 86390 1
538698 99538698 1001 86380 86390 1
538776 99538776 1001 86380 86390 1
538495 99538495 1001 86380 86390 1
538424 99538424 1001 86380 86390 1
538503 99538503 1001 86380 86390 1
538401 99538401 1001 86380 86390 1
538300 99538300 1001 86380 86390 1
538295 99538295 1001 86380 86390 1
538931 99538931 1001 86380 86390 1
538859 99538859 1001 86380 86390 1
539552 99539552 1001 86380 86390 1
539546 99539546 1001 86380 86390 1
539585 99539585 1001 86380 86390 1
539470 99539470 1001 86380 86390 1
539426 99539426 1001 86380 86390 1
539272 99539272 1001 86380 86390 1
539246 99539246 1001 86380 86390 1
539404 99539404 1001 86380 86390 1
539430 99539430 1001 86380 86390 1
539305 99539305 1001 86380 86390 1
539152 99539152 1001 86380 86390 1
539158 99539158 1001 86380 86390 1
539810 99539810 1001 86380 86390 1
539772 99539772 1001 86380 86390 1
539779 99539779 1001 86380 86390 1
540416 99540416 1001 86380 86390 1
540278 99540278 1001 86380 86390 1
540427 99540427 1001 86380 86390 1
540099 99540099 1001 86380 86390 1
539980 99539980 1001 86380 86390 1
539917 99539917 1001 86380 86390 1
539983 99539983 1001 86380 86390 1
539984 99539984 1001 86380 86390 1
540050 99540050 1001 86380 86390 1
539961 99539961 1001 86380 86390 1
540609 99540609 1001 86380 86390 1
540495 99540495 1001 86380 86390 1
540616 99540616 1001 86380 86390 1
540526 99540526 1001 86380 86390 1
541127 99541127 1001 86380 86390 1
541272 99541272 1001 86380 86390 1
541274 99541274 1001 86380 86390 1
541172 99541172 1001 86380 86390 1
541198 99541198 1001 86380 86390 1
541277 99541277 1001 86380 86390 1
540999 99540999 1001 86380 86390 1
540909 99540909 1001 86380 86390 1
541066 99541066 1001 86380 86390 1
541044 99541044 1001 86380 86390 1
541032 99541032 1001 86380 86390 1
540766 99540766 1001 86380 86390 1
540846 99540846 1001 86380 86390 1
541425 99541425 1001 86380 86390 1
541401 99541401 1001 86380 86390 1
541414 99541414 1001 86380 86390 1
541978 99541978 1001 86380 86390 1
541770 99541770 1001 86380 86390 1
541550 99541550 1001 86380 86390 1
541512 99541512 1001 86380 86390 1
541604 99541604 1001 86380 86390 1
542172 99542172 1001 86380 86390 1
542173 99542173 1001 86380 86390 1
542792 99542792 1001 86380 86390 1
542825 99542825 1001 86380 86390 1
542636 99542636 1001 86380 86390 1
542701 99542701 1001 86380 86390 1
542736 99542736 1001 86380 86390 1
542356 99542356 1001 86380 86390 1
542348 99542348 1001 86380 86390 1
543047 99543047 1001 86380 86390 1
543074 99543074 1001 86380 86390 1
543656 99543656 1001 86380 86390 1
543397 99543397 1001 86380 86390 1
543462 99543462 1001 86380 86390 1
543398 99543398 1001 86380 86390 1
543544 99543544 1001 86380 86390 1
543506 99543506 1001 86380 86390 1
543534 99543534 1001 86380 86390 1
543446 99543446 1001 86380 86390 1
543258 99543258 1001 86380 86390 1
543159 99543159 1001 86380 86390 1
543187 99543187 1001 86380 86390 1
543798 99543798 1001 86380 86390 1
544518 99544518 1001 86380 86390 1
544546 99544546 1001 86380 86390 1
544341 99544341 1001 86380 86390 1
544359 99544359 1001 86380 86390 1
544002 99544002 1001 86380 86390 1
544045 99544045 1001 86380 86390 1
544111 99544111 1001 86380 86390 1
544611 99544611 1001 86380 86390 1
544692 99544692 1001 86380 86390 1
544604 99544604 1001 86380 86390 1
544735 99544735 1001 86380 86390 1
412529 213 1001 38520 38877 1
416752 1027 1001 32220 32877 1
506570 827 1001 48805 49105 1
520522 1043 1001 70850 71149 1
400017 99400017 1001 86380 86390 1
400127 99400127 1001 86380 86390 1
400123 99400123 1001 86380 86390 1
400495 99400495 1001 86380 86390 1
400534 99400534 1001 86380 86390 1
400708 99400708 1001 86380 86390 1
400709 99400709 1001 86380 86390 1
400925 99400925 1001 86380 86390 1
401348 99401348 1001 86380 86390 1
401510 99401510 1001 86380 86390 1
401511 99401511 1001 86380 86390 1
401627 99401627 1001 86380 86390 1
401805 99401805 1001 86380 86390 1
401878 99401878 1001 86380 86390 1
402048 99402048 1001 86380 86390 1
402134 99402134 1001 86380 86390 1
402276 99402276 1001 86380 86390 1
402538 99402538 1001 86380 86390 1
402744 99402744 1001 86380 86390 1
402950 99402950 1001 86380 86390 1
402926 99402926 1001 86380 86390 1
403174 99403174 1001 86380 86390 1
403123 99403123 1001 86380 86390 1
403213 99403213 1001 86380 86390 1
403401 99403401 1001 86380 86390 1
403571 99403571 1001 86380 86390 1
403589 99403589 1001 86380 86390 1
403788 99403788 1001 86380 86390 1
403848 99403848 1001 86380 86390 1
404027 99404027 1001 86380 86390 1
403946 99403946 1001 86380 86390 1
404020 99404020 1001 86380 86390 1
403995 99403995 1001 86380 86390 1
404143 99404143 1001 86380 86390 1
404545 99404545 1001 86380 86390 1
404954 99404954 1001 86380 86390 1
405063 99405063 1001 86380 86390 1
405164 99405164 1001 86380 86390 1
405123 99405123 1001 86380 86390 1
405414 99405414 1001 86380 86390 1
405483 99405483 1001 86380 86390 1
405633 99405633 1001 86380 86390 1
405789 99405789 1001 86380 86390 1
406005 99406005 1001 86380 86390 1
406088 99406088 1001 86380 86390 1
406212 99406212 1001 86380 86390 1
406310 99406310 1001 86380 86390 1
406465 99406465 1001 86380 86390 1
406398 99406398 1001 86380 86390 1
406516 99406516 1001 86380 86390 1
406729 99406729 1001 86380 86390 1
406868 99406868 1001 86380 86390 1
406918 99406918 1001 86380 86390 1
406973 99406973 1001 86380 86390 1
406958 99406958 1001 86380 86390 1
407152 99407152 1001 86380 86390 1
407363 99407363 1001 86380 86390 1
407479 99407479 1001 86380 86390 1
407876 99407876 1001 86380 86390 1
407976 99407976 1001 86380 86390 1
408206 99408206 1001 86380 86390 1
408351 99408351 1001 86380 86390 1
408406 99408406 1001 86380 86390 1
408337 99408337 1001 86380 86390 1
408493 99408493 1001 86380 86390 1
408741 99408741 1001 86380 86390 1
408717 99408717 1001 86380 86390 1
408821 99408821 1001 86380 86390 1
408824 99408824 1001 86380 86390 1
409153 99409153 1001 86380 86390 1
409304 99409304 1001 86380 86390 1
409491 99409491 1001 86380 86390 1
409458 99409458 1001 86380 86390 1
409674 99409674 1001 86380 86390 1
409618 99409618 1001 86380 86390 1
410241 99410241 1001 86380 86390 1
410587 99410587 1001 86380 86390 1
410632 99410632 1001 86380 86390 1
410789 99410789 1001 86380 86390 1
410754 99410754 1001 86380 86390 1
410883 99410883 1001 86380 86390 1
410872 99410872 1001 86380 86390 1
410941 99410941 1001 86380 86390 1
411395 99411395 1001 86380 86390 1
411377 99411377 1001 86380 86390 1
411378 99411378 1001 86380 86390 1
411691 99411691 1001 86380 86390 1
411660 99411660 1001 86380 86390 1
412070 99412070 1001 86380 86390 1
412192 99412192 1001 86380 86390 1
412298 99412298 1001 86380 86390 1
412412 99412412 1001 86380 86390 1
413305 99413305 1001 86380 86390 1
413663 99413663 1001 86380 86390 1
413584 99413584 1001 86380 86390 1
413443 99413443 1001 86380 86390 1
412889 99412889 1001 86380 86390 1
413060 99413060 1001 86380 86390 1
413192 99413192 1001 86380 86390 1
413254 99413254 1001 86380 86390 1
413109 99413109 1001 86380 86390 1
412904 99412904 1001 86380 86390 1
412555 99412555 1001 86380 86390 1
412835 99412835 1001 86380 86390 1
412660 99412660 1001 86380 86390 1
413934 99413934 1001 86380 86390 1
415204 99415204 1001 86380 86390 1
414610 99414610 1001 86380 86390 1
414274 99414274 1001 86380 86390 1
414275 99414275 1001 86380 86390 1
414407 99414407 1001 86380 86390 1
415646 99415646 1001 86380 86390 1
415450 99415450 1001 86380 86390 1
415688 99415688 1001 86380 86390 1
415712 99415712 1001 86380 86390 1
416936 99416936 1001 86380 86390 1
415961 99415961 1001 86380 86390 1
415987 99415987 1001 86380 86390 1
415840 99415840 1001 86380 86390 1
416128 99416128 1001 86380 86390 1
415899 99415899 1001 86380 86390 1
417078 99417078 1001 86380 86390 1
417129 99417129 1001 86380 86390 1
417017 99417017 1001 86380 86390 1
417588 99417588 1001 86380 86390 1
417418 99417418 1001 86380 86390 1
418467 99418467 1001 86380 86390 1
418711 99418711 1001 86380 86390 1
418208 99418208 1001 86380 86390 1
418216 99418216 1001 86380 86390 1
417767 99417767 1001 86380 86390 1
417848 99417848 1001 86380 86390 1
417620 99417620 1001 86380 86390 1
417954 99417954 1001 86380 86390 1
418873 99418873 1001 86380 86390 1
419056 99419056 1001 86380 86390 1
419136 99419136 1001 86380 86390 1
419034 99419034 1001 86380 86390 1
418959 99418959 1001 86380 86390 1
418819 99418819 1001 86380 86390 1
420283 99420283 1001 86380 86390 1
420158 99420158 1001 86380 86390 1
420087 99420087 1001 86380 86390 1
419886 99419886 1001 86380 86390 1
419791 99419791 1001 86380 86390 1
419213 99419213 1001 86380 86390 1
419356 99419356 1001 86380 86390 1
420499 99420499 1001 86380 86390 1
420698 99420698 1001 86380 86390 1
420608 99420608 1001 86380 86390 1
421840 99421840 1001 86380 86390 1
421826 99421826 1001 86380 86390 1
421439 99421439 1001 86380 86390 1
421325 99421325 1001 86380 86390 1
421309 99421309 1001 86380 86390 1
421195 99421195 1001 86380 86390 1
422508 99422508 1001 86380 86390 1
422253 99422253 1001 86380 86390 1
422377 99422377 1001 86380 86390 1
422499 99422499 1001 86380 86390 1
423418 99423418 1001 86380 86390 1
423495 99423495 1001 86380 86390 1
423097 99423097 1001 86380 86390 1
422632 99422632 1001 86380 86390 1
422930 99422930 1001 86380 86390 1
423756 99423756 1001 86380 86390 1
425102 99425102 1001 86380 86390 1
425274 99425274 1001 86380 86390 1
425128 99425128 1001 86380 86390 1
425199 99425199 1001 86380 86390 1
425209 99425209 1001 86380 86390 1
424981 99424981 1001 86380 86390 1
424737 99424737 1001 86380 86390 1
424511 99424511 1001 86380 86390 1
425776 99425776 1001 86380 86390 1
425632 99425632 1001 86380 86390 1
425591 99425591 1001 86380 86390 1
425489 99425489 1001 86380 86390 1
427083 99427083 1001 86380 86390 1
426941 99426941 1001 86380 86390 1
426445 99426445 1001 86380 86390 1
426597 99426597 1001 86380 86390 1
426459 99426459 1001 86380 86390 1
426677 99426677 1001 86380 86390 1
426414 99426414 1001 86380 86390 1
426152 99426152 1001 86380 86390 1
425944 99425944 1001 86380 86390 1
426252 99426252 1001 86380 86390 1
425855 99425855 1001 86380 86390 1
427430 99427430 1001 86380 86390 1
427134 99427134 1001 86380 86390 1
428353 99428353 1001 86380 86390 1
428417 99428417 1001 86380 86390 1
428163 99428163 1001 86380 86390 1
428145 99428145 1001 86380 86390 1
428292 99428292 1001 86380 86390 1
428135 99428135 1001 86380 86390 1
428055 99428055 1001 86380 86390 1
427967 99427967 1001 86380 86390 1
428182 99428182 1001 86380 86390 1
427804 99427804 1001 86380 86390 1
427816 99427816 1001 86380 86390 1
427727 99427727 1001 86380 86390 1
428841 99428841 1001 86380 86390 1
428972 99428972 1001 86380 86390 1
429052 99429052 1001 86380 86390 1
430280 99430280 1001 86380 86390 1
430196 99430196 1001 86380 86390 1
430336 99430336 1001 86380 86390 1
430204 99430204 1001 86380 86390 1
430093 99430093 1001 86380 86390 1
429755 99429755 1001 86380 86390 1
429782 99429782 1001 86380 86390 1
429701 99429701 1001 86380 86390 1
429917 99429917 1001 86380 86390 1
429433 99429433 1001 86380 86390 1
429443 99429443 1001 86380 86390 1
429472 99429472 1001 86380 86390 1
429235 99429235 1001 86380 86390 1
429262 99429262 1001 86380 86390 1
429492 99429492 1001 86380 86390 1
430818 99430818 1001 86380 86390 1
430771 99430771 1001 86380 86390 1
429177 99429177 1001 86380 86390 1
430709 99430709 1001 86380 86390 1
431713 99431713 1001 86380 86390 1
431949 99431949 1001 86380 86390 1
431465 99431465 1001 86380 86390 1
431274 99431274 1001 86380 86390 1
431211 99431211 1001 86380 86390 1
432124 99432124 1001 86380 86390 1
432186 99432186 1001 86380 86390 1
433354 99433354 1001 86380 86390 1
432999 99432999 1001 86380 86390 1
433143 99433143 1001 86380 86390 1
433144 99433144 1001 86380 86390 1
432863 99432863 1001 86380 86390 1
432738 99432738 1001 86380 86390 1
433943 99433943 1001 86380 86390 1
434039 99434039 1001 86380 86390 1
433977 99433977 1001 86380 86390 1
433804 99433804 1001 86380 86390 1
435338 99435338 1001 86380 86390 1
435057 99435057 1001 86380 86390 1
434651 99434651 1001 86380 86390 1
434957 99434957 1001 86380 86390 1
434559 99434559 1001 86380 86390 1
435678 99435678 1001 86380 86390 1
435626 99435626 1001 86380 86390 1
435458 99435458 1001 86380 86390 1
436782 99436782 1001 86380 86390 1
436574 99436574 1001 86380 86390 1
436095 99436095 1001 86380 86390 1
436040 99436040 1001 86380 86390 1
435955 99435955 1001 86380 86390 1
436216 99436216 1001 86380 86390 1
436324 99436324 1001 86380 86390 1
436002 99436002 1001 86380 86390 1
300005 99300005 1001 86380 86390 1
300032 99300032 1001 86380 86390 1
437301 99437301 1001 86380 86390 1
437181 99437181 1001 86380 86390 1
300587 99300587 1001 86380 86390 1
300502 99300502 1001 86380 86390 1
300347 99300347 1001 86380 86390 1
300375 99300375 1001 86380 86390 1
300418 99300418 1001 86380 86390 1
300444 99300444 1001 86380 86390 1
300340 99300340 1001 86380 86390 1
300135 99300135 1001 86380 86390 1
300188 99300188 1001 86380 86390 1
300293 99300293 1001 86380 86390 1
300164 99300164 1001 86380 86390 1
300897 99300897 1001 86380 86390 1
300834 99300834 1001 86380 86390 1
300853 99300853 1001 86380 86390 1
301543 99301543 1001 86380 86390 1
301489 99301489 1001 86380 86390 1
301237 99301237 1001 86380 86390 1
301225 99301225 1001 86380 86390 1
301266 99301266 1001 86380 86390 1
301217 99301217 1001 86380 86390 1
301295 99301295 1001 86380 86390 1
301130 99301130 1001 86380 86390 1
301084 99301084 1001 86380 86390 1
301642 99301642 1001 86380 86390 1
301673 99301673 1001 86380 86390 1
301753 99301753 1001 86380 86390 1
301715 99301715 1001 86380 86390 1
302188 99302188 1001 86380 86390 1
302367 99302367 1001 86380 86390 1
301995 99301995 1001 86380 86390 1
302152 99302152 1001 86380 86390 1
302140 99302140 1001 86380 86390 1
302002 99302002 1001 86380 86390 1
302016 99302016 1001 86380 86390 1
302057 99302057 1001 86380 86390 1
302161 99302161 1001 86380 86390 1
301943 99301943 1001 86380 86390 1
301779 99301779 1001 86380 86390 1
301964 99301964 1001 86380 86390 1
302518 99302518 1001 86380 86390 1
302441 99302441 1001 86380 86390 1
303066 99303066 1001 86380 86390 1
303178 99303178 1001 86380 86390 1
303126 99303126 1001 86380 86390 1
302976 99302976 1001 86380 86390 1
302901 99302901 1001 86380 86390 1
302850 99302850 1001 86380 86390 1
302819 99302819 1001 86380 86390 1
302743 99302743 1001 86380 86390 1
302653 99302653 1001 86380 86390 1
302589 99302589 1001 86380 86390 1
302683 99302683 1001 86380 86390 1
302673 99302673 1001 86380 86390 1
302686 99302686 1001 86380 86390 1
302650 99302650 1001 86380 86390 1
303288 99303288 1001 86380 86390 1
303929 99303929 1001 86380 86390 1
303981 99303981 1001 86380 86390 1
303686 99303686 1001 86380 86390 1
303679 99303679 1001 86380 86390 1
303640 99303640 1001 86380 86390 1
303668 99303668 1001 86380 86390 1
303799 99303799 1001 86380 86390 1
303452 99303452 1001 86380 86390 1
303544 99303544 1001 86380 86390 1
303443 99303443 1001 86380 86390 1
303495 99303495 1001 86380 86390 1
303473 99303473 1001 86380 86390 1
304203 99304203 1001 86380 86390 1
304075 99304075 1001 86380 86390 1
304741 99304741 1001 86380 86390 1
304729 99304729 1001 86380 86390 1
304641 99304641 1001 86380 86390 1
304565 99304565 1001 86380 86390 1
304478 99304478 1001 86380 86390 1
304559 99304559 1001 86380 86390 1
304600 99304600 1001 86380 86390 1
304418 99304418 1001 86380 86390 1
304923 99304923 1001 86380 86390 1
305060 99305060 1001 86380 86390 1
305652 99305652 1001 86380 86390 1
305589 99305589 1001 86380 86390 1
305617 99305617 1001 86380 86390 1
305337 99305337 1001 86380 86390 1
305435 99305435 1001 86380 86390 1
305411 99305411 1001 86380 86390 1
305308 99305308 1001 86380 86390 1
305092 99305092 1001 86380 86390 1
305249 99305249 1001 86380 86390 1
305188 99305188 1001 86380 86390 1
305254 99305254 1001 86380 86390 1
500064 99500064 1001 86380 86390 1
500026 99500026 1001 86380 86390 1
305687 99305687 1001 86380 86390 1
500085 99500085 1001 86380 86390 1
500060 99500060 1001 86380 86390 1
500672 99500672 1001 86380 86390 1
500521 99500521 1001 86380 86390 1
500590 99500590 1001 86380 86390 1
500387 99500387 1001 86380 86390 1
500199 99500199 1001 86380 86390 1
500239 99500239 1001 86380 86390 1
500269 99500269 1001 86380 86390 1
500282 99500282 1001 86380 86390 1
500928 99500928 1001 86380 86390 1
500851 99500851 1001 86380 86390 1
500825 99500825 1001 86380 86390 1
500969 99500969 1001 86380 86390 1
500959 99500959 1001 86380 86390 1
500819 99500819 1001 86380 86390 1
500820 99500820 1001 86380 86390 1
500978 99500978 1001 86380 86390 1
501544 99501544 1001 86380 86390 1
501482 99501482 1001 86380 86390 1
501315 99501315 1001 86380 86390 1
501064 99501064 1001 86380 86390 1
501132 99501132 1001 86380 86390 1
501755 99501755 1001 86380 86390 1
501770 99501770 1001 86380 86390 1
501668 99501668 1001 86380 86390 1
501842 99501842 1001 86380 86390 1
502416 99502416 1001 86380 86390 1
502365 99502365 1001 86380 86390 1
502343 99502343 1001 86380 86390 1
502319 99502319 1001 86380 86390 1
502199 99502199 1001 86380 86390 1
502179 99502179 1001 86380 86390 1
501912 99501912 1001 86380 86390 1
502004 99502004 1001 86380 86390 1
501942 99501942 1001 86380 86390 1
501994 99501994 1001 86380 86390 1
502038 99502038 1001 86380 86390 1
502592 99502592 1001 86380 86390 1
502555 99502555 1001 86380 86390 1
502621 99502621 1001 86380 86390 1
502652 99502652 1001 86380 86390 1
502627 99502627 1001 86380 86390 1
503139 99503139 1001 86380 86390 1
503101 99503101 1001 86380 86390 1
503219 99503219 1001 86380 86390 1
503103 99503103 1001 86380 86390 1
503119 99503119 1001 86380 86390 1
503277 99503277 1001 86380 86390 1
503015 99503015 1001 86380 86390 1
503003 99503003 1001 86380 86390 1
502684 99502684 1001 86380 86390 1
502802 99502802 1001 86380 86390 1
502716 99502716 1001 86380 86390 1
502846 99502846 1001 86380 86390 1
502691 99502691 1001 86380 86390 1
502757 99502757 1001 86380 86390 1
502835 99502835 1001 86380 86390 1
503490 99503490 1001 86380 86390 1
503426 99503426 1001 86380 86390 1
503982 99503982 1001 86380 86390 1
504065 99504065 1001 86380 86390 1
503771 99503771 1001 86380 86390 1
503790 99503790 1001 86380 86390 1
503895 99503895 1001 86380 86390 1
503680 99503680 1001 86380 86390 1
503527 99503527 1001 86380 86390 1
503619 99503619 1001 86380 86390 1
503505 99503505 1001 86380 86390 1
503609 99503609 1001 86380 86390 1
504183 99504183 1001 86380 86390 1
504318 99504318 1001 86380 86390 1
504267 99504267 1001 86380 86390 1
504179 99504179 1001 86380 86390 1
504768 99504768 1001 86380 86390 1
504928 99504928 1001 86380 86390 1
504826 99504826 1001 86380 86390 1
504623 99504623 1001 86380 86390 1
504663 99504663 1001 86380 86390 1
504733 99504733 1001 86380 86390 1
504696 99504696 1001 86380 86390 1
504431 99504431 1001 86380 86390 1
504485 99504485 1001 86380 86390 1
504489 99504489 1001 86380 86390 1
504347 99504347 1001 86380 86390 1
504967 99504967 1001 86380 86390 1
505007 99505007 1001 86380 86390 1
505047 99505047 1001 86380 86390 1
505125 99505125 1001 86380 86390 1
505066 99505066 1001 86380 86390 1
505761 99505761 1001 86380 86390 1
505412 99505412 1001 86380 86390 1
505426 99505426 1001 86380 86390 1
505377 99505377 1001 86380 86390 1
505266 99505266 1001 86380 86390 1
505222 99505222 1001 86380 86390 1
505236 99505236 1001 86380 86390 1
506405 99506405 1001 86380 86390 1
506500 99506500 1001 86380 86390 1
506237 99506237 1001 86380 86390 1
506185 99506185 1001 86380 86390 1
506303 99506303 1001 86380 86390 1
506334 99506334 1001 86380 86390 1
506119 99506119 1001 86380 86390 1
506039 99506039 1001 86380 86390 1
506790 99506790 1001 86380 86390 1
506639 99506639 1001 86380 86390 1
507387 99507387 1001 86380 86390 1
507244 99507244 1001 86380 86390 1
507309 99507309 1001 86380 86390 1
507411 99507411 1001 86380 86390 1
507179 99507179 1001 86380 86390 1
507156 99507156 1001 86380 86390 1
507030 99507030 1001 86380 86390 1
507124 99507124 1001 86380 86390 1
507034 99507034 1001 86380 86390 1
506817 99506817 1001 86380 86390 1
506886 99506886 1001 86380 86390 1
506956 99506956 1001 86380 86390 1
507577 99507577 1001 86380 86390 1
507500 99507500 1001 86380 86390 1
507470 99507470 1001 86380 86390 1
508140 99508140 1001 86380 86390 1
508019 99508019 1001 86380 86390 1
507899 99507899 1001 86380 86390 1
507770 99507770 1001 86380 86390 1
507822 99507822 1001 86380 86390 1
507825 99507825 1001 86380 86390 1
507803 99507803 1001 86380 86390 1
508284 99508284 1001 86380 86390 1
508366 99508366 1001 86380 86390 1
508292 99508292 1001 86380 86390 1
508951 99508951 1001 86380 86390 1
508928 99508928 1001 86380 86390 1
508959 99508959 1001 86380 86390 1
508857 99508857 1001 86380 86390 1
508757 99508757 1001 86380 86390 1
508797 99508797 1001 86380 86390 1
508508 99508508 1001 86380 86390 1
508535 99508535 1001 86380 86390 1
508549 99508549 1001 86380 86390 1
508552 99508552 1001 86380 86390 1
508475 99508475 1001 86380 86390 1
509227 99509227 1001 86380 86390 1
509156 99509156 1001 86380 86390 1
509899 99509899 1001 86380 86390 1
509874 99509874 1001 86380 86390 1
509730 99509730 1001 86380 86390 1
509835 99509835 1001 86380 86390 1
509707 99509707 1001 86380 86390 1
509593 99509593 1001 86380 86390 1
509550 99509550 1001 86380 86390 1
509616 99509616 1001 86380 86390 1
509441 99509441 1001 86380 86390 1
509445 99509445 1001 86380 86390 1
509963 99509963 1001 86380 86390 1
509952 99509952 1001 86380 86390 1
510056 99510056 1001 86380 86390 1
509968 99509968 1001 86380 86390 1
510527 99510527 1001 86380 86390 1
510594 99510594 1001 86380 86390 1
510608 99510608 1001 86380 86390 1
510634 99510634 1001 86380 86390 1
510662 99510662 1001 86380 86390 1
510348 99510348 1001 86380 86390 1
510216 99510216 1001 86380 86390 1
510815 99510815 1001 86380 86390 1
510842 99510842 1001 86380 86390 1
510753 99510753 1001 86380 86390 1
510895 99510895 1001 86380 86390 1
510910 99510910 1001 86380 86390 1
510785 99510785 1001 86380 86390 1
510749 99510749 1001 86380 86390 1
511388 99511388 1001 86380 86390 1
511544 99511544 1001 86380 86390 1
511338 99511338 1001 86380 86390 1
511240 99511240 1001 86380 86390 1
510991 99510991 1001 86380 86390 1
511562 99511562 1001 86380 86390 1
512334 99512334 1001 86380 86390 1
512246 99512246 1001 86380 86390 1
512006 99512006 1001 86380 86390 1
512041 99512041 1001 86380 86390 1
512170 99512170 1001 86380 86390 1
512171 99512171 1001 86380 86390 1
511965 99511965 1001 86380 86390 1
511875 99511875 1001 86380 86390 1
511964 99511964 1001 86380 86390 1
511759 99511759 1001 86380 86390 1
512565 99512565 1001 86380 86390 1
512438 99512438 1001 86380 86390 1
512414 99512414 1001 86380 86390 1
512440 99512440 1001 86380 86390 1
513044 99513044 1001 86380 86390 1
513136 99513136 1001 86380 86390 1
513098 99513098 1001 86380 86390 1
512976 99512976 1001 86380 86390 1
512821 99512821 1001 86380 86390 1
512875 99512875 1001 86380 86390 1
512815 99512815 1001 86380 86390 1
512919 99512919 1001 86380 86390 1
512720 99512720 1001 86380 86390 1
512760 99512760 1001 86380 86390 1
512644 99512644 1001 86380 86390 1
513371 99513371 1001 86380 86390 1
513273 99513273 1001 86380 86390 1
513264 99513264 1001 86380 86390 1
513934 99513934 1001 86380 86390 1
513832 99513832 1001 86380 86390 1
513961 99513961 1001 86380 86390 1
513941 99513941 1001 86380 86390 1
513954 99513954 1001 86380 86390 1
513645 99513645 1001 86380 86390 1
513627 99513627 1001 86380 86390 1
513719 99513719 1001 86380 86390 1
513745 99513745 1001 86380 86390 1
513605 99513605 1001 86380 86390 1
513424 99513424 1001 86380 86390 1
513441 99513441 1001 86380 86390 1
513574 99513574 1001 86380 86390 1
513447 99513447 1001 86380 86390 1
514227 99514227 1001 86380 86390 1
514217 99514217 1001 86380 86390 1
514218 99514218 1001 86380 86390 1
514036 99514036 1001 86380 86390 1
514768 99514768 1001 86380 86390 1
514717 99514717 1001 86380 86390 1
514771 99514771 1001 86380 86390 1
514711 99514711 1001 86380 86390 1
514850 99514850 1001 86380 86390 1
514702 99514702 1001 86380 86390 1
514418 99514418 1001 86380 86390 1
514431 99514431 1001 86380 86390 1
514435 99514435 1001 86380 86390 1
514345 99514345 1001 86380 86390 1
514255 99514255 1001 86380 86390 1
514284 99514284 1001 86380 86390 1
514248 99514248 1001 86380 86390 1
514947 99514947 1001 86380 86390 1
514924 99514924 1001 86380 86390 1
514937 99514937 1001 86380 86390 1
514964 99514964 1001 86380 86390 1
515056 99515056 1001 86380 86390 1
515517 99515517 1001 86380 86390 1
515640 99515640 1001 86380 86390 1
515336 99515336 1001 86380 86390 1
515325 99515325 1001 86380 86390 1
515403 99515403 1001 86380 86390 1
515429 99515429 1001 86380 86390 1
515431 99515431 1001 86380 86390 1
515406 99515406 1001 86380 86390 1
515343 99515343 1001 86380 86390 1
515410 99515410 1001 86380 86390 1
515294 99515294 1001 86380 86390 1
515232 99515232 1001 86380 86390 1
515129 99515129 1001 86380 86390 1
515813 99515813 1001 86380 86390 1
516253 99516253 1001 86380 86390 1
516203 99516203 1001 86380 86390 1
516140 99516140 1001 86380 86390 1
516196 99516196 1001 86380 86390 1
516250 99516250 1001 86380 86390 1
516290 99516290 1001 86380 86390 1
516034 99516034 1001 86380 86390 1
516049 99516049 1001 86380 86390 1
515998 99515998 1001 86380 86390 1
516064 99516064 1001 86380 86390 1
516092 99516092 1001 86380 86390 1
516537 99516537 1001 86380 86390 1
516550 99516550 1001 86380 86390 1
517261 99517261 1001 86380 86390 1
517218 99517218 1001 86380 86390 1
516936 99516936 1001 86380 86390 1
517014 99517014 1001 86380 86390 1
517016 99517016 1001 86380 86390 1
516994 99516994 1001 86380 86390 1
517072 99517072 1001 86380 86390 1
516910 99516910 1001 86380 86390 1
516899 99516899 1001 86380 86390 1
516822 99516822 1001 86380 86390 1
516747 99516747 1001 86380 86390 1
517388 99517388 1001 86380 86390 1
517492 99517492 1001 86380 86390 1
517507 99517507 1001 86380 86390 1
517351 99517351 1001 86380 86390 1
518133 99518133 1001 86380 86390 1
518063 99518063 1001 86380 86390 1
518134 99518134 1001 86380 86390 1
518092 99518092 1001 86380 86390 1
517968 99517968 1001 86380 86390 1
517723 99517723 1001 86380 86390 1
517546 99517546 1001 86380 86390 1
518366 99518366 1001 86380 86390 1
518203 99518203 1001 86380 86390 1
518321 99518321 1001 86380 86390 1
518257 99518257 1001 86380 86390 1
518166 99518166 1001 86380 86390 1
518287 99518287 1001 86380 86390 1
518170 99518170 1001 86380 86390 1
518859 99518859 1001 86380 86390 1
518808 99518808 1001 86380 86390 1
518876 99518876 1001 86380 86390 1
518944 99518944 1001 86380 86390 1
518718 99518718 1001 86380 86390 1
518744 99518744 1001 86380 86390 1
518783 99518783 1001 86380 86390 1
518673 99518673 1001 86380 86390 1
518777 99518777 1001 86380 86390 1
518623 99518623 1001 86380 86390 1
518380 99518380 1001 86380 86390 1
518512 99518512 1001 86380 86390 1
518474 99518474 1001 86380 86390 1
518493 99518493 1001 86380 86390 1
518416 99518416 1001 86380 86390 1
518990 99518990 1001 86380 86390 1
519148 99519148 1001 86380 86390 1
519696 99519696 1001 86380 86390 1
519446 99519446 1001 86380 86390 1
519452 99519452 1001 86380 86390 1
519842 99519842 1001 86380 86390 1
519962 99519962 1001 86380 86390 1
519819 99519819 1001 86380 86390 1
520015 99520015 1001 86380 86390 1
520461 99520461 1001 86380 86390 1
520438 99520438 1001 86380 86390 1
520568 99520568 1001 86380 86390 1
520318 99520318 1001 86380 86390 1
520260 99520260 1001 86380 86390 1
520286 99520286 1001 86380 86390 1
520263 99520263 1001 86380 86390 1
520368 99520368 1001 86380 86390 1
520090 99520090 1001 86380 86390 1
520065 99520065 1001 86380 86390 1
520156 99520156 1001 86380 86390 1
520040 99520040 1001 86380 86390 1
520663 99520663 1001 86380 86390 1
520758 99520758 1001 86380 86390 1
521163 99521163 1001 86380 86390 1
521073 99521073 1001 86380 86390 1
521033 99521033 1001 86380 86390 1
521026 99521026 1001 86380 86390 1
521480 99521480 1001 86380 86390 1
521638 99521638 1001 86380 86390 1
521640 99521640 1001 86380 86390 1
521576 99521576 1001 86380 86390 1
522258 99522258 1001 86380 86390 1
521979 99521979 1001 86380 86390 1
522086 99522086 1001 86380 86390 1
521763 99521763 1001 86380 86390 1
521789 99521789 1001 86380 86390 1
521708 99521708 1001 86380 86390 1
521761 99521761 1001 86380 86390 1
522484 99522484 1001 86380 86390 1
522394 99522394 1001 86380 86390 1
522457 99522457 1001 86380 86390 1
523016 99523016 1001 86380 86390 1
523004 99523004 1001 86380 86390 1
523009 99523009 1001 86380 86390 1
522810 99522810 1001 86380 86390 1
522865 99522865 1001 86380 86390 1
522762 99522762 1001 86380 86390 1
522525 99522525 1001 86380 86390 1
522599 99522599 1001 86380 86390 1
523189 99523189 1001 86380 86390 1
523126 99523126 1001 86380 86390 1
523848 99523848 1001 86380 86390 1
523900 99523900 1001 86380 86390 1
523862 99523862 1001 86380 86390 1
523926 99523926 1001 86380 86390 1
523747 99523747 1001 86380 86390 1
523691 99523691 1001 86380 86390 1
523553 99523553 1001 86380 86390 1
523467 99523467 1001 86380 86390 1
523521 99523521 1001 86380 86390 1
523462 99523462 1001 86380 86390 1
523387 99523387 1001 86380 86390 1
523504 99523504 1001 86380 86390 1
524072 99524072 1001 86380 86390 1
524060 99524060 1001 86380 86390 1
523972 99523972 1001 86380 86390 1
524115 99524115 1001 86380 86390 1
524130 99524130 1001 86380 86390 1
524042 99524042 1001 86380 86390 1
523952 99523952 1001 86380 86390 1
524685 99524685 1001 86380 86390 1
524429 99524429 1001 86380 86390 1
524283 99524283 1001 86380 86390 1
524245 99524245 1001 86380 86390 1
524316 99524316 1001 86380 86390 1
524265 99524265 1001 86380 86390 1
524963 99524963 1001 86380 86390 1
524782 99524782 1001 86380 86390 1
524796 99524796 1001 86380 86390 1
524945 99524945 1001 86380 86390 1
524972 99524972 1001 86380 86390 1
524895 99524895 1001 86380 86390 1
524960 99524960 1001 86380 86390 1
525429 99525429 1001 86380 86390 1
525569 99525569 1001 86380 86390 1
525236 99525236 1001 86380 86390 1
525354 99525354 1001 86380 86390 1
525190 99525190 1001 86380 86390 1
525085 99525085 1001 86380 86390 1
525730 99525730 1001 86380 86390 1
525718 99525718 1001 86380 86390 1
525785 99525785 1001 86380 86390 1
526420 99526420 1001 86380 86390 1
526422 99526422 1001 86380 86390 1
526361 99526361 1001 86380 86390 1
526040 99526040 1001 86380 86390 1
526099 99526099 1001 86380 86390 1
525933 99525933 1001 86380 86390 1
525901 99525901 1001 86380 86390 1
525902 99525902 1001 86380 86390 1
525814 99525814 1001 86380 86390 1
526513 99526513 1001 86380 86390 1
526567 99526567 1001 86380 86390 1
526458 99526458 1001 86380 86390 1
527193 99527193 1001 86380 86390 1
527207 99527207 1001 86380 86390 1
527079 99527079 1001 86380 86390 1
526875 99526875 1001 86380 86390 1
526969 99526969 1001 86380 86390 1
526859 99526859 1001 86380 86390 1
526759 99526759 1001 86380 86390 1
526813 99526813 1001 86380 86390 1
526714 99526714 1001 86380 86390 1
526689 99526689 1001 86380 86390 1
526692 99526692 1001 86380 86390 1
526837 99526837 1001 86380 86390 1
527353 99527353 1001 86380 86390 1
527279 99527279 1001 86380 86390 1
527388 99527388 1001 86380 86390 1
528016 99528016 1001 86380 86390 1
527904 99527904 1001 86380 86390 1
527706 99527706 1001 86380 86390 1
527682 99527682 1001 86380 86390 1
527750 99527750 1001 86380 86390 1
527713 99527713 1001 86380 86390 1
527572 99527572 1001 86380 86390 1
527537 99527537 1001 86380 86390 1
527543 99527543 1001 86380 86390 1
527596 99527596 1001 86380 86390 1
528243 99528243 1001 86380 86390 1
528271 99528271 1001 86380 86390 1
528220 99528220 1001 86380 86390 1
528223 99528223 1001 86380 86390 1
528225 99528225 1001 86380 86390 1
528670 99528670 1001 86380 86390 1
528624 99528624 1001 86380 86390 1
528349 99528349 1001 86380 86390 1
528416 99528416 1001 86380 86390 1
528443 99528443 1001 86380 86390 1
528315 99528315 1001 86380 86390 1
529002 99529002 1001 86380 86390 1
528993 99528993 1001 86380 86390 1
528981 99528981 1001 86380 86390 1
529087 99529087 1001 86380 86390 1
529024 99529024 1001 86380 86390 1
528988 99528988 1001 86380 86390 1
529633 99529633 1001 86380 86390 1
529662 99529662 1001 86380 86390 1
529462 99529462 1001 86380 86390 1
529320 99529320 1001 86380 86390 1
529108 99529108 1001 86380 86390 1
529125 99529125 1001 86380 86390 1
529206 99529206 1001 86380 86390 1
529310 99529310 1001 86380 86390 1
529259 99529259 1001 86380 86390 1
529157 99529157 1001 86380 86390 1
529782 99529782 1001 86380 86390 1
529852 99529852 1001 86380 86390 1
530443 99530443 1001 86380 86390 1
530531 99530531 1001 86380 86390 1
530384 99530384 1001 86380 86390 1
530318 99530318 1001 86380 86390 1
530345 99530345 1001 86380 86390 1
529986 99529986 1001 86380 86390 1
530080 99530080 1001 86380 86390 1
530109 99530109 1001 86380 86390 1
530708 99530708 1001 86380 86390 1
530676 99530676 1001 86380 86390 1
530730 99530730 1001 86380 86390 1
531206 99531206 1001 86380 86390 1
531272 99531272 1001 86380 86390 1
531288 99531288 1001 86380 86390 1
531186 99531186 1001 86380 86390 1
531100 99531100 1001 86380 86390 1
530801 99530801 1001 86380 86390 1
530892 99530892 1001 86380 86390 1
530764 99530764 1001 86380 86390 1
531469 99531469 1001 86380 86390 1
532166 99532166 1001 86380 86390 1
531795 99531795 1001 86380 86390 1
531757 99531757 1001 86380 86390 1
532245 99532245 1001 86380 86390 1
532350 99532350 1001 86380 86390 1
532273 99532273 1001 86380 86390 1
532852 99532852 1001 86380 86390 1
532956 99532956 1001 86380 86390 1
532993 99532993 1001 86380 86390 1
532688 99532688 1001 86380 86390 1
532639 99532639 1001 86380 86390 1
532735 99532735 1001 86380 86390 1
532631 99532631 1001 86380 86390 1
532545 99532545 1001 86380 86390 1
532604 99532604 1001 86380 86390 1
533071 99533071 1001 86380 86390 1
533164 99533164 1001 86380 86390 1
533038 99533038 1001 86380 86390 1
533143 99533143 1001 86380 86390 1
533118 99533118 1001 86380 86390 1
533690 99533690 1001 86380 86390 1
533550 99533550 1001 86380 86390 1
533587 99533587 1001 86380 86390 1
533418 99533418 1001 86380 86390 1
533295 99533295 1001 86380 86390 1
533365 99533365 1001 86380 86390 1
534000 99534000 1001 86380 86390 1
533902 99533902 1001 86380 86390 1
533955 99533955 1001 86380 86390 1
534595 99534595 1001 86380 86390 1
534576 99534576 1001 86380 86390 1
534286 99534286 1001 86380 86390 1
534345 99534345 1001 86380 86390 1
534436 99534436 1001 86380 86390 1
534116 99534116 1001 86380 86390 1
534248 99534248 1001 86380 86390 1
534066 99534066 1001 86380 86390 1
534080 99534080 1001 86380 86390 1
534159 99534159 1001 86380 86390 1
534082 99534082 1001 86380 86390 1
534122 99534122 1001 86380 86390 1
534837 99534837 1001 86380 86390 1
534696 99534696 1001 86380 86390 1
534788 99534788 1001 86380 86390 1
534738 99534738 1001 86380 86390 1
534717 99534717 1001 86380 86390 1
534808 99534808 1001 86380 86390 1
535377 99535377 1001 86380 86390 1
535316 99535316 1001 86380 86390 1
535293 99535293 1001 86380 86390 1
535143 99535143 1001 86380 86390 1
535006 99535006 1001 86380 86390 1
534959 99534959 1001 86380 86390 1
534992 99534992 1001 86380 86390 1
535677 99535677 1001 86380 86390 1
535515 99535515 1001 86380 86390 1
536119 99536119 1001 86380 86390 1
535719 99535719 1001 86380 86390 1
535813 99535813 1001 86380 86390 1
536445 99536445 1001 86380 86390 1
536471 99536471 1001 86380 86390 1
536370 99536370 1001 86380 86390 1
536959 99536959 1001 86380 86390 1
537103 99537103 1001 86380 86390 1
536993 99536993 1001 86380 86390 1
536981 99536981 1001 86380 86390 1
536880 99536880 1001 86380 86390 1
536932 99536932 1001 86380 86390 1
536547 99536547 1001 86380 86390 1
536656 99536656 1001 86380 86390 1
537240 99537240 1001 86380 86390 1
537241 99537241 1001 86380 86390 1
537359 99537359 1001 86380 86390 1
537282 99537282 1001 86380 86390 1
537327 99537327 1001 86380 86390 1
537857 99537857 1001 86380 86390 1
537592 99537592 1001 86380 86390 1
537672 99537672 1001 86380 86390 1
537581 99537581 1001 86380 86390 1
537777 99537777 1001 86380 86390 1
537780 99537780 1001 86380 86390 1
537462 99537462 1001 86380 86390 1
537401 99537401 1001 86380 86390 1
537496 99537496 1001 86380 86390 1
538085 99538085 1001 86380 86390 1
538192 99538192 1001 86380 86390 1
538624 99538624 1001 86380 86390 1
538617 99538617 1001 86380 86390 1
538631 99538631 1001 86380 86390 1
538362 99538362 1001 86380 86390 1
538340 99538340 1001 86380 86390 1
538851 99538851 1001 86380 86390 1
538942 99538942 1001 86380 86390 1
538883 99538883 1001 86380 86390 1
539543 99539543 1001 86380 86390 1
539632 99539632 1001 86380 86390 1
539447 99539447 1001 86380 86390 1
539588 99539588 1001 86380 86390 1
539511 99539511 1001 86380 86390 1
539347 99539347 1001 86380 86390 1
539429 99539429 1001 86380 86390 1
539330 99539330 1001 86380 86390 1
539369 99539369 1001 86380 86390 1
539204 99539204 1001 86380 86390 1
539733 99539733 1001 86380 86390 1
540464 99540464 1001 86380 86390 1
540391 99540391 1001 86380 86390 1
540383 99540383 1001 86380 86390 1
540447 99540447 1001 86380 86390 1
540309 99540309 1001 86380 86390 1
540337 99540337 1001 86380 86390 1
540251 99540251 1001 86380 86390 1
540063 99540063 1001 86380 86390 1
539898 99539898 1001 86380 86390 1
540014 99540014 1001 86380 86390 1
540020 99540020 1001 86380 86390 1
539904 99539904 1001 86380 86390 1
540010 99540010 1001 86380 86390 1
539960 99539960 1001 86380 86390 1
540590 99540590 1001 86380 86390 1
540489 99540489 1001 86380 86390 1
541094 99541094 1001 86380 86390 1
541100 99541100 1001 86380 86390 1
541023 99541023 1001 86380 86390 1
540998 99540998 1001 86380 86390 1
541076 99541076 1001 86380 86390 1
541071 99541071 1001 86380 86390 1
541033 99541033 1001 86380 86390 1
540699 99540699 1001 86380 86390 1
540880 99540880 1001 86380 86390 1
540688 99540688 1001 86380 86390 1
540781 99540781 1001 86380 86390 1
540848 99540848 1001 86380 86390 1
540723 99540723 1001 86380 86390 1
541373 99541373 1001 86380 86390 1
541465 99541465 1001 86380 86390 1
541362 99541362 1001 86380 86390 1
541300 99541300 1001 86380 86390 1
541458 99541458 1001 86380 86390 1
541961 99541961 1001 86380 86390 1
541924 99541924 1001 86380 86390 1
542016 99542016 1001 86380 86390 1
541777 99541777 1001 86380 86390 1
541713 99541713 1001 86380 86390 1
541569 99541569 1001 86380 86390 1
541559 99541559 1001 86380 86390 1
542942 99542942 1001 86380 86390 1
542790 99542790 1001 86380 86390 1
542569 99542569 1001 86380 86390 1
542394 99542394 1001 86380 86390 1
542423 99542423 1001 86380 86390 1
542477 99542477 1001 86380 86390 1
542492 99542492 1001 86380 86390 1
542349 99542349 1001 86380 86390 1
543042 99543042 1001 86380 86390 1
543636 99543636 1001 86380 86390 1
543637 99543637 1001 86380 86390 1
543601 99543601 1001 86380 86390 1
543766 99543766 1001 86380 86390 1
543628 99543628 1001 86380 86390 1
543603 99543603 1001 86380 86390 1
543694 99543694 1001 86380 86390 1
543720 99543720 1001 86380 86390 1
543440 99543440 1001 86380 86390 1
543254 99543254 1001 86380 86390 1
543900 99543900 1001 86380 86390 1
543812 99543812 1001 86380 86390 1
543865 99543865 1001 86380 86390 1
543917 99543917 1001 86380 86390 1
543949 99543949 1001 86380 86390 1
544406 99544406 1001 86380 86390 1
544524 99544524 1001 86380 86390 1
544435 99544435 1001 86380 86390 1
544438 99544438 1001 86380 86390 1
544519 99544519 1001 86380 86390 1
544559 99544559 1001 86380 86390 1
544233 99544233 1001 86380 86390 1
544005 99544005 1001 86380 86390 1
544025 99544025 1001 86380 86390 1
544143 99544143 1001 86380 86390 1
544725 99544725 1001 86380 86390 1
544630 99544630 1001 86380 86390 1
421825 210 1001 57300 57657 1
409618 1132 1001 63480 64917 1
413653 780 1001 840 28317 1
400218 99400218 1001 86380 86390 1
400207 99400207 1001 86380 86390 1
400180 99400180 1001 86380 86390 1
400485 99400485 1001 86380 86390 1
400638 99400638 1001 86380 86390 1
400786 99400786 1001 86380 86390 1
400970 99400970 1001 86380 86390 1
400975 99400975 1001 86380 86390 1
401206 99401206 1001 86380 86390 1
401158 99401158 1001 86380 86390 1
401544 99401544 1001 86380 86390 1
401500 99401500 1001 86380 86390 1
401742 99401742 1001 86380 86390 1
402015 99402015 1001 86380 86390 1
402574 99402574 1001 86380 86390 1
402566 99402566 1001 86380 86390 1
402630 99402630 1001 86380 86390 1
402684 99402684 1001 86380 86390 1
402678 99402678 1001 86380 86390 1
402731 99402731 1001 86380 86390 1
402720 99402720 1001 86380 86390 1
403298 99403298 1001 86380 86390 1
403479 99403479 1001 86380 86390 1
403467 99403467 1001 86380 86390 1
404082 99404082 1001 86380 86390 1
404140 99404140 1001 86380 86390 1
404262 99404262 1001 86380 86390 1
404489 99404489 1001 86380 86390 1
404571 99404571 1001 86380 86390 1
404575 99404575 1001 86380 86390 1
404710 99404710 1001 86380 86390 1
404975 99404975 1001 86380 86390 1
405268 99405268 1001 86380 86390 1
405516 99405516 1001 86380 86390 1
405835 99405835 1001 86380 86390 1
405837 99405837 1001 86380 86390 1
405938 99405938 1001 86380 86390 1
405906 99405906 1001 86380 86390 1
406330 99406330 1001 86380 86390 1
406403 99406403 1001 86380 86390 1
406425 99406425 1001 86380 86390 1
406517 99406517 1001 86380 86390 1
406539 99406539 1001 86380 86390 1
406782 99406782 1001 86380 86390 1
406786 99406786 1001 86380 86390 1
406787 99406787 1001 86380 86390 1
406906 99406906 1001 86380 86390 1
407095 99407095 1001 86380 86390 1
407229 99407229 1001 86380 86390 1
407394 99407394 1001 86380 86390 1
407500 99407500 1001 86380 86390 1
407506 99407506 1001 86380 86390 1
407588 99407588 1001 86380 86390 1
407736 99407736 1001 86380 86390 1
407962 99407962 1001 86380 86390 1
407887 99407887 1001 86380 86390 1
408106 99408106 1001 86380 86390 1
408208 99408208 1001 86380 86390 1
408159 99408159 1001 86380 86390 1
408456 99408456 1001 86380 86390 1
408578 99408578 1001 86380 86390 1
408755 99408755 1001 86380 86390 1
408739 99408739 1001 86380 86390 1
408701 99408701 1001 86380 86390 1
408830 99408830 1001 86380 86390 1
408886 99408886 1001 86380 86390 1
408934 99408934 1001 86380 86390 1
408986 99408986 1001 86380 86390 1
409354 99409354 1001 86380 86390 1
409335 99409335 1001 86380 86390 1
409366 99409366 1001 86380 86390 1
409347 99409347 1001 86380 86390 1
409675 99409675 1001 86380 86390 1
409634 99409634 1001 86380 86390 1
409812 99409812 1001 86380 86390 1
409822 99409822 1001 86380 86390 1
409898 99409898 1001 86380 86390 1
410404 99410404 1001 86380 86390 1
410439 99410439 1001 86380 86390 1
410410 99410410 1001 86380 86390 1
410768 99410768 1001 86380 86390 1
410769 99410769 1001 86380 86390 1
410862 99410862 1001 86380 86390 1
410846 99410846 1001 86380 86390 1
411187 99411187 1001 86380 86390 1
411528 99411528 1001 86380 86390 1
411454 99411454 1001 86380 86390 1
411792 99411792 1001 86380 86390 1
411934 99411934 1001 86380 86390 1
412017 99412017 1001 86380 86390 1
412032 99412032 1001 86380 86390 1
412194 99412194 1001 86380 86390 1
412236 99412236 1001 86380 86390 1
413473 99413473 1001 86380 86390 1
412907 99412907 1001 86380 86390 1
412954 99412954 1001 86380 86390 1
413183 99413183 1001 86380 86390 1
412940 99412940 1001 86380 86390 1
413108 99413108 1001 86380 86390 1
413257 99413257 1001 86380 86390 1
412886 99412886 1001 86380 86390 1
412513 99412513 1001 86380 86390 1
413701 99413701 1001 86380 86390 1
414023 99414023 1001 86380 86390 1
414112 99414112 1001 86380 86390 1
415213 99415213 1001 86380 86390 1
415118 99415118 1001 86380 86390 1
414984 99414984 1001 86380 86390 1
414630 99414630 1001 86380 86390 1
414252 99414252 1001 86380 86390 1
414494 99414494 1001 86380 86390 1
415553 99415553 1001 86380 86390 1
415606 99415606 1001 86380 86390 1
415707 99415707 1001 86380 86390 1
415536 99415536 1001 86380 86390 1
415570 99415570 1001 86380 86390 1
416674 99416674 1001 86380 86390 1
416816 99416816 1001 86380 86390 1
416956 99416956 1001 86380 86390 1
416369 99416369 1001 86380 86390 1
416325 99416325 1001 86380 86390 1
416309 99416309 1001 86380 86390 1
416206 99416206 1001 86380 86390 1
416112 99416112 1001 86380 86390 1
415938 99415938 1001 86380 86390 1
416045 99416045 1001 86380 86390 1
417289 99417289 1001 86380 86390 1
417183 99417183 1001 86380 86390 1
417522 99417522 1001 86380 86390 1
417548 99417548 1001 86380 86390 1
417542 99417542 1001 86380 86390 1
418656 99418656 1001 86380 86390 1
418585 99418585 1001 86380 86390 1
418500 99418500 1001 86380 86390 1
418229 99418229 1001 86380 86390 1
417683 99417683 1001 86380 86390 1
418990 99418990 1001 86380 86390 1
420382 99420382 1001 86380 86390 1
420220 99420220 1001 86380 86390 1
420164 99420164 1001 86380 86390 1
419938 99419938 1001 86380 86390 1
419677 99419677 1001 86380 86390 1
419797 99419797 1001 86380 86390 1
420710 99420710 1001 86380 86390 1
420701 99420701 1001 86380 86390 1
421856 99421856 1001 86380 86390 1
421935 99421935 1001 86380 86390 1
421552 99421552 1001 86380 86390 1
421361 99421361 1001 86380 86390 1
421561 99421561 1001 86380 86390 1
420867 99420867 1001 86380 86390 1
421245 99421245 1001 86380 86390 1
421133 99421133 1001 86380 86390 1
421161 99421161 1001 86380 86390 1
422251 99422251 1001 86380 86390 1
422338 99422338 1001 86380 86390 1
422511 99422511 1001 86380 86390 1
422396 99422396 1001 86380 86390 1
422269 99422269 1001 86380 86390 1
423685 99423685 1001 86380 86390 1
423567 99423567 1001 86380 86390 1
423625 99423625 1001 86380 86390 1
423128 99423128 1001 86380 86390 1
423156 99423156 1001 86380 86390 1
422976 99422976 1001 86380 86390 1
423286 99423286 1001 86380 86390 1
422680 99422680 1001 86380 86390 1
422851 99422851 1001 86380 86390 1
423985 99423985 1001 86380 86390 1
423781 99423781 1001 86380 86390 1
423906 99423906 1001 86380 86390 1
425246 99425246 1001 86380 86390 1
425328 99425328 1001 86380 86390 1
425117 99425117 1001 86380 86390 1
425238 99425238 1001 86380 86390 1
425187 99425187 1001 86380 86390 1
424863 99424863 1001 86380 86390 1
424867 99424867 1001 86380 86390 1
424789 99424789 1001 86380 86390 1
424792 99424792 1001 86380 86390 1
424777 99424777 1001 86380 86390 1
424536 99424536 1001 86380 86390 1
424361 99424361 1001 86380 86390 1
424383 99424383 1001 86380 86390 1
424259 99424259 1001 86380 86390 1
425581 99425581 1001 86380 86390 1
425829 99425829 1001 86380 86390 1
425743 99425743 1001 86380 86390 1
425476 99425476 1001 86380 86390 1
425485 99425485 1001 86380 86390 1
427003 99427003 1001 86380 86390 1
426872 99426872 1001 86380 86390 1
426299 99426299 1001 86380 86390 1
426351 99426351 1001 86380 86390 1
426399 99426399 1001 86380 86390 1
426637 99426637 1001 86380 86390 1
425837 99425837 1001 86380 86390 1
425875 99425875 1001 86380 86390 1
427292 99427292 1001 86380 86390 1
428690 99428690 1001 86380 86390 1
428375 99428375 1001 86380 86390 1
428708 99428708 1001 86380 86390 1
427980 99427980 1001 86380 86390 1
428222 99428222 1001 86380 86390 1
427576 99427576 1001 86380 86390 1
427648 99427648 1001 86380 86390 1
428944 99428944 1001 86380 86390 1
428887 99428887 1001 86380 86390 1
428863 99428863 1001 86380 86390 1
429172 99429172 1001 86380 86390 1
430142 99430142 1001 86380 86390 1
430193 99430193 1001 86380 86390 1
430222 99430222 1001 86380 86390 1
430324 99430324 1001 86380 86390 1
430174 99430174 1001 86380 86390 1
429981 99429981 1001 86380 86390 1
429678 99429678 1001 86380 86390 1
429188 99429188 1001 86380 86390 1
430644 99430644 1001 86380 86390 1
430649 99430649 1001 86380 86390 1
430570 99430570 1001 86380 86390 1
430606 99430606 1001 86380 86390 1
431995 99431995 1001 86380 86390 1
431972 99431972 1001 86380 86390 1
431307 99431307 1001 86380 86390 1
431589 99431589 1001 86380 86390 1
431029 99431029 1001 86380 86390 1
432434 99432434 1001 86380 86390 1
432065 99432065 1001 86380 86390 1
432254 99432254 1001 86380 86390 1
433691 99433691 1001 86380 86390 1
433447 99433447 1001 86380 86390 1
433501 99433501 1001 86380 86390 1
433052 99433052 1001 86380 86390 1
433139 99433139 1001 86380 86390 1
433014 99433014 1001 86380 86390 1
433290 99433290 1001 86380 86390 1
432494 99432494 1001 86380 86390 1
432739 99432739 1001 86380 86390 1
433916 99433916 1001 86380 86390 1
433819 99433819 1001 86380 86390 1
433872 99433872 1001 86380 86390 1
433770 99433770 1001 86380 86390 1
435315 99435315 1001 86380 86390 1
435375 99435375 1001 86380 86390 1
435084 99435084 1001 86380 86390 1
435395 99435395 1001 86380 86390 1
434689 99434689 1001 86380 86390 1
434646 99434646 1001 86380 86390 1
434828 99434828 1001 86380 86390 1
434370 99434370 1001 86380 86390 1
434169 99434169 1001 86380 86390 1
434352 99434352 1001 86380 86390 1
434291 99434291 1001 86380 86390 1
434354 99434354 1001 86380 86390 1
434463 99434463 1001 86380 86390 1
434496 99434496 1001 86380 86390 1
434366 99434366 1001 86380 86390 1
434419 99434419 1001 86380 86390 1
435485 99435485 1001 86380 86390 1
435795 99435795 1001 86380 86390 1
435564 99435564 1001 86380 86390 1
436833 99436833 1001 86380 86390 1
436791 99436791 1001 86380 86390 1
436937 99436937 1001 86380 86390 1
436826 99436826 1001 86380 86390 1
437074 99437074 1001 86380 86390 1
436727 99436727 1001 86380 86390 1
436710 99436710 1001 86380 86390 1
436555 99436555 1001 86380 86390 1
436720 99436720 1001 86380 86390 1
436215 99436215 1001 86380 86390 1
436138 99436138 1001 86380 86390 1
436045 99436045 1001 86380 86390 1
300727 99300727 1001 86380 86390 1
300593 99300593 1001 86380 86390 1
300533 99300533 1001 86380 86390 1
300329 99300329 1001 86380 86390 1
300407 99300407 1001 86380 86390 1
300356 99300356 1001 86380 86390 1
300441 99300441 1001 86380 86390 1
300404 99300404 1001 86380 86390 1
300187 99300187 1001 86380 86390 1
300136 99300136 1001 86380 86390 1
300258 99300258 1001 86380 86390 1
300118 99300118 1001 86380 86390 1
300830 99300830 1001 86380 86390 1
300856 99300856 1001 86380 86390 1
300912 99300912 1001 86380 86390 1
301480 99301480 1001 86380 86390 1
301407 99301407 1001 86380 86390 1
301340 99301340 1001 86380 86390 1
301212 99301212 1001 86380 86390 1
301187 99301187 1001 86380 86390 1
301052 99301052 1001 86380 86390 1
301106 99301106 1001 86380 86390 1
300977 99300977 1001 86380 86390 1
302239 99302239 1001 86380 86390 1
302242 99302242 1001 86380 86390 1
302332 99302332 1001 86380 86390 1
302295 99302295 1001 86380 86390 1
302164 99302164 1001 86380 86390 1
302025 99302025 1001 86380 86390 1
302078 99302078 1001 86380 86390 1
301915 99301915 1001 86380 86390 1
302496 99302496 1001 86380 86390 1
302415 99302415 1001 86380 86390 1
303060 99303060 1001 86380 86390 1
303115 99303115 1001 86380 86390 1
302822 99302822 1001 86380 86390 1
302848 99302848 1001 86380 86390 1
302939 99302939 1001 86380 86390 1
302824 99302824 1001 86380 86390 1
302907 99302907 1001 86380 86390 1
302649 99302649 1001 86380 86390 1
302779 99302779 1001 86380 86390 1
303285 99303285 1001 86380 86390 1
303338 99303338 1001 86380 86390 1
303975 99303975 1001 86380 86390 1
303963 99303963 1001 86380 86390 1
303899 99303899 1001 86380 86390 1
303913 99303913 1001 86380 86390 1
303954 99303954 1001 86380 86390 1
303789 99303789 1001 86380 86390 1
303738 99303738 1001 86380 86390 1
303651 99303651 1001 86380 86390 1
303768 99303768 1001 86380 86390 1
303788 99303788 1001 86380 86390 1
303494 99303494 1001 86380 86390 1
303469 99303469 1001 86380 86390 1
303576 99303576 1001 86380 86390 1
303502 99303502 1001 86380 86390 1
304085 99304085 1001 86380 86390 1
304208 99304208 1001 86380 86390 1
304119 99304119 1001 86380 86390 1
304732 99304732 1001 86380 86390 1
304688 99304688 1001 86380 86390 1
304664 99304664 1001 86380 86390 1
304678 99304678 1001 86380 86390 1
304629 99304629 1001 86380 86390 1
304540 99304540 1001 86380 86390 1
304631 99304631 1001 86380 86390 1
304368 99304368 1001 86380 86390 1
304407 99304407 1001 86380 86390 1
304416 99304416 1001 86380 86390 1
304431 99304431 1001 86380 86390 1
305039 99305039 1001 86380 86390 1
304887 99304887 1001 86380 86390 1
305558 99305558 1001 86380 86390 1
305665 99305665 1001 86380 86390 1
305592 99305592 1001 86380 86390 1
305633 99305633 1001 86380 86390 1
305595 99305595 1001 86380 86390 1
305312 99305312 1001 86380 86390 1
305475 99305475 1001 86380 86390 1
305282 99305282 1001 86380 86390 1
305173 99305173 1001 86380 86390 1
305072 99305072 1001 86380 86390 1
305697 99305697 1001 86380 86390 1
500143 99500143 1001 86380 86390 1
500111 99500111 1001 86380 86390 1
500099 99500099 1001 86380 86390 1
500753 99500753 1001 86380 86390 1
500792 99500792 1001 86380 86390 1
500615 99500615 1001 86380 86390 1
500681 99500681 1001 86380 86390 1
500682 99500682 1001 86380 86390 1
500518 99500518 1001 86380 86390 1
500544 99500544 1001 86380 86390 1
500467 99500467 1001 86380 86390 1
500442 99500442 1001 86380 86390 1
500499 99500499 1001 86380 86390 1
500606 99500606 1001 86380 86390 1
500296 99500296 1001 86380 86390 1
500220 99500220 1001 86380 86390 1
500209 99500209 1001 86380 86390 1
500358 99500358 1001 86380 86390 1
500996 99500996 1001 86380 86390 1
500847 99500847 1001 86380 86390 1
501016 99501016 1001 86380 86390 1
501568 99501568 1001 86380 86390 1
501560 99501560 1001 86380 86390 1
501228 99501228 1001 86380 86390 1
501245 99501245 1001 86380 86390 1
501312 99501312 1001 86380 86390 1
501433 99501433 1001 86380 86390 1
501207 99501207 1001 86380 86390 1
501106 99501106 1001 86380 86390 1
501068 99501068 1001 86380 86390 1
501223 99501223 1001 86380 86390 1
501043 99501043 1001 86380 86390 1
502364 99502364 1001 86380 86390 1
502275 99502275 1001 86380 86390 1
502439 99502439 1001 86380 86390 1
502453 99502453 1001 86380 86390 1
502400 99502400 1001 86380 86390 1
502081 99502081 1001 86380 86390 1
502162 99502162 1001 86380 86390 1
502253 99502253 1001 86380 86390 1
501977 99501977 1001 86380 86390 1
502017 99502017 1001 86380 86390 1
501880 99501880 1001 86380 86390 1
502500 99502500 1001 86380 86390 1
502552 99502552 1001 86380 86390 1
503198 99503198 1001 86380 86390 1
503250 99503250 1001 86380 86390 1
503282 99503282 1001 86380 86390 1
503026 99503026 1001 86380 86390 1
502923 99502923 1001 86380 86390 1
502836 99502836 1001 86380 86390 1
502799 99502799 1001 86380 86390 1
503320 99503320 1001 86380 86390 1
503411 99503411 1001 86380 86390 1
503373 99503373 1001 86380 86390 1
503428 99503428 1001 86380 86390 1
504002 99504002 1001 86380 86390 1
503954 99503954 1001 86380 86390 1
504018 99504018 1001 86380 86390 1
504091 99504091 1001 86380 86390 1
504035 99504035 1001 86380 86390 1
504106 99504106 1001 86380 86390 1
503652 99503652 1001 86380 86390 1
503654 99503654 1001 86380 86390 1
503515 99503515 1001 86380 86390 1
503558 99503558 1001 86380 86390 1
503636 99503636 1001 86380 86390 1
503706 99503706 1001 86380 86390 1
504177 99504177 1001 86380 86390 1
504127 99504127 1001 86380 86390 1
504754 99504754 1001 86380 86390 1
504927 99504927 1001 86380 86390 1
504625 99504625 1001 86380 86390 1
504555 99504555 1001 86380 86390 1
504351 99504351 1001 86380 86390 1
504404 99504404 1001 86380 86390 1
504339 99504339 1001 86380 86390 1
504444 99504444 1001 86380 86390 1
504381 99504381 1001 86380 86390 1
504954 99504954 1001 86380 86390 1
505139 99505139 1001 86380 86390 1
505115 99505115 1001 86380 86390 1
505680 99505680 1001 86380 86390 1
505710 99505710 1001 86380 86390 1
505711 99505711 1001 86380 86390 1
505701 99505701 1001 86380 86390 1
505716 99505716 1001 86380 86390 1
505462 99505462 1001 86380 86390 1
505373 99505373 1001 86380 86390 1
505443 99505443 1001 86380 86390 1
505405 99505405 1001 86380 86390 1
505511 99505511 1001 86380 86390 1
505163 99505163 1001 86380 86390 1
505897 99505897 1001 86380 86390 1
505962 99505962 1001 86380 86390 1
505809 99505809 1001 86380 86390 1
505900 99505900 1001 86380 86390 1
505915 99505915 1001 86380 86390 1
506469 99506469 1001 86380 86390 1
506421 99506421 1001 86380 86390 1
506589 99506589 1001 86380 86390 1
506222 99506222 1001 86380 86390 1
506370 99506370 1001 86380 86390 1
506281 99506281 1001 86380 86390 1
506183 99506183 1001 86380 86390 1
506147 99506147 1001 86380 86390 1
506102 99506102 1001 86380 86390 1
506701 99506701 1001 86380 86390 1
506727 99506727 1001 86380 86390 1
506663 99506663 1001 86380 86390 1
506728 99506728 1001 86380 86390 1
506754 99506754 1001 86380 86390 1
506629 99506629 1001 86380 86390 1
506800 99506800 1001 86380 86390 1
507222 99507222 1001 86380 86390 1
507089 99507089 1001 86380 86390 1
507207 99507207 1001 86380 86390 1
507144 99507144 1001 86380 86390 1
507029 99507029 1001 86380 86390 1
507018 99507018 1001 86380 86390 1
506892 99506892 1001 86380 86390 1
506842 99506842 1001 86380 86390 1
506894 99506894 1001 86380 86390 1
506858 99506858 1001 86380 86390 1
506884 99506884 1001 86380 86390 1
506991 99506991 1001 86380 86390 1
506888 99506888 1001 86380 86390 1
507458 99507458 1001 86380 86390 1
507498 99507498 1001 86380 86390 1
507437 99507437 1001 86380 86390 1
507440 99507440 1001 86380 86390 1
507584 99507584 1001 86380 86390 1
507600 99507600 1001 86380 86390 1
508073 99508073 1001 86380 86390 1
508179 99508179 1001 86380 86390 1
508128 99508128 1001 86380 86390 1
508156 99508156 1001 86380 86390 1
508196 99508196 1001 86380 86390 1
507910 99507910 1001 86380 86390 1
507679 99507679 1001 86380 86390 1
507775 99507775 1001 86380 86390 1
507788 99507788 1001 86380 86390 1
507756 99507756 1001 86380 86390 1
507821 99507821 1001 86380 86390 1
508317 99508317 1001 86380 86390 1
509041 99509041 1001 86380 86390 1
509050 99509050 1001 86380 86390 1
509008 99509008 1001 86380 86390 1
508782 99508782 1001 86380 86390 1
508814 99508814 1001 86380 86390 1
508828 99508828 1001 86380 86390 1
508531 99508531 1001 86380 86390 1
508523 99508523 1001 86380 86390 1
508581 99508581 1001 86380 86390 1
508464 99508464 1001 86380 86390 1
509269 99509269 1001 86380 86390 1
509273 99509273 1001 86380 86390 1
509274 99509274 1001 86380 86390 1
509145 99509145 1001 86380 86390 1
509213 99509213 1001 86380 86390 1
509868 99509868 1001 86380 86390 1
509889 99509889 1001 86380 86390 1
509544 99509544 1001 86380 86390 1
509924 99509924 1001 86380 86390 1
509955 99509955 1001 86380 86390 1
510563 99510563 1001 86380 86390 1
510643 99510643 1001 86380 86390 1
510657 99510657 1001 86380 86390 1
510450 99510450 1001 86380 86390 1
510127 99510127 1001 86380 86390 1
510258 99510258 1001 86380 86390 1
510896 99510896 1001 86380 86390 1
510898 99510898 1001 86380 86390 1
510927 99510927 1001 86380 86390 1
510799 99510799 1001 86380 86390 1
510878 99510878 1001 86380 86390 1
511425 99511425 1001 86380 86390 1
511429 99511429 1001 86380 86390 1
511469 99511469 1001 86380 86390 1
511422 99511422 1001 86380 86390 1
511171 99511171 1001 86380 86390 1
511203 99511203 1001 86380 86390 1
511753 99511753 1001 86380 86390 1
512376 99512376 1001 86380 86390 1
512230 99512230 1001 86380 86390 1
512336 99512336 1001 86380 86390 1
512152 99512152 1001 86380 86390 1
512153 99512153 1001 86380 86390 1
512000 99512000 1001 86380 86390 1
512130 99512130 1001 86380 86390 1
511974 99511974 1001 86380 86390 1
512029 99512029 1001 86380 86390 1
512147 99512147 1001 86380 86390 1
511940 99511940 1001 86380 86390 1
511892 99511892 1001 86380 86390 1
511844 99511844 1001 86380 86390 1
511857 99511857 1001 86380 86390 1
512548 99512548 1001 86380 86390 1
512568 99512568 1001 86380 86390 1
513103 99513103 1001 86380 86390 1
513142 99513142 1001 86380 86390 1
513148 99513148 1001 86380 86390 1
512952 99512952 1001 86380 86390 1
512852 99512852 1001 86380 86390 1
512800 99512800 1001 86380 86390 1
512959 99512959 1001 86380 86390 1
512597 99512597 1001 86380 86390 1
512766 99512766 1001 86380 86390 1
512677 99512677 1001 86380 86390 1
512691 99512691 1001 86380 86390 1
513361 99513361 1001 86380 86390 1
513905 99513905 1001 86380 86390 1
514019 99514019 1001 86380 86390 1
513639 99513639 1001 86380 86390 1
513822 99513822 1001 86380 86390 1
513656 99513656 1001 86380 86390 1
513720 99513720 1001 86380 86390 1
513579 99513579 1001 86380 86390 1
513480 99513480 1001 86380 86390 1
513442 99513442 1001 86380 86390 1
513429 99513429 1001 86380 86390 1
513573 99513573 1001 86380 86390 1
513564 99513564 1001 86380 86390 1
513577 99513577 1001 86380 86390 1
513552 99513552 1001 86380 86390 1
514074 99514074 1001 86380 86390 1
514182 99514182 1001 86380 86390 1
514734 99514734 1001 86380 86390 1
514735 99514735 1001 86380 86390 1
514561 99514561 1001 86380 86390 1
514639 99514639 1001 86380 86390 1
514527 99514527 1001 86380 86390 1
514503 99514503 1001 86380 86390 1
514464 99514464 1001 86380 86390 1
514495 99514495 1001 86380 86390 1
514426 99514426 1001 86380 86390 1
514868 99514868 1001 86380 86390 1
514935 99514935 1001 86380 86390 1
515042 99515042 1001 86380 86390 1
515533 99515533 1001 86380 86390 1
515513 99515513 1001 86380 86390 1
515681 99515681 1001 86380 86390 1
515420 99515420 1001 86380 86390 1
515332 99515332 1001 86380 86390 1
515101 99515101 1001 86380 86390 1
515141 99515141 1001 86380 86390 1
515186 99515186 1001 86380 86390 1
515176 99515176 1001 86380 86390 1
515750 99515750 1001 86380 86390 1
516408 99516408 1001 86380 86390 1
516409 99516409 1001 86380 86390 1
516384 99516384 1001 86380 86390 1
516321 99516321 1001 86380 86390 1
516412 99516412 1001 86380 86390 1
516452 99516452 1001 86380 86390 1
516454 99516454 1001 86380 86390 1
516227 99516227 1001 86380 86390 1
516245 99516245 1001 86380 86390 1
516061 99516061 1001 86380 86390 1
516677 99516677 1001 86380 86390 1
516555 99516555 1001 86380 86390 1
516713 99516713 1001 86380 86390 1
517324 99517324 1001 86380 86390 1
517120 99517120 1001 86380 86390 1
517087 99517087 1001 86380 86390 1
517100 99517100 1001 86380 86390 1
516998 99516998 1001 86380 86390 1
516917 99516917 1001 86380 86390 1
516777 99516777 1001 86380 86390 1
516765 99516765 1001 86380 86390 1
516804 99516804 1001 86380 86390 1
517491 99517491 1001 86380 86390 1
517532 99517532 1001 86380 86390 1
517433 99517433 1001 86380 86390 1
517395 99517395 1001 86380 86390 1
517500 99517500 1001 86380 86390 1
518085 99518085 1001 86380 86390 1
518050 99518050 1001 86380 86390 1
518119 99518119 1001 86380 86390 1
517979 99517979 1001 86380 86390 1
518018 99518018 1001 86380 86390 1
517846 99517846 1001 86380 86390 1
517822 99517822 1001 86380 86390 1
517874 99517874 1001 86380 86390 1
517771 99517771 1001 86380 86390 1
517554 99517554 1001 86380 86390 1
517634 99517634 1001 86380 86390 1
517647 99517647 1001 86380 86390 1
517636 99517636 1001 86380 86390 1
517715 99517715 1001 86380 86390 1
517549 99517549 1001 86380 86390 1
518295 99518295 1001 86380 86390 1
518247 99518247 1001 86380 86390 1
518973 99518973 1001 86380 86390 1
518948 99518948 1001 86380 86390 1
518668 99518668 1001 86380 86390 1
518689 99518689 1001 86380 86390 1
518704 99518704 1001 86380 86390 1
518572 99518572 1001 86380 86390 1
519096 99519096 1001 86380 86390 1
518992 99518992 1001 86380 86390 1
518995 99518995 1001 86380 86390 1
519753 99519753 1001 86380 86390 1
519702 99519702 1001 86380 86390 1
519748 99519748 1001 86380 86390 1
519671 99519671 1001 86380 86390 1
519532 99519532 1001 86380 86390 1
519547 99519547 1001 86380 86390 1
519543 99519543 1001 86380 86390 1
519322 99519322 1001 86380 86390 1
519917 99519917 1001 86380 86390 1
519970 99519970 1001 86380 86390 1
520466 99520466 1001 86380 86390 1
520322 99520322 1001 86380 86390 1
520401 99520401 1001 86380 86390 1
520289 99520289 1001 86380 86390 1
520191 99520191 1001 86380 86390 1
520089 99520089 1001 86380 86390 1
520702 99520702 1001 86380 86390 1
520691 99520691 1001 86380 86390 1
520721 99520721 1001 86380 86390 1
520672 99520672 1001 86380 86390 1
521312 99521312 1001 86380 86390 1
521431 99521431 1001 86380 86390 1
521329 99521329 1001 86380 86390 1
521449 99521449 1001 86380 86390 1
521132 99521132 1001 86380 86390 1
521242 99521242 1001 86380 86390 1
521206 99521206 1001 86380 86390 1
521032 99521032 1001 86380 86390 1
520982 99520982 1001 86380 86390 1
521557 99521557 1001 86380 86390 1
522151 99522151 1001 86380 86390 1
522265 99522265 1001 86380 86390 1
522222 99522222 1001 86380 86390 1
522150 99522150 1001 86380 86390 1
522055 99522055 1001 86380 86390 1
521788 99521788 1001 86380 86390 1
521765 99521765 1001 86380 86390 1
521714 99521714 1001 86380 86390 1
521851 99521851 1001 86380 86390 1
522296 99522296 1001 86380 86390 1
522361 99522361 1001 86380 86390 1
522340 99522340 1001 86380 86390 1
522938 99522938 1001 86380 86390 1
522973 99522973 1001 86380 86390 1
522902 99522902 1001 86380 86390 1
522878 99522878 1001 86380 86390 1
522776 99522776 1001 86380 86390 1
522858 99522858 1001 86380 86390 1
522743 99522743 1001 86380 86390 1
522718 99522718 1001 86380 86390 1
522659 99522659 1001 86380 86390 1
522503 99522503 1001 86380 86390 1
522650 99522650 1001 86380 86390 1
523156 99523156 1001 86380 86390 1
523157 99523157 1001 86380 86390 1
523248 99523248 1001 86380 86390 1
523147 99523147 1001 86380 86390 1
523202 99523202 1001 86380 86390 1
523217 99523217 1001 86380 86390 1
523818 99523818 1001 86380 86390 1
523902 99523902 1001 86380 86390 1
523879 99523879 1001 86380 86390 1
523688 99523688 1001 86380 86390 1
523650 99523650 1001 86380 86390 1
523720 99523720 1001 86380 86390 1
523523 99523523 1001 86380 86390 1
523394 99523394 1001 86380 86390 1
524085 99524085 1001 86380 86390 1
523999 99523999 1001 86380 86390 1
524106 99524106 1001 86380 86390 1
524594 99524594 1001 86380 86390 1
524746 99524746 1001 86380 86390 1
524648 99524648 1001 86380 86390 1
524588 99524588 1001 86380 86390 1
524437 99524437 1001 86380 86390 1
524503 99524503 1001 86380 86390 1
524547 99524547 1001 86380 86390 1
524510 99524510 1001 86380 86390 1
524231 99524231 1001 86380 86390 1
524933 99524933 1001 86380 86390 1
525422 99525422 1001 86380 86390 1
525440 99525440 1001 86380 86390 1
525592 99525592 1001 86380 86390 1
525291 99525291 1001 86380 86390 1
525029 99525029 1001 86380 86390 1
525723 99525723 1001 86380 86390 1
525699 99525699 1001 86380 86390 1
525650 99525650 1001 86380 86390 1
525792 99525792 1001 86380 86390 1
525627 99525627 1001 86380 86390 1
525666 99525666 1001 86380 86390 1
525628 99525628 1001 86380 86390 1
526294 99526294 1001 86380 86390 1
526320 99526320 1001 86380 86390 1
526309 99526309 1001 86380 86390 1
526298 99526298 1001 86380 86390 1
526337 99526337 1001 86380 86390 1
526365 99526365 1001 86380 86390 1
526101 99526101 1001 86380 86390 1
526034 99526034 1001 86380 86390 1
525960 99525960 1001 86380 86390 1
525859 99525859 1001 86380 86390 1
525951 99525951 1001 86380 86390 1
525953 99525953 1001 86380 86390 1
526599 99526599 1001 86380 86390 1
526613 99526613 1001 86380 86390 1
527084 99527084 1001 86380 86390 1
527110 99527110 1001 86380 86390 1
527078 99527078 1001 86380 86390 1
527056 99527056 1001 86380 86390 1
526901 99526901 1001 86380 86390 1
[truncated: 4,068,847 more chars]
