# Supplementary material for: Fast and near-optimal monitoring for healthcare acquired infection outbreaks
Source: PLoS Comput Biol. 2019 Sep 16;15(9):e1007284. doi: 10.1371/journal.pcbi.1007284 (PMC6762212; doi:10.1371/journal.pcbi.1007284)
Supplement: S2 Data — (ZIP) [file pcbi.1007284.s007.zip › MobilityLogs2/HAISE_Carilion_all_visits_day_163.txt]

#Person location Sublocation StartTime EndTime Type
428638 267 1001 60540 60897 1
411126 218 1001 34680 35037 1
512083 567 1002 66784 66989 1
531691 851 1002 64917 65360 1
543049 663 1002 45960 48461 1
400429 99400429 1001 86380 86390 1
400578 99400578 1001 86380 86390 1
400938 99400938 1001 86380 86390 1
401117 99401117 1001 86380 86390 1
401123 99401123 1001 86380 86390 1
401308 99401308 1001 86380 86390 1
401302 99401302 1001 86380 86390 1
401581 99401581 1001 86380 86390 1
401876 99401876 1001 86380 86390 1
402053 99402053 1001 86380 86390 1
401971 99401971 1001 86380 86390 1
402234 99402234 1001 86380 86390 1
402191 99402191 1001 86380 86390 1
402298 99402298 1001 86380 86390 1
402484 99402484 1001 86380 86390 1
402571 99402571 1001 86380 86390 1
402712 99402712 1001 86380 86390 1
402858 99402858 1001 86380 86390 1
402917 99402917 1001 86380 86390 1
403037 99403037 1001 86380 86390 1
403312 99403312 1001 86380 86390 1
403239 99403239 1001 86380 86390 1
403514 99403514 1001 86380 86390 1
403690 99403690 1001 86380 86390 1
403793 99403793 1001 86380 86390 1
403860 99403860 1001 86380 86390 1
403839 99403839 1001 86380 86390 1
404106 99404106 1001 86380 86390 1
404110 99404110 1001 86380 86390 1
404475 99404475 1001 86380 86390 1
404679 99404679 1001 86380 86390 1
404668 99404668 1001 86380 86390 1
404733 99404733 1001 86380 86390 1
404717 99404717 1001 86380 86390 1
404906 99404906 1001 86380 86390 1
404986 99404986 1001 86380 86390 1
405086 99405086 1001 86380 86390 1
405040 99405040 1001 86380 86390 1
405208 99405208 1001 86380 86390 1
405299 99405299 1001 86380 86390 1
405433 99405433 1001 86380 86390 1
405835 99405835 1001 86380 86390 1
405861 99405861 1001 86380 86390 1
405826 99405826 1001 86380 86390 1
405848 99405848 1001 86380 86390 1
405906 99405906 1001 86380 86390 1
406041 99406041 1001 86380 86390 1
406148 99406148 1001 86380 86390 1
406130 99406130 1001 86380 86390 1
406113 99406113 1001 86380 86390 1
406193 99406193 1001 86380 86390 1
406363 99406363 1001 86380 86390 1
406404 99406404 1001 86380 86390 1
406634 99406634 1001 86380 86390 1
406932 99406932 1001 86380 86390 1
407041 99407041 1001 86380 86390 1
407375 99407375 1001 86380 86390 1
407602 99407602 1001 86380 86390 1
407742 99407742 1001 86380 86390 1
407704 99407704 1001 86380 86390 1
407889 99407889 1001 86380 86390 1
408148 99408148 1001 86380 86390 1
408186 99408186 1001 86380 86390 1
408138 99408138 1001 86380 86390 1
408234 99408234 1001 86380 86390 1
408702 99408702 1001 86380 86390 1
408821 99408821 1001 86380 86390 1
409219 99409219 1001 86380 86390 1
409361 99409361 1001 86380 86390 1
409491 99409491 1001 86380 86390 1
409403 99409403 1001 86380 86390 1
409535 99409535 1001 86380 86390 1
409621 99409621 1001 86380 86390 1
409860 99409860 1001 86380 86390 1
409964 99409964 1001 86380 86390 1
409945 99409945 1001 86380 86390 1
410117 99410117 1001 86380 86390 1
410133 99410133 1001 86380 86390 1
410376 99410376 1001 86380 86390 1
410457 99410457 1001 86380 86390 1
411386 99411386 1001 86380 86390 1
411698 99411698 1001 86380 86390 1
411799 99411799 1001 86380 86390 1
411854 99411854 1001 86380 86390 1
411944 99411944 1001 86380 86390 1
412114 99412114 1001 86380 86390 1
412251 99412251 1001 86380 86390 1
412470 99412470 1001 86380 86390 1
412310 99412310 1001 86380 86390 1
413695 99413695 1001 86380 86390 1
413591 99413591 1001 86380 86390 1
413495 99413495 1001 86380 86390 1
413544 99413544 1001 86380 86390 1
413402 99413402 1001 86380 86390 1
413497 99413497 1001 86380 86390 1
413521 99413521 1001 86380 86390 1
413546 99413546 1001 86380 86390 1
413339 99413339 1001 86380 86390 1
413646 99413646 1001 86380 86390 1
413387 99413387 1001 86380 86390 1
413366 99413366 1001 86380 86390 1
412938 99412938 1001 86380 86390 1
412981 99412981 1001 86380 86390 1
413193 99413193 1001 86380 86390 1
413151 99413151 1001 86380 86390 1
412848 99412848 1001 86380 86390 1
412765 99412765 1001 86380 86390 1
412709 99412709 1001 86380 86390 1
413871 99413871 1001 86380 86390 1
413962 99413962 1001 86380 86390 1
413715 99413715 1001 86380 86390 1
413751 99413751 1001 86380 86390 1
415176 99415176 1001 86380 86390 1
415018 99415018 1001 86380 86390 1
415180 99415180 1001 86380 86390 1
414721 99414721 1001 86380 86390 1
414405 99414405 1001 86380 86390 1
414434 99414434 1001 86380 86390 1
414214 99414214 1001 86380 86390 1
414307 99414307 1001 86380 86390 1
414137 99414137 1001 86380 86390 1
415600 99415600 1001 86380 86390 1
415337 99415337 1001 86380 86390 1
415553 99415553 1001 86380 86390 1
416956 99416956 1001 86380 86390 1
416607 99416607 1001 86380 86390 1
416536 99416536 1001 86380 86390 1
416094 99416094 1001 86380 86390 1
416072 99416072 1001 86380 86390 1
415823 99415823 1001 86380 86390 1
417166 99417166 1001 86380 86390 1
418549 99418549 1001 86380 86390 1
418622 99418622 1001 86380 86390 1
418491 99418491 1001 86380 86390 1
418521 99418521 1001 86380 86390 1
418724 99418724 1001 86380 86390 1
418499 99418499 1001 86380 86390 1
418425 99418425 1001 86380 86390 1
417667 99417667 1001 86380 86390 1
418957 99418957 1001 86380 86390 1
418989 99418989 1001 86380 86390 1
418806 99418806 1001 86380 86390 1
419092 99419092 1001 86380 86390 1
420439 99420439 1001 86380 86390 1
420216 99420216 1001 86380 86390 1
419777 99419777 1001 86380 86390 1
419987 99419987 1001 86380 86390 1
419731 99419731 1001 86380 86390 1
419217 99419217 1001 86380 86390 1
419401 99419401 1001 86380 86390 1
420807 99420807 1001 86380 86390 1
420516 99420516 1001 86380 86390 1
420824 99420824 1001 86380 86390 1
420477 99420477 1001 86380 86390 1
421966 99421966 1001 86380 86390 1
421945 99421945 1001 86380 86390 1
421857 99421857 1001 86380 86390 1
421267 99421267 1001 86380 86390 1
421353 99421353 1001 86380 86390 1
421174 99421174 1001 86380 86390 1
421258 99421258 1001 86380 86390 1
420877 99420877 1001 86380 86390 1
422282 99422282 1001 86380 86390 1
422511 99422511 1001 86380 86390 1
422354 99422354 1001 86380 86390 1
422188 99422188 1001 86380 86390 1
423387 99423387 1001 86380 86390 1
423468 99423468 1001 86380 86390 1
422965 99422965 1001 86380 86390 1
423227 99423227 1001 86380 86390 1
422967 99422967 1001 86380 86390 1
423038 99423038 1001 86380 86390 1
422602 99422602 1001 86380 86390 1
422657 99422657 1001 86380 86390 1
422825 99422825 1001 86380 86390 1
423868 99423868 1001 86380 86390 1
424071 99424071 1001 86380 86390 1
423847 99423847 1001 86380 86390 1
424028 99424028 1001 86380 86390 1
423763 99423763 1001 86380 86390 1
424058 99424058 1001 86380 86390 1
425226 99425226 1001 86380 86390 1
425331 99425331 1001 86380 86390 1
425009 99425009 1001 86380 86390 1
425039 99425039 1001 86380 86390 1
425357 99425357 1001 86380 86390 1
425212 99425212 1001 86380 86390 1
424627 99424627 1001 86380 86390 1
424816 99424816 1001 86380 86390 1
424338 99424338 1001 86380 86390 1
424414 99424414 1001 86380 86390 1
424255 99424255 1001 86380 86390 1
424432 99424432 1001 86380 86390 1
425604 99425604 1001 86380 86390 1
425719 99425719 1001 86380 86390 1
425647 99425647 1001 86380 86390 1
426847 99426847 1001 86380 86390 1
426723 99426723 1001 86380 86390 1
426954 99426954 1001 86380 86390 1
426827 99426827 1001 86380 86390 1
426578 99426578 1001 86380 86390 1
426067 99426067 1001 86380 86390 1
426051 99426051 1001 86380 86390 1
425848 99425848 1001 86380 86390 1
425998 99425998 1001 86380 86390 1
426108 99426108 1001 86380 86390 1
425978 99425978 1001 86380 86390 1
427401 99427401 1001 86380 86390 1
428540 99428540 1001 86380 86390 1
428592 99428592 1001 86380 86390 1
428612 99428612 1001 86380 86390 1
428174 99428174 1001 86380 86390 1
427558 99427558 1001 86380 86390 1
428942 99428942 1001 86380 86390 1
429153 99429153 1001 86380 86390 1
429100 99429100 1001 86380 86390 1
428769 99428769 1001 86380 86390 1
429085 99429085 1001 86380 86390 1
428802 99428802 1001 86380 86390 1
429036 99429036 1001 86380 86390 1
428937 99428937 1001 86380 86390 1
430163 99430163 1001 86380 86390 1
430330 99430330 1001 86380 86390 1
430337 99430337 1001 86380 86390 1
430032 99430032 1001 86380 86390 1
429415 99429415 1001 86380 86390 1
429363 99429363 1001 86380 86390 1
430548 99430548 1001 86380 86390 1
430746 99430746 1001 86380 86390 1
431937 99431937 1001 86380 86390 1
431674 99431674 1001 86380 86390 1
432006 99432006 1001 86380 86390 1
431320 99431320 1001 86380 86390 1
431366 99431366 1001 86380 86390 1
431123 99431123 1001 86380 86390 1
431175 99431175 1001 86380 86390 1
431247 99431247 1001 86380 86390 1
432186 99432186 1001 86380 86390 1
432137 99432137 1001 86380 86390 1
433676 99433676 1001 86380 86390 1
433537 99433537 1001 86380 86390 1
433645 99433645 1001 86380 86390 1
433354 99433354 1001 86380 86390 1
433449 99433449 1001 86380 86390 1
433450 99433450 1001 86380 86390 1
433478 99433478 1001 86380 86390 1
433707 99433707 1001 86380 86390 1
433216 99433216 1001 86380 86390 1
433173 99433173 1001 86380 86390 1
433131 99433131 1001 86380 86390 1
433154 99433154 1001 86380 86390 1
433287 99433287 1001 86380 86390 1
433016 99433016 1001 86380 86390 1
432493 99432493 1001 86380 86390 1
432700 99432700 1001 86380 86390 1
432863 99432863 1001 86380 86390 1
432684 99432684 1001 86380 86390 1
432511 99432511 1001 86380 86390 1
432547 99432547 1001 86380 86390 1
433858 99433858 1001 86380 86390 1
433917 99433917 1001 86380 86390 1
433758 99433758 1001 86380 86390 1
435042 99435042 1001 86380 86390 1
435227 99435227 1001 86380 86390 1
435017 99435017 1001 86380 86390 1
434984 99434984 1001 86380 86390 1
434802 99434802 1001 86380 86390 1
434734 99434734 1001 86380 86390 1
434406 99434406 1001 86380 86390 1
434428 99434428 1001 86380 86390 1
434299 99434299 1001 86380 86390 1
435553 99435553 1001 86380 86390 1
435444 99435444 1001 86380 86390 1
436832 99436832 1001 86380 86390 1
436779 99436779 1001 86380 86390 1
436869 99436869 1001 86380 86390 1
436663 99436663 1001 86380 86390 1
436494 99436494 1001 86380 86390 1
436642 99436642 1001 86380 86390 1
436615 99436615 1001 86380 86390 1
300005 99300005 1001 86380 86390 1
300085 99300085 1001 86380 86390 1
437303 99437303 1001 86380 86390 1
437281 99437281 1001 86380 86390 1
300051 99300051 1001 86380 86390 1
300712 99300712 1001 86380 86390 1
300713 99300713 1001 86380 86390 1
300623 99300623 1001 86380 86390 1
300360 99300360 1001 86380 86390 1
300491 99300491 1001 86380 86390 1
300517 99300517 1001 86380 86390 1
300431 99300431 1001 86380 86390 1
300213 99300213 1001 86380 86390 1
300252 99300252 1001 86380 86390 1
300253 99300253 1001 86380 86390 1
300210 99300210 1001 86380 86390 1
300830 99300830 1001 86380 86390 1
300878 99300878 1001 86380 86390 1
301469 99301469 1001 86380 86390 1
301438 99301438 1001 86380 86390 1
301310 99301310 1001 86380 86390 1
301223 99301223 1001 86380 86390 1
301252 99301252 1001 86380 86390 1
300938 99300938 1001 86380 86390 1
301060 99301060 1001 86380 86390 1
301061 99301061 1001 86380 86390 1
301664 99301664 1001 86380 86390 1
301706 99301706 1001 86380 86390 1
302278 99302278 1001 86380 86390 1
302202 99302202 1001 86380 86390 1
302217 99302217 1001 86380 86390 1
302283 99302283 1001 86380 86390 1
302258 99302258 1001 86380 86390 1
302186 99302186 1001 86380 86390 1
302302 99302302 1001 86380 86390 1
302163 99302163 1001 86380 86390 1
302105 99302105 1001 86380 86390 1
302536 99302536 1001 86380 86390 1
302527 99302527 1001 86380 86390 1
302437 99302437 1001 86380 86390 1
302579 99302579 1001 86380 86390 1
302519 99302519 1001 86380 86390 1
302545 99302545 1001 86380 86390 1
303052 99303052 1001 86380 86390 1
303134 99303134 1001 86380 86390 1
303074 99303074 1001 86380 86390 1
302876 99302876 1001 86380 86390 1
302891 99302891 1001 86380 86390 1
302815 99302815 1001 86380 86390 1
302651 99302651 1001 86380 86390 1
302729 99302729 1001 86380 86390 1
302693 99302693 1001 86380 86390 1
302745 99302745 1001 86380 86390 1
302671 99302671 1001 86380 86390 1
302620 99302620 1001 86380 86390 1
303309 99303309 1001 86380 86390 1
303245 99303245 1001 86380 86390 1
303350 99303350 1001 86380 86390 1
303390 99303390 1001 86380 86390 1
303328 99303328 1001 86380 86390 1
303880 99303880 1001 86380 86390 1
303852 99303852 1001 86380 86390 1
303815 99303815 1001 86380 86390 1
303661 99303661 1001 86380 86390 1
303509 99303509 1001 86380 86390 1
303600 99303600 1001 86380 86390 1
303536 99303536 1001 86380 86390 1
303575 99303575 1001 86380 86390 1
303540 99303540 1001 86380 86390 1
304163 99304163 1001 86380 86390 1
304182 99304182 1001 86380 86390 1
304053 99304053 1001 86380 86390 1
304834 99304834 1001 86380 86390 1
304673 99304673 1001 86380 86390 1
304805 99304805 1001 86380 86390 1
304676 99304676 1001 86380 86390 1
304850 99304850 1001 86380 86390 1
304807 99304807 1001 86380 86390 1
304577 99304577 1001 86380 86390 1
304489 99304489 1001 86380 86390 1
304543 99304543 1001 86380 86390 1
304587 99304587 1001 86380 86390 1
304303 99304303 1001 86380 86390 1
304295 99304295 1001 86380 86390 1
304312 99304312 1001 86380 86390 1
304341 99304341 1001 86380 86390 1
304882 99304882 1001 86380 86390 1
305053 99305053 1001 86380 86390 1
305008 99305008 1001 86380 86390 1
304932 99304932 1001 86380 86390 1
305576 99305576 1001 86380 86390 1
305668 99305668 1001 86380 86390 1
305466 99305466 1001 86380 86390 1
305479 99305479 1001 86380 86390 1
305170 99305170 1001 86380 86390 1
305120 99305120 1001 86380 86390 1
305082 99305082 1001 86380 86390 1
305149 99305149 1001 86380 86390 1
305230 99305230 1001 86380 86390 1
500114 99500114 1001 86380 86390 1
500185 99500185 1001 86380 86390 1
500004 99500004 1001 86380 86390 1
500777 99500777 1001 86380 86390 1
500701 99500701 1001 86380 86390 1
500783 99500783 1001 86380 86390 1
500640 99500640 1001 86380 86390 1
500805 99500805 1001 86380 86390 1
500497 99500497 1001 86380 86390 1
500562 99500562 1001 86380 86390 1
500421 99500421 1001 86380 86390 1
500412 99500412 1001 86380 86390 1
500342 99500342 1001 86380 86390 1
500201 99500201 1001 86380 86390 1
500942 99500942 1001 86380 86390 1
500841 99500841 1001 86380 86390 1
500933 99500933 1001 86380 86390 1
500959 99500959 1001 86380 86390 1
500921 99500921 1001 86380 86390 1
500859 99500859 1001 86380 86390 1
501017 99501017 1001 86380 86390 1
501436 99501436 1001 86380 86390 1
501566 99501566 1001 86380 86390 1
501613 99501613 1001 86380 86390 1
501229 99501229 1001 86380 86390 1
501399 99501399 1001 86380 86390 1
501414 99501414 1001 86380 86390 1
501327 99501327 1001 86380 86390 1
501122 99501122 1001 86380 86390 1
501045 99501045 1001 86380 86390 1
501754 99501754 1001 86380 86390 1
501770 99501770 1001 86380 86390 1
502393 99502393 1001 86380 86390 1
502443 99502443 1001 86380 86390 1
502399 99502399 1001 86380 86390 1
502170 99502170 1001 86380 86390 1
501971 99501971 1001 86380 86390 1
501894 99501894 1001 86380 86390 1
502024 99502024 1001 86380 86390 1
502580 99502580 1001 86380 86390 1
502550 99502550 1001 86380 86390 1
503218 99503218 1001 86380 86390 1
503267 99503267 1001 86380 86390 1
503107 99503107 1001 86380 86390 1
503201 99503201 1001 86380 86390 1
503086 99503086 1001 86380 86390 1
502972 99502972 1001 86380 86390 1
502949 99502949 1001 86380 86390 1
502980 99502980 1001 86380 86390 1
502805 99502805 1001 86380 86390 1
503446 99503446 1001 86380 86390 1
503399 99503399 1001 86380 86390 1
503935 99503935 1001 86380 86390 1
503875 99503875 1001 86380 86390 1
503902 99503902 1001 86380 86390 1
503750 99503750 1001 86380 86390 1
503779 99503779 1001 86380 86390 1
503513 99503513 1001 86380 86390 1
503696 99503696 1001 86380 86390 1
503518 99503518 1001 86380 86390 1
503623 99503623 1001 86380 86390 1
504778 99504778 1001 86380 86390 1
504914 99504914 1001 86380 86390 1
504931 99504931 1001 86380 86390 1
504662 99504662 1001 86380 86390 1
504729 99504729 1001 86380 86390 1
504362 99504362 1001 86380 86390 1
504495 99504495 1001 86380 86390 1
504380 99504380 1001 86380 86390 1
504475 99504475 1001 86380 86390 1
504970 99504970 1001 86380 86390 1
505049 99505049 1001 86380 86390 1
505113 99505113 1001 86380 86390 1
504951 99504951 1001 86380 86390 1
505108 99505108 1001 86380 86390 1
505593 99505593 1001 86380 86390 1
505689 99505689 1001 86380 86390 1
505448 99505448 1001 86380 86390 1
505449 99505449 1001 86380 86390 1
505437 99505437 1001 86380 86390 1
505415 99505415 1001 86380 86390 1
505416 99505416 1001 86380 86390 1
505524 99505524 1001 86380 86390 1
505235 99505235 1001 86380 86390 1
505301 99505301 1001 86380 86390 1
505799 99505799 1001 86380 86390 1
505918 99505918 1001 86380 86390 1
505854 99505854 1001 86380 86390 1
505957 99505957 1001 86380 86390 1
505779 99505779 1001 86380 86390 1
506418 99506418 1001 86380 86390 1
506566 99506566 1001 86380 86390 1
506519 99506519 1001 86380 86390 1
506391 99506391 1001 86380 86390 1
506346 99506346 1001 86380 86390 1
506245 99506245 1001 86380 86390 1
506193 99506193 1001 86380 86390 1
506047 99506047 1001 86380 86390 1
505987 99505987 1001 86380 86390 1
506620 99506620 1001 86380 86390 1
506775 99506775 1001 86380 86390 1
506686 99506686 1001 86380 86390 1
506779 99506779 1001 86380 86390 1
506640 99506640 1001 86380 86390 1
506655 99506655 1001 86380 86390 1
506681 99506681 1001 86380 86390 1
506707 99506707 1001 86380 86390 1
507242 99507242 1001 86380 86390 1
507261 99507261 1001 86380 86390 1
507263 99507263 1001 86380 86390 1
507370 99507370 1001 86380 86390 1
507371 99507371 1001 86380 86390 1
507035 99507035 1001 86380 86390 1
507083 99507083 1001 86380 86390 1
506867 99506867 1001 86380 86390 1
506974 99506974 1001 86380 86390 1
507512 99507512 1001 86380 86390 1
507620 99507620 1001 86380 86390 1
507442 99507442 1001 86380 86390 1
507522 99507522 1001 86380 86390 1
508147 99508147 1001 86380 86390 1
507917 99507917 1001 86380 86390 1
507947 99507947 1001 86380 86390 1
507718 99507718 1001 86380 86390 1
507835 99507835 1001 86380 86390 1
507646 99507646 1001 86380 86390 1
507815 99507815 1001 86380 86390 1
507664 99507664 1001 86380 86390 1
508381 99508381 1001 86380 86390 1
508898 99508898 1001 86380 86390 1
508887 99508887 1001 86380 86390 1
508766 99508766 1001 86380 86390 1
508769 99508769 1001 86380 86390 1
508681 99508681 1001 86380 86390 1
508698 99508698 1001 86380 86390 1
508711 99508711 1001 86380 86390 1
508544 99508544 1001 86380 86390 1
508509 99508509 1001 86380 86390 1
508491 99508491 1001 86380 86390 1
509152 99509152 1001 86380 86390 1
509898 99509898 1001 86380 86390 1
509784 99509784 1001 86380 86390 1
509695 99509695 1001 86380 86390 1
509594 99509594 1001 86380 86390 1
509441 99509441 1001 86380 86390 1
509443 99509443 1001 86380 86390 1
510058 99510058 1001 86380 86390 1
509985 99509985 1001 86380 86390 1
510572 99510572 1001 86380 86390 1
510624 99510624 1001 86380 86390 1
510675 99510675 1001 86380 86390 1
510319 99510319 1001 86380 86390 1
510450 99510450 1001 86380 86390 1
510388 99510388 1001 86380 86390 1
510440 99510440 1001 86380 86390 1
510403 99510403 1001 86380 86390 1
510225 99510225 1001 86380 86390 1
510122 99510122 1001 86380 86390 1
510129 99510129 1001 86380 86390 1
510131 99510131 1001 86380 86390 1
510776 99510776 1001 86380 86390 1
510754 99510754 1001 86380 86390 1
510883 99510883 1001 86380 86390 1
510897 99510897 1001 86380 86390 1
510821 99510821 1001 86380 86390 1
511387 99511387 1001 86380 86390 1
511468 99511468 1001 86380 86390 1
511459 99511459 1001 86380 86390 1
511369 99511369 1001 86380 86390 1
511244 99511244 1001 86380 86390 1
511323 99511323 1001 86380 86390 1
511155 99511155 1001 86380 86390 1
511274 99511274 1001 86380 86390 1
511304 99511304 1001 86380 86390 1
511176 99511176 1001 86380 86390 1
511331 99511331 1001 86380 86390 1
511114 99511114 1001 86380 86390 1
511014 99511014 1001 86380 86390 1
511005 99511005 1001 86380 86390 1
511072 99511072 1001 86380 86390 1
511719 99511719 1001 86380 86390 1
511685 99511685 1001 86380 86390 1
511724 99511724 1001 86380 86390 1
511584 99511584 1001 86380 86390 1
512264 99512264 1001 86380 86390 1
512203 99512203 1001 86380 86390 1
512257 99512257 1001 86380 86390 1
512287 99512287 1001 86380 86390 1
512074 99512074 1001 86380 86390 1
511984 99511984 1001 86380 86390 1
511880 99511880 1001 86380 86390 1
511766 99511766 1001 86380 86390 1
511884 99511884 1001 86380 86390 1
512483 99512483 1001 86380 86390 1
512384 99512384 1001 86380 86390 1
513130 99513130 1001 86380 86390 1
513054 99513054 1001 86380 86390 1
512936 99512936 1001 86380 86390 1
512717 99512717 1001 86380 86390 1
512645 99512645 1001 86380 86390 1
512658 99512658 1001 86380 86390 1
512661 99512661 1001 86380 86390 1
513219 99513219 1001 86380 86390 1
513285 99513285 1001 86380 86390 1
513877 99513877 1001 86380 86390 1
513938 99513938 1001 86380 86390 1
514025 99514025 1001 86380 86390 1
513826 99513826 1001 86380 86390 1
513685 99513685 1001 86380 86390 1
513665 99513665 1001 86380 86390 1
513529 99513529 1001 86380 86390 1
513413 99513413 1001 86380 86390 1
513547 99513547 1001 86380 86390 1
513421 99513421 1001 86380 86390 1
513578 99513578 1001 86380 86390 1
513422 99513422 1001 86380 86390 1
514045 99514045 1001 86380 86390 1
514179 99514179 1001 86380 86390 1
514063 99514063 1001 86380 86390 1
514235 99514235 1001 86380 86390 1
514729 99514729 1001 86380 86390 1
514432 99514432 1001 86380 86390 1
514265 99514265 1001 86380 86390 1
514437 99514437 1001 86380 86390 1
514336 99514336 1001 86380 86390 1
515010 99515010 1001 86380 86390 1
514910 99514910 1001 86380 86390 1
514872 99514872 1001 86380 86390 1
514943 99514943 1001 86380 86390 1
514944 99514944 1001 86380 86390 1
515652 99515652 1001 86380 86390 1
515657 99515657 1001 86380 86390 1
515499 99515499 1001 86380 86390 1
515579 99515579 1001 86380 86390 1
515391 99515391 1001 86380 86390 1
515319 99515319 1001 86380 86390 1
515167 99515167 1001 86380 86390 1
515091 99515091 1001 86380 86390 1
515117 99515117 1001 86380 86390 1
515255 99515255 1001 86380 86390 1
515749 99515749 1001 86380 86390 1
515725 99515725 1001 86380 86390 1
515847 99515847 1001 86380 86390 1
516304 99516304 1001 86380 86390 1
516112 99516112 1001 86380 86390 1
515994 99515994 1001 86380 86390 1
515930 99515930 1001 86380 86390 1
515945 99515945 1001 86380 86390 1
515946 99515946 1001 86380 86390 1
516590 99516590 1001 86380 86390 1
517160 99517160 1001 86380 86390 1
517332 99517332 1001 86380 86390 1
517088 99517088 1001 86380 86390 1
517127 99517127 1001 86380 86390 1
516985 99516985 1001 86380 86390 1
516807 99516807 1001 86380 86390 1
516770 99516770 1001 86380 86390 1
516746 99516746 1001 86380 86390 1
516903 99516903 1001 86380 86390 1
517410 99517410 1001 86380 86390 1
517450 99517450 1001 86380 86390 1
517515 99517515 1001 86380 86390 1
517530 99517530 1001 86380 86390 1
517467 99517467 1001 86380 86390 1
517455 99517455 1001 86380 86390 1
518022 99518022 1001 86380 86390 1
518065 99518065 1001 86380 86390 1
517964 99517964 1001 86380 86390 1
518055 99518055 1001 86380 86390 1
517775 99517775 1001 86380 86390 1
517581 99517581 1001 86380 86390 1
517611 99517611 1001 86380 86390 1
517624 99517624 1001 86380 86390 1
517715 99517715 1001 86380 86390 1
517638 99517638 1001 86380 86390 1
517718 99517718 1001 86380 86390 1
517681 99517681 1001 86380 86390 1
518228 99518228 1001 86380 86390 1
518803 99518803 1001 86380 86390 1
518945 99518945 1001 86380 86390 1
518936 99518936 1001 86380 86390 1
518590 99518590 1001 86380 86390 1
518734 99518734 1001 86380 86390 1
518620 99518620 1001 86380 86390 1
518739 99518739 1001 86380 86390 1
518596 99518596 1001 86380 86390 1
518573 99518573 1001 86380 86390 1
519111 99519111 1001 86380 86390 1
519753 99519753 1001 86380 86390 1
519563 99519563 1001 86380 86390 1
519540 99519540 1001 86380 86390 1
519595 99519595 1001 86380 86390 1
519338 99519338 1001 86380 86390 1
519364 99519364 1001 86380 86390 1
519222 99519222 1001 86380 86390 1
519238 99519238 1001 86380 86390 1
519331 99519331 1001 86380 86390 1
519280 99519280 1001 86380 86390 1
520613 99520613 1001 86380 86390 1
520617 99520617 1001 86380 86390 1
520447 99520447 1001 86380 86390 1
520266 99520266 1001 86380 86390 1
520285 99520285 1001 86380 86390 1
520376 99520376 1001 86380 86390 1
520287 99520287 1001 86380 86390 1
520058 99520058 1001 86380 86390 1
520110 99520110 1001 86380 86390 1
520111 99520111 1001 86380 86390 1
520049 99520049 1001 86380 86390 1
520170 99520170 1001 86380 86390 1
520067 99520067 1001 86380 86390 1
520783 99520783 1001 86380 86390 1
520785 99520785 1001 86380 86390 1
521265 99521265 1001 86380 86390 1
521220 99521220 1001 86380 86390 1
521156 99521156 1001 86380 86390 1
520913 99520913 1001 86380 86390 1
520939 99520939 1001 86380 86390 1
520934 99520934 1001 86380 86390 1
521516 99521516 1001 86380 86390 1
521607 99521607 1001 86380 86390 1
521522 99521522 1001 86380 86390 1
521626 99521626 1001 86380 86390 1
521537 99521537 1001 86380 86390 1
522167 99522167 1001 86380 86390 1
522130 99522130 1001 86380 86390 1
522159 99522159 1001 86380 86390 1
521893 99521893 1001 86380 86390 1
521947 99521947 1001 86380 86390 1
522050 99522050 1001 86380 86390 1
522066 99522066 1001 86380 86390 1
521978 99521978 1001 86380 86390 1
521892 99521892 1001 86380 86390 1
522399 99522399 1001 86380 86390 1
522426 99522426 1001 86380 86390 1
522375 99522375 1001 86380 86390 1
522993 99522993 1001 86380 86390 1
522957 99522957 1001 86380 86390 1
522996 99522996 1001 86380 86390 1
522831 99522831 1001 86380 86390 1
522859 99522859 1001 86380 86390 1
522731 99522731 1001 86380 86390 1
522540 99522540 1001 86380 86390 1
522672 99522672 1001 86380 86390 1
522598 99522598 1001 86380 86390 1
523208 99523208 1001 86380 86390 1
523239 99523239 1001 86380 86390 1
523842 99523842 1001 86380 86390 1
523868 99523868 1001 86380 86390 1
523933 99523933 1001 86380 86390 1
523840 99523840 1001 86380 86390 1
523905 99523905 1001 86380 86390 1
523571 99523571 1001 86380 86390 1
523548 99523548 1001 86380 86390 1
523710 99523710 1001 86380 86390 1
523402 99523402 1001 86380 86390 1
523405 99523405 1001 86380 86390 1
523328 99523328 1001 86380 86390 1
523472 99523472 1001 86380 86390 1
523386 99523386 1001 86380 86390 1
523413 99523413 1001 86380 86390 1
524060 99524060 1001 86380 86390 1
524102 99524102 1001 86380 86390 1
524120 99524120 1001 86380 86390 1
524082 99524082 1001 86380 86390 1
524667 99524667 1001 86380 86390 1
524591 99524591 1001 86380 86390 1
524770 99524770 1001 86380 86390 1
524750 99524750 1001 86380 86390 1
524587 99524587 1001 86380 86390 1
524705 99524705 1001 86380 86390 1
524718 99524718 1001 86380 86390 1
524527 99524527 1001 86380 86390 1
524483 99524483 1001 86380 86390 1
524407 99524407 1001 86380 86390 1
524550 99524550 1001 86380 86390 1
524253 99524253 1001 86380 86390 1
524153 99524153 1001 86380 86390 1
524285 99524285 1001 86380 86390 1
524300 99524300 1001 86380 86390 1
524887 99524887 1001 86380 86390 1
524959 99524959 1001 86380 86390 1
525522 99525522 1001 86380 86390 1
525278 99525278 1001 86380 86390 1
525227 99525227 1001 86380 86390 1
525254 99525254 1001 86380 86390 1
525138 99525138 1001 86380 86390 1
525090 99525090 1001 86380 86390 1
525609 99525609 1001 86380 86390 1
525689 99525689 1001 86380 86390 1
525628 99525628 1001 86380 86390 1
526127 99526127 1001 86380 86390 1
526170 99526170 1001 86380 86390 1
526150 99526150 1001 86380 86390 1
525965 99525965 1001 86380 86390 1
525904 99525904 1001 86380 86390 1
526474 99526474 1001 86380 86390 1
526582 99526582 1001 86380 86390 1
526505 99526505 1001 86380 86390 1
526622 99526622 1001 86380 86390 1
526510 99526510 1001 86380 86390 1
527187 99527187 1001 86380 86390 1
527085 99527085 1001 86380 86390 1
527035 99527035 1001 86380 86390 1
526895 99526895 1001 86380 86390 1
526898 99526898 1001 86380 86390 1
526668 99526668 1001 86380 86390 1
526830 99526830 1001 86380 86390 1
527350 99527350 1001 86380 86390 1
528065 99528065 1001 86380 86390 1
527730 99527730 1001 86380 86390 1
527747 99527747 1001 86380 86390 1
527475 99527475 1001 86380 86390 1
528875 99528875 1001 86380 86390 1
528837 99528837 1001 86380 86390 1
528660 99528660 1001 86380 86390 1
528692 99528692 1001 86380 86390 1
528654 99528654 1001 86380 86390 1
528511 99528511 1001 86380 86390 1
528426 99528426 1001 86380 86390 1
528378 99528378 1001 86380 86390 1
529080 99529080 1001 86380 86390 1
528911 99528911 1001 86380 86390 1
528941 99528941 1001 86380 86390 1
528994 99528994 1001 86380 86390 1
528909 99528909 1001 86380 86390 1
529014 99529014 1001 86380 86390 1
529560 99529560 1001 86380 86390 1
529679 99529679 1001 86380 86390 1
529696 99529696 1001 86380 86390 1
529564 99529564 1001 86380 86390 1
529707 99529707 1001 86380 86390 1
529397 99529397 1001 86380 86390 1
529332 99529332 1001 86380 86390 1
529415 99529415 1001 86380 86390 1
529417 99529417 1001 86380 86390 1
529293 99529293 1001 86380 86390 1
529164 99529164 1001 86380 86390 1
529773 99529773 1001 86380 86390 1
529916 99529916 1001 86380 86390 1
530361 99530361 1001 86380 86390 1
530524 99530524 1001 86380 86390 1
530484 99530484 1001 86380 86390 1
530550 99530550 1001 86380 86390 1
530296 99530296 1001 86380 86390 1
530208 99530208 1001 86380 86390 1
530223 99530223 1001 86380 86390 1
530213 99530213 1001 86380 86390 1
530226 99530226 1001 86380 86390 1
530278 99530278 1001 86380 86390 1
530305 99530305 1001 86380 86390 1
530164 99530164 1001 86380 86390 1
530686 99530686 1001 86380 86390 1
530583 99530583 1001 86380 86390 1
530675 99530675 1001 86380 86390 1
531199 99531199 1001 86380 86390 1
531378 99531378 1001 86380 86390 1
531352 99531352 1001 86380 86390 1
531354 99531354 1001 86380 86390 1
531230 99531230 1001 86380 86390 1
531138 99531138 1001 86380 86390 1
530984 99530984 1001 86380 86390 1
530999 99530999 1001 86380 86390 1
530974 99530974 1001 86380 86390 1
530930 99530930 1001 86380 86390 1
530776 99530776 1001 86380 86390 1
530779 99530779 1001 86380 86390 1
530964 99530964 1001 86380 86390 1
531461 99531461 1001 86380 86390 1
531579 99531579 1001 86380 86390 1
531385 99531385 1001 86380 86390 1
531555 99531555 1001 86380 86390 1
531453 99531453 1001 86380 86390 1
531401 99531401 1001 86380 86390 1
532118 99532118 1001 86380 86390 1
532106 99532106 1001 86380 86390 1
532062 99532062 1001 86380 86390 1
531869 99531869 1001 86380 86390 1
531883 99531883 1001 86380 86390 1
531677 99531677 1001 86380 86390 1
531590 99531590 1001 86380 86390 1
531669 99531669 1001 86380 86390 1
531698 99531698 1001 86380 86390 1
532249 99532249 1001 86380 86390 1
532394 99532394 1001 86380 86390 1
532292 99532292 1001 86380 86390 1
532919 99532919 1001 86380 86390 1
532830 99532830 1001 86380 86390 1
532908 99532908 1001 86380 86390 1
532791 99532791 1001 86380 86390 1
532629 99532629 1001 86380 86390 1
532787 99532787 1001 86380 86390 1
532631 99532631 1001 86380 86390 1
532452 99532452 1001 86380 86390 1
532414 99532414 1001 86380 86390 1
532416 99532416 1001 86380 86390 1
532523 99532523 1001 86380 86390 1
533159 99533159 1001 86380 86390 1
533211 99533211 1001 86380 86390 1
533088 99533088 1001 86380 86390 1
533101 99533101 1001 86380 86390 1
533696 99533696 1001 86380 86390 1
533762 99533762 1001 86380 86390 1
533573 99533573 1001 86380 86390 1
533244 99533244 1001 86380 86390 1
533284 99533284 1001 86380 86390 1
533443 99533443 1001 86380 86390 1
533920 99533920 1001 86380 86390 1
533868 99533868 1001 86380 86390 1
533921 99533921 1001 86380 86390 1
534051 99534051 1001 86380 86390 1
533446 99533446 1001 86380 86390 1
534040 99534040 1001 86380 86390 1
534569 99534569 1001 86380 86390 1
534496 99534496 1001 86380 86390 1
534602 99534602 1001 86380 86390 1
534577 99534577 1001 86380 86390 1
534424 99534424 1001 86380 86390 1
534185 99534185 1001 86380 86390 1
534836 99534836 1001 86380 86390 1
535331 99535331 1001 86380 86390 1
535362 99535362 1001 86380 86390 1
535294 99535294 1001 86380 86390 1
535007 99535007 1001 86380 86390 1
534965 99534965 1001 86380 86390 1
535005 99535005 1001 86380 86390 1
535712 99535712 1001 86380 86390 1
536196 99536196 1001 86380 86390 1
536184 99536184 1001 86380 86390 1
536190 99536190 1001 86380 86390 1
536325 99536325 1001 86380 86390 1
536059 99536059 1001 86380 86390 1
536063 99536063 1001 86380 86390 1
536090 99536090 1001 86380 86390 1
535807 99535807 1001 86380 86390 1
535822 99535822 1001 86380 86390 1
535876 99535876 1001 86380 86390 1
535839 99535839 1001 86380 86390 1
535764 99535764 1001 86380 86390 1
536362 99536362 1001 86380 86390 1
536388 99536388 1001 86380 86390 1
537102 99537102 1001 86380 86390 1
537000 99537000 1001 86380 86390 1
536819 99536819 1001 86380 86390 1
536871 99536871 1001 86380 86390 1
536738 99536738 1001 86380 86390 1
536700 99536700 1001 86380 86390 1
536690 99536690 1001 86380 86390 1
536682 99536682 1001 86380 86390 1
537367 99537367 1001 86380 86390 1
537279 99537279 1001 86380 86390 1
537178 99537178 1001 86380 86390 1
537352 99537352 1001 86380 86390 1
537365 99537365 1001 86380 86390 1
537848 99537848 1001 86380 86390 1
537887 99537887 1001 86380 86390 1
537903 99537903 1001 86380 86390 1
537788 99537788 1001 86380 86390 1
537667 99537667 1001 86380 86390 1
537597 99537597 1001 86380 86390 1
537649 99537649 1001 86380 86390 1
537437 99537437 1001 86380 86390 1
537372 99537372 1001 86380 86390 1
537405 99537405 1001 86380 86390 1
537574 99537574 1001 86380 86390 1
537992 99537992 1001 86380 86390 1
538109 99538109 1001 86380 86390 1
538705 99538705 1001 86380 86390 1
538458 99538458 1001 86380 86390 1
538497 99538497 1001 86380 86390 1
538562 99538562 1001 86380 86390 1
538524 99538524 1001 86380 86390 1
538207 99538207 1001 86380 86390 1
538259 99538259 1001 86380 86390 1
538229 99538229 1001 86380 86390 1
538994 99538994 1001 86380 86390 1
538831 99538831 1001 86380 86390 1
538900 99538900 1001 86380 86390 1
539564 99539564 1001 86380 86390 1
539638 99539638 1001 86380 86390 1
539567 99539567 1001 86380 86390 1
539270 99539270 1001 86380 86390 1
539361 99539361 1001 86380 86390 1
539340 99539340 1001 86380 86390 1
539115 99539115 1001 86380 86390 1
539052 99539052 1001 86380 86390 1
539041 99539041 1001 86380 86390 1
539042 99539042 1001 86380 86390 1
539094 99539094 1001 86380 86390 1
539056 99539056 1001 86380 86390 1
539082 99539082 1001 86380 86390 1
539161 99539161 1001 86380 86390 1
539755 99539755 1001 86380 86390 1
539659 99539659 1001 86380 86390 1
539648 99539648 1001 86380 86390 1
540430 99540430 1001 86380 86390 1
540438 99540438 1001 86380 86390 1
540331 99540331 1001 86380 86390 1
540389 99540389 1001 86380 86390 1
540262 99540262 1001 86380 86390 1
539935 99539935 1001 86380 86390 1
539974 99539974 1001 86380 86390 1
540672 99540672 1001 86380 86390 1
541232 99541232 1001 86380 86390 1
541092 99541092 1001 86380 86390 1
541200 99541200 1001 86380 86390 1
541078 99541078 1001 86380 86390 1
541001 99541001 1001 86380 86390 1
541079 99541079 1001 86380 86390 1
540764 99540764 1001 86380 86390 1
540744 99540744 1001 86380 86390 1
541355 99541355 1001 86380 86390 1
541408 99541408 1001 86380 86390 1
541370 99541370 1001 86380 86390 1
541310 99541310 1001 86380 86390 1
542087 99542087 1001 86380 86390 1
542021 99542021 1001 86380 86390 1
542066 99542066 1001 86380 86390 1
541937 99541937 1001 86380 86390 1
541726 99541726 1001 86380 86390 1
541742 99541742 1001 86380 86390 1
541680 99541680 1001 86380 86390 1
541578 99541578 1001 86380 86390 1
541657 99541657 1001 86380 86390 1
541606 99541606 1001 86380 86390 1
541568 99541568 1001 86380 86390 1
541647 99541647 1001 86380 86390 1
541532 99541532 1001 86380 86390 1
541650 99541650 1001 86380 86390 1
541588 99541588 1001 86380 86390 1
541614 99541614 1001 86380 86390 1
542148 99542148 1001 86380 86390 1
542251 99542251 1001 86380 86390 1
542786 99542786 1001 86380 86390 1
542864 99542864 1001 86380 86390 1
542852 99542852 1001 86380 86390 1
542894 99542894 1001 86380 86390 1
542659 99542659 1001 86380 86390 1
542391 99542391 1001 86380 86390 1
542481 99542481 1001 86380 86390 1
542328 99542328 1001 86380 86390 1
542420 99542420 1001 86380 86390 1
543140 99543140 1001 86380 86390 1
542958 99542958 1001 86380 86390 1
543650 99543650 1001 86380 86390 1
543411 99543411 1001 86380 86390 1
543421 99543421 1001 86380 86390 1
543335 99543335 1001 86380 86390 1
543171 99543171 1001 86380 86390 1
543159 99543159 1001 86380 86390 1
543291 99543291 1001 86380 86390 1
543808 99543808 1001 86380 86390 1
543913 99543913 1001 86380 86390 1
543954 99543954 1001 86380 86390 1
543920 99543920 1001 86380 86390 1
543895 99543895 1001 86380 86390 1
544417 99544417 1001 86380 86390 1
544537 99544537 1001 86380 86390 1
544579 99544579 1001 86380 86390 1
544331 99544331 1001 86380 86390 1
544189 99544189 1001 86380 86390 1
544333 99544333 1001 86380 86390 1
544364 99544364 1001 86380 86390 1
544172 99544172 1001 86380 86390 1
544176 99544176 1001 86380 86390 1
543996 99543996 1001 86380 86390 1
544165 99544165 1001 86380 86390 1
544091 99544091 1001 86380 86390 1
544079 99544079 1001 86380 86390 1
544674 99544674 1001 86380 86390 1
544704 99544704 1001 86380 86390 1
544631 99544631 1001 86380 86390 1
403075 221 1001 72900 73257 1
428432 527 1001 6840 7257 1
436510 257 1001 48060 48957 1
424642 295 1001 8280 8877 1
400018 99400018 1001 86380 86390 1
400137 99400137 1001 86380 86390 1
400181 99400181 1001 86380 86390 1
400233 99400233 1001 86380 86390 1
400462 99400462 1001 86380 86390 1
401126 99401126 1001 86380 86390 1
401156 99401156 1001 86380 86390 1
401250 99401250 1001 86380 86390 1
401313 99401313 1001 86380 86390 1
401470 99401470 1001 86380 86390 1
401548 99401548 1001 86380 86390 1
401638 99401638 1001 86380 86390 1
401761 99401761 1001 86380 86390 1
401795 99401795 1001 86380 86390 1
401970 99401970 1001 86380 86390 1
402166 99402166 1001 86380 86390 1
402082 99402082 1001 86380 86390 1
402450 99402450 1001 86380 86390 1
402453 99402453 1001 86380 86390 1
402856 99402856 1001 86380 86390 1
403291 99403291 1001 86380 86390 1
403519 99403519 1001 86380 86390 1
403589 99403589 1001 86380 86390 1
403636 99403636 1001 86380 86390 1
403826 99403826 1001 86380 86390 1
404005 99404005 1001 86380 86390 1
404139 99404139 1001 86380 86390 1
404061 99404061 1001 86380 86390 1
404196 99404196 1001 86380 86390 1
404198 99404198 1001 86380 86390 1
404251 99404251 1001 86380 86390 1
404353 99404353 1001 86380 86390 1
404504 99404504 1001 86380 86390 1
404583 99404583 1001 86380 86390 1
404744 99404744 1001 86380 86390 1
404753 99404753 1001 86380 86390 1
404742 99404742 1001 86380 86390 1
404806 99404806 1001 86380 86390 1
405042 99405042 1001 86380 86390 1
405182 99405182 1001 86380 86390 1
405228 99405228 1001 86380 86390 1
405400 99405400 1001 86380 86390 1
405657 99405657 1001 86380 86390 1
405646 99405646 1001 86380 86390 1
405588 99405588 1001 86380 86390 1
405656 99405656 1001 86380 86390 1
406036 99406036 1001 86380 86390 1
406104 99406104 1001 86380 86390 1
406174 99406174 1001 86380 86390 1
406224 99406224 1001 86380 86390 1
406302 99406302 1001 86380 86390 1
406873 99406873 1001 86380 86390 1
407065 99407065 1001 86380 86390 1
407048 99407048 1001 86380 86390 1
407037 99407037 1001 86380 86390 1
407222 99407222 1001 86380 86390 1
407306 99407306 1001 86380 86390 1
407327 99407327 1001 86380 86390 1
407440 99407440 1001 86380 86390 1
407516 99407516 1001 86380 86390 1
407504 99407504 1001 86380 86390 1
407733 99407733 1001 86380 86390 1
407698 99407698 1001 86380 86390 1
407932 99407932 1001 86380 86390 1
408409 99408409 1001 86380 86390 1
408601 99408601 1001 86380 86390 1
408606 99408606 1001 86380 86390 1
408621 99408621 1001 86380 86390 1
408854 99408854 1001 86380 86390 1
408918 99408918 1001 86380 86390 1
409123 99409123 1001 86380 86390 1
409131 99409131 1001 86380 86390 1
409424 99409424 1001 86380 86390 1
409555 99409555 1001 86380 86390 1
409664 99409664 1001 86380 86390 1
409765 99409765 1001 86380 86390 1
410069 99410069 1001 86380 86390 1
410063 99410063 1001 86380 86390 1
410126 99410126 1001 86380 86390 1
410160 99410160 1001 86380 86390 1
410285 99410285 1001 86380 86390 1
410407 99410407 1001 86380 86390 1
410425 99410425 1001 86380 86390 1
410686 99410686 1001 86380 86390 1
410754 99410754 1001 86380 86390 1
411085 99411085 1001 86380 86390 1
411136 99411136 1001 86380 86390 1
411251 99411251 1001 86380 86390 1
411354 99411354 1001 86380 86390 1
411479 99411479 1001 86380 86390 1
411722 99411722 1001 86380 86390 1
411793 99411793 1001 86380 86390 1
411819 99411819 1001 86380 86390 1
411899 99411899 1001 86380 86390 1
411865 99411865 1001 86380 86390 1
412035 99412035 1001 86380 86390 1
412167 99412167 1001 86380 86390 1
412168 99412168 1001 86380 86390 1
412100 99412100 1001 86380 86390 1
412154 99412154 1001 86380 86390 1
412355 99412355 1001 86380 86390 1
413424 99413424 1001 86380 86390 1
413293 99413293 1001 86380 86390 1
413657 99413657 1001 86380 86390 1
412889 99412889 1001 86380 86390 1
412910 99412910 1001 86380 86390 1
413060 99413060 1001 86380 86390 1
413038 99413038 1001 86380 86390 1
413149 99413149 1001 86380 86390 1
413173 99413173 1001 86380 86390 1
413251 99413251 1001 86380 86390 1
412665 99412665 1001 86380 86390 1
412698 99412698 1001 86380 86390 1
412515 99412515 1001 86380 86390 1
412810 99412810 1001 86380 86390 1
412835 99412835 1001 86380 86390 1
412661 99412661 1001 86380 86390 1
413872 99413872 1001 86380 86390 1
413791 99413791 1001 86380 86390 1
414984 99414984 1001 86380 86390 1
414482 99414482 1001 86380 86390 1
414255 99414255 1001 86380 86390 1
414464 99414464 1001 86380 86390 1
415525 99415525 1001 86380 86390 1
415575 99415575 1001 86380 86390 1
415401 99415401 1001 86380 86390 1
415587 99415587 1001 86380 86390 1
416883 99416883 1001 86380 86390 1
416616 99416616 1001 86380 86390 1
416744 99416744 1001 86380 86390 1
416780 99416780 1001 86380 86390 1
416313 99416313 1001 86380 86390 1
416546 99416546 1001 86380 86390 1
415777 99415777 1001 86380 86390 1
415862 99415862 1001 86380 86390 1
416127 99416127 1001 86380 86390 1
415975 99415975 1001 86380 86390 1
415733 99415733 1001 86380 86390 1
417100 99417100 1001 86380 86390 1
417300 99417300 1001 86380 86390 1
417230 99417230 1001 86380 86390 1
417445 99417445 1001 86380 86390 1
418619 99418619 1001 86380 86390 1
418713 99418713 1001 86380 86390 1
418652 99418652 1001 86380 86390 1
418612 99418612 1001 86380 86390 1
418057 99418057 1001 86380 86390 1
417793 99417793 1001 86380 86390 1
418821 99418821 1001 86380 86390 1
418937 99418937 1001 86380 86390 1
419046 99419046 1001 86380 86390 1
419071 99419071 1001 86380 86390 1
420147 99420147 1001 86380 86390 1
420276 99420276 1001 86380 86390 1
420182 99420182 1001 86380 86390 1
419701 99419701 1001 86380 86390 1
419838 99419838 1001 86380 86390 1
419817 99419817 1001 86380 86390 1
419936 99419936 1001 86380 86390 1
419309 99419309 1001 86380 86390 1
420449 99420449 1001 86380 86390 1
420532 99420532 1001 86380 86390 1
422115 99422115 1001 86380 86390 1
422000 99422000 1001 86380 86390 1
422068 99422068 1001 86380 86390 1
421724 99421724 1001 86380 86390 1
421958 99421958 1001 86380 86390 1
421178 99421178 1001 86380 86390 1
420838 99420838 1001 86380 86390 1
421043 99421043 1001 86380 86390 1
420939 99420939 1001 86380 86390 1
422383 99422383 1001 86380 86390 1
422172 99422172 1001 86380 86390 1
422449 99422449 1001 86380 86390 1
422181 99422181 1001 86380 86390 1
422324 99422324 1001 86380 86390 1
423557 99423557 1001 86380 86390 1
423269 99423269 1001 86380 86390 1
423033 99423033 1001 86380 86390 1
423182 99423182 1001 86380 86390 1
422828 99422828 1001 86380 86390 1
422628 99422628 1001 86380 86390 1
422533 99422533 1001 86380 86390 1
422925 99422925 1001 86380 86390 1
422671 99422671 1001 86380 86390 1
422617 99422617 1001 86380 86390 1
423915 99423915 1001 86380 86390 1
424043 99424043 1001 86380 86390 1
423816 99423816 1001 86380 86390 1
425248 99425248 1001 86380 86390 1
425120 99425120 1001 86380 86390 1
424657 99424657 1001 86380 86390 1
424488 99424488 1001 86380 86390 1
424262 99424262 1001 86380 86390 1
424389 99424389 1001 86380 86390 1
424345 99424345 1001 86380 86390 1
425741 99425741 1001 86380 86390 1
425565 99425565 1001 86380 86390 1
425513 99425513 1001 86380 86390 1
425782 99425782 1001 86380 86390 1
425810 99425810 1001 86380 86390 1
425727 99425727 1001 86380 86390 1
425427 99425427 1001 86380 86390 1
426947 99426947 1001 86380 86390 1
426816 99426816 1001 86380 86390 1
426898 99426898 1001 86380 86390 1
426490 99426490 1001 86380 86390 1
426029 99426029 1001 86380 86390 1
427437 99427437 1001 86380 86390 1
427238 99427238 1001 86380 86390 1
426697 99426697 1001 86380 86390 1
427295 99427295 1001 86380 86390 1
427523 99427523 1001 86380 86390 1
428349 99428349 1001 86380 86390 1
428551 99428551 1001 86380 86390 1
428450 99428450 1001 86380 86390 1
428487 99428487 1001 86380 86390 1
427923 99427923 1001 86380 86390 1
428321 99428321 1001 86380 86390 1
427952 99427952 1001 86380 86390 1
427963 99427963 1001 86380 86390 1
427769 99427769 1001 86380 86390 1
428992 99428992 1001 86380 86390 1
429127 99429127 1001 86380 86390 1
429158 99429158 1001 86380 86390 1
428849 99428849 1001 86380 86390 1
429082 99429082 1001 86380 86390 1
429119 99429119 1001 86380 86390 1
429145 99429145 1001 86380 86390 1
430280 99430280 1001 86380 86390 1
430126 99430126 1001 86380 86390 1
430341 99430341 1001 86380 86390 1
430345 99430345 1001 86380 86390 1
430362 99430362 1001 86380 86390 1
429829 99429829 1001 86380 86390 1
429809 99429809 1001 86380 86390 1
429703 99429703 1001 86380 86390 1
430709 99430709 1001 86380 86390 1
430554 99430554 1001 86380 86390 1
431766 99431766 1001 86380 86390 1
431678 99431678 1001 86380 86390 1
431669 99431669 1001 86380 86390 1
431788 99431788 1001 86380 86390 1
431527 99431527 1001 86380 86390 1
431385 99431385 1001 86380 86390 1
431500 99431500 1001 86380 86390 1
431062 99431062 1001 86380 86390 1
430827 99430827 1001 86380 86390 1
430849 99430849 1001 86380 86390 1
431138 99431138 1001 86380 86390 1
432220 99432220 1001 86380 86390 1
432323 99432323 1001 86380 86390 1
432181 99432181 1001 86380 86390 1
432141 99432141 1001 86380 86390 1
433383 99433383 1001 86380 86390 1
433544 99433544 1001 86380 86390 1
433484 99433484 1001 86380 86390 1
432908 99432908 1001 86380 86390 1
433260 99433260 1001 86380 86390 1
433204 99433204 1001 86380 86390 1
433306 99433306 1001 86380 86390 1
432981 99432981 1001 86380 86390 1
433067 99433067 1001 86380 86390 1
432538 99432538 1001 86380 86390 1
433811 99433811 1001 86380 86390 1
434065 99434065 1001 86380 86390 1
434115 99434115 1001 86380 86390 1
433990 99433990 1001 86380 86390 1
435045 99435045 1001 86380 86390 1
435314 99435314 1001 86380 86390 1
434608 99434608 1001 86380 86390 1
434748 99434748 1001 86380 86390 1
434937 99434937 1001 86380 86390 1
434377 99434377 1001 86380 86390 1
434477 99434477 1001 86380 86390 1
434416 99434416 1001 86380 86390 1
434165 99434165 1001 86380 86390 1
435461 99435461 1001 86380 86390 1
435527 99435527 1001 86380 86390 1
435637 99435637 1001 86380 86390 1
435506 99435506 1001 86380 86390 1
435620 99435620 1001 86380 86390 1
436917 99436917 1001 86380 86390 1
436761 99436761 1001 86380 86390 1
436990 99436990 1001 86380 86390 1
437106 99437106 1001 86380 86390 1
436863 99436863 1001 86380 86390 1
436864 99436864 1001 86380 86390 1
436950 99436950 1001 86380 86390 1
436471 99436471 1001 86380 86390 1
436671 99436671 1001 86380 86390 1
436556 99436556 1001 86380 86390 1
436214 99436214 1001 86380 86390 1
435902 99435902 1001 86380 86390 1
435956 99435956 1001 86380 86390 1
436102 99436102 1001 86380 86390 1
436003 99436003 1001 86380 86390 1
300056 99300056 1001 86380 86390 1
300038 99300038 1001 86380 86390 1
437255 99437255 1001 86380 86390 1
300684 99300684 1001 86380 86390 1
300709 99300709 1001 86380 86390 1
300610 99300610 1001 86380 86390 1
300547 99300547 1001 86380 86390 1
300446 99300446 1001 86380 86390 1
300524 99300524 1001 86380 86390 1
300330 99300330 1001 86380 86390 1
300263 99300263 1001 86380 86390 1
300222 99300222 1001 86380 86390 1
300792 99300792 1001 86380 86390 1
301448 99301448 1001 86380 86390 1
301210 99301210 1001 86380 86390 1
301177 99301177 1001 86380 86390 1
301306 99301306 1001 86380 86390 1
301229 99301229 1001 86380 86390 1
300970 99300970 1001 86380 86390 1
300972 99300972 1001 86380 86390 1
301738 99301738 1001 86380 86390 1
301665 99301665 1001 86380 86390 1
301627 99301627 1001 86380 86390 1
301562 99301562 1001 86380 86390 1
302243 99302243 1001 86380 86390 1
302222 99302222 1001 86380 86390 1
301816 99301816 1001 86380 86390 1
301820 99301820 1001 86380 86390 1
302549 99302549 1001 86380 86390 1
302395 99302395 1001 86380 86390 1
302532 99302532 1001 86380 86390 1
303189 99303189 1001 86380 86390 1
303152 99303152 1001 86380 86390 1
303115 99303115 1001 86380 86390 1
302839 99302839 1001 86380 86390 1
302866 99302866 1001 86380 86390 1
302932 99302932 1001 86380 86390 1
302997 99302997 1001 86380 86390 1
302843 99302843 1001 86380 86390 1
302594 99302594 1001 86380 86390 1
303870 99303870 1001 86380 86390 1
304022 99304022 1001 86380 86390 1
303902 99303902 1001 86380 86390 1
303673 99303673 1001 86380 86390 1
303747 99303747 1001 86380 86390 1
303414 99303414 1001 86380 86390 1
303475 99303475 1001 86380 86390 1
303423 99303423 1001 86380 86390 1
304212 99304212 1001 86380 86390 1
304229 99304229 1001 86380 86390 1
304063 99304063 1001 86380 86390 1
304040 99304040 1001 86380 86390 1
304066 99304066 1001 86380 86390 1
304094 99304094 1001 86380 86390 1
304785 99304785 1001 86380 86390 1
304698 99304698 1001 86380 86390 1
304565 99304565 1001 86380 86390 1
304631 99304631 1001 86380 86390 1
304282 99304282 1001 86380 86390 1
304257 99304257 1001 86380 86390 1
304361 99304361 1001 86380 86390 1
304273 99304273 1001 86380 86390 1
304261 99304261 1001 86380 86390 1
305037 99305037 1001 86380 86390 1
305652 99305652 1001 86380 86390 1
305500 99305500 1001 86380 86390 1
305383 99305383 1001 86380 86390 1
305250 99305250 1001 86380 86390 1
305199 99305199 1001 86380 86390 1
305115 99305115 1001 86380 86390 1
500050 99500050 1001 86380 86390 1
500116 99500116 1001 86380 86390 1
500032 99500032 1001 86380 86390 1
500745 99500745 1001 86380 86390 1
500773 99500773 1001 86380 86390 1
500657 99500657 1001 86380 86390 1
500440 99500440 1001 86380 86390 1
500599 99500599 1001 86380 86390 1
500233 99500233 1001 86380 86390 1
500393 99500393 1001 86380 86390 1
500203 99500203 1001 86380 86390 1
500917 99500917 1001 86380 86390 1
500843 99500843 1001 86380 86390 1
500974 99500974 1001 86380 86390 1
500977 99500977 1001 86380 86390 1
501462 99501462 1001 86380 86390 1
501450 99501450 1001 86380 86390 1
501615 99501615 1001 86380 86390 1
501546 99501546 1001 86380 86390 1
501573 99501573 1001 86380 86390 1
501535 99501535 1001 86380 86390 1
501536 99501536 1001 86380 86390 1
501281 99501281 1001 86380 86390 1
501275 99501275 1001 86380 86390 1
501046 99501046 1001 86380 86390 1
501171 99501171 1001 86380 86390 1
501691 99501691 1001 86380 86390 1
501704 99501704 1001 86380 86390 1
501724 99501724 1001 86380 86390 1
502298 99502298 1001 86380 86390 1
502307 99502307 1001 86380 86390 1
502452 99502452 1001 86380 86390 1
502414 99502414 1001 86380 86390 1
502222 99502222 1001 86380 86390 1
502161 99502161 1001 86380 86390 1
502152 99502152 1001 86380 86390 1
502063 99502063 1001 86380 86390 1
501974 99501974 1001 86380 86390 1
501859 99501859 1001 86380 86390 1
501969 99501969 1001 86380 86390 1
501921 99501921 1001 86380 86390 1
502556 99502556 1001 86380 86390 1
503263 99503263 1001 86380 86390 1
503134 99503134 1001 86380 86390 1
503075 99503075 1001 86380 86390 1
502902 99502902 1001 86380 86390 1
502943 99502943 1001 86380 86390 1
502774 99502774 1001 86380 86390 1
502724 99502724 1001 86380 86390 1
502757 99502757 1001 86380 86390 1
503483 99503483 1001 86380 86390 1
503421 99503421 1001 86380 86390 1
503305 99503305 1001 86380 86390 1
503461 99503461 1001 86380 86390 1
503467 99503467 1001 86380 86390 1
504056 99504056 1001 86380 86390 1
504006 99504006 1001 86380 86390 1
503920 99503920 1001 86380 86390 1
503723 99503723 1001 86380 86390 1
503751 99503751 1001 86380 86390 1
503578 99503578 1001 86380 86390 1
503604 99503604 1001 86380 86390 1
503632 99503632 1001 86380 86390 1
503698 99503698 1001 86380 86390 1
503585 99503585 1001 86380 86390 1
503664 99503664 1001 86380 86390 1
503548 99503548 1001 86380 86390 1
504231 99504231 1001 86380 86390 1
504249 99504249 1001 86380 86390 1
504263 99504263 1001 86380 86390 1
504200 99504200 1001 86380 86390 1
504239 99504239 1001 86380 86390 1
504944 99504944 1001 86380 86390 1
504781 99504781 1001 86380 86390 1
504546 99504546 1001 86380 86390 1
504724 99504724 1001 86380 86390 1
504737 99504737 1001 86380 86390 1
504492 99504492 1001 86380 86390 1
504476 99504476 1001 86380 86390 1
504954 99504954 1001 86380 86390 1
505099 99505099 1001 86380 86390 1
505088 99505088 1001 86380 86390 1
504959 99504959 1001 86380 86390 1
505089 99505089 1001 86380 86390 1
505107 99505107 1001 86380 86390 1
505120 99505120 1001 86380 86390 1
505605 99505605 1001 86380 86390 1
505742 99505742 1001 86380 86390 1
505745 99505745 1001 86380 86390 1
505674 99505674 1001 86380 86390 1
505762 99505762 1001 86380 86390 1
505691 99505691 1001 86380 86390 1
505373 99505373 1001 86380 86390 1
505333 99505333 1001 86380 86390 1
505243 99505243 1001 86380 86390 1
505152 99505152 1001 86380 86390 1
505154 99505154 1001 86380 86390 1
505208 99505208 1001 86380 86390 1
505185 99505185 1001 86380 86390 1
505250 99505250 1001 86380 86390 1
505964 99505964 1001 86380 86390 1
505772 99505772 1001 86380 86390 1
505855 99505855 1001 86380 86390 1
505935 99505935 1001 86380 86390 1
506508 99506508 1001 86380 86390 1
506490 99506490 1001 86380 86390 1
506213 99506213 1001 86380 86390 1
506344 99506344 1001 86380 86390 1
506121 99506121 1001 86380 86390 1
506161 99506161 1001 86380 86390 1
506086 99506086 1001 86380 86390 1
506130 99506130 1001 86380 86390 1
506619 99506619 1001 86380 86390 1
506763 99506763 1001 86380 86390 1
506626 99506626 1001 86380 86390 1
506718 99506718 1001 86380 86390 1
506641 99506641 1001 86380 86390 1
506693 99506693 1001 86380 86390 1
507374 99507374 1001 86380 86390 1
507392 99507392 1001 86380 86390 1
507225 99507225 1001 86380 86390 1
507278 99507278 1001 86380 86390 1
507420 99507420 1001 86380 86390 1
507087 99507087 1001 86380 86390 1
507194 99507194 1001 86380 86390 1
507078 99507078 1001 86380 86390 1
507056 99507056 1001 86380 86390 1
506950 99506950 1001 86380 86390 1
506886 99506886 1001 86380 86390 1
508146 99508146 1001 86380 86390 1
507954 99507954 1001 86380 86390 1
507925 99507925 1001 86380 86390 1
507700 99507700 1001 86380 86390 1
508429 99508429 1001 86380 86390 1
508293 99508293 1001 86380 86390 1
508334 99508334 1001 86380 86390 1
508296 99508296 1001 86380 86390 1
508705 99508705 1001 86380 86390 1
508825 99508825 1001 86380 86390 1
508737 99508737 1001 86380 86390 1
508803 99508803 1001 86380 86390 1
508508 99508508 1001 86380 86390 1
508613 99508613 1001 86380 86390 1
508538 99508538 1001 86380 86390 1
509150 99509150 1001 86380 86390 1
509260 99509260 1001 86380 86390 1
509826 99509826 1001 86380 86390 1
509830 99509830 1001 86380 86390 1
509805 99509805 1001 86380 86390 1
509707 99509707 1001 86380 86390 1
509670 99509670 1001 86380 86390 1
509593 99509593 1001 86380 86390 1
509529 99509529 1001 86380 86390 1
509490 99509490 1001 86380 86390 1
509556 99509556 1001 86380 86390 1
509678 99509678 1001 86380 86390 1
509653 99509653 1001 86380 86390 1
509667 99509667 1001 86380 86390 1
509498 99509498 1001 86380 86390 1
509319 99509319 1001 86380 86390 1
509345 99509345 1001 86380 86390 1
509488 99509488 1001 86380 86390 1
509372 99509372 1001 86380 86390 1
509296 99509296 1001 86380 86390 1
510006 99510006 1001 86380 86390 1
510007 99510007 1001 86380 86390 1
509995 99509995 1001 86380 86390 1
510063 99510063 1001 86380 86390 1
510489 99510489 1001 86380 86390 1
510505 99510505 1001 86380 86390 1
510109 99510109 1001 86380 86390 1
510296 99510296 1001 86380 86390 1
510206 99510206 1001 86380 86390 1
510142 99510142 1001 86380 86390 1
510766 99510766 1001 86380 86390 1
510818 99510818 1001 86380 86390 1
510794 99510794 1001 86380 86390 1
510927 99510927 1001 86380 86390 1
511432 99511432 1001 86380 86390 1
511549 99511549 1001 86380 86390 1
511215 99511215 1001 86380 86390 1
511062 99511062 1001 86380 86390 1
511112 99511112 1001 86380 86390 1
511061 99511061 1001 86380 86390 1
511677 99511677 1001 86380 86390 1
512240 99512240 1001 86380 86390 1
512253 99512253 1001 86380 86390 1
512335 99512335 1001 86380 86390 1
512258 99512258 1001 86380 86390 1
512369 99512369 1001 86380 86390 1
512165 99512165 1001 86380 86390 1
512168 99512168 1001 86380 86390 1
512052 99512052 1001 86380 86390 1
511807 99511807 1001 86380 86390 1
511835 99511835 1001 86380 86390 1
512535 99512535 1001 86380 86390 1
512549 99512549 1001 86380 86390 1
512576 99512576 1001 86380 86390 1
512448 99512448 1001 86380 86390 1
512516 99512516 1001 86380 86390 1
512555 99512555 1001 86380 86390 1
513170 99513170 1001 86380 86390 1
513045 99513045 1001 86380 86390 1
512811 99512811 1001 86380 86390 1
513397 99513397 1001 86380 86390 1
513346 99513346 1001 86380 86390 1
513313 99513313 1001 86380 86390 1
513391 99513391 1001 86380 86390 1
513981 99513981 1001 86380 86390 1
513943 99513943 1001 86380 86390 1
513923 99513923 1001 86380 86390 1
513702 99513702 1001 86380 86390 1
513783 99513783 1001 86380 86390 1
513720 99513720 1001 86380 86390 1
513528 99513528 1001 86380 86390 1
513496 99513496 1001 86380 86390 1
513538 99513538 1001 86380 86390 1
514202 99514202 1001 86380 86390 1
514035 99514035 1001 86380 86390 1
514156 99514156 1001 86380 86390 1
514695 99514695 1001 86380 86390 1
514773 99514773 1001 86380 86390 1
514761 99514761 1001 86380 86390 1
514787 99514787 1001 86380 86390 1
514548 99514548 1001 86380 86390 1
514462 99514462 1001 86380 86390 1
514516 99514516 1001 86380 86390 1
514305 99514305 1001 86380 86390 1
514906 99514906 1001 86380 86390 1
514870 99514870 1001 86380 86390 1
514873 99514873 1001 86380 86390 1
514942 99514942 1001 86380 86390 1
515568 99515568 1001 86380 86390 1
515519 99515519 1001 86380 86390 1
515514 99515514 1001 86380 86390 1
515432 99515432 1001 86380 86390 1
515373 99515373 1001 86380 86390 1
515102 99515102 1001 86380 86390 1
515180 99515180 1001 86380 86390 1
515243 99515243 1001 86380 86390 1
515876 99515876 1001 86380 86390 1
515685 99515685 1001 86380 86390 1
515714 99515714 1001 86380 86390 1
515819 99515819 1001 86380 86390 1
515703 99515703 1001 86380 86390 1
515821 99515821 1001 86380 86390 1
516415 99516415 1001 86380 86390 1
516365 99516365 1001 86380 86390 1
516432 99516432 1001 86380 86390 1
516247 99516247 1001 86380 86390 1
516276 99516276 1001 86380 86390 1
516173 99516173 1001 86380 86390 1
516097 99516097 1001 86380 86390 1
516061 99516061 1001 86380 86390 1
515986 99515986 1001 86380 86390 1
516079 99516079 1001 86380 86390 1
515911 99515911 1001 86380 86390 1
517300 99517300 1001 86380 86390 1
517262 99517262 1001 86380 86390 1
517128 99517128 1001 86380 86390 1
516737 99516737 1001 86380 86390 1
516816 99516816 1001 86380 86390 1
517375 99517375 1001 86380 86390 1
517466 99517466 1001 86380 86390 1
517364 99517364 1001 86380 86390 1
517403 99517403 1001 86380 86390 1
517456 99517456 1001 86380 86390 1
517459 99517459 1001 86380 86390 1
518073 99518073 1001 86380 86390 1
517975 99517975 1001 86380 86390 1
518082 99518082 1001 86380 86390 1
518018 99518018 1001 86380 86390 1
518156 99518156 1001 86380 86390 1
517917 99517917 1001 86380 86390 1
517841 99517841 1001 86380 86390 1
517769 99517769 1001 86380 86390 1
517826 99517826 1001 86380 86390 1
518253 99518253 1001 86380 86390 1
518281 99518281 1001 86380 86390 1
518307 99518307 1001 86380 86390 1
518269 99518269 1001 86380 86390 1
518192 99518192 1001 86380 86390 1
518196 99518196 1001 86380 86390 1
518958 99518958 1001 86380 86390 1
518783 99518783 1001 86380 86390 1
518709 99518709 1001 86380 86390 1
518659 99518659 1001 86380 86390 1
518635 99518635 1001 86380 86390 1
518400 99518400 1001 86380 86390 1
518543 99518543 1001 86380 86390 1
518572 99518572 1001 86380 86390 1
519180 99519180 1001 86380 86390 1
519021 99519021 1001 86380 86390 1
519048 99519048 1001 86380 86390 1
519795 99519795 1001 86380 86390 1
519616 99519616 1001 86380 86390 1
519771 99519771 1001 86380 86390 1
519645 99519645 1001 86380 86390 1
519518 99519518 1001 86380 86390 1
519285 99519285 1001 86380 86390 1
519385 99519385 1001 86380 86390 1
519335 99519335 1001 86380 86390 1
519876 99519876 1001 86380 86390 1
520481 99520481 1001 86380 86390 1
520536 99520536 1001 86380 86390 1
520415 99520415 1001 86380 86390 1
520300 99520300 1001 86380 86390 1
520235 99520235 1001 86380 86390 1
520088 99520088 1001 86380 86390 1
520767 99520767 1001 86380 86390 1
520749 99520749 1001 86380 86390 1
520739 99520739 1001 86380 86390 1
520661 99520661 1001 86380 86390 1
521447 99521447 1001 86380 86390 1
521332 99521332 1001 86380 86390 1
521373 99521373 1001 86380 86390 1
521131 99521131 1001 86380 86390 1
521161 99521161 1001 86380 86390 1
521085 99521085 1001 86380 86390 1
521091 99521091 1001 86380 86390 1
520847 99520847 1001 86380 86390 1
520994 99520994 1001 86380 86390 1
521530 99521530 1001 86380 86390 1
521545 99521545 1001 86380 86390 1
522166 99522166 1001 86380 86390 1
522195 99522195 1001 86380 86390 1
522287 99522287 1001 86380 86390 1
522023 99522023 1001 86380 86390 1
521998 99521998 1001 86380 86390 1
522011 99522011 1001 86380 86390 1
521883 99521883 1001 86380 86390 1
522014 99522014 1001 86380 86390 1
522042 99522042 1001 86380 86390 1
522083 99522083 1001 86380 86390 1
522046 99522046 1001 86380 86390 1
521697 99521697 1001 86380 86390 1
521784 99521784 1001 86380 86390 1
522304 99522304 1001 86380 86390 1
522402 99522402 1001 86380 86390 1
523031 99523031 1001 86380 86390 1
523057 99523057 1001 86380 86390 1
523072 99523072 1001 86380 86390 1
523001 99523001 1001 86380 86390 1
522838 99522838 1001 86380 86390 1
522904 99522904 1001 86380 86390 1
522880 99522880 1001 86380 86390 1
522846 99522846 1001 86380 86390 1
522525 99522525 1001 86380 86390 1
522663 99522663 1001 86380 86390 1
523311 99523311 1001 86380 86390 1
523247 99523247 1001 86380 86390 1
523175 99523175 1001 86380 86390 1
523318 99523318 1001 86380 86390 1
523231 99523231 1001 86380 86390 1
523855 99523855 1001 86380 86390 1
523913 99523913 1001 86380 86390 1
523915 99523915 1001 86380 86390 1
523749 99523749 1001 86380 86390 1
523936 99523936 1001 86380 86390 1
523789 99523789 1001 86380 86390 1
523880 99523880 1001 86380 86390 1
523715 99523715 1001 86380 86390 1
523625 99523625 1001 86380 86390 1
523681 99523681 1001 86380 86390 1
523670 99523670 1001 86380 86390 1
523376 99523376 1001 86380 86390 1
523422 99523422 1001 86380 86390 1
523993 99523993 1001 86380 86390 1
524064 99524064 1001 86380 86390 1
524714 99524714 1001 86380 86390 1
524676 99524676 1001 86380 86390 1
524529 99524529 1001 86380 86390 1
524402 99524402 1001 86380 86390 1
524549 99524549 1001 86380 86390 1
524306 99524306 1001 86380 86390 1
524281 99524281 1001 86380 86390 1
524282 99524282 1001 86380 86390 1
524181 99524181 1001 86380 86390 1
524352 99524352 1001 86380 86390 1
524884 99524884 1001 86380 86390 1
524862 99524862 1001 86380 86390 1
524967 99524967 1001 86380 86390 1
524799 99524799 1001 86380 86390 1
524801 99524801 1001 86380 86390 1
524918 99524918 1001 86380 86390 1
525488 99525488 1001 86380 86390 1
525451 99525451 1001 86380 86390 1
525368 99525368 1001 86380 86390 1
525240 99525240 1001 86380 86390 1
525371 99525371 1001 86380 86390 1
525190 99525190 1001 86380 86390 1
525347 99525347 1001 86380 86390 1
525360 99525360 1001 86380 86390 1
525338 99525338 1001 86380 86390 1
525364 99525364 1001 86380 86390 1
525655 99525655 1001 86380 86390 1
526208 99526208 1001 86380 86390 1
525829 99525829 1001 86380 86390 1
526001 99526001 1001 86380 86390 1
525992 99525992 1001 86380 86390 1
525917 99525917 1001 86380 86390 1
525943 99525943 1001 86380 86390 1
526429 99526429 1001 86380 86390 1
527213 99527213 1001 86380 86390 1
527150 99527150 1001 86380 86390 1
527066 99527066 1001 86380 86390 1
527037 99527037 1001 86380 86390 1
527356 99527356 1001 86380 86390 1
527449 99527449 1001 86380 86390 1
527425 99527425 1001 86380 86390 1
527873 99527873 1001 86380 86390 1
527952 99527952 1001 86380 86390 1
527928 99527928 1001 86380 86390 1
527704 99527704 1001 86380 86390 1
527769 99527769 1001 86380 86390 1
527825 99527825 1001 86380 86390 1
527788 99527788 1001 86380 86390 1
527545 99527545 1001 86380 86390 1
527623 99527623 1001 86380 86390 1
527606 99527606 1001 86380 86390 1
527455 99527455 1001 86380 86390 1
528183 99528183 1001 86380 86390 1
528172 99528172 1001 86380 86390 1
528825 99528825 1001 86380 86390 1
528864 99528864 1001 86380 86390 1
528772 99528772 1001 86380 86390 1
528516 99528516 1001 86380 86390 1
528585 99528585 1001 86380 86390 1
528676 99528676 1001 86380 86390 1
528498 99528498 1001 86380 86390 1
528310 99528310 1001 86380 86390 1
528444 99528444 1001 86380 86390 1
528290 99528290 1001 86380 86390 1
528926 99528926 1001 86380 86390 1
529044 99529044 1001 86380 86390 1
529096 99529096 1001 86380 86390 1
528955 99528955 1001 86380 86390 1
529087 99529087 1001 86380 86390 1
529024 99529024 1001 86380 86390 1
529703 99529703 1001 86380 86390 1
529581 99529581 1001 86380 86390 1
529446 99529446 1001 86380 86390 1
529408 99529408 1001 86380 86390 1
529359 99529359 1001 86380 86390 1
529403 99529403 1001 86380 86390 1
529165 99529165 1001 86380 86390 1
529296 99529296 1001 86380 86390 1
529765 99529765 1001 86380 86390 1
529900 99529900 1001 86380 86390 1
530504 99530504 1001 86380 86390 1
530507 99530507 1001 86380 86390 1
530431 99530431 1001 86380 86390 1
530513 99530513 1001 86380 86390 1
530158 99530158 1001 86380 86390 1
529985 99529985 1001 86380 86390 1
530079 99530079 1001 86380 86390 1
530131 99530131 1001 86380 86390 1
529990 99529990 1001 86380 86390 1
529953 99529953 1001 86380 86390 1
530139 99530139 1001 86380 86390 1
530602 99530602 1001 86380 86390 1
530615 99530615 1001 86380 86390 1
530604 99530604 1001 86380 86390 1
530748 99530748 1001 86380 86390 1
530636 99530636 1001 86380 86390 1
530649 99530649 1001 86380 86390 1
530755 99530755 1001 86380 86390 1
530561 99530561 1001 86380 86390 1
531225 99531225 1001 86380 86390 1
531264 99531264 1001 86380 86390 1
531325 99531325 1001 86380 86390 1
531314 99531314 1001 86380 86390 1
531142 99531142 1001 86380 86390 1
531168 99531168 1001 86380 86390 1
531130 99531130 1001 86380 86390 1
531108 99531108 1001 86380 86390 1
530958 99530958 1001 86380 86390 1
530806 99530806 1001 86380 86390 1
530860 99530860 1001 86380 86390 1
531436 99531436 1001 86380 86390 1
532173 99532173 1001 86380 86390 1
532084 99532084 1001 86380 86390 1
531945 99531945 1001 86380 86390 1
531719 99531719 1001 86380 86390 1
531746 99531746 1001 86380 86390 1
531662 99531662 1001 86380 86390 1
532397 99532397 1001 86380 86390 1
532377 99532377 1001 86380 86390 1
532313 99532313 1001 86380 86390 1
532983 99532983 1001 86380 86390 1
533008 99533008 1001 86380 86390 1
532922 99532922 1001 86380 86390 1
532885 99532885 1001 86380 86390 1
532723 99532723 1001 86380 86390 1
532656 99532656 1001 86380 86390 1
532709 99532709 1001 86380 86390 1
532505 99532505 1001 86380 86390 1
532521 99532521 1001 86380 86390 1
533171 99533171 1001 86380 86390 1
533161 99533161 1001 86380 86390 1
533577 99533577 1001 86380 86390 1
533580 99533580 1001 86380 86390 1
533620 99533620 1001 86380 86390 1
533368 99533368 1001 86380 86390 1
533394 99533394 1001 86380 86390 1
533345 99533345 1001 86380 86390 1
533308 99533308 1001 86380 86390 1
533412 99533412 1001 86380 86390 1
533417 99533417 1001 86380 86390 1
534036 99534036 1001 86380 86390 1
533975 99533975 1001 86380 86390 1
534622 99534622 1001 86380 86390 1
534538 99534538 1001 86380 86390 1
534275 99534275 1001 86380 86390 1
534432 99534432 1001 86380 86390 1
534168 99534168 1001 86380 86390 1
534132 99534132 1001 86380 86390 1
534264 99534264 1001 86380 86390 1
534242 99534242 1001 86380 86390 1
534770 99534770 1001 86380 86390 1
534693 99534693 1001 86380 86390 1
535319 99535319 1001 86380 86390 1
535480 99535480 1001 86380 86390 1
535375 99535375 1001 86380 86390 1
535454 99535454 1001 86380 86390 1
535404 99535404 1001 86380 86390 1
535176 99535176 1001 86380 86390 1
535126 99535126 1001 86380 86390 1
535195 99535195 1001 86380 86390 1
535299 99535299 1001 86380 86390 1
535107 99535107 1001 86380 86390 1
534993 99534993 1001 86380 86390 1
534984 99534984 1001 86380 86390 1
535078 99535078 1001 86380 86390 1
535096 99535096 1001 86380 86390 1
535677 99535677 1001 86380 86390 1
535690 99535690 1001 86380 86390 1
535549 99535549 1001 86380 86390 1
535592 99535592 1001 86380 86390 1
536276 99536276 1001 86380 86390 1
536306 99536306 1001 86380 86390 1
536264 99536264 1001 86380 86390 1
536280 99536280 1001 86380 86390 1
535928 99535928 1001 86380 86390 1
536061 99536061 1001 86380 86390 1
536025 99536025 1001 86380 86390 1
535873 99535873 1001 86380 86390 1
535855 99535855 1001 86380 86390 1
535869 99535869 1001 86380 86390 1
536373 99536373 1001 86380 86390 1
536530 99536530 1001 86380 86390 1
536520 99536520 1001 86380 86390 1
536340 99536340 1001 86380 86390 1
536484 99536484 1001 86380 86390 1
537088 99537088 1001 86380 86390 1
537131 99537131 1001 86380 86390 1
536766 99536766 1001 86380 86390 1
536823 99536823 1001 86380 86390 1
536554 99536554 1001 86380 86390 1
536585 99536585 1001 86380 86390 1
536640 99536640 1001 86380 86390 1
537337 99537337 1001 86380 86390 1
537208 99537208 1001 86380 86390 1
537959 99537959 1001 86380 86390 1
537878 99537878 1001 86380 86390 1
537921 99537921 1001 86380 86390 1
537679 99537679 1001 86380 86390 1
537657 99537657 1001 86380 86390 1
537722 99537722 1001 86380 86390 1
537445 99537445 1001 86380 86390 1
537516 99537516 1001 86380 86390 1
537478 99537478 1001 86380 86390 1
537403 99537403 1001 86380 86390 1
537470 99537470 1001 86380 86390 1
538055 99538055 1001 86380 86390 1
538117 99538117 1001 86380 86390 1
538186 99538186 1001 86380 86390 1
538741 99538741 1001 86380 86390 1
538428 99538428 1001 86380 86390 1
538454 99538454 1001 86380 86390 1
538550 99538550 1001 86380 86390 1
538525 99538525 1001 86380 86390 1
538211 99538211 1001 86380 86390 1
538293 99538293 1001 86380 86390 1
538372 99538372 1001 86380 86390 1
538932 99538932 1001 86380 86390 1
539542 99539542 1001 86380 86390 1
539517 99539517 1001 86380 86390 1
539492 99539492 1001 86380 86390 1
539422 99539422 1001 86380 86390 1
539283 99539283 1001 86380 86390 1
539374 99539374 1001 86380 86390 1
539259 99539259 1001 86380 86390 1
539414 99539414 1001 86380 86390 1
539350 99539350 1001 86380 86390 1
539305 99539305 1001 86380 86390 1
539344 99539344 1001 86380 86390 1
539102 99539102 1001 86380 86390 1
539065 99539065 1001 86380 86390 1
539677 99539677 1001 86380 86390 1
539705 99539705 1001 86380 86390 1
539229 99539229 1001 86380 86390 1
539676 99539676 1001 86380 86390 1
539728 99539728 1001 86380 86390 1
540351 99540351 1001 86380 86390 1
540354 99540354 1001 86380 86390 1
540440 99540440 1001 86380 86390 1
540255 99540255 1001 86380 86390 1
540246 99540246 1001 86380 86390 1
540247 99540247 1001 86380 86390 1
539898 99539898 1001 86380 86390 1
539976 99539976 1001 86380 86390 1
540021 99540021 1001 86380 86390 1
539921 99539921 1001 86380 86390 1
540661 99540661 1001 86380 86390 1
540545 99540545 1001 86380 86390 1
540575 99540575 1001 86380 86390 1
540590 99540590 1001 86380 86390 1
540526 99540526 1001 86380 86390 1
541153 99541153 1001 86380 86390 1
541104 99541104 1001 86380 86390 1
541288 99541288 1001 86380 86390 1
541027 99541027 1001 86380 86390 1
541081 99541081 1001 86380 86390 1
541047 99541047 1001 86380 86390 1
540674 99540674 1001 86380 86390 1
540858 99540858 1001 86380 86390 1
540683 99540683 1001 86380 86390 1
541345 99541345 1001 86380 86390 1
541372 99541372 1001 86380 86390 1
541411 99541411 1001 86380 86390 1
541437 99541437 1001 86380 86390 1
541391 99541391 1001 86380 86390 1
541995 99541995 1001 86380 86390 1
542028 99542028 1001 86380 86390 1
541814 99541814 1001 86380 86390 1
541723 99541723 1001 86380 86390 1
541860 99541860 1001 86380 86390 1
541589 99541589 1001 86380 86390 1
541643 99541643 1001 86380 86390 1
541541 99541541 1001 86380 86390 1
541689 99541689 1001 86380 86390 1
541509 99541509 1001 86380 86390 1
541522 99541522 1001 86380 86390 1
541691 99541691 1001 86380 86390 1
542170 99542170 1001 86380 86390 1
542175 99542175 1001 86380 86390 1
542201 99542201 1001 86380 86390 1
542241 99542241 1001 86380 86390 1
542323 99542323 1001 86380 86390 1
542942 99542942 1001 86380 86390 1
542912 99542912 1001 86380 86390 1
542883 99542883 1001 86380 86390 1
542884 99542884 1001 86380 86390 1
542930 99542930 1001 86380 86390 1
542841 99542841 1001 86380 86390 1
542842 99542842 1001 86380 86390 1
542610 99542610 1001 86380 86390 1
542639 99542639 1001 86380 86390 1
542554 99542554 1001 86380 86390 1
542485 99542485 1001 86380 86390 1
542526 99542526 1001 86380 86390 1
543092 99543092 1001 86380 86390 1
543017 99543017 1001 86380 86390 1
543122 99543122 1001 86380 86390 1
543682 99543682 1001 86380 86390 1
543575 99543575 1001 86380 86390 1
543654 99543654 1001 86380 86390 1
543374 99543374 1001 86380 86390 1
543521 99543521 1001 86380 86390 1
543510 99543510 1001 86380 86390 1
543191 99543191 1001 86380 86390 1
543348 99543348 1001 86380 86390 1
543234 99543234 1001 86380 86390 1
543299 99543299 1001 86380 86390 1
543906 99543906 1001 86380 86390 1
543871 99543871 1001 86380 86390 1
544509 99544509 1001 86380 86390 1
544528 99544528 1001 86380 86390 1
544381 99544381 1001 86380 86390 1
544186 99544186 1001 86380 86390 1
544255 99544255 1001 86380 86390 1
544191 99544191 1001 86380 86390 1
544376 99544376 1001 86380 86390 1
544096 99544096 1001 86380 86390 1
544634 99544634 1001 86380 86390 1
544673 99544673 1001 86380 86390 1
544639 99544639 1001 86380 86390 1
426560 251 1001 70560 70917 1
419581 245 1001 84480 84897 1
517592 622 1002 52445 57547 1
540250 472 1002 65011 67905 1
543049 663 1001 49632 49731 1
400122 99400122 1001 86380 86390 1
400108 99400108 1001 86380 86390 1
400132 99400132 1001 86380 86390 1
400283 99400283 1001 86380 86390 1
400347 99400347 1001 86380 86390 1
400447 99400447 1001 86380 86390 1
400666 99400666 1001 86380 86390 1
400789 99400789 1001 86380 86390 1
400742 99400742 1001 86380 86390 1
400868 99400868 1001 86380 86390 1
401141 99401141 1001 86380 86390 1
401267 99401267 1001 86380 86390 1
401539 99401539 1001 86380 86390 1
401697 99401697 1001 86380 86390 1
401717 99401717 1001 86380 86390 1
402093 99402093 1001 86380 86390 1
402365 99402365 1001 86380 86390 1
402456 99402456 1001 86380 86390 1
402499 99402499 1001 86380 86390 1
402539 99402539 1001 86380 86390 1
402720 99402720 1001 86380 86390 1
403213 99403213 1001 86380 86390 1
403250 99403250 1001 86380 86390 1
403338 99403338 1001 86380 86390 1
403615 99403615 1001 86380 86390 1
403558 99403558 1001 86380 86390 1
403648 99403648 1001 86380 86390 1
403710 99403710 1001 86380 86390 1
403771 99403771 1001 86380 86390 1
403736 99403736 1001 86380 86390 1
403909 99403909 1001 86380 86390 1
403963 99403963 1001 86380 86390 1
403937 99403937 1001 86380 86390 1
403967 99403967 1001 86380 86390 1
404177 99404177 1001 86380 86390 1
404265 99404265 1001 86380 86390 1
404379 99404379 1001 86380 86390 1
404415 99404415 1001 86380 86390 1
404394 99404394 1001 86380 86390 1
404523 99404523 1001 86380 86390 1
404760 99404760 1001 86380 86390 1
404821 99404821 1001 86380 86390 1
405507 99405507 1001 86380 86390 1
405568 99405568 1001 86380 86390 1
405659 99405659 1001 86380 86390 1
405820 99405820 1001 86380 86390 1
405821 99405821 1001 86380 86390 1
405912 99405912 1001 86380 86390 1
406025 99406025 1001 86380 86390 1
406767 99406767 1001 86380 86390 1
406807 99406807 1001 86380 86390 1
406964 99406964 1001 86380 86390 1
407220 99407220 1001 86380 86390 1
407484 99407484 1001 86380 86390 1
408320 99408320 1001 86380 86390 1
408372 99408372 1001 86380 86390 1
408521 99408521 1001 86380 86390 1
408975 99408975 1001 86380 86390 1
408870 99408870 1001 86380 86390 1
409315 99409315 1001 86380 86390 1
409438 99409438 1001 86380 86390 1
409524 99409524 1001 86380 86390 1
409799 99409799 1001 86380 86390 1
409838 99409838 1001 86380 86390 1
410072 99410072 1001 86380 86390 1
410263 99410263 1001 86380 86390 1
410441 99410441 1001 86380 86390 1
410411 99410411 1001 86380 86390 1
410595 99410595 1001 86380 86390 1
410601 99410601 1001 86380 86390 1
410646 99410646 1001 86380 86390 1
410739 99410739 1001 86380 86390 1
411003 99411003 1001 86380 86390 1
411025 99411025 1001 86380 86390 1
411224 99411224 1001 86380 86390 1
411484 99411484 1001 86380 86390 1
411610 99411610 1001 86380 86390 1
411804 99411804 1001 86380 86390 1
411870 99411870 1001 86380 86390 1
412262 99412262 1001 86380 86390 1
412379 99412379 1001 86380 86390 1
413322 99413322 1001 86380 86390 1
413553 99413553 1001 86380 86390 1
413690 99413690 1001 86380 86390 1
413289 99413289 1001 86380 86390 1
412989 99412989 1001 86380 86390 1
412918 99412918 1001 86380 86390 1
412970 99412970 1001 86380 86390 1
412587 99412587 1001 86380 86390 1
412701 99412701 1001 86380 86390 1
413783 99413783 1001 86380 86390 1
413926 99413926 1001 86380 86390 1
413843 99413843 1001 86380 86390 1
414056 99414056 1001 86380 86390 1
415058 99415058 1001 86380 86390 1
415122 99415122 1001 86380 86390 1
414952 99414952 1001 86380 86390 1
415137 99415137 1001 86380 86390 1
414895 99414895 1001 86380 86390 1
414584 99414584 1001 86380 86390 1
414648 99414648 1001 86380 86390 1
414670 99414670 1001 86380 86390 1
414199 99414199 1001 86380 86390 1
414452 99414452 1001 86380 86390 1
414253 99414253 1001 86380 86390 1
414285 99414285 1001 86380 86390 1
414374 99414374 1001 86380 86390 1
415681 99415681 1001 86380 86390 1
415535 99415535 1001 86380 86390 1
415464 99415464 1001 86380 86390 1
415522 99415522 1001 86380 86390 1
416350 99416350 1001 86380 86390 1
416219 99416219 1001 86380 86390 1
416357 99416357 1001 86380 86390 1
417261 99417261 1001 86380 86390 1
417593 99417593 1001 86380 86390 1
418676 99418676 1001 86380 86390 1
418468 99418468 1001 86380 86390 1
418059 99418059 1001 86380 86390 1
418424 99418424 1001 86380 86390 1
418071 99418071 1001 86380 86390 1
417846 99417846 1001 86380 86390 1
418910 99418910 1001 86380 86390 1
419168 99419168 1001 86380 86390 1
418859 99418859 1001 86380 86390 1
419206 99419206 1001 86380 86390 1
420119 99420119 1001 86380 86390 1
420383 99420383 1001 86380 86390 1
420195 99420195 1001 86380 86390 1
420400 99420400 1001 86380 86390 1
419812 99419812 1001 86380 86390 1
419866 99419866 1001 86380 86390 1
419835 99419835 1001 86380 86390 1
419930 99419930 1001 86380 86390 1
419873 99419873 1001 86380 86390 1
419568 99419568 1001 86380 86390 1
420703 99420703 1001 86380 86390 1
420785 99420785 1001 86380 86390 1
421875 99421875 1001 86380 86390 1
421726 99421726 1001 86380 86390 1
421805 99421805 1001 86380 86390 1
422018 99422018 1001 86380 86390 1
421700 99421700 1001 86380 86390 1
421453 99421453 1001 86380 86390 1
421270 99421270 1001 86380 86390 1
421550 99421550 1001 86380 86390 1
421064 99421064 1001 86380 86390 1
421129 99421129 1001 86380 86390 1
422201 99422201 1001 86380 86390 1
422476 99422476 1001 86380 86390 1
423370 99423370 1001 86380 86390 1
423570 99423570 1001 86380 86390 1
423571 99423571 1001 86380 86390 1
422612 99422612 1001 86380 86390 1
422719 99422719 1001 86380 86390 1
423753 99423753 1001 86380 86390 1
425351 99425351 1001 86380 86390 1
425041 99425041 1001 86380 86390 1
424716 99424716 1001 86380 86390 1
424792 99424792 1001 86380 86390 1
424895 99424895 1001 86380 86390 1
424878 99424878 1001 86380 86390 1
424640 99424640 1001 86380 86390 1
424317 99424317 1001 86380 86390 1
424413 99424413 1001 86380 86390 1
424344 99424344 1001 86380 86390 1
424427 99424427 1001 86380 86390 1
424383 99424383 1001 86380 86390 1
424166 99424166 1001 86380 86390 1
425523 99425523 1001 86380 86390 1
425649 99425649 1001 86380 86390 1
425679 99425679 1001 86380 86390 1
425651 99425651 1001 86380 86390 1
426812 99426812 1001 86380 86390 1
426943 99426943 1001 86380 86390 1
426705 99426705 1001 86380 86390 1
426736 99426736 1001 86380 86390 1
426476 99426476 1001 86380 86390 1
426046 99426046 1001 86380 86390 1
426099 99426099 1001 86380 86390 1
426132 99426132 1001 86380 86390 1
427312 99427312 1001 86380 86390 1
427258 99427258 1001 86380 86390 1
427476 99427476 1001 86380 86390 1
428424 99428424 1001 86380 86390 1
428519 99428519 1001 86380 86390 1
428528 99428528 1001 86380 86390 1
428435 99428435 1001 86380 86390 1
427971 99427971 1001 86380 86390 1
428005 99428005 1001 86380 86390 1
428040 99428040 1001 86380 86390 1
428244 99428244 1001 86380 86390 1
427753 99427753 1001 86380 86390 1
427904 99427904 1001 86380 86390 1
427784 99427784 1001 86380 86390 1
427791 99427791 1001 86380 86390 1
427702 99427702 1001 86380 86390 1
427730 99427730 1001 86380 86390 1
429024 99429024 1001 86380 86390 1
430144 99430144 1001 86380 86390 1
430332 99430332 1001 86380 86390 1
430079 99430079 1001 86380 86390 1
430344 99430344 1001 86380 86390 1
430237 99430237 1001 86380 86390 1
430291 99430291 1001 86380 86390 1
430064 99430064 1001 86380 86390 1
430207 99430207 1001 86380 86390 1
429707 99429707 1001 86380 86390 1
429633 99429633 1001 86380 86390 1
429957 99429957 1001 86380 86390 1
429858 99429858 1001 86380 86390 1
429596 99429596 1001 86380 86390 1
429670 99429670 1001 86380 86390 1
429919 99429919 1001 86380 86390 1
429827 99429827 1001 86380 86390 1
429427 99429427 1001 86380 86390 1
430533 99430533 1001 86380 86390 1
431738 99431738 1001 86380 86390 1
431996 99431996 1001 86380 86390 1
431973 99431973 1001 86380 86390 1
431587 99431587 1001 86380 86390 1
431342 99431342 1001 86380 86390 1
431448 99431448 1001 86380 86390 1
431070 99431070 1001 86380 86390 1
431010 99431010 1001 86380 86390 1
431185 99431185 1001 86380 86390 1
431020 99431020 1001 86380 86390 1
430995 99430995 1001 86380 86390 1
432430 99432430 1001 86380 86390 1
433403 99433403 1001 86380 86390 1
433629 99433629 1001 86380 86390 1
433291 99433291 1001 86380 86390 1
432953 99432953 1001 86380 86390 1
433029 99433029 1001 86380 86390 1
432977 99432977 1001 86380 86390 1
433281 99433281 1001 86380 86390 1
432942 99432942 1001 86380 86390 1
433312 99433312 1001 86380 86390 1
432564 99432564 1001 86380 86390 1
432588 99432588 1001 86380 86390 1
432592 99432592 1001 86380 86390 1
435134 99435134 1001 86380 86390 1
434659 99434659 1001 86380 86390 1
434843 99434843 1001 86380 86390 1
434452 99434452 1001 86380 86390 1
434328 99434328 1001 86380 86390 1
435765 99435765 1001 86380 86390 1
435490 99435490 1001 86380 86390 1
435446 99435446 1001 86380 86390 1
435642 99435642 1001 86380 86390 1
436933 99436933 1001 86380 86390 1
436964 99436964 1001 86380 86390 1
436948 99436948 1001 86380 86390 1
436365 99436365 1001 86380 86390 1
436438 99436438 1001 86380 86390 1
435915 99435915 1001 86380 86390 1
436280 99436280 1001 86380 86390 1
436032 99436032 1001 86380 86390 1
436162 99436162 1001 86380 86390 1
300029 99300029 1001 86380 86390 1
437321 99437321 1001 86380 86390 1
300099 99300099 1001 86380 86390 1
437179 99437179 1001 86380 86390 1
300027 99300027 1001 86380 86390 1
300106 99300106 1001 86380 86390 1
300655 99300655 1001 86380 86390 1
300459 99300459 1001 86380 86390 1
300444 99300444 1001 86380 86390 1
300303 99300303 1001 86380 86390 1
300192 99300192 1001 86380 86390 1
300753 99300753 1001 86380 86390 1
300525 99300525 1001 86380 86390 1
300859 99300859 1001 86380 86390 1
300926 99300926 1001 86380 86390 1
300814 99300814 1001 86380 86390 1
300867 99300867 1001 86380 86390 1
301387 99301387 1001 86380 86390 1
301381 99301381 1001 86380 86390 1
301501 99301501 1001 86380 86390 1
301267 99301267 1001 86380 86390 1
301256 99301256 1001 86380 86390 1
301001 99301001 1001 86380 86390 1
301004 99301004 1001 86380 86390 1
301046 99301046 1001 86380 86390 1
301737 99301737 1001 86380 86390 1
301583 99301583 1001 86380 86390 1
301638 99301638 1001 86380 86390 1
302253 99302253 1001 86380 86390 1
302346 99302346 1001 86380 86390 1
302270 99302270 1001 86380 86390 1
302359 99302359 1001 86380 86390 1
302341 99302341 1001 86380 86390 1
301971 99301971 1001 86380 86390 1
302063 99302063 1001 86380 86390 1
302107 99302107 1001 86380 86390 1
301799 99301799 1001 86380 86390 1
301906 99301906 1001 86380 86390 1
301855 99301855 1001 86380 86390 1
301859 99301859 1001 86380 86390 1
301886 99301886 1001 86380 86390 1
301964 99301964 1001 86380 86390 1
302481 99302481 1001 86380 86390 1
302513 99302513 1001 86380 86390 1
302415 99302415 1001 86380 86390 1
303145 99303145 1001 86380 86390 1
303159 99303159 1001 86380 86390 1
302885 99302885 1001 86380 86390 1
302873 99302873 1001 86380 86390 1
302882 99302882 1001 86380 86390 1
302612 99302612 1001 86380 86390 1
302669 99302669 1001 86380 86390 1
302636 99302636 1001 86380 86390 1
303282 99303282 1001 86380 86390 1
303253 99303253 1001 86380 86390 1
303266 99303266 1001 86380 86390 1
303969 99303969 1001 86380 86390 1
303931 99303931 1001 86380 86390 1
303687 99303687 1001 86380 86390 1
303636 99303636 1001 86380 86390 1
303702 99303702 1001 86380 86390 1
304186 99304186 1001 86380 86390 1
304795 99304795 1001 86380 86390 1
304656 99304656 1001 86380 86390 1
304694 99304694 1001 86380 86390 1
304607 99304607 1001 86380 86390 1
304536 99304536 1001 86380 86390 1
304332 99304332 1001 86380 86390 1
304372 99304372 1001 86380 86390 1
304243 99304243 1001 86380 86390 1
304363 99304363 1001 86380 86390 1
304885 99304885 1001 86380 86390 1
304941 99304941 1001 86380 86390 1
305032 99305032 1001 86380 86390 1
304944 99304944 1001 86380 86390 1
305677 99305677 1001 86380 86390 1
305366 99305366 1001 86380 86390 1
305316 99305316 1001 86380 86390 1
305329 99305329 1001 86380 86390 1
305281 99305281 1001 86380 86390 1
305295 99305295 1001 86380 86390 1
305452 99305452 1001 86380 86390 1
305297 99305297 1001 86380 86390 1
305248 99305248 1001 86380 86390 1
305173 99305173 1001 86380 86390 1
305268 99305268 1001 86380 86390 1
305192 99305192 1001 86380 86390 1
500088 99500088 1001 86380 86390 1
500070 99500070 1001 86380 86390 1
500738 99500738 1001 86380 86390 1
500444 99500444 1001 86380 86390 1
500470 99500470 1001 86380 86390 1
500575 99500575 1001 86380 86390 1
500420 99500420 1001 86380 86390 1
500565 99500565 1001 86380 86390 1
500566 99500566 1001 86380 86390 1
500490 99500490 1001 86380 86390 1
500581 99500581 1001 86380 86390 1
500235 99500235 1001 86380 86390 1
500353 99500353 1001 86380 86390 1
500255 99500255 1001 86380 86390 1
500940 99500940 1001 86380 86390 1
500868 99500868 1001 86380 86390 1
501016 99501016 1001 86380 86390 1
501627 99501627 1001 86380 86390 1
501458 99501458 1001 86380 86390 1
501360 99501360 1001 86380 86390 1
501136 99501136 1001 86380 86390 1
501037 99501037 1001 86380 86390 1
501702 99501702 1001 86380 86390 1
501731 99501731 1001 86380 86390 1
501732 99501732 1001 86380 86390 1
501698 99501698 1001 86380 86390 1
501737 99501737 1001 86380 86390 1
502379 99502379 1001 86380 86390 1
502250 99502250 1001 86380 86390 1
502076 99502076 1001 86380 86390 1
502016 99502016 1001 86380 86390 1
501849 99501849 1001 86380 86390 1
501866 99501866 1001 86380 86390 1
502009 99502009 1001 86380 86390 1
501868 99501868 1001 86380 86390 1
501908 99501908 1001 86380 86390 1
502582 99502582 1001 86380 86390 1
502583 99502583 1001 86380 86390 1
502497 99502497 1001 86380 86390 1
502486 99502486 1001 86380 86390 1
502578 99502578 1001 86380 86390 1
503092 99503092 1001 86380 86390 1
503171 99503171 1001 86380 86390 1
503095 99503095 1001 86380 86390 1
503227 99503227 1001 86380 86390 1
502908 99502908 1001 86380 86390 1
502953 99502953 1001 86380 86390 1
502855 99502855 1001 86380 86390 1
502856 99502856 1001 86380 86390 1
502693 99502693 1001 86380 86390 1
503397 99503397 1001 86380 86390 1
503401 99503401 1001 86380 86390 1
504081 99504081 1001 86380 86390 1
503952 99503952 1001 86380 86390 1
504033 99504033 1001 86380 86390 1
503943 99503943 1001 86380 86390 1
503931 99503931 1001 86380 86390 1
503601 99503601 1001 86380 86390 1
503653 99503653 1001 86380 86390 1
503631 99503631 1001 86380 86390 1
503609 99503609 1001 86380 86390 1
503689 99503689 1001 86380 86390 1
504168 99504168 1001 86380 86390 1
504156 99504156 1001 86380 86390 1
504261 99504261 1001 86380 86390 1
504160 99504160 1001 86380 86390 1
504187 99504187 1001 86380 86390 1
504201 99504201 1001 86380 86390 1
504227 99504227 1001 86380 86390 1
504908 99504908 1001 86380 86390 1
504943 99504943 1001 86380 86390 1
504909 99504909 1001 86380 86390 1
504784 99504784 1001 86380 86390 1
504864 99504864 1001 86380 86390 1
504703 99504703 1001 86380 86390 1
504576 99504576 1001 86380 86390 1
504618 99504618 1001 86380 86390 1
504371 99504371 1001 86380 86390 1
504526 99504526 1001 86380 86390 1
504515 99504515 1001 86380 86390 1
505097 99505097 1001 86380 86390 1
504986 99504986 1001 86380 86390 1
505040 99505040 1001 86380 86390 1
505732 99505732 1001 86380 86390 1
505738 99505738 1001 86380 86390 1
505730 99505730 1001 86380 86390 1
505378 99505378 1001 86380 86390 1
505460 99505460 1001 86380 86390 1
505240 99505240 1001 86380 86390 1
505266 99505266 1001 86380 86390 1
505308 99505308 1001 86380 86390 1
505153 99505153 1001 86380 86390 1
505336 99505336 1001 86380 86390 1
505899 99505899 1001 86380 86390 1
505358 99505358 1001 86380 86390 1
505774 99505774 1001 86380 86390 1
506531 99506531 1001 86380 86390 1
506248 99506248 1001 86380 86390 1
506365 99506365 1001 86380 86390 1
506249 99506249 1001 86380 86390 1
506224 99506224 1001 86380 86390 1
506353 99506353 1001 86380 86390 1
506191 99506191 1001 86380 86390 1
506232 99506232 1001 86380 86390 1
506362 99506362 1001 86380 86390 1
506016 99506016 1001 86380 86390 1
505977 99505977 1001 86380 86390 1
506675 99506675 1001 86380 86390 1
506666 99506666 1001 86380 86390 1
506605 99506605 1001 86380 86390 1
507223 99507223 1001 86380 86390 1
507224 99507224 1001 86380 86390 1
507406 99507406 1001 86380 86390 1
507238 99507238 1001 86380 86390 1
507293 99507293 1001 86380 86390 1
507038 99507038 1001 86380 86390 1
507158 99507158 1001 86380 86390 1
507147 99507147 1001 86380 86390 1
507046 99507046 1001 86380 86390 1
507072 99507072 1001 86380 86390 1
507519 99507519 1001 86380 86390 1
508246 99508246 1001 86380 86390 1
508132 99508132 1001 86380 86390 1
508032 99508032 1001 86380 86390 1
507866 99507866 1001 86380 86390 1
507919 99507919 1001 86380 86390 1
507975 99507975 1001 86380 86390 1
507706 99507706 1001 86380 86390 1
507655 99507655 1001 86380 86390 1
507660 99507660 1001 86380 86390 1
507689 99507689 1001 86380 86390 1
507819 99507819 1001 86380 86390 1
507742 99507742 1001 86380 86390 1
508262 99508262 1001 86380 86390 1
508347 99508347 1001 86380 86390 1
508922 99508922 1001 86380 86390 1
509038 99509038 1001 86380 86390 1
508897 99508897 1001 86380 86390 1
509060 99509060 1001 86380 86390 1
508930 99508930 1001 86380 86390 1
508768 99508768 1001 86380 86390 1
508481 99508481 1001 86380 86390 1
508476 99508476 1001 86380 86390 1
508621 99508621 1001 86380 86390 1
509097 99509097 1001 86380 86390 1
509218 99509218 1001 86380 86390 1
509767 99509767 1001 86380 86390 1
509624 99509624 1001 86380 86390 1
509677 99509677 1001 86380 86390 1
509539 99509539 1001 86380 86390 1
509336 99509336 1001 86380 86390 1
509363 99509363 1001 86380 86390 1
509389 99509389 1001 86380 86390 1
509352 99509352 1001 86380 86390 1
509406 99509406 1001 86380 86390 1
509924 99509924 1001 86380 86390 1
510041 99510041 1001 86380 86390 1
510046 99510046 1001 86380 86390 1
509921 99509921 1001 86380 86390 1
510681 99510681 1001 86380 86390 1
510701 99510701 1001 86380 86390 1
510604 99510604 1001 86380 86390 1
510597 99510597 1001 86380 86390 1
510354 99510354 1001 86380 86390 1
510141 99510141 1001 86380 86390 1
510116 99510116 1001 86380 86390 1
510887 99510887 1001 86380 86390 1
510901 99510901 1001 86380 86390 1
511455 99511455 1001 86380 86390 1
511475 99511475 1001 86380 86390 1
511300 99511300 1001 86380 86390 1
511263 99511263 1001 86380 86390 1
511008 99511008 1001 86380 86390 1
511649 99511649 1001 86380 86390 1
512199 99512199 1001 86380 86390 1
512111 99512111 1001 86380 86390 1
512064 99512064 1001 86380 86390 1
511824 99511824 1001 86380 86390 1
511850 99511850 1001 86380 86390 1
511891 99511891 1001 86380 86390 1
512583 99512583 1001 86380 86390 1
512430 99512430 1001 86380 86390 1
513121 99513121 1001 86380 86390 1
512814 99512814 1001 86380 86390 1
512714 99512714 1001 86380 86390 1
512693 99512693 1001 86380 86390 1
512618 99512618 1001 86380 86390 1
512761 99512761 1001 86380 86390 1
512749 99512749 1001 86380 86390 1
512659 99512659 1001 86380 86390 1
513403 99513403 1001 86380 86390 1
513329 99513329 1001 86380 86390 1
513356 99513356 1001 86380 86390 1
513905 99513905 1001 86380 86390 1
513648 99513648 1001 86380 86390 1
513639 99513639 1001 86380 86390 1
513605 99513605 1001 86380 86390 1
513606 99513606 1001 86380 86390 1
513565 99513565 1001 86380 86390 1
514070 99514070 1001 86380 86390 1
514071 99514071 1001 86380 86390 1
514032 99514032 1001 86380 86390 1
514683 99514683 1001 86380 86390 1
514709 99514709 1001 86380 86390 1
514626 99514626 1001 86380 86390 1
514523 99514523 1001 86380 86390 1
514448 99514448 1001 86380 86390 1
514500 99514500 1001 86380 86390 1
514583 99514583 1001 86380 86390 1
514301 99514301 1001 86380 86390 1
514314 99514314 1001 86380 86390 1
514355 99514355 1001 86380 86390 1
514279 99514279 1001 86380 86390 1
514370 99514370 1001 86380 86390 1
514333 99514333 1001 86380 86390 1
514416 99514416 1001 86380 86390 1
514404 99514404 1001 86380 86390 1
514936 99514936 1001 86380 86390 1
514950 99514950 1001 86380 86390 1
514913 99514913 1001 86380 86390 1
515056 99515056 1001 86380 86390 1
514968 99514968 1001 86380 86390 1
515543 99515543 1001 86380 86390 1
515505 99515505 1001 86380 86390 1
515361 99515361 1001 86380 86390 1
515426 99515426 1001 86380 86390 1
515439 99515439 1001 86380 86390 1
515284 99515284 1001 86380 86390 1
515369 99515369 1001 86380 86390 1
515234 99515234 1001 86380 86390 1
515122 99515122 1001 86380 86390 1
515139 99515139 1001 86380 86390 1
515849 99515849 1001 86380 86390 1
515864 99515864 1001 86380 86390 1
515688 99515688 1001 86380 86390 1
516489 99516489 1001 86380 86390 1
516453 99516453 1001 86380 86390 1
516328 99516328 1001 86380 86390 1
516255 99516255 1001 86380 86390 1
516282 99516282 1001 86380 86390 1
516181 99516181 1001 86380 86390 1
515993 99515993 1001 86380 86390 1
516060 99516060 1001 86380 86390 1
516073 99516073 1001 86380 86390 1
515951 99515951 1001 86380 86390 1
515991 99515991 1001 86380 86390 1
516547 99516547 1001 86380 86390 1
517162 99517162 1001 86380 86390 1
517139 99517139 1001 86380 86390 1
516926 99516926 1001 86380 86390 1
516929 99516929 1001 86380 86390 1
517126 99517126 1001 86380 86390 1
516793 99516793 1001 86380 86390 1
516742 99516742 1001 86380 86390 1
516833 99516833 1001 86380 86390 1
516756 99516756 1001 86380 86390 1
516797 99516797 1001 86380 86390 1
516736 99516736 1001 86380 86390 1
517464 99517464 1001 86380 86390 1
517469 99517469 1001 86380 86390 1
517484 99517484 1001 86380 86390 1
518162 99518162 1001 86380 86390 1
518004 99518004 1001 86380 86390 1
518095 99518095 1001 86380 86390 1
517815 99517815 1001 86380 86390 1
517873 99517873 1001 86380 86390 1
517955 99517955 1001 86380 86390 1
517774 99517774 1001 86380 86390 1
517657 99517657 1001 86380 86390 1
517571 99517571 1001 86380 86390 1
517664 99517664 1001 86380 86390 1
518360 99518360 1001 86380 86390 1
518310 99518310 1001 86380 86390 1
518365 99518365 1001 86380 86390 1
518926 99518926 1001 86380 86390 1
518959 99518959 1001 86380 86390 1
518876 99518876 1001 86380 86390 1
518819 99518819 1001 86380 86390 1
518733 99518733 1001 86380 86390 1
518632 99518632 1001 86380 86390 1
518648 99518648 1001 86380 86390 1
518597 99518597 1001 86380 86390 1
518484 99518484 1001 86380 86390 1
518564 99518564 1001 86380 86390 1
518570 99518570 1001 86380 86390 1
519037 99519037 1001 86380 86390 1
519153 99519153 1001 86380 86390 1
519182 99519182 1001 86380 86390 1
519653 99519653 1001 86380 86390 1
519731 99519731 1001 86380 86390 1
519671 99519671 1001 86380 86390 1
519546 99519546 1001 86380 86390 1
519482 99519482 1001 86380 86390 1
519517 99519517 1001 86380 86390 1
519388 99519388 1001 86380 86390 1
519316 99519316 1001 86380 86390 1
519348 99519348 1001 86380 86390 1
519941 99519941 1001 86380 86390 1
519962 99519962 1001 86380 86390 1
519989 99519989 1001 86380 86390 1
520618 99520618 1001 86380 86390 1
520373 99520373 1001 86380 86390 1
520399 99520399 1001 86380 86390 1
520362 99520362 1001 86380 86390 1
520341 99520341 1001 86380 86390 1
520188 99520188 1001 86380 86390 1
520089 99520089 1001 86380 86390 1
520211 99520211 1001 86380 86390 1
521254 99521254 1001 86380 86390 1
521190 99521190 1001 86380 86390 1
521242 99521242 1001 86380 86390 1
521166 99521166 1001 86380 86390 1
521221 99521221 1001 86380 86390 1
520956 99520956 1001 86380 86390 1
520920 99520920 1001 86380 86390 1
520883 99520883 1001 86380 86390 1
521641 99521641 1001 86380 86390 1
522292 99522292 1001 86380 86390 1
522204 99522204 1001 86380 86390 1
522193 99522193 1001 86380 86390 1
522170 99522170 1001 86380 86390 1
522226 99522226 1001 86380 86390 1
521920 99521920 1001 86380 86390 1
522012 99522012 1001 86380 86390 1
522443 99522443 1001 86380 86390 1
523042 99523042 1001 86380 86390 1
523094 99523094 1001 86380 86390 1
523098 99523098 1001 86380 86390 1
522999 99522999 1001 86380 86390 1
522988 99522988 1001 86380 86390 1
522783 99522783 1001 86380 86390 1
522801 99522801 1001 86380 86390 1
522841 99522841 1001 86380 86390 1
522766 99522766 1001 86380 86390 1
522912 99522912 1001 86380 86390 1
522649 99522649 1001 86380 86390 1
522510 99522510 1001 86380 86390 1
523298 99523298 1001 86380 86390 1
523197 99523197 1001 86380 86390 1
523200 99523200 1001 86380 86390 1
523240 99523240 1001 86380 86390 1
523215 99523215 1001 86380 86390 1
523319 99523319 1001 86380 86390 1
523843 99523843 1001 86380 86390 1
523921 99523921 1001 86380 86390 1
523798 99523798 1001 86380 86390 1
523329 99523329 1001 86380 86390 1
523971 99523971 1001 86380 86390 1
524130 99524130 1001 86380 86390 1
524654 99524654 1001 86380 86390 1
524684 99524684 1001 86380 86390 1
524582 99524582 1001 86380 86390 1
524409 99524409 1001 86380 86390 1
524490 99524490 1001 86380 86390 1
524519 99524519 1001 86380 86390 1
524559 99524559 1001 86380 86390 1
524430 99524430 1001 86380 86390 1
524408 99524408 1001 86380 86390 1
524269 99524269 1001 86380 86390 1
524278 99524278 1001 86380 86390 1
524955 99524955 1001 86380 86390 1
524968 99524968 1001 86380 86390 1
525429 99525429 1001 86380 86390 1
525564 99525564 1001 86380 86390 1
525524 99525524 1001 86380 86390 1
525574 99525574 1001 86380 86390 1
525409 99525409 1001 86380 86390 1
525210 99525210 1001 86380 86390 1
525189 99525189 1001 86380 86390 1
525271 99525271 1001 86380 86390 1
525246 99525246 1001 86380 86390 1
525072 99525072 1001 86380 86390 1
525102 99525102 1001 86380 86390 1
525051 99525051 1001 86380 86390 1
525727 99525727 1001 86380 86390 1
525654 99525654 1001 86380 86390 1
525760 99525760 1001 86380 86390 1
526391 99526391 1001 86380 86390 1
526399 99526399 1001 86380 86390 1
526016 99526016 1001 86380 86390 1
526147 99526147 1001 86380 86390 1
525936 99525936 1001 86380 86390 1
525813 99525813 1001 86380 86390 1
526430 99526430 1001 86380 86390 1
527128 99527128 1001 86380 86390 1
527236 99527236 1001 86380 86390 1
526992 99526992 1001 86380 86390 1
527044 99527044 1001 86380 86390 1
526982 99526982 1001 86380 86390 1
526896 99526896 1001 86380 86390 1
526797 99526797 1001 86380 86390 1
526724 99526724 1001 86380 86390 1
526739 99526739 1001 86380 86390 1
526727 99526727 1001 86380 86390 1
526636 99526636 1001 86380 86390 1
527418 99527418 1001 86380 86390 1
527358 99527358 1001 86380 86390 1
527451 99527451 1001 86380 86390 1
527348 99527348 1001 86380 86390 1
527401 99527401 1001 86380 86390 1
527933 99527933 1001 86380 86390 1
527753 99527753 1001 86380 86390 1
527766 99527766 1001 86380 86390 1
527839 99527839 1001 86380 86390 1
527816 99527816 1001 86380 86390 1
527469 99527469 1001 86380 86390 1
527601 99527601 1001 86380 86390 1
527542 99527542 1001 86380 86390 1
528124 99528124 1001 86380 86390 1
528138 99528138 1001 86380 86390 1
528117 99528117 1001 86380 86390 1
528147 99528147 1001 86380 86390 1
528239 99528239 1001 86380 86390 1
528763 99528763 1001 86380 86390 1
528764 99528764 1001 86380 86390 1
528732 99528732 1001 86380 86390 1
528317 99528317 1001 86380 86390 1
529029 99529029 1001 86380 86390 1
528697 99528697 1001 86380 86390 1
528996 99528996 1001 86380 86390 1
528919 99528919 1001 86380 86390 1
529563 99529563 1001 86380 86390 1
529546 99529546 1001 86380 86390 1
529486 99529486 1001 86380 86390 1
529508 99529508 1001 86380 86390 1
529160 99529160 1001 86380 86390 1
529265 99529265 1001 86380 86390 1
529856 99529856 1001 86380 86390 1
529898 99529898 1001 86380 86390 1
529783 99529783 1001 86380 86390 1
529744 99529744 1001 86380 86390 1
529825 99529825 1001 86380 86390 1
530505 99530505 1001 86380 86390 1
530480 99530480 1001 86380 86390 1
530483 99530483 1001 86380 86390 1
530421 99530421 1001 86380 86390 1
530168 99530168 1001 86380 86390 1
530196 99530196 1001 86380 86390 1
530028 99530028 1001 86380 86390 1
530724 99530724 1001 86380 86390 1
530705 99530705 1001 86380 86390 1
531293 99531293 1001 86380 86390 1
531348 99531348 1001 86380 86390 1
531284 99531284 1001 86380 86390 1
531272 99531272 1001 86380 86390 1
531372 99531372 1001 86380 86390 1
531136 99531136 1001 86380 86390 1
531162 99531162 1001 86380 86390 1
531037 99531037 1001 86380 86390 1
531066 99531066 1001 86380 86390 1
530966 99530966 1001 86380 86390 1
530967 99530967 1001 86380 86390 1
530787 99530787 1001 86380 86390 1
530840 99530840 1001 86380 86390 1
530945 99530945 1001 86380 86390 1
530881 99530881 1001 86380 86390 1
530856 99530856 1001 86380 86390 1
531532 99531532 1001 86380 86390 1
531497 99531497 1001 86380 86390 1
531407 99531407 1001 86380 86390 1
531462 99531462 1001 86380 86390 1
531440 99531440 1001 86380 86390 1
532203 99532203 1001 86380 86390 1
532015 99532015 1001 86380 86390 1
532186 99532186 1001 86380 86390 1
531932 99531932 1001 86380 86390 1
531627 99531627 1001 86380 86390 1
531705 99531705 1001 86380 86390 1
531731 99531731 1001 86380 86390 1
531646 99531646 1001 86380 86390 1
531660 99531660 1001 86380 86390 1
532222 99532222 1001 86380 86390 1
532290 99532290 1001 86380 86390 1
532866 99532866 1001 86380 86390 1
532997 99532997 1001 86380 86390 1
532870 99532870 1001 86380 86390 1
532826 99532826 1001 86380 86390 1
532698 99532698 1001 86380 86390 1
532623 99532623 1001 86380 86390 1
532625 99532625 1001 86380 86390 1
532731 99532731 1001 86380 86390 1
532784 99532784 1001 86380 86390 1
532800 99532800 1001 86380 86390 1
532554 99532554 1001 86380 86390 1
533121 99533121 1001 86380 86390 1
533089 99533089 1001 86380 86390 1
533117 99533117 1001 86380 86390 1
533831 99533831 1001 86380 86390 1
533833 99533833 1001 86380 86390 1
533371 99533371 1001 86380 86390 1
533297 99533297 1001 86380 86390 1
534011 99534011 1001 86380 86390 1
533904 99533904 1001 86380 86390 1
534481 99534481 1001 86380 86390 1
534516 99534516 1001 86380 86390 1
534403 99534403 1001 86380 86390 1
534288 99534288 1001 86380 86390 1
534319 99534319 1001 86380 86390 1
534464 99534464 1001 86380 86390 1
534400 99534400 1001 86380 86390 1
534156 99534156 1001 86380 86390 1
534262 99534262 1001 86380 86390 1
534200 99534200 1001 86380 86390 1
534214 99534214 1001 86380 86390 1
534177 99534177 1001 86380 86390 1
534774 99534774 1001 86380 86390 1
534796 99534796 1001 86380 86390 1
534706 99534706 1001 86380 86390 1
535412 99535412 1001 86380 86390 1
535377 99535377 1001 86380 86390 1
535456 99535456 1001 86380 86390 1
535209 99535209 1001 86380 86390 1
535287 99535287 1001 86380 86390 1
535033 99535033 1001 86380 86390 1
535544 99535544 1001 86380 86390 1
535597 99535597 1001 86380 86390 1
536170 99536170 1001 86380 86390 1
536302 99536302 1001 86380 86390 1
536163 99536163 1001 86380 86390 1
536254 99536254 1001 86380 86390 1
536230 99536230 1001 86380 86390 1
536027 99536027 1001 86380 86390 1
535960 99535960 1001 86380 86390 1
536104 99536104 1001 86380 86390 1
535846 99535846 1001 86380 86390 1
535786 99535786 1001 86380 86390 1
535915 99535915 1001 86380 86390 1
535854 99535854 1001 86380 86390 1
535882 99535882 1001 86380 86390 1
536478 99536478 1001 86380 86390 1
536442 99536442 1001 86380 86390 1
536513 99536513 1001 86380 86390 1
536992 99536992 1001 86380 86390 1
536827 99536827 1001 86380 86390 1
536791 99536791 1001 86380 86390 1
536759 99536759 1001 86380 86390 1
536563 99536563 1001 86380 86390 1
537183 99537183 1001 86380 86390 1
537849 99537849 1001 86380 86390 1
537889 99537889 1001 86380 86390 1
537915 99537915 1001 86380 86390 1
537963 99537963 1001 86380 86390 1
537947 99537947 1001 86380 86390 1
537774 99537774 1001 86380 86390 1
537634 99537634 1001 86380 86390 1
537778 99537778 1001 86380 86390 1
537552 99537552 1001 86380 86390 1
537503 99537503 1001 86380 86390 1
537374 99537374 1001 86380 86390 1
537534 99537534 1001 86380 86390 1
538087 99538087 1001 86380 86390 1
537999 99537999 1001 86380 86390 1
538000 99538000 1001 86380 86390 1
538004 99538004 1001 86380 86390 1
538754 99538754 1001 86380 86390 1
538558 99538558 1001 86380 86390 1
538274 99538274 1001 86380 86390 1
538197 99538197 1001 86380 86390 1
538864 99538864 1001 86380 86390 1
538934 99538934 1001 86380 86390 1
538961 99538961 1001 86380 86390 1
538824 99538824 1001 86380 86390 1
539478 99539478 1001 86380 86390 1
539518 99539518 1001 86380 86390 1
539255 99539255 1001 86380 86390 1
539386 99539386 1001 86380 86390 1
539401 99539401 1001 86380 86390 1
539251 99539251 1001 86380 86390 1
539330 99539330 1001 86380 86390 1
539664 99539664 1001 86380 86390 1
539665 99539665 1001 86380 86390 1
539823 99539823 1001 86380 86390 1
539748 99539748 1001 86380 86390 1
539712 99539712 1001 86380 86390 1
539765 99539765 1001 86380 86390 1
539844 99539844 1001 86380 86390 1
540326 99540326 1001 86380 86390 1
540275 99540275 1001 86380 86390 1
540444 99540444 1001 86380 86390 1
540252 99540252 1001 86380 86390 1
540572 99540572 1001 86380 86390 1
541257 99541257 1001 86380 86390 1
541141 99541141 1001 86380 86390 1
541174 99541174 1001 86380 86390 1
541175 99541175 1001 86380 86390 1
540955 99540955 1001 86380 86390 1
540868 99540868 1001 86380 86390 1
541473 99541473 1001 86380 86390 1
541340 99541340 1001 86380 86390 1
541315 99541315 1001 86380 86390 1
541991 99541991 1001 86380 86390 1
542091 99542091 1001 86380 86390 1
542074 99542074 1001 86380 86390 1
542036 99542036 1001 86380 86390 1
541950 99541950 1001 86380 86390 1
541938 99541938 1001 86380 86390 1
541901 99541901 1001 86380 86390 1
541878 99541878 1001 86380 86390 1
541737 99541737 1001 86380 86390 1
541871 99541871 1001 86380 86390 1
541808 99541808 1001 86380 86390 1
541744 99541744 1001 86380 86390 1
541874 99541874 1001 86380 86390 1
541538 99541538 1001 86380 86390 1
541697 99541697 1001 86380 86390 1
541508 99541508 1001 86380 86390 1
541521 99541521 1001 86380 86390 1
542238 99542238 1001 86380 86390 1
542187 99542187 1001 86380 86390 1
542123 99542123 1001 86380 86390 1
542176 99542176 1001 86380 86390 1
542243 99542243 1001 86380 86390 1
542907 99542907 1001 86380 86390 1
542867 99542867 1001 86380 86390 1
542717 99542717 1001 86380 86390 1
542552 99542552 1001 86380 86390 1
542630 99542630 1001 86380 86390 1
542656 99542656 1001 86380 86390 1
542540 99542540 1001 86380 86390 1
542657 99542657 1001 86380 86390 1
542661 99542661 1001 86380 86390 1
542506 99542506 1001 86380 86390 1
542512 99542512 1001 86380 86390 1
542516 99542516 1001 86380 86390 1
543088 99543088 1001 86380 86390 1
543127 99543127 1001 86380 86390 1
542999 99542999 1001 86380 86390 1
543083 99543083 1001 86380 86390 1
543752 99543752 1001 86380 86390 1
543732 99543732 1001 86380 86390 1
543528 99543528 1001 86380 86390 1
543477 99543477 1001 86380 86390 1
543413 99543413 1001 86380 86390 1
543467 99543467 1001 86380 86390 1
543406 99543406 1001 86380 86390 1
543353 99543353 1001 86380 86390 1
543809 99543809 1001 86380 86390 1
543910 99543910 1001 86380 86390 1
544396 99544396 1001 86380 86390 1
544265 99544265 1001 86380 86390 1
544317 99544317 1001 86380 86390 1
544295 99544295 1001 86380 86390 1
544197 99544197 1001 86380 86390 1
543985 99543985 1001 86380 86390 1
544129 99544129 1001 86380 86390 1
544676 99544676 1001 86380 86390 1
402591 1146 1001 36720 37257 1
400120 99400120 1001 86380 86390 1
400124 99400124 1001 86380 86390 1
400121 99400121 1001 86380 86390 1
400195 99400195 1001 86380 86390 1
400368 99400368 1001 86380 86390 1
400562 99400562 1001 86380 86390 1
400713 99400713 1001 86380 86390 1
400727 99400727 1001 86380 86390 1
400829 99400829 1001 86380 86390 1
400776 99400776 1001 86380 86390 1
401013 99401013 1001 86380 86390 1
401074 99401074 1001 86380 86390 1
401224 99401224 1001 86380 86390 1
401469 99401469 1001 86380 86390 1
401452 99401452 1001 86380 86390 1
401687 99401687 1001 86380 86390 1
401670 99401670 1001 86380 86390 1
402177 99402177 1001 86380 86390 1
402254 99402254 1001 86380 86390 1
402341 99402341 1001 86380 86390 1
402512 99402512 1001 86380 86390 1
402977 99402977 1001 86380 86390 1
403271 99403271 1001 86380 86390 1
403469 99403469 1001 86380 86390 1
403664 99403664 1001 86380 86390 1
403671 99403671 1001 86380 86390 1
403879 99403879 1001 86380 86390 1
404027 99404027 1001 86380 86390 1
404119 99404119 1001 86380 86390 1
404103 99404103 1001 86380 86390 1
404402 99404402 1001 86380 86390 1
404752 99404752 1001 86380 86390 1
404710 99404710 1001 86380 86390 1
404954 99404954 1001 86380 86390 1
405003 99405003 1001 86380 86390 1
404942 99404942 1001 86380 86390 1
405104 99405104 1001 86380 86390 1
405049 99405049 1001 86380 86390 1
405156 99405156 1001 86380 86390 1
405144 99405144 1001 86380 86390 1
405399 99405399 1001 86380 86390 1
405566 99405566 1001 86380 86390 1
405518 99405518 1001 86380 86390 1
405683 99405683 1001 86380 86390 1
405814 99405814 1001 86380 86390 1
405824 99405824 1001 86380 86390 1
405788 99405788 1001 86380 86390 1
406055 99406055 1001 86380 86390 1
406301 99406301 1001 86380 86390 1
406307 99406307 1001 86380 86390 1
406317 99406317 1001 86380 86390 1
406431 99406431 1001 86380 86390 1
406433 99406433 1001 86380 86390 1
406578 99406578 1001 86380 86390 1
406513 99406513 1001 86380 86390 1
406777 99406777 1001 86380 86390 1
406911 99406911 1001 86380 86390 1
407439 99407439 1001 86380 86390 1
407406 99407406 1001 86380 86390 1
407616 99407616 1001 86380 86390 1
407629 99407629 1001 86380 86390 1
407708 99407708 1001 86380 86390 1
407680 99407680 1001 86380 86390 1
407804 99407804 1001 86380 86390 1
407856 99407856 1001 86380 86390 1
407830 99407830 1001 86380 86390 1
407989 99407989 1001 86380 86390 1
408250 99408250 1001 86380 86390 1
408097 99408097 1001 86380 86390 1
408739 99408739 1001 86380 86390 1
408839 99408839 1001 86380 86390 1
408915 99408915 1001 86380 86390 1
408960 99408960 1001 86380 86390 1
408986 99408986 1001 86380 86390 1
409118 99409118 1001 86380 86390 1
409126 99409126 1001 86380 86390 1
409208 99409208 1001 86380 86390 1
409479 99409479 1001 86380 86390 1
409842 99409842 1001 86380 86390 1
409973 99409973 1001 86380 86390 1
410144 99410144 1001 86380 86390 1
410473 99410473 1001 86380 86390 1
410454 99410454 1001 86380 86390 1
411091 99411091 1001 86380 86390 1
411092 99411092 1001 86380 86390 1
411119 99411119 1001 86380 86390 1
411284 99411284 1001 86380 86390 1
411508 99411508 1001 86380 86390 1
411430 99411430 1001 86380 86390 1
411720 99411720 1001 86380 86390 1
411737 99411737 1001 86380 86390 1
411789 99411789 1001 86380 86390 1
411867 99411867 1001 86380 86390 1
412121 99412121 1001 86380 86390 1
412219 99412219 1001 86380 86390 1
412090 99412090 1001 86380 86390 1
413613 99413613 1001 86380 86390 1
413145 99413145 1001 86380 86390 1
413119 99413119 1001 86380 86390 1
413176 99413176 1001 86380 86390 1
412821 99412821 1001 86380 86390 1
412799 99412799 1001 86380 86390 1
413808 99413808 1001 86380 86390 1
413875 99413875 1001 86380 86390 1
414043 99414043 1001 86380 86390 1
413743 99413743 1001 86380 86390 1
413981 99413981 1001 86380 86390 1
413778 99413778 1001 86380 86390 1
413720 99413720 1001 86380 86390 1
415146 99415146 1001 86380 86390 1
415124 99415124 1001 86380 86390 1
415063 99415063 1001 86380 86390 1
415312 99415312 1001 86380 86390 1
414703 99414703 1001 86380 86390 1
414694 99414694 1001 86380 86390 1
414905 99414905 1001 86380 86390 1
414755 99414755 1001 86380 86390 1
414179 99414179 1001 86380 86390 1
414486 99414486 1001 86380 86390 1
415620 99415620 1001 86380 86390 1
415678 99415678 1001 86380 86390 1
415338 99415338 1001 86380 86390 1
415577 99415577 1001 86380 86390 1
415659 99415659 1001 86380 86390 1
417000 99417000 1001 86380 86390 1
416939 99416939 1001 86380 86390 1
416471 99416471 1001 86380 86390 1
416192 99416192 1001 86380 86390 1
416355 99416355 1001 86380 86390 1
416309 99416309 1001 86380 86390 1
416096 99416096 1001 86380 86390 1
416098 99416098 1001 86380 86390 1
415842 99415842 1001 86380 86390 1
417200 99417200 1001 86380 86390 1
417228 99417228 1001 86380 86390 1
417277 99417277 1001 86380 86390 1
417485 99417485 1001 86380 86390 1
418657 99418657 1001 86380 86390 1
418587 99418587 1001 86380 86390 1
418707 99418707 1001 86380 86390 1
418618 99418618 1001 86380 86390 1
418180 99418180 1001 86380 86390 1
418296 99418296 1001 86380 86390 1
418409 99418409 1001 86380 86390 1
418247 99418247 1001 86380 86390 1
417765 99417765 1001 86380 86390 1
417830 99417830 1001 86380 86390 1
417986 99417986 1001 86380 86390 1
419003 99419003 1001 86380 86390 1
420106 99420106 1001 86380 86390 1
419726 99419726 1001 86380 86390 1
419832 99419832 1001 86380 86390 1
419903 99419903 1001 86380 86390 1
420030 99420030 1001 86380 86390 1
419400 99419400 1001 86380 86390 1
420649 99420649 1001 86380 86390 1
420570 99420570 1001 86380 86390 1
420505 99420505 1001 86380 86390 1
420554 99420554 1001 86380 86390 1
420739 99420739 1001 86380 86390 1
421794 99421794 1001 86380 86390 1
422032 99422032 1001 86380 86390 1
422077 99422077 1001 86380 86390 1
421807 99421807 1001 86380 86390 1
421885 99421885 1001 86380 86390 1
421915 99421915 1001 86380 86390 1
421539 99421539 1001 86380 86390 1
421333 99421333 1001 86380 86390 1
421341 99421341 1001 86380 86390 1
420965 99420965 1001 86380 86390 1
420897 99420897 1001 86380 86390 1
421110 99421110 1001 86380 86390 1
421096 99421096 1001 86380 86390 1
422308 99422308 1001 86380 86390 1
422124 99422124 1001 86380 86390 1
422432 99422432 1001 86380 86390 1
422433 99422433 1001 86380 86390 1
423459 99423459 1001 86380 86390 1
423389 99423389 1001 86380 86390 1
423747 99423747 1001 86380 86390 1
423028 99423028 1001 86380 86390 1
422853 99422853 1001 86380 86390 1
422732 99422732 1001 86380 86390 1
422542 99422542 1001 86380 86390 1
422640 99422640 1001 86380 86390 1
422890 99422890 1001 86380 86390 1
422736 99422736 1001 86380 86390 1
422897 99422897 1001 86380 86390 1
423874 99423874 1001 86380 86390 1
423765 99423765 1001 86380 86390 1
425086 99425086 1001 86380 86390 1
425303 99425303 1001 86380 86390 1
425337 99425337 1001 86380 86390 1
425013 99425013 1001 86380 86390 1
425111 99425111 1001 86380 86390 1
425316 99425316 1001 86380 86390 1
424593 99424593 1001 86380 86390 1
424793 99424793 1001 86380 86390 1
424750 99424750 1001 86380 86390 1
424459 99424459 1001 86380 86390 1
424271 99424271 1001 86380 86390 1
424535 99424535 1001 86380 86390 1
425829 99425829 1001 86380 86390 1
425589 99425589 1001 86380 86390 1
425460 99425460 1001 86380 86390 1
426752 99426752 1001 86380 86390 1
426652 99426652 1001 86380 86390 1
426342 99426342 1001 86380 86390 1
426061 99426061 1001 86380 86390 1
427241 99427241 1001 86380 86390 1
427397 99427397 1001 86380 86390 1
427500 99427500 1001 86380 86390 1
427407 99427407 1001 86380 86390 1
427505 99427505 1001 86380 86390 1
428401 99428401 1001 86380 86390 1
428550 99428550 1001 86380 86390 1
428711 99428711 1001 86380 86390 1
428328 99428328 1001 86380 86390 1
428131 99428131 1001 86380 86390 1
428202 99428202 1001 86380 86390 1
427968 99427968 1001 86380 86390 1
427777 99427777 1001 86380 86390 1
427680 99427680 1001 86380 86390 1
427866 99427866 1001 86380 86390 1
427572 99427572 1001 86380 86390 1
429017 99429017 1001 86380 86390 1
429041 99429041 1001 86380 86390 1
428878 99428878 1001 86380 86390 1
428981 99428981 1001 86380 86390 1
429090 99429090 1001 86380 86390 1
430146 99430146 1001 86380 86390 1
430120 99430120 1001 86380 86390 1
430182 99430182 1001 86380 86390 1
429686 99429686 1001 86380 86390 1
429903 99429903 1001 86380 86390 1
429616 99429616 1001 86380 86390 1
429671 99429671 1001 86380 86390 1
429953 99429953 1001 86380 86390 1
429274 99429274 1001 86380 86390 1
429234 99429234 1001 86380 86390 1
429280 99429280 1001 86380 86390 1
429405 99429405 1001 86380 86390 1
430527 99430527 1001 86380 86390 1
430492 99430492 1001 86380 86390 1
430805 99430805 1001 86380 86390 1
430518 99430518 1001 86380 86390 1
430421 99430421 1001 86380 86390 1
432019 99432019 1001 86380 86390 1
431664 99431664 1001 86380 86390 1
431703 99431703 1001 86380 86390 1
431930 99431930 1001 86380 86390 1
431433 99431433 1001 86380 86390 1
431463 99431463 1001 86380 86390 1
431068 99431068 1001 86380 86390 1
431009 99431009 1001 86380 86390 1
430959 99430959 1001 86380 86390 1
431196 99431196 1001 86380 86390 1
431170 99431170 1001 86380 86390 1
432328 99432328 1001 86380 86390 1
433657 99433657 1001 86380 86390 1
433483 99433483 1001 86380 86390 1
433361 99433361 1001 86380 86390 1
433268 99433268 1001 86380 86390 1
433247 99433247 1001 86380 86390 1
433200 99433200 1001 86380 86390 1
433058 99433058 1001 86380 86390 1
432639 99432639 1001 86380 86390 1
432737 99432737 1001 86380 86390 1
433860 99433860 1001 86380 86390 1
435216 99435216 1001 86380 86390 1
435044 99435044 1001 86380 86390 1
434139 99434139 1001 86380 86390 1
434242 99434242 1001 86380 86390 1
435786 99435786 1001 86380 86390 1
435696 99435696 1001 86380 86390 1
436953 99436953 1001 86380 86390 1
436791 99436791 1001 86380 86390 1
436686 99436686 1001 86380 86390 1
436573 99436573 1001 86380 86390 1
436402 99436402 1001 86380 86390 1
436510 99436510 1001 86380 86390 1
436751 99436751 1001 86380 86390 1
435939 99435939 1001 86380 86390 1
436302 99436302 1001 86380 86390 1
435945 99435945 1001 86380 86390 1
437253 99437253 1001 86380 86390 1
300639 99300639 1001 86380 86390 1
300691 99300691 1001 86380 86390 1
300695 99300695 1001 86380 86390 1
300530 99300530 1001 86380 86390 1
300557 99300557 1001 86380 86390 1
300715 99300715 1001 86380 86390 1
300317 99300317 1001 86380 86390 1
300361 99300361 1001 86380 86390 1
300336 99300336 1001 86380 86390 1
300339 99300339 1001 86380 86390 1
300418 99300418 1001 86380 86390 1
300215 99300215 1001 86380 86390 1
300207 99300207 1001 86380 86390 1
300131 99300131 1001 86380 86390 1
300925 99300925 1001 86380 86390 1
300801 99300801 1001 86380 86390 1
301376 99301376 1001 86380 86390 1
301377 99301377 1001 86380 86390 1
301482 99301482 1001 86380 86390 1
301406 99301406 1001 86380 86390 1
301275 99301275 1001 86380 86390 1
301213 99301213 1001 86380 86390 1
301190 99301190 1001 86380 86390 1
301269 99301269 1001 86380 86390 1
300936 99300936 1001 86380 86390 1
300996 99300996 1001 86380 86390 1
301656 99301656 1001 86380 86390 1
301570 99301570 1001 86380 86390 1
302280 99302280 1001 86380 86390 1
302335 99302335 1001 86380 86390 1
302366 99302366 1001 86380 86390 1
302140 99302140 1001 86380 86390 1
302058 99302058 1001 86380 86390 1
301788 99301788 1001 86380 86390 1
302520 99302520 1001 86380 86390 1
302426 99302426 1001 86380 86390 1
302389 99302389 1001 86380 86390 1
302558 99302558 1001 86380 86390 1
302982 99302982 1001 86380 86390 1
302984 99302984 1001 86380 86390 1
302652 99302652 1001 86380 86390 1
302641 99302641 1001 86380 86390 1
302590 99302590 1001 86380 86390 1
302722 99302722 1001 86380 86390 1
302761 99302761 1001 86380 86390 1
302775 99302775 1001 86380 86390 1
303402 99303402 1001 86380 86390 1
303236 99303236 1001 86380 86390 1
303301 99303301 1001 86380 86390 1
303899 99303899 1001 86380 86390 1
303777 99303777 1001 86380 86390 1
303791 99303791 1001 86380 86390 1
303544 99303544 1001 86380 86390 1
303564 99303564 1001 86380 86390 1
303604 99303604 1001 86380 86390 1
303476 99303476 1001 86380 86390 1
304099 99304099 1001 86380 86390 1
304038 99304038 1001 86380 86390 1
304117 99304117 1001 86380 86390 1
304721 99304721 1001 86380 86390 1
304722 99304722 1001 86380 86390 1
304660 99304660 1001 86380 86390 1
304725 99304725 1001 86380 86390 1
304687 99304687 1001 86380 86390 1
304517 99304517 1001 86380 86390 1
304317 99304317 1001 86380 86390 1
304322 99304322 1001 86380 86390 1
304430 99304430 1001 86380 86390 1
304921 99304921 1001 86380 86390 1
304974 99304974 1001 86380 86390 1
305013 99305013 1001 86380 86390 1
304239 99304239 1001 86380 86390 1
304925 99304925 1001 86380 86390 1
304977 99304977 1001 86380 86390 1
304914 99304914 1001 86380 86390 1
305547 99305547 1001 86380 86390 1
305516 99305516 1001 86380 86390 1
305311 99305311 1001 86380 86390 1
305364 99305364 1001 86380 86390 1
305327 99305327 1001 86380 86390 1
305459 99305459 1001 86380 86390 1
305410 99305410 1001 86380 86390 1
305294 99305294 1001 86380 86390 1
305282 99305282 1001 86380 86390 1
305104 99305104 1001 86380 86390 1
305117 99305117 1001 86380 86390 1
305158 99305158 1001 86380 86390 1
305108 99305108 1001 86380 86390 1
305147 99305147 1001 86380 86390 1
305253 99305253 1001 86380 86390 1
305139 99305139 1001 86380 86390 1
500182 99500182 1001 86380 86390 1
500135 99500135 1001 86380 86390 1
500778 99500778 1001 86380 86390 1
500716 99500716 1001 86380 86390 1
500454 99500454 1001 86380 86390 1
500442 99500442 1001 86380 86390 1
500592 99500592 1001 86380 86390 1
500476 99500476 1001 86380 86390 1
500567 99500567 1001 86380 86390 1
500361 99500361 1001 86380 86390 1
500205 99500205 1001 86380 86390 1
500890 99500890 1001 86380 86390 1
500982 99500982 1001 86380 86390 1
500846 99500846 1001 86380 86390 1
501437 99501437 1001 86380 86390 1
501594 99501594 1001 86380 86390 1
501545 99501545 1001 86380 86390 1
501383 99501383 1001 86380 86390 1
501389 99501389 1001 86380 86390 1
501415 99501415 1001 86380 86390 1
501034 99501034 1001 86380 86390 1
501195 99501195 1001 86380 86390 1
501662 99501662 1001 86380 86390 1
501741 99501741 1001 86380 86390 1
501780 99501780 1001 86380 86390 1
501669 99501669 1001 86380 86390 1
501774 99501774 1001 86380 86390 1
501661 99501661 1001 86380 86390 1
502432 99502432 1001 86380 86390 1
502455 99502455 1001 86380 86390 1
502336 99502336 1001 86380 86390 1
502183 99502183 1001 86380 86390 1
502187 99502187 1001 86380 86390 1
502229 99502229 1001 86380 86390 1
502140 99502140 1001 86380 86390 1
502245 99502245 1001 86380 86390 1
501987 99501987 1001 86380 86390 1
501988 99501988 1001 86380 86390 1
501886 99501886 1001 86380 86390 1
501888 99501888 1001 86380 86390 1
501956 99501956 1001 86380 86390 1
502554 99502554 1001 86380 86390 1
502543 99502543 1001 86380 86390 1
502600 99502600 1001 86380 86390 1
502551 99502551 1001 86380 86390 1
502565 99502565 1001 86380 86390 1
503192 99503192 1001 86380 86390 1
503149 99503149 1001 86380 86390 1
502950 99502950 1001 86380 86390 1
502914 99502914 1001 86380 86390 1
502929 99502929 1001 86380 86390 1
502968 99502968 1001 86380 86390 1
502737 99502737 1001 86380 86390 1
502796 99502796 1001 86380 86390 1
502849 99502849 1001 86380 86390 1
503414 99503414 1001 86380 86390 1
503326 99503326 1001 86380 86390 1
504061 99504061 1001 86380 86390 1
504110 99504110 1001 86380 86390 1
503874 99503874 1001 86380 86390 1
503870 99503870 1001 86380 86390 1
503639 99503639 1001 86380 86390 1
503528 99503528 1001 86380 86390 1
503557 99503557 1001 86380 86390 1
504303 99504303 1001 86380 86390 1
504255 99504255 1001 86380 86390 1
504256 99504256 1001 86380 86390 1
504791 99504791 1001 86380 86390 1
504858 99504858 1001 86380 86390 1
504918 99504918 1001 86380 86390 1
504887 99504887 1001 86380 86390 1
504876 99504876 1001 86380 86390 1
504930 99504930 1001 86380 86390 1
504585 99504585 1001 86380 86390 1
504706 99504706 1001 86380 86390 1
504616 99504616 1001 86380 86390 1
504447 99504447 1001 86380 86390 1
504503 99504503 1001 86380 86390 1
505045 99505045 1001 86380 86390 1
504995 99504995 1001 86380 86390 1
505060 99505060 1001 86380 86390 1
505000 99505000 1001 86380 86390 1
505095 99505095 1001 86380 86390 1
505031 99505031 1001 86380 86390 1
505630 99505630 1001 86380 86390 1
505682 99505682 1001 86380 86390 1
505662 99505662 1001 86380 86390 1
505715 99505715 1001 86380 86390 1
505764 99505764 1001 86380 86390 1
505475 99505475 1001 86380 86390 1
505453 99505453 1001 86380 86390 1
505509 99505509 1001 86380 86390 1
505180 99505180 1001 86380 86390 1
505246 99505246 1001 86380 86390 1
505847 99505847 1001 86380 86390 1
505952 99505952 1001 86380 86390 1
505797 99505797 1001 86380 86390 1
505864 99505864 1001 86380 86390 1
506416 99506416 1001 86380 86390 1
506471 99506471 1001 86380 86390 1
506326 99506326 1001 86380 86390 1
506275 99506275 1001 86380 86390 1
506247 99506247 1001 86380 86390 1
506043 99506043 1001 86380 86390 1
505981 99505981 1001 86380 86390 1
506685 99506685 1001 86380 86390 1
506769 99506769 1001 86380 86390 1
506602 99506602 1001 86380 86390 1
507348 99507348 1001 86380 86390 1
507102 99507102 1001 86380 86390 1
507129 99507129 1001 86380 86390 1
507207 99507207 1001 86380 86390 1
507122 99507122 1001 86380 86390 1
506811 99506811 1001 86380 86390 1
506967 99506967 1001 86380 86390 1
507484 99507484 1001 86380 86390 1
507425 99507425 1001 86380 86390 1
507531 99507531 1001 86380 86390 1
508228 99508228 1001 86380 86390 1
508210 99508210 1001 86380 86390 1
507874 99507874 1001 86380 86390 1
508005 99508005 1001 86380 86390 1
507841 99507841 1001 86380 86390 1
508001 99508001 1001 86380 86390 1
507642 99507642 1001 86380 86390 1
507799 99507799 1001 86380 86390 1
507671 99507671 1001 86380 86390 1
507632 99507632 1001 86380 86390 1
507834 99507834 1001 86380 86390 1
508453 99508453 1001 86380 86390 1
508418 99508418 1001 86380 86390 1
508368 99508368 1001 86380 86390 1
508292 99508292 1001 86380 86390 1
508257 99508257 1001 86380 86390 1
508874 99508874 1001 86380 86390 1
508981 99508981 1001 86380 86390 1
508837 99508837 1001 86380 86390 1
508520 99508520 1001 86380 86390 1
508592 99508592 1001 86380 86390 1
509115 99509115 1001 86380 86390 1
509129 99509129 1001 86380 86390 1
509249 99509249 1001 86380 86390 1
509827 99509827 1001 86380 86390 1
509780 99509780 1001 86380 86390 1
509744 99509744 1001 86380 86390 1
509607 99509607 1001 86380 86390 1
509544 99509544 1001 86380 86390 1
509560 99509560 1001 86380 86390 1
509692 99509692 1001 86380 86390 1
510001 99510001 1001 86380 86390 1
510098 99510098 1001 86380 86390 1
509932 99509932 1001 86380 86390 1
509946 99509946 1001 86380 86390 1
510576 99510576 1001 86380 86390 1
510628 99510628 1001 86380 86390 1
510581 99510581 1001 86380 86390 1
510659 99510659 1001 86380 86390 1
510595 99510595 1001 86380 86390 1
510635 99510635 1001 86380 86390 1
510431 99510431 1001 86380 86390 1
510502 99510502 1001 86380 86390 1
510336 99510336 1001 86380 86390 1
510304 99510304 1001 86380 86390 1
510752 99510752 1001 86380 86390 1
510914 99510914 1001 86380 86390 1
510915 99510915 1001 86380 86390 1
511553 99511553 1001 86380 86390 1
511427 99511427 1001 86380 86390 1
511367 99511367 1001 86380 86390 1
511484 99511484 1001 86380 86390 1
511192 99511192 1001 86380 86390 1
511322 99511322 1001 86380 86390 1
511337 99511337 1001 86380 86390 1
511339 99511339 1001 86380 86390 1
511174 99511174 1001 86380 86390 1
511343 99511343 1001 86380 86390 1
511041 99511041 1001 86380 86390 1
511106 99511106 1001 86380 86390 1
511723 99511723 1001 86380 86390 1
512085 99512085 1001 86380 86390 1
512051 99512051 1001 86380 86390 1
512105 99512105 1001 86380 86390 1
512119 99512119 1001 86380 86390 1
512069 99512069 1001 86380 86390 1
511852 99511852 1001 86380 86390 1
511792 99511792 1001 86380 86390 1
511897 99511897 1001 86380 86390 1
511900 99511900 1001 86380 86390 1
512511 99512511 1001 86380 86390 1
512500 99512500 1001 86380 86390 1
513087 99513087 1001 86380 86390 1
513036 99513036 1001 86380 86390 1
512987 99512987 1001 86380 86390 1
512887 99512887 1001 86380 86390 1
512812 99512812 1001 86380 86390 1
512867 99512867 1001 86380 86390 1
512705 99512705 1001 86380 86390 1
513306 99513306 1001 86380 86390 1
513375 99513375 1001 86380 86390 1
513222 99513222 1001 86380 86390 1
513331 99513331 1001 86380 86390 1
514000 99514000 1001 86380 86390 1
514004 99514004 1001 86380 86390 1
513973 99513973 1001 86380 86390 1
513819 99513819 1001 86380 86390 1
513594 99513594 1001 86380 86390 1
513571 99513571 1001 86380 86390 1
513458 99513458 1001 86380 86390 1
513523 99513523 1001 86380 86390 1
514232 99514232 1001 86380 86390 1
514066 99514066 1001 86380 86390 1
514131 99514131 1001 86380 86390 1
514772 99514772 1001 86380 86390 1
514510 99514510 1001 86380 86390 1
514315 99514315 1001 86380 86390 1
514266 99514266 1001 86380 86390 1
514246 99514246 1001 86380 86390 1
514987 99514987 1001 86380 86390 1
515028 99515028 1001 86380 86390 1
515004 99515004 1001 86380 86390 1
515005 99515005 1001 86380 86390 1
514981 99514981 1001 86380 86390 1
515484 99515484 1001 86380 86390 1
515324 99515324 1001 86380 86390 1
515305 99515305 1001 86380 86390 1
515344 99515344 1001 86380 86390 1
515140 99515140 1001 86380 86390 1
515841 99515841 1001 86380 86390 1
515701 99515701 1001 86380 86390 1
516385 99516385 1001 86380 86390 1
516493 99516493 1001 86380 86390 1
516208 99516208 1001 86380 86390 1
516005 99516005 1001 86380 86390 1
515920 99515920 1001 86380 86390 1
515909 99515909 1001 86380 86390 1
515962 99515962 1001 86380 86390 1
515975 99515975 1001 86380 86390 1
516564 99516564 1001 86380 86390 1
517146 99517146 1001 86380 86390 1
517284 99517284 1001 86380 86390 1
516939 99516939 1001 86380 86390 1
517023 99517023 1001 86380 86390 1
516813 99516813 1001 86380 86390 1
516869 99516869 1001 86380 86390 1
517132 99517132 1001 86380 86390 1
517366 99517366 1001 86380 86390 1
517379 99517379 1001 86380 86390 1
517408 99517408 1001 86380 86390 1
517526 99517526 1001 86380 86390 1
518011 99518011 1001 86380 86390 1
518117 99518117 1001 86380 86390 1
517966 99517966 1001 86380 86390 1
517847 99517847 1001 86380 86390 1
517901 99517901 1001 86380 86390 1
517837 99517837 1001 86380 86390 1
517647 99517647 1001 86380 86390 1
517665 99517665 1001 86380 86390 1
517575 99517575 1001 86380 86390 1
517656 99517656 1001 86380 86390 1
518305 99518305 1001 86380 86390 1
518180 99518180 1001 86380 86390 1
518181 99518181 1001 86380 86390 1
518904 99518904 1001 86380 86390 1
518866 99518866 1001 86380 86390 1
518829 99518829 1001 86380 86390 1
518668 99518668 1001 86380 86390 1
518708 99518708 1001 86380 86390 1
518618 99518618 1001 86380 86390 1
518606 99518606 1001 86380 86390 1
518755 99518755 1001 86380 86390 1
518536 99518536 1001 86380 86390 1
518485 99518485 1001 86380 86390 1
518476 99518476 1001 86380 86390 1
518430 99518430 1001 86380 86390 1
518444 99518444 1001 86380 86390 1
519151 99519151 1001 86380 86390 1
519049 99519049 1001 86380 86390 1
519712 99519712 1001 86380 86390 1
519803 99519803 1001 86380 86390 1
519631 99519631 1001 86380 86390 1
519406 99519406 1001 86380 86390 1
519459 99519459 1001 86380 86390 1
519472 99519472 1001 86380 86390 1
519588 99519588 1001 86380 86390 1
519313 99519313 1001 86380 86390 1
520018 99520018 1001 86380 86390 1
519983 99519983 1001 86380 86390 1
519854 99519854 1001 86380 86390 1
519867 99519867 1001 86380 86390 1
520009 99520009 1001 86380 86390 1
519846 99519846 1001 86380 86390 1
519861 99519861 1001 86380 86390 1
520556 99520556 1001 86380 86390 1
520620 99520620 1001 86380 86390 1
520390 99520390 1001 86380 86390 1
520404 99520404 1001 86380 86390 1
520379 99520379 1001 86380 86390 1
520205 99520205 1001 86380 86390 1
520154 99520154 1001 86380 86390 1
520206 99520206 1001 86380 86390 1
520041 99520041 1001 86380 86390 1
520223 99520223 1001 86380 86390 1
520212 99520212 1001 86380 86390 1
520696 99520696 1001 86380 86390 1
520687 99520687 1001 86380 86390 1
521433 99521433 1001 86380 86390 1
521352 99521352 1001 86380 86390 1
521419 99521419 1001 86380 86390 1
521238 99521238 1001 86380 86390 1
521110 99521110 1001 86380 86390 1
521117 99521117 1001 86380 86390 1
521028 99521028 1001 86380 86390 1
520980 99520980 1001 86380 86390 1
520993 99520993 1001 86380 86390 1
520903 99520903 1001 86380 86390 1
520986 99520986 1001 86380 86390 1
521469 99521469 1001 86380 86390 1
521497 99521497 1001 86380 86390 1
521576 99521576 1001 86380 86390 1
521499 99521499 1001 86380 86390 1
522191 99522191 1001 86380 86390 1
522154 99522154 1001 86380 86390 1
522224 99522224 1001 86380 86390 1
522284 99522284 1001 86380 86390 1
521922 99521922 1001 86380 86390 1
521900 99521900 1001 86380 86390 1
522082 99522082 1001 86380 86390 1
521940 99521940 1001 86380 86390 1
522070 99522070 1001 86380 86390 1
521955 99521955 1001 86380 86390 1
521736 99521736 1001 86380 86390 1
521802 99521802 1001 86380 86390 1
521828 99521828 1001 86380 86390 1
522453 99522453 1001 86380 86390 1
522493 99522493 1001 86380 86390 1
522377 99522377 1001 86380 86390 1
522927 99522927 1001 86380 86390 1
523043 99523043 1001 86380 86390 1
523023 99523023 1001 86380 86390 1
522878 99522878 1001 86380 86390 1
522885 99522885 1001 86380 86390 1
522512 99522512 1001 86380 86390 1
522530 99522530 1001 86380 86390 1
522664 99522664 1001 86380 86390 1
523144 99523144 1001 86380 86390 1
523161 99523161 1001 86380 86390 1
523162 99523162 1001 86380 86390 1
523204 99523204 1001 86380 86390 1
523884 99523884 1001 86380 86390 1
523811 99523811 1001 86380 86390 1
523814 99523814 1001 86380 86390 1
523879 99523879 1001 86380 86390 1
523652 99523652 1001 86380 86390 1
523505 99523505 1001 86380 86390 1
523446 99523446 1001 86380 86390 1
523370 99523370 1001 86380 86390 1
523435 99523435 1001 86380 86390 1
523487 99523487 1001 86380 86390 1
523464 99523464 1001 86380 86390 1
524709 99524709 1001 86380 86390 1
524645 99524645 1001 86380 86390 1
524646 99524646 1001 86380 86390 1
524622 99524622 1001 86380 86390 1
524651 99524651 1001 86380 86390 1
524514 99524514 1001 86380 86390 1
524445 99524445 1001 86380 86390 1
524563 99524563 1001 86380 86390 1
524223 99524223 1001 86380 86390 1
524945 99524945 1001 86380 86390 1
524819 99524819 1001 86380 86390 1
525521 99525521 1001 86380 86390 1
525515 99525515 1001 86380 86390 1
525403 99525403 1001 86380 86390 1
525044 99525044 1001 86380 86390 1
525688 99525688 1001 86380 86390 1
525651 99525651 1001 86380 86390 1
525692 99525692 1001 86380 86390 1
525667 99525667 1001 86380 86390 1
526349 99526349 1001 86380 86390 1
526318 99526318 1001 86380 86390 1
526118 99526118 1001 86380 86390 1
526058 99526058 1001 86380 86390 1
526136 99526136 1001 86380 86390 1
526098 99526098 1001 86380 86390 1
525909 99525909 1001 86380 86390 1
525948 99525948 1001 86380 86390 1
526602 99526602 1001 86380 86390 1
526516 99526516 1001 86380 86390 1
526445 99526445 1001 86380 86390 1
527147 99527147 1001 86380 86390 1
527149 99527149 1001 86380 86390 1
527143 99527143 1001 86380 86390 1
527195 99527195 1001 86380 86390 1
527032 99527032 1001 86380 86390 1
526839 99526839 1001 86380 86390 1
526958 99526958 1001 86380 86390 1
527010 99527010 1001 86380 86390 1
527000 99527000 1001 86380 86390 1
526873 99526873 1001 86380 86390 1
527041 99527041 1001 86380 86390 1
526761 99526761 1001 86380 86390 1
526750 99526750 1001 86380 86390 1
526752 99526752 1001 86380 86390 1
526651 99526651 1001 86380 86390 1
526639 99526639 1001 86380 86390 1
527278 99527278 1001 86380 86390 1
528020 99528020 1001 86380 86390 1
527779 99527779 1001 86380 86390 1
527742 99527742 1001 86380 86390 1
527733 99527733 1001 86380 86390 1
527824 99527824 1001 86380 86390 1
527566 99527566 1001 86380 86390 1
527462 99527462 1001 86380 86390 1
528710 99528710 1001 86380 86390 1
528723 99528723 1001 86380 86390 1
528884 99528884 1001 86380 86390 1
528544 99528544 1001 86380 86390 1
528564 99528564 1001 86380 86390 1
528328 99528328 1001 86380 86390 1
529059 99529059 1001 86380 86390 1
529680 99529680 1001 86380 86390 1
529616 99529616 1001 86380 86390 1
529705 99529705 1001 86380 86390 1
529592 99529592 1001 86380 86390 1
529342 99529342 1001 86380 86390 1
529361 99529361 1001 86380 86390 1
529288 99529288 1001 86380 86390 1
529211 99529211 1001 86380 86390 1
529190 99529190 1001 86380 86390 1
529203 99529203 1001 86380 86390 1
529294 99529294 1001 86380 86390 1
529193 99529193 1001 86380 86390 1
529261 99529261 1001 86380 86390 1
529855 99529855 1001 86380 86390 1
529753 99529753 1001 86380 86390 1
529823 99529823 1001 86380 86390 1
530454 99530454 1001 86380 86390 1
530525 99530525 1001 86380 86390 1
530489 99530489 1001 86380 86390 1
530180 99530180 1001 86380 86390 1
530161 99530161 1001 86380 86390 1
529971 99529971 1001 86380 86390 1
529979 99529979 1001 86380 86390 1
530758 99530758 1001 86380 86390 1
530692 99530692 1001 86380 86390 1
531302 99531302 1001 86380 86390 1
531032 99531032 1001 86380 86390 1
531020 99531020 1001 86380 86390 1
531112 99531112 1001 86380 86390 1
531145 99531145 1001 86380 86390 1
531146 99531146 1001 86380 86390 1
530858 99530858 1001 86380 86390 1
531533 99531533 1001 86380 86390 1
531404 99531404 1001 86380 86390 1
531514 99531514 1001 86380 86390 1
531489 99531489 1001 86380 86390 1
531528 99531528 1001 86380 86390 1
531490 99531490 1001 86380 86390 1
532176 99532176 1001 86380 86390 1
532008 99532008 1001 86380 86390 1
532047 99532047 1001 86380 86390 1
532198 99532198 1001 86380 86390 1
531962 99531962 1001 86380 86390 1
531928 99531928 1001 86380 86390 1
531802 99531802 1001 86380 86390 1
531895 99531895 1001 86380 86390 1
531703 99531703 1001 86380 86390 1
531682 99531682 1001 86380 86390 1
532281 99532281 1001 86380 86390 1
532923 99532923 1001 86380 86390 1
532889 99532889 1001 86380 86390 1
532788 99532788 1001 86380 86390 1
532774 99532774 1001 86380 86390 1
533055 99533055 1001 86380 86390 1
533082 99533082 1001 86380 86390 1
533694 99533694 1001 86380 86390 1
533814 99533814 1001 86380 86390 1
533702 99533702 1001 86380 86390 1
533589 99533589 1001 86380 86390 1
533477 99533477 1001 86380 86390 1
533479 99533479 1001 86380 86390 1
533531 99533531 1001 86380 86390 1
533302 99533302 1001 86380 86390 1
533408 99533408 1001 86380 86390 1
533318 99533318 1001 86380 86390 1
534024 99534024 1001 86380 86390 1
533934 99533934 1001 86380 86390 1
534001 99534001 1001 86380 86390 1
533924 99533924 1001 86380 86390 1
534015 99534015 1001 86380 86390 1
533953 99533953 1001 86380 86390 1
534046 99534046 1001 86380 86390 1
534563 99534563 1001 86380 86390 1
534564 99534564 1001 86380 86390 1
534529 99534529 1001 86380 86390 1
534329 99534329 1001 86380 86390 1
534475 99534475 1001 86380 86390 1
534194 99534194 1001 86380 86390 1
534249 99534249 1001 86380 86390 1
534069 99534069 1001 86380 86390 1
534254 99534254 1001 86380 86390 1
534086 99534086 1001 86380 86390 1
534272 99534272 1001 86380 86390 1
535476 99535476 1001 86380 86390 1
535372 99535372 1001 86380 86390 1
535309 99535309 1001 86380 86390 1
535486 99535486 1001 86380 86390 1
535350 99535350 1001 86380 86390 1
535506 99535506 1001 86380 86390 1
535120 99535120 1001 86380 86390 1
535098 99535098 1001 86380 86390 1
535601 99535601 1001 86380 86390 1
535656 99535656 1001 86380 86390 1
535514 99535514 1001 86380 86390 1
535568 99535568 1001 86380 86390 1
536204 99536204 1001 86380 86390 1
536154 99536154 1001 86380 86390 1
536194 99536194 1001 86380 86390 1
536079 99536079 1001 86380 86390 1
536118 99536118 1001 86380 86390 1
535952 99535952 1001 86380 86390 1
536099 99536099 1001 86380 86390 1
535999 99535999 1001 86380 86390 1
535757 99535757 1001 86380 86390 1
535903 99535903 1001 86380 86390 1
535750 99535750 1001 86380 86390 1
536359 99536359 1001 86380 86390 1
536427 99536427 1001 86380 86390 1
536471 99536471 1001 86380 86390 1
536525 99536525 1001 86380 86390 1
537036 99537036 1001 86380 86390 1
537146 99537146 1001 86380 86390 1
537110 99537110 1001 86380 86390 1
536650 99536650 1001 86380 86390 1
536741 99536741 1001 86380 86390 1
536651 99536651 1001 86380 86390 1
536668 99536668 1001 86380 86390 1
536721 99536721 1001 86380 86390 1
536709 99536709 1001 86380 86390 1
537252 99537252 1001 86380 86390 1
537190 99537190 1001 86380 86390 1
537347 99537347 1001 86380 86390 1
537987 99537987 1001 86380 86390 1
537797 99537797 1001 86380 86390 1
537789 99537789 1001 86380 86390 1
537970 99537970 1001 86380 86390 1
537710 99537710 1001 86380 86390 1
537379 99537379 1001 86380 86390 1
538052 99538052 1001 86380 86390 1
538174 99538174 1001 86380 86390 1
538136 99538136 1001 86380 86390 1
538162 99538162 1001 86380 86390 1
538660 99538660 1001 86380 86390 1
538712 99538712 1001 86380 86390 1
538629 99538629 1001 86380 86390 1
538618 99538618 1001 86380 86390 1
538544 99538544 1001 86380 86390 1
538549 99538549 1001 86380 86390 1
538588 99538588 1001 86380 86390 1
538246 99538246 1001 86380 86390 1
538243 99538243 1001 86380 86390 1
538374 99538374 1001 86380 86390 1
538387 99538387 1001 86380 86390 1
538943 99538943 1001 86380 86390 1
538913 99538913 1001 86380 86390 1
539400 99539400 1001 86380 86390 1
539326 99539326 1001 86380 86390 1
539317 99539317 1001 86380 86390 1
539369 99539369 1001 86380 86390 1
539201 99539201 1001 86380 86390 1
539124 99539124 1001 86380 86390 1
539075 99539075 1001 86380 86390 1
539078 99539078 1001 86380 86390 1
539730 99539730 1001 86380 86390 1
539683 99539683 1001 86380 86390 1
539699 99539699 1001 86380 86390 1
540466 99540466 1001 86380 86390 1
540421 99540421 1001 86380 86390 1
540441 99540441 1001 86380 86390 1
540424 99540424 1001 86380 86390 1
540220 99540220 1001 86380 86390 1
540065 99540065 1001 86380 86390 1
540027 99540027 1001 86380 86390 1
539886 99539886 1001 86380 86390 1
539925 99539925 1001 86380 86390 1
540046 99540046 1001 86380 86390 1
539892 99539892 1001 86380 86390 1
539947 99539947 1001 86380 86390 1
539987 99539987 1001 86380 86390 1
539884 99539884 1001 86380 86390 1
540531 99540531 1001 86380 86390 1
540507 99540507 1001 86380 86390 1
540639 99540639 1001 86380 86390 1
540567 99540567 1001 86380 86390 1
541270 99541270 1001 86380 86390 1
541119 99541119 1001 86380 86390 1
541037 99541037 1001 86380 86390 1
540912 99540912 1001 86380 86390 1
540964 99540964 1001 86380 86390 1
540843 99540843 1001 86380 86390 1
540856 99540856 1001 86380 86390 1
540846 99540846 1001 86380 86390 1
541368 99541368 1001 86380 86390 1
541317 99541317 1001 86380 86390 1
541467 99541467 1001 86380 86390 1
541430 99541430 1001 86380 86390 1
542093 99542093 1001 86380 86390 1
542061 99542061 1001 86380 86390 1
541999 99541999 1001 86380 86390 1
542012 99542012 1001 86380 86390 1
541926 99541926 1001 86380 86390 1
541902 99541902 1001 86380 86390 1
541775 99541775 1001 86380 86390 1
541757 99541757 1001 86380 86390 1
541604 99541604 1001 86380 86390 1
541502 99541502 1001 86380 86390 1
541556 99541556 1001 86380 86390 1
541518 99541518 1001 86380 86390 1
541688 99541688 1001 86380 86390 1
541506 99541506 1001 86380 86390 1
541613 99541613 1001 86380 86390 1
541562 99541562 1001 86380 86390 1
542253 99542253 1001 86380 86390 1
542215 99542215 1001 86380 86390 1
542216 99542216 1001 86380 86390 1
542755 99542755 1001 86380 86390 1
542794 99542794 1001 86380 86390 1
542920 99542920 1001 86380 86390 1
542899 99542899 1001 86380 86390 1
542759 99542759 1001 86380 86390 1
542774 99542774 1001 86380 86390 1
542763 99542763 1001 86380 86390 1
542655 99542655 1001 86380 86390 1
542684 99542684 1001 86380 86390 1
542568 99542568 1001 86380 86390 1
542542 99542542 1001 86380 86390 1
542331 99542331 1001 86380 86390 1
543090 99543090 1001 86380 86390 1
543013 99543013 1001 86380 86390 1
543621 99543621 1001 86380 86390 1
543712 99543712 1001 86380 86390 1
543538 99543538 1001 86380 86390 1
543551 99543551 1001 86380 86390 1
543332 99543332 1001 86380 86390 1
543281 99543281 1001 86380 86390 1
543937 99543937 1001 86380 86390 1
543952 99543952 1001 86380 86390 1
543812 99543812 1001 86380 86390 1
543893 99543893 1001 86380 86390 1
543793 99543793 1001 86380 86390 1
544511 99544511 1001 86380 86390 1
544460 99544460 1001 86380 86390 1
544486 99544486 1001 86380 86390 1
544262 99544262 1001 86380 86390 1
544343 99544343 1001 86380 86390 1
544359 99544359 1001 86380 86390 1
544233 99544233 1001 86380 86390 1
544261 99544261 1001 86380 86390 1
544148 99544148 1001 86380 86390 1
543994 99543994 1001 86380 86390 1
544073 99544073 1001 86380 86390 1
544139 99544139 1001 86380 86390 1
544053 99544053 1001 86380 86390 1
544611 99544611 1001 86380 86390 1
544613 99544613 1001 86380 86390 1
431942 402 1001 83700 84417 1
517678 661 1001 38932 39232 1
543051 899 1001 62462 62762 1
400027 99400027 1001 86380 86390 1
400298 99400298 1001 86380 86390 1
400438 99400438 1001 86380 86390 1
400415 99400415 1001 86380 86390 1
400508 99400508 1001 86380 86390 1
400766 99400766 1001 86380 86390 1
400842 99400842 1001 86380 86390 1
400932 99400932 1001 86380 86390 1
400970 99400970 1001 86380 86390 1
401089 99401089 1001 86380 86390 1
401202 99401202 1001 86380 86390 1
401177 99401177 1001 86380 86390 1
401380 99401380 1001 86380 86390 1
401367 99401367 1001 86380 86390 1
401608 99401608 1001 86380 86390 1
401723 99401723 1001 86380 86390 1
402220 99402220 1001 86380 86390 1
402389 99402389 1001 86380 86390 1
402741 99402741 1001 86380 86390 1
402891 99402891 1001 86380 86390 1
402915 99402915 1001 86380 86390 1
403305 99403305 1001 86380 86390 1
403894 99403894 1001 86380 86390 1
404161 99404161 1001 86380 86390 1
404287 99404287 1001 86380 86390 1
404256 99404256 1001 86380 86390 1
404874 99404874 1001 86380 86390 1
404903 99404903 1001 86380 86390 1
404790 99404790 1001 86380 86390 1
405026 99405026 1001 86380 86390 1
405193 99405193 1001 86380 86390 1
405361 99405361 1001 86380 86390 1
405516 99405516 1001 86380 86390 1
405586 99405586 1001 86380 86390 1
405676 99405676 1001 86380 86390 1
405728 99405728 1001 86380 86390 1
405706 99405706 1001 86380 86390 1
405928 99405928 1001 86380 86390 1
406054 99406054 1001 86380 86390 1
406426 99406426 1001 86380 86390 1
406625 99406625 1001 86380 86390 1
406776 99406776 1001 86380 86390 1
406860 99406860 1001 86380 86390 1
406918 99406918 1001 86380 86390 1
407027 99407027 1001 86380 86390 1
407228 99407228 1001 86380 86390 1
407157 99407157 1001 86380 86390 1
407394 99407394 1001 86380 86390 1
407443 99407443 1001 86380 86390 1
407746 99407746 1001 86380 86390 1
407965 99407965 1001 86380 86390 1
408010 99408010 1001 86380 86390 1
408204 99408204 1001 86380 86390 1
408252 99408252 1001 86380 86390 1
408377 99408377 1001 86380 86390 1
408419 99408419 1001 86380 86390 1
408524 99408524 1001 86380 86390 1
408580 99408580 1001 86380 86390 1
408641 99408641 1001 86380 86390 1
408559 99408559 1001 86380 86390 1
408704 99408704 1001 86380 86390 1
408687 99408687 1001 86380 86390 1
408711 99408711 1001 86380 86390 1
409316 99409316 1001 86380 86390 1
409441 99409441 1001 86380 86390 1
409477 99409477 1001 86380 86390 1
409801 99409801 1001 86380 86390 1
409890 99409890 1001 86380 86390 1
409861 99409861 1001 86380 86390 1
409941 99409941 1001 86380 86390 1
409899 99409899 1001 86380 86390 1
410180 99410180 1001 86380 86390 1
410193 99410193 1001 86380 86390 1
410364 99410364 1001 86380 86390 1
410439 99410439 1001 86380 86390 1
410544 99410544 1001 86380 86390 1
410552 99410552 1001 86380 86390 1
410511 99410511 1001 86380 86390 1
410718 99410718 1001 86380 86390 1
410749 99410749 1001 86380 86390 1
410817 99410817 1001 86380 86390 1
410872 99410872 1001 86380 86390 1
411016 99411016 1001 86380 86390 1
410937 99410937 1001 86380 86390 1
410996 99410996 1001 86380 86390 1
411094 99411094 1001 86380 86390 1
411036 99411036 1001 86380 86390 1
411086 99411086 1001 86380 86390 1
411310 99411310 1001 86380 86390 1
411336 99411336 1001 86380 86390 1
411340 99411340 1001 86380 86390 1
411420 99411420 1001 86380 86390 1
411644 99411644 1001 86380 86390 1
411622 99411622 1001 86380 86390 1
411565 99411565 1001 86380 86390 1
411709 99411709 1001 86380 86390 1
411872 99411872 1001 86380 86390 1
412002 99412002 1001 86380 86390 1
412269 99412269 1001 86380 86390 1
412188 99412188 1001 86380 86390 1
412455 99412455 1001 86380 86390 1
412445 99412445 1001 86380 86390 1
413059 99413059 1001 86380 86390 1
412911 99412911 1001 86380 86390 1
412749 99412749 1001 86380 86390 1
414041 99414041 1001 86380 86390 1
413994 99413994 1001 86380 86390 1
414004 99414004 1001 86380 86390 1
413798 99413798 1001 86380 86390 1
415172 99415172 1001 86380 86390 1
414983 99414983 1001 86380 86390 1
414600 99414600 1001 86380 86390 1
414748 99414748 1001 86380 86390 1
414853 99414853 1001 86380 86390 1
414608 99414608 1001 86380 86390 1
414357 99414357 1001 86380 86390 1
414326 99414326 1001 86380 86390 1
414480 99414480 1001 86380 86390 1
414312 99414312 1001 86380 86390 1
414290 99414290 1001 86380 86390 1
415399 99415399 1001 86380 86390 1
416948 99416948 1001 86380 86390 1
416615 99416615 1001 86380 86390 1
416912 99416912 1001 86380 86390 1
416913 99416913 1001 86380 86390 1
416601 99416601 1001 86380 86390 1
416666 99416666 1001 86380 86390 1
416882 99416882 1001 86380 86390 1
416396 99416396 1001 86380 86390 1
415902 99415902 1001 86380 86390 1
416137 99416137 1001 86380 86390 1
416035 99416035 1001 86380 86390 1
415865 99415865 1001 86380 86390 1
415725 99415725 1001 86380 86390 1
415787 99415787 1001 86380 86390 1
415761 99415761 1001 86380 86390 1
417089 99417089 1001 86380 86390 1
417424 99417424 1001 86380 86390 1
417403 99417403 1001 86380 86390 1
417469 99417469 1001 86380 86390 1
418731 99418731 1001 86380 86390 1
418638 99418638 1001 86380 86390 1
418725 99418725 1001 86380 86390 1
418220 99418220 1001 86380 86390 1
418252 99418252 1001 86380 86390 1
418046 99418046 1001 86380 86390 1
418381 99418381 1001 86380 86390 1
418101 99418101 1001 86380 86390 1
418032 99418032 1001 86380 86390 1
417777 99417777 1001 86380 86390 1
417884 99417884 1001 86380 86390 1
417935 99417935 1001 86380 86390 1
418831 99418831 1001 86380 86390 1
420386 99420386 1001 86380 86390 1
420184 99420184 1001 86380 86390 1
420269 99420269 1001 86380 86390 1
420092 99420092 1001 86380 86390 1
420005 99420005 1001 86380 86390 1
420006 99420006 1001 86380 86390 1
419971 99419971 1001 86380 86390 1
420042 99420042 1001 86380 86390 1
419976 99419976 1001 86380 86390 1
419546 99419546 1001 86380 86390 1
419454 99419454 1001 86380 86390 1
419220 99419220 1001 86380 86390 1
419441 99419441 1001 86380 86390 1
419418 99419418 1001 86380 86390 1
420694 99420694 1001 86380 86390 1
420816 99420816 1001 86380 86390 1
420547 99420547 1001 86380 86390 1
420599 99420599 1001 86380 86390 1
420471 99420471 1001 86380 86390 1
420782 99420782 1001 86380 86390 1
420760 99420760 1001 86380 86390 1
420764 99420764 1001 86380 86390 1
420610 99420610 1001 86380 86390 1
422104 99422104 1001 86380 86390 1
421282 99421282 1001 86380 86390 1
421685 99421685 1001 86380 86390 1
421018 99421018 1001 86380 86390 1
421247 99421247 1001 86380 86390 1
420978 99420978 1001 86380 86390 1
421055 99421055 1001 86380 86390 1
420855 99420855 1001 86380 86390 1
422192 99422192 1001 86380 86390 1
422330 99422330 1001 86380 86390 1
422436 99422436 1001 86380 86390 1
422407 99422407 1001 86380 86390 1
422154 99422154 1001 86380 86390 1
422266 99422266 1001 86380 86390 1
422524 99422524 1001 86380 86390 1
423505 99423505 1001 86380 86390 1
423436 99423436 1001 86380 86390 1
423702 99423702 1001 86380 86390 1
423540 99423540 1001 86380 86390 1
422981 99422981 1001 86380 86390 1
423088 99423088 1001 86380 86390 1
423057 99423057 1001 86380 86390 1
423251 99423251 1001 86380 86390 1
422976 99422976 1001 86380 86390 1
422679 99422679 1001 86380 86390 1
422560 99422560 1001 86380 86390 1
422872 99422872 1001 86380 86390 1
423828 99423828 1001 86380 86390 1
425029 99425029 1001 86380 86390 1
425172 99425172 1001 86380 86390 1
425063 99425063 1001 86380 86390 1
425318 99425318 1001 86380 86390 1
425005 99425005 1001 86380 86390 1
425585 99425585 1001 86380 86390 1
425407 99425407 1001 86380 86390 1
426789 99426789 1001 86380 86390 1
427115 99427115 1001 86380 86390 1
427073 99427073 1001 86380 86390 1
427095 99427095 1001 86380 86390 1
426970 99426970 1001 86380 86390 1
426280 99426280 1001 86380 86390 1
426385 99426385 1001 86380 86390 1
426586 99426586 1001 86380 86390 1
426094 99426094 1001 86380 86390 1
425866 99425866 1001 86380 86390 1
425898 99425898 1001 86380 86390 1
426138 99426138 1001 86380 86390 1
426258 99426258 1001 86380 86390 1
426238 99426238 1001 86380 86390 1
427174 99427174 1001 86380 86390 1
427465 99427465 1001 86380 86390 1
428731 99428731 1001 86380 86390 1
428597 99428597 1001 86380 86390 1
428193 99428193 1001 86380 86390 1
427941 99427941 1001 86380 86390 1
428209 99428209 1001 86380 86390 1
428228 99428228 1001 86380 86390 1
427885 99427885 1001 86380 86390 1
427914 99427914 1001 86380 86390 1
427573 99427573 1001 86380 86390 1
428906 99428906 1001 86380 86390 1
429067 99429067 1001 86380 86390 1
429003 99429003 1001 86380 86390 1
428924 99428924 1001 86380 86390 1
429010 99429010 1001 86380 86390 1
429987 99429987 1001 86380 86390 1
430210 99430210 1001 86380 86390 1
430082 99430082 1001 86380 86390 1
429575 99429575 1001 86380 86390 1
429602 99429602 1001 86380 86390 1
429702 99429702 1001 86380 86390 1
429655 99429655 1001 86380 86390 1
429241 99429241 1001 86380 86390 1
429312 99429312 1001 86380 86390 1
431791 99431791 1001 86380 86390 1
431894 99431894 1001 86380 86390 1
431905 99431905 1001 86380 86390 1
431373 99431373 1001 86380 86390 1
431571 99431571 1001 86380 86390 1
431633 99431633 1001 86380 86390 1
431322 99431322 1001 86380 86390 1
431423 99431423 1001 86380 86390 1
431203 99431203 1001 86380 86390 1
431016 99431016 1001 86380 86390 1
431019 99431019 1001 86380 86390 1
430887 99430887 1001 86380 86390 1
432128 99432128 1001 86380 86390 1
432164 99432164 1001 86380 86390 1
432318 99432318 1001 86380 86390 1
433589 99433589 1001 86380 86390 1
433427 99433427 1001 86380 86390 1
433547 99433547 1001 86380 86390 1
432947 99432947 1001 86380 86390 1
433220 99433220 1001 86380 86390 1
433304 99433304 1001 86380 86390 1
432674 99432674 1001 86380 86390 1
433862 99433862 1001 86380 86390 1
433740 99433740 1001 86380 86390 1
435081 99435081 1001 86380 86390 1
435367 99435367 1001 86380 86390 1
435391 99435391 1001 86380 86390 1
435101 99435101 1001 86380 86390 1
435310 99435310 1001 86380 86390 1
434789 99434789 1001 86380 86390 1
434852 99434852 1001 86380 86390 1
434388 99434388 1001 86380 86390 1
435831 99435831 1001 86380 86390 1
437101 99437101 1001 86380 86390 1
436881 99436881 1001 86380 86390 1
436623 99436623 1001 86380 86390 1
436657 99436657 1001 86380 86390 1
436553 99436553 1001 86380 86390 1
436746 99436746 1001 86380 86390 1
436196 99436196 1001 86380 86390 1
436056 99436056 1001 86380 86390 1
436336 99436336 1001 86380 86390 1
300016 99300016 1001 86380 86390 1
437259 99437259 1001 86380 86390 1
437359 99437359 1001 86380 86390 1
300686 99300686 1001 86380 86390 1
300532 99300532 1001 86380 86390 1
300583 99300583 1001 86380 86390 1
300721 99300721 1001 86380 86390 1
300345 99300345 1001 86380 86390 1
300450 99300450 1001 86380 86390 1
300520 99300520 1001 86380 86390 1
300214 99300214 1001 86380 86390 1
300790 99300790 1001 86380 86390 1
300779 99300779 1001 86380 86390 1
300108 99300108 1001 86380 86390 1
300755 99300755 1001 86380 86390 1
300903 99300903 1001 86380 86390 1
301451 99301451 1001 86380 86390 1
301326 99301326 1001 86380 86390 1
301157 99301157 1001 86380 86390 1
301227 99301227 1001 86380 86390 1
301050 99301050 1001 86380 86390 1
301040 99301040 1001 86380 86390 1
301045 99301045 1001 86380 86390 1
301122 99301122 1001 86380 86390 1
301650 99301650 1001 86380 86390 1
301677 99301677 1001 86380 86390 1
302320 99302320 1001 86380 86390 1
302301 99302301 1001 86380 86390 1
302021 99302021 1001 86380 86390 1
301797 99301797 1001 86380 86390 1
302392 99302392 1001 86380 86390 1
303027 99303027 1001 86380 86390 1
303079 99303079 1001 86380 86390 1
303001 99303001 1001 86380 86390 1
302912 99302912 1001 86380 86390 1
302836 99302836 1001 86380 86390 1
302968 99302968 1001 86380 86390 1
302852 99302852 1001 86380 86390 1
302865 99302865 1001 86380 86390 1
302794 99302794 1001 86380 86390 1
302615 99302615 1001 86380 86390 1
302748 99302748 1001 86380 86390 1
303387 99303387 1001 86380 86390 1
303324 99303324 1001 86380 86390 1
303305 99303305 1001 86380 86390 1
303957 99303957 1001 86380 86390 1
303647 99303647 1001 86380 86390 1
303635 99303635 1001 86380 86390 1
303765 99303765 1001 86380 86390 1
303650 99303650 1001 86380 86390 1
303692 99303692 1001 86380 86390 1
303706 99303706 1001 86380 86390 1
303812 99303812 1001 86380 86390 1
303606 99303606 1001 86380 86390 1
303480 99303480 1001 86380 86390 1
303572 99303572 1001 86380 86390 1
304057 99304057 1001 86380 86390 1
303413 99303413 1001 86380 86390 1
304045 99304045 1001 86380 86390 1
304047 99304047 1001 86380 86390 1
304115 99304115 1001 86380 86390 1
304732 99304732 1001 86380 86390 1
304780 99304780 1001 86380 86390 1
304612 99304612 1001 86380 86390 1
304338 99304338 1001 86380 86390 1
304351 99304351 1001 86380 86390 1
304862 99304862 1001 86380 86390 1
305009 99305009 1001 86380 86390 1
304997 99304997 1001 86380 86390 1
305544 99305544 1001 86380 86390 1
305550 99305550 1001 86380 86390 1
305672 99305672 1001 86380 86390 1
305413 99305413 1001 86380 86390 1
305323 99305323 1001 86380 86390 1
305234 99305234 1001 86380 86390 1
305081 99305081 1001 86380 86390 1
305228 99305228 1001 86380 86390 1
305125 99305125 1001 86380 86390 1
500168 99500168 1001 86380 86390 1
500097 99500097 1001 86380 86390 1
500685 99500685 1001 86380 86390 1
500702 99500702 1001 86380 86390 1
500730 99500730 1001 86380 86390 1
500731 99500731 1001 86380 86390 1
500732 99500732 1001 86380 86390 1
500748 99500748 1001 86380 86390 1
500519 99500519 1001 86380 86390 1
500533 99500533 1001 86380 86390 1
500219 99500219 1001 86380 86390 1
500376 99500376 1001 86380 86390 1
500216 99500216 1001 86380 86390 1
500889 99500889 1001 86380 86390 1
500851 99500851 1001 86380 86390 1
501544 99501544 1001 86380 86390 1
501571 99501571 1001 86380 86390 1
501426 99501426 1001 86380 86390 1
501303 99501303 1001 86380 86390 1
501035 99501035 1001 86380 86390 1
501218 99501218 1001 86380 86390 1
501107 99501107 1001 86380 86390 1
501223 99501223 1001 86380 86390 1
501651 99501651 1001 86380 86390 1
502430 99502430 1001 86380 86390 1
502372 99502372 1001 86380 86390 1
502195 99502195 1001 86380 86390 1
502109 99502109 1001 86380 86390 1
502199 99502199 1001 86380 86390 1
501948 99501948 1001 86380 86390 1
501926 99501926 1001 86380 86390 1
501891 99501891 1001 86380 86390 1
501918 99501918 1001 86380 86390 1
502502 99502502 1001 86380 86390 1
502506 99502506 1001 86380 86390 1
502623 99502623 1001 86380 86390 1
502526 99502526 1001 86380 86390 1
502475 99502475 1001 86380 86390 1
503207 99503207 1001 86380 86390 1
503197 99503197 1001 86380 86390 1
503174 99503174 1001 86380 86390 1
502961 99502961 1001 86380 86390 1
502766 99502766 1001 86380 86390 1
503343 99503343 1001 86380 86390 1
504099 99504099 1001 86380 86390 1
504102 99504102 1001 86380 86390 1
504025 99504025 1001 86380 86390 1
503746 99503746 1001 86380 86390 1
503739 99503739 1001 86380 86390 1
503792 99503792 1001 86380 86390 1
503885 99503885 1001 86380 86390 1
503514 99503514 1001 86380 86390 1
503684 99503684 1001 86380 86390 1
503634 99503634 1001 86380 86390 1
503522 99503522 1001 86380 86390 1
504170 99504170 1001 86380 86390 1
504294 99504294 1001 86380 86390 1
504218 99504218 1001 86380 86390 1
504777 99504777 1001 86380 86390 1
504743 99504743 1001 86380 86390 1
504783 99504783 1001 86380 86390 1
504558 99504558 1001 86380 86390 1
504704 99504704 1001 86380 86390 1
504641 99504641 1001 86380 86390 1
504591 99504591 1001 86380 86390 1
504593 99504593 1001 86380 86390 1
504710 99504710 1001 86380 86390 1
504444 99504444 1001 86380 86390 1
504496 99504496 1001 86380 86390 1
504369 99504369 1001 86380 86390 1
504488 99504488 1001 86380 86390 1
504999 99504999 1001 86380 86390 1
505143 99505143 1001 86380 86390 1
505105 99505105 1001 86380 86390 1
505681 99505681 1001 86380 86390 1
505695 99505695 1001 86380 86390 1
505698 99505698 1001 86380 86390 1
505757 99505757 1001 86380 86390 1
505716 99505716 1001 86380 86390 1
505359 99505359 1001 86380 86390 1
505387 99505387 1001 86380 86390 1
505430 99505430 1001 86380 86390 1
505508 99505508 1001 86380 86390 1
505548 99505548 1001 86380 86390 1
505162 99505162 1001 86380 86390 1
505205 99505205 1001 86380 86390 1
505196 99505196 1001 86380 86390 1
505326 99505326 1001 86380 86390 1
505342 99505342 1001 86380 86390 1
505835 99505835 1001 86380 86390 1
505775 99505775 1001 86380 86390 1
506474 99506474 1001 86380 86390 1
506436 99506436 1001 86380 86390 1
506327 99506327 1001 86380 86390 1
506238 99506238 1001 86380 86390 1
506203 99506203 1001 86380 86390 1
506389 99506389 1001 86380 86390 1
506027 99506027 1001 86380 86390 1
506144 99506144 1001 86380 86390 1
506002 99506002 1001 86380 86390 1
505989 99505989 1001 86380 86390 1
506146 99506146 1001 86380 86390 1
506159 99506159 1001 86380 86390 1
506044 99506044 1001 86380 86390 1
506052 99506052 1001 86380 86390 1
506633 99506633 1001 86380 86390 1
506791 99506791 1001 86380 86390 1
506664 99506664 1001 86380 86390 1
506799 99506799 1001 86380 86390 1
507375 99507375 1001 86380 86390 1
507277 99507277 1001 86380 86390 1
507239 99507239 1001 86380 86390 1
507153 99507153 1001 86380 86390 1
507179 99507179 1001 86380 86390 1
507069 99507069 1001 86380 86390 1
507137 99507137 1001 86380 86390 1
506842 99506842 1001 86380 86390 1
506895 99506895 1001 86380 86390 1
506973 99506973 1001 86380 86390 1
506986 99506986 1001 86380 86390 1
506863 99506863 1001 86380 86390 1
507460 99507460 1001 86380 86390 1
507488 99507488 1001 86380 86390 1
508133 99508133 1001 86380 86390 1
508045 99508045 1001 86380 86390 1
508071 99508071 1001 86380 86390 1
508021 99508021 1001 86380 86390 1
507932 99507932 1001 86380 86390 1
508025 99508025 1001 86380 86390 1
507989 99507989 1001 86380 86390 1
507990 99507990 1001 86380 86390 1
507735 99507735 1001 86380 86390 1
507829 99507829 1001 86380 86390 1
508380 99508380 1001 86380 86390 1
508445 99508445 1001 86380 86390 1
509123 99509123 1001 86380 86390 1
509175 99509175 1001 86380 86390 1
509087 99509087 1001 86380 86390 1
509131 99509131 1001 86380 86390 1
509225 99509225 1001 86380 86390 1
509863 99509863 1001 86380 86390 1
509869 99509869 1001 86380 86390 1
509702 99509702 1001 86380 86390 1
509481 99509481 1001 86380 86390 1
510017 99510017 1001 86380 86390 1
510019 99510019 1001 86380 86390 1
509984 99509984 1001 86380 86390 1
509934 99509934 1001 86380 86390 1
510667 99510667 1001 86380 86390 1
510705 99510705 1001 86380 86390 1
510708 99510708 1001 86380 86390 1
510584 99510584 1001 86380 86390 1
510392 99510392 1001 86380 86390 1
510497 99510497 1001 86380 86390 1
510411 99510411 1001 86380 86390 1
510360 99510360 1001 86380 86390 1
510290 99510290 1001 86380 86390 1
510252 99510252 1001 86380 86390 1
510278 99510278 1001 86380 86390 1
510737 99510737 1001 86380 86390 1
510867 99510867 1001 86380 86390 1
510784 99510784 1001 86380 86390 1
510733 99510733 1001 86380 86390 1
511516 99511516 1001 86380 86390 1
511375 99511375 1001 86380 86390 1
511492 99511492 1001 86380 86390 1
511526 99511526 1001 86380 86390 1
511354 99511354 1001 86380 86390 1
511510 99511510 1001 86380 86390 1
511222 99511222 1001 86380 86390 1
511150 99511150 1001 86380 86390 1
510949 99510949 1001 86380 86390 1
511067 99511067 1001 86380 86390 1
511017 99511017 1001 86380 86390 1
511031 99511031 1001 86380 86390 1
511349 99511349 1001 86380 86390 1
511569 99511569 1001 86380 86390 1
512234 99512234 1001 86380 86390 1
512106 99512106 1001 86380 86390 1
511863 99511863 1001 86380 86390 1
511851 99511851 1001 86380 86390 1
511800 99511800 1001 86380 86390 1
511802 99511802 1001 86380 86390 1
511919 99511919 1001 86380 86390 1
512561 99512561 1001 86380 86390 1
512528 99512528 1001 86380 86390 1
512541 99512541 1001 86380 86390 1
512567 99512567 1001 86380 86390 1
512556 99512556 1001 86380 86390 1
513164 99513164 1001 86380 86390 1
513035 99513035 1001 86380 86390 1
513012 99513012 1001 86380 86390 1
512985 99512985 1001 86380 86390 1
512973 99512973 1001 86380 86390 1
512742 99512742 1001 86380 86390 1
512619 99512619 1001 86380 86390 1
513406 99513406 1001 86380 86390 1
513907 99513907 1001 86380 86390 1
514005 99514005 1001 86380 86390 1
513781 99513781 1001 86380 86390 1
513426 99513426 1001 86380 86390 1
513562 99513562 1001 86380 86390 1
514069 99514069 1001 86380 86390 1
514101 99514101 1001 86380 86390 1
514833 99514833 1001 86380 86390 1
514553 99514553 1001 86380 86390 1
514579 99514579 1001 86380 86390 1
514542 99514542 1001 86380 86390 1
514443 99514443 1001 86380 86390 1
514945 99514945 1001 86380 86390 1
515060 99515060 1001 86380 86390 1
515585 99515585 1001 86380 86390 1
515478 99515478 1001 86380 86390 1
515421 99515421 1001 86380 86390 1
515460 99515460 1001 86380 86390 1
515320 99515320 1001 86380 86390 1
515385 99515385 1001 86380 86390 1
515257 99515257 1001 86380 86390 1
515165 99515165 1001 86380 86390 1
515781 99515781 1001 86380 86390 1
516474 99516474 1001 86380 86390 1
516291 99516291 1001 86380 86390 1
516168 99516168 1001 86380 86390 1
516209 99516209 1001 86380 86390 1
516038 99516038 1001 86380 86390 1
516638 99516638 1001 86380 86390 1
517305 99517305 1001 86380 86390 1
517266 99517266 1001 86380 86390 1
517191 99517191 1001 86380 86390 1
517270 99517270 1001 86380 86390 1
516951 99516951 1001 86380 86390 1
517082 99517082 1001 86380 86390 1
517085 99517085 1001 86380 86390 1
516753 99516753 1001 86380 86390 1
517477 99517477 1001 86380 86390 1
517362 99517362 1001 86380 86390 1
517444 99517444 1001 86380 86390 1
517368 99517368 1001 86380 86390 1
517511 99517511 1001 86380 86390 1
517356 99517356 1001 86380 86390 1
517538 99517538 1001 86380 86390 1
518035 99518035 1001 86380 86390 1
518038 99518038 1001 86380 86390 1
518081 99518081 1001 86380 86390 1
517895 99517895 1001 86380 86390 1
517896 99517896 1001 86380 86390 1
517951 99517951 1001 86380 86390 1
517773 99517773 1001 86380 86390 1
517586 99517586 1001 86380 86390 1
517743 99517743 1001 86380 86390 1
517604 99517604 1001 86380 86390 1
517592 99517592 1001 86380 86390 1
517605 99517605 1001 86380 86390 1
518211 99518211 1001 86380 86390 1
518246 99518246 1001 86380 86390 1
518960 99518960 1001 86380 86390 1
518971 99518971 1001 86380 86390 1
518973 99518973 1001 86380 86390 1
518843 99518843 1001 86380 86390 1
518921 99518921 1001 86380 86390 1
518793 99518793 1001 86380 86390 1
518718 99518718 1001 86380 86390 1
518707 99518707 1001 86380 86390 1
518580 99518580 1001 86380 86390 1
518775 99518775 1001 86380 86390 1
518610 99518610 1001 86380 86390 1
518500 99518500 1001 86380 86390 1
518566 99518566 1001 86380 86390 1
519042 99519042 1001 86380 86390 1
519094 99519094 1001 86380 86390 1
519191 99519191 1001 86380 86390 1
519638 99519638 1001 86380 86390 1
519684 99519684 1001 86380 86390 1
519710 99519710 1001 86380 86390 1
519672 99519672 1001 86380 86390 1
519476 99519476 1001 86380 86390 1
519198 99519198 1001 86380 86390 1
519368 99519368 1001 86380 86390 1
519880 99519880 1001 86380 86390 1
519971 99519971 1001 86380 86390 1
520015 99520015 1001 86380 86390 1
519938 99519938 1001 86380 86390 1
520593 99520593 1001 86380 86390 1
520524 99520524 1001 86380 86390 1
520242 99520242 1001 86380 86390 1
520395 99520395 1001 86380 86390 1
520136 99520136 1001 86380 86390 1
520112 99520112 1001 86380 86390 1
520036 99520036 1001 86380 86390 1
520117 99520117 1001 86380 86390 1
520105 99520105 1001 86380 86390 1
520723 99520723 1001 86380 86390 1
521355 99521355 1001 86380 86390 1
521359 99521359 1001 86380 86390 1
521372 99521372 1001 86380 86390 1
521210 99521210 1001 86380 86390 1
521241 99521241 1001 86380 86390 1
521040 99521040 1001 86380 86390 1
520989 99520989 1001 86380 86390 1
521015 99521015 1001 86380 86390 1
520876 99520876 1001 86380 86390 1
521034 99521034 1001 86380 86390 1
520957 99520957 1001 86380 86390 1
520970 99520970 1001 86380 86390 1
521011 99521011 1001 86380 86390 1
521581 99521581 1001 86380 86390 1
521620 99521620 1001 86380 86390 1
520846 99520846 1001 86380 86390 1
521596 99521596 1001 86380 86390 1
521597 99521597 1001 86380 86390 1
521467 99521467 1001 86380 86390 1
522118 99522118 1001 86380 86390 1
521999 99521999 1001 86380 86390 1
521937 99521937 1001 86380 86390 1
521926 99521926 1001 86380 86390 1
522029 99522029 1001 86380 86390 1
522030 99522030 1001 86380 86390 1
521700 99521700 1001 86380 86390 1
521766 99521766 1001 86380 86390 1
521848 99521848 1001 86380 86390 1
522341 99522341 1001 86380 86390 1
522343 99522343 1001 86380 86390 1
522491 99522491 1001 86380 86390 1
522481 99522481 1001 86380 86390 1
522405 99522405 1001 86380 86390 1
522943 99522943 1001 86380 86390 1
523034 99523034 1001 86380 86390 1
523106 99523106 1001 86380 86390 1
522923 99522923 1001 86380 86390 1
523052 99523052 1001 86380 86390 1
522890 99522890 1001 86380 86390 1
522777 99522777 1001 86380 86390 1
522601 99522601 1001 86380 86390 1
522532 99522532 1001 86380 86390 1
522584 99522584 1001 86380 86390 1
523276 99523276 1001 86380 86390 1
523189 99523189 1001 86380 86390 1
523308 99523308 1001 86380 86390 1
523931 99523931 1001 86380 86390 1
523906 99523906 1001 86380 86390 1
523623 99523623 1001 86380 86390 1
523706 99523706 1001 86380 86390 1
523656 99523656 1001 86380 86390 1
523738 99523738 1001 86380 86390 1
524112 99524112 1001 86380 86390 1
523958 99523958 1001 86380 86390 1
524049 99524049 1001 86380 86390 1
524142 99524142 1001 86380 86390 1
523990 99523990 1001 86380 86390 1
523991 99523991 1001 86380 86390 1
524057 99524057 1001 86380 86390 1
524735 99524735 1001 86380 86390 1
524722 99524722 1001 86380 86390 1
524674 99524674 1001 86380 86390 1
524763 99524763 1001 86380 86390 1
524454 99524454 1001 86380 86390 1
524493 99524493 1001 86380 86390 1
524469 99524469 1001 86380 86390 1
524470 99524470 1001 86380 86390 1
524240 99524240 1001 86380 86390 1
524243 99524243 1001 86380 86390 1
524193 99524193 1001 86380 86390 1
524207 99524207 1001 86380 86390 1
524260 99524260 1001 86380 86390 1
524289 99524289 1001 86380 86390 1
524837 99524837 1001 86380 86390 1
525551 99525551 1001 86380 86390 1
525552 99525552 1001 86380 86390 1
525583 99525583 1001 86380 86390 1
525556 99525556 1001 86380 86390 1
525414 99525414 1001 86380 86390 1
525440 99525440 1001 86380 86390 1
525223 99525223 1001 86380 86390 1
525197 99525197 1001 86380 86390 1
525237 99525237 1001 86380 86390 1
525316 99525316 1001 86380 86390 1
525305 99525305 1001 86380 86390 1
525203 99525203 1001 86380 86390 1
525349 99525349 1001 86380 86390 1
525352 99525352 1001 86380 86390 1
525147 99525147 1001 86380 86390 1
525008 99525008 1001 86380 86390 1
525179 99525179 1001 86380 86390 1
525789 99525789 1001 86380 86390 1
525661 99525661 1001 86380 86390 1
525768 99525768 1001 86380 86390 1
525613 99525613 1001 86380 86390 1
526130 99526130 1001 86380 86390 1
526145 99526145 1001 86380 86390 1
526148 99526148 1001 86380 86390 1
526084 99526084 1001 86380 86390 1
526110 99526110 1001 86380 86390 1
526213 99526213 1001 86380 86390 1
525854 99525854 1001 86380 86390 1
525873 99525873 1001 86380 86390 1
525993 99525993 1001 86380 86390 1
526628 99526628 1001 86380 86390 1
526592 99526592 1001 86380 86390 1
526531 99526531 1001 86380 86390 1
526454 99526454 1001 86380 86390 1
527200 99527200 1001 86380 86390 1
527232 99527232 1001 86380 86390 1
527064 99527064 1001 86380 86390 1
527242 99527242 1001 86380 86390 1
526942 99526942 1001 86380 86390 1
526696 99526696 1001 86380 86390 1
526701 99526701 1001 86380 86390 1
527352 99527352 1001 86380 86390 1
527420 99527420 1001 86380 86390 1
527254 99527254 1001 86380 86390 1
527346 99527346 1001 86380 86390 1
527414 99527414 1001 86380 86390 1
527899 99527899 1001 86380 86390 1
527926 99527926 1001 86380 86390 1
528030 99528030 1001 86380 86390 1
527729 99527729 1001 86380 86390 1
527858 99527858 1001 86380 86390 1
527748 99527748 1001 86380 86390 1
527488 99527488 1001 86380 86390 1
527620 99527620 1001 86380 86390 1
527569 99527569 1001 86380 86390 1
528171 99528171 1001 86380 86390 1
528249 99528249 1001 86380 86390 1
528082 99528082 1001 86380 86390 1
528869 99528869 1001 86380 86390 1
528711 99528711 1001 86380 86390 1
528854 99528854 1001 86380 86390 1
528843 99528843 1001 86380 86390 1
528742 99528742 1001 86380 86390 1
528707 99528707 1001 86380 86390 1
528644 99528644 1001 86380 86390 1
528657 99528657 1001 86380 86390 1
528612 99528612 1001 86380 86390 1
528626 99528626 1001 86380 86390 1
528694 99528694 1001 86380 86390 1
528359 99528359 1001 86380 86390 1
528366 99528366 1001 86380 86390 1
529007 99529007 1001 86380 86390 1
529038 99529038 1001 86380 86390 1
529079 99529079 1001 86380 86390 1
529587 99529587 1001 86380 86390 1
529626 99529626 1001 86380 86390 1
529603 99529603 1001 86380 86390 1
529719 99529719 1001 86380 86390 1
529514 99529514 1001 86380 86390 1
529388 99529388 1001 86380 86390 1
529289 99529289 1001 86380 86390 1
529253 99529253 1001 86380 86390 1
529189 99529189 1001 86380 86390 1
529820 99529820 1001 86380 86390 1
529850 99529850 1001 86380 86390 1
529851 99529851 1001 86380 86390 1
530386 99530386 1001 86380 86390 1
530438 99530438 1001 86380 86390 1
530516 99530516 1001 86380 86390 1
530428 99530428 1001 86380 86390 1
530417 99530417 1001 86380 86390 1
530434 99530434 1001 86380 86390 1
530499 99530499 1001 86380 86390 1
530487 99530487 1001 86380 86390 1
530244 99530244 1001 86380 86390 1
530310 99530310 1001 86380 86390 1
530147 99530147 1001 86380 86390 1
530304 99530304 1001 86380 86390 1
530066 99530066 1001 86380 86390 1
530134 99530134 1001 86380 86390 1
530565 99530565 1001 86380 86390 1
530624 99530624 1001 86380 86390 1
530754 99530754 1001 86380 86390 1
530718 99530718 1001 86380 86390 1
531252 99531252 1001 86380 86390 1
531184 99531184 1001 86380 86390 1
531315 99531315 1001 86380 86390 1
530978 99530978 1001 86380 86390 1
530764 99530764 1001 86380 86390 1
530873 99530873 1001 86380 86390 1
530899 99530899 1001 86380 86390 1
531535 99531535 1001 86380 86390 1
531504 99531504 1001 86380 86390 1
532099 99532099 1001 86380 86390 1
531872 99531872 1001 86380 86390 1
531795 99531795 1001 86380 86390 1
531952 99531952 1001 86380 86390 1
531979 99531979 1001 86380 86390 1
531839 99531839 1001 86380 86390 1
531960 99531960 1001 86380 86390 1
531744 99531744 1001 86380 86390 1
532328 99532328 1001 86380 86390 1
532277 99532277 1001 86380 86390 1
532267 99532267 1001 86380 86390 1
532293 99532293 1001 86380 86390 1
532955 99532955 1001 86380 86390 1
533019 99533019 1001 86380 86390 1
532610 99532610 1001 86380 86390 1
532470 99532470 1001 86380 86390 1
532548 99532548 1001 86380 86390 1
533140 99533140 1001 86380 86390 1
533179 99533179 1001 86380 86390 1
533180 99533180 1001 86380 86390 1
533051 99533051 1001 86380 86390 1
533092 99533092 1001 86380 86390 1
533667 99533667 1001 86380 86390 1
533760 99533760 1001 86380 86390 1
533791 99533791 1001 86380 86390 1
533614 99533614 1001 86380 86390 1
533622 99533622 1001 86380 86390 1
533638 99533638 1001 86380 86390 1
533363 99533363 1001 86380 86390 1
533923 99533923 1001 86380 86390 1
534041 99534041 1001 86380 86390 1
533865 99533865 1001 86380 86390 1
534599 99534599 1001 86380 86390 1
534561 99534561 1001 86380 86390 1
534551 99534551 1001 86380 86390 1
534490 99534490 1001 86380 86390 1
534380 99534380 1001 86380 86390 1
534318 99534318 1001 86380 86390 1
534448 99534448 1001 86380 86390 1
534306 99534306 1001 86380 86390 1
534111 99534111 1001 86380 86390 1
534269 99534269 1001 86380 86390 1
534694 99534694 1001 86380 86390 1
534863 99534863 1001 86380 86390 1
534480 99534480 1001 86380 86390 1
534729 99534729 1001 86380 86390 1
534743 99534743 1001 86380 86390 1
534757 99534757 1001 86380 86390 1
534783 99534783 1001 86380 86390 1
535359 99535359 1001 86380 86390 1
535348 99535348 1001 86380 86390 1
535311 99535311 1001 86380 86390 1
535349 99535349 1001 86380 86390 1
535431 99535431 1001 86380 86390 1
535446 99535446 1001 86380 86390 1
535123 99535123 1001 86380 86390 1
535254 99535254 1001 86380 86390 1
535281 99535281 1001 86380 86390 1
535297 99535297 1001 86380 86390 1
535144 99535144 1001 86380 86390 1
534998 99534998 1001 86380 86390 1
535573 99535573 1001 86380 86390 1
535535 99535535 1001 86380 86390 1
535563 99535563 1001 86380 86390 1
535555 99535555 1001 86380 86390 1
536301 99536301 1001 86380 86390 1
536309 99536309 1001 86380 86390 1
536189 99536189 1001 86380 86390 1
536268 99536268 1001 86380 86390 1
535976 99535976 1001 86380 86390 1
535953 99535953 1001 86380 86390 1
535860 99535860 1001 86380 86390 1
535772 99535772 1001 86380 86390 1
536377 99536377 1001 86380 86390 1
536456 99536456 1001 86380 86390 1
536342 99536342 1001 86380 86390 1
536540 99536540 1001 86380 86390 1
536962 99536962 1001 86380 86390 1
536978 99536978 1001 86380 86390 1
537032 99537032 1001 86380 86390 1
536969 99536969 1001 86380 86390 1
536790 99536790 1001 86380 86390 1
536858 99536858 1001 86380 86390 1
536825 99536825 1001 86380 86390 1
536619 99536619 1001 86380 86390 1
536636 99536636 1001 86380 86390 1
536579 99536579 1001 86380 86390 1
537241 99537241 1001 86380 86390 1
537164 99537164 1001 86380 86390 1
537204 99537204 1001 86380 86390 1
537326 99537326 1001 86380 86390 1
537956 99537956 1001 86380 86390 1
537940 99537940 1001 86380 86390 1
537974 99537974 1001 86380 86390 1
537895 99537895 1001 86380 86390 1
537982 99537982 1001 86380 86390 1
537720 99537720 1001 86380 86390 1
537748 99537748 1001 86380 86390 1
537580 99537580 1001 86380 86390 1
537402 99537402 1001 86380 86390 1
538076 99538076 1001 86380 86390 1
538013 99538013 1001 86380 86390 1
538125 99538125 1001 86380 86390 1
538762 99538762 1001 86380 86390 1
538808 99538808 1001 86380 86390 1
538606 99538606 1001 86380 86390 1
538425 99538425 1001 86380 86390 1
538389 99538389 1001 86380 86390 1
538273 99538273 1001 86380 86390 1
538250 99538250 1001 86380 86390 1
538277 99538277 1001 86380 86390 1
538318 99538318 1001 86380 86390 1
538345 99538345 1001 86380 86390 1
538384 99538384 1001 86380 86390 1
538232 99538232 1001 86380 86390 1
538271 99538271 1001 86380 86390 1
538611 99538611 1001 86380 86390 1
538817 99538817 1001 86380 86390 1
539608 99539608 1001 86380 86390 1
539502 99539502 1001 86380 86390 1
539498 99539498 1001 86380 86390 1
539230 99539230 1001 86380 86390 1
539298 99539298 1001 86380 86390 1
539248 99539248 1001 86380 86390 1
539419 99539419 1001 86380 86390 1
539149 99539149 1001 86380 86390 1
539220 99539220 1001 86380 86390 1
539198 99539198 1001 86380 86390 1
539174 99539174 1001 86380 86390 1
539681 99539681 1001 86380 86390 1
539746 99539746 1001 86380 86390 1
539736 99539736 1001 86380 86390 1
539843 99539843 1001 86380 86390 1
540386 99540386 1001 86380 86390 1
540348 99540348 1001 86380 86390 1
540284 99540284 1001 86380 86390 1
540401 99540401 1001 86380 86390 1
540145 99540145 1001 86380 86390 1
540193 99540193 1001 86380 86390 1
540019 99540019 1001 86380 86390 1
539946 99539946 1001 86380 86390 1
540622 99540622 1001 86380 86390 1
540055 99540055 1001 86380 86390 1
540497 99540497 1001 86380 86390 1
540554 99540554 1001 86380 86390 1
541246 99541246 1001 86380 86390 1
541182 99541182 1001 86380 86390 1
541132 99541132 1001 86380 86390 1
541095 99541095 1001 86380 86390 1
541237 99541237 1001 86380 86390 1
541111 99541111 1001 86380 86390 1
540818 99540818 1001 86380 86390 1
540703 99540703 1001 86380 86390 1
540865 99540865 1001 86380 86390 1
540840 99540840 1001 86380 86390 1
541497 99541497 1001 86380 86390 1
541358 99541358 1001 86380 86390 1
541495 99541495 1001 86380 86390 1
542084 99542084 1001 86380 86390 1
542002 99542002 1001 86380 86390 1
541813 99541813 1001 86380 86390 1
541827 99541827 1001 86380 86390 1
541853 99541853 1001 86380 86390 1
541671 99541671 1001 86380 86390 1
541558 99541558 1001 86380 86390 1
541692 99541692 1001 86380 86390 1
542158 99542158 1001 86380 86390 1
542223 99542223 1001 86380 86390 1
542120 99542120 1001 86380 86390 1
542322 99542322 1001 86380 86390 1
542809 99542809 1001 86380 86390 1
542861 99542861 1001 86380 86390 1
542927 99542927 1001 86380 86390 1
542749 99542749 1001 86380 86390 1
542624 99542624 1001 86380 86390 1
542524 99542524 1001 86380 86390 1
542501 99542501 1001 86380 86390 1
542947 99542947 1001 86380 86390 1
543071 99543071 1001 86380 86390 1
543688 99543688 1001 86380 86390 1
543441 99543441 1001 86380 86390 1
543481 99543481 1001 86380 86390 1
543547 99543547 1001 86380 86390 1
543211 99543211 1001 86380 86390 1
543162 99543162 1001 86380 86390 1
543820 99543820 1001 86380 86390 1
543898 99543898 1001 86380 86390 1
543836 99543836 1001 86380 86390 1
543811 99543811 1001 86380 86390 1
544463 99544463 1001 86380 86390 1
544379 99544379 1001 86380 86390 1
544356 99544356 1001 86380 86390 1
544202 99544202 1001 86380 86390 1
544312 99544312 1001 86380 86390 1
544196 99544196 1001 86380 86390 1
544339 99544339 1001 86380 86390 1
544083 99544083 1001 86380 86390 1
544034 99544034 1001 86380 86390 1
544140 99544140 1001 86380 86390 1
544014 99544014 1001 86380 86390 1
544714 99544714 1001 86380 86390 1
544730 99544730 1001 86380 86390 1
544627 99544627 1001 86380 86390 1
544653 99544653 1001 86380 86390 1
424285 212 1001 33300 33657 1
503910 850 1001 43468 43767 1
501046 764 1002 47780 50331 1
509308 959 1001 70770 71070 1
512172 1209 1002 41331 43700 1
540219 1109 1002 60798 68054 1
543095 956 1002 38354 43643 1
400179 99400179 1001 86380 86390 1
400271 99400271 1001 86380 86390 1
400402 99400402 1001 86380 86390 1
400378 99400378 1001 86380 86390 1
400414 99400414 1001 86380 86390 1
400327 99400327 1001 86380 86390 1
400435 99400435 1001 86380 86390 1
400582 99400582 1001 86380 86390 1
400787 99400787 1001 86380 86390 1
400813 99400813 1001 86380 86390 1
400933 99400933 1001 86380 86390 1
400884 99400884 1001 86380 86390 1
400833 99400833 1001 86380 86390 1
401033 99401033 1001 86380 86390 1
401009 99401009 1001 86380 86390 1
401103 99401103 1001 86380 86390 1
401230 99401230 1001 86380 86390 1
401185 99401185 1001 86380 86390 1
401200 99401200 1001 86380 86390 1
401327 99401327 1001 86380 86390 1
401552 99401552 1001 86380 86390 1
401568 99401568 1001 86380 86390 1
401884 99401884 1001 86380 86390 1
402257 99402257 1001 86380 86390 1
402842 99402842 1001 86380 86390 1
402931 99402931 1001 86380 86390 1
403079 99403079 1001 86380 86390 1
403030 99403030 1001 86380 86390 1
403011 99403011 1001 86380 86390 1
403113 99403113 1001 86380 86390 1
403509 99403509 1001 86380 86390 1
403518 99403518 1001 86380 86390 1
403449 99403449 1001 86380 86390 1
404111 99404111 1001 86380 86390 1
404344 99404344 1001 86380 86390 1
404538 99404538 1001 86380 86390 1
404666 99404666 1001 86380 86390 1
405316 99405316 1001 86380 86390 1
405644 99405644 1001 86380 86390 1
405649 99405649 1001 86380 86390 1
405917 99405917 1001 86380 86390 1
405974 99405974 1001 86380 86390 1
406220 99406220 1001 86380 86390 1
406510 99406510 1001 86380 86390 1
406773 99406773 1001 86380 86390 1
406955 99406955 1001 86380 86390 1
407078 99407078 1001 86380 86390 1
407587 99407587 1001 86380 86390 1
407806 99407806 1001 86380 86390 1
407790 99407790 1001 86380 86390 1
408164 99408164 1001 86380 86390 1
408518 99408518 1001 86380 86390 1
408492 99408492 1001 86380 86390 1
408592 99408592 1001 86380 86390 1
408951 99408951 1001 86380 86390 1
408869 99408869 1001 86380 86390 1
409290 99409290 1001 86380 86390 1
409305 99409305 1001 86380 86390 1
409358 99409358 1001 86380 86390 1
409398 99409398 1001 86380 86390 1
409478 99409478 1001 86380 86390 1
409560 99409560 1001 86380 86390 1
409615 99409615 1001 86380 86390 1
410054 99410054 1001 86380 86390 1
410198 99410198 1001 86380 86390 1
410272 99410272 1001 86380 86390 1
410357 99410357 1001 86380 86390 1
410359 99410359 1001 86380 86390 1
410636 99410636 1001 86380 86390 1
410699 99410699 1001 86380 86390 1
410797 99410797 1001 86380 86390 1
410905 99410905 1001 86380 86390 1
411320 99411320 1001 86380 86390 1
411303 99411303 1001 86380 86390 1
411338 99411338 1001 86380 86390 1
411395 99411395 1001 86380 86390 1
411705 99411705 1001 86380 86390 1
411707 99411707 1001 86380 86390 1
411713 99411713 1001 86380 86390 1
411924 99411924 1001 86380 86390 1
411897 99411897 1001 86380 86390 1
412325 99412325 1001 86380 86390 1
413700 99413700 1001 86380 86390 1
413611 99413611 1001 86380 86390 1
412954 99412954 1001 86380 86390 1
413272 99413272 1001 86380 86390 1
413050 99413050 1001 86380 86390 1
413206 99413206 1001 86380 86390 1
413254 99413254 1001 86380 86390 1
412527 99412527 1001 86380 86390 1
412873 99412873 1001 86380 86390 1
414010 99414010 1001 86380 86390 1
414011 99414011 1001 86380 86390 1
413706 99413706 1001 86380 86390 1
415311 99415311 1001 86380 86390 1
414955 99414955 1001 86380 86390 1
414935 99414935 1001 86380 86390 1
414959 99414959 1001 86380 86390 1
414821 99414821 1001 86380 86390 1
414602 99414602 1001 86380 86390 1
414733 99414733 1001 86380 86390 1
414287 99414287 1001 86380 86390 1
414197 99414197 1001 86380 86390 1
414271 99414271 1001 86380 86390 1
415336 99415336 1001 86380 86390 1
415371 99415371 1001 86380 86390 1
415606 99415606 1001 86380 86390 1
416609 99416609 1001 86380 86390 1
416870 99416870 1001 86380 86390 1
416849 99416849 1001 86380 86390 1
416564 99416564 1001 86380 86390 1
416112 99416112 1001 86380 86390 1
415966 99415966 1001 86380 86390 1
415769 99415769 1001 86380 86390 1
417074 99417074 1001 86380 86390 1
417380 99417380 1001 86380 86390 1
417173 99417173 1001 86380 86390 1
417321 99417321 1001 86380 86390 1
417090 99417090 1001 86380 86390 1
417372 99417372 1001 86380 86390 1
417499 99417499 1001 86380 86390 1
417552 99417552 1001 86380 86390 1
417567 99417567 1001 86380 86390 1
418730 99418730 1001 86380 86390 1
418742 99418742 1001 86380 86390 1
418493 99418493 1001 86380 86390 1
418213 99418213 1001 86380 86390 1
418123 99418123 1001 86380 86390 1
417634 99417634 1001 86380 86390 1
417736 99417736 1001 86380 86390 1
417942 99417942 1001 86380 86390 1
418012 99418012 1001 86380 86390 1
418023 99418023 1001 86380 86390 1
417912 99417912 1001 86380 86390 1
419194 99419194 1001 86380 86390 1
418804 99418804 1001 86380 86390 1
418990 99418990 1001 86380 86390 1
419118 99419118 1001 86380 86390 1
420381 99420381 1001 86380 86390 1
420198 99420198 1001 86380 86390 1
419652 99419652 1001 86380 86390 1
419740 99419740 1001 86380 86390 1
420029 99420029 1001 86380 86390 1
419630 99419630 1001 86380 86390 1
419499 99419499 1001 86380 86390 1
419410 99419410 1001 86380 86390 1
420783 99420783 1001 86380 86390 1
420462 99420462 1001 86380 86390 1
421748 99421748 1001 86380 86390 1
421950 99421950 1001 86380 86390 1
421381 99421381 1001 86380 86390 1
421465 99421465 1001 86380 86390 1
421634 99421634 1001 86380 86390 1
421102 99421102 1001 86380 86390 1
421089 99421089 1001 86380 86390 1
420884 99420884 1001 86380 86390 1
421202 99421202 1001 86380 86390 1
422247 99422247 1001 86380 86390 1
422151 99422151 1001 86380 86390 1
423658 99423658 1001 86380 86390 1
423698 99423698 1001 86380 86390 1
423590 99423590 1001 86380 86390 1
423329 99423329 1001 86380 86390 1
423244 99423244 1001 86380 86390 1
423199 99423199 1001 86380 86390 1
422989 99422989 1001 86380 86390 1
422992 99422992 1001 86380 86390 1
422572 99422572 1001 86380 86390 1
422541 99422541 1001 86380 86390 1
422758 99422758 1001 86380 86390 1
424035 99424035 1001 86380 86390 1
423949 99423949 1001 86380 86390 1
423970 99423970 1001 86380 86390 1
424050 99424050 1001 86380 86390 1
423978 99423978 1001 86380 86390 1
423790 99423790 1001 86380 86390 1
425060 99425060 1001 86380 86390 1
425283 99425283 1001 86380 86390 1
425272 99425272 1001 86380 86390 1
424800 99424800 1001 86380 86390 1
424914 99424914 1001 86380 86390 1
424536 99424536 1001 86380 86390 1
425478 99425478 1001 86380 86390 1
426848 99426848 1001 86380 86390 1
427059 99427059 1001 86380 86390 1
426885 99426885 1001 86380 86390 1
426740 99426740 1001 86380 86390 1
426646 99426646 1001 86380 86390 1
425889 99425889 1001 86380 86390 1
426053 99426053 1001 86380 86390 1
425953 99425953 1001 86380 86390 1
427411 99427411 1001 86380 86390 1
427489 99427489 1001 86380 86390 1
427245 99427245 1001 86380 86390 1
427159 99427159 1001 86380 86390 1
428608 99428608 1001 86380 86390 1
428703 99428703 1001 86380 86390 1
428039 99428039 1001 86380 86390 1
428257 99428257 1001 86380 86390 1
427972 99427972 1001 86380 86390 1
428191 99428191 1001 86380 86390 1
428252 99428252 1001 86380 86390 1
427630 99427630 1001 86380 86390 1
427807 99427807 1001 86380 86390 1
427610 99427610 1001 86380 86390 1
427548 99427548 1001 86380 86390 1
430094 99430094 1001 86380 86390 1
430118 99430118 1001 86380 86390 1
430044 99430044 1001 86380 86390 1
429632 99429632 1001 86380 86390 1
429723 99429723 1001 86380 86390 1
429330 99429330 1001 86380 86390 1
430401 99430401 1001 86380 86390 1
430579 99430579 1001 86380 86390 1
430688 99430688 1001 86380 86390 1
431717 99431717 1001 86380 86390 1
431946 99431946 1001 86380 86390 1
431680 99431680 1001 86380 86390 1
431661 99431661 1001 86380 86390 1
431352 99431352 1001 86380 86390 1
431640 99431640 1001 86380 86390 1
431272 99431272 1001 86380 86390 1
430984 99430984 1001 86380 86390 1
432174 99432174 1001 86380 86390 1
432331 99432331 1001 86380 86390 1
432136 99432136 1001 86380 86390 1
433550 99433550 1001 86380 86390 1
433620 99433620 1001 86380 86390 1
433457 99433457 1001 86380 86390 1
433139 99433139 1001 86380 86390 1
433133 99433133 1001 86380 86390 1
432611 99432611 1001 86380 86390 1
433840 99433840 1001 86380 86390 1
434033 99434033 1001 86380 86390 1
435094 99435094 1001 86380 86390 1
435114 99435114 1001 86380 86390 1
435416 99435416 1001 86380 86390 1
435105 99435105 1001 86380 86390 1
434870 99434870 1001 86380 86390 1
434706 99434706 1001 86380 86390 1
434865 99434865 1001 86380 86390 1
434837 99434837 1001 86380 86390 1
434263 99434263 1001 86380 86390 1
434264 99434264 1001 86380 86390 1
434383 99434383 1001 86380 86390 1
434412 99434412 1001 86380 86390 1
434524 99434524 1001 86380 86390 1
434255 99434255 1001 86380 86390 1
435593 99435593 1001 86380 86390 1
437003 99437003 1001 86380 86390 1
436960 99436960 1001 86380 86390 1
436903 99436903 1001 86380 86390 1
436682 99436682 1001 86380 86390 1
436508 99436508 1001 86380 86390 1
436095 99436095 1001 86380 86390 1
436168 99436168 1001 86380 86390 1
436141 99436141 1001 86380 86390 1
437350 99437350 1001 86380 86390 1
300073 99300073 1001 86380 86390 1
437328 99437328 1001 86380 86390 1
437235 99437235 1001 86380 86390 1
300679 99300679 1001 86380 86390 1
300669 99300669 1001 86380 86390 1
300657 99300657 1001 86380 86390 1
300409 99300409 1001 86380 86390 1
300374 99300374 1001 86380 86390 1
300504 99300504 1001 86380 86390 1
300151 99300151 1001 86380 86390 1
300242 99300242 1001 86380 86390 1
300281 99300281 1001 86380 86390 1
300218 99300218 1001 86380 86390 1
300803 99300803 1001 86380 86390 1
300928 99300928 1001 86380 86390 1
300866 99300866 1001 86380 86390 1
300932 99300932 1001 86380 86390 1
301457 99301457 1001 86380 86390 1
301234 99301234 1001 86380 86390 1
301302 99301302 1001 86380 86390 1
301073 99301073 1001 86380 86390 1
301658 99301658 1001 86380 86390 1
301731 99301731 1001 86380 86390 1
302178 99302178 1001 86380 86390 1
302298 99302298 1001 86380 86390 1
302368 99302368 1001 86380 86390 1
302237 99302237 1001 86380 86390 1
302187 99302187 1001 86380 86390 1
302129 99302129 1001 86380 86390 1
302044 99302044 1001 86380 86390 1
302096 99302096 1001 86380 86390 1
301792 99301792 1001 86380 86390 1
301948 99301948 1001 86380 86390 1
301926 99301926 1001 86380 86390 1
302449 99302449 1001 86380 86390 1
302397 99302397 1001 86380 86390 1
302503 99302503 1001 86380 86390 1
302403 99302403 1001 86380 86390 1
303097 99303097 1001 86380 86390 1
303114 99303114 1001 86380 86390 1
303116 99303116 1001 86380 86390 1
302934 99302934 1001 86380 86390 1
302832 99302832 1001 86380 86390 1
302588 99302588 1001 86380 86390 1
302601 99302601 1001 86380 86390 1
302739 99302739 1001 86380 86390 1
303257 99303257 1001 86380 86390 1
303315 99303315 1001 86380 86390 1
303369 99303369 1001 86380 86390 1
303371 99303371 1001 86380 86390 1
303894 99303894 1001 86380 86390 1
303836 99303836 1001 86380 86390 1
303966 99303966 1001 86380 86390 1
303728 99303728 1001 86380 86390 1
303624 99303624 1001 86380 86390 1
303717 99303717 1001 86380 86390 1
303653 99303653 1001 86380 86390 1
303597 99303597 1001 86380 86390 1
303537 99303537 1001 86380 86390 1
304693 99304693 1001 86380 86390 1
304681 99304681 1001 86380 86390 1
304684 99304684 1001 86380 86390 1
304701 99304701 1001 86380 86390 1
304781 99304781 1001 86380 86390 1
304857 99304857 1001 86380 86390 1
304756 99304756 1001 86380 86390 1
304855 99304855 1001 86380 86390 1
304538 99304538 1001 86380 86390 1
304608 99304608 1001 86380 86390 1
304383 99304383 1001 86380 86390 1
304993 99304993 1001 86380 86390 1
305061 99305061 1001 86380 86390 1
305024 99305024 1001 86380 86390 1
305573 99305573 1001 86380 86390 1
305575 99305575 1001 86380 86390 1
305528 99305528 1001 86380 86390 1
305554 99305554 1001 86380 86390 1
305467 99305467 1001 86380 86390 1
305390 99305390 1001 86380 86390 1
305346 99305346 1001 86380 86390 1
305155 99305155 1001 86380 86390 1
305272 99305272 1001 86380 86390 1
305126 99305126 1001 86380 86390 1
305102 99305102 1001 86380 86390 1
500023 99500023 1001 86380 86390 1
500129 99500129 1001 86380 86390 1
500053 99500053 1001 86380 86390 1
500018 99500018 1001 86380 86390 1
500112 99500112 1001 86380 86390 1
500786 99500786 1001 86380 86390 1
500744 99500744 1001 86380 86390 1
500521 99500521 1001 86380 86390 1
500538 99500538 1001 86380 86390 1
500539 99500539 1001 86380 86390 1
500326 99500326 1001 86380 86390 1
500359 99500359 1001 86380 86390 1
500901 99500901 1001 86380 86390 1
500979 99500979 1001 86380 86390 1
500823 99500823 1001 86380 86390 1
500943 99500943 1001 86380 86390 1
500983 99500983 1001 86380 86390 1
500827 99500827 1001 86380 86390 1
501528 99501528 1001 86380 86390 1
501516 99501516 1001 86380 86390 1
501582 99501582 1001 86380 86390 1
501509 99501509 1001 86380 86390 1
501446 99501446 1001 86380 86390 1
501369 99501369 1001 86380 86390 1
501323 99501323 1001 86380 86390 1
501047 99501047 1001 86380 86390 1
501191 99501191 1001 86380 86390 1
501026 99501026 1001 86380 86390 1
501133 99501133 1001 86380 86390 1
501043 99501043 1001 86380 86390 1
501675 99501675 1001 86380 86390 1
501808 99501808 1001 86380 86390 1
501738 99501738 1001 86380 86390 1
501739 99501739 1001 86380 86390 1
502318 99502318 1001 86380 86390 1
502309 99502309 1001 86380 86390 1
502335 99502335 1001 86380 86390 1
502247 99502247 1001 86380 86390 1
502119 99502119 1001 86380 86390 1
502203 99502203 1001 86380 86390 1
502255 99502255 1001 86380 86390 1
501999 99501999 1001 86380 86390 1
502504 99502504 1001 86380 86390 1
502659 99502659 1001 86380 86390 1
502599 99502599 1001 86380 86390 1
503154 99503154 1001 86380 86390 1
503249 99503249 1001 86380 86390 1
503161 99503161 1001 86380 86390 1
502963 99502963 1001 86380 86390 1
503002 99503002 1001 86380 86390 1
502900 99502900 1001 86380 86390 1
502891 99502891 1001 86380 86390 1
502816 99502816 1001 86380 86390 1
502875 99502875 1001 86380 86390 1
503304 99503304 1001 86380 86390 1
503430 99503430 1001 86380 86390 1
503443 99503443 1001 86380 86390 1
504088 99504088 1001 86380 86390 1
503799 99503799 1001 86380 86390 1
503569 99503569 1001 86380 86390 1
503687 99503687 1001 86380 86390 1
503613 99503613 1001 86380 86390 1
504270 99504270 1001 86380 86390 1
504169 99504169 1001 86380 86390 1
504124 99504124 1001 86380 86390 1
504281 99504281 1001 86380 86390 1
504596 99504596 1001 86380 86390 1
504725 99504725 1001 86380 86390 1
504467 99504467 1001 86380 86390 1
504404 99504404 1001 86380 86390 1
504513 99504513 1001 86380 86390 1
504372 99504372 1001 86380 86390 1
505059 99505059 1001 86380 86390 1
505009 99505009 1001 86380 86390 1
505140 99505140 1001 86380 86390 1
505037 99505037 1001 86380 86390 1
505103 99505103 1001 86380 86390 1
504990 99504990 1001 86380 86390 1
505579 99505579 1001 86380 86390 1
505595 99505595 1001 86380 86390 1
505360 99505360 1001 86380 86390 1
505390 99505390 1001 86380 86390 1
505458 99505458 1001 86380 86390 1
505253 99505253 1001 86380 86390 1
505356 99505356 1001 86380 86390 1
505255 99505255 1001 86380 86390 1
505257 99505257 1001 86380 86390 1
505155 99505155 1001 86380 86390 1
505212 99505212 1001 86380 86390 1
505187 99505187 1001 86380 86390 1
505566 99505566 1001 86380 86390 1
505941 99505941 1001 86380 86390 1
505839 99505839 1001 86380 86390 1
505971 99505971 1001 86380 86390 1
506453 99506453 1001 86380 86390 1
506428 99506428 1001 86380 86390 1
506329 99506329 1001 86380 86390 1
506278 99506278 1001 86380 86390 1
506008 99506008 1001 86380 86390 1
506100 99506100 1001 86380 86390 1
506023 99506023 1001 86380 86390 1
506689 99506689 1001 86380 86390 1
507269 99507269 1001 86380 86390 1
507399 99507399 1001 86380 86390 1
507367 99507367 1001 86380 86390 1
507304 99507304 1001 86380 86390 1
507319 99507319 1001 86380 86390 1
507011 99507011 1001 86380 86390 1
507053 99507053 1001 86380 86390 1
507157 99507157 1001 86380 86390 1
507067 99507067 1001 86380 86390 1
507119 99507119 1001 86380 86390 1
507185 99507185 1001 86380 86390 1
507173 99507173 1001 86380 86390 1
507057 99507057 1001 86380 86390 1
507084 99507084 1001 86380 86390 1
506919 99506919 1001 86380 86390 1
506945 99506945 1001 86380 86390 1
506845 99506845 1001 86380 86390 1
506861 99506861 1001 86380 86390 1
506930 99506930 1001 86380 86390 1
507445 99507445 1001 86380 86390 1
507500 99507500 1001 86380 86390 1
507465 99507465 1001 86380 86390 1
507492 99507492 1001 86380 86390 1
507532 99507532 1001 86380 86390 1
508109 99508109 1001 86380 86390 1
508152 99508152 1001 86380 86390 1
508178 99508178 1001 86380 86390 1
508101 99508101 1001 86380 86390 1
508155 99508155 1001 86380 86390 1
508130 99508130 1001 86380 86390 1
508019 99508019 1001 86380 86390 1
507783 99507783 1001 86380 86390 1
507766 99507766 1001 86380 86390 1
508273 99508273 1001 86380 86390 1
508351 99508351 1001 86380 86390 1
508343 99508343 1001 86380 86390 1
508319 99508319 1001 86380 86390 1
508424 99508424 1001 86380 86390 1
509073 99509073 1001 86380 86390 1
508858 99508858 1001 86380 86390 1
508732 99508732 1001 86380 86390 1
508531 99508531 1001 86380 86390 1
508570 99508570 1001 86380 86390 1
508496 99508496 1001 86380 86390 1
508588 99508588 1001 86380 86390 1
508566 99508566 1001 86380 86390 1
509149 99509149 1001 86380 86390 1
509118 99509118 1001 86380 86390 1
509722 99509722 1001 86380 86390 1
509752 99509752 1001 86380 86390 1
509810 99509810 1001 86380 86390 1
509592 99509592 1001 86380 86390 1
509657 99509657 1001 86380 86390 1
509546 99509546 1001 86380 86390 1
509344 99509344 1001 86380 86390 1
509449 99509449 1001 86380 86390 1
509480 99509480 1001 86380 86390 1
509378 99509378 1001 86380 86390 1
510081 99510081 1001 86380 86390 1
509902 99509902 1001 86380 86390 1
510703 99510703 1001 86380 86390 1
510540 99510540 1001 86380 86390 1
510685 99510685 1001 86380 86390 1
510718 99510718 1001 86380 86390 1
510379 99510379 1001 86380 86390 1
510342 99510342 1001 86380 86390 1
510425 99510425 1001 86380 86390 1
510123 99510123 1001 86380 86390 1
510201 99510201 1001 86380 86390 1
510229 99510229 1001 86380 86390 1
510247 99510247 1001 86380 86390 1
510829 99510829 1001 86380 86390 1
510869 99510869 1001 86380 86390 1
510846 99510846 1001 86380 86390 1
510860 99510860 1001 86380 86390 1
511517 99511517 1001 86380 86390 1
511460 99511460 1001 86380 86390 1
511501 99511501 1001 86380 86390 1
511348 99511348 1001 86380 86390 1
511037 99511037 1001 86380 86390 1
511129 99511129 1001 86380 86390 1
510953 99510953 1001 86380 86390 1
511046 99511046 1001 86380 86390 1
511706 99511706 1001 86380 86390 1
511740 99511740 1001 86380 86390 1
511561 99511561 1001 86380 86390 1
512366 99512366 1001 86380 86390 1
512337 99512337 1001 86380 86390 1
512089 99512089 1001 86380 86390 1
511999 99511999 1001 86380 86390 1
512054 99512054 1001 86380 86390 1
511978 99511978 1001 86380 86390 1
511876 99511876 1001 86380 86390 1
511893 99511893 1001 86380 86390 1
511759 99511759 1001 86380 86390 1
512498 99512498 1001 86380 86390 1
513174 99513174 1001 86380 86390 1
513028 99513028 1001 86380 86390 1
513067 99513067 1001 86380 86390 1
513132 99513132 1001 86380 86390 1
512978 99512978 1001 86380 86390 1
512914 99512914 1001 86380 86390 1
512591 99512591 1001 86380 86390 1
512647 99512647 1001 86380 86390 1
512585 99512585 1001 86380 86390 1
512793 99512793 1001 86380 86390 1
513260 99513260 1001 86380 86390 1
513263 99513263 1001 86380 86390 1
513994 99513994 1001 86380 86390 1
513998 99513998 1001 86380 86390 1
513843 99513843 1001 86380 86390 1
513845 99513845 1001 86380 86390 1
513872 99513872 1001 86380 86390 1
513937 99513937 1001 86380 86390 1
513899 99513899 1001 86380 86390 1
513951 99513951 1001 86380 86390 1
513875 99513875 1001 86380 86390 1
513789 99513789 1001 86380 86390 1
513629 99513629 1001 86380 86390 1
513455 99513455 1001 86380 86390 1
513558 99513558 1001 86380 86390 1
513533 99513533 1001 86380 86390 1
513448 99513448 1001 86380 86390 1
513539 99513539 1001 86380 86390 1
514210 99514210 1001 86380 86390 1
514056 99514056 1001 86380 86390 1
514122 99514122 1001 86380 86390 1
514149 99514149 1001 86380 86390 1
514091 99514091 1001 86380 86390 1
514619 99514619 1001 86380 86390 1
514530 99514530 1001 86380 86390 1
514571 99514571 1001 86380 86390 1
514508 99514508 1001 86380 86390 1
514243 99514243 1001 86380 86390 1
514364 99514364 1001 86380 86390 1
514926 99514926 1001 86380 86390 1
514978 99514978 1001 86380 86390 1
514956 99514956 1001 86380 86390 1
514982 99514982 1001 86380 86390 1
515487 99515487 1001 86380 86390 1
515564 99515564 1001 86380 86390 1
515424 99515424 1001 86380 86390 1
515195 99515195 1001 86380 86390 1
515184 99515184 1001 86380 86390 1
515239 99515239 1001 86380 86390 1
515268 99515268 1001 86380 86390 1
515256 99515256 1001 86380 86390 1
515775 99515775 1001 86380 86390 1
515687 99515687 1001 86380 86390 1
515779 99515779 1001 86380 86390 1
515770 99515770 1001 86380 86390 1
515848 99515848 1001 86380 86390 1
516460 99516460 1001 86380 86390 1
516383 99516383 1001 86380 86390 1
516481 99516481 1001 86380 86390 1
516483 99516483 1001 86380 86390 1
516400 99516400 1001 86380 86390 1
516178 99516178 1001 86380 86390 1
516243 99516243 1001 86380 86390 1
516246 99516246 1001 86380 86390 1
516303 99516303 1001 86380 86390 1
516037 99516037 1001 86380 86390 1
515952 99515952 1001 86380 86390 1
515913 99515913 1001 86380 86390 1
516030 99516030 1001 86380 86390 1
516571 99516571 1001 86380 86390 1
516575 99516575 1001 86380 86390 1
516577 99516577 1001 86380 86390 1
516553 99516553 1001 86380 86390 1
516606 99516606 1001 86380 86390 1
517287 99517287 1001 86380 86390 1
517136 99517136 1001 86380 86390 1
517239 99517239 1001 86380 86390 1
517319 99517319 1001 86380 86390 1
517269 99517269 1001 86380 86390 1
517328 99517328 1001 86380 86390 1
516979 99516979 1001 86380 86390 1
517036 99517036 1001 86380 86390 1
516873 99516873 1001 86380 86390 1
516886 99516886 1001 86380 86390 1
516825 99516825 1001 86380 86390 1
517438 99517438 1001 86380 86390 1
517532 99517532 1001 86380 86390 1
517352 99517352 1001 86380 86390 1
518010 99518010 1001 86380 86390 1
518153 99518153 1001 86380 86390 1
518058 99518058 1001 86380 86390 1
517844 99517844 1001 86380 86390 1
517916 99517916 1001 86380 86390 1
517625 99517625 1001 86380 86390 1
518353 99518353 1001 86380 86390 1
518199 99518199 1001 86380 86390 1
518292 99518292 1001 86380 86390 1
518361 99518361 1001 86380 86390 1
518604 99518604 1001 86380 86390 1
518622 99518622 1001 86380 86390 1
518765 99518765 1001 86380 86390 1
518584 99518584 1001 86380 86390 1
518542 99518542 1001 86380 86390 1
518373 99518373 1001 86380 86390 1
518375 99518375 1001 86380 86390 1
518521 99518521 1001 86380 86390 1
518547 99518547 1001 86380 86390 1
518509 99518509 1001 86380 86390 1
519054 99519054 1001 86380 86390 1
519173 99519173 1001 86380 86390 1
519637 99519637 1001 86380 86390 1
519728 99519728 1001 86380 86390 1
519707 99519707 1001 86380 86390 1
519746 99519746 1001 86380 86390 1
519503 99519503 1001 86380 86390 1
519582 99519582 1001 86380 86390 1
519389 99519389 1001 86380 86390 1
519211 99519211 1001 86380 86390 1
519226 99519226 1001 86380 86390 1
519216 99519216 1001 86380 86390 1
519372 99519372 1001 86380 86390 1
519231 99519231 1001 86380 86390 1
519218 99519218 1001 86380 86390 1
519882 99519882 1001 86380 86390 1
520013 99520013 1001 86380 86390 1
520486 99520486 1001 86380 86390 1
520564 99520564 1001 86380 86390 1
520484 99520484 1001 86380 86390 1
520511 99520511 1001 86380 86390 1
520383 99520383 1001 86380 86390 1
520371 99520371 1001 86380 86390 1
520310 99520310 1001 86380 86390 1
520353 99520353 1001 86380 86390 1
520315 99520315 1001 86380 86390 1
520147 99520147 1001 86380 86390 1
520814 99520814 1001 86380 86390 1
520764 99520764 1001 86380 86390 1
520842 99520842 1001 86380 86390 1
521365 99521365 1001 86380 86390 1
521340 99521340 1001 86380 86390 1
521454 99521454 1001 86380 86390 1
521360 99521360 1001 86380 86390 1
521414 99521414 1001 86380 86390 1
520977 99520977 1001 86380 86390 1
521025 99521025 1001 86380 86390 1
521477 99521477 1001 86380 86390 1
521492 99521492 1001 86380 86390 1
521481 99521481 1001 86380 86390 1
521534 99521534 1001 86380 86390 1
521523 99521523 1001 86380 86390 1
522142 99522142 1001 86380 86390 1
521935 99521935 1001 86380 86390 1
522041 99522041 1001 86380 86390 1
521928 99521928 1001 86380 86390 1
521762 99521762 1001 86380 86390 1
521754 99521754 1001 86380 86390 1
521863 99521863 1001 86380 86390 1
522352 99522352 1001 86380 86390 1
522404 99522404 1001 86380 86390 1
522392 99522392 1001 86380 86390 1
523089 99523089 1001 86380 86390 1
523102 99523102 1001 86380 86390 1
522987 99522987 1001 86380 86390 1
522963 99522963 1001 86380 86390 1
522751 99522751 1001 86380 86390 1
522577 99522577 1001 86380 86390 1
522541 99522541 1001 86380 86390 1
522506 99522506 1001 86380 86390 1
522519 99522519 1001 86380 86390 1
523193 99523193 1001 86380 86390 1
523274 99523274 1001 86380 86390 1
523122 99523122 1001 86380 86390 1
523944 99523944 1001 86380 86390 1
523912 99523912 1001 86380 86390 1
523747 99523747 1001 86380 86390 1
523837 99523837 1001 86380 86390 1
523539 99523539 1001 86380 86390 1
523697 99523697 1001 86380 86390 1
523595 99523595 1001 86380 86390 1
523557 99523557 1001 86380 86390 1
523468 99523468 1001 86380 86390 1
524071 99524071 1001 86380 86390 1
524076 99524076 1001 86380 86390 1
524588 99524588 1001 86380 86390 1
524555 99524555 1001 86380 86390 1
524439 99524439 1001 86380 86390 1
524543 99524543 1001 86380 86390 1
524533 99524533 1001 86380 86390 1
524366 99524366 1001 86380 86390 1
524367 99524367 1001 86380 86390 1
524266 99524266 1001 86380 86390 1
524163 99524163 1001 86380 86390 1
524177 99524177 1001 86380 86390 1
524178 99524178 1001 86380 86390 1
524196 99524196 1001 86380 86390 1
524172 99524172 1001 86380 86390 1
524161 99524161 1001 86380 86390 1
524961 99524961 1001 86380 86390 1
525495 99525495 1001 86380 86390 1
525548 99525548 1001 86380 86390 1
525432 99525432 1001 86380 86390 1
525415 99525415 1001 86380 86390 1
525358 99525358 1001 86380 86390 1
525294 99525294 1001 86380 86390 1
525191 99525191 1001 86380 86390 1
525153 99525153 1001 86380 86390 1
525647 99525647 1001 86380 86390 1
525726 99525726 1001 86380 86390 1
525612 99525612 1001 86380 86390 1
525680 99525680 1001 86380 86390 1
526377 99526377 1001 86380 86390 1
526224 99526224 1001 86380 86390 1
526277 99526277 1001 86380 86390 1
526418 99526418 1001 86380 86390 1
526115 99526115 1001 86380 86390 1
526167 99526167 1001 86380 86390 1
526182 99526182 1001 86380 86390 1
526152 99526152 1001 86380 86390 1
525896 99525896 1001 86380 86390 1
525861 99525861 1001 86380 86390 1
525902 99525902 1001 86380 86390 1
525890 99525890 1001 86380 86390 1
526589 99526589 1001 86380 86390 1
526616 99526616 1001 86380 86390 1
526548 99526548 1001 86380 86390 1
527218 99527218 1001 86380 86390 1
527204 99527204 1001 86380 86390 1
527081 99527081 1001 86380 86390 1
526859 99526859 1001 86380 86390 1
526722 99526722 1001 86380 86390 1
526788 99526788 1001 86380 86390 1
526763 99526763 1001 86380 86390 1
526674 99526674 1001 86380 86390 1
526804 99526804 1001 86380 86390 1
527355 99527355 1001 86380 86390 1
527252 99527252 1001 86380 86390 1
527436 99527436 1001 86380 86390 1
527295 99527295 1001 86380 86390 1
527426 99527426 1001 86380 86390 1
527999 99527999 1001 86380 86390 1
527989 99527989 1001 86380 86390 1
528059 99528059 1001 86380 86390 1
527905 99527905 1001 86380 86390 1
527754 99527754 1001 86380 86390 1
527781 99527781 1001 86380 86390 1
527507 99527507 1001 86380 86390 1
527626 99527626 1001 86380 86390 1
527641 99527641 1001 86380 86390 1
527643 99527643 1001 86380 86390 1
527608 99527608 1001 86380 86390 1
528202 99528202 1001 86380 86390 1
528181 99528181 1001 86380 86390 1
528090 99528090 1001 86380 86390 1
528136 99528136 1001 86380 86390 1
528787 99528787 1001 86380 86390 1
528803 99528803 1001 86380 86390 1
528714 99528714 1001 86380 86390 1
528740 99528740 1001 86380 86390 1
528743 99528743 1001 86380 86390 1
528490 99528490 1001 86380 86390 1
528531 99528531 1001 86380 86390 1
528534 99528534 1001 86380 86390 1
528561 99528561 1001 86380 86390 1
528588 99528588 1001 86380 86390 1
528374 99528374 1001 86380 86390 1
528472 99528472 1001 86380 86390 1
528991 99528991 1001 86380 86390 1
528906 99528906 1001 86380 86390 1
529000 99529000 1001 86380 86390 1
529561 99529561 1001 86380 86390 1
529574 99529574 1001 86380 86390 1
529566 99529566 1001 86380 86390 1
529644 99529644 1001 86380 86390 1
529722 99529722 1001 86380 86390 1
529355 99529355 1001 86380 86390 1
529370 99529370 1001 86380 86390 1
529336 99529336 1001 86380 86390 1
529159 99529159 1001 86380 86390 1
529122 99529122 1001 86380 86390 1
529175 99529175 1001 86380 86390 1
529115 99529115 1001 86380 86390 1
529728 99529728 1001 86380 86390 1
530468 99530468 1001 86380 86390 1
530433 99530433 1001 86380 86390 1
530449 99530449 1001 86380 86390 1
530154 99530154 1001 86380 86390 1
530239 99530239 1001 86380 86390 1
530317 99530317 1001 86380 86390 1
530243 99530243 1001 86380 86390 1
530282 99530282 1001 86380 86390 1
529978 99529978 1001 86380 86390 1
530069 99530069 1001 86380 86390 1
530641 99530641 1001 86380 86390 1
530616 99530616 1001 86380 86390 1
530670 99530670 1001 86380 86390 1
530594 99530594 1001 86380 86390 1
530672 99530672 1001 86380 86390 1
530596 99530596 1001 86380 86390 1
530570 99530570 1001 86380 86390 1
530714 99530714 1001 86380 86390 1
530573 99530573 1001 86380 86390 1
531343 99531343 1001 86380 86390 1
531201 99531201 1001 86380 86390 1
531185 99531185 1001 86380 86390 1
531341 99531341 1001 86380 86390 1
530993 99530993 1001 86380 86390 1
531109 99531109 1001 86380 86390 1
531009 99531009 1001 86380 86390 1
531079 99531079 1001 86380 86390 1
531042 99531042 1001 86380 86390 1
531094 99531094 1001 86380 86390 1
530955 99530955 1001 86380 86390 1
530892 99530892 1001 86380 86390 1
530905 99530905 1001 86380 86390 1
530834 99530834 1001 86380 86390 1
530770 99530770 1001 86380 86390 1
530797 99530797 1001 86380 86390 1
532120 99532120 1001 86380 86390 1
532121 99532121 1001 86380 86390 1
531950 99531950 1001 86380 86390 1
531822 99531822 1001 86380 86390 1
531817 99531817 1001 86380 86390 1
531652 99531652 1001 86380 86390 1
531680 99531680 1001 86380 86390 1
531787 99531787 1001 86380 86390 1
531763 99531763 1001 86380 86390 1
531635 99531635 1001 86380 86390 1
532839 99532839 1001 86380 86390 1
532843 99532843 1001 86380 86390 1
532728 99532728 1001 86380 86390 1
532609 99532609 1001 86380 86390 1
532494 99532494 1001 86380 86390 1
532536 99532536 1001 86380 86390 1
532602 99532602 1001 86380 86390 1
533186 99533186 1001 86380 86390 1
533187 99533187 1001 86380 86390 1
533137 99533137 1001 86380 86390 1
533034 99533034 1001 86380 86390 1
533674 99533674 1001 86380 86390 1
533854 99533854 1001 86380 86390 1
533640 99533640 1001 86380 86390 1
533538 99533538 1001 86380 86390 1
533571 99533571 1001 86380 86390 1
533534 99533534 1001 86380 86390 1
533276 99533276 1001 86380 86390 1
533360 99533360 1001 86380 86390 1
533340 99533340 1001 86380 86390 1
533895 99533895 1001 86380 86390 1
533986 99533986 1001 86380 86390 1
533884 99533884 1001 86380 86390 1
533871 99533871 1001 86380 86390 1
533984 99533984 1001 86380 86390 1
534543 99534543 1001 86380 86390 1
534544 99534544 1001 86380 86390 1
534526 99534526 1001 86380 86390 1
534676 99534676 1001 86380 86390 1
534515 99534515 1001 86380 86390 1
534376 99534376 1001 86380 86390 1
534285 99534285 1001 86380 86390 1
534468 99534468 1001 86380 86390 1
534353 99534353 1001 86380 86390 1
534343 99534343 1001 86380 86390 1
534399 99534399 1001 86380 86390 1
534226 99534226 1001 86380 86390 1
534097 99534097 1001 86380 86390 1
534114 99534114 1001 86380 86390 1
534826 99534826 1001 86380 86390 1
534803 99534803 1001 86380 86390 1
534740 99534740 1001 86380 86390 1
534835 99534835 1001 86380 86390 1
535440 99535440 1001 86380 86390 1
535391 99535391 1001 86380 86390 1
535380 99535380 1001 86380 86390 1
535368 99535368 1001 86380 86390 1
535064 99535064 1001 86380 86390 1
535663 99535663 1001 86380 86390 1
535651 99535651 1001 86380 86390 1
535630 99535630 1001 86380 86390 1
535607 99535607 1001 86380 86390 1
535545 99535545 1001 86380 86390 1
535532 99535532 1001 86380 86390 1
536161 99536161 1001 86380 86390 1
536278 99536278 1001 86380 86390 1
536228 99536228 1001 86380 86390 1
536206 99536206 1001 86380 86390 1
536066 99536066 1001 86380 86390 1
536058 99536058 1001 86380 86390 1
535833 99535833 1001 86380 86390 1
536369 99536369 1001 86380 86390 1
536488 99536488 1001 86380 86390 1
537049 99537049 1001 86380 86390 1
537084 99537084 1001 86380 86390 1
537124 99537124 1001 86380 86390 1
536815 99536815 1001 86380 86390 1
536786 99536786 1001 86380 86390 1
536865 99536865 1001 86380 86390 1
536703 99536703 1001 86380 86390 1
536655 99536655 1001 86380 86390 1
537202 99537202 1001 86380 86390 1
537254 99537254 1001 86380 86390 1
537219 99537219 1001 86380 86390 1
537300 99537300 1001 86380 86390 1
537223 99537223 1001 86380 86390 1
537816 99537816 1001 86380 86390 1
537593 99537593 1001 86380 86390 1
537698 99537698 1001 86380 86390 1
537485 99537485 1001 86380 86390 1
537398 99537398 1001 86380 86390 1
537392 99537392 1001 86380 86390 1
538069 99538069 1001 86380 86390 1
538107 99538107 1001 86380 86390 1
538190 99538190 1001 86380 86390 1
538769 99538769 1001 86380 86390 1
538631 99538631 1001 86380 86390 1
538735 99538735 1001 86380 86390 1
538480 99538480 1001 86380 86390 1
538523 99538523 1001 86380 86390 1
538477 99538477 1001 86380 86390 1
538311 99538311 1001 86380 86390 1
538928 99538928 1001 86380 86390 1
538909 99538909 1001 86380 86390 1
538927 99538927 1001 86380 86390 1
538863 99538863 1001 86380 86390 1
539541 99539541 1001 86380 86390 1
539503 99539503 1001 86380 86390 1
539504 99539504 1001 86380 86390 1
539560 99539560 1001 86380 86390 1
539272 99539272 1001 86380 86390 1
539389 99539389 1001 86380 86390 1
539415 99539415 1001 86380 86390 1
539235 99539235 1001 86380 86390 1
539237 99539237 1001 86380 86390 1
539304 99539304 1001 86380 86390 1
539343 99539343 1001 86380 86390 1
539266 99539266 1001 86380 86390 1
539024 99539024 1001 86380 86390 1
539043 99539043 1001 86380 86390 1
539756 99539756 1001 86380 86390 1
539652 99539652 1001 86380 86390 1
539655 99539655 1001 86380 86390 1
540313 99540313 1001 86380 86390 1
540289 99540289 1001 86380 86390 1
540345 99540345 1001 86380 86390 1
540174 99540174 1001 86380 86390 1
540110 99540110 1001 86380 86390 1
540086 99540086 1001 86380 86390 1
539931 99539931 1001 86380 86390 1
540647 99540647 1001 86380 86390 1
540611 99540611 1001 86380 86390 1
541229 99541229 1001 86380 86390 1
541217 99541217 1001 86380 86390 1
541202 99541202 1001 86380 86390 1
540998 99540998 1001 86380 86390 1
540983 99540983 1001 86380 86390 1
540802 99540802 1001 86380 86390 1
540830 99540830 1001 86380 86390 1
540727 99540727 1001 86380 86390 1
541350 99541350 1001 86380 86390 1
541405 99541405 1001 86380 86390 1
542047 99542047 1001 86380 86390 1
542111 99542111 1001 86380 86390 1
541951 99541951 1001 86380 86390 1
541733 99541733 1001 86380 86390 1
541910 99541910 1001 86380 86390 1
541626 99541626 1001 86380 86390 1
542181 99542181 1001 86380 86390 1
542184 99542184 1001 86380 86390 1
542174 99542174 1001 86380 86390 1
542283 99542283 1001 86380 86390 1
542821 99542821 1001 86380 86390 1
542921 99542921 1001 86380 86390 1
542825 99542825 1001 86380 86390 1
542829 99542829 1001 86380 86390 1
542558 99542558 1001 86380 86390 1
542617 99542617 1001 86380 86390 1
542709 99542709 1001 86380 86390 1
542354 99542354 1001 86380 86390 1
542406 99542406 1001 86380 86390 1
542463 99542463 1001 86380 86390 1
543051 99543051 1001 86380 86390 1
542991 99542991 1001 86380 86390 1
543502 99543502 1001 86380 86390 1
543364 99543364 1001 86380 86390 1
543559 99543559 1001 86380 86390 1
543432 99543432 1001 86380 86390 1
543217 99543217 1001 86380 86390 1
543192 99543192 1001 86380 86390 1
543219 99543219 1001 86380 86390 1
543181 99543181 1001 86380 86390 1
543251 99543251 1001 86380 86390 1
543226 99543226 1001 86380 86390 1
543355 99543355 1001 86380 86390 1
543888 99543888 1001 86380 86390 1
543905 99543905 1001 86380 86390 1
543778 99543778 1001 86380 86390 1
544497 99544497 1001 86380 86390 1
544434 99544434 1001 86380 86390 1
544515 99544515 1001 86380 86390 1
544366 99544366 1001 86380 86390 1
544362 99544362 1001 86380 86390 1
544311 99544311 1001 86380 86390 1
543995 99543995 1001 86380 86390 1
544692 99544692 1001 86380 86390 1
401343 383 1001 18660 19317 1
426560 260 1001 71640 71997 1
431499 1159 1001 57600 59037 1
417300 391 1001 55140 55917 1
523283 1021 1002 32190 38222 1
528849 900 1002 38507 47478 1
531691 851 1001 64607 64906 1
540172 480 1002 52113 55376 1
400021 99400021 1001 86380 86390 1
400003 99400003 1001 86380 86390 1
400278 99400278 1001 86380 86390 1
400232 99400232 1001 86380 86390 1
400512 99400512 1001 86380 86390 1
400791 99400791 1001 86380 86390 1
400889 99400889 1001 86380 86390 1
400984 99400984 1001 86380 86390 1
401316 99401316 1001 86380 86390 1
401480 99401480 1001 86380 86390 1
401530 99401530 1001 86380 86390 1
401576 99401576 1001 86380 86390 1
401513 99401513 1001 86380 86390 1
401538 99401538 1001 86380 86390 1
401770 99401770 1001 86380 86390 1
401926 99401926 1001 86380 86390 1
402123 99402123 1001 86380 86390 1
402264 99402264 1001 86380 86390 1
402331 99402331 1001 86380 86390 1
402642 99402642 1001 86380 86390 1
402710 99402710 1001 86380 86390 1
402783 99402783 1001 86380 86390 1
402875 99402875 1001 86380 86390 1
402826 99402826 1001 86380 86390 1
403201 99403201 1001 86380 86390 1
403254 99403254 1001 86380 86390 1
403400 99403400 1001 86380 86390 1
403383 99403383 1001 86380 86390 1
403560 99403560 1001 86380 86390 1
403756 99403756 1001 86380 86390 1
403779 99403779 1001 86380 86390 1
404211 99404211 1001 86380 86390 1
404345 99404345 1001 86380 86390 1
404259 99404259 1001 86380 86390 1
404684 99404684 1001 86380 86390 1
404767 99404767 1001 86380 86390 1
404931 99404931 1001 86380 86390 1
405307 99405307 1001 86380 86390 1
405513 99405513 1001 86380 86390 1
405502 99405502 1001 86380 86390 1
405641 99405641 1001 86380 86390 1
405770 99405770 1001 86380 86390 1
405855 99405855 1001 86380 86390 1
406017 99406017 1001 86380 86390 1
406024 99406024 1001 86380 86390 1
406040 99406040 1001 86380 86390 1
406162 99406162 1001 86380 86390 1
406715 99406715 1001 86380 86390 1
406842 99406842 1001 86380 86390 1
406996 99406996 1001 86380 86390 1
407221 99407221 1001 86380 86390 1
407391 99407391 1001 86380 86390 1
407548 99407548 1001 86380 86390 1
407506 99407506 1001 86380 86390 1
407609 99407609 1001 86380 86390 1
407687 99407687 1001 86380 86390 1
407724 99407724 1001 86380 86390 1
407869 99407869 1001 86380 86390 1
408278 99408278 1001 86380 86390 1
408238 99408238 1001 86380 86390 1
408329 99408329 1001 86380 86390 1
409121 99409121 1001 86380 86390 1
409233 99409233 1001 86380 86390 1
409723 99409723 1001 86380 86390 1
409728 99409728 1001 86380 86390 1
409808 99409808 1001 86380 86390 1
410057 99410057 1001 86380 86390 1
410152 99410152 1001 86380 86390 1
410154 99410154 1001 86380 86390 1
410159 99410159 1001 86380 86390 1
410199 99410199 1001 86380 86390 1
410241 99410241 1001 86380 86390 1
410420 99410420 1001 86380 86390 1
410423 99410423 1001 86380 86390 1
410602 99410602 1001 86380 86390 1
410527 99410527 1001 86380 86390 1
410904 99410904 1001 86380 86390 1
411004 99411004 1001 86380 86390 1
410986 99410986 1001 86380 86390 1
411012 99411012 1001 86380 86390 1
411048 99411048 1001 86380 86390 1
411057 99411057 1001 86380 86390 1
411167 99411167 1001 86380 86390 1
411259 99411259 1001 86380 86390 1
411410 99411410 1001 86380 86390 1
411848 99411848 1001 86380 86390 1
412075 99412075 1001 86380 86390 1
412042 99412042 1001 86380 86390 1
412206 99412206 1001 86380 86390 1
412380 99412380 1001 86380 86390 1
412412 99412412 1001 86380 86390 1
413340 99413340 1001 86380 86390 1
413583 99413583 1001 86380 86390 1
413505 99413505 1001 86380 86390 1
413166 99413166 1001 86380 86390 1
412726 99412726 1001 86380 86390 1
412806 99412806 1001 86380 86390 1
412573 99412573 1001 86380 86390 1
412497 99412497 1001 86380 86390 1
412607 99412607 1001 86380 86390 1
414034 99414034 1001 86380 86390 1
414014 99414014 1001 86380 86390 1
415320 99415320 1001 86380 86390 1
414928 99414928 1001 86380 86390 1
414568 99414568 1001 86380 86390 1
414849 99414849 1001 86380 86390 1
414805 99414805 1001 86380 86390 1
414545 99414545 1001 86380 86390 1
414275 99414275 1001 86380 86390 1
414149 99414149 1001 86380 86390 1
414247 99414247 1001 86380 86390 1
415652 99415652 1001 86380 86390 1
416752 99416752 1001 86380 86390 1
416762 99416762 1001 86380 86390 1
416040 99416040 1001 86380 86390 1
416108 99416108 1001 86380 86390 1
417259 99417259 1001 86380 86390 1
417392 99417392 1001 86380 86390 1
417085 99417085 1001 86380 86390 1
417276 99417276 1001 86380 86390 1
417041 99417041 1001 86380 86390 1
417589 99417589 1001 86380 86390 1
417491 99417491 1001 86380 86390 1
418475 99418475 1001 86380 86390 1
418460 99418460 1001 86380 86390 1
418210 99418210 1001 86380 86390 1
418094 99418094 1001 86380 86390 1
417615 99417615 1001 86380 86390 1
417861 99417861 1001 86380 86390 1
417811 99417811 1001 86380 86390 1
419000 99419000 1001 86380 86390 1
419125 99419125 1001 86380 86390 1
420176 99420176 1001 86380 86390 1
420337 99420337 1001 86380 86390 1
419982 99419982 1001 86380 86390 1
420031 99420031 1001 86380 86390 1
419893 99419893 1001 86380 86390 1
419929 99419929 1001 86380 86390 1
419737 99419737 1001 86380 86390 1
419654 99419654 1001 86380 86390 1
419243 99419243 1001 86380 86390 1
420691 99420691 1001 86380 86390 1
420809 99420809 1001 86380 86390 1
420629 99420629 1001 86380 86390 1
420605 99420605 1001 86380 86390 1
420804 99420804 1001 86380 86390 1
421742 99421742 1001 86380 86390 1
421866 99421866 1001 86380 86390 1
421778 99421778 1001 86380 86390 1
421926 99421926 1001 86380 86390 1
421694 99421694 1001 86380 86390 1
421764 99421764 1001 86380 86390 1
421587 99421587 1001 86380 86390 1
421642 99421642 1001 86380 86390 1
421486 99421486 1001 86380 86390 1
421502 99421502 1001 86380 86390 1
421583 99421583 1001 86380 86390 1
421097 99421097 1001 86380 86390 1
421119 99421119 1001 86380 86390 1
421171 99421171 1001 86380 86390 1
422405 99422405 1001 86380 86390 1
422460 99422460 1001 86380 86390 1
422397 99422397 1001 86380 86390 1
423692 99423692 1001 86380 86390 1
423635 99423635 1001 86380 86390 1
423471 99423471 1001 86380 86390 1
423647 99423647 1001 86380 86390 1
422961 99422961 1001 86380 86390 1
423249 99423249 1001 86380 86390 1
423081 99423081 1001 86380 86390 1
422748 99422748 1001 86380 86390 1
422680 99422680 1001 86380 86390 1
422837 99422837 1001 86380 86390 1
422668 99422668 1001 86380 86390 1
422789 99422789 1001 86380 86390 1
422672 99422672 1001 86380 86390 1
424100 99424100 1001 86380 86390 1
424087 99424087 1001 86380 86390 1
423937 99423937 1001 86380 86390 1
425300 99425300 1001 86380 86390 1
424879 99424879 1001 86380 86390 1
424957 99424957 1001 86380 86390 1
424732 99424732 1001 86380 86390 1
424714 99424714 1001 86380 86390 1
424866 99424866 1001 86380 86390 1
424789 99424789 1001 86380 86390 1
425498 99425498 1001 86380 86390 1
426793 99426793 1001 86380 86390 1
426702 99426702 1001 86380 86390 1
426799 99426799 1001 86380 86390 1
426751 99426751 1001 86380 86390 1
426776 99426776 1001 86380 86390 1
426860 99426860 1001 86380 86390 1
427100 99427100 1001 86380 86390 1
426547 99426547 1001 86380 86390 1
426522 99426522 1001 86380 86390 1
426666 99426666 1001 86380 86390 1
426598 99426598 1001 86380 86390 1
425896 99425896 1001 86380 86390 1
426144 99426144 1001 86380 86390 1
425980 99425980 1001 86380 86390 1
427301 99427301 1001 86380 86390 1
427399 99427399 1001 86380 86390 1
427130 99427130 1001 86380 86390 1
427475 99427475 1001 86380 86390 1
427524 99427524 1001 86380 86390 1
428497 99428497 1001 86380 86390 1
428372 99428372 1001 86380 86390 1
428482 99428482 1001 86380 86390 1
428561 99428561 1001 86380 86390 1
428582 99428582 1001 86380 86390 1
428725 99428725 1001 86380 86390 1
428229 99428229 1001 86380 86390 1
427974 99427974 1001 86380 86390 1
428130 99428130 1001 86380 86390 1
428271 99428271 1001 86380 86390 1
427752 99427752 1001 86380 86390 1
428941 99428941 1001 86380 86390 1
428844 99428844 1001 86380 86390 1
428876 99428876 1001 86380 86390 1
428920 99428920 1001 86380 86390 1
428835 99428835 1001 86380 86390 1
430192 99430192 1001 86380 86390 1
430266 99430266 1001 86380 86390 1
429224 99429224 1001 86380 86390 1
429368 99429368 1001 86380 86390 1
429275 99429275 1001 86380 86390 1
429397 99429397 1001 86380 86390 1
429416 99429416 1001 86380 86390 1
429488 99429488 1001 86380 86390 1
430777 99430777 1001 86380 86390 1
430595 99430595 1001 86380 86390 1
430649 99430649 1001 86380 86390 1
431772 99431772 1001 86380 86390 1
431864 99431864 1001 86380 86390 1
431841 99431841 1001 86380 86390 1
431754 99431754 1001 86380 86390 1
432031 99432031 1001 86380 86390 1
431685 99431685 1001 86380 86390 1
431879 99431879 1001 86380 86390 1
431979 99431979 1001 86380 86390 1
431818 99431818 1001 86380 86390 1
431399 99431399 1001 86380 86390 1
431359 99431359 1001 86380 86390 1
431615 99431615 1001 86380 86390 1
431600 99431600 1001 86380 86390 1
431245 99431245 1001 86380 86390 1
430896 99430896 1001 86380 86390 1
430985 99430985 1001 86380 86390 1
430904 99430904 1001 86380 86390 1
430932 99430932 1001 86380 86390 1
432101 99432101 1001 86380 86390 1
432163 99432163 1001 86380 86390 1
433347 99433347 1001 86380 86390 1
433491 99433491 1001 86380 86390 1
433621 99433621 1001 86380 86390 1
433690 99433690 1001 86380 86390 1
433706 99433706 1001 86380 86390 1
432989 99432989 1001 86380 86390 1
432606 99432606 1001 86380 86390 1
432629 99432629 1001 86380 86390 1
432514 99432514 1001 86380 86390 1
432890 99432890 1001 86380 86390 1
433977 99433977 1001 86380 86390 1
433737 99433737 1001 86380 86390 1
433949 99433949 1001 86380 86390 1
433910 99433910 1001 86380 86390 1
435133 99435133 1001 86380 86390 1
435208 99435208 1001 86380 86390 1
434616 99434616 1001 86380 86390 1
434485 99434485 1001 86380 86390 1
434495 99434495 1001 86380 86390 1
434531 99434531 1001 86380 86390 1
435522 99435522 1001 86380 86390 1
435660 99435660 1001 86380 86390 1
436872 99436872 1001 86380 86390 1
436886 99436886 1001 86380 86390 1
436490 99436490 1001 86380 86390 1
436705 99436705 1001 86380 86390 1
436367 99436367 1001 86380 86390 1
436477 99436477 1001 86380 86390 1
436532 99436532 1001 86380 86390 1
436441 99436441 1001 86380 86390 1
435952 99435952 1001 86380 86390 1
435993 99435993 1001 86380 86390 1
436245 99436245 1001 86380 86390 1
435965 99435965 1001 86380 86390 1
300019 99300019 1001 86380 86390 1
437223 99437223 1001 86380 86390 1
300613 99300613 1001 86380 86390 1
300653 99300653 1001 86380 86390 1
300526 99300526 1001 86380 86390 1
300503 99300503 1001 86380 86390 1
300323 99300323 1001 86380 86390 1
300430 99300430 1001 86380 86390 1
300198 99300198 1001 86380 86390 1
300121 99300121 1001 86380 86390 1
300122 99300122 1001 86380 86390 1
300249 99300249 1001 86380 86390 1
301553 99301553 1001 86380 86390 1
301456 99301456 1001 86380 86390 1
301445 99301445 1001 86380 86390 1
301541 99301541 1001 86380 86390 1
301423 99301423 1001 86380 86390 1
301338 99301338 1001 86380 86390 1
301146 99301146 1001 86380 86390 1
301079 99301079 1001 86380 86390 1
301095 99301095 1001 86380 86390 1
300992 99300992 1001 86380 86390 1
301049 99301049 1001 86380 86390 1
300946 99300946 1001 86380 86390 1
301696 99301696 1001 86380 86390 1
301745 99301745 1001 86380 86390 1
302347 99302347 1001 86380 86390 1
302339 99302339 1001 86380 86390 1
302262 99302262 1001 86380 86390 1
302127 99302127 1001 86380 86390 1
301984 99301984 1001 86380 86390 1
302051 99302051 1001 86380 86390 1
301944 99301944 1001 86380 86390 1
301919 99301919 1001 86380 86390 1
301945 99301945 1001 86380 86390 1
301894 99301894 1001 86380 86390 1
301766 99301766 1001 86380 86390 1
301923 99301923 1001 86380 86390 1
301924 99301924 1001 86380 86390 1
302564 99302564 1001 86380 86390 1
302396 99302396 1001 86380 86390 1
303083 99303083 1001 86380 86390 1
303045 99303045 1001 86380 86390 1
303084 99303084 1001 86380 86390 1
303136 99303136 1001 86380 86390 1
303128 99303128 1001 86380 86390 1
302849 99302849 1001 86380 86390 1
302826 99302826 1001 86380 86390 1
302691 99302691 1001 86380 86390 1
302629 99302629 1001 86380 86390 1
303234 99303234 1001 86380 86390 1
303261 99303261 1001 86380 86390 1
303288 99303288 1001 86380 86390 1
303382 99303382 1001 86380 86390 1
303357 99303357 1001 86380 86390 1
303306 99303306 1001 86380 86390 1
303936 99303936 1001 86380 86390 1
303978 99303978 1001 86380 86390 1
303662 99303662 1001 86380 86390 1
303691 99303691 1001 86380 86390 1
303629 99303629 1001 86380 86390 1
303683 99303683 1001 86380 86390 1
303441 99303441 1001 86380 86390 1
303506 99303506 1001 86380 86390 1
303431 99303431 1001 86380 86390 1
303553 99303553 1001 86380 86390 1
303489 99303489 1001 86380 86390 1
303621 99303621 1001 86380 86390 1
304222 99304222 1001 86380 86390 1
304210 99304210 1001 86380 86390 1
304223 99304223 1001 86380 86390 1
304198 99304198 1001 86380 86390 1
304490 99304490 1001 86380 86390 1
304492 99304492 1001 86380 86390 1
304494 99304494 1001 86380 86390 1
304509 99304509 1001 86380 86390 1
304522 99304522 1001 86380 86390 1
304252 99304252 1001 86380 86390 1
304348 99304348 1001 86380 86390 1
304404 99304404 1001 86380 86390 1
304954 99304954 1001 86380 86390 1
305559 99305559 1001 86380 86390 1
305660 99305660 1001 86380 86390 1
305428 99305428 1001 86380 86390 1
305431 99305431 1001 86380 86390 1
305471 99305471 1001 86380 86390 1
305478 99305478 1001 86380 86390 1
305077 99305077 1001 86380 86390 1
305256 99305256 1001 86380 86390 1
500063 99500063 1001 86380 86390 1
500051 99500051 1001 86380 86390 1
500014 99500014 1001 86380 86390 1
500119 99500119 1001 86380 86390 1
500120 99500120 1001 86380 86390 1
500611 99500611 1001 86380 86390 1
500794 99500794 1001 86380 86390 1
500466 99500466 1001 86380 86390 1
500400 99500400 1001 86380 86390 1
500272 99500272 1001 86380 86390 1
500363 99500363 1001 86380 86390 1
500267 99500267 1001 86380 86390 1
500398 99500398 1001 86380 86390 1
500896 99500896 1001 86380 86390 1
500874 99500874 1001 86380 86390 1
501448 99501448 1001 86380 86390 1
501555 99501555 1001 86380 86390 1
501617 99501617 1001 86380 86390 1
501330 99501330 1001 86380 86390 1
501354 99501354 1001 86380 86390 1
501112 99501112 1001 86380 86390 1
501194 99501194 1001 86380 86390 1
501130 99501130 1001 86380 86390 1
501080 99501080 1001 86380 86390 1
501199 99501199 1001 86380 86390 1
501779 99501779 1001 86380 86390 1
501806 99501806 1001 86380 86390 1
501685 99501685 1001 86380 86390 1
502365 99502365 1001 86380 86390 1
502394 99502394 1001 86380 86390 1
502409 99502409 1001 86380 86390 1
502449 99502449 1001 86380 86390 1
502137 99502137 1001 86380 86390 1
502178 99502178 1001 86380 86390 1
502153 99502153 1001 86380 86390 1
501900 99501900 1001 86380 86390 1
501853 99501853 1001 86380 86390 1
502603 99502603 1001 86380 86390 1
502604 99502604 1001 86380 86390 1
503229 99503229 1001 86380 86390 1
503258 99503258 1001 86380 86390 1
503096 99503096 1001 86380 86390 1
503061 99503061 1001 86380 86390 1
503063 99503063 1001 86380 86390 1
503033 99503033 1001 86380 86390 1
502917 99502917 1001 86380 86390 1
502704 99502704 1001 86380 86390 1
502837 99502837 1001 86380 86390 1
503420 99503420 1001 86380 86390 1
504115 99504115 1001 86380 86390 1
504069 99504069 1001 86380 86390 1
504021 99504021 1001 86380 86390 1
504012 99504012 1001 86380 86390 1
503837 99503837 1001 86380 86390 1
503657 99503657 1001 86380 86390 1
504129 99504129 1001 86380 86390 1
503914 99503914 1001 86380 86390 1
504120 99504120 1001 86380 86390 1
504810 99504810 1001 86380 86390 1
504850 99504850 1001 86380 86390 1
504838 99504838 1001 86380 86390 1
504601 99504601 1001 86380 86390 1
504692 99504692 1001 86380 86390 1
504580 99504580 1001 86380 86390 1
504351 99504351 1001 86380 86390 1
504494 99504494 1001 86380 86390 1
504353 99504353 1001 86380 86390 1
505096 99505096 1001 86380 86390 1
505067 99505067 1001 86380 86390 1
505132 99505132 1001 86380 86390 1
505733 99505733 1001 86380 86390 1
505639 99505639 1001 86380 86390 1
505576 99505576 1001 86380 86390 1
505422 99505422 1001 86380 86390 1
505443 99505443 1001 86380 86390 1
505245 99505245 1001 86380 86390 1
505348 99505348 1001 86380 86390 1
505352 99505352 1001 86380 86390 1
505265 99505265 1001 86380 86390 1
505838 99505838 1001 86380 86390 1
505778 99505778 1001 86380 86390 1
506380 99506380 1001 86380 86390 1
506199 99506199 1001 86380 86390 1
506227 99506227 1001 86380 86390 1
506202 99506202 1001 86380 86390 1
506321 99506321 1001 86380 86390 1
506220 99506220 1001 86380 86390 1
506132 99506132 1001 86380 86390 1
506138 99506138 1001 86380 86390 1
506088 99506088 1001 86380 86390 1
506801 99506801 1001 86380 86390 1
506600 99506600 1001 86380 86390 1
507335 99507335 1001 86380 86390 1
507049 99507049 1001 86380 86390 1
507127 99507127 1001 86380 86390 1
507198 99507198 1001 86380 86390 1
506959 99506959 1001 86380 86390 1
506922 99506922 1001 86380 86390 1
506806 99506806 1001 86380 86390 1
506940 99506940 1001 86380 86390 1
507466 99507466 1001 86380 86390 1
507443 99507443 1001 86380 86390 1
507573 99507573 1001 86380 86390 1
508180 99508180 1001 86380 86390 1
508129 99508129 1001 86380 86390 1
508013 99508013 1001 86380 86390 1
507726 99507726 1001 86380 86390 1
508365 99508365 1001 86380 86390 1
508354 99508354 1001 86380 86390 1
508920 99508920 1001 86380 86390 1
509037 99509037 1001 86380 86390 1
508856 99508856 1001 86380 86390 1
508783 99508783 1001 86380 86390 1
508836 99508836 1001 86380 86390 1
508787 99508787 1001 86380 86390 1
508674 99508674 1001 86380 86390 1
508559 99508559 1001 86380 86390 1
508562 99508562 1001 86380 86390 1
508564 99508564 1001 86380 86390 1
508502 99508502 1001 86380 86390 1
508515 99508515 1001 86380 86390 1
508633 99508633 1001 86380 86390 1
509221 99509221 1001 86380 86390 1
509120 99509120 1001 86380 86390 1
509277 99509277 1001 86380 86390 1
509750 99509750 1001 86380 86390 1
509889 99509889 1001 86380 86390 1
509745 99509745 1001 86380 86390 1
509604 99509604 1001 86380 86390 1
509685 99509685 1001 86380 86390 1
509686 99509686 1001 86380 86390 1
509519 99509519 1001 86380 86390 1
509465 99509465 1001 86380 86390 1
509297 99509297 1001 86380 86390 1
509388 99509388 1001 86380 86390 1
509453 99509453 1001 86380 86390 1
509311 99509311 1001 86380 86390 1
509470 99509470 1001 86380 86390 1
510069 99510069 1001 86380 86390 1
509993 99509993 1001 86380 86390 1
510611 99510611 1001 86380 86390 1
510657 99510657 1001 86380 86390 1
510619 99510619 1001 86380 86390 1
510723 99510723 1001 86380 86390 1
510420 99510420 1001 86380 86390 1
510135 99510135 1001 86380 86390 1
510305 99510305 1001 86380 86390 1
510189 99510189 1001 86380 86390 1
510202 99510202 1001 86380 86390 1
510155 99510155 1001 86380 86390 1
510183 99510183 1001 86380 86390 1
510791 99510791 1001 86380 86390 1
510871 99510871 1001 86380 86390 1
510756 99510756 1001 86380 86390 1
510835 99510835 1001 86380 86390 1
510925 99510925 1001 86380 86390 1
511437 99511437 1001 86380 86390 1
511540 99511540 1001 86380 86390 1
511271 99511271 1001 86380 86390 1
511252 99511252 1001 86380 86390 1
511216 99511216 1001 86380 86390 1
511256 99511256 1001 86380 86390 1
510946 99510946 1001 86380 86390 1
511063 99511063 1001 86380 86390 1
511052 99511052 1001 86380 86390 1
511086 99511086 1001 86380 86390 1
511048 99511048 1001 86380 86390 1
511753 99511753 1001 86380 86390 1
511689 99511689 1001 86380 86390 1
512250 99512250 1001 86380 86390 1
512200 99512200 1001 86380 86390 1
512310 99512310 1001 86380 86390 1
512070 99512070 1001 86380 86390 1
512123 99512123 1001 86380 86390 1
512062 99512062 1001 86380 86390 1
511974 99511974 1001 86380 86390 1
512118 99512118 1001 86380 86390 1
512120 99512120 1001 86380 86390 1
511935 99511935 1001 86380 86390 1
512482 99512482 1001 86380 86390 1
512562 99512562 1001 86380 86390 1
512513 99512513 1001 86380 86390 1
512437 99512437 1001 86380 86390 1
512503 99512503 1001 86380 86390 1
512951 99512951 1001 86380 86390 1
512852 99512852 1001 86380 86390 1
512601 99512601 1001 86380 86390 1
512630 99512630 1001 86380 86390 1
512632 99512632 1001 86380 86390 1
512777 99512777 1001 86380 86390 1
512739 99512739 1001 86380 86390 1
512765 99512765 1001 86380 86390 1
512778 99512778 1001 86380 86390 1
513311 99513311 1001 86380 86390 1
513337 99513337 1001 86380 86390 1
513366 99513366 1001 86380 86390 1
513878 99513878 1001 86380 86390 1
513841 99513841 1001 86380 86390 1
513954 99513954 1001 86380 86390 1
513684 99513684 1001 86380 86390 1
513821 99513821 1001 86380 86390 1
513516 99513516 1001 86380 86390 1
513441 99513441 1001 86380 86390 1
513546 99513546 1001 86380 86390 1
513560 99513560 1001 86380 86390 1
513444 99513444 1001 86380 86390 1
513604 99513604 1001 86380 86390 1
514107 99514107 1001 86380 86390 1
514161 99514161 1001 86380 86390 1
514038 99514038 1001 86380 86390 1
514222 99514222 1001 86380 86390 1
514734 99514734 1001 86380 86390 1
514762 99514762 1001 86380 86390 1
514847 99514847 1001 86380 86390 1
514288 99514288 1001 86380 86390 1
514291 99514291 1001 86380 86390 1
514920 99514920 1001 86380 86390 1
514858 99514858 1001 86380 86390 1
515535 99515535 1001 86380 86390 1
515640 99515640 1001 86380 86390 1
515375 99515375 1001 86380 86390 1
515470 99515470 1001 86380 86390 1
515288 99515288 1001 86380 86390 1
515330 99515330 1001 86380 86390 1
515332 99515332 1001 86380 86390 1
515384 99515384 1001 86380 86390 1
515246 99515246 1001 86380 86390 1
515065 99515065 1001 86380 86390 1
515163 99515163 1001 86380 86390 1
515176 99515176 1001 86380 86390 1
515189 99515189 1001 86380 86390 1
515696 99515696 1001 86380 86390 1
515713 99515713 1001 86380 86390 1
515700 99515700 1001 86380 86390 1
515806 99515806 1001 86380 86390 1
516447 99516447 1001 86380 86390 1
516409 99516409 1001 86380 86390 1
516333 99516333 1001 86380 86390 1
516491 99516491 1001 86380 86390 1
516470 99516470 1001 86380 86390 1
516505 99516505 1001 86380 86390 1
516189 99516189 1001 86380 86390 1
516180 99516180 1001 86380 86390 1
516274 99516274 1001 86380 86390 1
516289 99516289 1001 86380 86390 1
515929 99515929 1001 86380 86390 1
516007 99516007 1001 86380 86390 1
515890 99515890 1001 86380 86390 1
516009 99516009 1001 86380 86390 1
515925 99515925 1001 86380 86390 1
516017 99516017 1001 86380 86390 1
516662 99516662 1001 86380 86390 1
516546 99516546 1001 86380 86390 1
516598 99516598 1001 86380 86390 1
516663 99516663 1001 86380 86390 1
516669 99516669 1001 86380 86390 1
516555 99516555 1001 86380 86390 1
517208 99517208 1001 86380 86390 1
517263 99517263 1001 86380 86390 1
517281 99517281 1001 86380 86390 1
517020 99517020 1001 86380 86390 1
516956 99516956 1001 86380 86390 1
516998 99516998 1001 86380 86390 1
517077 99517077 1001 86380 86390 1
516794 99516794 1001 86380 86390 1
516810 99516810 1001 86380 86390 1
516723 99516723 1001 86380 86390 1
516866 99516866 1001 86380 86390 1
516918 99516918 1001 86380 86390 1
517514 99517514 1001 86380 86390 1
517527 99517527 1001 86380 86390 1
517457 99517457 1001 86380 86390 1
517432 99517432 1001 86380 86390 1
518044 99518044 1001 86380 86390 1
517957 99517957 1001 86380 86390 1
517919 99517919 1001 86380 86390 1
517829 99517829 1001 86380 86390 1
517778 99517778 1001 86380 86390 1
517753 99517753 1001 86380 86390 1
517925 99517925 1001 86380 86390 1
517659 99517659 1001 86380 86390 1
517732 99517732 1001 86380 86390 1
518173 99518173 1001 86380 86390 1
518278 99518278 1001 86380 86390 1
518220 99518220 1001 86380 86390 1
518859 99518859 1001 86380 86390 1
518928 99518928 1001 86380 86390 1
518918 99518918 1001 86380 86390 1
518857 99518857 1001 86380 86390 1
518589 99518589 1001 86380 86390 1
518585 99518585 1001 86380 86390 1
518561 99518561 1001 86380 86390 1
518519 99518519 1001 86380 86390 1
518533 99518533 1001 86380 86390 1
518576 99518576 1001 86380 86390 1
519119 99519119 1001 86380 86390 1
519133 99519133 1001 86380 86390 1
519152 99519152 1001 86380 86390 1
519640 99519640 1001 86380 86390 1
519749 99519749 1001 86380 86390 1
519423 99519423 1001 86380 86390 1
519530 99519530 1001 86380 86390 1
519317 99519317 1001 86380 86390 1
519824 99519824 1001 86380 86390 1
519886 99519886 1001 86380 86390 1
520482 99520482 1001 86380 86390 1
520561 99520561 1001 86380 86390 1
520471 99520471 1001 86380 86390 1
520409 99520409 1001 86380 86390 1
520246 99520246 1001 86380 86390 1
520085 99520085 1001 86380 86390 1
520091 99520091 1001 86380 86390 1
520768 99520768 1001 86380 86390 1
520706 99520706 1001 86380 86390 1
520732 99520732 1001 86380 86390 1
520824 99520824 1001 86380 86390 1
520773 99520773 1001 86380 86390 1
520789 99520789 1001 86380 86390 1
521404 99521404 1001 86380 86390 1
521275 99521275 1001 86380 86390 1
521437 99521437 1001 86380 86390 1
521385 99521385 1001 86380 86390 1
521308 99521308 1001 86380 86390 1
521413 99521413 1001 86380 86390 1
521297 99521297 1001 86380 86390 1
521401 99521401 1001 86380 86390 1
521157 99521157 1001 86380 86390 1
521119 99521119 1001 86380 86390 1
521211 99521211 1001 86380 86390 1
521111 99521111 1001 86380 86390 1
521075 99521075 1001 86380 86390 1
521142 99521142 1001 86380 86390 1
520898 99520898 1001 86380 86390 1
520990 99520990 1001 86380 86390 1
520907 99520907 1001 86380 86390 1
521529 99521529 1001 86380 86390 1
521583 99521583 1001 86380 86390 1
521609 99521609 1001 86380 86390 1
521649 99521649 1001 86380 86390 1
521546 99521546 1001 86380 86390 1
521474 99521474 1001 86380 86390 1
522155 99522155 1001 86380 86390 1
522119 99522119 1001 86380 86390 1
522198 99522198 1001 86380 86390 1
522282 99522282 1001 86380 86390 1
522004 99522004 1001 86380 86390 1
521763 99521763 1001 86380 86390 1
521783 99521783 1001 86380 86390 1
521811 99521811 1001 86380 86390 1
521852 99521852 1001 86380 86390 1
522334 99522334 1001 86380 86390 1
522364 99522364 1001 86380 86390 1
522339 99522339 1001 86380 86390 1
522495 99522495 1001 86380 86390 1
522431 99522431 1001 86380 86390 1
522951 99522951 1001 86380 86390 1
522942 99522942 1001 86380 86390 1
522932 99522932 1001 86380 86390 1
523036 99523036 1001 86380 86390 1
523000 99523000 1001 86380 86390 1
522949 99522949 1001 86380 86390 1
523002 99523002 1001 86380 86390 1
522835 99522835 1001 86380 86390 1
522799 99522799 1001 86380 86390 1
522851 99522851 1001 86380 86390 1
522828 99522828 1001 86380 86390 1
522724 99522724 1001 86380 86390 1
522842 99522842 1001 86380 86390 1
522743 99522743 1001 86380 86390 1
522580 99522580 1001 86380 86390 1
522522 99522522 1001 86380 86390 1
522587 99522587 1001 86380 86390 1
523170 99523170 1001 86380 86390 1
523158 99523158 1001 86380 86390 1
523148 99523148 1001 86380 86390 1
523792 99523792 1001 86380 86390 1
523914 99523914 1001 86380 86390 1
523886 99523886 1001 86380 86390 1
523866 99523866 1001 86380 86390 1
523674 99523674 1001 86380 86390 1
523727 99523727 1001 86380 86390 1
523680 99523680 1001 86380 86390 1
523725 99523725 1001 86380 86390 1
523429 99523429 1001 86380 86390 1
523520 99523520 1001 86380 86390 1
523345 99523345 1001 86380 86390 1
523515 99523515 1001 86380 86390 1
524088 99524088 1001 86380 86390 1
524078 99524078 1001 86380 86390 1
524092 99524092 1001 86380 86390 1
524590 99524590 1001 86380 86390 1
524769 99524769 1001 86380 86390 1
524411 99524411 1001 86380 86390 1
524556 99524556 1001 86380 86390 1
524481 99524481 1001 86380 86390 1
524318 99524318 1001 86380 86390 1
524319 99524319 1001 86380 86390 1
524333 99524333 1001 86380 86390 1
524323 99524323 1001 86380 86390 1
524209 99524209 1001 86380 86390 1
524173 99524173 1001 86380 86390 1
524925 99524925 1001 86380 86390 1
524815 99524815 1001 86380 86390 1
524869 99524869 1001 86380 86390 1
524845 99524845 1001 86380 86390 1
525473 99525473 1001 86380 86390 1
525586 99525586 1001 86380 86390 1
525266 99525266 1001 86380 86390 1
525188 99525188 1001 86380 86390 1
525206 99525206 1001 86380 86390 1
525286 99525286 1001 86380 86390 1
525339 99525339 1001 86380 86390 1
525171 99525171 1001 86380 86390 1
525708 99525708 1001 86380 86390 1
526238 99526238 1001 86380 86390 1
526356 99526356 1001 86380 86390 1
526193 99526193 1001 86380 86390 1
526022 99526022 1001 86380 86390 1
525951 99525951 1001 86380 86390 1
525941 99525941 1001 86380 86390 1
525865 99525865 1001 86380 86390 1
526620 99526620 1001 86380 86390 1
526452 99526452 1001 86380 86390 1
527098 99527098 1001 86380 86390 1
527074 99527074 1001 86380 86390 1
527181 99527181 1001 86380 86390 1
527036 99527036 1001 86380 86390 1
526950 99526950 1001 86380 86390 1
526641 99526641 1001 86380 86390 1
526801 99526801 1001 86380 86390 1
526806 99526806 1001 86380 86390 1
526690 99526690 1001 86380 86390 1
526640 99526640 1001 86380 86390 1
527277 99527277 1001 86380 86390 1
527895 99527895 1001 86380 86390 1
527953 99527953 1001 86380 86390 1
527903 99527903 1001 86380 86390 1
527929 99527929 1001 86380 86390 1
527705 99527705 1001 86380 86390 1
527558 99527558 1001 86380 86390 1
528241 99528241 1001 86380 86390 1
528133 99528133 1001 86380 86390 1
528853 99528853 1001 86380 86390 1
528584 99528584 1001 86380 86390 1
528690 99528690 1001 86380 86390 1
528680 99528680 1001 86380 86390 1
528415 99528415 1001 86380 86390 1
528315 99528315 1001 86380 86390 1
528422 99528422 1001 86380 86390 1
528305 99528305 1001 86380 86390 1
528987 99528987 1001 86380 86390 1
529588 99529588 1001 86380 86390 1
529642 99529642 1001 86380 86390 1
529591 99529591 1001 86380 86390 1
529688 99529688 1001 86380 86390 1
529676 99529676 1001 86380 86390 1
529470 99529470 1001 86380 86390 1
529472 99529472 1001 86380 86390 1
529487 99529487 1001 86380 86390 1
529320 99529320 1001 86380 86390 1
529386 99529386 1001 86380 86390 1
529283 99529283 1001 86380 86390 1
529209 99529209 1001 86380 86390 1
529248 99529248 1001 86380 86390 1
529816 99529816 1001 86380 86390 1
529780 99529780 1001 86380 86390 1
529785 99529785 1001 86380 86390 1
529826 99529826 1001 86380 86390 1
530530 99530530 1001 86380 86390 1
530534 99530534 1001 86380 86390 1
530537 99530537 1001 86380 86390 1
530368 99530368 1001 86380 86390 1
530407 99530407 1001 86380 86390 1
530311 99530311 1001 86380 86390 1
530146 99530146 1001 86380 86390 1
530150 99530150 1001 86380 86390 1
530190 99530190 1001 86380 86390 1
530294 99530294 1001 86380 86390 1
529960 99529960 1001 86380 86390 1
530017 99530017 1001 86380 86390 1
530005 99530005 1001 86380 86390 1
530110 99530110 1001 86380 86390 1
530086 99530086 1001 86380 86390 1
530632 99530632 1001 86380 86390 1
530581 99530581 1001 86380 86390 1
530674 99530674 1001 86380 86390 1
530713 99530713 1001 86380 86390 1
530729 99530729 1001 86380 86390 1
530756 99530756 1001 86380 86390 1
531226 99531226 1001 86380 86390 1
531242 99531242 1001 86380 86390 1
531269 99531269 1001 86380 86390 1
531309 99531309 1001 86380 86390 1
531182 99531182 1001 86380 86390 1
531211 99531211 1001 86380 86390 1
531163 99531163 1001 86380 86390 1
530969 99530969 1001 86380 86390 1
531167 99531167 1001 86380 86390 1
531015 99531015 1001 86380 86390 1
530866 99530866 1001 86380 86390 1
530906 99530906 1001 86380 86390 1
530896 99530896 1001 86380 86390 1
530809 99530809 1001 86380 86390 1
530822 99530822 1001 86380 86390 1
531445 99531445 1001 86380 86390 1
531503 99531503 1001 86380 86390 1
532130 99532130 1001 86380 86390 1
532028 99532028 1001 86380 86390 1
532145 99532145 1001 86380 86390 1
532152 99532152 1001 86380 86390 1
532128 99532128 1001 86380 86390 1
531986 99531986 1001 86380 86390 1
531870 99531870 1001 86380 86390 1
531734 99531734 1001 86380 86390 1
531788 99531788 1001 86380 86390 1
532272 99532272 1001 86380 86390 1
532389 99532389 1001 86380 86390 1
532315 99532315 1001 86380 86390 1
532251 99532251 1001 86380 86390 1
532317 99532317 1001 86380 86390 1
533001 99533001 1001 86380 86390 1
532947 99532947 1001 86380 86390 1
533014 99533014 1001 86380 86390 1
533018 99533018 1001 86380 86390 1
532914 99532914 1001 86380 86390 1
532819 99532819 1001 86380 86390 1
532797 99532797 1001 86380 86390 1
532720 99532720 1001 86380 86390 1
532503 99532503 1001 86380 86390 1
532539 99532539 1001 86380 86390 1
533128 99533128 1001 86380 86390 1
533181 99533181 1001 86380 86390 1
533221 99533221 1001 86380 86390 1
533809 99533809 1001 86380 86390 1
533697 99533697 1001 86380 86390 1
533736 99533736 1001 86380 86390 1
533726 99533726 1001 86380 86390 1
533607 99533607 1001 86380 86390 1
533608 99533608 1001 86380 86390 1
533357 99533357 1001 86380 86390 1
533321 99533321 1001 86380 86390 1
533362 99533362 1001 86380 86390 1
533442 99533442 1001 86380 86390 1
533946 99533946 1001 86380 86390 1
534007 99534007 1001 86380 86390 1
533917 99533917 1001 86380 86390 1
534583 99534583 1001 86380 86390 1
534657 99534657 1001 86380 86390 1
534508 99534508 1001 86380 86390 1
534513 99534513 1001 86380 86390 1
534553 99534553 1001 86380 86390 1
534579 99534579 1001 86380 86390 1
534606 99534606 1001 86380 86390 1
534284 99534284 1001 86380 86390 1
534368 99534368 1001 86380 86390 1
534369 99534369 1001 86380 86390 1
534207 99534207 1001 86380 86390 1
534227 99534227 1001 86380 86390 1
534165 99534165 1001 86380 86390 1
534140 99534140 1001 86380 86390 1
535322 99535322 1001 86380 86390 1
535315 99535315 1001 86380 86390 1
535280 99535280 1001 86380 86390 1
535154 99535154 1001 86380 86390 1
535102 99535102 1001 86380 86390 1
535298 99535298 1001 86380 86390 1
535121 99535121 1001 86380 86390 1
535304 99535304 1001 86380 86390 1
535016 99535016 1001 86380 86390 1
535604 99535604 1001 86380 86390 1
535620 99535620 1001 86380 86390 1
535582 99535582 1001 86380 86390 1
535610 99535610 1001 86380 86390 1
536225 99536225 1001 86380 86390 1
536316 99536316 1001 86380 86390 1
536295 99536295 1001 86380 86390 1
535989 99535989 1001 86380 86390 1
535964 99535964 1001 86380 86390 1
536032 99536032 1001 86380 86390 1
535983 99535983 1001 86380 86390 1
536126 99536126 1001 86380 86390 1
535847 99535847 1001 86380 86390 1
535836 99535836 1001 86380 86390 1
535785 99535785 1001 86380 86390 1
535827 99535827 1001 86380 86390 1
536437 99536437 1001 86380 86390 1
536439 99536439 1001 86380 86390 1
536375 99536375 1001 86380 86390 1
536533 99536533 1001 86380 86390 1
537139 99537139 1001 86380 86390 1
537142 99537142 1001 86380 86390 1
537155 99537155 1001 86380 86390 1
536857 99536857 1001 86380 86390 1
536923 99536923 1001 86380 86390 1
536949 99536949 1001 86380 86390 1
536848 99536848 1001 86380 86390 1
536837 99536837 1001 86380 86390 1
536864 99536864 1001 86380 86390 1
536626 99536626 1001 86380 86390 1
536654 99536654 1001 86380 86390 1
536618 99536618 1001 86380 86390 1
537213 99537213 1001 86380 86390 1
537305 99537305 1001 86380 86390 1
537332 99537332 1001 86380 86390 1
537180 99537180 1001 86380 86390 1
537975 99537975 1001 86380 86390 1
537979 99537979 1001 86380 86390 1
537806 99537806 1001 86380 86390 1
537795 99537795 1001 86380 86390 1
537733 99537733 1001 86380 86390 1
537643 99537643 1001 86380 86390 1
537724 99537724 1001 86380 86390 1
537752 99537752 1001 86380 86390 1
537653 99537653 1001 86380 86390 1
537540 99537540 1001 86380 86390 1
537481 99537481 1001 86380 86390 1
537546 99537546 1001 86380 86390 1
537443 99537443 1001 86380 86390 1
537521 99537521 1001 86380 86390 1
537509 99537509 1001 86380 86390 1
537561 99537561 1001 86380 86390 1
538079 99538079 1001 86380 86390 1
538701 99538701 1001 86380 86390 1
538493 99538493 1001 86380 86390 1
538325 99538325 1001 86380 86390 1
538373 99538373 1001 86380 86390 1
538838 99538838 1001 86380 86390 1
539462 99539462 1001 86380 86390 1
539527 99539527 1001 86380 86390 1
539609 99539609 1001 86380 86390 1
539584 99539584 1001 86380 86390 1
539243 99539243 1001 86380 86390 1
539427 99539427 1001 86380 86390 1
539376 99539376 1001 86380 86390 1
539046 99539046 1001 86380 86390 1
539172 99539172 1001 86380 86390 1
539742 99539742 1001 86380 86390 1
539828 99539828 1001 86380 86390 1
539700 99539700 1001 86380 86390 1
540290 99540290 1001 86380 86390 1
540316 99540316 1001 86380 86390 1
540394 99540394 1001 86380 86390 1
540332 99540332 1001 86380 86390 1
540361 99540361 1001 86380 86390 1
540387 99540387 1001 86380 86390 1
540324 99540324 1001 86380 86390 1
540299 99540299 1001 86380 86390 1
540154 99540154 1001 86380 86390 1
539963 99539963 1001 86380 86390 1
539908 99539908 1001 86380 86390 1
540570 99540570 1001 86380 86390 1
540664 99540664 1001 86380 86390 1
541152 99541152 1001 86380 86390 1
541264 99541264 1001 86380 86390 1
540890 99540890 1001 86380 86390 1
540675 99540675 1001 86380 86390 1
540690 99540690 1001 86380 86390 1
540874 99540874 1001 86380 86390 1
540839 99540839 1001 86380 86390 1
541329 99541329 1001 86380 86390 1
541492 99541492 1001 86380 86390 1
542058 99542058 1001 86380 86390 1
541943 99541943 1001 86380 86390 1
541920 99541920 1001 86380 86390 1
542053 99542053 1001 86380 86390 1
541758 99541758 1001 86380 86390 1
541889 99541889 1001 86380 86390 1
541593 99541593 1001 86380 86390 1
541621 99541621 1001 86380 86390 1
542134 99542134 1001 86380 86390 1
542252 99542252 1001 86380 86390 1
542856 99542856 1001 86380 86390 1
542869 99542869 1001 86380 86390 1
542768 99542768 1001 86380 86390 1
542887 99542887 1001 86380 86390 1
542925 99542925 1001 86380 86390 1
542851 99542851 1001 86380 86390 1
542789 99542789 1001 86380 86390 1
542597 99542597 1001 86380 86390 1
542327 99542327 1001 86380 86390 1
542356 99542356 1001 86380 86390 1
543004 99543004 1001 86380 86390 1
543615 99543615 1001 86380 86390 1
543471 99543471 1001 86380 86390 1
543184 99543184 1001 86380 86390 1
543265 99543265 1001 86380 86390 1
543317 99543317 1001 86380 86390 1
543964 99543964 1001 86380 86390 1
543966 99543966 1001 86380 86390 1
543945 99543945 1001 86380 86390 1
543870 99543870 1001 86380 86390 1
544482 99544482 1001 86380 86390 1
544562 99544562 1001 86380 86390 1
544266 99544266 1001 86380 86390 1
544374 99544374 1001 86380 86390 1
544221 99544221 1001 86380 86390 1
544133 99544133 1001 86380 86390 1
544146 99544146 1001 86380 86390 1
544123 99544123 1001 86380 86390 1
544104 99544104 1001 86380 86390 1
543977 99543977 1001 86380 86390 1
544680 99544680 1001 86380 86390 1
420334 289 1001 24360 24777 1
432653 823 1001 6120 6537 1
426973 289 1001 70800 72177 1
400196 99400196 1001 86380 86390 1
400178 99400178 1001 86380 86390 1
400411 99400411 1001 86380 86390 1
400371 99400371 1001 86380 86390 1
400709 99400709 1001 86380 86390 1
400936 99400936 1001 86380 86390 1
400944 99400944 1001 86380 86390 1
401127 99401127 1001 86380 86390 1
401207 99401207 1001 86380 86390 1
401343 99401343 1001 86380 86390 1
401620 99401620 1001 86380 86390 1
401794 99401794 1001 86380 86390 1
401839 99401839 1001 86380 86390 1
401966 99401966 1001 86380 86390 1
401978 99401978 1001 86380 86390 1
402113 99402113 1001 86380 86390 1
402226 99402226 1001 86380 86390 1
402433 99402433 1001 86380 86390 1
402380 99402380 1001 86380 86390 1
402501 99402501 1001 86380 86390 1
402574 99402574 1001 86380 86390 1
402575 99402575 1001 86380 86390 1
402531 99402531 1001 86380 86390 1
402592 99402592 1001 86380 86390 1
402664 99402664 1001 86380 86390 1
402765 99402765 1001 86380 86390 1
402764 99402764 1001 86380 86390 1
403298 99403298 1001 86380 86390 1
403433 99403433 1001 86380 86390 1
403513 99403513 1001 86380 86390 1
403689 99403689 1001 86380 86390 1
403768 99403768 1001 86380 86390 1
403742 99403742 1001 86380 86390 1
403805 99403805 1001 86380 86390 1
403850 99403850 1001 86380 86390 1
403886 99403886 1001 86380 86390 1
404403 99404403 1001 86380 86390 1
404429 99404429 1001 86380 86390 1
404436 99404436 1001 86380 86390 1
404645 99404645 1001 86380 86390 1
404669 99404669 1001 86380 86390 1
404728 99404728 1001 86380 86390 1
405099 99405099 1001 86380 86390 1
405250 99405250 1001 86380 86390 1
405232 99405232 1001 86380 86390 1
405242 99405242 1001 86380 86390 1
405372 99405372 1001 86380 86390 1
405465 99405465 1001 86380 86390 1
405578 99405578 1001 86380 86390 1
405500 99405500 1001 86380 86390 1
405777 99405777 1001 86380 86390 1
405915 99405915 1001 86380 86390 1
406114 99406114 1001 86380 86390 1
406492 99406492 1001 86380 86390 1
406531 99406531 1001 86380 86390 1
406735 99406735 1001 86380 86390 1
406836 99406836 1001 86380 86390 1
407040 99407040 1001 86380 86390 1
407200 99407200 1001 86380 86390 1
407428 99407428 1001 86380 86390 1
407370 99407370 1001 86380 86390 1
407737 99407737 1001 86380 86390 1
407973 99407973 1001 86380 86390 1
408006 99408006 1001 86380 86390 1
408270 99408270 1001 86380 86390 1
408795 99408795 1001 86380 86390 1
409010 99409010 1001 86380 86390 1
409005 99409005 1001 86380 86390 1
409239 99409239 1001 86380 86390 1
409422 99409422 1001 86380 86390 1
409459 99409459 1001 86380 86390 1
409531 99409531 1001 86380 86390 1
409670 99409670 1001 86380 86390 1
409713 99409713 1001 86380 86390 1
409955 99409955 1001 86380 86390 1
410001 99410001 1001 86380 86390 1
410015 99410015 1001 86380 86390 1
410096 99410096 1001 86380 86390 1
410147 99410147 1001 86380 86390 1
410554 99410554 1001 86380 86390 1
410657 99410657 1001 86380 86390 1
410725 99410725 1001 86380 86390 1
410913 99410913 1001 86380 86390 1
411064 99411064 1001 86380 86390 1
411375 99411375 1001 86380 86390 1
411454 99411454 1001 86380 86390 1
411555 99411555 1001 86380 86390 1
411700 99411700 1001 86380 86390 1
411904 99411904 1001 86380 86390 1
412029 99412029 1001 86380 86390 1
412185 99412185 1001 86380 86390 1
412108 99412108 1001 86380 86390 1
412166 99412166 1001 86380 86390 1
412339 99412339 1001 86380 86390 1
412332 99412332 1001 86380 86390 1
412287 99412287 1001 86380 86390 1
413353 99413353 1001 86380 86390 1
413488 99413488 1001 86380 86390 1
413001 99413001 1001 86380 86390 1
412948 99412948 1001 86380 86390 1
413028 99413028 1001 86380 86390 1
412843 99412843 1001 86380 86390 1
412850 99412850 1001 86380 86390 1
412827 99412827 1001 86380 86390 1
412768 99412768 1001 86380 86390 1
412878 99412878 1001 86380 86390 1
412774 99412774 1001 86380 86390 1
414113 99414113 1001 86380 86390 1
413805 99413805 1001 86380 86390 1
413764 99413764 1001 86380 86390 1
413736 99413736 1001 86380 86390 1
413768 99413768 1001 86380 86390 1
413964 99413964 1001 86380 86390 1
415099 99415099 1001 86380 86390 1
415100 99415100 1001 86380 86390 1
415093 99415093 1001 86380 86390 1
414582 99414582 1001 86380 86390 1
414294 99414294 1001 86380 86390 1
414236 99414236 1001 86380 86390 1
414151 99414151 1001 86380 86390 1
415450 99415450 1001 86380 86390 1
415603 99415603 1001 86380 86390 1
415641 99415641 1001 86380 86390 1
415619 99415619 1001 86380 86390 1
416729 99416729 1001 86380 86390 1
416692 99416692 1001 86380 86390 1
416750 99416750 1001 86380 86390 1
416608 99416608 1001 86380 86390 1
415795 99415795 1001 86380 86390 1
415981 99415981 1001 86380 86390 1
417147 99417147 1001 86380 86390 1
417318 99417318 1001 86380 86390 1
417274 99417274 1001 86380 86390 1
417367 99417367 1001 86380 86390 1
417304 99417304 1001 86380 86390 1
417597 99417597 1001 86380 86390 1
418502 99418502 1001 86380 86390 1
418620 99418620 1001 86380 86390 1
418248 99418248 1001 86380 86390 1
418392 99418392 1001 86380 86390 1
418202 99418202 1001 86380 86390 1
418282 99418282 1001 86380 86390 1
418310 99418310 1001 86380 86390 1
418119 99418119 1001 86380 86390 1
418264 99418264 1001 86380 86390 1
418008 99418008 1001 86380 86390 1
417969 99417969 1001 86380 86390 1
417779 99417779 1001 86380 86390 1
417781 99417781 1001 86380 86390 1
418877 99418877 1001 86380 86390 1
418881 99418881 1001 86380 86390 1
419110 99419110 1001 86380 86390 1
420066 99420066 1001 86380 86390 1
419939 99419939 1001 86380 86390 1
419844 99419844 1001 86380 86390 1
419318 99419318 1001 86380 86390 1
419297 99419297 1001 86380 86390 1
419356 99419356 1001 86380 86390 1
419537 99419537 1001 86380 86390 1
419559 99419559 1001 86380 86390 1
420740 99420740 1001 86380 86390 1
420589 99420589 1001 86380 86390 1
420794 99420794 1001 86380 86390 1
420502 99420502 1001 86380 86390 1
420797 99420797 1001 86380 86390 1
420702 99420702 1001 86380 86390 1
420526 99420526 1001 86380 86390 1
420639 99420639 1001 86380 86390 1
420829 99420829 1001 86380 86390 1
421814 99421814 1001 86380 86390 1
421776 99421776 1001 86380 86390 1
421922 99421922 1001 86380 86390 1
421717 99421717 1001 86380 86390 1
421872 99421872 1001 86380 86390 1
421567 99421567 1001 86380 86390 1
421372 99421372 1001 86380 86390 1
421593 99421593 1001 86380 86390 1
421489 99421489 1001 86380 86390 1
421387 99421387 1001 86380 86390 1
421313 99421313 1001 86380 86390 1
421099 99421099 1001 86380 86390 1
422386 99422386 1001 86380 86390 1
422462 99422462 1001 86380 86390 1
422491 99422491 1001 86380 86390 1
422520 99422520 1001 86380 86390 1
422155 99422155 1001 86380 86390 1
423405 99423405 1001 86380 86390 1
423489 99423489 1001 86380 86390 1
423190 99423190 1001 86380 86390 1
423150 99423150 1001 86380 86390 1
423171 99423171 1001 86380 86390 1
423278 99423278 1001 86380 86390 1
423096 99423096 1001 86380 86390 1
422949 99422949 1001 86380 86390 1
422554 99422554 1001 86380 86390 1
422887 99422887 1001 86380 86390 1
422815 99422815 1001 86380 86390 1
422709 99422709 1001 86380 86390 1
424038 99424038 1001 86380 86390 1
425015 99425015 1001 86380 86390 1
425286 99425286 1001 86380 86390 1
424885 99424885 1001 86380 86390 1
424912 99424912 1001 86380 86390 1
424869 99424869 1001 86380 86390 1
424609 99424609 1001 86380 86390 1
424155 99424155 1001 86380 86390 1
424157 99424157 1001 86380 86390 1
424346 99424346 1001 86380 86390 1
424373 99424373 1001 86380 86390 1
424283 99424283 1001 86380 86390 1
424584 99424584 1001 86380 86390 1
424588 99424588 1001 86380 86390 1
425529 99425529 1001 86380 86390 1
425401 99425401 1001 86380 86390 1
427117 99427117 1001 86380 86390 1
426735 99426735 1001 86380 86390 1
426429 99426429 1001 86380 86390 1
426457 99426457 1001 86380 86390 1
426391 99426391 1001 86380 86390 1
426154 99426154 1001 86380 86390 1
426231 99426231 1001 86380 86390 1
426004 99426004 1001 86380 86390 1
425935 99425935 1001 86380 86390 1
427235 99427235 1001 86380 86390 1
427352 99427352 1001 86380 86390 1
427229 99427229 1001 86380 86390 1
428391 99428391 1001 86380 86390 1
428440 99428440 1001 86380 86390 1
428573 99428573 1001 86380 86390 1
428594 99428594 1001 86380 86390 1
428235 99428235 1001 86380 86390 1
428285 99428285 1001 86380 86390 1
428152 99428152 1001 86380 86390 1
428087 99428087 1001 86380 86390 1
427701 99427701 1001 86380 86390 1
429092 99429092 1001 86380 86390 1
428936 99428936 1001 86380 86390 1
429644 99429644 1001 86380 86390 1
429916 99429916 1001 86380 86390 1
429823 99429823 1001 86380 86390 1
429826 99429826 1001 86380 86390 1
429293 99429293 1001 86380 86390 1
429227 99429227 1001 86380 86390 1
429396 99429396 1001 86380 86390 1
430594 99430594 1001 86380 86390 1
430392 99430392 1001 86380 86390 1
430474 99430474 1001 86380 86390 1
431795 99431795 1001 86380 86390 1
431719 99431719 1001 86380 86390 1
431807 99431807 1001 86380 86390 1
431785 99431785 1001 86380 86390 1
431853 99431853 1001 86380 86390 1
431401 99431401 1001 86380 86390 1
431565 99431565 1001 86380 86390 1
431470 99431470 1001 86380 86390 1
430874 99430874 1001 86380 86390 1
431191 99431191 1001 86380 86390 1
432382 99432382 1001 86380 86390 1
433720 99433720 1001 86380 86390 1
433071 99433071 1001 86380 86390 1
433031 99433031 1001 86380 86390 1
433118 99433118 1001 86380 86390 1
433146 99433146 1001 86380 86390 1
432983 99432983 1001 86380 86390 1
432608 99432608 1001 86380 86390 1
432654 99432654 1001 86380 86390 1
434137 99434137 1001 86380 86390 1
433945 99433945 1001 86380 86390 1
434050 99434050 1001 86380 86390 1
435329 99435329 1001 86380 86390 1
435332 99435332 1001 86380 86390 1
435401 99435401 1001 86380 86390 1
435403 99435403 1001 86380 86390 1
434681 99434681 1001 86380 86390 1
434646 99434646 1001 86380 86390 1
434778 99434778 1001 86380 86390 1
434655 99434655 1001 86380 86390 1
434451 99434451 1001 86380 86390 1
434431 99434431 1001 86380 86390 1
434269 99434269 1001 86380 86390 1
434274 99434274 1001 86380 86390 1
434187 99434187 1001 86380 86390 1
434249 99434249 1001 86380 86390 1
435622 99435622 1001 86380 86390 1
435806 99435806 1001 86380 86390 1
435561 99435561 1001 86380 86390 1
437085 99437085 1001 86380 86390 1
436908 99436908 1001 86380 86390 1
437132 99437132 1001 86380 86390 1
436593 99436593 1001 86380 86390 1
436666 99436666 1001 86380 86390 1
436368 99436368 1001 86380 86390 1
436394 99436394 1001 86380 86390 1
435951 99435951 1001 86380 86390 1
436270 99436270 1001 86380 86390 1
436174 99436174 1001 86380 86390 1
437304 99437304 1001 86380 86390 1
437209 99437209 1001 86380 86390 1
300549 99300549 1001 86380 86390 1
300543 99300543 1001 86380 86390 1
300134 99300134 1001 86380 86390 1
300127 99300127 1001 86380 86390 1
300297 99300297 1001 86380 86390 1
300235 99300235 1001 86380 86390 1
300301 99300301 1001 86380 86390 1
300882 99300882 1001 86380 86390 1
301481 99301481 1001 86380 86390 1
301372 99301372 1001 86380 86390 1
301196 99301196 1001 86380 86390 1
301301 99301301 1001 86380 86390 1
301291 99301291 1001 86380 86390 1
301317 99301317 1001 86380 86390 1
301318 99301318 1001 86380 86390 1
301005 99301005 1001 86380 86390 1
300985 99300985 1001 86380 86390 1
301618 99301618 1001 86380 86390 1
301676 99301676 1001 86380 86390 1
301561 99301561 1001 86380 86390 1
301577 99301577 1001 86380 86390 1
302295 99302295 1001 86380 86390 1
302299 99302299 1001 86380 86390 1
302325 99302325 1001 86380 86390 1
302327 99302327 1001 86380 86390 1
302211 99302211 1001 86380 86390 1
302316 99302316 1001 86380 86390 1
302144 99302144 1001 86380 86390 1
301942 99301942 1001 86380 86390 1
301852 99301852 1001 86380 86390 1
301801 99301801 1001 86380 86390 1
301795 99301795 1001 86380 86390 1
301824 99301824 1001 86380 86390 1
302417 99302417 1001 86380 86390 1
302434 99302434 1001 86380 86390 1
302552 99302552 1001 86380 86390 1
302492 99302492 1001 86380 86390 1
302838 99302838 1001 86380 86390 1
302890 99302890 1001 86380 86390 1
302895 99302895 1001 86380 86390 1
302625 99302625 1001 86380 86390 1
302670 99302670 1001 86380 86390 1
303361 99303361 1001 86380 86390 1
303209 99303209 1001 86380 86390 1
303353 99303353 1001 86380 86390 1
303302 99303302 1001 86380 86390 1
303410 99303410 1001 86380 86390 1
303855 99303855 1001 86380 86390 1
303843 99303843 1001 86380 86390 1
303646 99303646 1001 86380 86390 1
303776 99303776 1001 86380 86390 1
303805 99303805 1001 86380 86390 1
303657 99303657 1001 86380 86390 1
303420 99303420 1001 86380 86390 1
303525 99303525 1001 86380 86390 1
304200 99304200 1001 86380 86390 1
304097 99304097 1001 86380 86390 1
304051 99304051 1001 86380 86390 1
304196 99304196 1001 86380 86390 1
304093 99304093 1001 86380 86390 1
304107 99304107 1001 86380 86390 1
304718 99304718 1001 86380 86390 1
304727 99304727 1001 86380 86390 1
304753 99304753 1001 86380 86390 1
304477 99304477 1001 86380 86390 1
304585 99304585 1001 86380 86390 1
304278 99304278 1001 86380 86390 1
304346 99304346 1001 86380 86390 1
304377 99304377 1001 86380 86390 1
304976 99304976 1001 86380 86390 1
305648 99305648 1001 86380 86390 1
305658 99305658 1001 86380 86390 1
305640 99305640 1001 86380 86390 1
305298 99305298 1001 86380 86390 1
305365 99305365 1001 86380 86390 1
305447 99305447 1001 86380 86390 1
305371 99305371 1001 86380 86390 1
305334 99305334 1001 86380 86390 1
305399 99305399 1001 86380 86390 1
305322 99305322 1001 86380 86390 1
305453 99305453 1001 86380 86390 1
305171 99305171 1001 86380 86390 1
305160 99305160 1001 86380 86390 1
500102 99500102 1001 86380 86390 1
500134 99500134 1001 86380 86390 1
500686 99500686 1001 86380 86390 1
500697 99500697 1001 86380 86390 1
500710 99500710 1001 86380 86390 1
500478 99500478 1001 86380 86390 1
500493 99500493 1001 86380 86390 1
500584 99500584 1001 86380 86390 1
500430 99500430 1001 86380 86390 1
501009 99501009 1001 86380 86390 1
500854 99500854 1001 86380 86390 1
501554 99501554 1001 86380 86390 1
501442 99501442 1001 86380 86390 1
501357 99501357 1001 86380 86390 1
501294 99501294 1001 86380 86390 1
501385 99501385 1001 86380 86390 1
501234 99501234 1001 86380 86390 1
501263 99501263 1001 86380 86390 1
501135 99501135 1001 86380 86390 1
501201 99501201 1001 86380 86390 1
501088 99501088 1001 86380 86390 1
501167 99501167 1001 86380 86390 1
501157 99501157 1001 86380 86390 1
501798 99501798 1001 86380 86390 1
501824 99501824 1001 86380 86390 1
501813 99501813 1001 86380 86390 1
502265 99502265 1001 86380 86390 1
502359 99502359 1001 86380 86390 1
502270 99502270 1001 86380 86390 1
502362 99502362 1001 86380 86390 1
502068 99502068 1001 86380 86390 1
502149 99502149 1001 86380 86390 1
502254 99502254 1001 86380 86390 1
502218 99502218 1001 86380 86390 1
501923 99501923 1001 86380 86390 1
502025 99502025 1001 86380 86390 1
502493 99502493 1001 86380 86390 1
502585 99502585 1001 86380 86390 1
502573 99502573 1001 86380 86390 1
502539 99502539 1001 86380 86390 1
503217 99503217 1001 86380 86390 1
503148 99503148 1001 86380 86390 1
503286 99503286 1001 86380 86390 1
502970 99502970 1001 86380 86390 1
502986 99502986 1001 86380 86390 1
503014 99503014 1001 86380 86390 1
503055 99503055 1001 86380 86390 1
503056 99503056 1001 86380 86390 1
502730 99502730 1001 86380 86390 1
502769 99502769 1001 86380 86390 1
502859 99502859 1001 86380 86390 1
503309 99503309 1001 86380 86390 1
504054 99504054 1001 86380 86390 1
503864 99503864 1001 86380 86390 1
503865 99503865 1001 86380 86390 1
503872 99503872 1001 86380 86390 1
503599 99503599 1001 86380 86390 1
504155 99504155 1001 86380 86390 1
504181 99504181 1001 86380 86390 1
504260 99504260 1001 86380 86390 1
504299 99504299 1001 86380 86390 1
504222 99504222 1001 86380 86390 1
504250 99504250 1001 86380 86390 1
504821 99504821 1001 86380 86390 1
504599 99504599 1001 86380 86390 1
504575 99504575 1001 86380 86390 1
504564 99504564 1001 86380 86390 1
504414 99504414 1001 86380 86390 1
504366 99504366 1001 86380 86390 1
505102 99505102 1001 86380 86390 1
504991 99504991 1001 86380 86390 1
505030 99505030 1001 86380 86390 1
505660 99505660 1001 86380 86390 1
505725 99505725 1001 86380 86390 1
505758 99505758 1001 86380 86390 1
505477 99505477 1001 86380 86390 1
505402 99505402 1001 86380 86390 1
505544 99505544 1001 86380 86390 1
505480 99505480 1001 86380 86390 1
505533 99505533 1001 86380 86390 1
505166 99505166 1001 86380 86390 1
505219 99505219 1001 86380 86390 1
505259 99505259 1001 86380 86390 1
505223 99505223 1001 86380 86390 1
505224 99505224 1001 86380 86390 1
505341 99505341 1001 86380 86390 1
505887 99505887 1001 86380 86390 1
505878 99505878 1001 86380 86390 1
505802 99505802 1001 86380 86390 1
505777 99505777 1001 86380 86390 1
506499 99506499 1001 86380 86390 1
506462 99506462 1001 86380 86390 1
506385 99506385 1001 86380 86390 1
506084 99506084 1001 86380 86390 1
505982 99505982 1001 86380 86390 1
506077 99506077 1001 86380 86390 1
506026 99506026 1001 86380 86390 1
507281 99507281 1001 86380 86390 1
507422 99507422 1001 86380 86390 1
507354 99507354 1001 86380 86390 1
507251 99507251 1001 86380 86390 1
507143 99507143 1001 86380 86390 1
507034 99507034 1001 86380 86390 1
506840 99506840 1001 86380 86390 1
506947 99506947 1001 86380 86390 1
507602 99507602 1001 86380 86390 1
507569 99507569 1001 86380 86390 1
507505 99507505 1001 86380 86390 1
508090 99508090 1001 86380 86390 1
507991 99507991 1001 86380 86390 1
507692 99507692 1001 86380 86390 1
507736 99507736 1001 86380 86390 1
507832 99507832 1001 86380 86390 1
508403 99508403 1001 86380 86390 1
508404 99508404 1001 86380 86390 1
508301 99508301 1001 86380 86390 1
508938 99508938 1001 86380 86390 1
508956 99508956 1001 86380 86390 1
508892 99508892 1001 86380 86390 1
508791 99508791 1001 86380 86390 1
508798 99508798 1001 86380 86390 1
508655 99508655 1001 86380 86390 1
509082 99509082 1001 86380 86390 1
509800 99509800 1001 86380 86390 1
509698 99509698 1001 86380 86390 1
509840 99509840 1001 86380 86390 1
509751 99509751 1001 86380 86390 1
509847 99509847 1001 86380 86390 1
509836 99509836 1001 86380 86390 1
509579 99509579 1001 86380 86390 1
509644 99509644 1001 86380 86390 1
509582 99509582 1001 86380 86390 1
509598 99509598 1001 86380 86390 1
509494 99509494 1001 86380 86390 1
509477 99509477 1001 86380 86390 1
509364 99509364 1001 86380 86390 1
510059 99510059 1001 86380 86390 1
509983 99509983 1001 86380 86390 1
509958 99509958 1001 86380 86390 1
510639 99510639 1001 86380 86390 1
510673 99510673 1001 86380 86390 1
510482 99510482 1001 86380 86390 1
510350 99510350 1001 86380 86390 1
510174 99510174 1001 86380 86390 1
510149 99510149 1001 86380 86390 1
510769 99510769 1001 86380 86390 1
510822 99510822 1001 86380 86390 1
510875 99510875 1001 86380 86390 1
511183 99511183 1001 86380 86390 1
511224 99511224 1001 86380 86390 1
511227 99511227 1001 86380 86390 1
511255 99511255 1001 86380 86390 1
511055 99511055 1001 86380 86390 1
511108 99511108 1001 86380 86390 1
511637 99511637 1001 86380 86390 1
511730 99511730 1001 86380 86390 1
511756 99511756 1001 86380 86390 1
512220 99512220 1001 86380 86390 1
512162 99512162 1001 86380 86390 1
512100 99512100 1001 86380 86390 1
512024 99512024 1001 86380 86390 1
511973 99511973 1001 86380 86390 1
512016 99512016 1001 86380 86390 1
512068 99512068 1001 86380 86390 1
511821 99511821 1001 86380 86390 1
511796 99511796 1001 86380 86390 1
512403 99512403 1001 86380 86390 1
512493 99512493 1001 86380 86390 1
512404 99512404 1001 86380 86390 1
512444 99512444 1001 86380 86390 1
512422 99512422 1001 86380 86390 1
513169 99513169 1001 86380 86390 1
513192 99513192 1001 86380 86390 1
512997 99512997 1001 86380 86390 1
512679 99512679 1001 86380 86390 1
512629 99512629 1001 86380 86390 1
512776 99512776 1001 86380 86390 1
513410 99513410 1001 86380 86390 1
513302 99513302 1001 86380 86390 1
513945 99513945 1001 86380 86390 1
513896 99513896 1001 86380 86390 1
513936 99513936 1001 86380 86390 1
513928 99513928 1001 86380 86390 1
513738 99513738 1001 86380 86390 1
513779 99513779 1001 86380 86390 1
513643 99513643 1001 86380 86390 1
513465 99513465 1001 86380 86390 1
513556 99513556 1001 86380 86390 1
514052 99514052 1001 86380 86390 1
514720 99514720 1001 86380 86390 1
514837 99514837 1001 86380 86390 1
514764 99514764 1001 86380 86390 1
514778 99514778 1001 86380 86390 1
514562 99514562 1001 86380 86390 1
514604 99514604 1001 86380 86390 1
514405 99514405 1001 86380 86390 1
514329 99514329 1001 86380 86390 1
514409 99514409 1001 86380 86390 1
514428 99514428 1001 86380 86390 1
514980 99514980 1001 86380 86390 1
514955 99514955 1001 86380 86390 1
515638 99515638 1001 86380 86390 1
515575 99515575 1001 86380 86390 1
515297 99515297 1001 86380 86390 1
515300 99515300 1001 86380 86390 1
515339 99515339 1001 86380 86390 1
515416 99515416 1001 86380 86390 1
515404 99515404 1001 86380 86390 1
515303 99515303 1001 86380 86390 1
515408 99515408 1001 86380 86390 1
515160 99515160 1001 86380 86390 1
515109 99515109 1001 86380 86390 1
515888 99515888 1001 86380 86390 1
515877 99515877 1001 86380 86390 1
515271 99515271 1001 86380 86390 1
515787 99515787 1001 86380 86390 1
515884 99515884 1001 86380 86390 1
516330 99516330 1001 86380 86390 1
516464 99516464 1001 86380 86390 1
516166 99516166 1001 86380 86390 1
516194 99516194 1001 86380 86390 1
516157 99516157 1001 86380 86390 1
516300 99516300 1001 86380 86390 1
516108 99516108 1001 86380 86390 1
515954 99515954 1001 86380 86390 1
515985 99515985 1001 86380 86390 1
515963 99515963 1001 86380 86390 1
516632 99516632 1001 86380 86390 1
516531 99516531 1001 86380 86390 1
517273 99517273 1001 86380 86390 1
517040 99517040 1001 86380 86390 1
516942 99516942 1001 86380 86390 1
517115 99517115 1001 86380 86390 1
516910 99516910 1001 86380 86390 1
516744 99516744 1001 86380 86390 1
516900 99516900 1001 86380 86390 1
516776 99516776 1001 86380 86390 1
516894 99516894 1001 86380 86390 1
517541 99517541 1001 86380 86390 1
517431 99517431 1001 86380 86390 1
517367 99517367 1001 86380 86390 1
518072 99518072 1001 86380 86390 1
517803 99517803 1001 86380 86390 1
517752 99517752 1001 86380 86390 1
517766 99517766 1001 86380 86390 1
517903 99517903 1001 86380 86390 1
517562 99517562 1001 86380 86390 1
517644 99517644 1001 86380 86390 1
518227 99518227 1001 86380 86390 1
518266 99518266 1001 86380 86390 1
518254 99518254 1001 86380 86390 1
518164 99518164 1001 86380 86390 1
518205 99518205 1001 86380 86390 1
518221 99518221 1001 86380 86390 1
518170 99518170 1001 86380 86390 1
518822 99518822 1001 86380 86390 1
518835 99518835 1001 86380 86390 1
518966 99518966 1001 86380 86390 1
518615 99518615 1001 86380 86390 1
518744 99518744 1001 86380 86390 1
518727 99518727 1001 86380 86390 1
518779 99518779 1001 86380 86390 1
518538 99518538 1001 86380 86390 1
518382 99518382 1001 86380 86390 1
518481 99518481 1001 86380 86390 1
519169 99519169 1001 86380 86390 1
519018 99519018 1001 86380 86390 1
519165 99519165 1001 86380 86390 1
519774 99519774 1001 86380 86390 1
519480 99519480 1001 86380 86390 1
519413 99519413 1001 86380 86390 1
519892 99519892 1001 86380 86390 1
519869 99519869 1001 86380 86390 1
519833 99519833 1001 86380 86390 1
519963 99519963 1001 86380 86390 1
519951 99519951 1001 86380 86390 1
520450 99520450 1001 86380 86390 1
520611 99520611 1001 86380 86390 1
520569 99520569 1001 86380 86390 1
520411 99520411 1001 86380 86390 1
520389 99520389 1001 86380 86390 1
520033 99520033 1001 86380 86390 1
520035 99520035 1001 86380 86390 1
520169 99520169 1001 86380 86390 1
520096 99520096 1001 86380 86390 1
520791 99520791 1001 86380 86390 1
521406 99521406 1001 86380 86390 1
521291 99521291 1001 86380 86390 1
521408 99521408 1001 86380 86390 1
521331 99521331 1001 86380 86390 1
521320 99521320 1001 86380 86390 1
521178 99521178 1001 86380 86390 1
521205 99521205 1001 86380 86390 1
520952 99520952 1001 86380 86390 1
520940 99520940 1001 86380 86390 1
520904 99520904 1001 86380 86390 1
520933 99520933 1001 86380 86390 1
521478 99521478 1001 86380 86390 1
521661 99521661 1001 86380 86390 1
521663 99521663 1001 86380 86390 1
522218 99522218 1001 86380 86390 1
522220 99522220 1001 86380 86390 1
522209 99522209 1001 86380 86390 1
522133 99522133 1001 86380 86390 1
522253 99522253 1001 86380 86390 1
521911 99521911 1001 86380 86390 1
521753 99521753 1001 86380 86390 1
521873 99521873 1001 86380 86390 1
521757 99521757 1001 86380 86390 1
521787 99521787 1001 86380 86390 1
522308 99522308 1001 86380 86390 1
522470 99522470 1001 86380 86390 1
523070 99523070 1001 86380 86390 1
522960 99522960 1001 86380 86390 1
522804 99522804 1001 86380 86390 1
522591 99522591 1001 86380 86390 1
522632 99522632 1001 86380 86390 1
522659 99522659 1001 86380 86390 1
523181 99523181 1001 86380 86390 1
523807 99523807 1001 86380 86390 1
523885 99523885 1001 86380 86390 1
523903 99523903 1001 86380 86390 1
523547 99523547 1001 86380 86390 1
523535 99523535 1001 86380 86390 1
523562 99523562 1001 86380 86390 1
523693 99523693 1001 86380 86390 1
523603 99523603 1001 86380 86390 1
523551 99523551 1001 86380 86390 1
523733 99523733 1001 86380 86390 1
523696 99523696 1001 86380 86390 1
523632 99523632 1001 86380 86390 1
523581 99523581 1001 86380 86390 1
523698 99523698 1001 86380 86390 1
523712 99523712 1001 86380 86390 1
523453 99523453 1001 86380 86390 1
523416 99523416 1001 86380 86390 1
523368 99523368 1001 86380 86390 1
523528 99523528 1001 86380 86390 1
523333 99523333 1001 86380 86390 1
524007 99524007 1001 86380 86390 1
524072 99524072 1001 86380 86390 1
524117 99524117 1001 86380 86390 1
524017 99524017 1001 86380 86390 1
524736 99524736 1001 86380 86390 1
524702 99524702 1001 86380 86390 1
524665 99524665 1001 86380 86390 1
524492 99524492 1001 86380 86390 1
524544 99524544 1001 86380 86390 1
524379 99524379 1001 86380 86390 1
524357 99524357 1001 86380 86390 1
524334 99524334 1001 86380 86390 1
524274 99524274 1001 86380 86390 1
524237 99524237 1001 86380 86390 1
524343 99524343 1001 86380 86390 1
524844 99524844 1001 86380 86390 1
525508 99525508 1001 86380 86390 1
525449 99525449 1001 86380 86390 1
525527 99525527 1001 86380 86390 1
525378 99525378 1001 86380 86390 1
525276 99525276 1001 86380 86390 1
525355 99525355 1001 86380 86390 1
525253 99525253 1001 86380 86390 1
525202 99525202 1001 86380 86390 1
525045 99525045 1001 86380 86390 1
525650 99525650 1001 86380 86390 1
525740 99525740 1001 86380 86390 1
525779 99525779 1001 86380 86390 1
525603 99525603 1001 86380 86390 1
525670 99525670 1001 86380 86390 1
525658 99525658 1001 86380 86390 1
526422 99526422 1001 86380 86390 1
526244 99526244 1001 86380 86390 1
526228 99526228 1001 86380 86390 1
526253 99526253 1001 86380 86390 1
526195 99526195 1001 86380 86390 1
526135 99526135 1001 86380 86390 1
526174 99526174 1001 86380 86390 1
526151 99526151 1001 86380 86390 1
525974 99525974 1001 86380 86390 1
526000 99526000 1001 86380 86390 1
525955 99525955 1001 86380 86390 1
526575 99526575 1001 86380 86390 1
526525 99526525 1001 86380 86390 1
526552 99526552 1001 86380 86390 1
526464 99526464 1001 86380 86390 1
526555 99526555 1001 86380 86390 1
527177 99527177 1001 86380 86390 1
527115 99527115 1001 86380 86390 1
526928 99526928 1001 86380 86390 1
526879 99526879 1001 86380 86390 1
526882 99526882 1001 86380 86390 1
526909 99526909 1001 86380 86390 1
526899 99526899 1001 86380 86390 1
526694 99526694 1001 86380 86390 1
526776 99526776 1001 86380 86390 1
526819 99526819 1001 86380 86390 1
526796 99526796 1001 86380 86390 1
527402 99527402 1001 86380 86390 1
527313 99527313 1001 86380 86390 1
528011 99528011 1001 86380 86390 1
528058 99528058 1001 86380 86390 1
528073 99528073 1001 86380 86390 1
527998 99527998 1001 86380 86390 1
527675 99527675 1001 86380 86390 1
527702 99527702 1001 86380 86390 1
527734 99527734 1001 86380 86390 1
527652 99527652 1001 86380 86390 1
527457 99527457 1001 86380 86390 1
527511 99527511 1001 86380 86390 1
527474 99527474 1001 86380 86390 1
527659 99527659 1001 86380 86390 1
527648 99527648 1001 86380 86390 1
528141 99528141 1001 86380 86390 1
528209 99528209 1001 86380 86390 1
528092 99528092 1001 86380 86390 1
528279 99528279 1001 86380 86390 1
528580 99528580 1001 86380 86390 1
528508 99528508 1001 86380 86390 1
528641 99528641 1001 86380 86390 1
528577 99528577 1001 86380 86390 1
528425 99528425 1001 86380 86390 1
528288 99528288 1001 86380 86390 1
528448 99528448 1001 86380 86390 1
529003 99529003 1001 86380 86390 1
529095 99529095 1001 86380 86390 1
529040 99529040 1001 86380 86390 1
529690 99529690 1001 86380 86390 1
529678 99529678 1001 86380 86390 1
529393 99529393 1001 86380 86390 1
529485 99529485 1001 86380 86390 1
529447 99529447 1001 86380 86390 1
529513 99529513 1001 86380 86390 1
529226 99529226 1001 86380 86390 1
529305 99529305 1001 86380 86390 1
529311 99529311 1001 86380 86390 1
529756 99529756 1001 86380 86390 1
529731 99529731 1001 86380 86390 1
529853 99529853 1001 86380 86390 1
530225 99530225 1001 86380 86390 1
530291 99530291 1001 86380 86390 1
530024 99530024 1001 86380 86390 1
530050 99530050 1001 86380 86390 1
530038 99530038 1001 86380 86390 1
529934 99529934 1001 86380 86390 1
529948 99529948 1001 86380 86390 1
530107 99530107 1001 86380 86390 1
530057 99530057 1001 86380 86390 1
530006 99530006 1001 86380 86390 1
530719 99530719 1001 86380 86390 1
530577 99530577 1001 86380 86390 1
530737 99530737 1001 86380 86390 1
530750 99530750 1001 86380 86390 1
531271 99531271 1001 86380 86390 1
531045 99531045 1001 86380 86390 1
531058 99531058 1001 86380 86390 1
531111 99531111 1001 86380 86390 1
530985 99530985 1001 86380 86390 1
531157 99531157 1001 86380 86390 1
530888 99530888 1001 86380 86390 1
530774 99530774 1001 86380 86390 1
530832 99530832 1001 86380 86390 1
530949 99530949 1001 86380 86390 1
530938 99530938 1001 86380 86390 1
531563 99531563 1001 86380 86390 1
531383 99531383 1001 86380 86390 1
531479 99531479 1001 86380 86390 1
532105 99532105 1001 86380 86390 1
532042 99532042 1001 86380 86390 1
531798 99531798 1001 86380 86390 1
531947 99531947 1001 86380 86390 1
531685 99531685 1001 86380 86390 1
531647 99531647 1001 86380 86390 1
531609 99531609 1001 86380 86390 1
531791 99531791 1001 86380 86390 1
532234 99532234 1001 86380 86390 1
532291 99532291 1001 86380 86390 1
532841 99532841 1001 86380 86390 1
532958 99532958 1001 86380 86390 1
532966 99532966 1001 86380 86390 1
532850 99532850 1001 86380 86390 1
532928 99532928 1001 86380 86390 1
532635 99532635 1001 86380 86390 1
532662 99532662 1001 86380 86390 1
532665 99532665 1001 86380 86390 1
532683 99532683 1001 86380 86390 1
532476 99532476 1001 86380 86390 1
532619 99532619 1001 86380 86390 1
532464 99532464 1001 86380 86390 1
532607 99532607 1001 86380 86390 1
532558 99532558 1001 86380 86390 1
532611 99532611 1001 86380 86390 1
532537 99532537 1001 86380 86390 1
532564 99532564 1001 86380 86390 1
532526 99532526 1001 86380 86390 1
533776 99533776 1001 86380 86390 1
533471 99533471 1001 86380 86390 1
533616 99533616 1001 86380 86390 1
533605 99533605 1001 86380 86390 1
533507 99533507 1001 86380 86390 1
533264 99533264 1001 86380 86390 1
533369 99533369 1001 86380 86390 1
533422 99533422 1001 86380 86390 1
533240 99533240 1001 86380 86390 1
533384 99533384 1001 86380 86390 1
533961 99533961 1001 86380 86390 1
533886 99533886 1001 86380 86390 1
533970 99533970 1001 86380 86390 1
534483 99534483 1001 86380 86390 1
534587 99534587 1001 86380 86390 1
534616 99534616 1001 86380 86390 1
534337 99534337 1001 86380 86390 1
534326 99534326 1001 86380 86390 1
534443 99534443 1001 86380 86390 1
534473 99534473 1001 86380 86390 1
534385 99534385 1001 86380 86390 1
534117 99534117 1001 86380 86390 1
534212 99534212 1001 86380 86390 1
534203 99534203 1001 86380 86390 1
534126 99534126 1001 86380 86390 1
534179 99534179 1001 86380 86390 1
534769 99534769 1001 86380 86390 1
535438 99535438 1001 86380 86390 1
535413 99535413 1001 86380 86390 1
535376 99535376 1001 86380 86390 1
535364 99535364 1001 86380 86390 1
535432 99535432 1001 86380 86390 1
535255 99535255 1001 86380 86390 1
535103 99535103 1001 86380 86390 1
535236 99535236 1001 86380 86390 1
535225 99535225 1001 86380 86390 1
535008 99535008 1001 86380 86390 1
535051 99535051 1001 86380 86390 1
534990 99534990 1001 86380 86390 1
535574 99535574 1001 86380 86390 1
536133 99536133 1001 86380 86390 1
536146 99536146 1001 86380 86390 1
536135 99536135 1001 86380 86390 1
536317 99536317 1001 86380 86390 1
536142 99536142 1001 86380 86390 1
536232 99536232 1001 86380 86390 1
535996 99535996 1001 86380 86390 1
535947 99535947 1001 86380 86390 1
535769 99535769 1001 86380 86390 1
535733 99535733 1001 86380 86390 1
535776 99535776 1001 86380 86390 1
535789 99535789 1001 86380 86390 1
535924 99535924 1001 86380 86390 1
536352 99536352 1001 86380 86390 1
536485 99536485 1001 86380 86390 1
536983 99536983 1001 86380 86390 1
537027 99537027 1001 86380 86390 1
537068 99537068 1001 86380 86390 1
537069 99537069 1001 86380 86390 1
537044 99537044 1001 86380 86390 1
537157 99537157 1001 86380 86390 1
536792 99536792 1001 86380 86390 1
536818 99536818 1001 86380 86390 1
536860 99536860 1001 86380 86390 1
536580 99536580 1001 86380 86390 1
536685 99536685 1001 86380 86390 1
536547 99536547 1001 86380 86390 1
536600 99536600 1001 86380 86390 1
536691 99536691 1001 86380 86390 1
537295 99537295 1001 86380 86390 1
537360 99537360 1001 86380 86390 1
537283 99537283 1001 86380 86390 1
537298 99537298 1001 86380 86390 1
537195 99537195 1001 86380 86390 1
537221 99537221 1001 86380 86390 1
537900 99537900 1001 86380 86390 1
537879 99537879 1001 86380 86390 1
537944 99537944 1001 86380 86390 1
537949 99537949 1001 86380 86390 1
537885 99537885 1001 86380 86390 1
537583 99537583 1001 86380 86390 1
537465 99537465 1001 86380 86390 1
537543 99537543 1001 86380 86390 1
537453 99537453 1001 86380 86390 1
538158 99538158 1001 86380 86390 1
538133 99538133 1001 86380 86390 1
538786 99538786 1001 86380 86390 1
538654 99538654 1001 86380 86390 1
538478 99538478 1001 86380 86390 1
538390 99538390 1001 86380 86390 1
538367 99538367 1001 86380 86390 1
538291 99538291 1001 86380 86390 1
538279 99538279 1001 86380 86390 1
538400 99538400 1001 86380 86390 1
539612 99539612 1001 86380 86390 1
539594 99539594 1001 86380 86390 1
539495 99539495 1001 86380 86390 1
539535 99539535 1001 86380 86390 1
539600 99539600 1001 86380 86390 1
539297 99539297 1001 86380 86390 1
539323 99539323 1001 86380 86390 1
539077 99539077 1001 86380 86390 1
539118 99539118 1001 86380 86390 1
539146 99539146 1001 86380 86390 1
539767 99539767 1001 86380 86390 1
539834 99539834 1001 86380 86390 1
539825 99539825 1001 86380 86390 1
539723 99539723 1001 86380 86390 1
539698 99539698 1001 86380 86390 1
540355 99540355 1001 86380 86390 1
540343 99540343 1001 86380 86390 1
540452 99540452 1001 86380 86390 1
540271 99540271 1001 86380 86390 1
540120 99540120 1001 86380 86390 1
540226 99540226 1001 86380 86390 1
540084 99540084 1001 86380 86390 1
540017 99540017 1001 86380 86390 1
539918 99539918 1001 86380 86390 1
540011 99540011 1001 86380 86390 1
539896 99539896 1001 86380 86390 1
539871 99539871 1001 86380 86390 1
540530 99540530 1001 86380 86390 1
540493 99540493 1001 86380 86390 1
540483 99540483 1001 86380 86390 1
540484 99540484 1001 86380 86390 1
540615 99540615 1001 86380 86390 1
540629 99540629 1001 86380 86390 1
540578 99540578 1001 86380 86390 1
541203 99541203 1001 86380 86390 1
541179 99541179 1001 86380 86390 1
541120 99541120 1001 86380 86390 1
541199 99541199 1001 86380 86390 1
541251 99541251 1001 86380 86390 1
541010 99541010 1001 86380 86390 1
541036 99541036 1001 86380 86390 1
540894 99540894 1001 86380 86390 1
540909 99540909 1001 86380 86390 1
540897 99540897 1001 86380 86390 1
540749 99540749 1001 86380 86390 1
540788 99540788 1001 86380 86390 1
541377 99541377 1001 86380 86390 1
541416 99541416 1001 86380 86390 1
541952 99541952 1001 86380 86390 1
542094 99542094 1001 86380 86390 1
542076 99542076 1001 86380 86390 1
541925 99541925 1001 86380 86390 1
541734 99541734 1001 86380 86390 1
541851 99541851 1001 86380 86390 1
541828 99541828 1001 86380 86390 1
541790 99541790 1001 86380 86390 1
541693 99541693 1001 86380 86390 1
541694 99541694 1001 86380 86390 1
541515 99541515 1001 86380 86390 1
542237 99542237 1001 86380 86390 1
542317 99542317 1001 86380 86390 1
542306 99542306 1001 86380 86390 1
542192 99542192 1001 86380 86390 1
542753 99542753 1001 86380 86390 1
542908 99542908 1001 86380 86390 1
542874 99542874 1001 86380 86390 1
542924 99542924 1001 86380 86390 1
542772 99542772 1001 86380 86390 1
542706 99542706 1001 86380 86390 1
542608 99542608 1001 86380 86390 1
542686 99542686 1001 86380 86390 1
542353 99542353 1001 86380 86390 1
542461 99542461 1001 86380 86390 1
542375 99542375 1001 86380 86390 1
543098 99543098 1001 86380 86390 1
542983 99542983 1001 86380 86390 1
543039 99543039 1001 86380 86390 1
543768 99543768 1001 86380 86390 1
543755 99543755 1001 86380 86390 1
543588 99543588 1001 86380 86390 1
543720 99543720 1001 86380 86390 1
543489 99543489 1001 86380 86390 1
543387 99543387 1001 86380 86390 1
543426 99543426 1001 86380 86390 1
543517 99543517 1001 86380 86390 1
543416 99543416 1001 86380 86390 1
543456 99543456 1001 86380 86390 1
543420 99543420 1001 86380 86390 1
543459 99543459 1001 86380 86390 1
543309 99543309 1001 86380 86390 1
543233 99543233 1001 86380 86390 1
543174 99543174 1001 86380 86390 1
543304 99543304 1001 86380 86390 1
543903 99543903 1001 86380 86390 1
543787 99543787 1001 86380 86390 1
544421 99544421 1001 86380 86390 1
544491 99544491 1001 86380 86390 1
544467 99544467 1001 86380 86390 1
544355 99544355 1001 86380 86390 1
544164 99544164 1001 86380 86390 1
544177 99544177 1001 86380 86390 1
543998 99543998 1001 86380 86390 1
544116 99544116 1001 86380 86390 1
544683 99544683 1001 86380 86390 1
420809 1157 1001 36000 37197 1
428887 754 1001 39780 42657 1
514894 480 1001 59982 60281 1
537446 470 1002 26303 37416 1
534524 816 1002 52913 58394 1
400332 99400332 1001 86380 86390 1
400589 99400589 1001 86380 86390 1
400626 99400626 1001 86380 86390 1
400629 99400629 1001 86380 86390 1
401041 99401041 1001 86380 86390 1
401203 99401203 1001 86380 86390 1
401183 99401183 1001 86380 86390 1
401307 99401307 1001 86380 86390 1
401332 99401332 1001 86380 86390 1
401300 99401300 1001 86380 86390 1
401515 99401515 1001 86380 86390 1
401731 99401731 1001 86380 86390 1
401968 99401968 1001 86380 86390 1
402131 99402131 1001 86380 86390 1
402095 99402095 1001 86380 86390 1
402538 99402538 1001 86380 86390 1
402726 99402726 1001 86380 86390 1
402865 99402865 1001 86380 86390 1
403192 99403192 1001 86380 86390 1
403122 99403122 1001 86380 86390 1
403303 99403303 1001 86380 86390 1
403381 99403381 1001 86380 86390 1
403437 99403437 1001 86380 86390 1
403385 99403385 1001 86380 86390 1
403361 99403361 1001 86380 86390 1
403336 99403336 1001 86380 86390 1
403551 99403551 1001 86380 86390 1
403606 99403606 1001 86380 86390 1
403561 99403561 1001 86380 86390 1
403862 99403862 1001 86380 86390 1
403940 99403940 1001 86380 86390 1
404238 99404238 1001 86380 86390 1
404322 99404322 1001 86380 86390 1
404507 99404507 1001 86380 86390 1
404632 99404632 1001 86380 86390 1
404595 99404595 1001 86380 86390 1
405198 99405198 1001 86380 86390 1
405152 99405152 1001 86380 86390 1
405257 99405257 1001 86380 86390 1
405330 99405330 1001 86380 86390 1
405464 99405464 1001 86380 86390 1
405441 99405441 1001 86380 86390 1
405524 99405524 1001 86380 86390 1
405942 99405942 1001 86380 86390 1
405895 99405895 1001 86380 86390 1
405897 99405897 1001 86380 86390 1
406072 99406072 1001 86380 86390 1
406354 99406354 1001 86380 86390 1
406421 99406421 1001 86380 86390 1
406423 99406423 1001 86380 86390 1
406548 99406548 1001 86380 86390 1
406608 99406608 1001 86380 86390 1
406850 99406850 1001 86380 86390 1
407014 99407014 1001 86380 86390 1
407122 99407122 1001 86380 86390 1
407070 99407070 1001 86380 86390 1
407059 99407059 1001 86380 86390 1
407421 99407421 1001 86380 86390 1
407486 99407486 1001 86380 86390 1
407577 99407577 1001 86380 86390 1
407752 99407752 1001 86380 86390 1
407874 99407874 1001 86380 86390 1
407892 99407892 1001 86380 86390 1
407962 99407962 1001 86380 86390 1
407938 99407938 1001 86380 86390 1
408044 99408044 1001 86380 86390 1
408194 99408194 1001 86380 86390 1
408125 99408125 1001 86380 86390 1
408257 99408257 1001 86380 86390 1
408213 99408213 1001 86380 86390 1
408331 99408331 1001 86380 86390 1
408356 99408356 1001 86380 86390 1
408611 99408611 1001 86380 86390 1
408896 99408896 1001 86380 86390 1
408871 99408871 1001 86380 86390 1
409021 99409021 1001 86380 86390 1
409469 99409469 1001 86380 86390 1
409472 99409472 1001 86380 86390 1
409729 99409729 1001 86380 86390 1
409950 99409950 1001 86380 86390 1
409919 99409919 1001 86380 86390 1
409922 99409922 1001 86380 86390 1
409969 99409969 1001 86380 86390 1
409993 99409993 1001 86380 86390 1
410308 99410308 1001 86380 86390 1
410304 99410304 1001 86380 86390 1
410363 99410363 1001 86380 86390 1
410698 99410698 1001 86380 86390 1
410632 99410632 1001 86380 86390 1
411066 99411066 1001 86380 86390 1
411407 99411407 1001 86380 86390 1
411572 99411572 1001 86380 86390 1
411551 99411551 1001 86380 86390 1
411621 99411621 1001 86380 86390 1
411745 99411745 1001 86380 86390 1
413375 99413375 1001 86380 86390 1
413433 99413433 1001 86380 86390 1
412736 99412736 1001 86380 86390 1
412638 99412638 1001 86380 86390 1
414067 99414067 1001 86380 86390 1
413846 99413846 1001 86380 86390 1
413828 99413828 1001 86380 86390 1
415075 99415075 1001 86380 86390 1
414976 99414976 1001 86380 86390 1
415198 99415198 1001 86380 86390 1
415105 99415105 1001 86380 86390 1
415237 99415237 1001 86380 86390 1
414707 99414707 1001 86380 86390 1
414844 99414844 1001 86380 86390 1
414515 99414515 1001 86380 86390 1
414833 99414833 1001 86380 86390 1
414224 99414224 1001 86380 86390 1
414460 99414460 1001 86380 86390 1
415515 99415515 1001 86380 86390 1
415632 99415632 1001 86380 86390 1
415359 99415359 1001 86380 86390 1
415643 99415643 1001 86380 86390 1
415545 99415545 1001 86380 86390 1
416590 99416590 1001 86380 86390 1
416823 99416823 1001 86380 86390 1
416808 99416808 1001 86380 86390 1
416498 99416498 1001 86380 86390 1
416306 99416306 1001 86380 86390 1
416227 99416227 1001 86380 86390 1
416278 99416278 1001 86380 86390 1
415726 99415726 1001 86380 86390 1
417075 99417075 1001 86380 86390 1
417317 99417317 1001 86380 86390 1
417387 99417387 1001 86380 86390 1
417106 99417106 1001 86380 86390 1
418528 99418528 1001 86380 86390 1
418674 99418674 1001 86380 86390 1
418555 99418555 1001 86380 86390 1
418636 99418636 1001 86380 86390 1
418783 99418783 1001 86380 86390 1
418389 99418389 1001 86380 86390 1
418063 99418063 1001 86380 86390 1
418170 99418170 1001 86380 86390 1
417661 99417661 1001 86380 86390 1
417626 99417626 1001 86380 86390 1
418940 99418940 1001 86380 86390 1
420130 99420130 1001 86380 86390 1
420116 99420116 1001 86380 86390 1
420212 99420212 1001 86380 86390 1
420213 99420213 1001 86380 86390 1
420235 99420235 1001 86380 86390 1
419888 99419888 1001 86380 86390 1
419990 99419990 1001 86380 86390 1
419993 99419993 1001 86380 86390 1
419757 99419757 1001 86380 86390 1
419716 99419716 1001 86380 86390 1
419250 99419250 1001 86380 86390 1
419412 99419412 1001 86380 86390 1
419315 99419315 1001 86380 86390 1
420560 99420560 1001 86380 86390 1
420493 99420493 1001 86380 86390 1
420678 99420678 1001 86380 86390 1
420820 99420820 1001 86380 86390 1
420705 99420705 1001 86380 86390 1
421743 99421743 1001 86380 86390 1
421818 99421818 1001 86380 86390 1
421900 99421900 1001 86380 86390 1
421961 99421961 1001 86380 86390 1
421505 99421505 1001 86380 86390 1
421408 99421408 1001 86380 86390 1
421661 99421661 1001 86380 86390 1
420861 99420861 1001 86380 86390 1
420896 99420896 1001 86380 86390 1
421240 99421240 1001 86380 86390 1
421084 99421084 1001 86380 86390 1
420909 99420909 1001 86380 86390 1
422166 99422166 1001 86380 86390 1
422120 99422120 1001 86380 86390 1
422409 99422409 1001 86380 86390 1
422228 99422228 1001 86380 86390 1
422348 99422348 1001 86380 86390 1
422131 99422131 1001 86380 86390 1
422214 99422214 1001 86380 86390 1
423388 99423388 1001 86380 86390 1
423662 99423662 1001 86380 86390 1
423191 99423191 1001 86380 86390 1
423091 99423091 1001 86380 86390 1
422964 99422964 1001 86380 86390 1
423235 99423235 1001 86380 86390 1
422696 99422696 1001 86380 86390 1
422854 99422854 1001 86380 86390 1
423863 99423863 1001 86380 86390 1
423914 99423914 1001 86380 86390 1
425052 99425052 1001 86380 86390 1
425016 99425016 1001 86380 86390 1
424529 99424529 1001 86380 86390 1
424219 99424219 1001 86380 86390 1
424401 99424401 1001 86380 86390 1
424256 99424256 1001 86380 86390 1
425630 99425630 1001 86380 86390 1
425631 99425631 1001 86380 86390 1
425752 99425752 1001 86380 86390 1
425700 99425700 1001 86380 86390 1
425489 99425489 1001 86380 86390 1
425818 99425818 1001 86380 86390 1
427003 99427003 1001 86380 86390 1
426790 99426790 1001 86380 86390 1
427034 99427034 1001 86380 86390 1
427085 99427085 1001 86380 86390 1
426288 99426288 1001 86380 86390 1
426319 99426319 1001 86380 86390 1
426243 99426243 1001 86380 86390 1
425938 99425938 1001 86380 86390 1
426113 99426113 1001 86380 86390 1
426220 99426220 1001 86380 86390 1
427261 99427261 1001 86380 86390 1
427204 99427204 1001 86380 86390 1
427353 99427353 1001 86380 86390 1
427136 99427136 1001 86380 86390 1
428478 99428478 1001 86380 86390 1
428453 99428453 1001 86380 86390 1
428627 99428627 1001 86380 86390 1
428144 99428144 1001 86380 86390 1
427603 99427603 1001 86380 86390 1
427550 99427550 1001 86380 86390 1
429149 99429149 1001 86380 86390 1
428792 99428792 1001 86380 86390 1
429052 99429052 1001 86380 86390 1
428949 99428949 1001 86380 86390 1
429084 99429084 1001 86380 86390 1
430208 99430208 1001 86380 86390 1
430021 99430021 1001 86380 86390 1
430188 99430188 1001 86380 86390 1
429797 99429797 1001 86380 86390 1
429347 99429347 1001 86380 86390 1
429518 99429518 1001 86380 86390 1
430497 99430497 1001 86380 86390 1
431925 99431925 1001 86380 86390 1
431512 99431512 1001 86380 86390 1
431620 99431620 1001 86380 86390 1
430956 99430956 1001 86380 86390 1
430857 99430857 1001 86380 86390 1
432268 99432268 1001 86380 86390 1
432280 99432280 1001 86380 86390 1
433721 99433721 1001 86380 86390 1
433521 99433521 1001 86380 86390 1
433489 99433489 1001 86380 86390 1
433533 99433533 1001 86380 86390 1
433400 99433400 1001 86380 86390 1
433577 99433577 1001 86380 86390 1
432937 99432937 1001 86380 86390 1
432877 99432877 1001 86380 86390 1
434125 99434125 1001 86380 86390 1
435107 99435107 1001 86380 86390 1
435230 99435230 1001 86380 86390 1
435414 99435414 1001 86380 86390 1
435428 99435428 1001 86380 86390 1
434920 99434920 1001 86380 86390 1
434627 99434627 1001 86380 86390 1
434691 99434691 1001 86380 86390 1
434856 99434856 1001 86380 86390 1
434673 99434673 1001 86380 86390 1
434700 99434700 1001 86380 86390 1
434537 99434537 1001 86380 86390 1
434464 99434464 1001 86380 86390 1
434496 99434496 1001 86380 86390 1
435708 99435708 1001 86380 86390 1
435627 99435627 1001 86380 86390 1
435709 99435709 1001 86380 86390 1
435734 99435734 1001 86380 86390 1
435632 99435632 1001 86380 86390 1
435778 99435778 1001 86380 86390 1
435672 99435672 1001 86380 86390 1
437079 99437079 1001 86380 86390 1
436860 99436860 1001 86380 86390 1
436866 99436866 1001 86380 86390 1
436947 99436947 1001 86380 86390 1
436475 99436475 1001 86380 86390 1
436359 99436359 1001 86380 86390 1
436235 99436235 1001 86380 86390 1
436072 99436072 1001 86380 86390 1
436297 99436297 1001 86380 86390 1
435936 99435936 1001 86380 86390 1
436112 99436112 1001 86380 86390 1
437290 99437290 1001 86380 86390 1
300551 99300551 1001 86380 86390 1
300701 99300701 1001 86380 86390 1
300565 99300565 1001 86380 86390 1
300457 99300457 1001 86380 86390 1
300202 99300202 1001 86380 86390 1
300309 99300309 1001 86380 86390 1
300142 99300142 1001 86380 86390 1
300920 99300920 1001 86380 86390 1
301492 99301492 1001 86380 86390 1
301467 99301467 1001 86380 86390 1
301512 99301512 1001 86380 86390 1
301398 99301398 1001 86380 86390 1
301325 99301325 1001 86380 86390 1
301160 99301160 1001 86380 86390 1
301082 99301082 1001 86380 86390 1
301112 99301112 1001 86380 86390 1
301035 99301035 1001 86380 86390 1
301580 99301580 1001 86380 86390 1
301711 99301711 1001 86380 86390 1
301713 99301713 1001 86380 86390 1
301703 99301703 1001 86380 86390 1
302226 99302226 1001 86380 86390 1
302248 99302248 1001 86380 86390 1
302024 99302024 1001 86380 86390 1
302142 99302142 1001 86380 86390 1
301989 99301989 1001 86380 86390 1
302016 99302016 1001 86380 86390 1
301904 99301904 1001 86380 86390 1
302504 99302504 1001 86380 86390 1
303172 99303172 1001 86380 86390 1
303011 99303011 1001 86380 86390 1
303089 99303089 1001 86380 86390 1
302796 99302796 1001 86380 86390 1
302901 99302901 1001 86380 86390 1
302944 99302944 1001 86380 86390 1
302639 99302639 1001 86380 86390 1
302666 99302666 1001 86380 86390 1
302630 99302630 1001 86380 86390 1
302632 99302632 1001 86380 86390 1
302688 99302688 1001 86380 86390 1
303373 99303373 1001 86380 86390 1
303351 99303351 1001 86380 86390 1
303944 99303944 1001 86380 86390 1
303914 99303914 1001 86380 86390 1
303850 99303850 1001 86380 86390 1
303915 99303915 1001 86380 86390 1
303750 99303750 1001 86380 86390 1
303638 99303638 1001 86380 86390 1
303626 99303626 1001 86380 86390 1
303795 99303795 1001 86380 86390 1
303681 99303681 1001 86380 86390 1
303619 99303619 1001 86380 86390 1
303459 99303459 1001 86380 86390 1
304150 99304150 1001 86380 86390 1
304170 99304170 1001 86380 86390 1
304736 99304736 1001 86380 86390 1
304743 99304743 1001 86380 86390 1
304632 99304632 1001 86380 86390 1
304495 99304495 1001 86380 86390 1
304483 99304483 1001 86380 86390 1
304588 99304588 1001 86380 86390 1
304409 99304409 1001 86380 86390 1
304412 99304412 1001 86380 86390 1
304403 99304403 1001 86380 86390 1
304995 99304995 1001 86380 86390 1
305021 99305021 1001 86380 86390 1
305558 99305558 1001 86380 86390 1
305484 99305484 1001 86380 86390 1
305485 99305485 1001 86380 86390 1
305562 99305562 1001 86380 86390 1
305514 99305514 1001 86380 86390 1
305527 99305527 1001 86380 86390 1
305285 99305285 1001 86380 86390 1
305407 99305407 1001 86380 86390 1
305356 99305356 1001 86380 86390 1
305293 99305293 1001 86380 86390 1
305333 99305333 1001 86380 86390 1
305308 99305308 1001 86380 86390 1
305251 99305251 1001 86380 86390 1
500044 99500044 1001 86380 86390 1
500148 99500148 1001 86380 86390 1
500727 99500727 1001 86380 86390 1
500625 99500625 1001 86380 86390 1
500703 99500703 1001 86380 86390 1
500770 99500770 1001 86380 86390 1
500458 99500458 1001 86380 86390 1
500407 99500407 1001 86380 86390 1
500604 99500604 1001 86380 86390 1
500422 99500422 1001 86380 86390 1
500514 99500514 1001 86380 86390 1
500411 99500411 1001 86380 86390 1
500247 99500247 1001 86380 86390 1
500319 99500319 1001 86380 86390 1
500371 99500371 1001 86380 86390 1
500992 99500992 1001 86380 86390 1
500915 99500915 1001 86380 86390 1
501502 99501502 1001 86380 86390 1
501305 99501305 1001 86380 86390 1
501358 99501358 1001 86380 86390 1
501397 99501397 1001 86380 86390 1
501325 99501325 1001 86380 86390 1
501086 99501086 1001 86380 86390 1
501126 99501126 1001 86380 86390 1
501183 99501183 1001 86380 86390 1
501027 99501027 1001 86380 86390 1
501069 99501069 1001 86380 86390 1
501095 99501095 1001 86380 86390 1
501664 99501664 1001 86380 86390 1
501834 99501834 1001 86380 86390 1
501761 99501761 1001 86380 86390 1
502458 99502458 1001 86380 86390 1
502272 99502272 1001 86380 86390 1
502252 99502252 1001 86380 86390 1
502099 99502099 1001 86380 86390 1
502259 99502259 1001 86380 86390 1
501910 99501910 1001 86380 86390 1
501879 99501879 1001 86380 86390 1
502658 99502658 1001 86380 86390 1
502531 99502531 1001 86380 86390 1
502521 99502521 1001 86380 86390 1
502587 99502587 1001 86380 86390 1
502627 99502627 1001 86380 86390 1
502499 99502499 1001 86380 86390 1
503241 99503241 1001 86380 86390 1
503106 99503106 1001 86380 86390 1
503159 99503159 1001 86380 86390 1
503097 99503097 1001 86380 86390 1
502957 99502957 1001 86380 86390 1
502934 99502934 1001 86380 86390 1
503038 99503038 1001 86380 86390 1
502951 99502951 1001 86380 86390 1
503043 99503043 1001 86380 86390 1
503045 99503045 1001 86380 86390 1
503008 99503008 1001 86380 86390 1
502710 99502710 1001 86380 86390 1
502777 99502777 1001 86380 86390 1
502835 99502835 1001 86380 86390 1
502799 99502799 1001 86380 86390 1
503316 99503316 1001 86380 86390 1
503409 99503409 1001 86380 86390 1
503466 99503466 1001 86380 86390 1
503481 99503481 1001 86380 86390 1
504017 99504017 1001 86380 86390 1
503967 99503967 1001 86380 86390 1
503970 99503970 1001 86380 86390 1
504101 99504101 1001 86380 86390 1
503960 99503960 1001 86380 86390 1
504114 99504114 1001 86380 86390 1
503814 99503814 1001 86380 86390 1
503817 99503817 1001 86380 86390 1
503806 99503806 1001 86380 86390 1
503808 99503808 1001 86380 86390 1
503629 99503629 1001 86380 86390 1
503526 99503526 1001 86380 86390 1
503542 99503542 1001 86380 86390 1
503646 99503646 1001 86380 86390 1
503560 99503560 1001 86380 86390 1
504245 99504245 1001 86380 86390 1
504119 99504119 1001 86380 86390 1
504289 99504289 1001 86380 86390 1
504241 99504241 1001 86380 86390 1
504320 99504320 1001 86380 86390 1
504125 99504125 1001 86380 86390 1
504748 99504748 1001 86380 86390 1
504939 99504939 1001 86380 86390 1
504615 99504615 1001 86380 86390 1
504680 99504680 1001 86380 86390 1
504682 99504682 1001 86380 86390 1
504543 99504543 1001 86380 86390 1
504390 99504390 1001 86380 86390 1
504961 99504961 1001 86380 86390 1
505578 99505578 1001 86380 86390 1
505631 99505631 1001 86380 86390 1
505646 99505646 1001 86380 86390 1
505628 99505628 1001 86380 86390 1
505451 99505451 1001 86380 86390 1
505564 99505564 1001 86380 86390 1
505268 99505268 1001 86380 86390 1
505165 99505165 1001 86380 86390 1
505339 99505339 1001 86380 86390 1
505174 99505174 1001 86380 86390 1
505825 99505825 1001 86380 86390 1
505893 99505893 1001 86380 86390 1
506536 99506536 1001 86380 86390 1
506449 99506449 1001 86380 86390 1
506314 99506314 1001 86380 86390 1
506187 99506187 1001 86380 86390 1
506241 99506241 1001 86380 86390 1
506190 99506190 1001 86380 86390 1
506334 99506334 1001 86380 86390 1
506309 99506309 1001 86380 86390 1
506097 99506097 1001 86380 86390 1
506020 99506020 1001 86380 86390 1
506048 99506048 1001 86380 86390 1
506076 99506076 1001 86380 86390 1
506051 99506051 1001 86380 86390 1
506039 99506039 1001 86380 86390 1
506782 99506782 1001 86380 86390 1
506667 99506667 1001 86380 86390 1
506644 99506644 1001 86380 86390 1
507343 99507343 1001 86380 86390 1
507356 99507356 1001 86380 86390 1
507292 99507292 1001 86380 86390 1
507331 99507331 1001 86380 86390 1
507206 99507206 1001 86380 86390 1
507146 99507146 1001 86380 86390 1
507174 99507174 1001 86380 86390 1
507190 99507190 1001 86380 86390 1
506881 99506881 1001 86380 86390 1
506962 99506962 1001 86380 86390 1
506859 99506859 1001 86380 86390 1
506965 99506965 1001 86380 86390 1
506837 99506837 1001 86380 86390 1
507581 99507581 1001 86380 86390 1
507427 99507427 1001 86380 86390 1
507496 99507496 1001 86380 86390 1
507613 99507613 1001 86380 86390 1
508221 99508221 1001 86380 86390 1
508100 99508100 1001 86380 86390 1
508131 99508131 1001 86380 86390 1
508080 99508080 1001 86380 86390 1
507842 99507842 1001 86380 86390 1
507844 99507844 1001 86380 86390 1
507666 99507666 1001 86380 86390 1
507749 99507749 1001 86380 86390 1
507676 99507676 1001 86380 86390 1
507755 99507755 1001 86380 86390 1
507795 99507795 1001 86380 86390 1
508392 99508392 1001 86380 86390 1
508268 99508268 1001 86380 86390 1
508387 99508387 1001 86380 86390 1
509051 99509051 1001 86380 86390 1
508697 99508697 1001 86380 86390 1
508816 99508816 1001 86380 86390 1
508552 99508552 1001 86380 86390 1
508489 99508489 1001 86380 86390 1
508454 99508454 1001 86380 86390 1
509168 99509168 1001 86380 86390 1
509093 99509093 1001 86380 86390 1
509107 99509107 1001 86380 86390 1
509122 99509122 1001 86380 86390 1
509187 99509187 1001 86380 86390 1
509761 99509761 1001 86380 86390 1
509516 99509516 1001 86380 86390 1
509479 99509479 1001 86380 86390 1
509444 99509444 1001 86380 86390 1
509369 99509369 1001 86380 86390 1
509291 99509291 1001 86380 86390 1
510054 99510054 1001 86380 86390 1
509994 99509994 1001 86380 86390 1
510104 99510104 1001 86380 86390 1
510724 99510724 1001 86380 86390 1
510641 99510641 1001 86380 86390 1
510564 99510564 1001 86380 86390 1
510671 99510671 1001 86380 86390 1
510649 99510649 1001 86380 86390 1
510688 99510688 1001 86380 86390 1
510459 99510459 1001 86380 86390 1
510426 99510426 1001 86380 86390 1
510363 99510363 1001 86380 86390 1
510339 99510339 1001 86380 86390 1
510262 99510262 1001 86380 86390 1
510267 99510267 1001 86380 86390 1
510307 99510307 1001 86380 86390 1
510802 99510802 1001 86380 86390 1
510741 99510741 1001 86380 86390 1
511491 99511491 1001 86380 86390 1
511405 99511405 1001 86380 86390 1
511355 99511355 1001 86380 86390 1
511381 99511381 1001 86380 86390 1
511336 99511336 1001 86380 86390 1
511298 99511298 1001 86380 86390 1
511303 99511303 1001 86380 86390 1
511329 99511329 1001 86380 86390 1
511148 99511148 1001 86380 86390 1
511175 99511175 1001 86380 86390 1
511162 99511162 1001 86380 86390 1
511241 99511241 1001 86380 86390 1
510959 99510959 1001 86380 86390 1
510972 99510972 1001 86380 86390 1
511069 99511069 1001 86380 86390 1
510994 99510994 1001 86380 86390 1
510996 99510996 1001 86380 86390 1
511718 99511718 1001 86380 86390 1
511747 99511747 1001 86380 86390 1
511752 99511752 1001 86380 86390 1
511742 99511742 1001 86380 86390 1
512291 99512291 1001 86380 86390 1
512347 99512347 1001 86380 86390 1
512305 99512305 1001 86380 86390 1
512030 99512030 1001 86380 86390 1
511915 99511915 1001 86380 86390 1
511774 99511774 1001 86380 86390 1
511818 99511818 1001 86380 86390 1
512460 99512460 1001 86380 86390 1
512486 99512486 1001 86380 86390 1
512426 99512426 1001 86380 86390 1
512479 99512479 1001 86380 86390 1
513091 99513091 1001 86380 86390 1
513135 99513135 1001 86380 86390 1
513111 99513111 1001 86380 86390 1
513022 99513022 1001 86380 86390 1
512965 99512965 1001 86380 86390 1
512903 99512903 1001 86380 86390 1
512839 99512839 1001 86380 86390 1
512879 99512879 1001 86380 86390 1
512613 99512613 1001 86380 86390 1
512592 99512592 1001 86380 86390 1
512787 99512787 1001 86380 86390 1
513243 99513243 1001 86380 86390 1
513355 99513355 1001 86380 86390 1
513305 99513305 1001 86380 86390 1
513869 99513869 1001 86380 86390 1
514020 99514020 1001 86380 86390 1
513953 99513953 1001 86380 86390 1
513822 99513822 1001 86380 86390 1
513760 99513760 1001 86380 86390 1
513554 99513554 1001 86380 86390 1
513583 99513583 1001 86380 86390 1
513432 99513432 1001 86380 86390 1
514185 99514185 1001 86380 86390 1
514136 99514136 1001 86380 86390 1
514059 99514059 1001 86380 86390 1
514824 99514824 1001 86380 86390 1
514680 99514680 1001 86380 86390 1
514785 99514785 1001 86380 86390 1
514786 99514786 1001 86380 86390 1
514659 99514659 1001 86380 86390 1
514848 99514848 1001 86380 86390 1
514853 99514853 1001 86380 86390 1
514492 99514492 1001 86380 86390 1
514597 99514597 1001 86380 86390 1
514637 99514637 1001 86380 86390 1
514381 99514381 1001 86380 86390 1
514292 99514292 1001 86380 86390 1
514880 99514880 1001 86380 86390 1
515016 99515016 1001 86380 86390 1
514901 99514901 1001 86380 86390 1
515560 99515560 1001 86380 86390 1
515433 99515433 1001 86380 86390 1
515472 99515472 1001 86380 86390 1
515359 99515359 1001 86380 86390 1
515281 99515281 1001 86380 86390 1
515107 99515107 1001 86380 86390 1
515126 99515126 1001 86380 86390 1
515879 99515879 1001 86380 86390 1
515881 99515881 1001 86380 86390 1
515817 99515817 1001 86380 86390 1
515832 99515832 1001 86380 86390 1
515702 99515702 1001 86380 86390 1
516446 99516446 1001 86380 86390 1
516308 99516308 1001 86380 86390 1
516374 99516374 1001 86380 86390 1
516497 99516497 1001 86380 86390 1
516499 99516499 1001 86380 86390 1
516391 99516391 1001 86380 86390 1
516353 99516353 1001 86380 86390 1
516239 99516239 1001 86380 86390 1
516139 99516139 1001 86380 86390 1
516205 99516205 1001 86380 86390 1
516195 99516195 1001 86380 86390 1
516263 99516263 1001 86380 86390 1
516161 99516161 1001 86380 86390 1
515997 99515997 1001 86380 86390 1
515906 99515906 1001 86380 86390 1
516039 99516039 1001 86380 86390 1
516094 99516094 1001 86380 86390 1
516511 99516511 1001 86380 86390 1
516517 99516517 1001 86380 86390 1
516661 99516661 1001 86380 86390 1
516532 99516532 1001 86380 86390 1
517039 99517039 1001 86380 86390 1
516728 99516728 1001 86380 86390 1
516899 99516899 1001 86380 86390 1
517508 99517508 1001 86380 86390 1
517445 99517445 1001 86380 86390 1
517421 99517421 1001 86380 86390 1
517383 99517383 1001 86380 86390 1
517448 99517448 1001 86380 86390 1
518076 99518076 1001 86380 86390 1
518025 99518025 1001 86380 86390 1
518019 99518019 1001 86380 86390 1
518110 99518110 1001 86380 86390 1
517788 99517788 1001 86380 86390 1
517806 99517806 1001 86380 86390 1
517735 99517735 1001 86380 86390 1
517723 99517723 1001 86380 86390 1
517685 99517685 1001 86380 86390 1
517608 99517608 1001 86380 86390 1
517651 99517651 1001 86380 86390 1
517601 99517601 1001 86380 86390 1
517602 99517602 1001 86380 86390 1
518186 99518186 1001 86380 86390 1
518358 99518358 1001 86380 86390 1
518323 99518323 1001 86380 86390 1
518594 99518594 1001 86380 86390 1
518449 99518449 1001 86380 86390 1
518413 99518413 1001 86380 86390 1
519076 99519076 1001 86380 86390 1
519031 99519031 1001 86380 86390 1
519677 99519677 1001 86380 86390 1
519790 99519790 1001 86380 86390 1
519627 99519627 1001 86380 86390 1
519802 99519802 1001 86380 86390 1
519300 99519300 1001 86380 86390 1
519279 99519279 1001 86380 86390 1
519825 99519825 1001 86380 86390 1
519879 99519879 1001 86380 86390 1
519857 99519857 1001 86380 86390 1
520001 99520001 1001 86380 86390 1
519952 99519952 1001 86380 86390 1
520463 99520463 1001 86380 86390 1
520528 99520528 1001 86380 86390 1
520614 99520614 1001 86380 86390 1
520441 99520441 1001 86380 86390 1
520466 99520466 1001 86380 86390 1
520547 99520547 1001 86380 86390 1
520599 99520599 1001 86380 86390 1
520470 99520470 1001 86380 86390 1
520535 99520535 1001 86380 86390 1
520446 99520446 1001 86380 86390 1
520397 99520397 1001 86380 86390 1
520274 99520274 1001 86380 86390 1
520380 99520380 1001 86380 86390 1
520087 99520087 1001 86380 86390 1
520180 99520180 1001 86380 86390 1
520220 99520220 1001 86380 86390 1
520143 99520143 1001 86380 86390 1
520094 99520094 1001 86380 86390 1
520795 99520795 1001 86380 86390 1
520772 99520772 1001 86380 86390 1
520747 99520747 1001 86380 86390 1
520788 99520788 1001 86380 86390 1
520712 99520712 1001 86380 86390 1
521330 99521330 1001 86380 86390 1
521227 99521227 1001 86380 86390 1
521215 99521215 1001 86380 86390 1
521258 99521258 1001 86380 86390 1
520873 99520873 1001 86380 86390 1
520914 99520914 1001 86380 86390 1
521547 99521547 1001 86380 86390 1
521637 99521637 1001 86380 86390 1
521501 99521501 1001 86380 86390 1
522164 99522164 1001 86380 86390 1
522229 99522229 1001 86380 86390 1
522089 99522089 1001 86380 86390 1
522232 99522232 1001 86380 86390 1
522105 99522105 1001 86380 86390 1
521737 99521737 1001 86380 86390 1
521850 99521850 1001 86380 86390 1
522446 99522446 1001 86380 86390 1
522422 99522422 1001 86380 86390 1
522990 99522990 1001 86380 86390 1
523032 99523032 1001 86380 86390 1
523079 99523079 1001 86380 86390 1
522849 99522849 1001 86380 86390 1
522914 99522914 1001 86380 86390 1
522788 99522788 1001 86380 86390 1
522817 99522817 1001 86380 86390 1
522555 99522555 1001 86380 86390 1
522516 99522516 1001 86380 86390 1
523303 99523303 1001 86380 86390 1
523228 99523228 1001 86380 86390 1
523900 99523900 1001 86380 86390 1
523824 99523824 1001 86380 86390 1
523802 99523802 1001 86380 86390 1
523642 99523642 1001 86380 86390 1
523580 99523580 1001 86380 86390 1
523531 99523531 1001 86380 86390 1
523403 99523403 1001 86380 86390 1
523391 99523391 1001 86380 86390 1
523457 99523457 1001 86380 86390 1
523447 99523447 1001 86380 86390 1
523383 99523383 1001 86380 86390 1
524006 99524006 1001 86380 86390 1
523952 99523952 1001 86380 86390 1
524641 99524641 1001 86380 86390 1
524656 99524656 1001 86380 86390 1
524747 99524747 1001 86380 86390 1
524751 99524751 1001 86380 86390 1
524727 99524727 1001 86380 86390 1
524206 99524206 1001 86380 86390 1
524324 99524324 1001 86380 86390 1
524236 99524236 1001 86380 86390 1
524303 99524303 1001 86380 86390 1
524162 99524162 1001 86380 86390 1
524949 99524949 1001 86380 86390 1
524848 99524848 1001 86380 86390 1
524840 99524840 1001 86380 86390 1
524867 99524867 1001 86380 86390 1
524883 99524883 1001 86380 86390 1
525500 99525500 1001 86380 86390 1
525543 99525543 1001 86380 86390 1
525306 99525306 1001 86380 86390 1
525386 99525386 1001 86380 86390 1
525231 99525231 1001 86380 86390 1
524983 99524983 1001 86380 86390 1
525713 99525713 1001 86380 86390 1
525614 99525614 1001 86380 86390 1
525786 99525786 1001 86380 86390 1
526282 99526282 1001 86380 86390 1
526257 99526257 1001 86380 86390 1
526284 99526284 1001 86380 86390 1
526275 99526275 1001 86380 86390 1
526218 99526218 1001 86380 86390 1
526102 99526102 1001 86380 86390 1
526129 99526129 1001 86380 86390 1
526019 99526019 1001 86380 86390 1
525970 99525970 1001 86380 86390 1
525996 99525996 1001 86380 86390 1
525911 99525911 1001 86380 86390 1
525928 99525928 1001 86380 86390 1
525825 99525825 1001 86380 86390 1
526461 99526461 1001 86380 86390 1
526565 99526565 1001 86380 86390 1
526517 99526517 1001 86380 86390 1
526427 99526427 1001 86380 86390 1
526467 99526467 1001 86380 86390 1
527221 99527221 1001 86380 86390 1
526918 99526918 1001 86380 86390 1
527011 99527011 1001 86380 86390 1
526999 99526999 1001 86380 86390 1
526736 99526736 1001 86380 86390 1
526714 99526714 1001 86380 86390 1
527045 99527045 1001 86380 86390 1
527408 99527408 1001 86380 86390 1
527344 99527344 1001 86380 86390 1
527997 99527997 1001 86380 86390 1
527894 99527894 1001 86380 86390 1
527716 99527716 1001 86380 86390 1
527664 99527664 1001 86380 86390 1
527772 99527772 1001 86380 86390 1
527721 99527721 1001 86380 86390 1
527737 99527737 1001 86380 86390 1
527841 99527841 1001 86380 86390 1
527546 99527546 1001 86380 86390 1
527561 99527561 1001 86380 86390 1
527471 99527471 1001 86380 86390 1
527518 99527518 1001 86380 86390 1
528242 99528242 1001 86380 86390 1
528269 99528269 1001 86380 86390 1
528166 99528166 1001 86380 86390 1
528270 99528270 1001 86380 86390 1
528105 99528105 1001 86380 86390 1
528158 99528158 1001 86380 86390 1
528080 99528080 1001 86380 86390 1
528838 99528838 1001 86380 86390 1
528701 99528701 1001 86380 86390 1
528630 99528630 1001 86380 86390 1
528373 99528373 1001 86380 86390 1
528464 99528464 1001 86380 86390 1
528362 99528362 1001 86380 86390 1
528421 99528421 1001 86380 86390 1
529041 99529041 1001 86380 86390 1
529097 99529097 1001 86380 86390 1
529052 99529052 1001 86380 86390 1
529667 99529667 1001 86380 86390 1
529551 99529551 1001 86380 86390 1
529552 99529552 1001 86380 86390 1
529716 99529716 1001 86380 86390 1
529407 99529407 1001 86380 86390 1
529501 99529501 1001 86380 86390 1
529404 99529404 1001 86380 86390 1
529171 99529171 1001 86380 86390 1
529306 99529306 1001 86380 86390 1
529180 99529180 1001 86380 86390 1
529313 99529313 1001 86380 86390 1
529790 99529790 1001 86380 86390 1
529800 99529800 1001 86380 86390 1
530374 99530374 1001 86380 86390 1
530491 99530491 1001 86380 86390 1
530357 99530357 1001 86380 86390 1
530324 99530324 1001 86380 86390 1
530222 99530222 1001 86380 86390 1
530314 99530314 1001 86380 86390 1
530340 99530340 1001 86380 86390 1
530328 99530328 1001 86380 86390 1
530204 99530204 1001 86380 86390 1
530000 99530000 1001 86380 86390 1
530039 99530039 1001 86380 86390 1
530111 99530111 1001 86380 86390 1
530021 99530021 1001 86380 86390 1
530697 99530697 1001 86380 86390 1
530699 99530699 1001 86380 86390 1
530610 99530610 1001 86380 86390 1
531345 99531345 1001 86380 86390 1
531365 99531365 1001 86380 86390 1
531275 99531275 1001 86380 86390 1
531377 99531377 1001 86380 86390 1
531073 99531073 1001 86380 86390 1
531151 99531151 1001 86380 86390 1
530989 99530989 1001 86380 86390 1
531003 99531003 1001 86380 86390 1
530942 99530942 1001 86380 86390 1
530960 99530960 1001 86380 86390 1
530885 99530885 1001 86380 86390 1
531430 99531430 1001 86380 86390 1
531471 99531471 1001 86380 86390 1
531531 99531531 1001 86380 86390 1
532091 99532091 1001 86380 86390 1
532079 99532079 1001 86380 86390 1
532092 99532092 1001 86380 86390 1
532043 99532043 1001 86380 86390 1
532037 99532037 1001 86380 86390 1
531948 99531948 1001 86380 86390 1
531943 99531943 1001 86380 86390 1
531866 99531866 1001 86380 86390 1
531828 99531828 1001 86380 86390 1
531770 99531770 1001 86380 86390 1
531648 99531648 1001 86380 86390 1
531778 99531778 1001 86380 86390 1
532246 99532246 1001 86380 86390 1
532330 99532330 1001 86380 86390 1
532906 99532906 1001 86380 86390 1
532861 99532861 1001 86380 86390 1
532776 99532776 1001 86380 86390 1
532765 99532765 1001 86380 86390 1
532817 99532817 1001 86380 86390 1
532742 99532742 1001 86380 86390 1
532795 99532795 1001 86380 86390 1
532431 99532431 1001 86380 86390 1
533042 99533042 1001 86380 86390 1
533173 99533173 1001 86380 86390 1
532412 99532412 1001 86380 86390 1
533091 99533091 1001 86380 86390 1
533826 99533826 1001 86380 86390 1
533829 99533829 1001 86380 86390 1
533723 99533723 1001 86380 86390 1
533805 99533805 1001 86380 86390 1
533487 99533487 1001 86380 86390 1
533646 99533646 1001 86380 86390 1
533341 99533341 1001 86380 86390 1
533251 99533251 1001 86380 86390 1
533266 99533266 1001 86380 86390 1
533320 99533320 1001 86380 86390 1
533372 99533372 1001 86380 86390 1
533283 99533283 1001 86380 86390 1
533309 99533309 1001 86380 86390 1
533286 99533286 1001 86380 86390 1
533301 99533301 1001 86380 86390 1
533897 99533897 1001 86380 86390 1
534045 99534045 1001 86380 86390 1
534492 99534492 1001 86380 86390 1
534668 99534668 1001 86380 86390 1
534540 99534540 1001 86380 86390 1
534402 99534402 1001 86380 86390 1
534348 99534348 1001 86380 86390 1
534089 99534089 1001 86380 86390 1
534083 99534083 1001 86380 86390 1
534163 99534163 1001 86380 86390 1
534152 99534152 1001 86380 86390 1
534819 99534819 1001 86380 86390 1
535429 99535429 1001 86380 86390 1
535504 99535504 1001 86380 86390 1
535188 99535188 1001 86380 86390 1
535256 99535256 1001 86380 86390 1
535301 99535301 1001 86380 86390 1
534929 99534929 1001 86380 86390 1
535059 99535059 1001 86380 86390 1
535075 99535075 1001 86380 86390 1
534999 99534999 1001 86380 86390 1
535547 99535547 1001 86380 86390 1
535521 99535521 1001 86380 86390 1
535590 99535590 1001 86380 86390 1
535695 99535695 1001 86380 86390 1
536265 99536265 1001 86380 86390 1
536167 99536167 1001 86380 86390 1
536054 99536054 1001 86380 86390 1
536087 99536087 1001 86380 86390 1
535885 99535885 1001 86380 86390 1
535730 99535730 1001 86380 86390 1
535901 99535901 1001 86380 86390 1
535760 99535760 1001 86380 86390 1
535736 99535736 1001 86380 86390 1
535763 99535763 1001 86380 86390 1
535790 99535790 1001 86380 86390 1
535844 99535844 1001 86380 86390 1
536440 99536440 1001 86380 86390 1
537144 99537144 1001 86380 86390 1
536781 99536781 1001 86380 86390 1
536723 99536723 1001 86380 86390 1
536590 99536590 1001 86380 86390 1
536669 99536669 1001 86380 86390 1
537205 99537205 1001 86380 86390 1
537245 99537245 1001 86380 86390 1
537271 99537271 1001 86380 86390 1
537236 99537236 1001 86380 86390 1
537899 99537899 1001 86380 86390 1
537630 99537630 1001 86380 86390 1
537751 99537751 1001 86380 86390 1
537611 99537611 1001 86380 86390 1
537624 99537624 1001 86380 86390 1
537715 99537715 1001 86380 86390 1
537704 99537704 1001 86380 86390 1
537513 99537513 1001 86380 86390 1
537417 99537417 1001 86380 86390 1
537431 99537431 1001 86380 86390 1
538024 99538024 1001 86380 86390 1
538066 99538066 1001 86380 86390 1
538127 99538127 1001 86380 86390 1
538728 99538728 1001 86380 86390 1
538791 99538791 1001 86380 86390 1
538617 99538617 1001 86380 86390 1
538694 99538694 1001 86380 86390 1
538432 99538432 1001 86380 86390 1
538472 99538472 1001 86380 86390 1
538413 99538413 1001 86380 86390 1
538235 99538235 1001 86380 86390 1
538248 99538248 1001 86380 86390 1
538201 99538201 1001 86380 86390 1
538398 99538398 1001 86380 86390 1
538386 99538386 1001 86380 86390 1
538231 99538231 1001 86380 86390 1
538399 99538399 1001 86380 86390 1
538944 99538944 1001 86380 86390 1
539473 99539473 1001 86380 86390 1
539616 99539616 1001 86380 86390 1
539496 99539496 1001 86380 86390 1
539397 99539397 1001 86380 86390 1
539418 99539418 1001 86380 86390 1
539367 99539367 1001 86380 86390 1
539216 99539216 1001 86380 86390 1
539088 99539088 1001 86380 86390 1
539192 99539192 1001 86380 86390 1
539173 99539173 1001 86380 86390 1
539780 99539780 1001 86380 86390 1
539768 99539768 1001 86380 86390 1
539757 99539757 1001 86380 86390 1
539719 99539719 1001 86380 86390 1
539750 99539750 1001 86380 86390 1
539686 99539686 1001 86380 86390 1
539791 99539791 1001 86380 86390 1
540406 99540406 1001 86380 86390 1
540448 99540448 1001 86380 86390 1
540294 99540294 1001 86380 86390 1
540119 99540119 1001 86380 86390 1
540057 99540057 1001 86380 86390 1
540072 99540072 1001 86380 86390 1
540176 99540176 1001 86380 86390 1
540062 99540062 1001 86380 86390 1
540141 99540141 1001 86380 86390 1
540157 99540157 1001 86380 86390 1
539928 99539928 1001 86380 86390 1
539851 99539851 1001 86380 86390 1
539972 99539972 1001 86380 86390 1
540000 99540000 1001 86380 86390 1
540568 99540568 1001 86380 86390 1
540505 99540505 1001 86380 86390 1
540605 99540605 1001 86380 86390 1
541256 99541256 1001 86380 86390 1
541140 99541140 1001 86380 86390 1
541143 99541143 1001 86380 86390 1
541145 99541145 1001 86380 86390 1
541151 99541151 1001 86380 86390 1
540986 99540986 1001 86380 86390 1
540926 99540926 1001 86380 86390 1
540957 99540957 1001 86380 86390 1
540803 99540803 1001 86380 86390 1
540706 99540706 1001 86380 86390 1
541333 99541333 1001 86380 86390 1
541412 99541412 1001 86380 86390 1
541493 99541493 1001 86380 86390 1
541429 99541429 1001 86380 86390 1
541431 99541431 1001 86380 86390 1
542044 99542044 1001 86380 86390 1
541954 99541954 1001 86380 86390 1
542049 99542049 1001 86380 86390 1
541962 99541962 1001 86380 86390 1
541772 99541772 1001 86380 86390 1
541760 99541760 1001 86380 86390 1
541897 99541897 1001 86380 86390 1
541756 99541756 1001 86380 86390 1
541796 99541796 1001 86380 86390 1
541551 99541551 1001 86380 86390 1
541529 99541529 1001 86380 86390 1
541611 99541611 1001 86380 86390 1
542222 99542222 1001 86380 86390 1
542239 99542239 1001 86380 86390 1
542167 99542167 1001 86380 86390 1
542896 99542896 1001 86380 86390 1
542866 99542866 1001 86380 86390 1
542664 99542664 1001 86380 86390 1
542344 99542344 1001 86380 86390 1
542398 99542398 1001 86380 86390 1
542360 99542360 1001 86380 86390 1
542388 99542388 1001 86380 86390 1
543100 99543100 1001 86380 86390 1
543038 99543038 1001 86380 86390 1
543129 99543129 1001 86380 86390 1
543135 99543135 1001 86380 86390 1
543659 99543659 1001 86380 86390 1
543506 99543506 1001 86380 86390 1
543229 99543229 1001 86380 86390 1
543151 99543151 1001 86380 86390 1
543902 99543902 1001 86380 86390 1
543854 99543854 1001 86380 86390 1
543844 99543844 1001 86380 86390 1
544402 99544402 1001 86380 86390 1
544592 99544592 1001 86380 86390 1
544533 99544533 1001 86380 86390 1
544251 99544251 1001 86380 86390 1
544215 99544215 1001 86380 86390 1
544206 99544206 1001 86380 86390 1
544055 99544055 1001 86380 86390 1
544012 99544012 1001 86380 86390 1
544644 99544644 1001 86380 86390 1
417300 994 1001 53940 55017 1
408701 387 1001 81060 81717 1
520419 829 1002 31647 41859 1
526086 949 1002 67157 71854 1
400028 99400028 1001 86380 86390 1
400193 99400193 1001 86380 86390 1
400373 99400373 1001 86380 86390 1
400390 99400390 1001 86380 86390 1
400449 99400449 1001 86380 86390 1
400586 99400586 1001 86380 86390 1
400635 99400635 1001 86380 86390 1
400807 99400807 1001 86380 86390 1
401236 99401236 1001 86380 86390 1
401188 99401188 1001 86380 86390 1
401449 99401449 1001 86380 86390 1
401500 99401500 1001 86380 86390 1
401626 99401626 1001 86380 86390 1
401589 99401589 1001 86380 86390 1
401710 99401710 1001 86380 86390 1
401847 99401847 1001 86380 86390 1
402098 99402098 1001 86380 86390 1
402290 99402290 1001 86380 86390 1
402395 99402395 1001 86380 86390 1
402659 99402659 1001 86380 86390 1
402779 99402779 1001 86380 86390 1
402737 99402737 1001 86380 86390 1
402816 99402816 1001 86380 86390 1
403032 99403032 1001 86380 86390 1
403188 99403188 1001 86380 86390 1
403178 99403178 1001 86380 86390 1
403179 99403179 1001 86380 86390 1
403211 99403211 1001 86380 86390 1
403458 99403458 1001 86380 86390 1
403599 99403599 1001 86380 86390 1
403586 99403586 1001 86380 86390 1
403709 99403709 1001 86380 86390 1
403741 99403741 1001 86380 86390 1
403871 99403871 1001 86380 86390 1
404378 99404378 1001 86380 86390 1
404369 99404369 1001 86380 86390 1
404565 99404565 1001 86380 86390 1
404572 99404572 1001 86380 86390 1
404788 99404788 1001 86380 86390 1
404711 99404711 1001 86380 86390 1
404692 99404692 1001 86380 86390 1
404831 99404831 1001 86380 86390 1
405375 99405375 1001 86380 86390 1
405504 99405504 1001 86380 86390 1
405417 99405417 1001 86380 86390 1
405636 99405636 1001 86380 86390 1
405830 99405830 1001 86380 86390 1
405879 99405879 1001 86380 86390 1
406257 99406257 1001 86380 86390 1
406282 99406282 1001 86380 86390 1
406581 99406581 1001 86380 86390 1
406712 99406712 1001 86380 86390 1
406664 99406664 1001 86380 86390 1
406722 99406722 1001 86380 86390 1
406793 99406793 1001 86380 86390 1
406748 99406748 1001 86380 86390 1
406981 99406981 1001 86380 86390 1
407236 99407236 1001 86380 86390 1
407162 99407162 1001 86380 86390 1
407382 99407382 1001 86380 86390 1
407500 99407500 1001 86380 86390 1
408175 99408175 1001 86380 86390 1
408208 99408208 1001 86380 86390 1
408523 99408523 1001 86380 86390 1
408426 99408426 1001 86380 86390 1
408312 99408312 1001 86380 86390 1
408616 99408616 1001 86380 86390 1
408754 99408754 1001 86380 86390 1
409045 99409045 1001 86380 86390 1
409092 99409092 1001 86380 86390 1
409114 99409114 1001 86380 86390 1
409235 99409235 1001 86380 86390 1
409439 99409439 1001 86380 86390 1
409831 99409831 1001 86380 86390 1
410014 99410014 1001 86380 86390 1
410287 99410287 1001 86380 86390 1
410289 99410289 1001 86380 86390 1
410482 99410482 1001 86380 86390 1
410972 99410972 1001 86380 86390 1
411108 99411108 1001 86380 86390 1
411334 99411334 1001 86380 86390 1
411385 99411385 1001 86380 86390 1
411342 99411342 1001 86380 86390 1
411353 99411353 1001 86380 86390 1
411503 99411503 1001 86380 86390 1
411546 99411546 1001 86380 86390 1
411825 99411825 1001 86380 86390 1
411901 99411901 1001 86380 86390 1
411995 99411995 1001 86380 86390 1
412236 99412236 1001 86380 86390 1
412392 99412392 1001 86380 86390 1
412441 99412441 1001 86380 86390 1
412443 99412443 1001 86380 86390 1
413621 99413621 1001 86380 86390 1
413456 99413456 1001 86380 86390 1
413511 99413511 1001 86380 86390 1
413071 99413071 1001 86380 86390 1
413208 99413208 1001 86380 86390 1
412998 99412998 1001 86380 86390 1
412886 99412886 1001 86380 86390 1
412697 99412697 1001 86380 86390 1
412824 99412824 1001 86380 86390 1
412575 99412575 1001 86380 86390 1
414038 99414038 1001 86380 86390 1
413918 99413918 1001 86380 86390 1
415266 99415266 1001 86380 86390 1
415103 99415103 1001 86380 86390 1
415136 99415136 1001 86380 86390 1
415207 99415207 1001 86380 86390 1
415090 99415090 1001 86380 86390 1
414864 99414864 1001 86380 86390 1
414523 99414523 1001 86380 86390 1
414161 99414161 1001 86380 86390 1
414300 99414300 1001 86380 86390 1
414333 99414333 1001 86380 86390 1
414171 99414171 1001 86380 86390 1
414371 99414371 1001 86380 86390 1
414419 99414419 1001 86380 86390 1
414473 99414473 1001 86380 86390 1
415483 99415483 1001 86380 86390 1
415488 99415488 1001 86380 86390 1
416686 99416686 1001 86380 86390 1
416408 99416408 1001 86380 86390 1
416525 99416525 1001 86380 86390 1
416447 99416447 1001 86380 86390 1
416391 99416391 1001 86380 86390 1
416152 99416152 1001 86380 86390 1
415882 99415882 1001 86380 86390 1
415984 99415984 1001 86380 86390 1
416008 99416008 1001 86380 86390 1
415839 99415839 1001 86380 86390 1
416123 99416123 1001 86380 86390 1
415998 99415998 1001 86380 86390 1
416079 99416079 1001 86380 86390 1
417203 99417203 1001 86380 86390 1
417193 99417193 1001 86380 86390 1
417559 99417559 1001 86380 86390 1
418663 99418663 1001 86380 86390 1
418077 99418077 1001 86380 86390 1
418143 99418143 1001 86380 86390 1
418422 99418422 1001 86380 86390 1
418385 99418385 1001 86380 86390 1
417849 99417849 1001 86380 86390 1
417644 99417644 1001 86380 86390 1
417730 99417730 1001 86380 86390 1
419086 99419086 1001 86380 86390 1
419019 99419019 1001 86380 86390 1
419129 99419129 1001 86380 86390 1
419720 99419720 1001 86380 86390 1
419794 99419794 1001 86380 86390 1
419662 99419662 1001 86380 86390 1
419593 99419593 1001 86380 86390 1
419517 99419517 1001 86380 86390 1
419382 99419382 1001 86380 86390 1
419474 99419474 1001 86380 86390 1
419215 99419215 1001 86380 86390 1
419555 99419555 1001 86380 86390 1
419417 99419417 1001 86380 86390 1
419229 99419229 1001 86380 86390 1
419289 99419289 1001 86380 86390 1
420615 99420615 1001 86380 86390 1
420709 99420709 1001 86380 86390 1
420775 99420775 1001 86380 86390 1
420731 99420731 1001 86380 86390 1
420704 99420704 1001 86380 86390 1
421920 99421920 1001 86380 86390 1
421889 99421889 1001 86380 86390 1
421817 99421817 1001 86380 86390 1
421968 99421968 1001 86380 86390 1
421863 99421863 1001 86380 86390 1
421585 99421585 1001 86380 86390 1
421667 99421667 1001 86380 86390 1
421297 99421297 1001 86380 86390 1
421570 99421570 1001 86380 86390 1
421552 99421552 1001 86380 86390 1
421419 99421419 1001 86380 86390 1
421310 99421310 1001 86380 86390 1
421611 99421611 1001 86380 86390 1
420910 99420910 1001 86380 86390 1
420912 99420912 1001 86380 86390 1
420967 99420967 1001 86380 86390 1
420956 99420956 1001 86380 86390 1
420938 99420938 1001 86380 86390 1
422200 99422200 1001 86380 86390 1
422444 99422444 1001 86380 86390 1
422291 99422291 1001 86380 86390 1
422208 99422208 1001 86380 86390 1
422377 99422377 1001 86380 86390 1
423460 99423460 1001 86380 86390 1
423685 99423685 1001 86380 86390 1
423337 99423337 1001 86380 86390 1
423463 99423463 1001 86380 86390 1
423519 99423519 1001 86380 86390 1
423643 99423643 1001 86380 86390 1
423484 99423484 1001 86380 86390 1
423001 99423001 1001 86380 86390 1
423095 99423095 1001 86380 86390 1
423120 99423120 1001 86380 86390 1
422796 99422796 1001 86380 86390 1
422786 99422786 1001 86380 86390 1
424153 99424153 1001 86380 86390 1
424099 99424099 1001 86380 86390 1
423764 99423764 1001 86380 86390 1
423910 99423910 1001 86380 86390 1
425008 99425008 1001 86380 86390 1
425152 99425152 1001 86380 86390 1
425313 99425313 1001 86380 86390 1
425098 99425098 1001 86380 86390 1
424625 99424625 1001 86380 86390 1
424740 99424740 1001 86380 86390 1
424748 99424748 1001 86380 86390 1
424920 99424920 1001 86380 86390 1
424189 99424189 1001 86380 86390 1
424274 99424274 1001 86380 86390 1
424582 99424582 1001 86380 86390 1
424359 99424359 1001 86380 86390 1
425633 99425633 1001 86380 86390 1
427119 99427119 1001 86380 86390 1
426872 99426872 1001 86380 86390 1
426769 99426769 1001 86380 86390 1
426902 99426902 1001 86380 86390 1
426933 99426933 1001 86380 86390 1
426491 99426491 1001 86380 86390 1
426568 99426568 1001 86380 86390 1
426611 99426611 1001 86380 86390 1
426201 99426201 1001 86380 86390 1
426232 99426232 1001 86380 86390 1
426007 99426007 1001 86380 86390 1
427150 99427150 1001 86380 86390 1
428665 99428665 1001 86380 86390 1
428348 99428348 1001 86380 86390 1
428409 99428409 1001 86380 86390 1
428239 99428239 1001 86380 86390 1
427993 99427993 1001 86380 86390 1
427802 99427802 1001 86380 86390 1
427534 99427534 1001 86380 86390 1
427604 99427604 1001 86380 86390 1
427723 99427723 1001 86380 86390 1
428973 99428973 1001 86380 86390 1
428834 99428834 1001 86380 86390 1
428775 99428775 1001 86380 86390 1
428986 99428986 1001 86380 86390 1
430268 99430268 1001 86380 86390 1
430122 99430122 1001 86380 86390 1
430150 99430150 1001 86380 86390 1
430202 99430202 1001 86380 86390 1
430360 99430360 1001 86380 86390 1
429857 99429857 1001 86380 86390 1
429664 99429664 1001 86380 86390 1
429935 99429935 1001 86380 86390 1
429578 99429578 1001 86380 86390 1
429949 99429949 1001 86380 86390 1
429681 99429681 1001 86380 86390 1
429566 99429566 1001 86380 86390 1
429532 99429532 1001 86380 86390 1
429339 99429339 1001 86380 86390 1
430749 99430749 1001 86380 86390 1
430700 99430700 1001 86380 86390 1
430756 99430756 1001 86380 86390 1
431331 99431331 1001 86380 86390 1
431403 99431403 1001 86380 86390 1
431386 99431386 1001 86380 86390 1
431590 99431590 1001 86380 86390 1
431593 99431593 1001 86380 86390 1
430895 99430895 1001 86380 86390 1
430977 99430977 1001 86380 86390 1
431054 99431054 1001 86380 86390 1
430824 99430824 1001 86380 86390 1
432292 99432292 1001 86380 86390 1
432210 99432210 1001 86380 86390 1
432286 99432286 1001 86380 86390 1
432240 99432240 1001 86380 86390 1
433492 99433492 1001 86380 86390 1
433691 99433691 1001 86380 86390 1
433316 99433316 1001 86380 86390 1
433251 99433251 1001 86380 86390 1
433117 99433117 1001 86380 86390 1
433285 99433285 1001 86380 86390 1
433209 99433209 1001 86380 86390 1
432828 99432828 1001 86380 86390 1
432587 99432587 1001 86380 86390 1
432603 99432603 1001 86380 86390 1
432823 99432823 1001 86380 86390 1
432696 99432696 1001 86380 86390 1
433912 99433912 1001 86380 86390 1
433749 99433749 1001 86380 86390 1
434039 99434039 1001 86380 86390 1
433792 99433792 1001 86380 86390 1
435248 99435248 1001 86380 86390 1
435005 99435005 1001 86380 86390 1
435326 99435326 1001 86380 86390 1
435399 99435399 1001 86380 86390 1
435335 99435335 1001 86380 86390 1
434604 99434604 1001 86380 86390 1
434790 99434790 1001 86380 86390 1
434678 99434678 1001 86380 86390 1
434991 99434991 1001 86380 86390 1
434453 99434453 1001 86380 86390 1
434300 99434300 1001 86380 86390 1
434219 99434219 1001 86380 86390 1
434528 99434528 1001 86380 86390 1
435572 99435572 1001 86380 86390 1
435787 99435787 1001 86380 86390 1
436914 99436914 1001 86380 86390 1
436878 99436878 1001 86380 86390 1
436604 99436604 1001 86380 86390 1
436557 99436557 1001 86380 86390 1
436614 99436614 1001 86380 86390 1
436011 99436011 1001 86380 86390 1
436018 99436018 1001 86380 86390 1
435962 99435962 1001 86380 86390 1
300042 99300042 1001 86380 86390 1
300035 99300035 1001 86380 86390 1
300087 99300087 1001 86380 86390 1
437229 99437229 1001 86380 86390 1
300614 99300614 1001 86380 86390 1
300676 99300676 1001 86380 86390 1
300560 99300560 1001 86380 86390 1
300664 99300664 1001 86380 86390 1
300484 99300484 1001 86380 86390 1
300343 99300343 1001 86380 86390 1
300470 99300470 1001 86380 86390 1
300217 99300217 1001 86380 86390 1
300256 99300256 1001 86380 86390 1
300781 99300781 1001 86380 86390 1
300794 99300794 1001 86380 86390 1
300873 99300873 1001 86380 86390 1
301171 99301171 1001 86380 86390 1
301205 99301205 1001 86380 86390 1
301099 99301099 1001 86380 86390 1
301556 99301556 1001 86380 86390 1
301599 99301599 1001 86380 86390 1
301705 99301705 1001 86380 86390 1
301564 99301564 1001 86380 86390 1
302189 99302189 1001 86380 86390 1
302255 99302255 1001 86380 86390 1
302179 99302179 1001 86380 86390 1
302232 99302232 1001 86380 86390 1
302336 99302336 1001 86380 86390 1
301996 99301996 1001 86380 86390 1
302139 99302139 1001 86380 86390 1
301928 99301928 1001 86380 86390 1
301851 99301851 1001 86380 86390 1
301882 99301882 1001 86380 86390 1
301936 99301936 1001 86380 86390 1
302521 99302521 1001 86380 86390 1
302382 99302382 1001 86380 86390 1
302460 99302460 1001 86380 86390 1
302514 99302514 1001 86380 86390 1
302502 99302502 1001 86380 86390 1
302466 99302466 1001 86380 86390 1
303179 99303179 1001 86380 86390 1
303021 99303021 1001 86380 86390 1
303192 99303192 1001 86380 86390 1
302952 99302952 1001 86380 86390 1
302889 99302889 1001 86380 86390 1
302905 99302905 1001 86380 86390 1
302781 99302781 1001 86380 86390 1
302715 99302715 1001 86380 86390 1
303389 99303389 1001 86380 86390 1
303227 99303227 1001 86380 86390 1
303930 99303930 1001 86380 86390 1
303901 99303901 1001 86380 86390 1
303876 99303876 1001 86380 86390 1
303891 99303891 1001 86380 86390 1
303607 99303607 1001 86380 86390 1
303466 99303466 1001 86380 86390 1
303598 99303598 1001 86380 86390 1
303488 99303488 1001 86380 86390 1
304224 99304224 1001 86380 86390 1
304191 99304191 1001 86380 86390 1
304077 99304077 1001 86380 86390 1
304158 99304158 1001 86380 86390 1
304184 99304184 1001 86380 86390 1
304757 99304757 1001 86380 86390 1
304668 99304668 1001 86380 86390 1
304769 99304769 1001 86380 86390 1
304552 99304552 1001 86380 86390 1
304528 99304528 1001 86380 86390 1
304254 99304254 1001 86380 86390 1
304923 99304923 1001 86380 86390 1
304898 99304898 1001 86380 86390 1
304966 99304966 1001 86380 86390 1
304956 99304956 1001 86380 86390 1
305050 99305050 1001 86380 86390 1
304881 99304881 1001 86380 86390 1
305606 99305606 1001 86380 86390 1
305377 99305377 1001 86380 86390 1
305340 99305340 1001 86380 86390 1
305207 99305207 1001 86380 86390 1
305068 99305068 1001 86380 86390 1
305188 99305188 1001 86380 86390 1
305254 99305254 1001 86380 86390 1
500077 99500077 1001 86380 86390 1
500040 99500040 1001 86380 86390 1
500067 99500067 1001 86380 86390 1
500017 99500017 1001 86380 86390 1
500082 99500082 1001 86380 86390 1
500632 99500632 1001 86380 86390 1
500536 99500536 1001 86380 86390 1
500406 99500406 1001 86380 86390 1
500446 99500446 1001 86380 86390 1
500589 99500589 1001 86380 86390 1
500244 99500244 1001 86380 86390 1
500281 99500281 1001 86380 86390 1
500372 99500372 1001 86380 86390 1
500837 99500837 1001 86380 86390 1
500919 99500919 1001 86380 86390 1
500899 99500899 1001 86380 86390 1
501550 99501550 1001 86380 86390 1
501479 99501479 1001 86380 86390 1
501316 99501316 1001 86380 86390 1
501251 99501251 1001 86380 86390 1
501679 99501679 1001 86380 86390 1
502325 99502325 1001 86380 86390 1
502303 99502303 1001 86380 86390 1
502407 99502407 1001 86380 86390 1
502447 99502447 1001 86380 86390 1
502102 99502102 1001 86380 86390 1
502233 99502233 1001 86380 86390 1
501915 99501915 1001 86380 86390 1
502045 99502045 1001 86380 86390 1
502528 99502528 1001 86380 86390 1
502619 99502619 1001 86380 86390 1
502517 99502517 1001 86380 86390 1
502626 99502626 1001 86380 86390 1
502562 99502562 1001 86380 86390 1
503254 99503254 1001 86380 86390 1
503242 99503242 1001 86380 86390 1
503261 99503261 1001 86380 86390 1
503016 99503016 1001 86380 86390 1
502926 99502926 1001 86380 86390 1
502942 99502942 1001 86380 86390 1
502787 99502787 1001 86380 86390 1
502813 99502813 1001 86380 86390 1
502853 99502853 1001 86380 86390 1
502789 99502789 1001 86380 86390 1
503489 99503489 1001 86380 86390 1
503298 99503298 1001 86380 86390 1
503314 99503314 1001 86380 86390 1
503930 99503930 1001 86380 86390 1
503945 99503945 1001 86380 86390 1
504074 99504074 1001 86380 86390 1
504103 99504103 1001 86380 86390 1
503921 99503921 1001 86380 86390 1
503987 99503987 1001 86380 86390 1
503824 99503824 1001 86380 86390 1
503760 99503760 1001 86380 86390 1
503787 99503787 1001 86380 86390 1
503892 99503892 1001 86380 86390 1
503768 99503768 1001 86380 86390 1
503592 99503592 1001 86380 86390 1
503554 99503554 1001 86380 86390 1
503660 99503660 1001 86380 86390 1
503521 99503521 1001 86380 86390 1
504144 99504144 1001 86380 86390 1
504302 99504302 1001 86380 86390 1
504768 99504768 1001 86380 86390 1
504745 99504745 1001 86380 86390 1
504459 99504459 1001 86380 86390 1
504516 99504516 1001 86380 86390 1
505075 99505075 1001 86380 86390 1
504948 99504948 1001 86380 86390 1
504963 99504963 1001 86380 86390 1
505635 99505635 1001 86380 86390 1
505625 99505625 1001 86380 86390 1
505718 99505718 1001 86380 86390 1
505413 99505413 1001 86380 86390 1
505281 99505281 1001 86380 86390 1
505217 99505217 1001 86380 86390 1
505260 99505260 1001 86380 86390 1
505819 99505819 1001 86380 86390 1
505786 99505786 1001 86380 86390 1
505906 99505906 1001 86380 86390 1
506420 99506420 1001 86380 86390 1
506409 99506409 1001 86380 86390 1
506463 99506463 1001 86380 86390 1
506331 99506331 1001 86380 86390 1
506216 99506216 1001 86380 86390 1
506390 99506390 1001 86380 86390 1
506149 99506149 1001 86380 86390 1
506116 99506116 1001 86380 86390 1
506705 99506705 1001 86380 86390 1
506783 99506783 1001 86380 86390 1
506603 99506603 1001 86380 86390 1
507283 99507283 1001 86380 86390 1
507228 99507228 1001 86380 86390 1
507149 99507149 1001 86380 86390 1
506866 99506866 1001 86380 86390 1
506907 99506907 1001 86380 86390 1
506843 99506843 1001 86380 86390 1
506831 99506831 1001 86380 86390 1
506988 99506988 1001 86380 86390 1
507004 99507004 1001 86380 86390 1
507005 99507005 1001 86380 86390 1
506865 99506865 1001 86380 86390 1
507461 99507461 1001 86380 86390 1
508095 99508095 1001 86380 86390 1
508135 99508135 1001 86380 86390 1
508085 99508085 1001 86380 86390 1
508206 99508206 1001 86380 86390 1
508064 99508064 1001 86380 86390 1
508030 99508030 1001 86380 86390 1
507931 99507931 1001 86380 86390 1
508022 99508022 1001 86380 86390 1
507869 99507869 1001 86380 86390 1
508041 99508041 1001 86380 86390 1
507680 99507680 1001 86380 86390 1
507758 99507758 1001 86380 86390 1
507698 99507698 1001 86380 86390 1
508265 99508265 1001 86380 86390 1
508832 99508832 1001 86380 86390 1
508823 99508823 1001 86380 86390 1
508738 99508738 1001 86380 86390 1
508867 99508867 1001 86380 86390 1
508713 99508713 1001 86380 86390 1
508638 99508638 1001 86380 86390 1
509101 99509101 1001 86380 86390 1
509089 99509089 1001 86380 86390 1
509142 99509142 1001 86380 86390 1
509207 99509207 1001 86380 86390 1
509824 99509824 1001 86380 86390 1
509774 99509774 1001 86380 86390 1
509814 99509814 1001 86380 86390 1
509777 99509777 1001 86380 86390 1
509727 99509727 1001 86380 86390 1
509554 99509554 1001 86380 86390 1
509649 99509649 1001 86380 86390 1
509627 99509627 1001 86380 86390 1
509693 99509693 1001 86380 86390 1
509629 99509629 1001 86380 86390 1
509442 99509442 1001 86380 86390 1
510105 99510105 1001 86380 86390 1
510016 99510016 1001 86380 86390 1
509944 99509944 1001 86380 86390 1
509945 99509945 1001 86380 86390 1
510579 99510579 1001 86380 86390 1
510660 99510660 1001 86380 86390 1
510544 99510544 1001 86380 86390 1
510394 99510394 1001 86380 86390 1
510472 99510472 1001 86380 86390 1
510421 99510421 1001 86380 86390 1
510375 99510375 1001 86380 86390 1
510390 99510390 1001 86380 86390 1
510443 99510443 1001 86380 86390 1
510261 99510261 1001 86380 86390 1
510249 99510249 1001 86380 86390 1
510187 99510187 1001 86380 86390 1
510170 99510170 1001 86380 86390 1
510739 99510739 1001 86380 86390 1
510831 99510831 1001 86380 86390 1
510900 99510900 1001 86380 86390 1
510813 99510813 1001 86380 86390 1
511490 99511490 1001 86380 86390 1
511500 99511500 1001 86380 86390 1
511334 99511334 1001 86380 86390 1
510998 99510998 1001 86380 86390 1
511029 99511029 1001 86380 86390 1
511655 99511655 1001 86380 86390 1
511656 99511656 1001 86380 86390 1
511683 99511683 1001 86380 86390 1
511583 99511583 1001 86380 86390 1
511687 99511687 1001 86380 86390 1
511613 99511613 1001 86380 86390 1
511639 99511639 1001 86380 86390 1
512303 99512303 1001 86380 86390 1
512278 99512278 1001 86380 86390 1
512177 99512177 1001 86380 86390 1
512248 99512248 1001 86380 86390 1
511996 99511996 1001 86380 86390 1
512037 99512037 1001 86380 86390 1
511939 99511939 1001 86380 86390 1
511901 99511901 1001 86380 86390 1
511928 99511928 1001 86380 86390 1
511943 99511943 1001 86380 86390 1
511793 99511793 1001 86380 86390 1
512480 99512480 1001 86380 86390 1
512573 99512573 1001 86380 86390 1
512581 99512581 1001 86380 86390 1
513202 99513202 1001 86380 86390 1
513151 99513151 1001 86380 86390 1
512859 99512859 1001 86380 86390 1
512798 99512798 1001 86380 86390 1
512928 99512928 1001 86380 86390 1
512942 99512942 1001 86380 86390 1
512866 99512866 1001 86380 86390 1
512856 99512856 1001 86380 86390 1
512740 99512740 1001 86380 86390 1
512757 99512757 1001 86380 86390 1
512707 99512707 1001 86380 86390 1
512773 99512773 1001 86380 86390 1
512709 99512709 1001 86380 86390 1
512697 99512697 1001 86380 86390 1
513291 99513291 1001 86380 86390 1
513213 99513213 1001 86380 86390 1
513761 99513761 1001 86380 86390 1
513647 99513647 1001 86380 86390 1
513795 99513795 1001 86380 86390 1
513812 99513812 1001 86380 86390 1
513423 99513423 1001 86380 86390 1
513489 99513489 1001 86380 86390 1
514163 99514163 1001 86380 86390 1
514191 99514191 1001 86380 86390 1
514157 99514157 1001 86380 86390 1
514768 99514768 1001 86380 86390 1
514691 99514691 1001 86380 86390 1
514717 99514717 1001 86380 86390 1
514832 99514832 1001 86380 86390 1
514814 99514814 1001 86380 86390 1
514842 99514842 1001 86380 86390 1
514447 99514447 1001 86380 86390 1
514466 99514466 1001 86380 86390 1
514650 99514650 1001 86380 86390 1
514331 99514331 1001 86380 86390 1
514350 99514350 1001 86380 86390 1
514883 99514883 1001 86380 86390 1
514940 99514940 1001 86380 86390 1
515498 99515498 1001 86380 86390 1
515577 99515577 1001 86380 86390 1
515673 99515673 1001 86380 86390 1
515420 99515420 1001 86380 86390 1
515168 99515168 1001 86380 86390 1
515108 99515108 1001 86380 86390 1
515097 99515097 1001 86380 86390 1
515098 99515098 1001 86380 86390 1
515203 99515203 1001 86380 86390 1
515693 99515693 1001 86380 86390 1
515734 99515734 1001 86380 86390 1
515795 99515795 1001 86380 86390 1
516434 99516434 1001 86380 86390 1
516380 99516380 1001 86380 86390 1
516176 99516176 1001 86380 86390 1
516129 99516129 1001 86380 86390 1
516286 99516286 1001 86380 86390 1
516238 99516238 1001 86380 86390 1
516091 99516091 1001 86380 86390 1
515938 99515938 1001 86380 86390 1
516655 99516655 1001 86380 86390 1
516582 99516582 1001 86380 86390 1
516648 99516648 1001 86380 86390 1
517144 99517144 1001 86380 86390 1
517277 99517277 1001 86380 86390 1
517180 99517180 1001 86380 86390 1
517193 99517193 1001 86380 86390 1
516953 99516953 1001 86380 86390 1
517005 99517005 1001 86380 86390 1
517018 99517018 1001 86380 86390 1
517072 99517072 1001 86380 86390 1
516897 99516897 1001 86380 86390 1
516848 99516848 1001 86380 86390 1
516836 99516836 1001 86380 86390 1
516862 99516862 1001 86380 86390 1
516812 99516812 1001 86380 86390 1
516907 99516907 1001 86380 86390 1
517372 99517372 1001 86380 86390 1
517439 99517439 1001 86380 86390 1
517465 99517465 1001 86380 86390 1
517378 99517378 1001 86380 86390 1
517417 99517417 1001 86380 86390 1
517394 99517394 1001 86380 86390 1
518136 99518136 1001 86380 86390 1
518002 99518002 1001 86380 86390 1
518108 99518108 1001 86380 86390 1
518155 99518155 1001 86380 86390 1
517802 99517802 1001 86380 86390 1
517933 99517933 1001 86380 86390 1
517949 99517949 1001 86380 86390 1
517939 99517939 1001 86380 86390 1
517655 99517655 1001 86380 86390 1
517669 99517669 1001 86380 86390 1
517682 99517682 1001 86380 86390 1
518248 99518248 1001 86380 86390 1
518929 99518929 1001 86380 86390 1
518840 99518840 1001 86380 86390 1
518867 99518867 1001 86380 86390 1
518944 99518944 1001 86380 86390 1
518845 99518845 1001 86380 86390 1
518760 99518760 1001 86380 86390 1
518633 99518633 1001 86380 86390 1
518698 99518698 1001 86380 86390 1
518754 99518754 1001 86380 86390 1
518612 99518612 1001 86380 86390 1
518665 99518665 1001 86380 86390 1
518370 99518370 1001 86380 86390 1
518398 99518398 1001 86380 86390 1
518505 99518505 1001 86380 86390 1
518531 99518531 1001 86380 86390 1
518405 99518405 1001 86380 86390 1
519130 99519130 1001 86380 86390 1
519043 99519043 1001 86380 86390 1
519113 99519113 1001 86380 86390 1
519711 99519711 1001 86380 86390 1
519776 99519776 1001 86380 86390 1
519708 99519708 1001 86380 86390 1
519583 99519583 1001 86380 86390 1
519559 99519559 1001 86380 86390 1
519591 99519591 1001 86380 86390 1
519501 99519501 1001 86380 86390 1
519607 99519607 1001 86380 86390 1
519362 99519362 1001 86380 86390 1
519214 99519214 1001 86380 86390 1
519255 99519255 1001 86380 86390 1
519296 99519296 1001 86380 86390 1
519818 99519818 1001 86380 86390 1
519912 99519912 1001 86380 86390 1
519835 99519835 1001 86380 86390 1
520539 99520539 1001 86380 86390 1
520503 99520503 1001 86380 86390 1
520580 99520580 1001 86380 86390 1
520440 99520440 1001 86380 86390 1
520546 99520546 1001 86380 86390 1
520268 99520268 1001 86380 86390 1
520402 99520402 1001 86380 86390 1
520062 99520062 1001 86380 86390 1
520023 99520023 1001 86380 86390 1
520132 99520132 1001 86380 86390 1
520055 99520055 1001 86380 86390 1
520664 99520664 1001 86380 86390 1
520813 99520813 1001 86380 86390 1
521354 99521354 1001 86380 86390 1
521374 99521374 1001 86380 86390 1
521235 99521235 1001 86380 86390 1
521059 99521059 1001 86380 86390 1
521228 99521228 1001 86380 86390 1
521100 99521100 1001 86380 86390 1
521002 99521002 1001 86380 86390 1
520938 99520938 1001 86380 86390 1
520983 99520983 1001 86380 86390 1
521506 99521506 1001 86380 86390 1
521483 99521483 1001 86380 86390 1
522112 99522112 1001 86380 86390 1
522257 99522257 1001 86380 86390 1
522156 99522156 1001 86380 86390 1
522132 99522132 1001 86380 86390 1
522225 99522225 1001 86380 86390 1
521891 99521891 1001 86380 86390 1
522086 99522086 1001 86380 86390 1
521866 99521866 1001 86380 86390 1
521689 99521689 1001 86380 86390 1
521781 99521781 1001 86380 86390 1
521678 99521678 1001 86380 86390 1
521861 99521861 1001 86380 86390 1
522400 99522400 1001 86380 86390 1
522325 99522325 1001 86380 86390 1
522312 99522312 1001 86380 86390 1
522496 99522496 1001 86380 86390 1
522928 99522928 1001 86380 86390 1
523009 99523009 1001 86380 86390 1
522976 99522976 1001 86380 86390 1
522881 99522881 1001 86380 86390 1
522713 99522713 1001 86380 86390 1
522728 99522728 1001 86380 86390 1
522911 99522911 1001 86380 86390 1
522590 99522590 1001 86380 86390 1
522542 99522542 1001 86380 86390 1
522661 99522661 1001 86380 86390 1
523176 99523176 1001 86380 86390 1
523192 99523192 1001 86380 86390 1
523803 99523803 1001 86380 86390 1
523889 99523889 1001 86380 86390 1
523799 99523799 1001 86380 86390 1
523854 99523854 1001 86380 86390 1
523602 99523602 1001 86380 86390 1
523615 99523615 1001 86380 86390 1
523722 99523722 1001 86380 86390 1
523570 99523570 1001 86380 86390 1
523524 99523524 1001 86380 86390 1
523342 99523342 1001 86380 86390 1
523460 99523460 1001 86380 86390 1
524035 99524035 1001 86380 86390 1
524061 99524061 1001 86380 86390 1
523962 99523962 1001 86380 86390 1
524694 99524694 1001 86380 86390 1
524720 99524720 1001 86380 86390 1
524682 99524682 1001 86380 86390 1
524696 99524696 1001 86380 86390 1
524739 99524739 1001 86380 86390 1
524697 99524697 1001 86380 86390 1
524626 99524626 1001 86380 86390 1
524589 99524589 1001 86380 86390 1
524679 99524679 1001 86380 86390 1
524371 99524371 1001 86380 86390 1
524377 99524377 1001 86380 86390 1
524522 99524522 1001 86380 86390 1
524191 99524191 1001 86380 86390 1
524192 99524192 1001 86380 86390 1
524180 99524180 1001 86380 86390 1
524349 99524349 1001 86380 86390 1
524199 99524199 1001 86380 86390 1
524821 99524821 1001 86380 86390 1
524964 99524964 1001 86380 86390 1
524849 99524849 1001 86380 86390 1
524839 99524839 1001 86380 86390 1
524905 99524905 1001 86380 86390 1
524793 99524793 1001 86380 86390 1
525549 99525549 1001 86380 86390 1
525397 99525397 1001 86380 86390 1
525581 99525581 1001 86380 86390 1
525356 99525356 1001 86380 86390 1
525257 99525257 1001 86380 86390 1
525374 99525374 1001 86380 86390 1
525233 99525233 1001 86380 86390 1
525055 99525055 1001 86380 86390 1
524991 99524991 1001 86380 86390 1
525182 99525182 1001 86380 86390 1
525776 99525776 1001 86380 86390 1
525660 99525660 1001 86380 86390 1
525717 99525717 1001 86380 86390 1
525757 99525757 1001 86380 86390 1
526379 99526379 1001 86380 86390 1
526330 99526330 1001 86380 86390 1
526280 99526280 1001 86380 86390 1
526319 99526319 1001 86380 86390 1
526166 99526166 1001 86380 86390 1
526051 99526051 1001 86380 86390 1
526146 99526146 1001 86380 86390 1
526031 99526031 1001 86380 86390 1
526149 99526149 1001 86380 86390 1
526047 99526047 1001 86380 86390 1
525959 99525959 1001 86380 86390 1
525804 99525804 1001 86380 86390 1
525818 99525818 1001 86380 86390 1
525888 99525888 1001 86380 86390 1
525824 99525824 1001 86380 86390 1
525826 99525826 1001 86380 86390 1
526566 99526566 1001 86380 86390 1
526477 99526477 1001 86380 86390 1
527203 99527203 1001 86380 86390 1
526947 99526947 1001 86380 86390 1
526925 99526925 1001 86380 86390 1
526745 99526745 1001 86380 86390 1
526687 99526687 1001 86380 86390 1
527337 99527337 1001 86380 86390 1
527365 99527365 1001 86380 86390 1
527303 99527303 1001 86380 86390 1
527433 99527433 1001 86380 86390 1
527373 99527373 1001 86380 86390 1
527438 99527438 1001 86380 86390 1
527937 99527937 1001 86380 86390 1
527977 99527977 1001 86380 86390 1
528062 99528062 1001 86380 86390 1
527893 99527893 1001 86380 86390 1
527770 99527770 1001 86380 86390 1
527866 99527866 1001 86380 86390 1
527589 99527589 1001 86380 86390 1
527642 99527642 1001 86380 86390 1
527645 99527645 1001 86380 86390 1
528256 99528256 1001 86380 86390 1
528116 99528116 1001 86380 86390 1
528237 99528237 1001 86380 86390 1
528253 99528253 1001 86380 86390 1
528818 99528818 1001 86380 86390 1
528783 99528783 1001 86380 86390 1
528797 99528797 1001 86380 86390 1
528515 99528515 1001 86380 86390 1
528558 99528558 1001 86380 86390 1
528302 99528302 1001 86380 86390 1
528370 99528370 1001 86380 86390 1
528914 99528914 1001 86380 86390 1
529005 99529005 1001 86380 86390 1
529064 99529064 1001 86380 86390 1
529065 99529065 1001 86380 86390 1
529631 99529631 1001 86380 86390 1
529531 99529531 1001 86380 86390 1
529558 99529558 1001 86380 86390 1
529723 99529723 1001 86380 86390 1
529358 99529358 1001 86380 86390 1
529291 99529291 1001 86380 86390 1
529154 99529154 1001 86380 86390 1
529821 99529821 1001 86380 86390 1
529878 99529878 1001 86380 86390 1
529840 99529840 1001 86380 86390 1
530390 99530390 1001 86380 86390 1
530481 99530481 1001 86380 86390 1
530025 99530025 1001 86380 86390 1
530080 99530080 1001 86380 86390 1
530055 99530055 1001 86380 86390 1
530031 99530031 1001 86380 86390 1
529982 99529982 1001 86380 86390 1
530680 99530680 1001 86380 86390 1
530720 99530720 1001 86380 86390 1
530759 99530759 1001 86380 86390 1
530585 99530585 1001 86380 86390 1
530612 99530612 1001 86380 86390 1
531305 99531305 1001 86380 86390 1
531207 99531207 1001 86380 86390 1
531233 99531233 1001 86380 86390 1
531195 99531195 1001 86380 86390 1
531263 99531263 1001 86380 86390 1
531137 99531137 1001 86380 86390 1
531022 99531022 1001 86380 86390 1
530800 99530800 1001 86380 86390 1
530802 99530802 1001 86380 86390 1
530841 99530841 1001 86380 86390 1
530946 99530946 1001 86380 86390 1
530795 99530795 1001 86380 86390 1
531454 99531454 1001 86380 86390 1
532168 99532168 1001 86380 86390 1
532188 99532188 1001 86380 86390 1
532011 99532011 1001 86380 86390 1
532050 99532050 1001 86380 86390 1
531963 99531963 1001 86380 86390 1
531977 99531977 1001 86380 86390 1
531878 99531878 1001 86380 86390 1
531753 99531753 1001 86380 86390 1
531702 99531702 1001 86380 86390 1
531783 99531783 1001 86380 86390 1
531681 99531681 1001 86380 86390 1
531604 99531604 1001 86380 86390 1
531596 99531596 1001 86380 86390 1
532221 99532221 1001 86380 86390 1
532274 99532274 1001 86380 86390 1
532240 99532240 1001 86380 86390 1
532962 99532962 1001 86380 86390 1
532875 99532875 1001 86380 86390 1
532803 99532803 1001 86380 86390 1
532657 99532657 1001 86380 86390 1
532471 99532471 1001 86380 86390 1
532577 99532577 1001 86380 86390 1
532565 99532565 1001 86380 86390 1
532514 99532514 1001 86380 86390 1
533120 99533120 1001 86380 86390 1
533235 99533235 1001 86380 86390 1
533858 99533858 1001 86380 86390 1
533773 99533773 1001 86380 86390 1
533527 99533527 1001 86380 86390 1
533449 99533449 1001 86380 86390 1
533593 99533593 1001 86380 86390 1
533633 99533633 1001 86380 86390 1
533492 99533492 1001 86380 86390 1
533570 99533570 1001 86380 86390 1
533572 99533572 1001 86380 86390 1
533509 99533509 1001 86380 86390 1
533358 99533358 1001 86380 86390 1
533326 99533326 1001 86380 86390 1
533314 99533314 1001 86380 86390 1
533883 99533883 1001 86380 86390 1
533927 99533927 1001 86380 86390 1
534633 99534633 1001 86380 86390 1
534664 99534664 1001 86380 86390 1
534527 99534527 1001 86380 86390 1
534679 99534679 1001 86380 86390 1
534541 99534541 1001 86380 86390 1
534362 99534362 1001 86380 86390 1
534392 99534392 1001 86380 86390 1
534413 99534413 1001 86380 86390 1
534071 99534071 1001 86380 86390 1
534231 99534231 1001 86380 86390 1
534878 99534878 1001 86380 86390 1
534691 99534691 1001 86380 86390 1
535330 99535330 1001 86380 86390 1
535395 99535395 1001 86380 86390 1
535421 99535421 1001 86380 86390 1
535481 99535481 1001 86380 86390 1
535466 99535466 1001 86380 86390 1
535354 99535354 1001 86380 86390 1
535269 99535269 1001 86380 86390 1
535145 99535145 1001 86380 86390 1
535133 99535133 1001 86380 86390 1
534922 99534922 1001 86380 86390 1
534900 99534900 1001 86380 86390 1
535599 99535599 1001 86380 86390 1
535539 99535539 1001 86380 86390 1
535527 99535527 1001 86380 86390 1
535583 99535583 1001 86380 86390 1
536174 99536174 1001 86380 86390 1
536318 99536318 1001 86380 86390 1
536284 99536284 1001 86380 86390 1
536050 99536050 1001 86380 86390 1
536052 99536052 1001 86380 86390 1
535889 99535889 1001 86380 86390 1
535857 99535857 1001 86380 86390 1
536400 99536400 1001 86380 86390 1
536465 99536465 1001 86380 86390 1
536479 99536479 1001 86380 86390 1
536429 99536429 1001 86380 86390 1
536455 99536455 1001 86380 86390 1
536997 99536997 1001 86380 86390 1
536973 99536973 1001 86380 86390 1
536989 99536989 1001 86380 86390 1
536892 99536892 1001 86380 86390 1
536828 99536828 1001 86380 86390 1
536893 99536893 1001 86380 86390 1
536945 99536945 1001 86380 86390 1
536816 99536816 1001 86380 86390 1
536778 99536778 1001 86380 86390 1
536779 99536779 1001 86380 86390 1
536910 99536910 1001 86380 86390 1
536846 99536846 1001 86380 86390 1
536859 99536859 1001 86380 86390 1
536756 99536756 1001 86380 86390 1
536951 99536951 1001 86380 86390 1
536586 99536586 1001 86380 86390 1
536575 99536575 1001 86380 86390 1
536629 99536629 1001 86380 86390 1
536720 99536720 1001 86380 86390 1
537350 99537350 1001 86380 86390 1
537170 99537170 1001 86380 86390 1
537210 99537210 1001 86380 86390 1
537953 99537953 1001 86380 86390 1
537836 99537836 1001 86380 86390 1
537883 99537883 1001 86380 86390 1
537668 99537668 1001 86380 86390 1
537623 99537623 1001 86380 86390 1
537575 99537575 1001 86380 86390 1
537526 99537526 1001 86380 86390 1
537483 99537483 1001 86380 86390 1
538010 99538010 1001 86380 86390 1
538051 99538051 1001 86380 86390 1
538700 99538700 1001 86380 86390 1
538704 99538704 1001 86380 86390 1
538666 99538666 1001 86380 86390 1
538811 99538811 1001 86380 86390 1
538470 99538470 1001 86380 86390 1
538535 99538535 1001 86380 86390 1
538406 99538406 1001 86380 86390 1
538407 99538407 1001 86380 86390 1
538447 99538447 1001 86380 86390 1
538486 99538486 1001 86380 86390 1
538503 99538503 1001 86380 86390 1
538608 99538608 1001 86380 86390 1
538315 99538315 1001 86380 86390 1
538877 99538877 1001 86380 86390 1
538855 99538855 1001 86380 86390 1
539014 99539014 1001 86380 86390 1
538965 99538965 1001 86380 86390 1
539631 99539631 1001 86380 86390 1
539423 99539423 1001 86380 86390 1
539312 99539312 1001 86380 86390 1
539404 99539404 1001 86380 86390 1
539303 99539303 1001 86380 86390 1
539421 99539421 1001 86380 86390 1
539087 99539087 1001 86380 86390 1
539179 99539179 1001 86380 86390 1
539103 99539103 1001 86380 86390 1
539144 99539144 1001 86380 86390 1
539158 99539158 1001 86380 86390 1
539733 99539733 1001 86380 86390 1
539776 99539776 1001 86380 86390 1
539725 99539725 1001 86380 86390 1
539829 99539829 1001 86380 86390 1
539701 99539701 1001 86380 86390 1
540380 99540380 1001 86380 86390 1
540265 99540265 1001 86380 86390 1
540407 99540407 1001 86380 86390 1
540411 99540411 1001 86380 86390 1
540213 99540213 1001 86380 86390 1
540098 99540098 1001 86380 86390 1
540127 99540127 1001 86380 86390 1
540103 99540103 1001 86380 86390 1
540116 99540116 1001 86380 86390 1
540091 99540091 1001 86380 86390 1
539924 99539924 1001 86380 86390 1
540005 99540005 1001 86380 86390 1
539882 99539882 1001 86380 86390 1
539883 99539883 1001 86380 86390 1
540013 99540013 1001 86380 86390 1
540521 99540521 1001 86380 86390 1
541218 99541218 1001 86380 86390 1
541219 99541219 1001 86380 86390 1
541121 99541121 1001 86380 86390 1
541176 99541176 1001 86380 86390 1
541014 99541014 1001 86380 86390 1
540886 99540886 1001 86380 86390 1
540914 99540914 1001 86380 86390 1
541034 99541034 1001 86380 86390 1
540869 99540869 1001 86380 86390 1
540701 99540701 1001 86380 86390 1
540780 99540780 1001 86380 86390 1
540794 99540794 1001 86380 86390 1
540881 99540881 1001 86380 86390 1
541349 99541349 1001 86380 86390 1
541917 99541917 1001 86380 86390 1
542054 99542054 1001 86380 86390 1
541876 99541876 1001 86380 86390 1
541721 99541721 1001 86380 86390 1
541913 99541913 1001 86380 86390 1
541629 99541629 1001 86380 86390 1
541682 99541682 1001 86380 86390 1
541684 99541684 1001 86380 86390 1
541660 99541660 1001 86380 86390 1
542275 99542275 1001 86380 86390 1
542225 99542225 1001 86380 86390 1
542914 99542914 1001 86380 86390 1
542846 99542846 1001 86380 86390 1
542784 99542784 1001 86380 86390 1
542773 99542773 1001 86380 86390 1
542878 99542878 1001 86380 86390 1
542649 99542649 1001 86380 86390 1
542532 99542532 1001 86380 86390 1
542474 99542474 1001 86380 86390 1
543049 99543049 1001 86380 86390 1
543669 99543669 1001 86380 86390 1
543592 99543592 1001 86380 86390 1
543622 99543622 1001 86380 86390 1
543639 99543639 1001 86380 86390 1
543557 99543557 1001 86380 86390 1
543377 99543377 1001 86380 86390 1
543495 99543495 1001 86380 86390 1
543487 99543487 1001 86380 86390 1
543282 99543282 1001 86380 86390 1
543212 99543212 1001 86380 86390 1
543848 99543848 1001 86380 86390 1
543837 99543837 1001 86380 86390 1
543851 99543851 1001 86380 86390 1
543877 99543877 1001 86380 86390 1
543815 99543815 1001 86380 86390 1
543855 99543855 1001 86380 86390 1
543933 99543933 1001 86380 86390 1
543975 99543975 1001 86380 86390 1
544534 99544534 1001 86380 86390 1
544471 99544471 1001 86380 86390 1
544536 99544536 1001 86380 86390 1
544408 99544408 1001 86380 86390 1
544422 99544422 1001 86380 86390 1
544501 99544501 1001 86380 86390 1
544464 99544464 1001 86380 86390 1
544269 99544269 1001 86380 86390 1
544274 99544274 1001 86380 86390 1
544018 99544018 1001 86380 86390 1
544031 99544031 1001 86380 86390 1
544084 99544084 1001 86380 86390 1
544037 99544037 1001 86380 86390 1
544027 99544027 1001 86380 86390 1
544647 99544647 1001 86380 86390 1
544716 99544716 1001 86380 86390 1
544705 99544705 1001 86380 86390 1
411398 957 1001 56280 57897 1
427605 497 1001 20880 21477 1
405631 950 1001 51540 52437 1
503887 1007 1002 47985 59432 1
512058 1064 1001 37341 37641 1
400123 99400123 1001 86380 86390 1
400236 99400236 1001 86380 86390 1
400279 99400279 1001 86380 86390 1
400487 99400487 1001 86380 86390 1
400496 99400496 1001 86380 86390 1
400580 99400580 1001 86380 86390 1
400786 99400786 1001 86380 86390 1
400893 99400893 1001 86380 86390 1
401365 99401365 1001 86380 86390 1
401498 99401498 1001 86380 86390 1
402118 99402118 1001 86380 86390 1
402274 99402274 1001 86380 86390 1
402470 99402470 1001 86380 86390 1
402587 99402587 1001 86380 86390 1
403068 99403068 1001 86380 86390 1
403215 99403215 1001 86380 86390 1
403297 99403297 1001 86380 86390 1
403240 99403240 1001 86380 86390 1
403355 99403355 1001 86380 86390 1
403521 99403521 1001 86380 86390 1
403467 99403467 1001 86380 86390 1
403545 99403545 1001 86380 86390 1
403627 99403627 1001 86380 86390 1
403843 99403843 1001 86380 86390 1
403970 99403970 1001 86380 86390 1
404137 99404137 1001 86380 86390 1
404102 99404102 1001 86380 86390 1
404338 99404338 1001 86380 86390 1
404462 99404462 1001 86380 86390 1
404593 99404593 1001 86380 86390 1
404987 99404987 1001 86380 86390 1
405027 99405027 1001 86380 86390 1
405015 99405015 1001 86380 86390 1
405143 99405143 1001 86380 86390 1
405303 99405303 1001 86380 86390 1
405415 99405415 1001 86380 86390 1
405617 99405617 1001 86380 86390 1
406171 99406171 1001 86380 86390 1
406235 99406235 1001 86380 86390 1
406331 99406331 1001 86380 86390 1
406312 99406312 1001 86380 86390 1
406469 99406469 1001 86380 86390 1
406702 99406702 1001 86380 86390 1
406643 99406643 1001 86380 86390 1
406729 99406729 1001 86380 86390 1
406867 99406867 1001 86380 86390 1
406944 99406944 1001 86380 86390 1
407099 99407099 1001 86380 86390 1
407357 99407357 1001 86380 86390 1
407604 99407604 1001 86380 86390 1
407774 99407774 1001 86380 86390 1
407910 99407910 1001 86380 86390 1
407994 99407994 1001 86380 86390 1
408171 99408171 1001 86380 86390 1
408337 99408337 1001 86380 86390 1
408494 99408494 1001 86380 86390 1
408522 99408522 1001 86380 86390 1
408469 99408469 1001 86380 86390 1
408545 99408545 1001 86380 86390 1
408714 99408714 1001 86380 86390 1
408748 99408748 1001 86380 86390 1
409217 99409217 1001 86380 86390 1
409635 99409635 1001 86380 86390 1
409638 99409638 1001 86380 86390 1
409627 99409627 1001 86380 86390 1
409843 99409843 1001 86380 86390 1
409822 99409822 1001 86380 86390 1
409840 99409840 1001 86380 86390 1
409935 99409935 1001 86380 86390 1
409942 99409942 1001 86380 86390 1
409948 99409948 1001 86380 86390 1
410099 99410099 1001 86380 86390 1
410006 99410006 1001 86380 86390 1
410145 99410145 1001 86380 86390 1
410371 99410371 1001 86380 86390 1
410404 99410404 1001 86380 86390 1
410528 99410528 1001 86380 86390 1
410586 99410586 1001 86380 86390 1
410655 99410655 1001 86380 86390 1
411102 99411102 1001 86380 86390 1
411715 99411715 1001 86380 86390 1
411782 99411782 1001 86380 86390 1
411871 99411871 1001 86380 86390 1
412041 99412041 1001 86380 86390 1
412055 99412055 1001 86380 86390 1
412070 99412070 1001 86380 86390 1
412133 99412133 1001 86380 86390 1
412198 99412198 1001 86380 86390 1
412366 99412366 1001 86380 86390 1
413527 99413527 1001 86380 86390 1
412907 99412907 1001 86380 86390 1
413072 99413072 1001 86380 86390 1
412549 99412549 1001 86380 86390 1
412485 99412485 1001 86380 86390 1
412852 99412852 1001 86380 86390 1
413835 99413835 1001 86380 86390 1
413762 99413762 1001 86380 86390 1
413830 99413830 1001 86380 86390 1
415190 99415190 1001 86380 86390 1
415191 99415191 1001 86380 86390 1
415232 99415232 1001 86380 86390 1
415155 99415155 1001 86380 86390 1
414943 99414943 1001 86380 86390 1
414589 99414589 1001 86380 86390 1
414514 99414514 1001 86380 86390 1
414549 99414549 1001 86380 86390 1
414887 99414887 1001 86380 86390 1
414363 99414363 1001 86380 86390 1
414298 99414298 1001 86380 86390 1
414367 99414367 1001 86380 86390 1
414240 99414240 1001 86380 86390 1
415601 99415601 1001 86380 86390 1
415389 99415389 1001 86380 86390 1
416534 99416534 1001 86380 86390 1
416361 99416361 1001 86380 86390 1
415828 99415828 1001 86380 86390 1
416022 99416022 1001 86380 86390 1
417354 99417354 1001 86380 86390 1
417015 99417015 1001 86380 86390 1
418719 99418719 1001 86380 86390 1
418588 99418588 1001 86380 86390 1
418646 99418646 1001 86380 86390 1
418177 99418177 1001 86380 86390 1
418350 99418350 1001 86380 86390 1
418405 99418405 1001 86380 86390 1
418002 99418002 1001 86380 86390 1
417681 99417681 1001 86380 86390 1
417620 99417620 1001 86380 86390 1
418026 99418026 1001 86380 86390 1
417676 99417676 1001 86380 86390 1
417868 99417868 1001 86380 86390 1
419165 99419165 1001 86380 86390 1
418943 99418943 1001 86380 86390 1
420330 99420330 1001 86380 86390 1
420318 99420318 1001 86380 86390 1
420143 99420143 1001 86380 86390 1
420167 99420167 1001 86380 86390 1
419783 99419783 1001 86380 86390 1
419703 99419703 1001 86380 86390 1
419792 99419792 1001 86380 86390 1
419277 99419277 1001 86380 86390 1
419578 99419578 1001 86380 86390 1
419310 99419310 1001 86380 86390 1
419262 99419262 1001 86380 86390 1
420745 99420745 1001 86380 86390 1
420662 99420662 1001 86380 86390 1
420682 99420682 1001 86380 86390 1
421804 99421804 1001 86380 86390 1
422084 99422084 1001 86380 86390 1
421880 99421880 1001 86380 86390 1
421704 99421704 1001 86380 86390 1
421604 99421604 1001 86380 86390 1
421609 99421609 1001 86380 86390 1
421243 99421243 1001 86380 86390 1
421052 99421052 1001 86380 86390 1
421225 99421225 1001 86380 86390 1
423677 99423677 1001 86380 86390 1
423630 99423630 1001 86380 86390 1
423632 99423632 1001 86380 86390 1
423350 99423350 1001 86380 86390 1
423720 99423720 1001 86380 86390 1
423744 99423744 1001 86380 86390 1
423108 99423108 1001 86380 86390 1
423127 99423127 1001 86380 86390 1
423012 99423012 1001 86380 86390 1
422803 99422803 1001 86380 86390 1
422700 99422700 1001 86380 86390 1
422686 99422686 1001 86380 86390 1
422705 99422705 1001 86380 86390 1
422917 99422917 1001 86380 86390 1
422846 99422846 1001 86380 86390 1
423846 99423846 1001 86380 86390 1
423817 99423817 1001 86380 86390 1
425103 99425103 1001 86380 86390 1
425160 99425160 1001 86380 86390 1
425359 99425359 1001 86380 86390 1
425187 99425187 1001 86380 86390 1
425028 99425028 1001 86380 86390 1
424606 99424606 1001 86380 86390 1
424637 99424637 1001 86380 86390 1
424245 99424245 1001 86380 86390 1
424462 99424462 1001 86380 86390 1
424515 99424515 1001 86380 86390 1
424331 99424331 1001 86380 86390 1
424229 99424229 1001 86380 86390 1
424519 99424519 1001 86380 86390 1
424429 99424429 1001 86380 86390 1
424557 99424557 1001 86380 86390 1
424206 99424206 1001 86380 86390 1
426698 99426698 1001 86380 86390 1
426748 99426748 1001 86380 86390 1
426756 99426756 1001 86380 86390 1
426862 99426862 1001 86380 86390 1
426592 99426592 1001 86380 86390 1
426690 99426690 1001 86380 86390 1
426621 99426621 1001 86380 86390 1
426423 99426423 1001 86380 86390 1
426534 99426534 1001 86380 86390 1
426506 99426506 1001 86380 86390 1
425923 99425923 1001 86380 86390 1
425873 99425873 1001 86380 86390 1
425951 99425951 1001 86380 86390 1
427369 99427369 1001 86380 86390 1
427483 99427483 1001 86380 86390 1
427462 99427462 1001 86380 86390 1
428706 99428706 1001 86380 86390 1
428712 99428712 1001 86380 86390 1
428319 99428319 1001 86380 86390 1
428147 99428147 1001 86380 86390 1
427899 99427899 1001 86380 86390 1
428907 99428907 1001 86380 86390 1
430190 99430190 1001 86380 86390 1
430119 99430119 1001 86380 86390 1
430249 99430249 1001 86380 86390 1
430065 99430065 1001 86380 86390 1
429883 99429883 1001 86380 86390 1
429888 99429888 1001 86380 86390 1
429767 99429767 1001 86380 86390 1
429509 99429509 1001 86380 86390 1
429387 99429387 1001 86380 86390 1
430822 99430822 1001 86380 86390 1
430713 99430713 1001 86380 86390 1
430516 99430516 1001 86380 86390 1
430692 99430692 1001 86380 86390 1
431429 99431429 1001 86380 86390 1
431293 99431293 1001 86380 86390 1
431387 99431387 1001 86380 86390 1
431623 99431623 1001 86380 86390 1
431525 99431525 1001 86380 86390 1
430975 99430975 1001 86380 86390 1
430950 99430950 1001 86380 86390 1
430881 99430881 1001 86380 86390 1
432061 99432061 1001 86380 86390 1
432279 99432279 1001 86380 86390 1
432106 99432106 1001 86380 86390 1
433552 99433552 1001 86380 86390 1
433419 99433419 1001 86380 86390 1
433712 99433712 1001 86380 86390 1
433545 99433545 1001 86380 86390 1
433107 99433107 1001 86380 86390 1
433252 99433252 1001 86380 86390 1
433003 99433003 1001 86380 86390 1
433009 99433009 1001 86380 86390 1
432621 99432621 1001 86380 86390 1
432642 99432642 1001 86380 86390 1
433918 99433918 1001 86380 86390 1
433841 99433841 1001 86380 86390 1
434016 99434016 1001 86380 86390 1
435008 99435008 1001 86380 86390 1
435121 99435121 1001 86380 86390 1
434798 99434798 1001 86380 86390 1
434468 99434468 1001 86380 86390 1
434322 99434322 1001 86380 86390 1
434381 99434381 1001 86380 86390 1
434216 99434216 1001 86380 86390 1
434555 99434555 1001 86380 86390 1
435775 99435775 1001 86380 86390 1
435840 99435840 1001 86380 86390 1
435509 99435509 1001 86380 86390 1
435891 99435891 1001 86380 86390 1
437094 99437094 1001 86380 86390 1
436788 99436788 1001 86380 86390 1
436646 99436646 1001 86380 86390 1
436404 99436404 1001 86380 86390 1
435927 99435927 1001 86380 86390 1
435938 99435938 1001 86380 86390 1
436251 99436251 1001 86380 86390 1
436062 99436062 1001 86380 86390 1
436233 99436233 1001 86380 86390 1
437236 99437236 1001 86380 86390 1
437184 99437184 1001 86380 86390 1
300020 99300020 1001 86380 86390 1
300046 99300046 1001 86380 86390 1
300024 99300024 1001 86380 86390 1
437309 99437309 1001 86380 86390 1
300601 99300601 1001 86380 86390 1
300723 99300723 1001 86380 86390 1
300663 99300663 1001 86380 86390 1
300123 99300123 1001 86380 86390 1
300193 99300193 1001 86380 86390 1
300245 99300245 1001 86380 86390 1
300158 99300158 1001 86380 86390 1
300822 99300822 1001 86380 86390 1
300874 99300874 1001 86380 86390 1
300876 99300876 1001 86380 86390 1
300763 99300763 1001 86380 86390 1
300789 99300789 1001 86380 86390 1
301155 99301155 1001 86380 86390 1
301324 99301324 1001 86380 86390 1
301200 99301200 1001 86380 86390 1
301104 99301104 1001 86380 86390 1
300952 99300952 1001 86380 86390 1
301622 99301622 1001 86380 86390 1
301690 99301690 1001 86380 86390 1
302355 99302355 1001 86380 86390 1
302194 99302194 1001 86380 86390 1
302061 99302061 1001 86380 86390 1
302004 99302004 1001 86380 86390 1
301892 99301892 1001 86380 86390 1
301927 99301927 1001 86380 86390 1
303180 99303180 1001 86380 86390 1
303061 99303061 1001 86380 86390 1
303153 99303153 1001 86380 86390 1
302851 99302851 1001 86380 86390 1
302814 99302814 1001 86380 86390 1
302919 99302919 1001 86380 86390 1
302772 99302772 1001 86380 86390 1
303215 99303215 1001 86380 86390 1
304013 99304013 1001 86380 86390 1
303989 99303989 1001 86380 86390 1
303678 99303678 1001 86380 86390 1
304232 99304232 1001 86380 86390 1
304130 99304130 1001 86380 86390 1
304079 99304079 1001 86380 86390 1
304120 99304120 1001 86380 86390 1
304042 99304042 1001 86380 86390 1
304782 99304782 1001 86380 86390 1
304787 99304787 1001 86380 86390 1
304788 99304788 1001 86380 86390 1
304836 99304836 1001 86380 86390 1
304539 99304539 1001 86380 86390 1
304527 99304527 1001 86380 86390 1
304467 99304467 1001 86380 86390 1
304507 99304507 1001 86380 86390 1
304496 99304496 1001 86380 86390 1
304265 99304265 1001 86380 86390 1
304279 99304279 1001 86380 86390 1
304384 99304384 1001 86380 86390 1
304270 99304270 1001 86380 86390 1
304284 99304284 1001 86380 86390 1
304444 99304444 1001 86380 86390 1
305029 99305029 1001 86380 86390 1
304953 99304953 1001 86380 86390 1
305044 99305044 1001 86380 86390 1
305033 99305033 1001 86380 86390 1
304920 99304920 1001 86380 86390 1
304998 99304998 1001 86380 86390 1
305657 99305657 1001 86380 86390 1
305662 99305662 1001 86380 86390 1
305667 99305667 1001 86380 86390 1
305403 99305403 1001 86380 86390 1
305343 99305343 1001 86380 86390 1
305437 99305437 1001 86380 86390 1
305362 99305362 1001 86380 86390 1
305216 99305216 1001 86380 86390 1
305088 99305088 1001 86380 86390 1
305179 99305179 1001 86380 86390 1
500010 99500010 1001 86380 86390 1
500115 99500115 1001 86380 86390 1
500172 99500172 1001 86380 86390 1
500109 99500109 1001 86380 86390 1
500099 99500099 1001 86380 86390 1
500061 99500061 1001 86380 86390 1
500763 99500763 1001 86380 86390 1
500692 99500692 1001 86380 86390 1
500683 99500683 1001 86380 86390 1
500418 99500418 1001 86380 86390 1
500593 99500593 1001 86380 86390 1
500340 99500340 1001 86380 86390 1
500210 99500210 1001 86380 86390 1
500237 99500237 1001 86380 86390 1
500953 99500953 1001 86380 86390 1
500838 99500838 1001 86380 86390 1
501006 99501006 1001 86380 86390 1
500872 99500872 1001 86380 86390 1
501511 99501511 1001 86380 86390 1
501563 99501563 1001 86380 86390 1
501447 99501447 1001 86380 86390 1
501486 99501486 1001 86380 86390 1
501365 99501365 1001 86380 86390 1
501342 99501342 1001 86380 86390 1
501100 99501100 1001 86380 86390 1
501051 99501051 1001 86380 86390 1
501081 99501081 1001 86380 86390 1
501082 99501082 1001 86380 86390 1
501714 99501714 1001 86380 86390 1
501728 99501728 1001 86380 86390 1
501729 99501729 1001 86380 86390 1
501692 99501692 1001 86380 86390 1
502395 99502395 1001 86380 86390 1
502360 99502360 1001 86380 86390 1
502230 99502230 1001 86380 86390 1
502194 99502194 1001 86380 86390 1
501929 99501929 1001 86380 86390 1
501959 99501959 1001 86380 86390 1
502625 99502625 1001 86380 86390 1
502639 99502639 1001 86380 86390 1
502640 99502640 1001 86380 86390 1
503124 99503124 1001 86380 86390 1
503274 99503274 1001 86380 86390 1
503276 99503276 1001 86380 86390 1
503211 99503211 1001 86380 86390 1
503239 99503239 1001 86380 86390 1
503162 99503162 1001 86380 86390 1
503067 99503067 1001 86380 86390 1
503006 99503006 1001 86380 86390 1
502852 99502852 1001 86380 86390 1
502763 99502763 1001 86380 86390 1
502823 99502823 1001 86380 86390 1
502746 99502746 1001 86380 86390 1
503460 99503460 1001 86380 86390 1
503348 99503348 1001 86380 86390 1
503480 99503480 1001 86380 86390 1
503391 99503391 1001 86380 86390 1
504067 99504067 1001 86380 86390 1
503915 99503915 1001 86380 86390 1
503966 99503966 1001 86380 86390 1
503929 99503929 1001 86380 86390 1
504107 99504107 1001 86380 86390 1
504039 99504039 1001 86380 86390 1
503744 99503744 1001 86380 86390 1
503602 99503602 1001 86380 86390 1
503558 99503558 1001 86380 86390 1
504182 99504182 1001 86380 86390 1
504148 99504148 1001 86380 86390 1
504293 99504293 1001 86380 86390 1
504868 99504868 1001 86380 86390 1
504885 99504885 1001 86380 86390 1
504899 99504899 1001 86380 86390 1
504835 99504835 1001 86380 86390 1
504861 99504861 1001 86380 86390 1
504482 99504482 1001 86380 86390 1
504500 99504500 1001 86380 86390 1
505019 99505019 1001 86380 86390 1
505053 99505053 1001 86380 86390 1
505608 99505608 1001 86380 86390 1
505575 99505575 1001 86380 86390 1
505731 99505731 1001 86380 86390 1
505371 99505371 1001 86380 86390 1
505411 99505411 1001 86380 86390 1
505424 99505424 1001 86380 86390 1
505362 99505362 1001 86380 86390 1
505404 99505404 1001 86380 86390 1
505486 99505486 1001 86380 86390 1
505218 99505218 1001 86380 86390 1
505302 99505302 1001 86380 86390 1
505277 99505277 1001 86380 86390 1
506384 99506384 1001 86380 86390 1
506194 99506194 1001 86380 86390 1
506338 99506338 1001 86380 86390 1
506003 99506003 1001 86380 86390 1
506656 99506656 1001 86380 86390 1
506618 99506618 1001 86380 86390 1
507259 99507259 1001 86380 86390 1
507300 99507300 1001 86380 86390 1
507408 99507408 1001 86380 86390 1
507193 99507193 1001 86380 86390 1
507098 99507098 1001 86380 86390 1
506931 99506931 1001 86380 86390 1
506996 99506996 1001 86380 86390 1
506871 99506871 1001 86380 86390 1
506808 99506808 1001 86380 86390 1
506838 99506838 1001 86380 86390 1
506852 99506852 1001 86380 86390 1
507538 99507538 1001 86380 86390 1
507464 99507464 1001 86380 86390 1
508107 99508107 1001 86380 86390 1
508160 99508160 1001 86380 86390 1
508115 99508115 1001 86380 86390 1
508033 99508033 1001 86380 86390 1
507936 99507936 1001 86380 86390 1
507809 99507809 1001 86380 86390 1
507639 99507639 1001 86380 86390 1
508377 99508377 1001 86380 86390 1
508304 99508304 1001 86380 86390 1
508948 99508948 1001 86380 86390 1
509047 99509047 1001 86380 86390 1
509053 99509053 1001 86380 86390 1
509036 99509036 1001 86380 86390 1
508690 99508690 1001 86380 86390 1
508758 99508758 1001 86380 86390 1
508667 99508667 1001 86380 86390 1
508800 99508800 1001 86380 86390 1
508724 99508724 1001 86380 86390 1
509247 99509247 1001 86380 86390 1
509235 99509235 1001 86380 86390 1
509134 99509134 1001 86380 86390 1
509736 99509736 1001 86380 86390 1
509854 99509854 1001 86380 86390 1
509797 99509797 1001 86380 86390 1
509611 99509611 1001 86380 86390 1
509586 99509586 1001 86380 86390 1
509334 99509334 1001 86380 86390 1
509335 99509335 1001 86380 86390 1
509464 99509464 1001 86380 86390 1
509349 99509349 1001 86380 86390 1
509980 99509980 1001 86380 86390 1
510102 99510102 1001 86380 86390 1
509948 99509948 1001 86380 86390 1
510534 99510534 1001 86380 86390 1
510587 99510587 1001 86380 86390 1
510693 99510693 1001 86380 86390 1
510301 99510301 1001 86380 86390 1
510918 99510918 1001 86380 86390 1
510738 99510738 1001 86380 86390 1
510928 99510928 1001 86380 86390 1
511533 99511533 1001 86380 86390 1
511366 99511366 1001 86380 86390 1
511470 99511470 1001 86380 86390 1
511542 99511542 1001 86380 86390 1
511309 99511309 1001 86380 86390 1
510999 99510999 1001 86380 86390 1
511064 99511064 1001 86380 86390 1
510955 99510955 1001 86380 86390 1
511708 99511708 1001 86380 86390 1
511601 99511601 1001 86380 86390 1
511562 99511562 1001 86380 86390 1
512034 99512034 1001 86380 86390 1
512140 99512140 1001 86380 86390 1
511879 99511879 1001 86380 86390 1
512550 99512550 1001 86380 86390 1
512412 99512412 1001 86380 86390 1
513118 99513118 1001 86380 86390 1
513185 99513185 1001 86380 86390 1
512884 99512884 1001 86380 86390 1
512897 99512897 1001 86380 86390 1
512990 99512990 1001 86380 86390 1
512741 99512741 1001 86380 86390 1
512631 99512631 1001 86380 86390 1
513228 99513228 1001 86380 86390 1
513272 99513272 1001 86380 86390 1
513266 99513266 1001 86380 86390 1
513891 99513891 1001 86380 86390 1
513892 99513892 1001 86380 86390 1
513922 99513922 1001 86380 86390 1
513660 99513660 1001 86380 86390 1
513690 99513690 1001 86380 86390 1
513807 99513807 1001 86380 86390 1
513824 99513824 1001 86380 86390 1
513566 99513566 1001 86380 86390 1
513519 99513519 1001 86380 86390 1
513574 99513574 1001 86380 86390 1
514133 99514133 1001 86380 86390 1
514173 99514173 1001 86380 86390 1
514153 99514153 1001 86380 86390 1
514077 99514077 1001 86380 86390 1
514182 99514182 1001 86380 86390 1
514234 99514234 1001 86380 86390 1
514794 99514794 1001 86380 86390 1
514835 99514835 1001 86380 86390 1
514804 99514804 1001 86380 86390 1
514472 99514472 1001 86380 86390 1
514525 99514525 1001 86380 86390 1
514474 99514474 1001 86380 86390 1
514593 99514593 1001 86380 86390 1
514383 99514383 1001 86380 86390 1
514430 99514430 1001 86380 86390 1
515001 99515001 1001 86380 86390 1
515053 99515053 1001 86380 86390 1
514963 99514963 1001 86380 86390 1
515622 99515622 1001 86380 86390 1
515662 99515662 1001 86380 86390 1
515629 99515629 1001 86380 86390 1
515642 99515642 1001 86380 86390 1
515617 99515617 1001 86380 86390 1
515341 99515341 1001 86380 86390 1
515321 99515321 1001 86380 86390 1
515103 99515103 1001 86380 86390 1
515143 99515143 1001 86380 86390 1
515221 99515221 1001 86380 86390 1
515171 99515171 1001 86380 86390 1
515172 99515172 1001 86380 86390 1
515185 99515185 1001 86380 86390 1
515253 99515253 1001 86380 86390 1
515072 99515072 1001 86380 86390 1
515074 99515074 1001 86380 86390 1
515797 99515797 1001 86380 86390 1
515862 99515862 1001 86380 86390 1
515729 99515729 1001 86380 86390 1
516357 99516357 1001 86380 86390 1
516479 99516479 1001 86380 86390 1
516206 99516206 1001 86380 86390 1
516104 99516104 1001 86380 86390 1
516251 99516251 1001 86380 86390 1
515998 99515998 1001 86380 86390 1
516027 99516027 1001 86380 86390 1
516002 99516002 1001 86380 86390 1
516003 99516003 1001 86380 86390 1
516705 99516705 1001 86380 86390 1
516629 99516629 1001 86380 86390 1
516579 99516579 1001 86380 86390 1
516697 99516697 1001 86380 86390 1
517133 99517133 1001 86380 86390 1
517211 99517211 1001 86380 86390 1
517250 99517250 1001 86380 86390 1
517257 99517257 1001 86380 86390 1
516936 99516936 1001 86380 86390 1
517086 99517086 1001 86380 86390 1
517049 99517049 1001 86380 86390 1
516857 99516857 1001 86380 86390 1
516743 99516743 1001 86380 86390 1
516835 99516835 1001 86380 86390 1
516747 99516747 1001 86380 86390 1
516827 99516827 1001 86380 86390 1
517409 99517409 1001 86380 86390 1
517980 99517980 1001 86380 86390 1
517793 99517793 1001 86380 86390 1
517846 99517846 1001 86380 86390 1
517875 99517875 1001 86380 86390 1
517582 99517582 1001 86380 86390 1
517701 99517701 1001 86380 86390 1
517727 99517727 1001 86380 86390 1
517731 99517731 1001 86380 86390 1
517719 99517719 1001 86380 86390 1
518276 99518276 1001 86380 86390 1
518207 99518207 1001 86380 86390 1
518911 99518911 1001 86380 86390 1
518988 99518988 1001 86380 86390 1
518927 99518927 1001 86380 86390 1
518969 99518969 1001 86380 86390 1
518661 99518661 1001 86380 86390 1
518649 99518649 1001 86380 86390 1
518638 99518638 1001 86380 86390 1
518550 99518550 1001 86380 86390 1
518539 99518539 1001 86380 86390 1
518508 99518508 1001 86380 86390 1
519028 99519028 1001 86380 86390 1
519080 99519080 1001 86380 86390 1
519106 99519106 1001 86380 86390 1
519783 99519783 1001 86380 86390 1
519670 99519670 1001 86380 86390 1
519407 99519407 1001 86380 86390 1
519551 99519551 1001 86380 86390 1
519515 99519515 1001 86380 86390 1
519243 99519243 1001 86380 86390 1
519839 99519839 1001 86380 86390 1
519891 99519891 1001 86380 86390 1
519945 99519945 1001 86380 86390 1
519881 99519881 1001 86380 86390 1
519831 99519831 1001 86380 86390 1
520437 99520437 1001 86380 86390 1
520621 99520621 1001 86380 86390 1
520253 99520253 1001 86380 86390 1
520305 99520305 1001 86380 86390 1
520230 99520230 1001 86380 86390 1
520243 99520243 1001 86380 86390 1
520388 99520388 1001 86380 86390 1
520251 99520251 1001 86380 86390 1
520084 99520084 1001 86380 86390 1
520114 99520114 1001 86380 86390 1
520731 99520731 1001 86380 86390 1
520726 99520726 1001 86380 86390 1
521383 99521383 1001 86380 86390 1
521397 99521397 1001 86380 86390 1
521270 99521270 1001 86380 86390 1
521086 99521086 1001 86380 86390 1
521207 99521207 1001 86380 86390 1
520859 99520859 1001 86380 86390 1
521003 99521003 1001 86380 86390 1
521029 99521029 1001 86380 86390 1
520978 99520978 1001 86380 86390 1
521490 99521490 1001 86380 86390 1
521635 99521635 1001 86380 86390 1
521651 99521651 1001 86380 86390 1
522205 99522205 1001 86380 86390 1
521962 99521962 1001 86380 86390 1
521963 99521963 1001 86380 86390 1
521749 99521749 1001 86380 86390 1
521789 99521789 1001 86380 86390 1
521832 99521832 1001 86380 86390 1
521676 99521676 1001 86380 86390 1
522360 99522360 1001 86380 86390 1
522412 99522412 1001 86380 86390 1
522480 99522480 1001 86380 86390 1
522403 99522403 1001 86380 86390 1
522444 99522444 1001 86380 86390 1
523029 99523029 1001 86380 86390 1
522994 99522994 1001 86380 86390 1
522709 99522709 1001 86380 86390 1
522827 99522827 1001 86380 86390 1
522725 99522725 1001 86380 86390 1
522730 99522730 1001 86380 86390 1
522670 99522670 1001 86380 86390 1
522505 99522505 1001 86380 86390 1
523301 99523301 1001 86380 86390 1
523597 99523597 1001 86380 86390 1
523721 99523721 1001 86380 86390 1
523443 99523443 1001 86380 86390 1
523470 99523470 1001 86380 86390 1
523356 99523356 1001 86380 86390 1
523513 99523513 1001 86380 86390 1
523436 99523436 1001 86380 86390 1
523972 99523972 1001 86380 86390 1
524141 99524141 1001 86380 86390 1
524000 99524000 1001 86380 86390 1
524148 99524148 1001 86380 86390 1
524744 99524744 1001 86380 86390 1
524422 99524422 1001 86380 86390 1
524461 99524461 1001 86380 86390 1
524516 99524516 1001 86380 86390 1
524478 99524478 1001 86380 86390 1
524427 99524427 1001 86380 86390 1
524466 99524466 1001 86380 86390 1
524164 99524164 1001 86380 86390 1
524183 99524183 1001 86380 86390 1
524327 99524327 1001 86380 86390 1
524866 99524866 1001 86380 86390 1
524855 99524855 1001 86380 86390 1
525442 99525442 1001 86380 86390 1
525597 99525597 1001 86380 86390 1
525472 99525472 1001 86380 86390 1
525487 99525487 1001 86380 86390 1
525526 99525526 1001 86380 86390 1
525427 99525427 1001 86380 86390 1
525593 99525593 1001 86380 86390 1
525366 99525366 1001 86380 86390 1
525333 99525333 1001 86380 86390 1
525373 99525373 1001 86380 86390 1
525272 99525272 1001 86380 86390 1
525006 99525006 1001 86380 86390 1
525058 99525058 1001 86380 86390 1
525046 99525046 1001 86380 86390 1
525013 99525013 1001 86380 86390 1
525723 99525723 1001 86380 86390 1
525729 99525729 1001 86380 86390 1
525746 99525746 1001 86380 86390 1
526362 99526362 1001 86380 86390 1
526235 99526235 1001 86380 86390 1
526301 99526301 1001 86380 86390 1
526263 99526263 1001 86380 86390 1
525938 99525938 1001 86380 86390 1
525849 99525849 1001 86380 86390 1
526603 99526603 1001 86380 86390 1
526500 99526500 1001 86380 86390 1
526450 99526450 1001 86380 86390 1
526489 99526489 1001 86380 86390 1
526543 99526543 1001 86380 86390 1
526458 99526458 1001 86380 86390 1
527123 99527123 1001 86380 86390 1
527073 99527073 1001 86380 86390 1
527130 99527130 1001 86380 86390 1
526835 99526835 1001 86380 86390 1
526642 99526642 1001 86380 86390 1
526757 99526757 1001 86380 86390 1
527446 99527446 1001 86380 86390 1
527397 99527397 1001 86380 86390 1
527995 99527995 1001 86380 86390 1
528034 99528034 1001 86380 86390 1
527932 99527932 1001 86380 86390 1
527715 99527715 1001 86380 86390 1
527836 99527836 1001 86380 86390 1
527799 99527799 1001 86380 86390 1
527843 99527843 1001 86380 86390 1
527502 99527502 1001 86380 86390 1
527663 99527663 1001 86380 86390 1
528235 99528235 1001 86380 86390 1
528121 99528121 1001 86380 86390 1
528250 99528250 1001 86380 86390 1
528890 99528890 1001 86380 86390 1
528543 99528543 1001 86380 86390 1
528648 99528648 1001 86380 86390 1
528649 99528649 1001 86380 86390 1
528599 99528599 1001 86380 86390 1
528574 99528574 1001 86380 86390 1
528602 99528602 1001 86380 86390 1
528669 99528669 1001 86380 86390 1
528424 99528424 1001 86380 86390 1
528437 99528437 1001 86380 86390 1
528441 99528441 1001 86380 86390 1
528381 99528381 1001 86380 86390 1
528369 99528369 1001 86380 86390 1
528396 99528396 1001 86380 86390 1
529533 99529533 1001 86380 86390 1
529597 99529597 1001 86380 86390 1
529354 99529354 1001 86380 86390 1
529484 99529484 1001 86380 86390 1
529517 99529517 1001 86380 86390 1
529304 99529304 1001 86380 86390 1
529270 99529270 1001 86380 86390 1
529206 99529206 1001 86380 86390 1
529796 99529796 1001 86380 86390 1
529875 99529875 1001 86380 86390 1
529733 99529733 1001 86380 86390 1
530451 99530451 1001 86380 86390 1
530464 99530464 1001 86380 86390 1
530533 99530533 1001 86380 86390 1
530419 99530419 1001 86380 86390 1
530394 99530394 1001 86380 86390 1
530259 99530259 1001 86380 86390 1
530156 99530156 1001 86380 86390 1
530341 99530341 1001 86380 86390 1
530330 99530330 1001 86380 86390 1
530202 99530202 1001 86380 86390 1
530015 99530015 1001 86380 86390 1
[truncated: 4,095,952 more chars]
