# Supplementary material for: Fast and near-optimal monitoring for healthcare acquired infection outbreaks
Source: PLoS Comput Biol. 2019 Sep 16;15(9):e1007284. doi: 10.1371/journal.pcbi.1007284 (PMC6762212; doi:10.1371/journal.pcbi.1007284)
Supplement: S2 Data — (ZIP) [file pcbi.1007284.s007.zip › MobilityLogs2/HAISE_Carilion_all_visits_day_164.txt]

#Person location Sublocation StartTime EndTime Type
424657 237 1001 19080 19497 1
537359 1042 1001 32255 32554 1
400040 99400040 1001 86380 86390 1
400396 99400396 1001 86380 86390 1
400486 99400486 1001 86380 86390 1
400487 99400487 1001 86380 86390 1
400825 99400825 1001 86380 86390 1
400747 99400747 1001 86380 86390 1
400929 99400929 1001 86380 86390 1
400919 99400919 1001 86380 86390 1
400953 99400953 1001 86380 86390 1
400984 99400984 1001 86380 86390 1
401107 99401107 1001 86380 86390 1
401320 99401320 1001 86380 86390 1
401510 99401510 1001 86380 86390 1
401581 99401581 1001 86380 86390 1
401710 99401710 1001 86380 86390 1
401997 99401997 1001 86380 86390 1
402126 99402126 1001 86380 86390 1
402441 99402441 1001 86380 86390 1
402524 99402524 1001 86380 86390 1
402647 99402647 1001 86380 86390 1
402805 99402805 1001 86380 86390 1
403178 99403178 1001 86380 86390 1
403325 99403325 1001 86380 86390 1
403384 99403384 1001 86380 86390 1
403528 99403528 1001 86380 86390 1
403569 99403569 1001 86380 86390 1
403622 99403622 1001 86380 86390 1
403560 99403560 1001 86380 86390 1
403590 99403590 1001 86380 86390 1
404017 99404017 1001 86380 86390 1
404265 99404265 1001 86380 86390 1
404551 99404551 1001 86380 86390 1
404641 99404641 1001 86380 86390 1
404669 99404669 1001 86380 86390 1
404728 99404728 1001 86380 86390 1
404752 99404752 1001 86380 86390 1
404776 99404776 1001 86380 86390 1
405110 99405110 1001 86380 86390 1
405067 99405067 1001 86380 86390 1
405210 99405210 1001 86380 86390 1
405236 99405236 1001 86380 86390 1
405375 99405375 1001 86380 86390 1
405354 99405354 1001 86380 86390 1
405483 99405483 1001 86380 86390 1
405581 99405581 1001 86380 86390 1
405627 99405627 1001 86380 86390 1
405714 99405714 1001 86380 86390 1
406040 99406040 1001 86380 86390 1
406174 99406174 1001 86380 86390 1
406664 99406664 1001 86380 86390 1
406698 99406698 1001 86380 86390 1
407092 99407092 1001 86380 86390 1
407171 99407171 1001 86380 86390 1
407301 99407301 1001 86380 86390 1
407327 99407327 1001 86380 86390 1
407414 99407414 1001 86380 86390 1
407615 99407615 1001 86380 86390 1
407745 99407745 1001 86380 86390 1
408157 99408157 1001 86380 86390 1
408602 99408602 1001 86380 86390 1
408844 99408844 1001 86380 86390 1
408771 99408771 1001 86380 86390 1
408854 99408854 1001 86380 86390 1
408938 99408938 1001 86380 86390 1
409007 99409007 1001 86380 86390 1
409259 99409259 1001 86380 86390 1
409448 99409448 1001 86380 86390 1
409489 99409489 1001 86380 86390 1
409527 99409527 1001 86380 86390 1
409691 99409691 1001 86380 86390 1
410328 99410328 1001 86380 86390 1
410306 99410306 1001 86380 86390 1
410849 99410849 1001 86380 86390 1
410984 99410984 1001 86380 86390 1
411163 99411163 1001 86380 86390 1
411420 99411420 1001 86380 86390 1
411715 99411715 1001 86380 86390 1
411809 99411809 1001 86380 86390 1
412040 99412040 1001 86380 86390 1
412325 99412325 1001 86380 86390 1
413550 99413550 1001 86380 86390 1
413581 99413581 1001 86380 86390 1
413390 99413390 1001 86380 86390 1
413329 99413329 1001 86380 86390 1
413113 99413113 1001 86380 86390 1
413274 99413274 1001 86380 86390 1
412900 99412900 1001 86380 86390 1
413030 99413030 1001 86380 86390 1
413082 99413082 1001 86380 86390 1
412548 99412548 1001 86380 86390 1
412615 99412615 1001 86380 86390 1
412528 99412528 1001 86380 86390 1
412510 99412510 1001 86380 86390 1
412756 99412756 1001 86380 86390 1
412836 99412836 1001 86380 86390 1
413993 99413993 1001 86380 86390 1
413942 99413942 1001 86380 86390 1
414968 99414968 1001 86380 86390 1
415203 99415203 1001 86380 86390 1
414140 99414140 1001 86380 86390 1
414231 99414231 1001 86380 86390 1
414233 99414233 1001 86380 86390 1
414488 99414488 1001 86380 86390 1
414445 99414445 1001 86380 86390 1
415532 99415532 1001 86380 86390 1
415490 99415490 1001 86380 86390 1
416850 99416850 1001 86380 86390 1
416398 99416398 1001 86380 86390 1
416293 99416293 1001 86380 86390 1
416226 99416226 1001 86380 86390 1
416426 99416426 1001 86380 86390 1
416250 99416250 1001 86380 86390 1
416033 99416033 1001 86380 86390 1
415792 99415792 1001 86380 86390 1
416026 99416026 1001 86380 86390 1
417318 99417318 1001 86380 86390 1
417248 99417248 1001 86380 86390 1
417403 99417403 1001 86380 86390 1
418555 99418555 1001 86380 86390 1
418628 99418628 1001 86380 86390 1
418288 99418288 1001 86380 86390 1
418324 99418324 1001 86380 86390 1
418008 99418008 1001 86380 86390 1
417667 99417667 1001 86380 86390 1
417793 99417793 1001 86380 86390 1
418980 99418980 1001 86380 86390 1
418883 99418883 1001 86380 86390 1
419174 99419174 1001 86380 86390 1
420005 99420005 1001 86380 86390 1
419930 99419930 1001 86380 86390 1
419963 99419963 1001 86380 86390 1
419553 99419553 1001 86380 86390 1
419510 99419510 1001 86380 86390 1
420740 99420740 1001 86380 86390 1
420744 99420744 1001 86380 86390 1
420480 99420480 1001 86380 86390 1
420668 99420668 1001 86380 86390 1
422082 99422082 1001 86380 86390 1
421810 99421810 1001 86380 86390 1
420896 99420896 1001 86380 86390 1
420866 99420866 1001 86380 86390 1
420844 99420844 1001 86380 86390 1
420937 99420937 1001 86380 86390 1
422358 99422358 1001 86380 86390 1
422146 99422146 1001 86380 86390 1
422495 99422495 1001 86380 86390 1
423613 99423613 1001 86380 86390 1
423353 99423353 1001 86380 86390 1
423296 99423296 1001 86380 86390 1
422905 99422905 1001 86380 86390 1
422727 99422727 1001 86380 86390 1
422542 99422542 1001 86380 86390 1
423868 99423868 1001 86380 86390 1
423919 99423919 1001 86380 86390 1
423756 99423756 1001 86380 86390 1
425111 99425111 1001 86380 86390 1
425233 99425233 1001 86380 86390 1
424739 99424739 1001 86380 86390 1
424538 99424538 1001 86380 86390 1
425630 99425630 1001 86380 86390 1
425776 99425776 1001 86380 86390 1
425588 99425588 1001 86380 86390 1
425639 99425639 1001 86380 86390 1
425539 99425539 1001 86380 86390 1
425672 99425672 1001 86380 86390 1
426891 99426891 1001 86380 86390 1
426573 99426573 1001 86380 86390 1
426521 99426521 1001 86380 86390 1
426453 99426453 1001 86380 86390 1
426459 99426459 1001 86380 86390 1
426366 99426366 1001 86380 86390 1
426539 99426539 1001 86380 86390 1
426190 99426190 1001 86380 86390 1
426146 99426146 1001 86380 86390 1
427456 99427456 1001 86380 86390 1
427402 99427402 1001 86380 86390 1
427387 99427387 1001 86380 86390 1
428372 99428372 1001 86380 86390 1
428417 99428417 1001 86380 86390 1
428721 99428721 1001 86380 86390 1
428007 99428007 1001 86380 86390 1
428219 99428219 1001 86380 86390 1
428017 99428017 1001 86380 86390 1
427752 99427752 1001 86380 86390 1
427803 99427803 1001 86380 86390 1
427853 99427853 1001 86380 86390 1
427593 99427593 1001 86380 86390 1
428886 99428886 1001 86380 86390 1
428887 99428887 1001 86380 86390 1
428892 99428892 1001 86380 86390 1
428980 99428980 1001 86380 86390 1
429036 99429036 1001 86380 86390 1
430044 99430044 1001 86380 86390 1
430101 99430101 1001 86380 86390 1
430075 99430075 1001 86380 86390 1
430196 99430196 1001 86380 86390 1
430029 99430029 1001 86380 86390 1
430181 99430181 1001 86380 86390 1
430365 99430365 1001 86380 86390 1
429744 99429744 1001 86380 86390 1
429366 99429366 1001 86380 86390 1
429486 99429486 1001 86380 86390 1
430490 99430490 1001 86380 86390 1
431333 99431333 1001 86380 86390 1
431267 99431267 1001 86380 86390 1
431298 99431298 1001 86380 86390 1
431419 99431419 1001 86380 86390 1
431242 99431242 1001 86380 86390 1
430925 99430925 1001 86380 86390 1
431188 99431188 1001 86380 86390 1
430995 99430995 1001 86380 86390 1
431058 99431058 1001 86380 86390 1
431088 99431088 1001 86380 86390 1
432486 99432486 1001 86380 86390 1
432183 99432183 1001 86380 86390 1
432237 99432237 1001 86380 86390 1
433522 99433522 1001 86380 86390 1
433320 99433320 1001 86380 86390 1
433447 99433447 1001 86380 86390 1
433338 99433338 1001 86380 86390 1
433214 99433214 1001 86380 86390 1
432953 99432953 1001 86380 86390 1
432723 99432723 1001 86380 86390 1
432851 99432851 1001 86380 86390 1
432515 99432515 1001 86380 86390 1
432604 99432604 1001 86380 86390 1
433783 99433783 1001 86380 86390 1
433999 99433999 1001 86380 86390 1
435382 99435382 1001 86380 86390 1
435020 99435020 1001 86380 86390 1
435128 99435128 1001 86380 86390 1
434897 99434897 1001 86380 86390 1
434794 99434794 1001 86380 86390 1
434855 99434855 1001 86380 86390 1
434401 99434401 1001 86380 86390 1
434353 99434353 1001 86380 86390 1
434570 99434570 1001 86380 86390 1
434579 99434579 1001 86380 86390 1
434496 99434496 1001 86380 86390 1
435577 99435577 1001 86380 86390 1
435720 99435720 1001 86380 86390 1
436951 99436951 1001 86380 86390 1
436933 99436933 1001 86380 86390 1
436824 99436824 1001 86380 86390 1
436559 99436559 1001 86380 86390 1
436098 99436098 1001 86380 86390 1
436141 99436141 1001 86380 86390 1
436228 99436228 1001 86380 86390 1
437186 99437186 1001 86380 86390 1
300096 99300096 1001 86380 86390 1
300036 99300036 1001 86380 86390 1
300065 99300065 1001 86380 86390 1
437208 99437208 1001 86380 86390 1
300569 99300569 1001 86380 86390 1
300585 99300585 1001 86380 86390 1
300381 99300381 1001 86380 86390 1
300460 99300460 1001 86380 86390 1
300126 99300126 1001 86380 86390 1
300143 99300143 1001 86380 86390 1
300737 99300737 1001 86380 86390 1
300750 99300750 1001 86380 86390 1
300893 99300893 1001 86380 86390 1
300932 99300932 1001 86380 86390 1
301187 99301187 1001 86380 86390 1
301268 99301268 1001 86380 86390 1
300962 99300962 1001 86380 86390 1
300992 99300992 1001 86380 86390 1
301649 99301649 1001 86380 86390 1
301627 99301627 1001 86380 86390 1
302240 99302240 1001 86380 86390 1
301997 99301997 1001 86380 86390 1
301767 99301767 1001 86380 86390 1
301783 99301783 1001 86380 86390 1
302550 99302550 1001 86380 86390 1
302426 99302426 1001 86380 86390 1
303037 99303037 1001 86380 86390 1
302926 99302926 1001 86380 86390 1
302918 99302918 1001 86380 86390 1
302665 99302665 1001 86380 86390 1
302589 99302589 1001 86380 86390 1
302619 99302619 1001 86380 86390 1
302658 99302658 1001 86380 86390 1
302634 99302634 1001 86380 86390 1
303276 99303276 1001 86380 86390 1
303354 99303354 1001 86380 86390 1
303370 99303370 1001 86380 86390 1
303921 99303921 1001 86380 86390 1
303662 99303662 1001 86380 86390 1
303692 99303692 1001 86380 86390 1
303473 99303473 1001 86380 86390 1
303502 99303502 1001 86380 86390 1
304043 99304043 1001 86380 86390 1
304225 99304225 1001 86380 86390 1
304163 99304163 1001 86380 86390 1
304048 99304048 1001 86380 86390 1
304076 99304076 1001 86380 86390 1
304193 99304193 1001 86380 86390 1
304090 99304090 1001 86380 86390 1
304796 99304796 1001 86380 86390 1
304719 99304719 1001 86380 86390 1
304564 99304564 1001 86380 86390 1
304500 99304500 1001 86380 86390 1
304466 99304466 1001 86380 86390 1
304467 99304467 1001 86380 86390 1
304253 99304253 1001 86380 86390 1
304296 99304296 1001 86380 86390 1
304999 99304999 1001 86380 86390 1
304883 99304883 1001 86380 86390 1
305026 99305026 1001 86380 86390 1
304447 99304447 1001 86380 86390 1
305034 99305034 1001 86380 86390 1
304959 99304959 1001 86380 86390 1
305622 99305622 1001 86380 86390 1
305636 99305636 1001 86380 86390 1
305520 99305520 1001 86380 86390 1
305639 99305639 1001 86380 86390 1
305595 99305595 1001 86380 86390 1
305305 99305305 1001 86380 86390 1
305283 99305283 1001 86380 86390 1
305143 99305143 1001 86380 86390 1
305218 99305218 1001 86380 86390 1
305089 99305089 1001 86380 86390 1
500153 99500153 1001 86380 86390 1
500011 99500011 1001 86380 86390 1
500782 99500782 1001 86380 86390 1
500714 99500714 1001 86380 86390 1
500670 99500670 1001 86380 86390 1
500568 99500568 1001 86380 86390 1
500340 99500340 1001 86380 86390 1
500202 99500202 1001 86380 86390 1
500824 99500824 1001 86380 86390 1
500826 99500826 1001 86380 86390 1
500907 99500907 1001 86380 86390 1
500909 99500909 1001 86380 86390 1
500873 99500873 1001 86380 86390 1
500861 99500861 1001 86380 86390 1
501472 99501472 1001 86380 86390 1
501515 99501515 1001 86380 86390 1
501444 99501444 1001 86380 86390 1
501309 99501309 1001 86380 86390 1
501375 99501375 1001 86380 86390 1
501123 99501123 1001 86380 86390 1
501059 99501059 1001 86380 86390 1
501048 99501048 1001 86380 86390 1
501193 99501193 1001 86380 86390 1
501155 99501155 1001 86380 86390 1
501753 99501753 1001 86380 86390 1
501644 99501644 1001 86380 86390 1
501777 99501777 1001 86380 86390 1
502312 99502312 1001 86380 86390 1
502300 99502300 1001 86380 86390 1
502306 99502306 1001 86380 86390 1
502281 99502281 1001 86380 86390 1
502454 99502454 1001 86380 86390 1
502460 99502460 1001 86380 86390 1
502160 99502160 1001 86380 86390 1
502233 99502233 1001 86380 86390 1
502042 99502042 1001 86380 86390 1
501862 99501862 1001 86380 86390 1
502045 99502045 1001 86380 86390 1
502527 99502527 1001 86380 86390 1
502606 99502606 1001 86380 86390 1
502620 99502620 1001 86380 86390 1
503166 99503166 1001 86380 86390 1
503210 99503210 1001 86380 86390 1
503281 99503281 1001 86380 86390 1
502901 99502901 1001 86380 86390 1
502891 99502891 1001 86380 86390 1
502820 99502820 1001 86380 86390 1
503439 99503439 1001 86380 86390 1
503823 99503823 1001 86380 86390 1
503503 99503503 1001 86380 86390 1
504250 99504250 1001 86380 86390 1
504291 99504291 1001 86380 86390 1
504242 99504242 1001 86380 86390 1
504894 99504894 1001 86380 86390 1
504882 99504882 1001 86380 86390 1
504870 99504870 1001 86380 86390 1
504921 99504921 1001 86380 86390 1
504590 99504590 1001 86380 86390 1
504670 99504670 1001 86380 86390 1
504696 99504696 1001 86380 86390 1
504647 99504647 1001 86380 86390 1
504673 99504673 1001 86380 86390 1
504413 99504413 1001 86380 86390 1
505059 99505059 1001 86380 86390 1
505085 99505085 1001 86380 86390 1
505102 99505102 1001 86380 86390 1
505053 99505053 1001 86380 86390 1
505118 99505118 1001 86380 86390 1
505582 99505582 1001 86380 86390 1
505561 99505561 1001 86380 86390 1
505382 99505382 1001 86380 86390 1
505242 99505242 1001 86380 86390 1
505243 99505243 1001 86380 86390 1
505325 99505325 1001 86380 86390 1
505820 99505820 1001 86380 86390 1
505969 99505969 1001 86380 86390 1
506433 99506433 1001 86380 86390 1
506448 99506448 1001 86380 86390 1
506326 99506326 1001 86380 86390 1
506365 99506365 1001 86380 86390 1
506342 99506342 1001 86380 86390 1
506284 99506284 1001 86380 86390 1
506233 99506233 1001 86380 86390 1
506375 99506375 1001 86380 86390 1
506093 99506093 1001 86380 86390 1
506150 99506150 1001 86380 86390 1
506101 99506101 1001 86380 86390 1
506632 99506632 1001 86380 86390 1
506673 99506673 1001 86380 86390 1
506795 99506795 1001 86380 86390 1
506628 99506628 1001 86380 86390 1
506693 99506693 1001 86380 86390 1
507282 99507282 1001 86380 86390 1
507232 99507232 1001 86380 86390 1
507261 99507261 1001 86380 86390 1
507022 99507022 1001 86380 86390 1
507077 99507077 1001 86380 86390 1
507069 99507069 1001 86380 86390 1
507213 99507213 1001 86380 86390 1
507046 99507046 1001 86380 86390 1
507216 99507216 1001 86380 86390 1
506996 99506996 1001 86380 86390 1
506861 99506861 1001 86380 86390 1
506824 99506824 1001 86380 86390 1
506980 99506980 1001 86380 86390 1
506981 99506981 1001 86380 86390 1
507515 99507515 1001 86380 86390 1
508082 99508082 1001 86380 86390 1
508198 99508198 1001 86380 86390 1
508044 99508044 1001 86380 86390 1
507998 99507998 1001 86380 86390 1
508027 99508027 1001 86380 86390 1
507708 99507708 1001 86380 86390 1
507741 99507741 1001 86380 86390 1
508389 99508389 1001 86380 86390 1
508391 99508391 1001 86380 86390 1
508275 99508275 1001 86380 86390 1
508449 99508449 1001 86380 86390 1
508413 99508413 1001 86380 86390 1
509075 99509075 1001 86380 86390 1
508975 99508975 1001 86380 86390 1
508873 99508873 1001 86380 86390 1
509017 99509017 1001 86380 86390 1
508928 99508928 1001 86380 86390 1
508904 99508904 1001 86380 86390 1
509034 99509034 1001 86380 86390 1
508920 99508920 1001 86380 86390 1
508821 99508821 1001 86380 86390 1
508796 99508796 1001 86380 86390 1
508713 99508713 1001 86380 86390 1
508641 99508641 1001 86380 86390 1
508581 99508581 1001 86380 86390 1
508582 99508582 1001 86380 86390 1
509136 99509136 1001 86380 86390 1
509201 99509201 1001 86380 86390 1
509230 99509230 1001 86380 86390 1
509092 99509092 1001 86380 86390 1
509250 99509250 1001 86380 86390 1
509095 99509095 1001 86380 86390 1
509874 99509874 1001 86380 86390 1
509796 99509796 1001 86380 86390 1
509823 99509823 1001 86380 86390 1
509567 99509567 1001 86380 86390 1
509632 99509632 1001 86380 86390 1
509658 99509658 1001 86380 86390 1
509681 99509681 1001 86380 86390 1
509307 99509307 1001 86380 86390 1
509373 99509373 1001 86380 86390 1
509426 99509426 1001 86380 86390 1
509388 99509388 1001 86380 86390 1
509287 99509287 1001 86380 86390 1
509289 99509289 1001 86380 86390 1
509472 99509472 1001 86380 86390 1
509949 99509949 1001 86380 86390 1
509962 99509962 1001 86380 86390 1
510022 99510022 1001 86380 86390 1
509935 99509935 1001 86380 86390 1
510624 99510624 1001 86380 86390 1
510576 99510576 1001 86380 86390 1
510657 99510657 1001 86380 86390 1
510444 99510444 1001 86380 86390 1
510458 99510458 1001 86380 86390 1
510323 99510323 1001 86380 86390 1
510123 99510123 1001 86380 86390 1
510241 99510241 1001 86380 86390 1
510113 99510113 1001 86380 86390 1
510219 99510219 1001 86380 86390 1
510776 99510776 1001 86380 86390 1
510881 99510881 1001 86380 86390 1
510871 99510871 1001 86380 86390 1
510897 99510897 1001 86380 86390 1
510771 99510771 1001 86380 86390 1
511434 99511434 1001 86380 86390 1
511287 99511287 1001 86380 86390 1
511238 99511238 1001 86380 86390 1
511226 99511226 1001 86380 86390 1
511278 99511278 1001 86380 86390 1
511165 99511165 1001 86380 86390 1
510948 99510948 1001 86380 86390 1
510988 99510988 1001 86380 86390 1
510991 99510991 1001 86380 86390 1
511043 99511043 1001 86380 86390 1
510966 99510966 1001 86380 86390 1
511735 99511735 1001 86380 86390 1
511556 99511556 1001 86380 86390 1
511596 99511596 1001 86380 86390 1
511609 99511609 1001 86380 86390 1
511557 99511557 1001 86380 86390 1
511753 99511753 1001 86380 86390 1
511588 99511588 1001 86380 86390 1
511743 99511743 1001 86380 86390 1
512345 99512345 1001 86380 86390 1
512352 99512352 1001 86380 86390 1
512181 99512181 1001 86380 86390 1
512184 99512184 1001 86380 86390 1
512377 99512377 1001 86380 86390 1
512301 99512301 1001 86380 86390 1
512141 99512141 1001 86380 86390 1
512041 99512041 1001 86380 86390 1
511762 99511762 1001 86380 86390 1
511868 99511868 1001 86380 86390 1
511951 99511951 1001 86380 86390 1
512509 99512509 1001 86380 86390 1
512568 99512568 1001 86380 86390 1
513068 99513068 1001 86380 86390 1
513058 99513058 1001 86380 86390 1
513124 99513124 1001 86380 86390 1
513034 99513034 1001 86380 86390 1
513074 99513074 1001 86380 86390 1
513140 99513140 1001 86380 86390 1
512890 99512890 1001 86380 86390 1
512982 99512982 1001 86380 86390 1
512744 99512744 1001 86380 86390 1
512709 99512709 1001 86380 86390 1
512632 99512632 1001 86380 86390 1
512788 99512788 1001 86380 86390 1
513374 99513374 1001 86380 86390 1
513365 99513365 1001 86380 86390 1
514007 99514007 1001 86380 86390 1
513986 99513986 1001 86380 86390 1
513756 99513756 1001 86380 86390 1
513475 99513475 1001 86380 86390 1
513463 99513463 1001 86380 86390 1
513440 99513440 1001 86380 86390 1
513484 99513484 1001 86380 86390 1
513590 99513590 1001 86380 86390 1
514172 99514172 1001 86380 86390 1
514226 99514226 1001 86380 86390 1
514168 99514168 1001 86380 86390 1
514809 99514809 1001 86380 86390 1
514771 99514771 1001 86380 86390 1
514773 99514773 1001 86380 86390 1
514709 99514709 1001 86380 86390 1
514671 99514671 1001 86380 86390 1
514775 99514775 1001 86380 86390 1
514601 99514601 1001 86380 86390 1
514477 99514477 1001 86380 86390 1
514533 99514533 1001 86380 86390 1
514418 99514418 1001 86380 86390 1
514299 99514299 1001 86380 86390 1
515046 99515046 1001 86380 86390 1
515505 99515505 1001 86380 86390 1
515599 99515599 1001 86380 86390 1
515590 99515590 1001 86380 86390 1
515461 99515461 1001 86380 86390 1
515075 99515075 1001 86380 86390 1
515195 99515195 1001 86380 86390 1
515161 99515161 1001 86380 86390 1
515071 99515071 1001 86380 86390 1
515125 99515125 1001 86380 86390 1
515759 99515759 1001 86380 86390 1
515708 99515708 1001 86380 86390 1
515744 99515744 1001 86380 86390 1
516123 99516123 1001 86380 86390 1
516116 99516116 1001 86380 86390 1
515987 99515987 1001 86380 86390 1
516052 99516052 1001 86380 86390 1
516053 99516053 1001 86380 86390 1
515991 99515991 1001 86380 86390 1
516580 99516580 1001 86380 86390 1
517156 99517156 1001 86380 86390 1
517225 99517225 1001 86380 86390 1
517164 99517164 1001 86380 86390 1
516767 99516767 1001 86380 86390 1
516811 99516811 1001 86380 86390 1
516800 99516800 1001 86380 86390 1
517440 99517440 1001 86380 86390 1
517472 99517472 1001 86380 86390 1
517355 99517355 1001 86380 86390 1
517434 99517434 1001 86380 86390 1
517959 99517959 1001 86380 86390 1
518051 99518051 1001 86380 86390 1
518080 99518080 1001 86380 86390 1
517841 99517841 1001 86380 86390 1
517830 99517830 1001 86380 86390 1
517768 99517768 1001 86380 86390 1
517821 99517821 1001 86380 86390 1
517758 99517758 1001 86380 86390 1
517722 99517722 1001 86380 86390 1
517725 99517725 1001 86380 86390 1
517651 99517651 1001 86380 86390 1
517677 99517677 1001 86380 86390 1
517652 99517652 1001 86380 86390 1
517744 99517744 1001 86380 86390 1
518203 99518203 1001 86380 86390 1
518230 99518230 1001 86380 86390 1
518928 99518928 1001 86380 86390 1
518595 99518595 1001 86380 86390 1
518688 99518688 1001 86380 86390 1
518676 99518676 1001 86380 86390 1
518743 99518743 1001 86380 86390 1
518587 99518587 1001 86380 86390 1
518419 99518419 1001 86380 86390 1
518464 99518464 1001 86380 86390 1
518518 99518518 1001 86380 86390 1
518519 99518519 1001 86380 86390 1
519013 99519013 1001 86380 86390 1
519086 99519086 1001 86380 86390 1
519191 99519191 1001 86380 86390 1
519739 99519739 1001 86380 86390 1
519765 99519765 1001 86380 86390 1
519627 99519627 1001 86380 86390 1
519799 99519799 1001 86380 86390 1
519365 99519365 1001 86380 86390 1
519957 99519957 1001 86380 86390 1
519829 99519829 1001 86380 86390 1
519859 99519859 1001 86380 86390 1
520610 99520610 1001 86380 86390 1
520463 99520463 1001 86380 86390 1
520516 99520516 1001 86380 86390 1
520557 99520557 1001 86380 86390 1
520494 99520494 1001 86380 86390 1
520628 99520628 1001 86380 86390 1
520253 99520253 1001 86380 86390 1
520430 99520430 1001 86380 86390 1
520304 99520304 1001 86380 86390 1
520395 99520395 1001 86380 86390 1
520227 99520227 1001 86380 86390 1
520104 99520104 1001 86380 86390 1
520066 99520066 1001 86380 86390 1
520055 99520055 1001 86380 86390 1
520760 99520760 1001 86380 86390 1
520644 99520644 1001 86380 86390 1
520713 99520713 1001 86380 86390 1
520791 99520791 1001 86380 86390 1
520714 99520714 1001 86380 86390 1
520779 99520779 1001 86380 86390 1
521288 99521288 1001 86380 86390 1
521379 99521379 1001 86380 86390 1
521437 99521437 1001 86380 86390 1
521343 99521343 1001 86380 86390 1
521283 99521283 1001 86380 86390 1
521188 99521188 1001 86380 86390 1
521215 99521215 1001 86380 86390 1
521254 99521254 1001 86380 86390 1
521218 99521218 1001 86380 86390 1
520873 99520873 1001 86380 86390 1
520860 99520860 1001 86380 86390 1
520938 99520938 1001 86380 86390 1
520861 99520861 1001 86380 86390 1
520946 99520946 1001 86380 86390 1
521558 99521558 1001 86380 86390 1
521628 99521628 1001 86380 86390 1
521668 99521668 1001 86380 86390 1
522168 99522168 1001 86380 86390 1
522118 99522118 1001 86380 86390 1
521883 99521883 1001 86380 86390 1
521940 99521940 1001 86380 86390 1
522308 99522308 1001 86380 86390 1
523117 99523117 1001 86380 86390 1
523082 99523082 1001 86380 86390 1
522926 99522926 1001 86380 86390 1
523017 99523017 1001 86380 86390 1
523032 99523032 1001 86380 86390 1
522944 99522944 1001 86380 86390 1
523000 99523000 1001 86380 86390 1
522745 99522745 1001 86380 86390 1
522914 99522914 1001 86380 86390 1
522902 99522902 1001 86380 86390 1
522891 99522891 1001 86380 86390 1
522830 99522830 1001 86380 86390 1
522627 99522627 1001 86380 86390 1
522592 99522592 1001 86380 86390 1
522569 99522569 1001 86380 86390 1
522662 99522662 1001 86380 86390 1
522675 99522675 1001 86380 86390 1
522535 99522535 1001 86380 86390 1
523132 99523132 1001 86380 86390 1
523262 99523262 1001 86380 86390 1
523301 99523301 1001 86380 86390 1
523266 99523266 1001 86380 86390 1
523882 99523882 1001 86380 86390 1
523857 99523857 1001 86380 86390 1
523796 99523796 1001 86380 86390 1
523558 99523558 1001 86380 86390 1
523651 99523651 1001 86380 86390 1
523566 99523566 1001 86380 86390 1
523555 99523555 1001 86380 86390 1
523469 99523469 1001 86380 86390 1
524000 99524000 1001 86380 86390 1
524740 99524740 1001 86380 86390 1
524648 99524648 1001 86380 86390 1
524597 99524597 1001 86380 86390 1
524653 99524653 1001 86380 86390 1
524420 99524420 1001 86380 86390 1
524254 99524254 1001 86380 86390 1
524310 99524310 1001 86380 86390 1
524338 99524338 1001 86380 86390 1
524184 99524184 1001 86380 86390 1
524905 99524905 1001 86380 86390 1
525468 99525468 1001 86380 86390 1
525454 99525454 1001 86380 86390 1
525379 99525379 1001 86380 86390 1
525254 99525254 1001 86380 86390 1
525189 99525189 1001 86380 86390 1
525203 99525203 1001 86380 86390 1
525270 99525270 1001 86380 86390 1
525209 99525209 1001 86380 86390 1
525042 99525042 1001 86380 86390 1
524995 99524995 1001 86380 86390 1
525688 99525688 1001 86380 86390 1
525637 99525637 1001 86380 86390 1
526393 99526393 1001 86380 86390 1
526301 99526301 1001 86380 86390 1
526406 99526406 1001 86380 86390 1
526409 99526409 1001 86380 86390 1
526026 99526026 1001 86380 86390 1
526165 99526165 1001 86380 86390 1
525896 99525896 1001 86380 86390 1
525936 99525936 1001 86380 86390 1
525863 99525863 1001 86380 86390 1
525866 99525866 1001 86380 86390 1
526590 99526590 1001 86380 86390 1
526606 99526606 1001 86380 86390 1
526456 99526456 1001 86380 86390 1
526496 99526496 1001 86380 86390 1
526431 99526431 1001 86380 86390 1
527244 99527244 1001 86380 86390 1
527133 99527133 1001 86380 86390 1
526916 99526916 1001 86380 86390 1
527263 99527263 1001 86380 86390 1
527277 99527277 1001 86380 86390 1
527251 99527251 1001 86380 86390 1
527304 99527304 1001 86380 86390 1
527297 99527297 1001 86380 86390 1
528044 99528044 1001 86380 86390 1
527900 99527900 1001 86380 86390 1
527906 99527906 1001 86380 86390 1
527844 99527844 1001 86380 86390 1
527666 99527666 1001 86380 86390 1
527699 99527699 1001 86380 86390 1
527637 99527637 1001 86380 86390 1
527470 99527470 1001 86380 86390 1
527553 99527553 1001 86380 86390 1
527530 99527530 1001 86380 86390 1
527635 99527635 1001 86380 86390 1
528088 99528088 1001 86380 86390 1
528104 99528104 1001 86380 86390 1
528091 99528091 1001 86380 86390 1
528870 99528870 1001 86380 86390 1
528726 99528726 1001 86380 86390 1
528766 99528766 1001 86380 86390 1
528742 99528742 1001 86380 86390 1
528580 99528580 1001 86380 86390 1
528663 99528663 1001 86380 86390 1
528676 99528676 1001 86380 86390 1
528497 99528497 1001 86380 86390 1
528499 99528499 1001 86380 86390 1
528332 99528332 1001 86380 86390 1
528393 99528393 1001 86380 86390 1
528302 99528302 1001 86380 86390 1
528355 99528355 1001 86380 86390 1
528420 99528420 1001 86380 86390 1
529003 99529003 1001 86380 86390 1
528912 99528912 1001 86380 86390 1
529065 99529065 1001 86380 86390 1
529602 99529602 1001 86380 86390 1
529655 99529655 1001 86380 86390 1
529543 99529543 1001 86380 86390 1
529405 99529405 1001 86380 86390 1
529509 99529509 1001 86380 86390 1
529515 99529515 1001 86380 86390 1
529262 99529262 1001 86380 86390 1
529217 99529217 1001 86380 86390 1
529270 99529270 1001 86380 86390 1
529232 99529232 1001 86380 86390 1
529870 99529870 1001 86380 86390 1
529846 99529846 1001 86380 86390 1
529928 99529928 1001 86380 86390 1
530361 99530361 1001 86380 86390 1
530387 99530387 1001 86380 86390 1
530366 99530366 1001 86380 86390 1
530495 99530495 1001 86380 86390 1
530496 99530496 1001 86380 86390 1
530509 99530509 1001 86380 86390 1
530471 99530471 1001 86380 86390 1
530322 99530322 1001 86380 86390 1
530175 99530175 1001 86380 86390 1
530203 99530203 1001 86380 86390 1
530012 99530012 1001 86380 86390 1
529948 99529948 1001 86380 86390 1
530041 99530041 1001 86380 86390 1
530008 99530008 1001 86380 86390 1
530680 99530680 1001 86380 86390 1
530747 99530747 1001 86380 86390 1
530609 99530609 1001 86380 86390 1
530676 99530676 1001 86380 86390 1
531264 99531264 1001 86380 86390 1
531227 99531227 1001 86380 86390 1
531203 99531203 1001 86380 86390 1
531358 99531358 1001 86380 86390 1
531249 99531249 1001 86380 86390 1
530799 99530799 1001 86380 86390 1
530852 99530852 1001 86380 86390 1
530828 99530828 1001 86380 86390 1
531560 99531560 1001 86380 86390 1
531484 99531484 1001 86380 86390 1
532116 99532116 1001 86380 86390 1
532170 99532170 1001 86380 86390 1
532082 99532082 1001 86380 86390 1
532112 99532112 1001 86380 86390 1
532197 99532197 1001 86380 86390 1
532001 99532001 1001 86380 86390 1
531912 99531912 1001 86380 86390 1
531848 99531848 1001 86380 86390 1
531993 99531993 1001 86380 86390 1
531996 99531996 1001 86380 86390 1
531802 99531802 1001 86380 86390 1
531727 99531727 1001 86380 86390 1
531649 99531649 1001 86380 86390 1
532323 99532323 1001 86380 86390 1
532375 99532375 1001 86380 86390 1
532352 99532352 1001 86380 86390 1
532292 99532292 1001 86380 86390 1
532241 99532241 1001 86380 86390 1
533023 99533023 1001 86380 86390 1
532804 99532804 1001 86380 86390 1
532636 99532636 1001 86380 86390 1
532761 99532761 1001 86380 86390 1
532555 99532555 1001 86380 86390 1
532504 99532504 1001 86380 86390 1
532453 99532453 1001 86380 86390 1
532467 99532467 1001 86380 86390 1
532519 99532519 1001 86380 86390 1
532585 99532585 1001 86380 86390 1
532422 99532422 1001 86380 86390 1
533215 99533215 1001 86380 86390 1
533099 99533099 1001 86380 86390 1
533140 99533140 1001 86380 86390 1
533194 99533194 1001 86380 86390 1
533743 99533743 1001 86380 86390 1
533588 99533588 1001 86380 86390 1
533530 99533530 1001 86380 86390 1
533279 99533279 1001 86380 86390 1
533339 99533339 1001 86380 86390 1
534024 99534024 1001 86380 86390 1
533884 99533884 1001 86380 86390 1
533899 99533899 1001 86380 86390 1
533875 99533875 1001 86380 86390 1
534058 99534058 1001 86380 86390 1
533968 99533968 1001 86380 86390 1
534492 99534492 1001 86380 86390 1
534493 99534493 1001 86380 86390 1
534533 99534533 1001 86380 86390 1
534638 99534638 1001 86380 86390 1
534600 99534600 1001 86380 86390 1
534510 99534510 1001 86380 86390 1
534488 99534488 1001 86380 86390 1
534408 99534408 1001 86380 86390 1
534436 99534436 1001 86380 86390 1
534089 99534089 1001 86380 86390 1
534141 99534141 1001 86380 86390 1
534130 99534130 1001 86380 86390 1
534197 99534197 1001 86380 86390 1
534249 99534249 1001 86380 86390 1
534214 99534214 1001 86380 86390 1
534151 99534151 1001 86380 86390 1
534785 99534785 1001 86380 86390 1
534840 99534840 1001 86380 86390 1
534848 99534848 1001 86380 86390 1
535459 99535459 1001 86380 86390 1
535409 99535409 1001 86380 86390 1
535427 99535427 1001 86380 86390 1
535491 99535491 1001 86380 86390 1
535230 99535230 1001 86380 86390 1
535114 99535114 1001 86380 86390 1
535154 99535154 1001 86380 86390 1
535232 99535232 1001 86380 86390 1
535263 99535263 1001 86380 86390 1
535008 99535008 1001 86380 86390 1
534997 99534997 1001 86380 86390 1
534920 99534920 1001 86380 86390 1
534977 99534977 1001 86380 86390 1
534992 99534992 1001 86380 86390 1
535678 99535678 1001 86380 86390 1
536221 99536221 1001 86380 86390 1
536230 99536230 1001 86380 86390 1
536327 99536327 1001 86380 86390 1
536012 99536012 1001 86380 86390 1
535859 99535859 1001 86380 86390 1
535757 99535757 1001 86380 86390 1
535836 99535836 1001 86380 86390 1
535891 99535891 1001 86380 86390 1
535724 99535724 1001 86380 86390 1
536402 99536402 1001 86380 86390 1
536532 99536532 1001 86380 86390 1
536447 99536447 1001 86380 86390 1
536500 99536500 1001 86380 86390 1
537128 99537128 1001 86380 86390 1
537069 99537069 1001 86380 86390 1
536969 99536969 1001 86380 86390 1
536843 99536843 1001 86380 86390 1
536911 99536911 1001 86380 86390 1
536834 99536834 1001 86380 86390 1
536796 99536796 1001 86380 86390 1
536601 99536601 1001 86380 86390 1
536614 99536614 1001 86380 86390 1
537277 99537277 1001 86380 86390 1
537342 99537342 1001 86380 86390 1
537294 99537294 1001 86380 86390 1
537166 99537166 1001 86380 86390 1
537208 99537208 1001 86380 86390 1
537840 99537840 1001 86380 86390 1
537804 99537804 1001 86380 86390 1
537830 99537830 1001 86380 86390 1
537936 99537936 1001 86380 86390 1
537661 99537661 1001 86380 86390 1
537549 99537549 1001 86380 86390 1
537525 99537525 1001 86380 86390 1
537384 99537384 1001 86380 86390 1
537528 99537528 1001 86380 86390 1
537388 99537388 1001 86380 86390 1
537405 99537405 1001 86380 86390 1
538405 99538405 1001 86380 86390 1
538447 99538447 1001 86380 86390 1
538517 99538517 1001 86380 86390 1
538297 99538297 1001 86380 86390 1
538401 99538401 1001 86380 86390 1
538290 99538290 1001 86380 86390 1
538348 99538348 1001 86380 86390 1
538374 99538374 1001 86380 86390 1
538387 99538387 1001 86380 86390 1
539638 99539638 1001 86380 86390 1
539607 99539607 1001 86380 86390 1
539465 99539465 1001 86380 86390 1
539556 99539556 1001 86380 86390 1
539524 99539524 1001 86380 86390 1
539411 99539411 1001 86380 86390 1
539403 99539403 1001 86380 86390 1
539314 99539314 1001 86380 86390 1
539303 99539303 1001 86380 86390 1
539420 99539420 1001 86380 86390 1
539154 99539154 1001 86380 86390 1
539155 99539155 1001 86380 86390 1
539199 99539199 1001 86380 86390 1
539782 99539782 1001 86380 86390 1
539705 99539705 1001 86380 86390 1
539746 99539746 1001 86380 86390 1
539804 99539804 1001 86380 86390 1
540344 99540344 1001 86380 86390 1
540271 99540271 1001 86380 86390 1
540458 99540458 1001 86380 86390 1
540068 99540068 1001 86380 86390 1
540187 99540187 1001 86380 86390 1
540072 99540072 1001 86380 86390 1
540165 99540165 1001 86380 86390 1
540207 99540207 1001 86380 86390 1
539938 99539938 1001 86380 86390 1
539883 99539883 1001 86380 86390 1
540504 99540504 1001 86380 86390 1
540505 99540505 1001 86380 86390 1
540598 99540598 1001 86380 86390 1
540536 99540536 1001 86380 86390 1
540627 99540627 1001 86380 86390 1
540640 99540640 1001 86380 86390 1
540539 99540539 1001 86380 86390 1
540669 99540669 1001 86380 86390 1
541273 99541273 1001 86380 86390 1
541228 99541228 1001 86380 86390 1
540932 99540932 1001 86380 86390 1
541023 99541023 1001 86380 86390 1
541037 99541037 1001 86380 86390 1
540882 99540882 1001 86380 86390 1
540964 99540964 1001 86380 86390 1
541018 99541018 1001 86380 86390 1
541044 99541044 1001 86380 86390 1
541035 99541035 1001 86380 86390 1
540685 99540685 1001 86380 86390 1
540854 99540854 1001 86380 86390 1
541473 99541473 1001 86380 86390 1
541396 99541396 1001 86380 86390 1
541375 99541375 1001 86380 86390 1
542042 99542042 1001 86380 86390 1
542008 99542008 1001 86380 86390 1
542038 99542038 1001 86380 86390 1
542029 99542029 1001 86380 86390 1
541746 99541746 1001 86380 86390 1
541785 99541785 1001 86380 86390 1
541826 99541826 1001 86380 86390 1
541865 99541865 1001 86380 86390 1
541883 99541883 1001 86380 86390 1
541606 99541606 1001 86380 86390 1
541632 99541632 1001 86380 86390 1
542237 99542237 1001 86380 86390 1
542283 99542283 1001 86380 86390 1
542258 99542258 1001 86380 86390 1
542829 99542829 1001 86380 86390 1
542701 99542701 1001 86380 86390 1
542676 99542676 1001 86380 86390 1
542716 99542716 1001 86380 86390 1
542652 99542652 1001 86380 86390 1
542641 99542641 1001 86380 86390 1
542577 99542577 1001 86380 86390 1
542607 99542607 1001 86380 86390 1
542377 99542377 1001 86380 86390 1
542369 99542369 1001 86380 86390 1
542371 99542371 1001 86380 86390 1
542386 99542386 1001 86380 86390 1
542530 99542530 1001 86380 86390 1
543047 99543047 1001 86380 86390 1
543036 99543036 1001 86380 86390 1
543129 99543129 1001 86380 86390 1
543148 99543148 1001 86380 86390 1
543721 99543721 1001 86380 86390 1
543582 99543582 1001 86380 86390 1
543653 99543653 1001 86380 86390 1
543542 99543542 1001 86380 86390 1
543182 99543182 1001 86380 86390 1
543227 99543227 1001 86380 86390 1
543331 99543331 1001 86380 86390 1
543874 99543874 1001 86380 86390 1
543940 99543940 1001 86380 86390 1
543902 99543902 1001 86380 86390 1
543814 99543814 1001 86380 86390 1
543854 99543854 1001 86380 86390 1
544535 99544535 1001 86380 86390 1
544577 99544577 1001 86380 86390 1
544265 99544265 1001 86380 86390 1
544229 99544229 1001 86380 86390 1
544320 99544320 1001 86380 86390 1
544245 99544245 1001 86380 86390 1
544209 99544209 1001 86380 86390 1
544116 99544116 1001 86380 86390 1
544742 99544742 1001 86380 86390 1
544665 99544665 1001 86380 86390 1
405763 228 1001 1140 1497 1
403032 1072 1001 83400 83757 1
540311 593 1002 62223 62691 1
400308 99400308 1001 86380 86390 1
400293 99400293 1001 86380 86390 1
400354 99400354 1001 86380 86390 1
400343 99400343 1001 86380 86390 1
400391 99400391 1001 86380 86390 1
400612 99400612 1001 86380 86390 1
400709 99400709 1001 86380 86390 1
400782 99400782 1001 86380 86390 1
400870 99400870 1001 86380 86390 1
400834 99400834 1001 86380 86390 1
401348 99401348 1001 86380 86390 1
401286 99401286 1001 86380 86390 1
401642 99401642 1001 86380 86390 1
401739 99401739 1001 86380 86390 1
401777 99401777 1001 86380 86390 1
401926 99401926 1001 86380 86390 1
401991 99401991 1001 86380 86390 1
402045 99402045 1001 86380 86390 1
402208 99402208 1001 86380 86390 1
402228 99402228 1001 86380 86390 1
402233 99402233 1001 86380 86390 1
402295 99402295 1001 86380 86390 1
402378 99402378 1001 86380 86390 1
402519 99402519 1001 86380 86390 1
402500 99402500 1001 86380 86390 1
402502 99402502 1001 86380 86390 1
402683 99402683 1001 86380 86390 1
402743 99402743 1001 86380 86390 1
402865 99402865 1001 86380 86390 1
402971 99402971 1001 86380 86390 1
403206 99403206 1001 86380 86390 1
403306 99403306 1001 86380 86390 1
403346 99403346 1001 86380 86390 1
403457 99403457 1001 86380 86390 1
403530 99403530 1001 86380 86390 1
403739 99403739 1001 86380 86390 1
403826 99403826 1001 86380 86390 1
403894 99403894 1001 86380 86390 1
403842 99403842 1001 86380 86390 1
404068 99404068 1001 86380 86390 1
404330 99404330 1001 86380 86390 1
404411 99404411 1001 86380 86390 1
404697 99404697 1001 86380 86390 1
404727 99404727 1001 86380 86390 1
404690 99404690 1001 86380 86390 1
404908 99404908 1001 86380 86390 1
404861 99404861 1001 86380 86390 1
404972 99404972 1001 86380 86390 1
404924 99404924 1001 86380 86390 1
405055 99405055 1001 86380 86390 1
405196 99405196 1001 86380 86390 1
405522 99405522 1001 86380 86390 1
405504 99405504 1001 86380 86390 1
405893 99405893 1001 86380 86390 1
405899 99405899 1001 86380 86390 1
406391 99406391 1001 86380 86390 1
406389 99406389 1001 86380 86390 1
406750 99406750 1001 86380 86390 1
406905 99406905 1001 86380 86390 1
406843 99406843 1001 86380 86390 1
407015 99407015 1001 86380 86390 1
407041 99407041 1001 86380 86390 1
407231 99407231 1001 86380 86390 1
407957 99407957 1001 86380 86390 1
407976 99407976 1001 86380 86390 1
408014 99408014 1001 86380 86390 1
408406 99408406 1001 86380 86390 1
408469 99408469 1001 86380 86390 1
408830 99408830 1001 86380 86390 1
408971 99408971 1001 86380 86390 1
408896 99408896 1001 86380 86390 1
409181 99409181 1001 86380 86390 1
409190 99409190 1001 86380 86390 1
408980 99408980 1001 86380 86390 1
409169 99409169 1001 86380 86390 1
409237 99409237 1001 86380 86390 1
409500 99409500 1001 86380 86390 1
409813 99409813 1001 86380 86390 1
409787 99409787 1001 86380 86390 1
410269 99410269 1001 86380 86390 1
410421 99410421 1001 86380 86390 1
410409 99410409 1001 86380 86390 1
410731 99410731 1001 86380 86390 1
410817 99410817 1001 86380 86390 1
410851 99410851 1001 86380 86390 1
411196 99411196 1001 86380 86390 1
411288 99411288 1001 86380 86390 1
411342 99411342 1001 86380 86390 1
411655 99411655 1001 86380 86390 1
411843 99411843 1001 86380 86390 1
411904 99411904 1001 86380 86390 1
412003 99412003 1001 86380 86390 1
412088 99412088 1001 86380 86390 1
412221 99412221 1001 86380 86390 1
412192 99412192 1001 86380 86390 1
412431 99412431 1001 86380 86390 1
413527 99413527 1001 86380 86390 1
413356 99413356 1001 86380 86390 1
412942 99412942 1001 86380 86390 1
412809 99412809 1001 86380 86390 1
413758 99413758 1001 86380 86390 1
413981 99413981 1001 86380 86390 1
413778 99413778 1001 86380 86390 1
413799 99413799 1001 86380 86390 1
415034 99415034 1001 86380 86390 1
415198 99415198 1001 86380 86390 1
414614 99414614 1001 86380 86390 1
414529 99414529 1001 86380 86390 1
414212 99414212 1001 86380 86390 1
414440 99414440 1001 86380 86390 1
414153 99414153 1001 86380 86390 1
415368 99415368 1001 86380 86390 1
415450 99415450 1001 86380 86390 1
415483 99415483 1001 86380 86390 1
415390 99415390 1001 86380 86390 1
415342 99415342 1001 86380 86390 1
415627 99415627 1001 86380 86390 1
415511 99415511 1001 86380 86390 1
415595 99415595 1001 86380 86390 1
416959 99416959 1001 86380 86390 1
416619 99416619 1001 86380 86390 1
416464 99416464 1001 86380 86390 1
416470 99416470 1001 86380 86390 1
416322 99416322 1001 86380 86390 1
416264 99416264 1001 86380 86390 1
415827 99415827 1001 86380 86390 1
416039 99416039 1001 86380 86390 1
416123 99416123 1001 86380 86390 1
417142 99417142 1001 86380 86390 1
417133 99417133 1001 86380 86390 1
417475 99417475 1001 86380 86390 1
417534 99417534 1001 86380 86390 1
418652 99418652 1001 86380 86390 1
418535 99418535 1001 86380 86390 1
418520 99418520 1001 86380 86390 1
418615 99418615 1001 86380 86390 1
418335 99418335 1001 86380 86390 1
418242 99418242 1001 86380 86390 1
417872 99417872 1001 86380 86390 1
417862 99417862 1001 86380 86390 1
417956 99417956 1001 86380 86390 1
418987 99418987 1001 86380 86390 1
418865 99418865 1001 86380 86390 1
420445 99420445 1001 86380 86390 1
419983 99419983 1001 86380 86390 1
419952 99419952 1001 86380 86390 1
419791 99419791 1001 86380 86390 1
419449 99419449 1001 86380 86390 1
419466 99419466 1001 86380 86390 1
419600 99419600 1001 86380 86390 1
419392 99419392 1001 86380 86390 1
419418 99419418 1001 86380 86390 1
420613 99420613 1001 86380 86390 1
420574 99420574 1001 86380 86390 1
420632 99420632 1001 86380 86390 1
420456 99420456 1001 86380 86390 1
421783 99421783 1001 86380 86390 1
421787 99421787 1001 86380 86390 1
421316 99421316 1001 86380 86390 1
421480 99421480 1001 86380 86390 1
421549 99421549 1001 86380 86390 1
421628 99421628 1001 86380 86390 1
421102 99421102 1001 86380 86390 1
421243 99421243 1001 86380 86390 1
421191 99421191 1001 86380 86390 1
420933 99420933 1001 86380 86390 1
421010 99421010 1001 86380 86390 1
422307 99422307 1001 86380 86390 1
422326 99422326 1001 86380 86390 1
422526 99422526 1001 86380 86390 1
423412 99423412 1001 86380 86390 1
423634 99423634 1001 86380 86390 1
423559 99423559 1001 86380 86390 1
423722 99423722 1001 86380 86390 1
423398 99423398 1001 86380 86390 1
422961 99422961 1001 86380 86390 1
423134 99423134 1001 86380 86390 1
422992 99422992 1001 86380 86390 1
422906 99422906 1001 86380 86390 1
422915 99422915 1001 86380 86390 1
422862 99422862 1001 86380 86390 1
422889 99422889 1001 86380 86390 1
422813 99422813 1001 86380 86390 1
424070 99424070 1001 86380 86390 1
424042 99424042 1001 86380 86390 1
423832 99423832 1001 86380 86390 1
424028 99424028 1001 86380 86390 1
424006 99424006 1001 86380 86390 1
425080 99425080 1001 86380 86390 1
424741 99424741 1001 86380 86390 1
424769 99424769 1001 86380 86390 1
424412 99424412 1001 86380 86390 1
424562 99424562 1001 86380 86390 1
424285 99424285 1001 86380 86390 1
424242 99424242 1001 86380 86390 1
425405 99425405 1001 86380 86390 1
425804 99425804 1001 86380 86390 1
425807 99425807 1001 86380 86390 1
425389 99425389 1001 86380 86390 1
425520 99425520 1001 86380 86390 1
425489 99425489 1001 86380 86390 1
426761 99426761 1001 86380 86390 1
427001 99427001 1001 86380 86390 1
426278 99426278 1001 86380 86390 1
426413 99426413 1001 86380 86390 1
426442 99426442 1001 86380 86390 1
425893 99425893 1001 86380 86390 1
426056 99426056 1001 86380 86390 1
426206 99426206 1001 86380 86390 1
427489 99427489 1001 86380 86390 1
427158 99427158 1001 86380 86390 1
427473 99427473 1001 86380 86390 1
428587 99428587 1001 86380 86390 1
428553 99428553 1001 86380 86390 1
428582 99428582 1001 86380 86390 1
428539 99428539 1001 86380 86390 1
427949 99427949 1001 86380 86390 1
428159 99428159 1001 86380 86390 1
428014 99428014 1001 86380 86390 1
428026 99428026 1001 86380 86390 1
427864 99427864 1001 86380 86390 1
427640 99427640 1001 86380 86390 1
427745 99427745 1001 86380 86390 1
428983 99428983 1001 86380 86390 1
428866 99428866 1001 86380 86390 1
430054 99430054 1001 86380 86390 1
430150 99430150 1001 86380 86390 1
430286 99430286 1001 86380 86390 1
430185 99430185 1001 86380 86390 1
430288 99430288 1001 86380 86390 1
429884 99429884 1001 86380 86390 1
429617 99429617 1001 86380 86390 1
429761 99429761 1001 86380 86390 1
429764 99429764 1001 86380 86390 1
429893 99429893 1001 86380 86390 1
429925 99429925 1001 86380 86390 1
429494 99429494 1001 86380 86390 1
429469 99429469 1001 86380 86390 1
429352 99429352 1001 86380 86390 1
429376 99429376 1001 86380 86390 1
429378 99429378 1001 86380 86390 1
430818 99430818 1001 86380 86390 1
430686 99430686 1001 86380 86390 1
430521 99430521 1001 86380 86390 1
430700 99430700 1001 86380 86390 1
430394 99430394 1001 86380 86390 1
432006 99432006 1001 86380 86390 1
431877 99431877 1001 86380 86390 1
431632 99431632 1001 86380 86390 1
431468 99431468 1001 86380 86390 1
431602 99431602 1001 86380 86390 1
431550 99431550 1001 86380 86390 1
431068 99431068 1001 86380 86390 1
430959 99430959 1001 86380 86390 1
431164 99431164 1001 86380 86390 1
431021 99431021 1001 86380 86390 1
432349 99432349 1001 86380 86390 1
432127 99432127 1001 86380 86390 1
432474 99432474 1001 86380 86390 1
432420 99432420 1001 86380 86390 1
432318 99432318 1001 86380 86390 1
432287 99432287 1001 86380 86390 1
433341 99433341 1001 86380 86390 1
433377 99433377 1001 86380 86390 1
433403 99433403 1001 86380 86390 1
433712 99433712 1001 86380 86390 1
433609 99433609 1001 86380 86390 1
433021 99433021 1001 86380 86390 1
433196 99433196 1001 86380 86390 1
432908 99432908 1001 86380 86390 1
432935 99432935 1001 86380 86390 1
433087 99433087 1001 86380 86390 1
433009 99433009 1001 86380 86390 1
433092 99433092 1001 86380 86390 1
433067 99433067 1001 86380 86390 1
432830 99432830 1001 86380 86390 1
432686 99432686 1001 86380 86390 1
432518 99432518 1001 86380 86390 1
434024 99434024 1001 86380 86390 1
433745 99433745 1001 86380 86390 1
435008 99435008 1001 86380 86390 1
434789 99434789 1001 86380 86390 1
434751 99434751 1001 86380 86390 1
434839 99434839 1001 86380 86390 1
434412 99434412 1001 86380 86390 1
434280 99434280 1001 86380 86390 1
435465 99435465 1001 86380 86390 1
435532 99435532 1001 86380 86390 1
435616 99435616 1001 86380 86390 1
437012 99437012 1001 86380 86390 1
436727 99436727 1001 86380 86390 1
436683 99436683 1001 86380 86390 1
436713 99436713 1001 86380 86390 1
436735 99436735 1001 86380 86390 1
436278 99436278 1001 86380 86390 1
437300 99437300 1001 86380 86390 1
300097 99300097 1001 86380 86390 1
437336 99437336 1001 86380 86390 1
300670 99300670 1001 86380 86390 1
300709 99300709 1001 86380 86390 1
300461 99300461 1001 86380 86390 1
300388 99300388 1001 86380 86390 1
300911 99300911 1001 86380 86390 1
300848 99300848 1001 86380 86390 1
300867 99300867 1001 86380 86390 1
301519 99301519 1001 86380 86390 1
301363 99301363 1001 86380 86390 1
301428 99301428 1001 86380 86390 1
301365 99301365 1001 86380 86390 1
301447 99301447 1001 86380 86390 1
301411 99301411 1001 86380 86390 1
301247 99301247 1001 86380 86390 1
301148 99301148 1001 86380 86390 1
301116 99301116 1001 86380 86390 1
300959 99300959 1001 86380 86390 1
301694 99301694 1001 86380 86390 1
301701 99301701 1001 86380 86390 1
302203 99302203 1001 86380 86390 1
302260 99302260 1001 86380 86390 1
302275 99302275 1001 86380 86390 1
302328 99302328 1001 86380 86390 1
302277 99302277 1001 86380 86390 1
301972 99301972 1001 86380 86390 1
302102 99302102 1001 86380 86390 1
302066 99302066 1001 86380 86390 1
301913 99301913 1001 86380 86390 1
301914 99301914 1001 86380 86390 1
301784 99301784 1001 86380 86390 1
302536 99302536 1001 86380 86390 1
302462 99302462 1001 86380 86390 1
302477 99302477 1001 86380 86390 1
302428 99302428 1001 86380 86390 1
303157 99303157 1001 86380 86390 1
303015 99303015 1001 86380 86390 1
303162 99303162 1001 86380 86390 1
303185 99303185 1001 86380 86390 1
303192 99303192 1001 86380 86390 1
302801 99302801 1001 86380 86390 1
302972 99302972 1001 86380 86390 1
302818 99302818 1001 86380 86390 1
302793 99302793 1001 86380 86390 1
302757 99302757 1001 86380 86390 1
302596 99302596 1001 86380 86390 1
303246 99303246 1001 86380 86390 1
303248 99303248 1001 86380 86390 1
303242 99303242 1001 86380 86390 1
303982 99303982 1001 86380 86390 1
303997 99303997 1001 86380 86390 1
303905 99303905 1001 86380 86390 1
304032 99304032 1001 86380 86390 1
303972 99303972 1001 86380 86390 1
303935 99303935 1001 86380 86390 1
303902 99303902 1001 86380 86390 1
303929 99303929 1001 86380 86390 1
303821 99303821 1001 86380 86390 1
303746 99303746 1001 86380 86390 1
303452 99303452 1001 86380 86390 1
303491 99303491 1001 86380 86390 1
303456 99303456 1001 86380 86390 1
303612 99303612 1001 86380 86390 1
303445 99303445 1001 86380 86390 1
303422 99303422 1001 86380 86390 1
303424 99303424 1001 86380 86390 1
304222 99304222 1001 86380 86390 1
304705 99304705 1001 86380 86390 1
304656 99304656 1001 86380 86390 1
304660 99304660 1001 86380 86390 1
304715 99304715 1001 86380 86390 1
304703 99304703 1001 86380 86390 1
304730 99304730 1001 86380 86390 1
304586 99304586 1001 86380 86390 1
304257 99304257 1001 86380 86390 1
304348 99304348 1001 86380 86390 1
304439 99304439 1001 86380 86390 1
304390 99304390 1001 86380 86390 1
304988 99304988 1001 86380 86390 1
305669 99305669 1001 86380 86390 1
305567 99305567 1001 86380 86390 1
305606 99305606 1001 86380 86390 1
305619 99305619 1001 86380 86390 1
305390 99305390 1001 86380 86390 1
305429 99305429 1001 86380 86390 1
305328 99305328 1001 86380 86390 1
305367 99305367 1001 86380 86390 1
305459 99305459 1001 86380 86390 1
305280 99305280 1001 86380 86390 1
305464 99305464 1001 86380 86390 1
305155 99305155 1001 86380 86390 1
305209 99305209 1001 86380 86390 1
305081 99305081 1001 86380 86390 1
305212 99305212 1001 86380 86390 1
305163 99305163 1001 86380 86390 1
305205 99305205 1001 86380 86390 1
500062 99500062 1001 86380 86390 1
305691 99305691 1001 86380 86390 1
500137 99500137 1001 86380 86390 1
500765 99500765 1001 86380 86390 1
500612 99500612 1001 86380 86390 1
500663 99500663 1001 86380 86390 1
500640 99500640 1001 86380 86390 1
500644 99500644 1001 86380 86390 1
500402 99500402 1001 86380 86390 1
500375 99500375 1001 86380 86390 1
500307 99500307 1001 86380 86390 1
500399 99500399 1001 86380 86390 1
500854 99500854 1001 86380 86390 1
501460 99501460 1001 86380 86390 1
501526 99501526 1001 86380 86390 1
501507 99501507 1001 86380 86390 1
501535 99501535 1001 86380 86390 1
501356 99501356 1001 86380 86390 1
501072 99501072 1001 86380 86390 1
501177 99501177 1001 86380 86390 1
501100 99501100 1001 86380 86390 1
501179 99501179 1001 86380 86390 1
501206 99501206 1001 86380 86390 1
501082 99501082 1001 86380 86390 1
501651 99501651 1001 86380 86390 1
501809 99501809 1001 86380 86390 1
501719 99501719 1001 86380 86390 1
501655 99501655 1001 86380 86390 1
501761 99501761 1001 86380 86390 1
501828 99501828 1001 86380 86390 1
502428 99502428 1001 86380 86390 1
502314 99502314 1001 86380 86390 1
502366 99502366 1001 86380 86390 1
502396 99502396 1001 86380 86390 1
502398 99502398 1001 86380 86390 1
502360 99502360 1001 86380 86390 1
502272 99502272 1001 86380 86390 1
502209 99502209 1001 86380 86390 1
502235 99502235 1001 86380 86390 1
502261 99502261 1001 86380 86390 1
502120 99502120 1001 86380 86390 1
502147 99502147 1001 86380 86390 1
502138 99502138 1001 86380 86390 1
501931 99501931 1001 86380 86390 1
501983 99501983 1001 86380 86390 1
501856 99501856 1001 86380 86390 1
501960 99501960 1001 86380 86390 1
502649 99502649 1001 86380 86390 1
502550 99502550 1001 86380 86390 1
503289 99503289 1001 86380 86390 1
503135 99503135 1001 86380 86390 1
502957 99502957 1001 86380 86390 1
503075 99503075 1001 86380 86390 1
502914 99502914 1001 86380 86390 1
503017 99503017 1001 86380 86390 1
502953 99502953 1001 86380 86390 1
502798 99502798 1001 86380 86390 1
502837 99502837 1001 86380 86390 1
503485 99503485 1001 86380 86390 1
503370 99503370 1001 86380 86390 1
503348 99503348 1001 86380 86390 1
503964 99503964 1001 86380 86390 1
503933 99503933 1001 86380 86390 1
503975 99503975 1001 86380 86390 1
503848 99503848 1001 86380 86390 1
503846 99503846 1001 86380 86390 1
503691 99503691 1001 86380 86390 1
503552 99503552 1001 86380 86390 1
503604 99503604 1001 86380 86390 1
503605 99503605 1001 86380 86390 1
503683 99503683 1001 86380 86390 1
503619 99503619 1001 86380 86390 1
503560 99503560 1001 86380 86390 1
504192 99504192 1001 86380 86390 1
504914 99504914 1001 86380 86390 1
504883 99504883 1001 86380 86390 1
504913 99504913 1001 86380 86390 1
504809 99504809 1001 86380 86390 1
504797 99504797 1001 86380 86390 1
504662 99504662 1001 86380 86390 1
504560 99504560 1001 86380 86390 1
504705 99504705 1001 86380 86390 1
504565 99504565 1001 86380 86390 1
504644 99504644 1001 86380 86390 1
504697 99504697 1001 86380 86390 1
504506 99504506 1001 86380 86390 1
504486 99504486 1001 86380 86390 1
504334 99504334 1001 86380 86390 1
504439 99504439 1001 86380 86390 1
505123 99505123 1001 86380 86390 1
504955 99504955 1001 86380 86390 1
504984 99504984 1001 86380 86390 1
505091 99505091 1001 86380 86390 1
504948 99504948 1001 86380 86390 1
505608 99505608 1001 86380 86390 1
505728 99505728 1001 86380 86390 1
505692 99505692 1001 86380 86390 1
505462 99505462 1001 86380 86390 1
505522 99505522 1001 86380 86390 1
505395 99505395 1001 86380 86390 1
505294 99505294 1001 86380 86390 1
505784 99505784 1001 86380 86390 1
505777 99505777 1001 86380 86390 1
505818 99505818 1001 86380 86390 1
506507 99506507 1001 86380 86390 1
506457 99506457 1001 86380 86390 1
506570 99506570 1001 86380 86390 1
506400 99506400 1001 86380 86390 1
506464 99506464 1001 86380 86390 1
506401 99506401 1001 86380 86390 1
506348 99506348 1001 86380 86390 1
506132 99506132 1001 86380 86390 1
506087 99506087 1001 86380 86390 1
506090 99506090 1001 86380 86390 1
506755 99506755 1001 86380 86390 1
506603 99506603 1001 86380 86390 1
507308 99507308 1001 86380 86390 1
507267 99507267 1001 86380 86390 1
507024 99507024 1001 86380 86390 1
507012 99507012 1001 86380 86390 1
506808 99506808 1001 86380 86390 1
506852 99506852 1001 86380 86390 1
507497 99507497 1001 86380 86390 1
508124 99508124 1001 86380 86390 1
508100 99508100 1001 86380 86390 1
508115 99508115 1001 86380 86390 1
508131 99508131 1001 86380 86390 1
507889 99507889 1001 86380 86390 1
507984 99507984 1001 86380 86390 1
507948 99507948 1001 86380 86390 1
507897 99507897 1001 86380 86390 1
507740 99507740 1001 86380 86390 1
507794 99507794 1001 86380 86390 1
508306 99508306 1001 86380 86390 1
508319 99508319 1001 86380 86390 1
508883 99508883 1001 86380 86390 1
509004 99509004 1001 86380 86390 1
508832 99508832 1001 86380 86390 1
508703 99508703 1001 86380 86390 1
508757 99508757 1001 86380 86390 1
508496 99508496 1001 86380 86390 1
508510 99508510 1001 86380 86390 1
508525 99508525 1001 86380 86390 1
509111 99509111 1001 86380 86390 1
509167 99509167 1001 86380 86390 1
509222 99509222 1001 86380 86390 1
509210 99509210 1001 86380 86390 1
509864 99509864 1001 86380 86390 1
509883 99509883 1001 86380 86390 1
509770 99509770 1001 86380 86390 1
509528 99509528 1001 86380 86390 1
509554 99509554 1001 86380 86390 1
509407 99509407 1001 86380 86390 1
509395 99509395 1001 86380 86390 1
510106 99510106 1001 86380 86390 1
510068 99510068 1001 86380 86390 1
510004 99510004 1001 86380 86390 1
510095 99510095 1001 86380 86390 1
510587 99510587 1001 86380 86390 1
510713 99510713 1001 86380 86390 1
510569 99510569 1001 86380 86390 1
510674 99510674 1001 86380 86390 1
510508 99510508 1001 86380 86390 1
510380 99510380 1001 86380 86390 1
510446 99510446 1001 86380 86390 1
510472 99510472 1001 86380 86390 1
510336 99510336 1001 86380 86390 1
510254 99510254 1001 86380 86390 1
510829 99510829 1001 86380 86390 1
510770 99510770 1001 86380 86390 1
510876 99510876 1001 86380 86390 1
510889 99510889 1001 86380 86390 1
511466 99511466 1001 86380 86390 1
511390 99511390 1001 86380 86390 1
511429 99511429 1001 86380 86390 1
511367 99511367 1001 86380 86390 1
511419 99511419 1001 86380 86390 1
511357 99511357 1001 86380 86390 1
511337 99511337 1001 86380 86390 1
511217 99511217 1001 86380 86390 1
511679 99511679 1001 86380 86390 1
511591 99511591 1001 86380 86390 1
511560 99511560 1001 86380 86390 1
512228 99512228 1001 86380 86390 1
512296 99512296 1001 86380 86390 1
512358 99512358 1001 86380 86390 1
512327 99512327 1001 86380 86390 1
512078 99512078 1001 86380 86390 1
511777 99511777 1001 86380 86390 1
511913 99511913 1001 86380 86390 1
512571 99512571 1001 86380 86390 1
512404 99512404 1001 86380 86390 1
512418 99512418 1001 86380 86390 1
512510 99512510 1001 86380 86390 1
512424 99512424 1001 86380 86390 1
513019 99513019 1001 86380 86390 1
513100 99513100 1001 86380 86390 1
513023 99513023 1001 86380 86390 1
512806 99512806 1001 86380 86390 1
512983 99512983 1001 86380 86390 1
512612 99512612 1001 86380 86390 1
512720 99512720 1001 86380 86390 1
512764 99512764 1001 86380 86390 1
513373 99513373 1001 86380 86390 1
513235 99513235 1001 86380 86390 1
513261 99513261 1001 86380 86390 1
513379 99513379 1001 86380 86390 1
513292 99513292 1001 86380 86390 1
513877 99513877 1001 86380 86390 1
514031 99514031 1001 86380 86390 1
513841 99513841 1001 86380 86390 1
513935 99513935 1001 86380 86390 1
513775 99513775 1001 86380 86390 1
513739 99513739 1001 86380 86390 1
513765 99513765 1001 86380 86390 1
513811 99513811 1001 86380 86390 1
513643 99513643 1001 86380 86390 1
513773 99513773 1001 86380 86390 1
513441 99513441 1001 86380 86390 1
513589 99513589 1001 86380 86390 1
514122 99514122 1001 86380 86390 1
514112 99514112 1001 86380 86390 1
514821 99514821 1001 86380 86390 1
514523 99514523 1001 86380 86390 1
514590 99514590 1001 86380 86390 1
514461 99514461 1001 86380 86390 1
514506 99514506 1001 86380 86390 1
514432 99514432 1001 86380 86390 1
514304 99514304 1001 86380 86390 1
514959 99514959 1001 86380 86390 1
515041 99515041 1001 86380 86390 1
515054 99515054 1001 86380 86390 1
515042 99515042 1001 86380 86390 1
515574 99515574 1001 86380 86390 1
515664 99515664 1001 86380 86390 1
515351 99515351 1001 86380 86390 1
515302 99515302 1001 86380 86390 1
515123 99515123 1001 86380 86390 1
515837 99515837 1001 86380 86390 1
515842 99515842 1001 86380 86390 1
515767 99515767 1001 86380 86390 1
515845 99515845 1001 86380 86390 1
516410 99516410 1001 86380 86390 1
516464 99516464 1001 86380 86390 1
516400 99516400 1001 86380 86390 1
516468 99516468 1001 86380 86390 1
516228 99516228 1001 86380 86390 1
516138 99516138 1001 86380 86390 1
516268 99516268 1001 86380 86390 1
516284 99516284 1001 86380 86390 1
516118 99516118 1001 86380 86390 1
516235 99516235 1001 86380 86390 1
516184 99516184 1001 86380 86390 1
516664 99516664 1001 86380 86390 1
516606 99516606 1001 86380 86390 1
517136 99517136 1001 86380 86390 1
517139 99517139 1001 86380 86390 1
517191 99517191 1001 86380 86390 1
517245 99517245 1001 86380 86390 1
517027 99517027 1001 86380 86390 1
516925 99516925 1001 86380 86390 1
516749 99516749 1001 86380 86390 1
516906 99516906 1001 86380 86390 1
517436 99517436 1001 86380 86390 1
517368 99517368 1001 86380 86390 1
517396 99517396 1001 86380 86390 1
518017 99518017 1001 86380 86390 1
518151 99518151 1001 86380 86390 1
517893 99517893 1001 86380 86390 1
517858 99517858 1001 86380 86390 1
517871 99517871 1001 86380 86390 1
517583 99517583 1001 86380 86390 1
517598 99517598 1001 86380 86390 1
517618 99517618 1001 86380 86390 1
518191 99518191 1001 86380 86390 1
518231 99518231 1001 86380 86390 1
518196 99518196 1001 86380 86390 1
518835 99518835 1001 86380 86390 1
518789 99518789 1001 86380 86390 1
518792 99518792 1001 86380 86390 1
518817 99518817 1001 86380 86390 1
518720 99518720 1001 86380 86390 1
518672 99518672 1001 86380 86390 1
518574 99518574 1001 86380 86390 1
518479 99518479 1001 86380 86390 1
518403 99518403 1001 86380 86390 1
519189 99519189 1001 86380 86390 1
519649 99519649 1001 86380 86390 1
519804 99519804 1001 86380 86390 1
519243 99519243 1001 86380 86390 1
519321 99519321 1001 86380 86390 1
519955 99519955 1001 86380 86390 1
520011 99520011 1001 86380 86390 1
519844 99519844 1001 86380 86390 1
519987 99519987 1001 86380 86390 1
520635 99520635 1001 86380 86390 1
520330 99520330 1001 86380 86390 1
520084 99520084 1001 86380 86390 1
520165 99520165 1001 86380 86390 1
520153 99520153 1001 86380 86390 1
520040 99520040 1001 86380 86390 1
520119 99520119 1001 86380 86390 1
520738 99520738 1001 86380 86390 1
521270 99521270 1001 86380 86390 1
521198 99521198 1001 86380 86390 1
521227 99521227 1001 86380 86390 1
521139 99521139 1001 86380 86390 1
520874 99520874 1001 86380 86390 1
521000 99521000 1001 86380 86390 1
521591 99521591 1001 86380 86390 1
522140 99522140 1001 86380 86390 1
522090 99522090 1001 86380 86390 1
522275 99522275 1001 86380 86390 1
522013 99522013 1001 86380 86390 1
522001 99522001 1001 86380 86390 1
521885 99521885 1001 86380 86390 1
522042 99522042 1001 86380 86390 1
522018 99522018 1001 86380 86390 1
521917 99521917 1001 86380 86390 1
521758 99521758 1001 86380 86390 1
521797 99521797 1001 86380 86390 1
521825 99521825 1001 86380 86390 1
521826 99521826 1001 86380 86390 1
522341 99522341 1001 86380 86390 1
522366 99522366 1001 86380 86390 1
522496 99522496 1001 86380 86390 1
522941 99522941 1001 86380 86390 1
523071 99523071 1001 86380 86390 1
523065 99523065 1001 86380 86390 1
522732 99522732 1001 86380 86390 1
522895 99522895 1001 86380 86390 1
522859 99522859 1001 86380 86390 1
522670 99522670 1001 86380 86390 1
522658 99522658 1001 86380 86390 1
522548 99522548 1001 86380 86390 1
523181 99523181 1001 86380 86390 1
523144 99523144 1001 86380 86390 1
523805 99523805 1001 86380 86390 1
523831 99523831 1001 86380 86390 1
523911 99523911 1001 86380 86390 1
523847 99523847 1001 86380 86390 1
523811 99523811 1001 86380 86390 1
523902 99523902 1001 86380 86390 1
523571 99523571 1001 86380 86390 1
523694 99523694 1001 86380 86390 1
523696 99523696 1001 86380 86390 1
523619 99523619 1001 86380 86390 1
523724 99523724 1001 86380 86390 1
523415 99523415 1001 86380 86390 1
523444 99523444 1001 86380 86390 1
523368 99523368 1001 86380 86390 1
523526 99523526 1001 86380 86390 1
523958 99523958 1001 86380 86390 1
524684 99524684 1001 86380 86390 1
524637 99524637 1001 86380 86390 1
524602 99524602 1001 86380 86390 1
524363 99524363 1001 86380 86390 1
524419 99524419 1001 86380 86390 1
524497 99524497 1001 86380 86390 1
524288 99524288 1001 86380 86390 1
524238 99524238 1001 86380 86390 1
524923 99524923 1001 86380 86390 1
525497 99525497 1001 86380 86390 1
525302 99525302 1001 86380 86390 1
525337 99525337 1001 86380 86390 1
525248 99525248 1001 86380 86390 1
525096 99525096 1001 86380 86390 1
525037 99525037 1001 86380 86390 1
525724 99525724 1001 86380 86390 1
525675 99525675 1001 86380 86390 1
525664 99525664 1001 86380 86390 1
526225 99526225 1001 86380 86390 1
526172 99526172 1001 86380 86390 1
525912 99525912 1001 86380 86390 1
525952 99525952 1001 86380 86390 1
526592 99526592 1001 86380 86390 1
527073 99527073 1001 86380 86390 1
527094 99527094 1001 86380 86390 1
526992 99526992 1001 86380 86390 1
526850 99526850 1001 86380 86390 1
526905 99526905 1001 86380 86390 1
526676 99526676 1001 86380 86390 1
526742 99526742 1001 86380 86390 1
526807 99526807 1001 86380 86390 1
528036 99528036 1001 86380 86390 1
527697 99527697 1001 86380 86390 1
527777 99527777 1001 86380 86390 1
527830 99527830 1001 86380 86390 1
527613 99527613 1001 86380 86390 1
527641 99527641 1001 86380 86390 1
527593 99527593 1001 86380 86390 1
527555 99527555 1001 86380 86390 1
528085 99528085 1001 86380 86390 1
528267 99528267 1001 86380 86390 1
528203 99528203 1001 86380 86390 1
528178 99528178 1001 86380 86390 1
528162 99528162 1001 86380 86390 1
528763 99528763 1001 86380 86390 1
528753 99528753 1001 86380 86390 1
528793 99528793 1001 86380 86390 1
528889 99528889 1001 86380 86390 1
528897 99528897 1001 86380 86390 1
528578 99528578 1001 86380 86390 1
528397 99528397 1001 86380 86390 1
528335 99528335 1001 86380 86390 1
528379 99528379 1001 86380 86390 1
528357 99528357 1001 86380 86390 1
528939 99528939 1001 86380 86390 1
528697 99528697 1001 86380 86390 1
528955 99528955 1001 86380 86390 1
528922 99528922 1001 86380 86390 1
529524 99529524 1001 86380 86390 1
529604 99529604 1001 86380 86390 1
529702 99529702 1001 86380 86390 1
529705 99529705 1001 86380 86390 1
529592 99529592 1001 86380 86390 1
529634 99529634 1001 86380 86390 1
529648 99529648 1001 86380 86390 1
529486 99529486 1001 86380 86390 1
529500 99529500 1001 86380 86390 1
529389 99529389 1001 86380 86390 1
529520 99529520 1001 86380 86390 1
529204 99529204 1001 86380 86390 1
529932 99529932 1001 86380 86390 1
529795 99529795 1001 86380 86390 1
529914 99529914 1001 86380 86390 1
529839 99529839 1001 86380 86390 1
530503 99530503 1001 86380 86390 1
530522 99530522 1001 86380 86390 1
530524 99530524 1001 86380 86390 1
530476 99530476 1001 86380 86390 1
530219 99530219 1001 86380 86390 1
530258 99530258 1001 86380 86390 1
530144 99530144 1001 86380 86390 1
530226 99530226 1001 86380 86390 1
530149 99530149 1001 86380 86390 1
529986 99529986 1001 86380 86390 1
530093 99530093 1001 86380 86390 1
529968 99529968 1001 86380 86390 1
529970 99529970 1001 86380 86390 1
530723 99530723 1001 86380 86390 1
530597 99530597 1001 86380 86390 1
530741 99530741 1001 86380 86390 1
531306 99531306 1001 86380 86390 1
531283 99531283 1001 86380 86390 1
531324 99531324 1001 86380 86390 1
531369 99531369 1001 86380 86390 1
531236 99531236 1001 86380 86390 1
531161 99531161 1001 86380 86390 1
531117 99531117 1001 86380 86390 1
531015 99531015 1001 86380 86390 1
530878 99530878 1001 86380 86390 1
530827 99530827 1001 86380 86390 1
530789 99530789 1001 86380 86390 1
530808 99530808 1001 86380 86390 1
530834 99530834 1001 86380 86390 1
531469 99531469 1001 86380 86390 1
531496 99531496 1001 86380 86390 1
531176 99531176 1001 86380 86390 1
531562 99531562 1001 86380 86390 1
531537 99531537 1001 86380 86390 1
531552 99531552 1001 86380 86390 1
531491 99531491 1001 86380 86390 1
531530 99531530 1001 86380 86390 1
532105 99532105 1001 86380 86390 1
532181 99532181 1001 86380 86390 1
532018 99532018 1001 86380 86390 1
532161 99532161 1001 86380 86390 1
532202 99532202 1001 86380 86390 1
531991 99531991 1001 86380 86390 1
531810 99531810 1001 86380 86390 1
531931 99531931 1001 86380 86390 1
531702 99531702 1001 86380 86390 1
531691 99531691 1001 86380 86390 1
531757 99531757 1001 86380 86390 1
531738 99531738 1001 86380 86390 1
532319 99532319 1001 86380 86390 1
532307 99532307 1001 86380 86390 1
532231 99532231 1001 86380 86390 1
532341 99532341 1001 86380 86390 1
532357 99532357 1001 86380 86390 1
532998 99532998 1001 86380 86390 1
533016 99533016 1001 86380 86390 1
533022 99533022 1001 86380 86390 1
532698 99532698 1001 86380 86390 1
532725 99532725 1001 86380 86390 1
532700 99532700 1001 86380 86390 1
532715 99532715 1001 86380 86390 1
532451 99532451 1001 86380 86390 1
532481 99532481 1001 86380 86390 1
532431 99532431 1001 86380 86390 1
532604 99532604 1001 86380 86390 1
533185 99533185 1001 86380 86390 1
533059 99533059 1001 86380 86390 1
533115 99533115 1001 86380 86390 1
533092 99533092 1001 86380 86390 1
533721 99533721 1001 86380 86390 1
533813 99533813 1001 86380 86390 1
533788 99533788 1001 86380 86390 1
533616 99533616 1001 86380 86390 1
533477 99533477 1001 86380 86390 1
533607 99533607 1001 86380 86390 1
533456 99533456 1001 86380 86390 1
533573 99533573 1001 86380 86390 1
533483 99533483 1001 86380 86390 1
533264 99533264 1001 86380 86390 1
533374 99533374 1001 86380 86390 1
533285 99533285 1001 86380 86390 1
533868 99533868 1001 86380 86390 1
534004 99534004 1001 86380 86390 1
533941 99533941 1001 86380 86390 1
534009 99534009 1001 86380 86390 1
534592 99534592 1001 86380 86390 1
534679 99534679 1001 86380 86390 1
534678 99534678 1001 86380 86390 1
534440 99534440 1001 86380 86390 1
534444 99534444 1001 86380 86390 1
534471 99534471 1001 86380 86390 1
534412 99534412 1001 86380 86390 1
534201 99534201 1001 86380 86390 1
534138 99534138 1001 86380 86390 1
534838 99534838 1001 86380 86390 1
534737 99534737 1001 86380 86390 1
534731 99534731 1001 86380 86390 1
534732 99534732 1001 86380 86390 1
535334 99535334 1001 86380 86390 1
535337 99535337 1001 86380 86390 1
535417 99535417 1001 86380 86390 1
535502 99535502 1001 86380 86390 1
535505 99535505 1001 86380 86390 1
535253 99535253 1001 86380 86390 1
535246 99535246 1001 86380 86390 1
535222 99535222 1001 86380 86390 1
535198 99535198 1001 86380 86390 1
534910 99534910 1001 86380 86390 1
535093 99535093 1001 86380 86390 1
535070 99535070 1001 86380 86390 1
535096 99535096 1001 86380 86390 1
535705 99535705 1001 86380 86390 1
535589 99535589 1001 86380 86390 1
535514 99535514 1001 86380 86390 1
535554 99535554 1001 86380 86390 1
535584 99535584 1001 86380 86390 1
536278 99536278 1001 86380 86390 1
536316 99536316 1001 86380 86390 1
536177 99536177 1001 86380 86390 1
536294 99536294 1001 86380 86390 1
536207 99536207 1001 86380 86390 1
535950 99535950 1001 86380 86390 1
536008 99536008 1001 86380 86390 1
535983 99535983 1001 86380 86390 1
535733 99535733 1001 86380 86390 1
536400 99536400 1001 86380 86390 1
536484 99536484 1001 86380 86390 1
537141 99537141 1001 86380 86390 1
536990 99536990 1001 86380 86390 1
537042 99537042 1001 86380 86390 1
536833 99536833 1001 86380 86390 1
536914 99536914 1001 86380 86390 1
536632 99536632 1001 86380 86390 1
536607 99536607 1001 86380 86390 1
536644 99536644 1001 86380 86390 1
537314 99537314 1001 86380 86390 1
537826 99537826 1001 86380 86390 1
537880 99537880 1001 86380 86390 1
537657 99537657 1001 86380 86390 1
537696 99537696 1001 86380 86390 1
537382 99537382 1001 86380 86390 1
537415 99537415 1001 86380 86390 1
537496 99537496 1001 86380 86390 1
538134 99538134 1001 86380 86390 1
538727 99538727 1001 86380 86390 1
538756 99538756 1001 86380 86390 1
538629 99538629 1001 86380 86390 1
538331 99538331 1001 86380 86390 1
538962 99538962 1001 86380 86390 1
538847 99538847 1001 86380 86390 1
538927 99538927 1001 86380 86390 1
538863 99538863 1001 86380 86390 1
539499 99539499 1001 86380 86390 1
539474 99539474 1001 86380 86390 1
539578 99539578 1001 86380 86390 1
539543 99539543 1001 86380 86390 1
539618 99539618 1001 86380 86390 1
539333 99539333 1001 86380 86390 1
539258 99539258 1001 86380 86390 1
539336 99539336 1001 86380 86390 1
539350 99539350 1001 86380 86390 1
539428 99539428 1001 86380 86390 1
539299 99539299 1001 86380 86390 1
539274 99539274 1001 86380 86390 1
539430 99539430 1001 86380 86390 1
539393 99539393 1001 86380 86390 1
539406 99539406 1001 86380 86390 1
539342 99539342 1001 86380 86390 1
539217 99539217 1001 86380 86390 1
539145 99539145 1001 86380 86390 1
539730 99539730 1001 86380 86390 1
539656 99539656 1001 86380 86390 1
539647 99539647 1001 86380 86390 1
539660 99539660 1001 86380 86390 1
539699 99539699 1001 86380 86390 1
539713 99539713 1001 86380 86390 1
540338 99540338 1001 86380 86390 1
540434 99540434 1001 86380 86390 1
540305 99540305 1001 86380 86390 1
540454 99540454 1001 86380 86390 1
540349 99540349 1001 86380 86390 1
540135 99540135 1001 86380 86390 1
540163 99540163 1001 86380 86390 1
540257 99540257 1001 86380 86390 1
540206 99540206 1001 86380 86390 1
540118 99540118 1001 86380 86390 1
539894 99539894 1001 86380 86390 1
539921 99539921 1001 86380 86390 1
539896 99539896 1001 86380 86390 1
540530 99540530 1001 86380 86390 1
540666 99540666 1001 86380 86390 1
540641 99540641 1001 86380 86390 1
540515 99540515 1001 86380 86390 1
541245 99541245 1001 86380 86390 1
541160 99541160 1001 86380 86390 1
541187 99541187 1001 86380 86390 1
541049 99541049 1001 86380 86390 1
540897 99540897 1001 86380 86390 1
541007 99541007 1001 86380 86390 1
540763 99540763 1001 86380 86390 1
540739 99540739 1001 86380 86390 1
540859 99540859 1001 86380 86390 1
540783 99540783 1001 86380 86390 1
541439 99541439 1001 86380 86390 1
541338 99541338 1001 86380 86390 1
542056 99542056 1001 86380 86390 1
541903 99541903 1001 86380 86390 1
541842 99541842 1001 86380 86390 1
541859 99541859 1001 86380 86390 1
541538 99541538 1001 86380 86390 1
541636 99541636 1001 86380 86390 1
542274 99542274 1001 86380 86390 1
542189 99542189 1001 86380 86390 1
542138 99542138 1001 86380 86390 1
542152 99542152 1001 86380 86390 1
542856 99542856 1001 86380 86390 1
542898 99542898 1001 86380 86390 1
542875 99542875 1001 86380 86390 1
542863 99542863 1001 86380 86390 1
542865 99542865 1001 86380 86390 1
542880 99542880 1001 86380 86390 1
542939 99542939 1001 86380 86390 1
542665 99542665 1001 86380 86390 1
542588 99542588 1001 86380 86390 1
542614 99542614 1001 86380 86390 1
542686 99542686 1001 86380 86390 1
542460 99542460 1001 86380 86390 1
542502 99542502 1001 86380 86390 1
542401 99542401 1001 86380 86390 1
542949 99542949 1001 86380 86390 1
543768 99543768 1001 86380 86390 1
543620 99543620 1001 86380 86390 1
543742 99543742 1001 86380 86390 1
543596 99543596 1001 86380 86390 1
543750 99543750 1001 86380 86390 1
543613 99543613 1001 86380 86390 1
543762 99543762 1001 86380 86390 1
543705 99543705 1001 86380 86390 1
543629 99543629 1001 86380 86390 1
543950 99543950 1001 86380 86390 1
543928 99543928 1001 86380 86390 1
543865 99543865 1001 86380 86390 1
544424 99544424 1001 86380 86390 1
544504 99544504 1001 86380 86390 1
544546 99544546 1001 86380 86390 1
544366 99544366 1001 86380 86390 1
544347 99544347 1001 86380 86390 1
544235 99544235 1001 86380 86390 1
544112 99544112 1001 86380 86390 1
544660 99544660 1001 86380 86390 1
544706 99544706 1001 86380 86390 1
544736 99544736 1001 86380 86390 1
434097 675 1001 67680 71997 1
414405 388 1001 57420 58137 1
432279 377 1001 7620 7977 1
432528 756 1001 2640 19437 1
409831 262 1001 34680 35217 1
512109 824 1002 31548 33894 1
514818 800 1002 37912 48755 1
400001 99400001 1001 86380 86390 1
400195 99400195 1001 86380 86390 1
400230 99400230 1001 86380 86390 1
400523 99400523 1001 86380 86390 1
400323 99400323 1001 86380 86390 1
400447 99400447 1001 86380 86390 1
400479 99400479 1001 86380 86390 1
400589 99400589 1001 86380 86390 1
400561 99400561 1001 86380 86390 1
400717 99400717 1001 86380 86390 1
401609 99401609 1001 86380 86390 1
401679 99401679 1001 86380 86390 1
401791 99401791 1001 86380 86390 1
401856 99401856 1001 86380 86390 1
402021 99402021 1001 86380 86390 1
402092 99402092 1001 86380 86390 1
402095 99402095 1001 86380 86390 1
402237 99402237 1001 86380 86390 1
402284 99402284 1001 86380 86390 1
402347 99402347 1001 86380 86390 1
402471 99402471 1001 86380 86390 1
403075 99403075 1001 86380 86390 1
403120 99403120 1001 86380 86390 1
403259 99403259 1001 86380 86390 1
403543 99403543 1001 86380 86390 1
403675 99403675 1001 86380 86390 1
403536 99403536 1001 86380 86390 1
403832 99403832 1001 86380 86390 1
404078 99404078 1001 86380 86390 1
404390 99404390 1001 86380 86390 1
404462 99404462 1001 86380 86390 1
404788 99404788 1001 86380 86390 1
405006 99405006 1001 86380 86390 1
404969 99404969 1001 86380 86390 1
405032 99405032 1001 86380 86390 1
405144 99405144 1001 86380 86390 1
405274 99405274 1001 86380 86390 1
405307 99405307 1001 86380 86390 1
405507 99405507 1001 86380 86390 1
405876 99405876 1001 86380 86390 1
406054 99406054 1001 86380 86390 1
406177 99406177 1001 86380 86390 1
406128 99406128 1001 86380 86390 1
406235 99406235 1001 86380 86390 1
406395 99406395 1001 86380 86390 1
406423 99406423 1001 86380 86390 1
406670 99406670 1001 86380 86390 1
406743 99406743 1001 86380 86390 1
406911 99406911 1001 86380 86390 1
407036 99407036 1001 86380 86390 1
407513 99407513 1001 86380 86390 1
407661 99407661 1001 86380 86390 1
407574 99407574 1001 86380 86390 1
407647 99407647 1001 86380 86390 1
407568 99407568 1001 86380 86390 1
407713 99407713 1001 86380 86390 1
407811 99407811 1001 86380 86390 1
407677 99407677 1001 86380 86390 1
408029 99408029 1001 86380 86390 1
408035 99408035 1001 86380 86390 1
408195 99408195 1001 86380 86390 1
408361 99408361 1001 86380 86390 1
408429 99408429 1001 86380 86390 1
408702 99408702 1001 86380 86390 1
408681 99408681 1001 86380 86390 1
408696 99408696 1001 86380 86390 1
408866 99408866 1001 86380 86390 1
408842 99408842 1001 86380 86390 1
408868 99408868 1001 86380 86390 1
408975 99408975 1001 86380 86390 1
408902 99408902 1001 86380 86390 1
409004 99409004 1001 86380 86390 1
409058 99409058 1001 86380 86390 1
409646 99409646 1001 86380 86390 1
409806 99409806 1001 86380 86390 1
410108 99410108 1001 86380 86390 1
410133 99410133 1001 86380 86390 1
410143 99410143 1001 86380 86390 1
410179 99410179 1001 86380 86390 1
410291 99410291 1001 86380 86390 1
410315 99410315 1001 86380 86390 1
410459 99410459 1001 86380 86390 1
410488 99410488 1001 86380 86390 1
410715 99410715 1001 86380 86390 1
410671 99410671 1001 86380 86390 1
410771 99410771 1001 86380 86390 1
410747 99410747 1001 86380 86390 1
410846 99410846 1001 86380 86390 1
410988 99410988 1001 86380 86390 1
411276 99411276 1001 86380 86390 1
411503 99411503 1001 86380 86390 1
411543 99411543 1001 86380 86390 1
411785 99411785 1001 86380 86390 1
411997 99411997 1001 86380 86390 1
412002 99412002 1001 86380 86390 1
412102 99412102 1001 86380 86390 1
412109 99412109 1001 86380 86390 1
412293 99412293 1001 86380 86390 1
413627 99413627 1001 86380 86390 1
413320 99413320 1001 86380 86390 1
412910 99412910 1001 86380 86390 1
412948 99412948 1001 86380 86390 1
413212 99413212 1001 86380 86390 1
412639 99412639 1001 86380 86390 1
413876 99413876 1001 86380 86390 1
413933 99413933 1001 86380 86390 1
415121 99415121 1001 86380 86390 1
415100 99415100 1001 86380 86390 1
415020 99415020 1001 86380 86390 1
414166 99414166 1001 86380 86390 1
414217 99414217 1001 86380 86390 1
414264 99414264 1001 86380 86390 1
414173 99414173 1001 86380 86390 1
415547 99415547 1001 86380 86390 1
415699 99415699 1001 86380 86390 1
415480 99415480 1001 86380 86390 1
415589 99415589 1001 86380 86390 1
415333 99415333 1001 86380 86390 1
416784 99416784 1001 86380 86390 1
416813 99416813 1001 86380 86390 1
416592 99416592 1001 86380 86390 1
416762 99416762 1001 86380 86390 1
416966 99416966 1001 86380 86390 1
416977 99416977 1001 86380 86390 1
416189 99416189 1001 86380 86390 1
415777 99415777 1001 86380 86390 1
415883 99415883 1001 86380 86390 1
415786 99415786 1001 86380 86390 1
415756 99415756 1001 86380 86390 1
416132 99416132 1001 86380 86390 1
417073 99417073 1001 86380 86390 1
417354 99417354 1001 86380 86390 1
417303 99417303 1001 86380 86390 1
417548 99417548 1001 86380 86390 1
417415 99417415 1001 86380 86390 1
418758 99418758 1001 86380 86390 1
418762 99418762 1001 86380 86390 1
418646 99418646 1001 86380 86390 1
418594 99418594 1001 86380 86390 1
418413 99418413 1001 86380 86390 1
418164 99418164 1001 86380 86390 1
418143 99418143 1001 86380 86390 1
418051 99418051 1001 86380 86390 1
417827 99417827 1001 86380 86390 1
417854 99417854 1001 86380 86390 1
417979 99417979 1001 86380 86390 1
417911 99417911 1001 86380 86390 1
419166 99419166 1001 86380 86390 1
418887 99418887 1001 86380 86390 1
418941 99418941 1001 86380 86390 1
419010 99419010 1001 86380 86390 1
418994 99418994 1001 86380 86390 1
418837 99418837 1001 86380 86390 1
420147 99420147 1001 86380 86390 1
420126 99420126 1001 86380 86390 1
420400 99420400 1001 86380 86390 1
420409 99420409 1001 86380 86390 1
420372 99420372 1001 86380 86390 1
420435 99420435 1001 86380 86390 1
420116 99420116 1001 86380 86390 1
419966 99419966 1001 86380 86390 1
420006 99420006 1001 86380 86390 1
419886 99419886 1001 86380 86390 1
419864 99419864 1001 86380 86390 1
419754 99419754 1001 86380 86390 1
419715 99419715 1001 86380 86390 1
419421 99419421 1001 86380 86390 1
419565 99419565 1001 86380 86390 1
419471 99419471 1001 86380 86390 1
419522 99419522 1001 86380 86390 1
419620 99419620 1001 86380 86390 1
419533 99419533 1001 86380 86390 1
420710 99420710 1001 86380 86390 1
420773 99420773 1001 86380 86390 1
420474 99420474 1001 86380 86390 1
420662 99420662 1001 86380 86390 1
420558 99420558 1001 86380 86390 1
420690 99420690 1001 86380 86390 1
420707 99420707 1001 86380 86390 1
422117 99422117 1001 86380 86390 1
421700 99421700 1001 86380 86390 1
421598 99421598 1001 86380 86390 1
421013 99421013 1001 86380 86390 1
421200 99421200 1001 86380 86390 1
422335 99422335 1001 86380 86390 1
422150 99422150 1001 86380 86390 1
422154 99422154 1001 86380 86390 1
422181 99422181 1001 86380 86390 1
423576 99423576 1001 86380 86390 1
423677 99423677 1001 86380 86390 1
423312 99423312 1001 86380 86390 1
423525 99423525 1001 86380 86390 1
423456 99423456 1001 86380 86390 1
423219 99423219 1001 86380 86390 1
423119 99423119 1001 86380 86390 1
423081 99423081 1001 86380 86390 1
422747 99422747 1001 86380 86390 1
422858 99422858 1001 86380 86390 1
423987 99423987 1001 86380 86390 1
424121 99424121 1001 86380 86390 1
423883 99423883 1001 86380 86390 1
425125 99425125 1001 86380 86390 1
425023 99425023 1001 86380 86390 1
425271 99425271 1001 86380 86390 1
425320 99425320 1001 86380 86390 1
424930 99424930 1001 86380 86390 1
424823 99424823 1001 86380 86390 1
424808 99424808 1001 86380 86390 1
424794 99424794 1001 86380 86390 1
424468 99424468 1001 86380 86390 1
424427 99424427 1001 86380 86390 1
425578 99425578 1001 86380 86390 1
426865 99426865 1001 86380 86390 1
426896 99426896 1001 86380 86390 1
426576 99426576 1001 86380 86390 1
426312 99426312 1001 86380 86390 1
426108 99426108 1001 86380 86390 1
425864 99425864 1001 86380 86390 1
427529 99427529 1001 86380 86390 1
427208 99427208 1001 86380 86390 1
427122 99427122 1001 86380 86390 1
428414 99428414 1001 86380 86390 1
428488 99428488 1001 86380 86390 1
428158 99428158 1001 86380 86390 1
428142 99428142 1001 86380 86390 1
428195 99428195 1001 86380 86390 1
427673 99427673 1001 86380 86390 1
427648 99427648 1001 86380 86390 1
429102 99429102 1001 86380 86390 1
428922 99428922 1001 86380 86390 1
429024 99429024 1001 86380 86390 1
429160 99429160 1001 86380 86390 1
429030 99429030 1001 86380 86390 1
430167 99430167 1001 86380 86390 1
430331 99430331 1001 86380 86390 1
430281 99430281 1001 86380 86390 1
430009 99430009 1001 86380 86390 1
429711 99429711 1001 86380 86390 1
429917 99429917 1001 86380 86390 1
429605 99429605 1001 86380 86390 1
429335 99429335 1001 86380 86390 1
429312 99429312 1001 86380 86390 1
429431 99429431 1001 86380 86390 1
430505 99430505 1001 86380 86390 1
430613 99430613 1001 86380 86390 1
430713 99430713 1001 86380 86390 1
430464 99430464 1001 86380 86390 1
430540 99430540 1001 86380 86390 1
431820 99431820 1001 86380 86390 1
432001 99432001 1001 86380 86390 1
431839 99431839 1001 86380 86390 1
431708 99431708 1001 86380 86390 1
430829 99430829 1001 86380 86390 1
430881 99430881 1001 86380 86390 1
431199 99431199 1001 86380 86390 1
432184 99432184 1001 86380 86390 1
432393 99432393 1001 86380 86390 1
433686 99433686 1001 86380 86390 1
433381 99433381 1001 86380 86390 1
433361 99433361 1001 86380 86390 1
432945 99432945 1001 86380 86390 1
433107 99433107 1001 86380 86390 1
432981 99432981 1001 86380 86390 1
432774 99432774 1001 86380 86390 1
434093 99434093 1001 86380 86390 1
433977 99433977 1001 86380 86390 1
433819 99433819 1001 86380 86390 1
433990 99433990 1001 86380 86390 1
435366 99435366 1001 86380 86390 1
435388 99435388 1001 86380 86390 1
435000 99435000 1001 86380 86390 1
434747 99434747 1001 86380 86390 1
434997 99434997 1001 86380 86390 1
434485 99434485 1001 86380 86390 1
434165 99434165 1001 86380 86390 1
435597 99435597 1001 86380 86390 1
434593 99434593 1001 86380 86390 1
435741 99435741 1001 86380 86390 1
435501 99435501 1001 86380 86390 1
437027 99437027 1001 86380 86390 1
436990 99436990 1001 86380 86390 1
437138 99437138 1001 86380 86390 1
436471 99436471 1001 86380 86390 1
436344 99436344 1001 86380 86390 1
436602 99436602 1001 86380 86390 1
436508 99436508 1001 86380 86390 1
436556 99436556 1001 86380 86390 1
437215 99437215 1001 86380 86390 1
437264 99437264 1001 86380 86390 1
300005 99300005 1001 86380 86390 1
300031 99300031 1001 86380 86390 1
437289 99437289 1001 86380 86390 1
300691 99300691 1001 86380 86390 1
300651 99300651 1001 86380 86390 1
300343 99300343 1001 86380 86390 1
300383 99300383 1001 86380 86390 1
300397 99300397 1001 86380 86390 1
300415 99300415 1001 86380 86390 1
300340 99300340 1001 86380 86390 1
300295 99300295 1001 86380 86390 1
300930 99300930 1001 86380 86390 1
301479 99301479 1001 86380 86390 1
301455 99301455 1001 86380 86390 1
301378 99301378 1001 86380 86390 1
301258 99301258 1001 86380 86390 1
301066 99301066 1001 86380 86390 1
301663 99301663 1001 86380 86390 1
301677 99301677 1001 86380 86390 1
301719 99301719 1001 86380 86390 1
301758 99301758 1001 86380 86390 1
302317 99302317 1001 86380 86390 1
302302 99302302 1001 86380 86390 1
301976 99301976 1001 86380 86390 1
301915 99301915 1001 86380 86390 1
301887 99301887 1001 86380 86390 1
301965 99301965 1001 86380 86390 1
302469 99302469 1001 86380 86390 1
302479 99302479 1001 86380 86390 1
302415 99302415 1001 86380 86390 1
303091 99303091 1001 86380 86390 1
303041 99303041 1001 86380 86390 1
303158 99303158 1001 86380 86390 1
303161 99303161 1001 86380 86390 1
303097 99303097 1001 86380 86390 1
303110 99303110 1001 86380 86390 1
303168 99303168 1001 86380 86390 1
302894 99302894 1001 86380 86390 1
302625 99302625 1001 86380 86390 1
302771 99302771 1001 86380 86390 1
302747 99302747 1001 86380 86390 1
302735 99302735 1001 86380 86390 1
302710 99302710 1001 86380 86390 1
302750 99302750 1001 86380 86390 1
302597 99302597 1001 86380 86390 1
303315 99303315 1001 86380 86390 1
304003 99304003 1001 86380 86390 1
303949 99303949 1001 86380 86390 1
303685 99303685 1001 86380 86390 1
303623 99303623 1001 86380 86390 1
303689 99303689 1001 86380 86390 1
303640 99303640 1001 86380 86390 1
303695 99303695 1001 86380 86390 1
303544 99303544 1001 86380 86390 1
303496 99303496 1001 86380 86390 1
303587 99303587 1001 86380 86390 1
303523 99303523 1001 86380 86390 1
303448 99303448 1001 86380 86390 1
304056 99304056 1001 86380 86390 1
304097 99304097 1001 86380 86390 1
304217 99304217 1001 86380 86390 1
304065 99304065 1001 86380 86390 1
304194 99304194 1001 86380 86390 1
304641 99304641 1001 86380 86390 1
304619 99304619 1001 86380 86390 1
304422 99304422 1001 86380 86390 1
304362 99304362 1001 86380 86390 1
304274 99304274 1001 86380 86390 1
304444 99304444 1001 86380 86390 1
304917 99304917 1001 86380 86390 1
304970 99304970 1001 86380 86390 1
305685 99305685 1001 86380 86390 1
305572 99305572 1001 86380 86390 1
305118 99305118 1001 86380 86390 1
305085 99305085 1001 86380 86390 1
500050 99500050 1001 86380 86390 1
500015 99500015 1001 86380 86390 1
500165 99500165 1001 86380 86390 1
500700 99500700 1001 86380 86390 1
500429 99500429 1001 86380 86390 1
500563 99500563 1001 86380 86390 1
500576 99500576 1001 86380 86390 1
500322 99500322 1001 86380 86390 1
500374 99500374 1001 86380 86390 1
500239 99500239 1001 86380 86390 1
500304 99500304 1001 86380 86390 1
500343 99500343 1001 86380 86390 1
500871 99500871 1001 86380 86390 1
501545 99501545 1001 86380 86390 1
501571 99501571 1001 86380 86390 1
501468 99501468 1001 86380 86390 1
501372 99501372 1001 86380 86390 1
501297 99501297 1001 86380 86390 1
501391 99501391 1001 86380 86390 1
501237 99501237 1001 86380 86390 1
501178 99501178 1001 86380 86390 1
501220 99501220 1001 86380 86390 1
501739 99501739 1001 86380 86390 1
502433 99502433 1001 86380 86390 1
502367 99502367 1001 86380 86390 1
502371 99502371 1001 86380 86390 1
502295 99502295 1001 86380 86390 1
502457 99502457 1001 86380 86390 1
502066 99502066 1001 86380 86390 1
502070 99502070 1001 86380 86390 1
502230 99502230 1001 86380 86390 1
501977 99501977 1001 86380 86390 1
502514 99502514 1001 86380 86390 1
502657 99502657 1001 86380 86390 1
502614 99502614 1001 86380 86390 1
503228 99503228 1001 86380 86390 1
503101 99503101 1001 86380 86390 1
502939 99502939 1001 86380 86390 1
503004 99503004 1001 86380 86390 1
503083 99503083 1001 86380 86390 1
502839 99502839 1001 86380 86390 1
502710 99502710 1001 86380 86390 1
502736 99502736 1001 86380 86390 1
502765 99502765 1001 86380 86390 1
502862 99502862 1001 86380 86390 1
502748 99502748 1001 86380 86390 1
504004 99504004 1001 86380 86390 1
504070 99504070 1001 86380 86390 1
503919 99503919 1001 86380 86390 1
503830 99503830 1001 86380 86390 1
503805 99503805 1001 86380 86390 1
503523 99503523 1001 86380 86390 1
503705 99503705 1001 86380 86390 1
503615 99503615 1001 86380 86390 1
503593 99503593 1001 86380 86390 1
503625 99503625 1001 86380 86390 1
504310 99504310 1001 86380 86390 1
504197 99504197 1001 86380 86390 1
504830 99504830 1001 86380 86390 1
504753 99504753 1001 86380 86390 1
504792 99504792 1001 86380 86390 1
504825 99504825 1001 86380 86390 1
504891 99504891 1001 86380 86390 1
504904 99504904 1001 86380 86390 1
504775 99504775 1001 86380 86390 1
504739 99504739 1001 86380 86390 1
504547 99504547 1001 86380 86390 1
504602 99504602 1001 86380 86390 1
504605 99504605 1001 86380 86390 1
504343 99504343 1001 86380 86390 1
504500 99504500 1001 86380 86390 1
505055 99505055 1001 86380 86390 1
505146 99505146 1001 86380 86390 1
505031 99505031 1001 86380 86390 1
505668 99505668 1001 86380 86390 1
505736 99505736 1001 86380 86390 1
505404 99505404 1001 86380 86390 1
505445 99505445 1001 86380 86390 1
505255 99505255 1001 86380 86390 1
505152 99505152 1001 86380 86390 1
505342 99505342 1001 86380 86390 1
505304 99505304 1001 86380 86390 1
505822 99505822 1001 86380 86390 1
505810 99505810 1001 86380 86390 1
505914 99505914 1001 86380 86390 1
505940 99505940 1001 86380 86390 1
505942 99505942 1001 86380 86390 1
505791 99505791 1001 86380 86390 1
506582 99506582 1001 86380 86390 1
506541 99506541 1001 86380 86390 1
506530 99506530 1001 86380 86390 1
506287 99506287 1001 86380 86390 1
506275 99506275 1001 86380 86390 1
506372 99506372 1001 86380 86390 1
506244 99506244 1001 86380 86390 1
506208 99506208 1001 86380 86390 1
506029 99506029 1001 86380 86390 1
506088 99506088 1001 86380 86390 1
506749 99506749 1001 86380 86390 1
506705 99506705 1001 86380 86390 1
506771 99506771 1001 86380 86390 1
507377 99507377 1001 86380 86390 1
507196 99507196 1001 86380 86390 1
507158 99507158 1001 86380 86390 1
507121 99507121 1001 86380 86390 1
507044 99507044 1001 86380 86390 1
507215 99507215 1001 86380 86390 1
507021 99507021 1001 86380 86390 1
506828 99506828 1001 86380 86390 1
506906 99506906 1001 86380 86390 1
506984 99506984 1001 86380 86390 1
506909 99506909 1001 86380 86390 1
507008 99507008 1001 86380 86390 1
507526 99507526 1001 86380 86390 1
507581 99507581 1001 86380 86390 1
507454 99507454 1001 86380 86390 1
507587 99507587 1001 86380 86390 1
508223 99508223 1001 86380 86390 1
508170 99508170 1001 86380 86390 1
507837 99507837 1001 86380 86390 1
507916 99507916 1001 86380 86390 1
507853 99507853 1001 86380 86390 1
507958 99507958 1001 86380 86390 1
508024 99508024 1001 86380 86390 1
507911 99507911 1001 86380 86390 1
508003 99508003 1001 86380 86390 1
507643 99507643 1001 86380 86390 1
507664 99507664 1001 86380 86390 1
507652 99507652 1001 86380 86390 1
508273 99508273 1001 86380 86390 1
508435 99508435 1001 86380 86390 1
508294 99508294 1001 86380 86390 1
508307 99508307 1001 86380 86390 1
508909 99508909 1001 86380 86390 1
508912 99508912 1001 86380 86390 1
508990 99508990 1001 86380 86390 1
508984 99508984 1001 86380 86390 1
508735 99508735 1001 86380 86390 1
508559 99508559 1001 86380 86390 1
508501 99508501 1001 86380 86390 1
508528 99508528 1001 86380 86390 1
508516 99508516 1001 86380 86390 1
509127 99509127 1001 86380 86390 1
509130 99509130 1001 86380 86390 1
509209 99509209 1001 86380 86390 1
509225 99509225 1001 86380 86390 1
509863 99509863 1001 86380 86390 1
509801 99509801 1001 86380 86390 1
509753 99509753 1001 86380 86390 1
509805 99509805 1001 86380 86390 1
509891 99509891 1001 86380 86390 1
509892 99509892 1001 86380 86390 1
509541 99509541 1001 86380 86390 1
509626 99509626 1001 86380 86390 1
509679 99509679 1001 86380 86390 1
509603 99509603 1001 86380 86390 1
509335 99509335 1001 86380 86390 1
509479 99509479 1001 86380 86390 1
509286 99509286 1001 86380 86390 1
510033 99510033 1001 86380 86390 1
510011 99510011 1001 86380 86390 1
510038 99510038 1001 86380 86390 1
509921 99509921 1001 86380 86390 1
510535 99510535 1001 86380 86390 1
510532 99510532 1001 86380 86390 1
510353 99510353 1001 86380 86390 1
510329 99510329 1001 86380 86390 1
510345 99510345 1001 86380 86390 1
510388 99510388 1001 86380 86390 1
510468 99510468 1001 86380 86390 1
510171 99510171 1001 86380 86390 1
510120 99510120 1001 86380 86390 1
510245 99510245 1001 86380 86390 1
510285 99510285 1001 86380 86390 1
510789 99510789 1001 86380 86390 1
510740 99510740 1001 86380 86390 1
510784 99510784 1001 86380 86390 1
511412 99511412 1001 86380 86390 1
511496 99511496 1001 86380 86390 1
511184 99511184 1001 86380 86390 1
511340 99511340 1001 86380 86390 1
511241 99511241 1001 86380 86390 1
510974 99510974 1001 86380 86390 1
510936 99510936 1001 86380 86390 1
511714 99511714 1001 86380 86390 1
511638 99511638 1001 86380 86390 1
511704 99511704 1001 86380 86390 1
512329 99512329 1001 86380 86390 1
512305 99512305 1001 86380 86390 1
512332 99512332 1001 86380 86390 1
512257 99512257 1001 86380 86390 1
512103 99512103 1001 86380 86390 1
512108 99512108 1001 86380 86390 1
511911 99511911 1001 86380 86390 1
511821 99511821 1001 86380 86390 1
511822 99511822 1001 86380 86390 1
512469 99512469 1001 86380 86390 1
512433 99512433 1001 86380 86390 1
512422 99512422 1001 86380 86390 1
513054 99513054 1001 86380 86390 1
513195 99513195 1001 86380 86390 1
512898 99512898 1001 86380 86390 1
512912 99512912 1001 86380 86390 1
512914 99512914 1001 86380 86390 1
512797 99512797 1001 86380 86390 1
512995 99512995 1001 86380 86390 1
512732 99512732 1001 86380 86390 1
513409 99513409 1001 86380 86390 1
513231 99513231 1001 86380 86390 1
513353 99513353 1001 86380 86390 1
513265 99513265 1001 86380 86390 1
513240 99513240 1001 86380 86390 1
513902 99513902 1001 86380 86390 1
513662 99513662 1001 86380 86390 1
513690 99513690 1001 86380 86390 1
513768 99513768 1001 86380 86390 1
513442 99513442 1001 86380 86390 1
513574 99513574 1001 86380 86390 1
513485 99513485 1001 86380 86390 1
513487 99513487 1001 86380 86390 1
514191 99514191 1001 86380 86390 1
514735 99514735 1001 86380 86390 1
514844 99514844 1001 86380 86390 1
514616 99514616 1001 86380 86390 1
514565 99514565 1001 86380 86390 1
514634 99514634 1001 86380 86390 1
514289 99514289 1001 86380 86390 1
514300 99514300 1001 86380 86390 1
514978 99514978 1001 86380 86390 1
514954 99514954 1001 86380 86390 1
515616 99515616 1001 86380 86390 1
515679 99515679 1001 86380 86390 1
515606 99515606 1001 86380 86390 1
515270 99515270 1001 86380 86390 1
515106 99515106 1001 86380 86390 1
515252 99515252 1001 86380 86390 1
515875 99515875 1001 86380 86390 1
515700 99515700 1001 86380 86390 1
515886 99515886 1001 86380 86390 1
516473 99516473 1001 86380 86390 1
516176 99516176 1001 86380 86390 1
516219 99516219 1001 86380 86390 1
516249 99516249 1001 86380 86390 1
516134 99516134 1001 86380 86390 1
516264 99516264 1001 86380 86390 1
516277 99516277 1001 86380 86390 1
516031 99516031 1001 86380 86390 1
515967 99515967 1001 86380 86390 1
516071 99516071 1001 86380 86390 1
515968 99515968 1001 86380 86390 1
515994 99515994 1001 86380 86390 1
516059 99516059 1001 86380 86390 1
516009 99516009 1001 86380 86390 1
515949 99515949 1001 86380 86390 1
516081 99516081 1001 86380 86390 1
516558 99516558 1001 86380 86390 1
516639 99516639 1001 86380 86390 1
516686 99516686 1001 86380 86390 1
517336 99517336 1001 86380 86390 1
517145 99517145 1001 86380 86390 1
517316 99517316 1001 86380 86390 1
517325 99517325 1001 86380 86390 1
517029 99517029 1001 86380 86390 1
517112 99517112 1001 86380 86390 1
516741 99516741 1001 86380 86390 1
516806 99516806 1001 86380 86390 1
516810 99516810 1001 86380 86390 1
516774 99516774 1001 86380 86390 1
516852 99516852 1001 86380 86390 1
516815 99516815 1001 86380 86390 1
517504 99517504 1001 86380 86390 1
517337 99517337 1001 86380 86390 1
517421 99517421 1001 86380 86390 1
518052 99518052 1001 86380 86390 1
517963 99517963 1001 86380 86390 1
518054 99518054 1001 86380 86390 1
518146 99518146 1001 86380 86390 1
517775 99517775 1001 86380 86390 1
517894 99517894 1001 86380 86390 1
517661 99517661 1001 86380 86390 1
517612 99517612 1001 86380 86390 1
517575 99517575 1001 86380 86390 1
517591 99517591 1001 86380 86390 1
517656 99517656 1001 86380 86390 1
517708 99517708 1001 86380 86390 1
518354 99518354 1001 86380 86390 1
518251 99518251 1001 86380 86390 1
518325 99518325 1001 86380 86390 1
518834 99518834 1001 86380 86390 1
518927 99518927 1001 86380 86390 1
518870 99518870 1001 86380 86390 1
518769 99518769 1001 86380 86390 1
518719 99518719 1001 86380 86390 1
518467 99518467 1001 86380 86390 1
519127 99519127 1001 86380 86390 1
519169 99519169 1001 86380 86390 1
519041 99519041 1001 86380 86390 1
519698 99519698 1001 86380 86390 1
519674 99519674 1001 86380 86390 1
519740 99519740 1001 86380 86390 1
519770 99519770 1001 86380 86390 1
519807 99519807 1001 86380 86390 1
519466 99519466 1001 86380 86390 1
519596 99519596 1001 86380 86390 1
519534 99519534 1001 86380 86390 1
519457 99519457 1001 86380 86390 1
519407 99519407 1001 86380 86390 1
519485 99519485 1001 86380 86390 1
519554 99519554 1001 86380 86390 1
519425 99519425 1001 86380 86390 1
519377 99519377 1001 86380 86390 1
519378 99519378 1001 86380 86390 1
519236 99519236 1001 86380 86390 1
519250 99519250 1001 86380 86390 1
519276 99519276 1001 86380 86390 1
519316 99519316 1001 86380 86390 1
519345 99519345 1001 86380 86390 1
519837 99519837 1001 86380 86390 1
519861 99519861 1001 86380 86390 1
520602 99520602 1001 86380 86390 1
520637 99520637 1001 86380 86390 1
520593 99520593 1001 86380 86390 1
520632 99520632 1001 86380 86390 1
520371 99520371 1001 86380 86390 1
520374 99520374 1001 86380 86390 1
520273 99520273 1001 86380 86390 1
520407 99520407 1001 86380 86390 1
520433 99520433 1001 86380 86390 1
520739 99520739 1001 86380 86390 1
520661 99520661 1001 86380 86390 1
521341 99521341 1001 86380 86390 1
521280 99521280 1001 86380 86390 1
521345 99521345 1001 86380 86390 1
521093 99521093 1001 86380 86390 1
521126 99521126 1001 86380 86390 1
521102 99521102 1001 86380 86390 1
521064 99521064 1001 86380 86390 1
521207 99521207 1001 86380 86390 1
521017 99521017 1001 86380 86390 1
520877 99520877 1001 86380 86390 1
521006 99521006 1001 86380 86390 1
521517 99521517 1001 86380 86390 1
521548 99521548 1001 86380 86390 1
521498 99521498 1001 86380 86390 1
521577 99521577 1001 86380 86390 1
522232 99522232 1001 86380 86390 1
522172 99522172 1001 86380 86390 1
522201 99522201 1001 86380 86390 1
522163 99522163 1001 86380 86390 1
522040 99522040 1001 86380 86390 1
522016 99522016 1001 86380 86390 1
521801 99521801 1001 86380 86390 1
522296 99522296 1001 86380 86390 1
522310 99522310 1001 86380 86390 1
523055 99523055 1001 86380 86390 1
522967 99522967 1001 86380 86390 1
523075 99523075 1001 86380 86390 1
522784 99522784 1001 86380 86390 1
522889 99522889 1001 86380 86390 1
522799 99522799 1001 86380 86390 1
522906 99522906 1001 86380 86390 1
522728 99522728 1001 86380 86390 1
522729 99522729 1001 86380 86390 1
522590 99522590 1001 86380 86390 1
522516 99522516 1001 86380 86390 1
523274 99523274 1001 86380 86390 1
523197 99523197 1001 86380 86390 1
523804 99523804 1001 86380 86390 1
523917 99523917 1001 86380 86390 1
523771 99523771 1001 86380 86390 1
523925 99523925 1001 86380 86390 1
523786 99523786 1001 86380 86390 1
523935 99523935 1001 86380 86390 1
523702 99523702 1001 86380 86390 1
523552 99523552 1001 86380 86390 1
523593 99523593 1001 86380 86390 1
523712 99523712 1001 86380 86390 1
523519 99523519 1001 86380 86390 1
523351 99523351 1001 86380 86390 1
523482 99523482 1001 86380 86390 1
523331 99523331 1001 86380 86390 1
523528 99523528 1001 86380 86390 1
524102 99524102 1001 86380 86390 1
523959 99523959 1001 86380 86390 1
524130 99524130 1001 86380 86390 1
524594 99524594 1001 86380 86390 1
524583 99524583 1001 86380 86390 1
524716 99524716 1001 86380 86390 1
524764 99524764 1001 86380 86390 1
524461 99524461 1001 86380 86390 1
524488 99524488 1001 86380 86390 1
524362 99524362 1001 86380 86390 1
524377 99524377 1001 86380 86390 1
524458 99524458 1001 86380 86390 1
524281 99524281 1001 86380 86390 1
524259 99524259 1001 86380 86390 1
524182 99524182 1001 86380 86390 1
524326 99524326 1001 86380 86390 1
524939 99524939 1001 86380 86390 1
524952 99524952 1001 86380 86390 1
524877 99524877 1001 86380 86390 1
524816 99524816 1001 86380 86390 1
525405 99525405 1001 86380 86390 1
525408 99525408 1001 86380 86390 1
525211 99525211 1001 86380 86390 1
525315 99525315 1001 86380 86390 1
525251 99525251 1001 86380 86390 1
525280 99525280 1001 86380 86390 1
525229 99525229 1001 86380 86390 1
525308 99525308 1001 86380 86390 1
525377 99525377 1001 86380 86390 1
525077 99525077 1001 86380 86390 1
525635 99525635 1001 86380 86390 1
525623 99525623 1001 86380 86390 1
525756 99525756 1001 86380 86390 1
525627 99525627 1001 86380 86390 1
525733 99525733 1001 86380 86390 1
526237 99526237 1001 86380 86390 1
526142 99526142 1001 86380 86390 1
526198 99526198 1001 86380 86390 1
526126 99526126 1001 86380 86390 1
525868 99525868 1001 86380 86390 1
525959 99525959 1001 86380 86390 1
525923 99525923 1001 86380 86390 1
525964 99525964 1001 86380 86390 1
525977 99525977 1001 86380 86390 1
526005 99526005 1001 86380 86390 1
526500 99526500 1001 86380 86390 1
526594 99526594 1001 86380 86390 1
526595 99526595 1001 86380 86390 1
526598 99526598 1001 86380 86390 1
527149 99527149 1001 86380 86390 1
527130 99527130 1001 86380 86390 1
527169 99527169 1001 86380 86390 1
527170 99527170 1001 86380 86390 1
527120 99527120 1001 86380 86390 1
526903 99526903 1001 86380 86390 1
526866 99526866 1001 86380 86390 1
526732 99526732 1001 86380 86390 1
527355 99527355 1001 86380 86390 1
527265 99527265 1001 86380 86390 1
527439 99527439 1001 86380 86390 1
527271 99527271 1001 86380 86390 1
527921 99527921 1001 86380 86390 1
527912 99527912 1001 86380 86390 1
527903 99527903 1001 86380 86390 1
527686 99527686 1001 86380 86390 1
527790 99527790 1001 86380 86390 1
527765 99527765 1001 86380 86390 1
527571 99527571 1001 86380 86390 1
527626 99527626 1001 86380 86390 1
527457 99527457 1001 86380 86390 1
527523 99527523 1001 86380 86390 1
527566 99527566 1001 86380 86390 1
528202 99528202 1001 86380 86390 1
528164 99528164 1001 86380 86390 1
528246 99528246 1001 86380 86390 1
528171 99528171 1001 86380 86390 1
528197 99528197 1001 86380 86390 1
528264 99528264 1001 86380 86390 1
528096 99528096 1001 86380 86390 1
528175 99528175 1001 86380 86390 1
528853 99528853 1001 86380 86390 1
528705 99528705 1001 86380 86390 1
528770 99528770 1001 86380 86390 1
528707 99528707 1001 86380 86390 1
528514 99528514 1001 86380 86390 1
528528 99528528 1001 86380 86390 1
528521 99528521 1001 86380 86390 1
528534 99528534 1001 86380 86390 1
528573 99528573 1001 86380 86390 1
528462 99528462 1001 86380 86390 1
528411 99528411 1001 86380 86390 1
528440 99528440 1001 86380 86390 1
528415 99528415 1001 86380 86390 1
528390 99528390 1001 86380 86390 1
528918 99528918 1001 86380 86390 1
528997 99528997 1001 86380 86390 1
528910 99528910 1001 86380 86390 1
529691 99529691 1001 86380 86390 1
529533 99529533 1001 86380 86390 1
529584 99529584 1001 86380 86390 1
529496 99529496 1001 86380 86390 1
529355 99529355 1001 86380 86390 1
529322 99529322 1001 86380 86390 1
529172 99529172 1001 86380 86390 1
529292 99529292 1001 86380 86390 1
529194 99529194 1001 86380 86390 1
529311 99529311 1001 86380 86390 1
529867 99529867 1001 86380 86390 1
530553 99530553 1001 86380 86390 1
530407 99530407 1001 86380 86390 1
530420 99530420 1001 86380 86390 1
530433 99530433 1001 86380 86390 1
530369 99530369 1001 86380 86390 1
530408 99530408 1001 86380 86390 1
530194 99530194 1001 86380 86390 1
530208 99530208 1001 86380 86390 1
530150 99530150 1001 86380 86390 1
530177 99530177 1001 86380 86390 1
529959 99529959 1001 86380 86390 1
530013 99530013 1001 86380 86390 1
530118 99530118 1001 86380 86390 1
530630 99530630 1001 86380 86390 1
530566 99530566 1001 86380 86390 1
530660 99530660 1001 86380 86390 1
530751 99530751 1001 86380 86390 1
530739 99530739 1001 86380 86390 1
531187 99531187 1001 86380 86390 1
531304 99531304 1001 86380 86390 1
531293 99531293 1001 86380 86390 1
531281 99531281 1001 86380 86390 1
531123 99531123 1001 86380 86390 1
531046 99531046 1001 86380 86390 1
531169 99531169 1001 86380 86390 1
531092 99531092 1001 86380 86390 1
530772 99530772 1001 86380 86390 1
530898 99530898 1001 86380 86390 1
531400 99531400 1001 86380 86390 1
532081 99532081 1001 86380 86390 1
532148 99532148 1001 86380 86390 1
532165 99532165 1001 86380 86390 1
531714 99531714 1001 86380 86390 1
531679 99531679 1001 86380 86390 1
531654 99531654 1001 86380 86390 1
531707 99531707 1001 86380 86390 1
531737 99531737 1001 86380 86390 1
531609 99531609 1001 86380 86390 1
532269 99532269 1001 86380 86390 1
532347 99532347 1001 86380 86390 1
532364 99532364 1001 86380 86390 1
532301 99532301 1001 86380 86390 1
532302 99532302 1001 86380 86390 1
532943 99532943 1001 86380 86390 1
532971 99532971 1001 86380 86390 1
532894 99532894 1001 86380 86390 1
532696 99532696 1001 86380 86390 1
532549 99532549 1001 86380 86390 1
532589 99532589 1001 86380 86390 1
533172 99533172 1001 86380 86390 1
533047 99533047 1001 86380 86390 1
533821 99533821 1001 86380 86390 1
533705 99533705 1001 86380 86390 1
533823 99533823 1001 86380 86390 1
533748 99533748 1001 86380 86390 1
533660 99533660 1001 86380 86390 1
533791 99533791 1001 86380 86390 1
533716 99533716 1001 86380 86390 1
533651 99533651 1001 86380 86390 1
533418 99533418 1001 86380 86390 1
533291 99533291 1001 86380 86390 1
533343 99533343 1001 86380 86390 1
533254 99533254 1001 86380 86390 1
533372 99533372 1001 86380 86390 1
533967 99533967 1001 86380 86390 1
534548 99534548 1001 86380 86390 1
534501 99534501 1001 86380 86390 1
534454 99534454 1001 86380 86390 1
534282 99534282 1001 86380 86390 1
534103 99534103 1001 86380 86390 1
534067 99534067 1001 86380 86390 1
534752 99534752 1001 86380 86390 1
534718 99534718 1001 86380 86390 1
535460 99535460 1001 86380 86390 1
535412 99535412 1001 86380 86390 1
535392 99535392 1001 86380 86390 1
535203 99535203 1001 86380 86390 1
535180 99535180 1001 86380 86390 1
535115 99535115 1001 86380 86390 1
535275 99535275 1001 86380 86390 1
535097 99535097 1001 86380 86390 1
535041 99535041 1001 86380 86390 1
535598 99535598 1001 86380 86390 1
535650 99535650 1001 86380 86390 1
535707 99535707 1001 86380 86390 1
535671 99535671 1001 86380 86390 1
536301 99536301 1001 86380 86390 1
536160 99536160 1001 86380 86390 1
536315 99536315 1001 86380 86390 1
536296 99536296 1001 86380 86390 1
536122 99536122 1001 86380 86390 1
535971 99535971 1001 86380 86390 1
535985 99535985 1001 86380 86390 1
535911 99535911 1001 86380 86390 1
535796 99535796 1001 86380 86390 1
535740 99535740 1001 86380 86390 1
536504 99536504 1001 86380 86390 1
537048 99537048 1001 86380 86390 1
537038 99537038 1001 86380 86390 1
536789 99536789 1001 86380 86390 1
536791 99536791 1001 86380 86390 1
536947 99536947 1001 86380 86390 1
536846 99536846 1001 86380 86390 1
536605 99536605 1001 86380 86390 1
537240 99537240 1001 86380 86390 1
537359 99537359 1001 86380 86390 1
537177 99537177 1001 86380 86390 1
537288 99537288 1001 86380 86390 1
537787 99537787 1001 86380 86390 1
537844 99537844 1001 86380 86390 1
537762 99537762 1001 86380 86390 1
537371 99537371 1001 86380 86390 1
537505 99537505 1001 86380 86390 1
538054 99538054 1001 86380 86390 1
538152 99538152 1001 86380 86390 1
538143 99538143 1001 86380 86390 1
538112 99538112 1001 86380 86390 1
538726 99538726 1001 86380 86390 1
538791 99538791 1001 86380 86390 1
538618 99538618 1001 86380 86390 1
538444 99538444 1001 86380 86390 1
538474 99538474 1001 86380 86390 1
538529 99538529 1001 86380 86390 1
538246 99538246 1001 86380 86390 1
538260 99538260 1001 86380 86390 1
538378 99538378 1001 86380 86390 1
538237 99538237 1001 86380 86390 1
538330 99538330 1001 86380 86390 1
538241 99538241 1001 86380 86390 1
538877 99538877 1001 86380 86390 1
538852 99538852 1001 86380 86390 1
538836 99538836 1001 86380 86390 1
538966 99538966 1001 86380 86390 1
539590 99539590 1001 86380 86390 1
539552 99539552 1001 86380 86390 1
539516 99539516 1001 86380 86390 1
539480 99539480 1001 86380 86390 1
539243 99539243 1001 86380 86390 1
539413 99539413 1001 86380 86390 1
539367 99539367 1001 86380 86390 1
539176 99539176 1001 86380 86390 1
539140 99539140 1001 86380 86390 1
539195 99539195 1001 86380 86390 1
539714 99539714 1001 86380 86390 1
540381 99540381 1001 86380 86390 1
540370 99540370 1001 86380 86390 1
540410 99540410 1001 86380 86390 1
540298 99540298 1001 86380 86390 1
540461 99540461 1001 86380 86390 1
540198 99540198 1001 86380 86390 1
540175 99540175 1001 86380 86390 1
540166 99540166 1001 86380 86390 1
540194 99540194 1001 86380 86390 1
540144 99540144 1001 86380 86390 1
540170 99540170 1001 86380 86390 1
540007 99540007 1001 86380 86390 1
539987 99539987 1001 86380 86390 1
539988 99539988 1001 86380 86390 1
540660 99540660 1001 86380 86390 1
540649 99540649 1001 86380 86390 1
540496 99540496 1001 86380 86390 1
540483 99540483 1001 86380 86390 1
540578 99540578 1001 86380 86390 1
540593 99540593 1001 86380 86390 1
541235 99541235 1001 86380 86390 1
541122 99541122 1001 86380 86390 1
541163 99541163 1001 86380 86390 1
540954 99540954 1001 86380 86390 1
540776 99540776 1001 86380 86390 1
540764 99540764 1001 86380 86390 1
540860 99540860 1001 86380 86390 1
541395 99541395 1001 86380 86390 1
541345 99541345 1001 86380 86390 1
541413 99541413 1001 86380 86390 1
541994 99541994 1001 86380 86390 1
541947 99541947 1001 86380 86390 1
541987 99541987 1001 86380 86390 1
542067 99542067 1001 86380 86390 1
541786 99541786 1001 86380 86390 1
541851 99541851 1001 86380 86390 1
541907 99541907 1001 86380 86390 1
541805 99541805 1001 86380 86390 1
541706 99541706 1001 86380 86390 1
541543 99541543 1001 86380 86390 1
541621 99541621 1001 86380 86390 1
542276 99542276 1001 86380 86390 1
542289 99542289 1001 86380 86390 1
542139 99542139 1001 86380 86390 1
542843 99542843 1001 86380 86390 1
542769 99542769 1001 86380 86390 1
542782 99542782 1001 86380 86390 1
542922 99542922 1001 86380 86390 1
542797 99542797 1001 86380 86390 1
542890 99542890 1001 86380 86390 1
542751 99542751 1001 86380 86390 1
542790 99542790 1001 86380 86390 1
542894 99542894 1001 86380 86390 1
542592 99542592 1001 86380 86390 1
542605 99542605 1001 86380 86390 1
542735 99542735 1001 86380 86390 1
542723 99542723 1001 86380 86390 1
542595 99542595 1001 86380 86390 1
542481 99542481 1001 86380 86390 1
542985 99542985 1001 86380 86390 1
543044 99543044 1001 86380 86390 1
543677 99543677 1001 86380 86390 1
543733 99543733 1001 86380 86390 1
543372 99543372 1001 86380 86390 1
543380 99543380 1001 86380 86390 1
543499 99543499 1001 86380 86390 1
543177 99543177 1001 86380 86390 1
543271 99543271 1001 86380 86390 1
543279 99543279 1001 86380 86390 1
543781 99543781 1001 86380 86390 1
543916 99543916 1001 86380 86390 1
544419 99544419 1001 86380 86390 1
544549 99544549 1001 86380 86390 1
544449 99544449 1001 86380 86390 1
544354 99544354 1001 86380 86390 1
544384 99544384 1001 86380 86390 1
544259 99544259 1001 86380 86390 1
544390 99544390 1001 86380 86390 1
544352 99544352 1001 86380 86390 1
544094 99544094 1001 86380 86390 1
544160 99544160 1001 86380 86390 1
543994 99543994 1001 86380 86390 1
544728 99544728 1001 86380 86390 1
544600 99544600 1001 86380 86390 1
544657 99544657 1001 86380 86390 1
417932 555 1001 29640 30897 1
506610 1127 1001 56493 56792 1
528852 1059 1002 31668 43094 1
400068 99400068 1001 86380 86390 1
543141 878 1001 45465 45764 1
400292 99400292 1001 86380 86390 1
400335 99400335 1001 86380 86390 1
400563 99400563 1001 86380 86390 1
400670 99400670 1001 86380 86390 1
400633 99400633 1001 86380 86390 1
401049 99401049 1001 86380 86390 1
401159 99401159 1001 86380 86390 1
401584 99401584 1001 86380 86390 1
401878 99401878 1001 86380 86390 1
401908 99401908 1001 86380 86390 1
401944 99401944 1001 86380 86390 1
401962 99401962 1001 86380 86390 1
402223 99402223 1001 86380 86390 1
402293 99402293 1001 86380 86390 1
402678 99402678 1001 86380 86390 1
402585 99402585 1001 86380 86390 1
402818 99402818 1001 86380 86390 1
402888 99402888 1001 86380 86390 1
402977 99402977 1001 86380 86390 1
403107 99403107 1001 86380 86390 1
403505 99403505 1001 86380 86390 1
403475 99403475 1001 86380 86390 1
403620 99403620 1001 86380 86390 1
403698 99403698 1001 86380 86390 1
403645 99403645 1001 86380 86390 1
403728 99403728 1001 86380 86390 1
403667 99403667 1001 86380 86390 1
403923 99403923 1001 86380 86390 1
403993 99403993 1001 86380 86390 1
403940 99403940 1001 86380 86390 1
404495 99404495 1001 86380 86390 1
404769 99404769 1001 86380 86390 1
404715 99404715 1001 86380 86390 1
404804 99404804 1001 86380 86390 1
404876 99404876 1001 86380 86390 1
405383 99405383 1001 86380 86390 1
405373 99405373 1001 86380 86390 1
406172 99406172 1001 86380 86390 1
406173 99406173 1001 86380 86390 1
406324 99406324 1001 86380 86390 1
406782 99406782 1001 86380 86390 1
406904 99406904 1001 86380 86390 1
406951 99406951 1001 86380 86390 1
407099 99407099 1001 86380 86390 1
407100 99407100 1001 86380 86390 1
407081 99407081 1001 86380 86390 1
407367 99407367 1001 86380 86390 1
407382 99407382 1001 86380 86390 1
407504 99407504 1001 86380 86390 1
407541 99407541 1001 86380 86390 1
407586 99407586 1001 86380 86390 1
407705 99407705 1001 86380 86390 1
407688 99407688 1001 86380 86390 1
407692 99407692 1001 86380 86390 1
407919 99407919 1001 86380 86390 1
407921 99407921 1001 86380 86390 1
407986 99407986 1001 86380 86390 1
408019 99408019 1001 86380 86390 1
408315 99408315 1001 86380 86390 1
408709 99408709 1001 86380 86390 1
408857 99408857 1001 86380 86390 1
408775 99408775 1001 86380 86390 1
409028 99409028 1001 86380 86390 1
409185 99409185 1001 86380 86390 1
409210 99409210 1001 86380 86390 1
409712 99409712 1001 86380 86390 1
409843 99409843 1001 86380 86390 1
410094 99410094 1001 86380 86390 1
410270 99410270 1001 86380 86390 1
410225 99410225 1001 86380 86390 1
410344 99410344 1001 86380 86390 1
410930 99410930 1001 86380 86390 1
411195 99411195 1001 86380 86390 1
411267 99411267 1001 86380 86390 1
411857 99411857 1001 86380 86390 1
411971 99411971 1001 86380 86390 1
412165 99412165 1001 86380 86390 1
412294 99412294 1001 86380 86390 1
413382 99413382 1001 86380 86390 1
413462 99413462 1001 86380 86390 1
412959 99412959 1001 86380 86390 1
412913 99412913 1001 86380 86390 1
413077 99413077 1001 86380 86390 1
412748 99412748 1001 86380 86390 1
412824 99412824 1001 86380 86390 1
412513 99412513 1001 86380 86390 1
412782 99412782 1001 86380 86390 1
412703 99412703 1001 86380 86390 1
412625 99412625 1001 86380 86390 1
412519 99412519 1001 86380 86390 1
412566 99412566 1001 86380 86390 1
412521 99412521 1001 86380 86390 1
412878 99412878 1001 86380 86390 1
412860 99412860 1001 86380 86390 1
414089 99414089 1001 86380 86390 1
414117 99414117 1001 86380 86390 1
413930 99413930 1001 86380 86390 1
413878 99413878 1001 86380 86390 1
414841 99414841 1001 86380 86390 1
414883 99414883 1001 86380 86390 1
414526 99414526 1001 86380 86390 1
414452 99414452 1001 86380 86390 1
414482 99414482 1001 86380 86390 1
414300 99414300 1001 86380 86390 1
414389 99414389 1001 86380 86390 1
414442 99414442 1001 86380 86390 1
416628 99416628 1001 86380 86390 1
416159 99416159 1001 86380 86390 1
416524 99416524 1001 86380 86390 1
416166 99416166 1001 86380 86390 1
416487 99416487 1001 86380 86390 1
415869 99415869 1001 86380 86390 1
415938 99415938 1001 86380 86390 1
415818 99415818 1001 86380 86390 1
415822 99415822 1001 86380 86390 1
417116 99417116 1001 86380 86390 1
417261 99417261 1001 86380 86390 1
417544 99417544 1001 86380 86390 1
417607 99417607 1001 86380 86390 1
417561 99417561 1001 86380 86390 1
417533 99417533 1001 86380 86390 1
418698 99418698 1001 86380 86390 1
418572 99418572 1001 86380 86390 1
418432 99418432 1001 86380 86390 1
418356 99418356 1001 86380 86390 1
417623 99417623 1001 86380 86390 1
417692 99417692 1001 86380 86390 1
418985 99418985 1001 86380 86390 1
419107 99419107 1001 86380 86390 1
420378 99420378 1001 86380 86390 1
420411 99420411 1001 86380 86390 1
420273 99420273 1001 86380 86390 1
419665 99419665 1001 86380 86390 1
419787 99419787 1001 86380 86390 1
419977 99419977 1001 86380 86390 1
419685 99419685 1001 86380 86390 1
419594 99419594 1001 86380 86390 1
419509 99419509 1001 86380 86390 1
420797 99420797 1001 86380 86390 1
420508 99420508 1001 86380 86390 1
421801 99421801 1001 86380 86390 1
421687 99421687 1001 86380 86390 1
421570 99421570 1001 86380 86390 1
421579 99421579 1001 86380 86390 1
421561 99421561 1001 86380 86390 1
420854 99420854 1001 86380 86390 1
421117 99421117 1001 86380 86390 1
422247 99422247 1001 86380 86390 1
422369 99422369 1001 86380 86390 1
422258 99422258 1001 86380 86390 1
422299 99422299 1001 86380 86390 1
422356 99422356 1001 86380 86390 1
423295 99423295 1001 86380 86390 1
422990 99422990 1001 86380 86390 1
423205 99423205 1001 86380 86390 1
423299 99423299 1001 86380 86390 1
422751 99422751 1001 86380 86390 1
422592 99422592 1001 86380 86390 1
423989 99423989 1001 86380 86390 1
424073 99424073 1001 86380 86390 1
423906 99423906 1001 86380 86390 1
423880 99423880 1001 86380 86390 1
425185 99425185 1001 86380 86390 1
425371 99425371 1001 86380 86390 1
424641 99424641 1001 86380 86390 1
424714 99424714 1001 86380 86390 1
424869 99424869 1001 86380 86390 1
424894 99424894 1001 86380 86390 1
424917 99424917 1001 86380 86390 1
424338 99424338 1001 86380 86390 1
424243 99424243 1001 86380 86390 1
424373 99424373 1001 86380 86390 1
424362 99424362 1001 86380 86390 1
425633 99425633 1001 86380 86390 1
425640 99425640 1001 86380 86390 1
425399 99425399 1001 86380 86390 1
425401 99425401 1001 86380 86390 1
426873 99426873 1001 86380 86390 1
426881 99426881 1001 86380 86390 1
427068 99427068 1001 86380 86390 1
426619 99426619 1001 86380 86390 1
426399 99426399 1001 86380 86390 1
426482 99426482 1001 86380 86390 1
426670 99426670 1001 86380 86390 1
426634 99426634 1001 86380 86390 1
426361 99426361 1001 86380 86390 1
426637 99426637 1001 86380 86390 1
426195 99426195 1001 86380 86390 1
426144 99426144 1001 86380 86390 1
425978 99425978 1001 86380 86390 1
427137 99427137 1001 86380 86390 1
427391 99427391 1001 86380 86390 1
427281 99427281 1001 86380 86390 1
427452 99427452 1001 86380 86390 1
428348 99428348 1001 86380 86390 1
428683 99428683 1001 86380 86390 1
428353 99428353 1001 86380 86390 1
428390 99428390 1001 86380 86390 1
428318 99428318 1001 86380 86390 1
428257 99428257 1001 86380 86390 1
428009 99428009 1001 86380 86390 1
428328 99428328 1001 86380 86390 1
428316 99428316 1001 86380 86390 1
427652 99427652 1001 86380 86390 1
427876 99427876 1001 86380 86390 1
427816 99427816 1001 86380 86390 1
427799 99427799 1001 86380 86390 1
428766 99428766 1001 86380 86390 1
428944 99428944 1001 86380 86390 1
428776 99428776 1001 86380 86390 1
429976 99429976 1001 86380 86390 1
430348 99430348 1001 86380 86390 1
429831 99429831 1001 86380 86390 1
429736 99429736 1001 86380 86390 1
429888 99429888 1001 86380 86390 1
429205 99429205 1001 86380 86390 1
429209 99429209 1001 86380 86390 1
429238 99429238 1001 86380 86390 1
430525 99430525 1001 86380 86390 1
430741 99430741 1001 86380 86390 1
429961 99429961 1001 86380 86390 1
430403 99430403 1001 86380 86390 1
430532 99430532 1001 86380 86390 1
430407 99430407 1001 86380 86390 1
430466 99430466 1001 86380 86390 1
430572 99430572 1001 86380 86390 1
431995 99431995 1001 86380 86390 1
431702 99431702 1001 86380 86390 1
431502 99431502 1001 86380 86390 1
431430 99431430 1001 86380 86390 1
431263 99431263 1001 86380 86390 1
431636 99431636 1001 86380 86390 1
431471 99431471 1001 86380 86390 1
430832 99430832 1001 86380 86390 1
431099 99431099 1001 86380 86390 1
432428 99432428 1001 86380 86390 1
432226 99432226 1001 86380 86390 1
433412 99433412 1001 86380 86390 1
433640 99433640 1001 86380 86390 1
433354 99433354 1001 86380 86390 1
432930 99432930 1001 86380 86390 1
433080 99433080 1001 86380 86390 1
433193 99433193 1001 86380 86390 1
433083 99433083 1001 86380 86390 1
433124 99433124 1001 86380 86390 1
433232 99433232 1001 86380 86390 1
433283 99433283 1001 86380 86390 1
433306 99433306 1001 86380 86390 1
433307 99433307 1001 86380 86390 1
433312 99433312 1001 86380 86390 1
432632 99432632 1001 86380 86390 1
432658 99432658 1001 86380 86390 1
433917 99433917 1001 86380 86390 1
434739 99434739 1001 86380 86390 1
434833 99434833 1001 86380 86390 1
434964 99434964 1001 86380 86390 1
434423 99434423 1001 86380 86390 1
434483 99434483 1001 86380 86390 1
434420 99434420 1001 86380 86390 1
435544 99435544 1001 86380 86390 1
435599 99435599 1001 86380 86390 1
435488 99435488 1001 86380 86390 1
435637 99435637 1001 86380 86390 1
436802 99436802 1001 86380 86390 1
436953 99436953 1001 86380 86390 1
437055 99437055 1001 86380 86390 1
436470 99436470 1001 86380 86390 1
436673 99436673 1001 86380 86390 1
436604 99436604 1001 86380 86390 1
436656 99436656 1001 86380 86390 1
435949 99435949 1001 86380 86390 1
436164 99436164 1001 86380 86390 1
436166 99436166 1001 86380 86390 1
436332 99436332 1001 86380 86390 1
437290 99437290 1001 86380 86390 1
300074 99300074 1001 86380 86390 1
437183 99437183 1001 86380 86390 1
300576 99300576 1001 86380 86390 1
300604 99300604 1001 86380 86390 1
300630 99300630 1001 86380 86390 1
300606 99300606 1001 86380 86390 1
300647 99300647 1001 86380 86390 1
300364 99300364 1001 86380 86390 1
300226 99300226 1001 86380 86390 1
300227 99300227 1001 86380 86390 1
300177 99300177 1001 86380 86390 1
300193 99300193 1001 86380 86390 1
300311 99300311 1001 86380 86390 1
300262 99300262 1001 86380 86390 1
300887 99300887 1001 86380 86390 1
300826 99300826 1001 86380 86390 1
301431 99301431 1001 86380 86390 1
301358 99301358 1001 86380 86390 1
301183 99301183 1001 86380 86390 1
301224 99301224 1001 86380 86390 1
301147 99301147 1001 86380 86390 1
301295 99301295 1001 86380 86390 1
300963 99300963 1001 86380 86390 1
301107 99301107 1001 86380 86390 1
301108 99301108 1001 86380 86390 1
301721 99301721 1001 86380 86390 1
301686 99301686 1001 86380 86390 1
301665 99301665 1001 86380 86390 1
302269 99302269 1001 86380 86390 1
302362 99302362 1001 86380 86390 1
302301 99302301 1001 86380 86390 1
302375 99302375 1001 86380 86390 1
302105 99302105 1001 86380 86390 1
302107 99302107 1001 86380 86390 1
302032 99302032 1001 86380 86390 1
301892 99301892 1001 86380 86390 1
301764 99301764 1001 86380 86390 1
302503 99302503 1001 86380 86390 1
302388 99302388 1001 86380 86390 1
302402 99302402 1001 86380 86390 1
303055 99303055 1001 86380 86390 1
303062 99303062 1001 86380 86390 1
303153 99303153 1001 86380 86390 1
302898 99302898 1001 86380 86390 1
302966 99302966 1001 86380 86390 1
302998 99302998 1001 86380 86390 1
302962 99302962 1001 86380 86390 1
302666 99302666 1001 86380 86390 1
302631 99302631 1001 86380 86390 1
302699 99302699 1001 86380 86390 1
302610 99302610 1001 86380 86390 1
303359 99303359 1001 86380 86390 1
303265 99303265 1001 86380 86390 1
303842 99303842 1001 86380 86390 1
303920 99303920 1001 86380 86390 1
303974 99303974 1001 86380 86390 1
303898 99303898 1001 86380 86390 1
303941 99303941 1001 86380 86390 1
303698 99303698 1001 86380 86390 1
303702 99303702 1001 86380 86390 1
303793 99303793 1001 86380 86390 1
303796 99303796 1001 86380 86390 1
303706 99303706 1001 86380 86390 1
303484 99303484 1001 86380 86390 1
303564 99303564 1001 86380 86390 1
303539 99303539 1001 86380 86390 1
303436 99303436 1001 86380 86390 1
304164 99304164 1001 86380 86390 1
304230 99304230 1001 86380 86390 1
304089 99304089 1001 86380 86390 1
304206 99304206 1001 86380 86390 1
304663 99304663 1001 86380 86390 1
304654 99304654 1001 86380 86390 1
304488 99304488 1001 86380 86390 1
304502 99304502 1001 86380 86390 1
304242 99304242 1001 86380 86390 1
304442 99304442 1001 86380 86390 1
305008 99305008 1001 86380 86390 1
305060 99305060 1001 86380 86390 1
305009 99305009 1001 86380 86390 1
305637 99305637 1001 86380 86390 1
305554 99305554 1001 86380 86390 1
305103 99305103 1001 86380 86390 1
305133 99305133 1001 86380 86390 1
305076 99305076 1001 86380 86390 1
500085 99500085 1001 86380 86390 1
500711 99500711 1001 86380 86390 1
500592 99500592 1001 86380 86390 1
500529 99500529 1001 86380 86390 1
500336 99500336 1001 86380 86390 1
500198 99500198 1001 86380 86390 1
500213 99500213 1001 86380 86390 1
500932 99500932 1001 86380 86390 1
501500 99501500 1001 86380 86390 1
501437 99501437 1001 86380 86390 1
501396 99501396 1001 86380 86390 1
501402 99501402 1001 86380 86390 1
501289 99501289 1001 86380 86390 1
501393 99501393 1001 86380 86390 1
501089 99501089 1001 86380 86390 1
501067 99501067 1001 86380 86390 1
501844 99501844 1001 86380 86390 1
501734 99501734 1001 86380 86390 1
501811 99501811 1001 86380 86390 1
501671 99501671 1001 86380 86390 1
501645 99501645 1001 86380 86390 1
502386 99502386 1001 86380 86390 1
502374 99502374 1001 86380 86390 1
502134 99502134 1001 86380 86390 1
501897 99501897 1001 86380 86390 1
501846 99501846 1001 86380 86390 1
501850 99501850 1001 86380 86390 1
501996 99501996 1001 86380 86390 1
501932 99501932 1001 86380 86390 1
503218 99503218 1001 86380 86390 1
503010 99503010 1001 86380 86390 1
503065 99503065 1001 86380 86390 1
502924 99502924 1001 86380 86390 1
502698 99502698 1001 86380 86390 1
502845 99502845 1001 86380 86390 1
502722 99502722 1001 86380 86390 1
503448 99503448 1001 86380 86390 1
503475 99503475 1001 86380 86390 1
503425 99503425 1001 86380 86390 1
503375 99503375 1001 86380 86390 1
503443 99503443 1001 86380 86390 1
504055 99504055 1001 86380 86390 1
504060 99504060 1001 86380 86390 1
503783 99503783 1001 86380 86390 1
503902 99503902 1001 86380 86390 1
503799 99503799 1001 86380 86390 1
503756 99503756 1001 86380 86390 1
503549 99503549 1001 86380 86390 1
503563 99503563 1001 86380 86390 1
503602 99503602 1001 86380 86390 1
503617 99503617 1001 86380 86390 1
504232 99504232 1001 86380 86390 1
504272 99504272 1001 86380 86390 1
504288 99504288 1001 86380 86390 1
504203 99504203 1001 86380 86390 1
504835 99504835 1001 86380 86390 1
504923 99504923 1001 86380 86390 1
504651 99504651 1001 86380 86390 1
504691 99504691 1001 86380 86390 1
504440 99504440 1001 86380 86390 1
504479 99504479 1001 86380 86390 1
504470 99504470 1001 86380 86390 1
504532 99504532 1001 86380 86390 1
505699 99505699 1001 86380 86390 1
505612 99505612 1001 86380 86390 1
505613 99505613 1001 86380 86390 1
505652 99505652 1001 86380 86390 1
505489 99505489 1001 86380 86390 1
505521 99505521 1001 86380 86390 1
505189 99505189 1001 86380 86390 1
505293 99505293 1001 86380 86390 1
505238 99505238 1001 86380 86390 1
505881 99505881 1001 86380 86390 1
506521 99506521 1001 86380 86390 1
506497 99506497 1001 86380 86390 1
506415 99506415 1001 86380 86390 1
506224 99506224 1001 86380 86390 1
506267 99506267 1001 86380 86390 1
506256 99506256 1001 86380 86390 1
506108 99506108 1001 86380 86390 1
506160 99506160 1001 86380 86390 1
506071 99506071 1001 86380 86390 1
506149 99506149 1001 86380 86390 1
506089 99506089 1001 86380 86390 1
506012 99506012 1001 86380 86390 1
506726 99506726 1001 86380 86390 1
506611 99506611 1001 86380 86390 1
507386 99507386 1001 86380 86390 1
507286 99507286 1001 86380 86390 1
507236 99507236 1001 86380 86390 1
507290 99507290 1001 86380 86390 1
507291 99507291 1001 86380 86390 1
507147 99507147 1001 86380 86390 1
507084 99507084 1001 86380 86390 1
507137 99507137 1001 86380 86390 1
506846 99506846 1001 86380 86390 1
506836 99506836 1001 86380 86390 1
506943 99506943 1001 86380 86390 1
506995 99506995 1001 86380 86390 1
507564 99507564 1001 86380 86390 1
507568 99507568 1001 86380 86390 1
507607 99507607 1001 86380 86390 1
507521 99507521 1001 86380 86390 1
507625 99507625 1001 86380 86390 1
508167 99508167 1001 86380 86390 1
508235 99508235 1001 86380 86390 1
508017 99508017 1001 86380 86390 1
507943 99507943 1001 86380 86390 1
508001 99508001 1001 86380 86390 1
507666 99507666 1001 86380 86390 1
507759 99507759 1001 86380 86390 1
508388 99508388 1001 86380 86390 1
508272 99508272 1001 86380 86390 1
508312 99508312 1001 86380 86390 1
508372 99508372 1001 86380 86390 1
508897 99508897 1001 86380 86390 1
508890 99508890 1001 86380 86390 1
508714 99508714 1001 86380 86390 1
508727 99508727 1001 86380 86390 1
508689 99508689 1001 86380 86390 1
508860 99508860 1001 86380 86390 1
508848 99508848 1001 86380 86390 1
508720 99508720 1001 86380 86390 1
508815 99508815 1001 86380 86390 1
508841 99508841 1001 86380 86390 1
508650 99508650 1001 86380 86390 1
509244 99509244 1001 86380 86390 1
509258 99509258 1001 86380 86390 1
509168 99509168 1001 86380 86390 1
509220 99509220 1001 86380 86390 1
509132 99509132 1001 86380 86390 1
509761 99509761 1001 86380 86390 1
509769 99509769 1001 86380 86390 1
509834 99509834 1001 86380 86390 1
509671 99509671 1001 86380 86390 1
509607 99509607 1001 86380 86390 1
509383 99509383 1001 86380 86390 1
509345 99509345 1001 86380 86390 1
509450 99509450 1001 86380 86390 1
509363 99509363 1001 86380 86390 1
509380 99509380 1001 86380 86390 1
510015 99510015 1001 86380 86390 1
509912 99509912 1001 86380 86390 1
509916 99509916 1001 86380 86390 1
510024 99510024 1001 86380 86390 1
510580 99510580 1001 86380 86390 1
510647 99510647 1001 86380 86390 1
510648 99510648 1001 86380 86390 1
510498 99510498 1001 86380 86390 1
510502 99510502 1001 86380 86390 1
510490 99510490 1001 86380 86390 1
510507 99510507 1001 86380 86390 1
510313 99510313 1001 86380 86390 1
510145 99510145 1001 86380 86390 1
510802 99510802 1001 86380 86390 1
510766 99510766 1001 86380 86390 1
510756 99510756 1001 86380 86390 1
510747 99510747 1001 86380 86390 1
510917 99510917 1001 86380 86390 1
511520 99511520 1001 86380 86390 1
511354 99511354 1001 86380 86390 1
511298 99511298 1001 86380 86390 1
511210 99511210 1001 86380 86390 1
511305 99511305 1001 86380 86390 1
511151 99511151 1001 86380 86390 1
511256 99511256 1001 86380 86390 1
511078 99511078 1001 86380 86390 1
511045 99511045 1001 86380 86390 1
511086 99511086 1001 86380 86390 1
511563 99511563 1001 86380 86390 1
511349 99511349 1001 86380 86390 1
511672 99511672 1001 86380 86390 1
511636 99511636 1001 86380 86390 1
512306 99512306 1001 86380 86390 1
512208 99512208 1001 86380 86390 1
512096 99512096 1001 86380 86390 1
512111 99512111 1001 86380 86390 1
512165 99512165 1001 86380 86390 1
512024 99512024 1001 86380 86390 1
512056 99512056 1001 86380 86390 1
511915 99511915 1001 86380 86390 1
511896 99511896 1001 86380 86390 1
511847 99511847 1001 86380 86390 1
512393 99512393 1001 86380 86390 1
512383 99512383 1001 86380 86390 1
512567 99512567 1001 86380 86390 1
513168 99513168 1001 86380 86390 1
513135 99513135 1001 86380 86390 1
513011 99513011 1001 86380 86390 1
513036 99513036 1001 86380 86390 1
513024 99513024 1001 86380 86390 1
512990 99512990 1001 86380 86390 1
512997 99512997 1001 86380 86390 1
512716 99512716 1001 86380 86390 1
512718 99512718 1001 86380 86390 1
512731 99512731 1001 86380 86390 1
512630 99512630 1001 86380 86390 1
512748 99512748 1001 86380 86390 1
512765 99512765 1001 86380 86390 1
513312 99513312 1001 86380 86390 1
513366 99513366 1001 86380 86390 1
513956 99513956 1001 86380 86390 1
513984 99513984 1001 86380 86390 1
514021 99514021 1001 86380 86390 1
513951 99513951 1001 86380 86390 1
513709 99513709 1001 86380 86390 1
513461 99513461 1001 86380 86390 1
514792 99514792 1001 86380 86390 1
514628 99514628 1001 86380 86390 1
514493 99514493 1001 86380 86390 1
514610 99514610 1001 86380 86390 1
514424 99514424 1001 86380 86390 1
514374 99514374 1001 86380 86390 1
514426 99514426 1001 86380 86390 1
514285 99514285 1001 86380 86390 1
514945 99514945 1001 86380 86390 1
515055 99515055 1001 86380 86390 1
515005 99515005 1001 86380 86390 1
514916 99514916 1001 86380 86390 1
514866 99514866 1001 86380 86390 1
514879 99514879 1001 86380 86390 1
515519 99515519 1001 86380 86390 1
515337 99515337 1001 86380 86390 1
515432 99515432 1001 86380 86390 1
515334 99515334 1001 86380 86390 1
515076 99515076 1001 86380 86390 1
515209 99515209 1001 86380 86390 1
515172 99515172 1001 86380 86390 1
515199 99515199 1001 86380 86390 1
515229 99515229 1001 86380 86390 1
515799 99515799 1001 86380 86390 1
515762 99515762 1001 86380 86390 1
515868 99515868 1001 86380 86390 1
516396 99516396 1001 86380 86390 1
516482 99516482 1001 86380 86390 1
516083 99516083 1001 86380 86390 1
515904 99515904 1001 86380 86390 1
516089 99516089 1001 86380 86390 1
516015 99516015 1001 86380 86390 1
516715 99516715 1001 86380 86390 1
516524 99516524 1001 86380 86390 1
516619 99516619 1001 86380 86390 1
517184 99517184 1001 86380 86390 1
516988 99516988 1001 86380 86390 1
516989 99516989 1001 86380 86390 1
516970 99516970 1001 86380 86390 1
517116 99517116 1001 86380 86390 1
516805 99516805 1001 86380 86390 1
517429 99517429 1001 86380 86390 1
518046 99518046 1001 86380 86390 1
517848 99517848 1001 86380 86390 1
517810 99517810 1001 86380 86390 1
517862 99517862 1001 86380 86390 1
517941 99517941 1001 86380 86390 1
517929 99517929 1001 86380 86390 1
517619 99517619 1001 86380 86390 1
517595 99517595 1001 86380 86390 1
517589 99517589 1001 86380 86390 1
518227 99518227 1001 86380 86390 1
518175 99518175 1001 86380 86390 1
518294 99518294 1001 86380 86390 1
518272 99518272 1001 86380 86390 1
518339 99518339 1001 86380 86390 1
518873 99518873 1001 86380 86390 1
518930 99518930 1001 86380 86390 1
518840 99518840 1001 86380 86390 1
518918 99518918 1001 86380 86390 1
518973 99518973 1001 86380 86390 1
518881 99518881 1001 86380 86390 1
518858 99518858 1001 86380 86390 1
518640 99518640 1001 86380 86390 1
518583 99518583 1001 86380 86390 1
518714 99518714 1001 86380 86390 1
518625 99518625 1001 86380 86390 1
518549 99518549 1001 86380 86390 1
518460 99518460 1001 86380 86390 1
518385 99518385 1001 86380 86390 1
518528 99518528 1001 86380 86390 1
518504 99518504 1001 86380 86390 1
519050 99519050 1001 86380 86390 1
519092 99519092 1001 86380 86390 1
519759 99519759 1001 86380 86390 1
519684 99519684 1001 86380 86390 1
519499 99519499 1001 86380 86390 1
519311 99519311 1001 86380 86390 1
519367 99519367 1001 86380 86390 1
519279 99519279 1001 86380 86390 1
519254 99519254 1001 86380 86390 1
519269 99519269 1001 86380 86390 1
519850 99519850 1001 86380 86390 1
520008 99520008 1001 86380 86390 1
520013 99520013 1001 86380 86390 1
520486 99520486 1001 86380 86390 1
520517 99520517 1001 86380 86390 1
520441 99520441 1001 86380 86390 1
520624 99520624 1001 86380 86390 1
520484 99520484 1001 86380 86390 1
520550 99520550 1001 86380 86390 1
520357 99520357 1001 86380 86390 1
520346 99520346 1001 86380 86390 1
520373 99520373 1001 86380 86390 1
520313 99520313 1001 86380 86390 1
520166 99520166 1001 86380 86390 1
520134 99520134 1001 86380 86390 1
520225 99520225 1001 86380 86390 1
520715 99520715 1001 86380 86390 1
520786 99520786 1001 86380 86390 1
520672 99520672 1001 86380 86390 1
521365 99521365 1001 86380 86390 1
521304 99521304 1001 86380 86390 1
521464 99521464 1001 86380 86390 1
521157 99521157 1001 86380 86390 1
521209 99521209 1001 86380 86390 1
521145 99521145 1001 86380 86390 1
521197 99521197 1001 86380 86390 1
521212 99521212 1001 86380 86390 1
520943 99520943 1001 86380 86390 1
521580 99521580 1001 86380 86390 1
521512 99521512 1001 86380 86390 1
522229 99522229 1001 86380 86390 1
522292 99522292 1001 86380 86390 1
522258 99522258 1001 86380 86390 1
522273 99522273 1001 86380 86390 1
522145 99522145 1001 86380 86390 1
522236 99522236 1001 86380 86390 1
522215 99522215 1001 86380 86390 1
521957 99521957 1001 86380 86390 1
522036 99522036 1001 86380 86390 1
521949 99521949 1001 86380 86390 1
522043 99522043 1001 86380 86390 1
521995 99521995 1001 86380 86390 1
521710 99521710 1001 86380 86390 1
521723 99521723 1001 86380 86390 1
521699 99521699 1001 86380 86390 1
521714 99521714 1001 86380 86390 1
521809 99521809 1001 86380 86390 1
521864 99521864 1001 86380 86390 1
522354 99522354 1001 86380 86390 1
522981 99522981 1001 86380 86390 1
523037 99523037 1001 86380 86390 1
522948 99522948 1001 86380 86390 1
522809 99522809 1001 86380 86390 1
522797 99522797 1001 86380 86390 1
522787 99522787 1001 86380 86390 1
522816 99522816 1001 86380 86390 1
522681 99522681 1001 86380 86390 1
522571 99522571 1001 86380 86390 1
523284 99523284 1001 86380 86390 1
523142 99523142 1001 86380 86390 1
523890 99523890 1001 86380 86390 1
523879 99523879 1001 86380 86390 1
523700 99523700 1001 86380 86390 1
523716 99523716 1001 86380 86390 1
523553 99523553 1001 86380 86390 1
523388 99523388 1001 86380 86390 1
523329 99523329 1001 86380 86390 1
523515 99523515 1001 86380 86390 1
523399 99523399 1001 86380 86390 1
524021 99524021 1001 86380 86390 1
523997 99523997 1001 86380 86390 1
524141 99524141 1001 86380 86390 1
524057 99524057 1001 86380 86390 1
524631 99524631 1001 86380 86390 1
524765 99524765 1001 86380 86390 1
524399 99524399 1001 86380 86390 1
524378 99524378 1001 86380 86390 1
524257 99524257 1001 86380 86390 1
524349 99524349 1001 86380 86390 1
524223 99524223 1001 86380 86390 1
524249 99524249 1001 86380 86390 1
524950 99524950 1001 86380 86390 1
524862 99524862 1001 86380 86390 1
525535 99525535 1001 86380 86390 1
525571 99525571 1001 86380 86390 1
525575 99525575 1001 86380 86390 1
525400 99525400 1001 86380 86390 1
525242 99525242 1001 86380 86390 1
525261 99525261 1001 86380 86390 1
525106 99525106 1001 86380 86390 1
525068 99525068 1001 86380 86390 1
525109 99525109 1001 86380 86390 1
524981 99524981 1001 86380 86390 1
524999 99524999 1001 86380 86390 1
525781 99525781 1001 86380 86390 1
525800 99525800 1001 86380 86390 1
526221 99526221 1001 86380 86390 1
526290 99526290 1001 86380 86390 1
526291 99526291 1001 86380 86390 1
526412 99526412 1001 86380 86390 1
526253 99526253 1001 86380 86390 1
526414 99526414 1001 86380 86390 1
526049 99526049 1001 86380 86390 1
526130 99526130 1001 86380 86390 1
526068 99526068 1001 86380 86390 1
526069 99526069 1001 86380 86390 1
525920 99525920 1001 86380 86390 1
525962 99525962 1001 86380 86390 1
525988 99525988 1001 86380 86390 1
525873 99525873 1001 86380 86390 1
526485 99526485 1001 86380 86390 1
526460 99526460 1001 86380 86390 1
526609 99526609 1001 86380 86390 1
526547 99526547 1001 86380 86390 1
527248 99527248 1001 86380 86390 1
526930 99526930 1001 86380 86390 1
526868 99526868 1001 86380 86390 1
526846 99526846 1001 86380 86390 1
526787 99526787 1001 86380 86390 1
526829 99526829 1001 86380 86390 1
526702 99526702 1001 86380 86390 1
527454 99527454 1001 86380 86390 1
527364 99527364 1001 86380 86390 1
527393 99527393 1001 86380 86390 1
527433 99527433 1001 86380 86390 1
527451 99527451 1001 86380 86390 1
527310 99527310 1001 86380 86390 1
527884 99527884 1001 86380 86390 1
528048 99528048 1001 86380 86390 1
527899 99527899 1001 86380 86390 1
527878 99527878 1001 86380 86390 1
527971 99527971 1001 86380 86390 1
527806 99527806 1001 86380 86390 1
527852 99527852 1001 86380 86390 1
527854 99527854 1001 86380 86390 1
527803 99527803 1001 86380 86390 1
527521 99527521 1001 86380 86390 1
527563 99527563 1001 86380 86390 1
527643 99527643 1001 86380 86390 1
527581 99527581 1001 86380 86390 1
527633 99527633 1001 86380 86390 1
528255 99528255 1001 86380 86390 1
528261 99528261 1001 86380 86390 1
528136 99528136 1001 86380 86390 1
528772 99528772 1001 86380 86390 1
528633 99528633 1001 86380 86390 1
528575 99528575 1001 86380 86390 1
528386 99528386 1001 86380 86390 1
528399 99528399 1001 86380 86390 1
528312 99528312 1001 86380 86390 1
528326 99528326 1001 86380 86390 1
528484 99528484 1001 86380 86390 1
528304 99528304 1001 86380 86390 1
529080 99529080 1001 86380 86390 1
528966 99528966 1001 86380 86390 1
528980 99528980 1001 86380 86390 1
529061 99529061 1001 86380 86390 1
529063 99529063 1001 86380 86390 1
529092 99529092 1001 86380 86390 1
529528 99529528 1001 86380 86390 1
529711 99529711 1001 86380 86390 1
529366 99529366 1001 86380 86390 1
529494 99529494 1001 86380 86390 1
529140 99529140 1001 86380 86390 1
529219 99529219 1001 86380 86390 1
529837 99529837 1001 86380 86390 1
530399 99530399 1001 86380 86390 1
530534 99530534 1001 86380 86390 1
530511 99530511 1001 86380 86390 1
530155 99530155 1001 86380 86390 1
530289 99530289 1001 86380 86390 1
530186 99530186 1001 86380 86390 1
530253 99530253 1001 86380 86390 1
530332 99530332 1001 86380 86390 1
530039 99530039 1001 86380 86390 1
529993 99529993 1001 86380 86390 1
530124 99530124 1001 86380 86390 1
530615 99530615 1001 86380 86390 1
530667 99530667 1001 86380 86390 1
530731 99530731 1001 86380 86390 1
531318 99531318 1001 86380 86390 1
531274 99531274 1001 86380 86390 1
531019 99531019 1001 86380 86390 1
531171 99531171 1001 86380 86390 1
530863 99530863 1001 86380 86390 1
530943 99530943 1001 86380 86390 1
530831 99530831 1001 86380 86390 1
530923 99530923 1001 86380 86390 1
530781 99530781 1001 86380 86390 1
530900 99530900 1001 86380 86390 1
530965 99530965 1001 86380 86390 1
531468 99531468 1001 86380 86390 1
531435 99531435 1001 86380 86390 1
532083 99532083 1001 86380 86390 1
532187 99532187 1001 86380 86390 1
532024 99532024 1001 86380 86390 1
531978 99531978 1001 86380 86390 1
531927 99531927 1001 86380 86390 1
531903 99531903 1001 86380 86390 1
531812 99531812 1001 86380 86390 1
531865 99531865 1001 86380 86390 1
531944 99531944 1001 86380 86390 1
531855 99531855 1001 86380 86390 1
531781 99531781 1001 86380 86390 1
531678 99531678 1001 86380 86390 1
531720 99531720 1001 86380 86390 1
531686 99531686 1001 86380 86390 1
531790 99531790 1001 86380 86390 1
532371 99532371 1001 86380 86390 1
532384 99532384 1001 86380 86390 1
532257 99532257 1001 86380 86390 1
532936 99532936 1001 86380 86390 1
532990 99532990 1001 86380 86390 1
532803 99532803 1001 86380 86390 1
532796 99532796 1001 86380 86390 1
532439 99532439 1001 86380 86390 1
532596 99532596 1001 86380 86390 1
532509 99532509 1001 86380 86390 1
532577 99532577 1001 86380 86390 1
532500 99532500 1001 86380 86390 1
532435 99532435 1001 86380 86390 1
533176 99533176 1001 86380 86390 1
533164 99533164 1001 86380 86390 1
533794 99533794 1001 86380 86390 1
533772 99533772 1001 86380 86390 1
533488 99533488 1001 86380 86390 1
533553 99533553 1001 86380 86390 1
533595 99533595 1001 86380 86390 1
533482 99533482 1001 86380 86390 1
533342 99533342 1001 86380 86390 1
533376 99533376 1001 86380 86390 1
533260 99533260 1001 86380 86390 1
533300 99533300 1001 86380 86390 1
533352 99533352 1001 86380 86390 1
533882 99533882 1001 86380 86390 1
533897 99533897 1001 86380 86390 1
533936 99533936 1001 86380 86390 1
534042 99534042 1001 86380 86390 1
534006 99534006 1001 86380 86390 1
534627 99534627 1001 86380 86390 1
534564 99534564 1001 86380 86390 1
534630 99534630 1001 86380 86390 1
534677 99534677 1001 86380 86390 1
534429 99534429 1001 86380 86390 1
534275 99534275 1001 86380 86390 1
534393 99534393 1001 86380 86390 1
534474 99534474 1001 86380 86390 1
534333 99534333 1001 86380 86390 1
534374 99534374 1001 86380 86390 1
534245 99534245 1001 86380 86390 1
534258 99534258 1001 86380 86390 1
534181 99534181 1001 86380 86390 1
534209 99534209 1001 86380 86390 1
534106 99534106 1001 86380 86390 1
534251 99534251 1001 86380 86390 1
534109 99534109 1001 86380 86390 1
534267 99534267 1001 86380 86390 1
534755 99534755 1001 86380 86390 1
535370 99535370 1001 86380 86390 1
535358 99535358 1001 86380 86390 1
535493 99535493 1001 86380 86390 1
535390 99535390 1001 86380 86390 1
535503 99535503 1001 86380 86390 1
535380 99535380 1001 86380 86390 1
535112 99535112 1001 86380 86390 1
535272 99535272 1001 86380 86390 1
535158 99535158 1001 86380 86390 1
535172 99535172 1001 86380 86390 1
535303 99535303 1001 86380 86390 1
535068 99535068 1001 86380 86390 1
534965 99534965 1001 86380 86390 1
535564 99535564 1001 86380 86390 1
535539 99535539 1001 86380 86390 1
535682 99535682 1001 86380 86390 1
535607 99535607 1001 86380 86390 1
536309 99536309 1001 86380 86390 1
536066 99536066 1001 86380 86390 1
536085 99536085 1001 86380 86390 1
536013 99536013 1001 86380 86390 1
535806 99535806 1001 86380 86390 1
535848 99535848 1001 86380 86390 1
535745 99535745 1001 86380 86390 1
535761 99535761 1001 86380 86390 1
535864 99535864 1001 86380 86390 1
535802 99535802 1001 86380 86390 1
535856 99535856 1001 86380 86390 1
536516 99536516 1001 86380 86390 1
536470 99536470 1001 86380 86390 1
536446 99536446 1001 86380 86390 1
536410 99536410 1001 86380 86390 1
537125 99537125 1001 86380 86390 1
537129 99537129 1001 86380 86390 1
537050 99537050 1001 86380 86390 1
537136 99537136 1001 86380 86390 1
536798 99536798 1001 86380 86390 1
536700 99536700 1001 86380 86390 1
537293 99537293 1001 86380 86390 1
537206 99537206 1001 86380 86390 1
537259 99537259 1001 86380 86390 1
537873 99537873 1001 86380 86390 1
537798 99537798 1001 86380 86390 1
537957 99537957 1001 86380 86390 1
537958 99537958 1001 86380 86390 1
537857 99537857 1001 86380 86390 1
537924 99537924 1001 86380 86390 1
537633 99537633 1001 86380 86390 1
537623 99537623 1001 86380 86390 1
537651 99537651 1001 86380 86390 1
537678 99537678 1001 86380 86390 1
537510 99537510 1001 86380 86390 1
537544 99537544 1001 86380 86390 1
537404 99537404 1001 86380 86390 1
537430 99537430 1001 86380 86390 1
537482 99537482 1001 86380 86390 1
537378 99537378 1001 86380 86390 1
537391 99537391 1001 86380 86390 1
538079 99538079 1001 86380 86390 1
538034 99538034 1001 86380 86390 1
538129 99538129 1001 86380 86390 1
538664 99538664 1001 86380 86390 1
538799 99538799 1001 86380 86390 1
538658 99538658 1001 86380 86390 1
538469 99538469 1001 86380 86390 1
538471 99538471 1001 86380 86390 1
538577 99538577 1001 86380 86390 1
538273 99538273 1001 86380 86390 1
538394 99538394 1001 86380 86390 1
538969 99538969 1001 86380 86390 1
539504 99539504 1001 86380 86390 1
539483 99539483 1001 86380 86390 1
539346 99539346 1001 86380 86390 1
539372 99539372 1001 86380 86390 1
539417 99539417 1001 86380 86390 1
539392 99539392 1001 86380 86390 1
539252 99539252 1001 86380 86390 1
539031 99539031 1001 86380 86390 1
539793 99539793 1001 86380 86390 1
539806 99539806 1001 86380 86390 1
539706 99539706 1001 86380 86390 1
539841 99539841 1001 86380 86390 1
540327 99540327 1001 86380 86390 1
540276 99540276 1001 86380 86390 1
540450 99540450 1001 86380 86390 1
540459 99540459 1001 86380 86390 1
540311 99540311 1001 86380 86390 1
540200 99540200 1001 86380 86390 1
540073 99540073 1001 86380 86390 1
539965 99539965 1001 86380 86390 1
539891 99539891 1001 86380 86390 1
540022 99540022 1001 86380 86390 1
539998 99539998 1001 86380 86390 1
540596 99540596 1001 86380 86390 1
540495 99540495 1001 86380 86390 1
540599 99540599 1001 86380 86390 1
540522 99540522 1001 86380 86390 1
540541 99540541 1001 86380 86390 1
541218 99541218 1001 86380 86390 1
541116 99541116 1001 86380 86390 1
541265 99541265 1001 86380 86390 1
541107 99541107 1001 86380 86390 1
541185 99541185 1001 86380 86390 1
541211 99541211 1001 86380 86390 1
541284 99541284 1001 86380 86390 1
540949 99540949 1001 86380 86390 1
540890 99540890 1001 86380 86390 1
541059 99541059 1001 86380 86390 1
540768 99540768 1001 86380 86390 1
540743 99540743 1001 86380 86390 1
540733 99540733 1001 86380 86390 1
540837 99540837 1001 86380 86390 1
541372 99541372 1001 86380 86390 1
541309 99541309 1001 86380 86390 1
541362 99541362 1001 86380 86390 1
541427 99541427 1001 86380 86390 1
541415 99541415 1001 86380 86390 1
542084 99542084 1001 86380 86390 1
542060 99542060 1001 86380 86390 1
542103 99542103 1001 86380 86390 1
541841 99541841 1001 86380 86390 1
541780 99541780 1001 86380 86390 1
541524 99541524 1001 86380 86390 1
541502 99541502 1001 86380 86390 1
541505 99541505 1001 86380 86390 1
541626 99541626 1001 86380 86390 1
541588 99541588 1001 86380 86390 1
541705 99541705 1001 86380 86390 1
542324 99542324 1001 86380 86390 1
542146 99542146 1001 86380 86390 1
542925 99542925 1001 86380 86390 1
542878 99542878 1001 86380 86390 1
542776 99542776 1001 86380 86390 1
542816 99542816 1001 86380 86390 1
542655 99542655 1001 86380 86390 1
542684 99542684 1001 86380 86390 1
542497 99542497 1001 86380 86390 1
542472 99542472 1001 86380 86390 1
542531 99542531 1001 86380 86390 1
543035 99543035 1001 86380 86390 1
543069 99543069 1001 86380 86390 1
543018 99543018 1001 86380 86390 1
543109 99543109 1001 86380 86390 1
543737 99543737 1001 86380 86390 1
543490 99543490 1001 86380 86390 1
543364 99543364 1001 86380 86390 1
543474 99543474 1001 86380 86390 1
543153 99543153 1001 86380 86390 1
543245 99543245 1001 86380 86390 1
543207 99543207 1001 86380 86390 1
543311 99543311 1001 86380 86390 1
543300 99543300 1001 86380 86390 1
543174 99543174 1001 86380 86390 1
543846 99543846 1001 86380 86390 1
543782 99543782 1001 86380 86390 1
543848 99543848 1001 86380 86390 1
543915 99543915 1001 86380 86390 1
543944 99543944 1001 86380 86390 1
543910 99543910 1001 86380 86390 1
544524 99544524 1001 86380 86390 1
544397 99544397 1001 86380 86390 1
544401 99544401 1001 86380 86390 1
544595 99544595 1001 86380 86390 1
544520 99544520 1001 86380 86390 1
544251 99544251 1001 86380 86390 1
544268 99544268 1001 86380 86390 1
544230 99544230 1001 86380 86390 1
544282 99544282 1001 86380 86390 1
544030 99544030 1001 86380 86390 1
544066 99544066 1001 86380 86390 1
544688 99544688 1001 86380 86390 1
405763 394 1001 2760 3237 1
509308 959 1001 55546 55845 1
514812 1054 1001 33132 33231 1
514818 800 1002 67691 68474 1
543090 833 1002 38706 41383 1
534496 851 1002 57674 66317 1
400107 99400107 1001 86380 86390 1
400320 99400320 1001 86380 86390 1
400426 99400426 1001 86380 86390 1
400435 99400435 1001 86380 86390 1
400745 99400745 1001 86380 86390 1
400902 99400902 1001 86380 86390 1
400950 99400950 1001 86380 86390 1
400954 99400954 1001 86380 86390 1
401119 99401119 1001 86380 86390 1
401176 99401176 1001 86380 86390 1
401212 99401212 1001 86380 86390 1
401782 99401782 1001 86380 86390 1
401773 99401773 1001 86380 86390 1
401798 99401798 1001 86380 86390 1
401839 99401839 1001 86380 86390 1
402012 99402012 1001 86380 86390 1
402158 99402158 1001 86380 86390 1
402112 99402112 1001 86380 86390 1
402324 99402324 1001 86380 86390 1
402346 99402346 1001 86380 86390 1
402484 99402484 1001 86380 86390 1
402600 99402600 1001 86380 86390 1
402883 99402883 1001 86380 86390 1
402811 99402811 1001 86380 86390 1
403077 99403077 1001 86380 86390 1
403148 99403148 1001 86380 86390 1
403176 99403176 1001 86380 86390 1
403282 99403282 1001 86380 86390 1
403329 99403329 1001 86380 86390 1
403240 99403240 1001 86380 86390 1
403777 99403777 1001 86380 86390 1
403811 99403811 1001 86380 86390 1
403928 99403928 1001 86380 86390 1
403845 99403845 1001 86380 86390 1
403917 99403917 1001 86380 86390 1
403991 99403991 1001 86380 86390 1
404296 99404296 1001 86380 86390 1
404379 99404379 1001 86380 86390 1
404595 99404595 1001 86380 86390 1
404831 99404831 1001 86380 86390 1
404942 99404942 1001 86380 86390 1
405228 99405228 1001 86380 86390 1
405443 99405443 1001 86380 86390 1
405617 99405617 1001 86380 86390 1
405588 99405588 1001 86380 86390 1
405846 99405846 1001 86380 86390 1
405942 99405942 1001 86380 86390 1
405885 99405885 1001 86380 86390 1
406492 99406492 1001 86380 86390 1
406604 99406604 1001 86380 86390 1
406976 99406976 1001 86380 86390 1
407151 99407151 1001 86380 86390 1
407184 99407184 1001 86380 86390 1
407033 99407033 1001 86380 86390 1
407146 99407146 1001 86380 86390 1
407410 99407410 1001 86380 86390 1
407497 99407497 1001 86380 86390 1
407670 99407670 1001 86380 86390 1
407744 99407744 1001 86380 86390 1
407912 99407912 1001 86380 86390 1
408174 99408174 1001 86380 86390 1
408396 99408396 1001 86380 86390 1
408328 99408328 1001 86380 86390 1
408446 99408446 1001 86380 86390 1
408523 99408523 1001 86380 86390 1
408769 99408769 1001 86380 86390 1
409436 99409436 1001 86380 86390 1
409598 99409598 1001 86380 86390 1
409955 99409955 1001 86380 86390 1
410193 99410193 1001 86380 86390 1
410342 99410342 1001 86380 86390 1
410602 99410602 1001 86380 86390 1
410660 99410660 1001 86380 86390 1
410804 99410804 1001 86380 86390 1
410739 99410739 1001 86380 86390 1
411253 99411253 1001 86380 86390 1
411260 99411260 1001 86380 86390 1
411229 99411229 1001 86380 86390 1
411564 99411564 1001 86380 86390 1
411760 99411760 1001 86380 86390 1
411782 99411782 1001 86380 86390 1
412046 99412046 1001 86380 86390 1
412154 99412154 1001 86380 86390 1
412340 99412340 1001 86380 86390 1
412443 99412443 1001 86380 86390 1
413590 99413590 1001 86380 86390 1
413438 99413438 1001 86380 86390 1
413440 99413440 1001 86380 86390 1
413399 99413399 1001 86380 86390 1
412940 99412940 1001 86380 86390 1
413130 99413130 1001 86380 86390 1
413236 99413236 1001 86380 86390 1
412779 99412779 1001 86380 86390 1
412786 99412786 1001 86380 86390 1
412564 99412564 1001 86380 86390 1
412765 99412765 1001 86380 86390 1
414928 99414928 1001 86380 86390 1
415061 99415061 1001 86380 86390 1
415273 99415273 1001 86380 86390 1
414820 99414820 1001 86380 86390 1
414863 99414863 1001 86380 86390 1
414589 99414589 1001 86380 86390 1
414657 99414657 1001 86380 86390 1
414899 99414899 1001 86380 86390 1
414582 99414582 1001 86380 86390 1
414669 99414669 1001 86380 86390 1
414910 99414910 1001 86380 86390 1
414672 99414672 1001 86380 86390 1
414818 99414818 1001 86380 86390 1
414363 99414363 1001 86380 86390 1
414197 99414197 1001 86380 86390 1
415620 99415620 1001 86380 86390 1
415555 99415555 1001 86380 86390 1
415494 99415494 1001 86380 86390 1
415441 99415441 1001 86380 86390 1
416744 99416744 1001 86380 86390 1
416599 99416599 1001 86380 86390 1
416232 99416232 1001 86380 86390 1
416384 99416384 1001 86380 86390 1
416294 99416294 1001 86380 86390 1
416305 99416305 1001 86380 86390 1
416278 99416278 1001 86380 86390 1
415808 99415808 1001 86380 86390 1
417123 99417123 1001 86380 86390 1
417105 99417105 1001 86380 86390 1
417345 99417345 1001 86380 86390 1
417035 99417035 1001 86380 86390 1
417132 99417132 1001 86380 86390 1
417157 99417157 1001 86380 86390 1
418593 99418593 1001 86380 86390 1
418341 99418341 1001 86380 86390 1
418208 99418208 1001 86380 86390 1
418122 99418122 1001 86380 86390 1
417890 99417890 1001 86380 86390 1
417639 99417639 1001 86380 86390 1
417898 99417898 1001 86380 86390 1
418819 99418819 1001 86380 86390 1
420071 99420071 1001 86380 86390 1
420145 99420145 1001 86380 86390 1
420212 99420212 1001 86380 86390 1
420192 99420192 1001 86380 86390 1
419749 99419749 1001 86380 86390 1
420044 99420044 1001 86380 86390 1
419874 99419874 1001 86380 86390 1
419900 99419900 1001 86380 86390 1
419324 99419324 1001 86380 86390 1
419608 99419608 1001 86380 86390 1
420793 99420793 1001 86380 86390 1
420060 99420060 1001 86380 86390 1
420749 99420749 1001 86380 86390 1
420663 99420663 1001 86380 86390 1
420702 99420702 1001 86380 86390 1
420554 99420554 1001 86380 86390 1
420827 99420827 1001 86380 86390 1
421715 99421715 1001 86380 86390 1
421612 99421612 1001 86380 86390 1
421371 99421371 1001 86380 86390 1
421592 99421592 1001 86380 86390 1
421372 99421372 1001 86380 86390 1
421461 99421461 1001 86380 86390 1
421577 99421577 1001 86380 86390 1
421558 99421558 1001 86380 86390 1
421658 99421658 1001 86380 86390 1
420861 99420861 1001 86380 86390 1
420952 99420952 1001 86380 86390 1
421135 99421135 1001 86380 86390 1
421092 99421092 1001 86380 86390 1
421138 99421138 1001 86380 86390 1
422308 99422308 1001 86380 86390 1
422407 99422407 1001 86380 86390 1
422454 99422454 1001 86380 86390 1
423227 99423227 1001 86380 86390 1
423281 99423281 1001 86380 86390 1
422993 99422993 1001 86380 86390 1
423019 99423019 1001 86380 86390 1
422999 99422999 1001 86380 86390 1
422796 99422796 1001 86380 86390 1
422681 99422681 1001 86380 86390 1
422897 99422897 1001 86380 86390 1
423885 99423885 1001 86380 86390 1
423866 99423866 1001 86380 86390 1
424072 99424072 1001 86380 86390 1
423836 99423836 1001 86380 86390 1
425220 99425220 1001 86380 86390 1
425060 99425060 1001 86380 86390 1
425035 99425035 1001 86380 86390 1
425291 99425291 1001 86380 86390 1
425245 99425245 1001 86380 86390 1
424962 99424962 1001 86380 86390 1
424655 99424655 1001 86380 86390 1
424334 99424334 1001 86380 86390 1
424287 99424287 1001 86380 86390 1
424308 99424308 1001 86380 86390 1
425796 99425796 1001 86380 86390 1
425523 99425523 1001 86380 86390 1
425735 99425735 1001 86380 86390 1
425626 99425626 1001 86380 86390 1
427087 99427087 1001 86380 86390 1
426712 99426712 1001 86380 86390 1
426425 99426425 1001 86380 86390 1
426451 99426451 1001 86380 86390 1
426008 99426008 1001 86380 86390 1
426113 99426113 1001 86380 86390 1
425959 99425959 1001 86380 86390 1
426101 99426101 1001 86380 86390 1
427346 99427346 1001 86380 86390 1
427366 99427366 1001 86380 86390 1
428733 99428733 1001 86380 86390 1
428523 99428523 1001 86380 86390 1
428356 99428356 1001 86380 86390 1
428380 99428380 1001 86380 86390 1
428724 99428724 1001 86380 86390 1
428005 99428005 1001 86380 86390 1
428321 99428321 1001 86380 86390 1
428174 99428174 1001 86380 86390 1
428135 99428135 1001 86380 86390 1
427558 99427558 1001 86380 86390 1
427789 99427789 1001 86380 86390 1
427550 99427550 1001 86380 86390 1
429040 99429040 1001 86380 86390 1
429134 99429134 1001 86380 86390 1
430124 99430124 1001 86380 86390 1
429714 99429714 1001 86380 86390 1
429640 99429640 1001 86380 86390 1
429717 99429717 1001 86380 86390 1
429835 99429835 1001 86380 86390 1
429741 99429741 1001 86380 86390 1
429785 99429785 1001 86380 86390 1
429767 99429767 1001 86380 86390 1
429678 99429678 1001 86380 86390 1
429245 99429245 1001 86380 86390 1
429370 99429370 1001 86380 86390 1
429303 99429303 1001 86380 86390 1
429422 99429422 1001 86380 86390 1
429307 99429307 1001 86380 86390 1
429559 99429559 1001 86380 86390 1
429405 99429405 1001 86380 86390 1
430395 99430395 1001 86380 86390 1
430645 99430645 1001 86380 86390 1
430787 99430787 1001 86380 86390 1
431689 99431689 1001 86380 86390 1
431769 99431769 1001 86380 86390 1
431940 99431940 1001 86380 86390 1
431818 99431818 1001 86380 86390 1
431400 99431400 1001 86380 86390 1
431597 99431597 1001 86380 86390 1
431541 99431541 1001 86380 86390 1
431582 99431582 1001 86380 86390 1
431145 99431145 1001 86380 86390 1
431175 99431175 1001 86380 86390 1
431131 99431131 1001 86380 86390 1
430985 99430985 1001 86380 86390 1
431234 99431234 1001 86380 86390 1
431257 99431257 1001 86380 86390 1
432241 99432241 1001 86380 86390 1
432292 99432292 1001 86380 86390 1
432304 99432304 1001 86380 86390 1
432422 99432422 1001 86380 86390 1
433663 99433663 1001 86380 86390 1
433400 99433400 1001 86380 86390 1
433631 99433631 1001 86380 86390 1
432771 99432771 1001 86380 86390 1
432878 99432878 1001 86380 86390 1
432653 99432653 1001 86380 86390 1
432524 99432524 1001 86380 86390 1
434114 99434114 1001 86380 86390 1
433813 99433813 1001 86380 86390 1
434126 99434126 1001 86380 86390 1
434051 99434051 1001 86380 86390 1
435135 99435135 1001 86380 86390 1
435120 99435120 1001 86380 86390 1
435147 99435147 1001 86380 86390 1
435415 99435415 1001 86380 86390 1
434609 99434609 1001 86380 86390 1
434611 99434611 1001 86380 86390 1
434671 99434671 1001 86380 86390 1
434428 99434428 1001 86380 86390 1
434335 99434335 1001 86380 86390 1
434531 99434531 1001 86380 86390 1
435729 99435729 1001 86380 86390 1
435658 99435658 1001 86380 86390 1
435837 99435837 1001 86380 86390 1
435870 99435870 1001 86380 86390 1
435565 99435565 1001 86380 86390 1
436963 99436963 1001 86380 86390 1
436992 99436992 1001 86380 86390 1
437122 99437122 1001 86380 86390 1
436881 99436881 1001 86380 86390 1
436908 99436908 1001 86380 86390 1
436867 99436867 1001 86380 86390 1
436475 99436475 1001 86380 86390 1
436560 99436560 1001 86380 86390 1
436169 99436169 1001 86380 86390 1
435937 99435937 1001 86380 86390 1
437352 99437352 1001 86380 86390 1
300603 99300603 1001 86380 86390 1
300554 99300554 1001 86380 86390 1
300708 99300708 1001 86380 86390 1
300636 99300636 1001 86380 86390 1
300650 99300650 1001 86380 86390 1
300689 99300689 1001 86380 86390 1
300411 99300411 1001 86380 86390 1
300361 99300361 1001 86380 86390 1
300517 99300517 1001 86380 86390 1
300416 99300416 1001 86380 86390 1
300468 99300468 1001 86380 86390 1
300393 99300393 1001 86380 86390 1
300160 99300160 1001 86380 86390 1
300130 99300130 1001 86380 86390 1
300183 99300183 1001 86380 86390 1
300801 99300801 1001 86380 86390 1
300789 99300789 1001 86380 86390 1
300854 99300854 1001 86380 86390 1
301375 99301375 1001 86380 86390 1
301440 99301440 1001 86380 86390 1
301448 99301448 1001 86380 86390 1
301373 99301373 1001 86380 86390 1
301290 99301290 1001 86380 86390 1
301161 99301161 1001 86380 86390 1
301003 99301003 1001 86380 86390 1
301062 99301062 1001 86380 86390 1
300985 99300985 1001 86380 86390 1
301600 99301600 1001 86380 86390 1
302330 99302330 1001 86380 86390 1
302241 99302241 1001 86380 86390 1
302219 99302219 1001 86380 86390 1
302124 99302124 1001 86380 86390 1
302010 99302010 1001 86380 86390 1
302030 99302030 1001 86380 86390 1
301762 99301762 1001 86380 86390 1
301910 99301910 1001 86380 86390 1
301885 99301885 1001 86380 86390 1
302404 99302404 1001 86380 86390 1
302549 99302549 1001 86380 86390 1
302562 99302562 1001 86380 86390 1
302421 99302421 1001 86380 86390 1
302461 99302461 1001 86380 86390 1
302425 99302425 1001 86380 86390 1
303105 99303105 1001 86380 86390 1
303031 99303031 1001 86380 86390 1
303125 99303125 1001 86380 86390 1
303063 99303063 1001 86380 86390 1
303141 99303141 1001 86380 86390 1
302902 99302902 1001 86380 86390 1
302906 99302906 1001 86380 86390 1
302986 99302986 1001 86380 86390 1
302783 99302783 1001 86380 86390 1
302687 99302687 1001 86380 86390 1
302649 99302649 1001 86380 86390 1
302611 99302611 1001 86380 86390 1
303295 99303295 1001 86380 86390 1
303283 99303283 1001 86380 86390 1
303297 99303297 1001 86380 86390 1
303330 99303330 1001 86380 86390 1
304000 99304000 1001 86380 86390 1
303867 99303867 1001 86380 86390 1
303831 99303831 1001 86380 86390 1
303864 99303864 1001 86380 86390 1
303729 99303729 1001 86380 86390 1
303743 99303743 1001 86380 86390 1
303433 99303433 1001 86380 86390 1
303829 99303829 1001 86380 86390 1
304064 99304064 1001 86380 86390 1
304679 99304679 1001 86380 86390 1
304773 99304773 1001 86380 86390 1
304713 99304713 1001 86380 86390 1
304849 99304849 1001 86380 86390 1
304461 99304461 1001 86380 86390 1
304593 99304593 1001 86380 86390 1
304518 99304518 1001 86380 86390 1
304625 99304625 1001 86380 86390 1
304407 99304407 1001 86380 86390 1
304272 99304272 1001 86380 86390 1
304324 99304324 1001 86380 86390 1
304351 99304351 1001 86380 86390 1
304950 99304950 1001 86380 86390 1
304899 99304899 1001 86380 86390 1
304903 99304903 1001 86380 86390 1
304879 99304879 1001 86380 86390 1
304907 99304907 1001 86380 86390 1
304920 99304920 1001 86380 86390 1
305586 99305586 1001 86380 86390 1
305569 99305569 1001 86380 86390 1
305681 99305681 1001 86380 86390 1
305391 99305391 1001 86380 86390 1
305443 99305443 1001 86380 86390 1
305291 99305291 1001 86380 86390 1
305335 99305335 1001 86380 86390 1
305222 99305222 1001 86380 86390 1
305263 99305263 1001 86380 86390 1
500111 99500111 1001 86380 86390 1
500664 99500664 1001 86380 86390 1
500609 99500609 1001 86380 86390 1
500495 99500495 1001 86380 86390 1
500285 99500285 1001 86380 86390 1
500392 99500392 1001 86380 86390 1
500238 99500238 1001 86380 86390 1
500360 99500360 1001 86380 86390 1
500849 99500849 1001 86380 86390 1
500875 99500875 1001 86380 86390 1
500851 99500851 1001 86380 86390 1
500958 99500958 1001 86380 86390 1
500828 99500828 1001 86380 86390 1
500830 99500830 1001 86380 86390 1
500961 99500961 1001 86380 86390 1
501448 99501448 1001 86380 86390 1
501544 99501544 1001 86380 86390 1
501586 99501586 1001 86380 86390 1
501633 99501633 1001 86380 86390 1
501045 99501045 1001 86380 86390 1
501075 99501075 1001 86380 86390 1
501080 99501080 1001 86380 86390 1
501132 99501132 1001 86380 86390 1
501792 99501792 1001 86380 86390 1
501806 99501806 1001 86380 86390 1
501665 99501665 1001 86380 86390 1
501784 99501784 1001 86380 86390 1
501720 99501720 1001 86380 86390 1
501697 99501697 1001 86380 86390 1
501712 99501712 1001 86380 86390 1
501674 99501674 1001 86380 86390 1
502287 99502287 1001 86380 86390 1
502275 99502275 1001 86380 86390 1
502463 99502463 1001 86380 86390 1
501949 99501949 1001 86380 86390 1
501958 99501958 1001 86380 86390 1
501933 99501933 1001 86380 86390 1
502540 99502540 1001 86380 86390 1
502659 99502659 1001 86380 86390 1
502495 99502495 1001 86380 86390 1
502535 99502535 1001 86380 86390 1
502500 99502500 1001 86380 86390 1
503202 99503202 1001 86380 86390 1
503191 99503191 1001 86380 86390 1
503268 99503268 1001 86380 86390 1
503288 99503288 1001 86380 86390 1
502955 99502955 1001 86380 86390 1
502981 99502981 1001 86380 86390 1
502930 99502930 1001 86380 86390 1
502777 99502777 1001 86380 86390 1
502692 99502692 1001 86380 86390 1
503410 99503410 1001 86380 86390 1
504028 99504028 1001 86380 86390 1
504068 99504068 1001 86380 86390 1
504033 99504033 1001 86380 86390 1
504105 99504105 1001 86380 86390 1
504012 99504012 1001 86380 86390 1
503862 99503862 1001 86380 86390 1
503596 99503596 1001 86380 86390 1
504275 99504275 1001 86380 86390 1
504211 99504211 1001 86380 86390 1
504224 99504224 1001 86380 86390 1
504759 99504759 1001 86380 86390 1
504889 99504889 1001 86380 86390 1
504773 99504773 1001 86380 86390 1
504937 99504937 1001 86380 86390 1
504406 99504406 1001 86380 86390 1
504409 99504409 1001 86380 86390 1
504344 99504344 1001 86380 86390 1
505124 99505124 1001 86380 86390 1
505012 99505012 1001 86380 86390 1
505607 99505607 1001 86380 86390 1
505600 99505600 1001 86380 86390 1
505678 99505678 1001 86380 86390 1
505410 99505410 1001 86380 86390 1
505385 99505385 1001 86380 86390 1
505418 99505418 1001 86380 86390 1
505393 99505393 1001 86380 86390 1
505270 99505270 1001 86380 86390 1
505258 99505258 1001 86380 86390 1
505194 99505194 1001 86380 86390 1
505326 99505326 1001 86380 86390 1
505339 99505339 1001 86380 86390 1
505288 99505288 1001 86380 86390 1
505159 99505159 1001 86380 86390 1
505911 99505911 1001 86380 86390 1
505904 99505904 1001 86380 86390 1
505804 99505804 1001 86380 86390 1
505921 99505921 1001 86380 86390 1
506576 99506576 1001 86380 86390 1
506441 99506441 1001 86380 86390 1
506304 99506304 1001 86380 86390 1
506242 99506242 1001 86380 86390 1
506325 99506325 1001 86380 86390 1
506027 99506027 1001 86380 86390 1
506016 99506016 1001 86380 86390 1
506007 99506007 1001 86380 86390 1
506737 99506737 1001 86380 86390 1
506635 99506635 1001 86380 86390 1
506674 99506674 1001 86380 86390 1
506768 99506768 1001 86380 86390 1
507398 99507398 1001 86380 86390 1
507399 99507399 1001 86380 86390 1
507403 99507403 1001 86380 86390 1
507202 99507202 1001 86380 86390 1
507034 99507034 1001 86380 86390 1
506913 99506913 1001 86380 86390 1
506825 99506825 1001 86380 86390 1
506891 99506891 1001 86380 86390 1
506813 99506813 1001 86380 86390 1
507446 99507446 1001 86380 86390 1
507604 99507604 1001 86380 86390 1
507514 99507514 1001 86380 86390 1
507530 99507530 1001 86380 86390 1
507574 99507574 1001 86380 86390 1
508211 99508211 1001 86380 86390 1
508206 99508206 1001 86380 86390 1
508064 99508064 1001 86380 86390 1
507940 99507940 1001 86380 86390 1
508005 99508005 1001 86380 86390 1
507903 99507903 1001 86380 86390 1
508035 99508035 1001 86380 86390 1
507799 99507799 1001 86380 86390 1
507645 99507645 1001 86380 86390 1
508392 99508392 1001 86380 86390 1
508444 99508444 1001 86380 86390 1
508264 99508264 1001 86380 86390 1
508278 99508278 1001 86380 86390 1
508344 99508344 1001 86380 86390 1
509015 99509015 1001 86380 86390 1
508991 99508991 1001 86380 86390 1
509056 99509056 1001 86380 86390 1
509061 99509061 1001 86380 86390 1
508943 99508943 1001 86380 86390 1
509062 99509062 1001 86380 86390 1
508773 99508773 1001 86380 86390 1
508687 99508687 1001 86380 86390 1
508571 99508571 1001 86380 86390 1
508654 99508654 1001 86380 86390 1
508616 99508616 1001 86380 86390 1
508489 99508489 1001 86380 86390 1
508633 99508633 1001 86380 86390 1
509139 99509139 1001 86380 86390 1
509116 99509116 1001 86380 86390 1
509873 99509873 1001 86380 86390 1
509725 99509725 1001 86380 86390 1
509843 99509843 1001 86380 86390 1
509857 99509857 1001 86380 86390 1
509730 99509730 1001 86380 86390 1
509684 99509684 1001 86380 86390 1
509659 99509659 1001 86380 86390 1
509415 99509415 1001 86380 86390 1
509366 99509366 1001 86380 86390 1
509316 99509316 1001 86380 86390 1
509382 99509382 1001 86380 86390 1
510066 99510066 1001 86380 86390 1
510062 99510062 1001 86380 86390 1
510104 99510104 1001 86380 86390 1
510574 99510574 1001 86380 86390 1
510639 99510639 1001 86380 86390 1
510537 99510537 1001 86380 86390 1
510633 99510633 1001 86380 86390 1
510418 99510418 1001 86380 86390 1
510452 99510452 1001 86380 86390 1
510427 99510427 1001 86380 86390 1
510417 99510417 1001 86380 86390 1
510108 99510108 1001 86380 86390 1
510127 99510127 1001 86380 86390 1
510803 99510803 1001 86380 86390 1
510742 99510742 1001 86380 86390 1
510783 99510783 1001 86380 86390 1
510836 99510836 1001 86380 86390 1
511519 99511519 1001 86380 86390 1
511510 99511510 1001 86380 86390 1
511408 99511408 1001 86380 86390 1
511148 99511148 1001 86380 86390 1
511343 99511343 1001 86380 86390 1
511000 99511000 1001 86380 86390 1
510962 99510962 1001 86380 86390 1
510965 99510965 1001 86380 86390 1
510994 99510994 1001 86380 86390 1
511060 99511060 1001 86380 86390 1
511685 99511685 1001 86380 86390 1
511699 99511699 1001 86380 86390 1
511755 99511755 1001 86380 86390 1
512290 99512290 1001 86380 86390 1
512359 99512359 1001 86380 86390 1
512097 99512097 1001 86380 86390 1
511999 99511999 1001 86380 86390 1
512051 99512051 1001 86380 86390 1
512093 99512093 1001 86380 86390 1
511805 99511805 1001 86380 86390 1
511834 99511834 1001 86380 86390 1
512524 99512524 1001 86380 86390 1
513204 99513204 1001 86380 86390 1
513064 99513064 1001 86380 86390 1
513108 99513108 1001 86380 86390 1
513012 99513012 1001 86380 86390 1
512845 99512845 1001 86380 86390 1
512871 99512871 1001 86380 86390 1
512807 99512807 1001 86380 86390 1
512848 99512848 1001 86380 86390 1
512766 99512766 1001 86380 86390 1
512588 99512588 1001 86380 86390 1
512668 99512668 1001 86380 86390 1
512656 99512656 1001 86380 86390 1
512723 99512723 1001 86380 86390 1
513323 99513323 1001 86380 86390 1
513223 99513223 1001 86380 86390 1
513945 99513945 1001 86380 86390 1
514001 99514001 1001 86380 86390 1
513898 99513898 1001 86380 86390 1
513702 99513702 1001 86380 86390 1
513597 99513597 1001 86380 86390 1
513431 99513431 1001 86380 86390 1
514101 99514101 1001 86380 86390 1
514050 99514050 1001 86380 86390 1
514130 99514130 1001 86380 86390 1
514657 99514657 1001 86380 86390 1
514660 99514660 1001 86380 86390 1
514713 99514713 1001 86380 86390 1
514648 99514648 1001 86380 86390 1
514453 99514453 1001 86380 86390 1
514419 99514419 1001 86380 86390 1
514311 99514311 1001 86380 86390 1
514326 99514326 1001 86380 86390 1
514352 99514352 1001 86380 86390 1
515025 99515025 1001 86380 86390 1
514903 99514903 1001 86380 86390 1
515503 99515503 1001 86380 86390 1
515516 99515516 1001 86380 86390 1
515651 99515651 1001 86380 86390 1
515559 99515559 1001 86380 86390 1
515658 99515658 1001 86380 86390 1
515498 99515498 1001 86380 86390 1
515564 99515564 1001 86380 86390 1
515377 99515377 1001 86380 86390 1
515431 99515431 1001 86380 86390 1
515475 99515475 1001 86380 86390 1
515437 99515437 1001 86380 86390 1
515154 99515154 1001 86380 86390 1
515117 99515117 1001 86380 86390 1
515131 99515131 1001 86380 86390 1
515109 99515109 1001 86380 86390 1
515110 99515110 1001 86380 86390 1
515136 99515136 1001 86380 86390 1
515175 99515175 1001 86380 86390 1
515202 99515202 1001 86380 86390 1
515736 99515736 1001 86380 86390 1
515815 99515815 1001 86380 86390 1
515725 99515725 1001 86380 86390 1
516344 99516344 1001 86380 86390 1
516291 99516291 1001 86380 86390 1
516162 99516162 1001 86380 86390 1
516294 99516294 1001 86380 86390 1
516140 99516140 1001 86380 86390 1
516192 99516192 1001 86380 86390 1
516132 99516132 1001 86380 86390 1
516171 99516171 1001 86380 86390 1
516133 99516133 1001 86380 86390 1
515966 99515966 1001 86380 86390 1
516000 99516000 1001 86380 86390 1
516551 99516551 1001 86380 86390 1
516552 99516552 1001 86380 86390 1
517140 99517140 1001 86380 86390 1
517243 99517243 1001 86380 86390 1
516950 99516950 1001 86380 86390 1
517083 99517083 1001 86380 86390 1
516993 99516993 1001 86380 86390 1
517085 99517085 1001 86380 86390 1
516783 99516783 1001 86380 86390 1
516862 99516862 1001 86380 86390 1
516915 99516915 1001 86380 86390 1
516880 99516880 1001 86380 86390 1
517385 99517385 1001 86380 86390 1
517411 99517411 1001 86380 86390 1
517375 99517375 1001 86380 86390 1
517356 99517356 1001 86380 86390 1
518021 99518021 1001 86380 86390 1
518140 99518140 1001 86380 86390 1
517854 99517854 1001 86380 86390 1
517940 99517940 1001 86380 86390 1
517696 99517696 1001 86380 86390 1
517658 99517658 1001 86380 86390 1
517597 99517597 1001 86380 86390 1
517625 99517625 1001 86380 86390 1
517561 99517561 1001 86380 86390 1
517666 99517666 1001 86380 86390 1
517655 99517655 1001 86380 86390 1
517564 99517564 1001 86380 86390 1
518237 99518237 1001 86380 86390 1
518290 99518290 1001 86380 86390 1
518345 99518345 1001 86380 86390 1
518164 99518164 1001 86380 86390 1
518864 99518864 1001 86380 86390 1
518447 99518447 1001 86380 86390 1
518564 99518564 1001 86380 86390 1
518369 99518369 1001 86380 86390 1
518494 99518494 1001 86380 86390 1
518508 99518508 1001 86380 86390 1
519019 99519019 1001 86380 86390 1
519123 99519123 1001 86380 86390 1
519673 99519673 1001 86380 86390 1
519598 99519598 1001 86380 86390 1
519495 99519495 1001 86380 86390 1
519562 99519562 1001 86380 86390 1
519504 99519504 1001 86380 86390 1
519390 99519390 1001 86380 86390 1
519391 99519391 1001 86380 86390 1
519262 99519262 1001 86380 86390 1
519330 99519330 1001 86380 86390 1
519827 99519827 1001 86380 86390 1
519972 99519972 1001 86380 86390 1
519908 99519908 1001 86380 86390 1
519830 99519830 1001 86380 86390 1
519888 99519888 1001 86380 86390 1
520503 99520503 1001 86380 86390 1
520594 99520594 1001 86380 86390 1
520456 99520456 1001 86380 86390 1
520370 99520370 1001 86380 86390 1
520320 99520320 1001 86380 86390 1
520347 99520347 1001 86380 86390 1
520388 99520388 1001 86380 86390 1
520299 99520299 1001 86380 86390 1
520288 99520288 1001 86380 86390 1
520289 99520289 1001 86380 86390 1
520089 99520089 1001 86380 86390 1
520028 99520028 1001 86380 86390 1
520667 99520667 1001 86380 86390 1
520646 99520646 1001 86380 86390 1
520802 99520802 1001 86380 86390 1
520674 99520674 1001 86380 86390 1
521465 99521465 1001 86380 86390 1
521235 99521235 1001 86380 86390 1
521176 99521176 1001 86380 86390 1
521078 99521078 1001 86380 86390 1
520936 99520936 1001 86380 86390 1
521014 99521014 1001 86380 86390 1
521002 99521002 1001 86380 86390 1
520990 99520990 1001 86380 86390 1
520979 99520979 1001 86380 86390 1
520856 99520856 1001 86380 86390 1
521554 99521554 1001 86380 86390 1
521561 99521561 1001 86380 86390 1
521653 99521653 1001 86380 86390 1
522171 99522171 1001 86380 86390 1
521973 99521973 1001 86380 86390 1
521965 99521965 1001 86380 86390 1
521711 99521711 1001 86380 86390 1
521756 99521756 1001 86380 86390 1
521719 99521719 1001 86380 86390 1
521812 99521812 1001 86380 86390 1
521877 99521877 1001 86380 86390 1
522423 99522423 1001 86380 86390 1
522411 99522411 1001 86380 86390 1
522929 99522929 1001 86380 86390 1
523090 99523090 1001 86380 86390 1
523092 99523092 1001 86380 86390 1
522995 99522995 1001 86380 86390 1
523025 99523025 1001 86380 86390 1
523115 99523115 1001 86380 86390 1
522835 99522835 1001 86380 86390 1
522837 99522837 1001 86380 86390 1
522708 99522708 1001 86380 86390 1
522765 99522765 1001 86380 86390 1
522792 99522792 1001 86380 86390 1
522645 99522645 1001 86380 86390 1
523165 99523165 1001 86380 86390 1
523775 99523775 1001 86380 86390 1
523598 99523598 1001 86380 86390 1
523574 99523574 1001 86380 86390 1
523615 99523615 1001 86380 86390 1
523719 99523719 1001 86380 86390 1
523671 99523671 1001 86380 86390 1
523379 99523379 1001 86380 86390 1
523459 99523459 1001 86380 86390 1
523499 99523499 1001 86380 86390 1
523462 99523462 1001 86380 86390 1
523476 99523476 1001 86380 86390 1
524012 99524012 1001 86380 86390 1
523950 99523950 1001 86380 86390 1
524145 99524145 1001 86380 86390 1
524107 99524107 1001 86380 86390 1
523952 99523952 1001 86380 86390 1
524628 99524628 1001 86380 86390 1
524617 99524617 1001 86380 86390 1
524724 99524724 1001 86380 86390 1
524474 99524474 1001 86380 86390 1
524553 99524553 1001 86380 86390 1
524554 99524554 1001 86380 86390 1
524432 99524432 1001 86380 86390 1
524266 99524266 1001 86380 86390 1
524179 99524179 1001 86380 86390 1
524236 99524236 1001 86380 86390 1
524251 99524251 1001 86380 86390 1
524355 99524355 1001 86380 86390 1
524910 99524910 1001 86380 86390 1
524887 99524887 1001 86380 86390 1
524864 99524864 1001 86380 86390 1
525442 99525442 1001 86380 86390 1
525546 99525546 1001 86380 86390 1
525525 99525525 1001 86380 86390 1
525453 99525453 1001 86380 86390 1
525518 99525518 1001 86380 86390 1
525199 99525199 1001 86380 86390 1
525245 99525245 1001 86380 86390 1
525233 99525233 1001 86380 86390 1
525030 99525030 1001 86380 86390 1
525021 99525021 1001 86380 86390 1
525127 99525127 1001 86380 86390 1
525179 99525179 1001 86380 86390 1
525646 99525646 1001 86380 86390 1
525608 99525608 1001 86380 86390 1
525626 99525626 1001 86380 86390 1
525797 99525797 1001 86380 86390 1
526310 99526310 1001 86380 86390 1
526402 99526402 1001 86380 86390 1
526192 99526192 1001 86380 86390 1
526218 99526218 1001 86380 86390 1
526183 99526183 1001 86380 86390 1
526030 99526030 1001 86380 86390 1
526000 99526000 1001 86380 86390 1
526498 99526498 1001 86380 86390 1
526551 99526551 1001 86380 86390 1
526574 99526574 1001 86380 86390 1
526432 99526432 1001 86380 86390 1
527217 99527217 1001 86380 86390 1
527218 99527218 1001 86380 86390 1
527138 99527138 1001 86380 86390 1
527225 99527225 1001 86380 86390 1
527178 99527178 1001 86380 86390 1
527102 99527102 1001 86380 86390 1
527141 99527141 1001 86380 86390 1
527206 99527206 1001 86380 86390 1
527056 99527056 1001 86380 86390 1
527197 99527197 1001 86380 86390 1
526841 99526841 1001 86380 86390 1
526843 99526843 1001 86380 86390 1
527026 99527026 1001 86380 86390 1
526988 99526988 1001 86380 86390 1
526885 99526885 1001 86380 86390 1
527040 99527040 1001 86380 86390 1
526767 99526767 1001 86380 86390 1
526666 99526666 1001 86380 86390 1
527378 99527378 1001 86380 86390 1
527380 99527380 1001 86380 86390 1
527432 99527432 1001 86380 86390 1
527413 99527413 1001 86380 86390 1
527897 99527897 1001 86380 86390 1
528056 99528056 1001 86380 86390 1
527730 99527730 1001 86380 86390 1
527674 99527674 1001 86380 86390 1
527493 99527493 1001 86380 86390 1
527481 99527481 1001 86380 86390 1
527587 99527587 1001 86380 86390 1
528189 99528189 1001 86380 86390 1
528151 99528151 1001 86380 86390 1
528269 99528269 1001 86380 86390 1
528092 99528092 1001 86380 86390 1
528700 99528700 1001 86380 86390 1
528780 99528780 1001 86380 86390 1
528806 99528806 1001 86380 86390 1
528781 99528781 1001 86380 86390 1
528592 99528592 1001 86380 86390 1
528601 99528601 1001 86380 86390 1
528525 99528525 1001 86380 86390 1
528603 99528603 1001 86380 86390 1
528478 99528478 1001 86380 86390 1
528389 99528389 1001 86380 86390 1
528391 99528391 1001 86380 86390 1
528395 99528395 1001 86380 86390 1
528940 99528940 1001 86380 86390 1
528907 99528907 1001 86380 86390 1
529656 99529656 1001 86380 86390 1
529595 99529595 1001 86380 86390 1
529381 99529381 1001 86380 86390 1
529371 99529371 1001 86380 86390 1
529332 99529332 1001 86380 86390 1
529411 99529411 1001 86380 86390 1
529491 99529491 1001 86380 86390 1
529350 99529350 1001 86380 86390 1
529304 99529304 1001 86380 86390 1
529281 99529281 1001 86380 86390 1
529819 99529819 1001 86380 86390 1
529775 99529775 1001 86380 86390 1
530494 99530494 1001 86380 86390 1
530244 99530244 1001 86380 86390 1
530283 99530283 1001 86380 86390 1
530154 99530154 1001 86380 86390 1
530295 99530295 1001 86380 86390 1
529969 99529969 1001 86380 86390 1
530035 99530035 1001 86380 86390 1
530100 99530100 1001 86380 86390 1
530686 99530686 1001 86380 86390 1
530559 99530559 1001 86380 86390 1
530718 99530718 1001 86380 86390 1
531379 99531379 1001 86380 86390 1
531189 99531189 1001 86380 86390 1
531313 99531313 1001 86380 86390 1
531263 99531263 1001 86380 86390 1
531085 99531085 1001 86380 86390 1
531129 99531129 1001 86380 86390 1
531170 99531170 1001 86380 86390 1
530888 99530888 1001 86380 86390 1
530914 99530914 1001 86380 86390 1
530824 99530824 1001 86380 86390 1
530928 99530928 1001 86380 86390 1
530796 99530796 1001 86380 86390 1
531519 99531519 1001 86380 86390 1
531417 99531417 1001 86380 86390 1
531511 99531511 1001 86380 86390 1
531447 99531447 1001 86380 86390 1
531538 99531538 1001 86380 86390 1
532171 99532171 1001 86380 86390 1
532093 99532093 1001 86380 86390 1
532195 99532195 1001 86380 86390 1
531832 99531832 1001 86380 86390 1
531905 99531905 1001 86380 86390 1
531958 99531958 1001 86380 86390 1
531985 99531985 1001 86380 86390 1
531615 99531615 1001 86380 86390 1
531618 99531618 1001 86380 86390 1
531594 99531594 1001 86380 86390 1
532377 99532377 1001 86380 86390 1
532331 99532331 1001 86380 86390 1
532994 99532994 1001 86380 86390 1
532870 99532870 1001 86380 86390 1
532978 99532978 1001 86380 86390 1
532838 99532838 1001 86380 86390 1
532765 99532765 1001 86380 86390 1
532622 99532622 1001 86380 86390 1
532694 99532694 1001 86380 86390 1
532709 99532709 1001 86380 86390 1
532518 99532518 1001 86380 86390 1
532471 99532471 1001 86380 86390 1
532459 99532459 1001 86380 86390 1
532448 99532448 1001 86380 86390 1
533043 99533043 1001 86380 86390 1
533745 99533745 1001 86380 86390 1
533720 99533720 1001 86380 86390 1
533749 99533749 1001 86380 86390 1
533802 99533802 1001 86380 86390 1
533662 99533662 1001 86380 86390 1
533476 99533476 1001 86380 86390 1
533469 99533469 1001 86380 86390 1
533355 99533355 1001 86380 86390 1
533989 99533989 1001 86380 86390 1
533867 99533867 1001 86380 86390 1
534276 99534276 1001 86380 86390 1
534335 99534335 1001 86380 86390 1
534465 99534465 1001 86380 86390 1
534188 99534188 1001 86380 86390 1
534243 99534243 1001 86380 86390 1
534710 99534710 1001 86380 86390 1
534480 99534480 1001 86380 86390 1
534803 99534803 1001 86380 86390 1
534703 99534703 1001 86380 86390 1
534730 99534730 1001 86380 86390 1
535509 99535509 1001 86380 86390 1
535495 99535495 1001 86380 86390 1
535352 99535352 1001 86380 86390 1
535175 99535175 1001 86380 86390 1
535305 99535305 1001 86380 86390 1
535165 99535165 1001 86380 86390 1
535104 99535104 1001 86380 86390 1
535264 99535264 1001 86380 86390 1
535026 99535026 1001 86380 86390 1
535092 99535092 1001 86380 86390 1
534978 99534978 1001 86380 86390 1
535535 99535535 1001 86380 86390 1
535677 99535677 1001 86380 86390 1
535562 99535562 1001 86380 86390 1
535640 99535640 1001 86380 86390 1
535306 99535306 1001 86380 86390 1
535523 99535523 1001 86380 86390 1
535545 99535545 1001 86380 86390 1
536209 99536209 1001 86380 86390 1
536236 99536236 1001 86380 86390 1
536198 99536198 1001 86380 86390 1
536056 99536056 1001 86380 86390 1
535929 99535929 1001 86380 86390 1
535969 99535969 1001 86380 86390 1
536101 99536101 1001 86380 86390 1
536116 99536116 1001 86380 86390 1
536065 99536065 1001 86380 86390 1
535905 99535905 1001 86380 86390 1
535922 99535922 1001 86380 86390 1
536466 99536466 1001 86380 86390 1
537023 99537023 1001 86380 86390 1
537007 99537007 1001 86380 86390 1
536771 99536771 1001 86380 86390 1
536786 99536786 1001 86380 86390 1
536761 99536761 1001 86380 86390 1
537207 99537207 1001 86380 86390 1
537904 99537904 1001 86380 86390 1
537732 99537732 1001 86380 86390 1
537682 99537682 1001 86380 86390 1
537515 99537515 1001 86380 86390 1
537479 99537479 1001 86380 86390 1
538010 99538010 1001 86380 86390 1
538012 99538012 1001 86380 86390 1
538176 99538176 1001 86380 86390 1
538814 99538814 1001 86380 86390 1
538728 99538728 1001 86380 86390 1
538793 99538793 1001 86380 86390 1
538643 99538643 1001 86380 86390 1
538548 99538548 1001 86380 86390 1
538500 99538500 1001 86380 86390 1
538502 99538502 1001 86380 86390 1
538503 99538503 1001 86380 86390 1
538465 99538465 1001 86380 86390 1
538207 99538207 1001 86380 86390 1
538285 99538285 1001 86380 86390 1
538402 99538402 1001 86380 86390 1
538202 99538202 1001 86380 86390 1
538373 99538373 1001 86380 86390 1
539486 99539486 1001 86380 86390 1
539439 99539439 1001 86380 86390 1
539521 99539521 1001 86380 86390 1
539536 99539536 1001 86380 86390 1
539634 99539634 1001 86380 86390 1
539397 99539397 1001 86380 86390 1
539098 99539098 1001 86380 86390 1
539062 99539062 1001 86380 86390 1
539153 99539153 1001 86380 86390 1
539218 99539218 1001 86380 86390 1
539225 99539225 1001 86380 86390 1
539122 99539122 1001 86380 86390 1
539148 99539148 1001 86380 86390 1
539703 99539703 1001 86380 86390 1
539772 99539772 1001 86380 86390 1
539811 99539811 1001 86380 86390 1
539777 99539777 1001 86380 86390 1
540355 99540355 1001 86380 86390 1
540407 99540407 1001 86380 86390 1
540279 99540279 1001 86380 86390 1
540445 99540445 1001 86380 86390 1
540145 99540145 1001 86380 86390 1
540158 99540158 1001 86380 86390 1
540069 99540069 1001 86380 86390 1
540058 99540058 1001 86380 86390 1
540100 99540100 1001 86380 86390 1
540076 99540076 1001 86380 86390 1
539937 99539937 1001 86380 86390 1
540023 99540023 1001 86380 86390 1
539895 99539895 1001 86380 86390 1
540038 99540038 1001 86380 86390 1
539884 99539884 1001 86380 86390 1
540632 99540632 1001 86380 86390 1
540583 99540583 1001 86380 86390 1
540665 99540665 1001 86380 86390 1
540590 99540590 1001 86380 86390 1
541262 99541262 1001 86380 86390 1
541168 99541168 1001 86380 86390 1
541269 99541269 1001 86380 86390 1
541119 99541119 1001 86380 86390 1
541241 99541241 1001 86380 86390 1
540934 99540934 1001 86380 86390 1
541071 99541071 1001 86380 86390 1
541060 99541060 1001 86380 86390 1
540805 99540805 1001 86380 86390 1
540781 99540781 1001 86380 86390 1
540811 99540811 1001 86380 86390 1
540839 99540839 1001 86380 86390 1
541370 99541370 1001 86380 86390 1
541455 99541455 1001 86380 86390 1
541996 99541996 1001 86380 86390 1
542099 99542099 1001 86380 86390 1
541948 99541948 1001 86380 86390 1
541738 99541738 1001 86380 86390 1
541563 99541563 1001 86380 86390 1
541628 99541628 1001 86380 86390 1
541620 99541620 1001 86380 86390 1
541562 99541562 1001 86380 86390 1
542183 99542183 1001 86380 86390 1
542160 99542160 1001 86380 86390 1
542240 99542240 1001 86380 86390 1
542164 99542164 1001 86380 86390 1
542218 99542218 1001 86380 86390 1
542296 99542296 1001 86380 86390 1
542753 99542753 1001 86380 86390 1
542857 99542857 1001 86380 86390 1
542639 99542639 1001 86380 86390 1
542508 99542508 1001 86380 86390 1
542393 99542393 1001 86380 86390 1
542486 99542486 1001 86380 86390 1
542332 99542332 1001 86380 86390 1
542476 99542476 1001 86380 86390 1
542439 99542439 1001 86380 86390 1
542968 99542968 1001 86380 86390 1
542994 99542994 1001 86380 86390 1
543130 99543130 1001 86380 86390 1
543119 99543119 1001 86380 86390 1
543107 99543107 1001 86380 86390 1
543633 99543633 1001 86380 86390 1
543754 99543754 1001 86380 86390 1
543626 99543626 1001 86380 86390 1
543758 99543758 1001 86380 86390 1
543694 99543694 1001 86380 86390 1
543437 99543437 1001 86380 86390 1
543390 99543390 1001 86380 86390 1
543431 99543431 1001 86380 86390 1
543536 99543536 1001 86380 86390 1
543394 99543394 1001 86380 86390 1
543171 99543171 1001 86380 86390 1
543342 99543342 1001 86380 86390 1
543886 99543886 1001 86380 86390 1
543881 99543881 1001 86380 86390 1
543933 99543933 1001 86380 86390 1
543777 99543777 1001 86380 86390 1
544471 99544471 1001 86380 86390 1
544330 99544330 1001 86380 86390 1
544337 99544337 1001 86380 86390 1
544363 99544363 1001 86380 86390 1
544223 99544223 1001 86380 86390 1
544002 99544002 1001 86380 86390 1
544134 99544134 1001 86380 86390 1
544006 99544006 1001 86380 86390 1
544083 99544083 1001 86380 86390 1
544033 99544033 1001 86380 86390 1
544022 99544022 1001 86380 86390 1
544115 99544115 1001 86380 86390 1
544155 99544155 1001 86380 86390 1
544737 99544737 1001 86380 86390 1
544740 99544740 1001 86380 86390 1
544691 99544691 1001 86380 86390 1
544630 99544630 1001 86380 86390 1
432103 400 1001 55200 55677 1
426344 383 1001 20220 20877 1
422763 239 1001 36240 37017 1
531743 950 1001 38056 38355 1
540233 1046 1002 45271 45503 1
400083 99400083 1001 86380 86390 1
400298 99400298 1001 86380 86390 1
400232 99400232 1001 86380 86390 1
400358 99400358 1001 86380 86390 1
400386 99400386 1001 86380 86390 1
400663 99400663 1001 86380 86390 1
400727 99400727 1001 86380 86390 1
400766 99400766 1001 86380 86390 1
400900 99400900 1001 86380 86390 1
400975 99400975 1001 86380 86390 1
401041 99401041 1001 86380 86390 1
401183 99401183 1001 86380 86390 1
401327 99401327 1001 86380 86390 1
401354 99401354 1001 86380 86390 1
401323 99401323 1001 86380 86390 1
401414 99401414 1001 86380 86390 1
401503 99401503 1001 86380 86390 1
401683 99401683 1001 86380 86390 1
401796 99401796 1001 86380 86390 1
401971 99401971 1001 86380 86390 1
402569 99402569 1001 86380 86390 1
402613 99402613 1001 86380 86390 1
402842 99402842 1001 86380 86390 1
402899 99402899 1001 86380 86390 1
403011 99403011 1001 86380 86390 1
403155 99403155 1001 86380 86390 1
403214 99403214 1001 86380 86390 1
403301 99403301 1001 86380 86390 1
403455 99403455 1001 86380 86390 1
403456 99403456 1001 86380 86390 1
403557 99403557 1001 86380 86390 1
403680 99403680 1001 86380 86390 1
403820 99403820 1001 86380 86390 1
403806 99403806 1001 86380 86390 1
404196 99404196 1001 86380 86390 1
404262 99404262 1001 86380 86390 1
404565 99404565 1001 86380 86390 1
404566 99404566 1001 86380 86390 1
404506 99404506 1001 86380 86390 1
404656 99404656 1001 86380 86390 1
404848 99404848 1001 86380 86390 1
404960 99404960 1001 86380 86390 1
405026 99405026 1001 86380 86390 1
405088 99405088 1001 86380 86390 1
405207 99405207 1001 86380 86390 1
405524 99405524 1001 86380 86390 1
405663 99405663 1001 86380 86390 1
405835 99405835 1001 86380 86390 1
405943 99405943 1001 86380 86390 1
405873 99405873 1001 86380 86390 1
406110 99406110 1001 86380 86390 1
406135 99406135 1001 86380 86390 1
406181 99406181 1001 86380 86390 1
406296 99406296 1001 86380 86390 1
406884 99406884 1001 86380 86390 1
407069 99407069 1001 86380 86390 1
407220 99407220 1001 86380 86390 1
407416 99407416 1001 86380 86390 1
407577 99407577 1001 86380 86390 1
407590 99407590 1001 86380 86390 1
407774 99407774 1001 86380 86390 1
407880 99407880 1001 86380 86390 1
407854 99407854 1001 86380 86390 1
407823 99407823 1001 86380 86390 1
407899 99407899 1001 86380 86390 1
408206 99408206 1001 86380 86390 1
408210 99408210 1001 86380 86390 1
408445 99408445 1001 86380 86390 1
408603 99408603 1001 86380 86390 1
408569 99408569 1001 86380 86390 1
408856 99408856 1001 86380 86390 1
409150 99409150 1001 86380 86390 1
409161 99409161 1001 86380 86390 1
409834 99409834 1001 86380 86390 1
409939 99409939 1001 86380 86390 1
409965 99409965 1001 86380 86390 1
409924 99409924 1001 86380 86390 1
410006 99410006 1001 86380 86390 1
410117 99410117 1001 86380 86390 1
410218 99410218 1001 86380 86390 1
410261 99410261 1001 86380 86390 1
410283 99410283 1001 86380 86390 1
410442 99410442 1001 86380 86390 1
410425 99410425 1001 86380 86390 1
410519 99410519 1001 86380 86390 1
410583 99410583 1001 86380 86390 1
410809 99410809 1001 86380 86390 1
410885 99410885 1001 86380 86390 1
411102 99411102 1001 86380 86390 1
411529 99411529 1001 86380 86390 1
411726 99411726 1001 86380 86390 1
411892 99411892 1001 86380 86390 1
411896 99411896 1001 86380 86390 1
411926 99411926 1001 86380 86390 1
411883 99411883 1001 86380 86390 1
412152 99412152 1001 86380 86390 1
412257 99412257 1001 86380 86390 1
412392 99412392 1001 86380 86390 1
412308 99412308 1001 86380 86390 1
412415 99412415 1001 86380 86390 1
413566 99413566 1001 86380 86390 1
413551 99413551 1001 86380 86390 1
413485 99413485 1001 86380 86390 1
413486 99413486 1001 86380 86390 1
413326 99413326 1001 86380 86390 1
413416 99413416 1001 86380 86390 1
413111 99413111 1001 86380 86390 1
413132 99413132 1001 86380 86390 1
412485 99412485 1001 86380 86390 1
412701 99412701 1001 86380 86390 1
413792 99413792 1001 86380 86390 1
413741 99413741 1001 86380 86390 1
414028 99414028 1001 86380 86390 1
415144 99415144 1001 86380 86390 1
415234 99415234 1001 86380 86390 1
415106 99415106 1001 86380 86390 1
414570 99414570 1001 86380 86390 1
414536 99414536 1001 86380 86390 1
414285 99414285 1001 86380 86390 1
414352 99414352 1001 86380 86390 1
415447 99415447 1001 86380 86390 1
415585 99415585 1001 86380 86390 1
415359 99415359 1001 86380 86390 1
415716 99415716 1001 86380 86390 1
415384 99415384 1001 86380 86390 1
416845 99416845 1001 86380 86390 1
416871 99416871 1001 86380 86390 1
416956 99416956 1001 86380 86390 1
416668 99416668 1001 86380 86390 1
416451 99416451 1001 86380 86390 1
416174 99416174 1001 86380 86390 1
416492 99416492 1001 86380 86390 1
415862 99415862 1001 86380 86390 1
415935 99415935 1001 86380 86390 1
415817 99415817 1001 86380 86390 1
415871 99415871 1001 86380 86390 1
415728 99415728 1001 86380 86390 1
415891 99415891 1001 86380 86390 1
415820 99415820 1001 86380 86390 1
416049 99416049 1001 86380 86390 1
415955 99415955 1001 86380 86390 1
417402 99417402 1001 86380 86390 1
417264 99417264 1001 86380 86390 1
417038 99417038 1001 86380 86390 1
417085 99417085 1001 86380 86390 1
417444 99417444 1001 86380 86390 1
417567 99417567 1001 86380 86390 1
417441 99417441 1001 86380 86390 1
418512 99418512 1001 86380 86390 1
418759 99418759 1001 86380 86390 1
418569 99418569 1001 86380 86390 1
418138 99418138 1001 86380 86390 1
418155 99418155 1001 86380 86390 1
417967 99417967 1001 86380 86390 1
417811 99417811 1001 86380 86390 1
419055 99419055 1001 86380 86390 1
419008 99419008 1001 86380 86390 1
419070 99419070 1001 86380 86390 1
418869 99418869 1001 86380 86390 1
419097 99419097 1001 86380 86390 1
419157 99419157 1001 86380 86390 1
420135 99420135 1001 86380 86390 1
420011 99420011 1001 86380 86390 1
419891 99419891 1001 86380 86390 1
419681 99419681 1001 86380 86390 1
419896 99419896 1001 86380 86390 1
419683 99419683 1001 86380 86390 1
419689 99419689 1001 86380 86390 1
420056 99420056 1001 86380 86390 1
419630 99419630 1001 86380 86390 1
419380 99419380 1001 86380 86390 1
419544 99419544 1001 86380 86390 1
419409 99419409 1001 86380 86390 1
419250 99419250 1001 86380 86390 1
419373 99419373 1001 86380 86390 1
420560 99420560 1001 86380 86390 1
420542 99420542 1001 86380 86390 1
420599 99420599 1001 86380 86390 1
420683 99420683 1001 86380 86390 1
421838 99421838 1001 86380 86390 1
421694 99421694 1001 86380 86390 1
421812 99421812 1001 86380 86390 1
421503 99421503 1001 86380 86390 1
421360 99421360 1001 86380 86390 1
421466 99421466 1001 86380 86390 1
421206 99421206 1001 86380 86390 1
421190 99421190 1001 86380 86390 1
420850 99420850 1001 86380 86390 1
422196 99422196 1001 86380 86390 1
422333 99422333 1001 86380 86390 1
422504 99422504 1001 86380 86390 1
422132 99422132 1001 86380 86390 1
423744 99423744 1001 86380 86390 1
423216 99423216 1001 86380 86390 1
422945 99422945 1001 86380 86390 1
423012 99423012 1001 86380 86390 1
422954 99422954 1001 86380 86390 1
422723 99422723 1001 86380 86390 1
422702 99422702 1001 86380 86390 1
422733 99422733 1001 86380 86390 1
422896 99422896 1001 86380 86390 1
423944 99423944 1001 86380 86390 1
424112 99424112 1001 86380 86390 1
424147 99424147 1001 86380 86390 1
425246 99425246 1001 86380 86390 1
425114 99425114 1001 86380 86390 1
424788 99424788 1001 86380 86390 1
424912 99424912 1001 86380 86390 1
424919 99424919 1001 86380 86390 1
424754 99424754 1001 86380 86390 1
424251 99424251 1001 86380 86390 1
424474 99424474 1001 86380 86390 1
424232 99424232 1001 86380 86390 1
425584 99425584 1001 86380 86390 1
425610 99425610 1001 86380 86390 1
425788 99425788 1001 86380 86390 1
425705 99425705 1001 86380 86390 1
425736 99425736 1001 86380 86390 1
426895 99426895 1001 86380 86390 1
426765 99426765 1001 86380 86390 1
426920 99426920 1001 86380 86390 1
427034 99427034 1001 86380 86390 1
426942 99426942 1001 86380 86390 1
426690 99426690 1001 86380 86390 1
426644 99426644 1001 86380 86390 1
426542 99426542 1001 86380 86390 1
426050 99426050 1001 86380 86390 1
426016 99426016 1001 86380 86390 1
426070 99426070 1001 86380 86390 1
426237 99426237 1001 86380 86390 1
427483 99427483 1001 86380 86390 1
427484 99427484 1001 86380 86390 1
427123 99427123 1001 86380 86390 1
427340 99427340 1001 86380 86390 1
427408 99427408 1001 86380 86390 1
428630 99428630 1001 86380 86390 1
428632 99428632 1001 86380 86390 1
428349 99428349 1001 86380 86390 1
428373 99428373 1001 86380 86390 1
428419 99428419 1001 86380 86390 1
428139 99428139 1001 86380 86390 1
428214 99428214 1001 86380 86390 1
428132 99428132 1001 86380 86390 1
428244 99428244 1001 86380 86390 1
428147 99428147 1001 86380 86390 1
428022 99428022 1001 86380 86390 1
428275 99428275 1001 86380 86390 1
428210 99428210 1001 86380 86390 1
427626 99427626 1001 86380 86390 1
427628 99427628 1001 86380 86390 1
430010 99430010 1001 86380 86390 1
429875 99429875 1001 86380 86390 1
429601 99429601 1001 86380 86390 1
429854 99429854 1001 86380 86390 1
429369 99429369 1001 86380 86390 1
430551 99430551 1001 86380 86390 1
430802 99430802 1001 86380 86390 1
430720 99430720 1001 86380 86390 1
430750 99430750 1001 86380 86390 1
431699 99431699 1001 86380 86390 1
431658 99431658 1001 86380 86390 1
431300 99431300 1001 86380 86390 1
431545 99431545 1001 86380 86390 1
430926 99430926 1001 86380 86390 1
430966 99430966 1001 86380 86390 1
432124 99432124 1001 86380 86390 1
432272 99432272 1001 86380 86390 1
432097 99432097 1001 86380 86390 1
433470 99433470 1001 86380 86390 1
433471 99433471 1001 86380 86390 1
433201 99433201 1001 86380 86390 1
433147 99433147 1001 86380 86390 1
432963 99432963 1001 86380 86390 1
432831 99432831 1001 86380 86390 1
432777 99432777 1001 86380 86390 1
432714 99432714 1001 86380 86390 1
433830 99433830 1001 86380 86390 1
434003 99434003 1001 86380 86390 1
435282 99435282 1001 86380 86390 1
435037 99435037 1001 86380 86390 1
435116 99435116 1001 86380 86390 1
434691 99434691 1001 86380 86390 1
434652 99434652 1001 86380 86390 1
434614 99434614 1001 86380 86390 1
434521 99434521 1001 86380 86390 1
434386 99434386 1001 86380 86390 1
434305 99434305 1001 86380 86390 1
435595 99435595 1001 86380 86390 1
435833 99435833 1001 86380 86390 1
435462 99435462 1001 86380 86390 1
435527 99435527 1001 86380 86390 1
436919 99436919 1001 86380 86390 1
436977 99436977 1001 86380 86390 1
436752 99436752 1001 86380 86390 1
436643 99436643 1001 86380 86390 1
436722 99436722 1001 86380 86390 1
436751 99436751 1001 86380 86390 1
435925 99435925 1001 86380 86390 1
436119 99436119 1001 86380 86390 1
436335 99436335 1001 86380 86390 1
300089 99300089 1001 86380 86390 1
300713 99300713 1001 86380 86390 1
300596 99300596 1001 86380 86390 1
300718 99300718 1001 86380 86390 1
300407 99300407 1001 86380 86390 1
300378 99300378 1001 86380 86390 1
300199 99300199 1001 86380 86390 1
300242 99300242 1001 86380 86390 1
300205 99300205 1001 86380 86390 1
300832 99300832 1001 86380 86390 1
300859 99300859 1001 86380 86390 1
300903 99300903 1001 86380 86390 1
301353 99301353 1001 86380 86390 1
301470 99301470 1001 86380 86390 1
301421 99301421 1001 86380 86390 1
301512 99301512 1001 86380 86390 1
301370 99301370 1001 86380 86390 1
301551 99301551 1001 86380 86390 1
301287 99301287 1001 86380 86390 1
301326 99301326 1001 86380 86390 1
301145 99301145 1001 86380 86390 1
301317 99301317 1001 86380 86390 1
301229 99301229 1001 86380 86390 1
301347 99301347 1001 86380 86390 1
301128 99301128 1001 86380 86390 1
301110 99301110 1001 86380 86390 1
301060 99301060 1001 86380 86390 1
300996 99300996 1001 86380 86390 1
301565 99301565 1001 86380 86390 1
301593 99301593 1001 86380 86390 1
301589 99301589 1001 86380 86390 1
302247 99302247 1001 86380 86390 1
302011 99302011 1001 86380 86390 1
302026 99302026 1001 86380 86390 1
302159 99302159 1001 86380 86390 1
302069 99302069 1001 86380 86390 1
301827 99301827 1001 86380 86390 1
301802 99301802 1001 86380 86390 1
301818 99301818 1001 86380 86390 1
301807 99301807 1001 86380 86390 1
301834 99301834 1001 86380 86390 1
301837 99301837 1001 86380 86390 1
301953 99301953 1001 86380 86390 1
302384 99302384 1001 86380 86390 1
302491 99302491 1001 86380 86390 1
302429 99302429 1001 86380 86390 1
303009 99303009 1001 86380 86390 1
303152 99303152 1001 86380 86390 1
303036 99303036 1001 86380 86390 1
303129 99303129 1001 86380 86390 1
302969 99302969 1001 86380 86390 1
302882 99302882 1001 86380 86390 1
302845 99302845 1001 86380 86390 1
302768 99302768 1001 86380 86390 1
302770 99302770 1001 86380 86390 1
302674 99302674 1001 86380 86390 1
303308 99303308 1001 86380 86390 1
303377 99303377 1001 86380 86390 1
303252 99303252 1001 86380 86390 1
303329 99303329 1001 86380 86390 1
303215 99303215 1001 86380 86390 1
303934 99303934 1001 86380 86390 1
303991 99303991 1001 86380 86390 1
303726 99303726 1001 86380 86390 1
303569 99303569 1001 86380 86390 1
303437 99303437 1001 86380 86390 1
304069 99304069 1001 86380 86390 1
304695 99304695 1001 86380 86390 1
304789 99304789 1001 86380 86390 1
304665 99304665 1001 86380 86390 1
304603 99304603 1001 86380 86390 1
304451 99304451 1001 86380 86390 1
304571 99304571 1001 86380 86390 1
304598 99304598 1001 86380 86390 1
304307 99304307 1001 86380 86390 1
304349 99304349 1001 86380 86390 1
304246 99304246 1001 86380 86390 1
304287 99304287 1001 86380 86390 1
304443 99304443 1001 86380 86390 1
305025 99305025 1001 86380 86390 1
304900 99304900 1001 86380 86390 1
304941 99304941 1001 86380 86390 1
305048 99305048 1001 86380 86390 1
305507 99305507 1001 86380 86390 1
305547 99305547 1001 86380 86390 1
305665 99305665 1001 86380 86390 1
305486 99305486 1001 86380 86390 1
305566 99305566 1001 86380 86390 1
305298 99305298 1001 86380 86390 1
305326 99305326 1001 86380 86390 1
305340 99305340 1001 86380 86390 1
305317 99305317 1001 86380 86390 1
305237 99305237 1001 86380 86390 1
305083 99305083 1001 86380 86390 1
305152 99305152 1001 86380 86390 1
305166 99305166 1001 86380 86390 1
500091 99500091 1001 86380 86390 1
500016 99500016 1001 86380 86390 1
500785 99500785 1001 86380 86390 1
500682 99500682 1001 86380 86390 1
500404 99500404 1001 86380 86390 1
500600 99500600 1001 86380 86390 1
500523 99500523 1001 86380 86390 1
500408 99500408 1001 86380 86390 1
500364 99500364 1001 86380 86390 1
500228 99500228 1001 86380 86390 1
500216 99500216 1001 86380 86390 1
500308 99500308 1001 86380 86390 1
500995 99500995 1001 86380 86390 1
500816 99500816 1001 86380 86390 1
500848 99500848 1001 86380 86390 1
501608 99501608 1001 86380 86390 1
501492 99501492 1001 86380 86390 1
501300 99501300 1001 86380 86390 1
501340 99501340 1001 86380 86390 1
501277 99501277 1001 86380 86390 1
501419 99501419 1001 86380 86390 1
501420 99501420 1001 86380 86390 1
501083 99501083 1001 86380 86390 1
501035 99501035 1001 86380 86390 1
501167 99501167 1001 86380 86390 1
501129 99501129 1001 86380 86390 1
501157 99501157 1001 86380 86390 1
501693 99501693 1001 86380 86390 1
501827 99501827 1001 86380 86390 1
501776 99501776 1001 86380 86390 1
501751 99501751 1001 86380 86390 1
502391 99502391 1001 86380 86390 1
502346 99502346 1001 86380 86390 1
502349 99502349 1001 86380 86390 1
502258 99502258 1001 86380 86390 1
502207 99502207 1001 86380 86390 1
501974 99501974 1001 86380 86390 1
502005 99502005 1001 86380 86390 1
501993 99501993 1001 86380 86390 1
502599 99502599 1001 86380 86390 1
502665 99502665 1001 86380 86390 1
502603 99502603 1001 86380 86390 1
502935 99502935 1001 86380 86390 1
503001 99503001 1001 86380 86390 1
503054 99503054 1001 86380 86390 1
503067 99503067 1001 86380 86390 1
502952 99502952 1001 86380 86390 1
502795 99502795 1001 86380 86390 1
503392 99503392 1001 86380 86390 1
503331 99503331 1001 86380 86390 1
503344 99503344 1001 86380 86390 1
503397 99503397 1001 86380 86390 1
504117 99504117 1001 86380 86390 1
504085 99504085 1001 86380 86390 1
503966 99503966 1001 86380 86390 1
503922 99503922 1001 86380 86390 1
503745 99503745 1001 86380 86390 1
503735 99503735 1001 86380 86390 1
503867 99503867 1001 86380 86390 1
503539 99503539 1001 86380 86390 1
503635 99503635 1001 86380 86390 1
503561 99503561 1001 86380 86390 1
504209 99504209 1001 86380 86390 1
504780 99504780 1001 86380 86390 1
504871 99504871 1001 86380 86390 1
504872 99504872 1001 86380 86390 1
504757 99504757 1001 86380 86390 1
504760 99504760 1001 86380 86390 1
504839 99504839 1001 86380 86390 1
504840 99504840 1001 86380 86390 1
504610 99504610 1001 86380 86390 1
504573 99504573 1001 86380 86390 1
504615 99504615 1001 86380 86390 1
504695 99504695 1001 86380 86390 1
504683 99504683 1001 86380 86390 1
504428 99504428 1001 86380 86390 1
504325 99504325 1001 86380 86390 1
504365 99504365 1001 86380 86390 1
504469 99504469 1001 86380 86390 1
505097 99505097 1001 86380 86390 1
505136 99505136 1001 86380 86390 1
505076 99505076 1001 86380 86390 1
505131 99505131 1001 86380 86390 1
505591 99505591 1001 86380 86390 1
505621 99505621 1001 86380 86390 1
505673 99505673 1001 86380 86390 1
505425 99505425 1001 86380 86390 1
505491 99505491 1001 86380 86390 1
505505 99505505 1001 86380 86390 1
505443 99505443 1001 86380 86390 1
505379 99505379 1001 86380 86390 1
505434 99505434 1001 86380 86390 1
505447 99505447 1001 86380 86390 1
505512 99505512 1001 86380 86390 1
505217 99505217 1001 86380 86390 1
505269 99505269 1001 86380 86390 1
505807 99505807 1001 86380 86390 1
505150 99505150 1001 86380 86390 1
505782 99505782 1001 86380 86390 1
505877 99505877 1001 86380 86390 1
505841 99505841 1001 86380 86390 1
506511 99506511 1001 86380 86390 1
506399 99506399 1001 86380 86390 1
506477 99506477 1001 86380 86390 1
506352 99506352 1001 86380 86390 1
506262 99506262 1001 86380 86390 1
506225 99506225 1001 86380 86390 1
506238 99506238 1001 86380 86390 1
506344 99506344 1001 86380 86390 1
506345 99506345 1001 86380 86390 1
506183 99506183 1001 86380 86390 1
506094 99506094 1001 86380 86390 1
506138 99506138 1001 86380 86390 1
506786 99506786 1001 86380 86390 1
507387 99507387 1001 86380 86390 1
507283 99507283 1001 86380 86390 1
507263 99507263 1001 86380 86390 1
507239 99507239 1001 86380 86390 1
507091 99507091 1001 86380 86390 1
506948 99506948 1001 86380 86390 1
506938 99506938 1001 86380 86390 1
506875 99506875 1001 86380 86390 1
507593 99507593 1001 86380 86390 1
507531 99507531 1001 86380 86390 1
508149 99508149 1001 86380 86390 1
508072 99508072 1001 86380 86390 1
508102 99508102 1001 86380 86390 1
508169 99508169 1001 86380 86390 1
507775 99507775 1001 86380 86390 1
507691 99507691 1001 86380 86390 1
508362 99508362 1001 86380 86390 1
508380 99508380 1001 86380 86390 1
508406 99508406 1001 86380 86390 1
508334 99508334 1001 86380 86390 1
509038 99509038 1001 86380 86390 1
509040 99509040 1001 86380 86390 1
508663 99508663 1001 86380 86390 1
508771 99508771 1001 86380 86390 1
508724 99508724 1001 86380 86390 1
508519 99508519 1001 86380 86390 1
508573 99508573 1001 86380 86390 1
508490 99508490 1001 86380 86390 1
509227 99509227 1001 86380 86390 1
509710 99509710 1001 86380 86390 1
509789 99509789 1001 86380 86390 1
509829 99509829 1001 86380 86390 1
509884 99509884 1001 86380 86390 1
509859 99509859 1001 86380 86390 1
509596 99509596 1001 86380 86390 1
509506 99509506 1001 86380 86390 1
509370 99509370 1001 86380 86390 1
509465 99509465 1001 86380 86390 1
510003 99510003 1001 86380 86390 1
510005 99510005 1001 86380 86390 1
510032 99510032 1001 86380 86390 1
509981 99509981 1001 86380 86390 1
510642 99510642 1001 86380 86390 1
510683 99510683 1001 86380 86390 1
510717 99510717 1001 86380 86390 1
510596 99510596 1001 86380 86390 1
510459 99510459 1001 86380 86390 1
510435 99510435 1001 86380 86390 1
510492 99510492 1001 86380 86390 1
510211 99510211 1001 86380 86390 1
510199 99510199 1001 86380 86390 1
510251 99510251 1001 86380 86390 1
510165 99510165 1001 86380 86390 1
510128 99510128 1001 86380 86390 1
510755 99510755 1001 86380 86390 1
510782 99510782 1001 86380 86390 1
510839 99510839 1001 86380 86390 1
510904 99510904 1001 86380 86390 1
511373 99511373 1001 86380 86390 1
511236 99511236 1001 86380 86390 1
511251 99511251 1001 86380 86390 1
511116 99511116 1001 86380 86390 1
511109 99511109 1001 86380 86390 1
511628 99511628 1001 86380 86390 1
511688 99511688 1001 86380 86390 1
512302 99512302 1001 86380 86390 1
512294 99512294 1001 86380 86390 1
512361 99512361 1001 86380 86390 1
512310 99512310 1001 86380 86390 1
512183 99512183 1001 86380 86390 1
512112 99512112 1001 86380 86390 1
511862 99511862 1001 86380 86390 1
512519 99512519 1001 86380 86390 1
512560 99512560 1001 86380 86390 1
512564 99512564 1001 86380 86390 1
512384 99512384 1001 86380 86390 1
512385 99512385 1001 86380 86390 1
513104 99513104 1001 86380 86390 1
513082 99513082 1001 86380 86390 1
513186 99513186 1001 86380 86390 1
513086 99513086 1001 86380 86390 1
513153 99513153 1001 86380 86390 1
513000 99513000 1001 86380 86390 1
512846 99512846 1001 86380 86390 1
512962 99512962 1001 86380 86390 1
512939 99512939 1001 86380 86390 1
512889 99512889 1001 86380 86390 1
512814 99512814 1001 86380 86390 1
512638 99512638 1001 86380 86390 1
512781 99512781 1001 86380 86390 1
512641 99512641 1001 86380 86390 1
512724 99512724 1001 86380 86390 1
513241 99513241 1001 86380 86390 1
513334 99513334 1001 86380 86390 1
513401 99513401 1001 86380 86390 1
513378 99513378 1001 86380 86390 1
513239 99513239 1001 86380 86390 1
513998 99513998 1001 86380 86390 1
514020 99514020 1001 86380 86390 1
513626 99513626 1001 86380 86390 1
513680 99513680 1001 86380 86390 1
513618 99513618 1001 86380 86390 1
513554 99513554 1001 86380 86390 1
513516 99513516 1001 86380 86390 1
513439 99513439 1001 86380 86390 1
513587 99513587 1001 86380 86390 1
513510 99513510 1001 86380 86390 1
514086 99514086 1001 86380 86390 1
514140 99514140 1001 86380 86390 1
514077 99514077 1001 86380 86390 1
514690 99514690 1001 86380 86390 1
514704 99514704 1001 86380 86390 1
514349 99514349 1001 86380 86390 1
514362 99514362 1001 86380 86390 1
515012 99515012 1001 86380 86390 1
514924 99514924 1001 86380 86390 1
514965 99514965 1001 86380 86390 1
514967 99514967 1001 86380 86390 1
515500 99515500 1001 86380 86390 1
515468 99515468 1001 86380 86390 1
515358 99515358 1001 86380 86390 1
515320 99515320 1001 86380 86390 1
515450 99515450 1001 86380 86390 1
515258 99515258 1001 86380 86390 1
515234 99515234 1001 86380 86390 1
515145 99515145 1001 86380 86390 1
515111 99515111 1001 86380 86390 1
515826 99515826 1001 86380 86390 1
515806 99515806 1001 86380 86390 1
516386 99516386 1001 86380 86390 1
516109 99516109 1001 86380 86390 1
516097 99516097 1001 86380 86390 1
515945 99515945 1001 86380 86390 1
516076 99516076 1001 86380 86390 1
516030 99516030 1001 86380 86390 1
516535 99516535 1001 86380 86390 1
516523 99516523 1001 86380 86390 1
516614 99516614 1001 86380 86390 1
516537 99516537 1001 86380 86390 1
517299 99517299 1001 86380 86390 1
517236 99517236 1001 86380 86390 1
517014 99517014 1001 86380 86390 1
517016 99517016 1001 86380 86390 1
517017 99517017 1001 86380 86390 1
517111 99517111 1001 86380 86390 1
516857 99516857 1001 86380 86390 1
516735 99516735 1001 86380 86390 1
517414 99517414 1001 86380 86390 1
517430 99517430 1001 86380 86390 1
517406 99517406 1001 86380 86390 1
517471 99517471 1001 86380 86390 1
517497 99517497 1001 86380 86390 1
517960 99517960 1001 86380 86390 1
517976 99517976 1001 86380 86390 1
518068 99518068 1001 86380 86390 1
517897 99517897 1001 86380 86390 1
517924 99517924 1001 86380 86390 1
517759 99517759 1001 86380 86390 1
517713 99517713 1001 86380 86390 1
517690 99517690 1001 86380 86390 1
517682 99517682 1001 86380 86390 1
518287 99518287 1001 86380 86390 1
518300 99518300 1001 86380 86390 1
518831 99518831 1001 86380 86390 1
518897 99518897 1001 86380 86390 1
518733 99518733 1001 86380 86390 1
518582 99518582 1001 86380 86390 1
518458 99518458 1001 86380 86390 1
518422 99518422 1001 86380 86390 1
518439 99518439 1001 86380 86390 1
519089 99519089 1001 86380 86390 1
519134 99519134 1001 86380 86390 1
519719 99519719 1001 86380 86390 1
519670 99519670 1001 86380 86390 1
519446 99519446 1001 86380 86390 1
519420 99519420 1001 86380 86390 1
519437 99519437 1001 86380 86390 1
519582 99519582 1001 86380 86390 1
519232 99519232 1001 86380 86390 1
519285 99519285 1001 86380 86390 1
520001 99520001 1001 86380 86390 1
519940 99519940 1001 86380 86390 1
520514 99520514 1001 86380 86390 1
520618 99520618 1001 86380 86390 1
520531 99520531 1001 86380 86390 1
520468 99520468 1001 86380 86390 1
520574 99520574 1001 86380 86390 1
520510 99520510 1001 86380 86390 1
520300 99520300 1001 86380 86390 1
520236 99520236 1001 86380 86390 1
520290 99520290 1001 86380 86390 1
520215 99520215 1001 86380 86390 1
520106 99520106 1001 86380 86390 1
520094 99520094 1001 86380 86390 1
520120 99520120 1001 86380 86390 1
520703 99520703 1001 86380 86390 1
520652 99520652 1001 86380 86390 1
520436 99520436 1001 86380 86390 1
520813 99520813 1001 86380 86390 1
520660 99520660 1001 86380 86390 1
521353 99521353 1001 86380 86390 1
521438 99521438 1001 86380 86390 1
521278 99521278 1001 86380 86390 1
521309 99521309 1001 86380 86390 1
521213 99521213 1001 86380 86390 1
521242 99521242 1001 86380 86390 1
521053 99521053 1001 86380 86390 1
520992 99520992 1001 86380 86390 1
520876 99520876 1001 86380 86390 1
521033 99521033 1001 86380 86390 1
520982 99520982 1001 86380 86390 1
520996 99520996 1001 86380 86390 1
521037 99521037 1001 86380 86390 1
521478 99521478 1001 86380 86390 1
521660 99521660 1001 86380 86390 1
521481 99521481 1001 86380 86390 1
521639 99521639 1001 86380 86390 1
521603 99521603 1001 86380 86390 1
521514 99521514 1001 86380 86390 1
522267 99522267 1001 86380 86390 1
522248 99522248 1001 86380 86390 1
522288 99522288 1001 86380 86390 1
521948 99521948 1001 86380 86390 1
522053 99522053 1001 86380 86390 1
522084 99522084 1001 86380 86390 1
521903 99521903 1001 86380 86390 1
521708 99521708 1001 86380 86390 1
522316 99522316 1001 86380 86390 1
522464 99522464 1001 86380 86390 1
523088 99523088 1001 86380 86390 1
523116 99523116 1001 86380 86390 1
522963 99522963 1001 86380 86390 1
522900 99522900 1001 86380 86390 1
522759 99522759 1001 86380 86390 1
522788 99522788 1001 86380 86390 1
522893 99522893 1001 86380 86390 1
522764 99522764 1001 86380 86390 1
522739 99522739 1001 86380 86390 1
522666 99522666 1001 86380 86390 1
522533 99522533 1001 86380 86390 1
522574 99522574 1001 86380 86390 1
522587 99522587 1001 86380 86390 1
523208 99523208 1001 86380 86390 1
523236 99523236 1001 86380 86390 1
523151 99523151 1001 86380 86390 1
523742 99523742 1001 86380 86390 1
523815 99523815 1001 86380 86390 1
523626 99523626 1001 86380 86390 1
523472 99523472 1001 86380 86390 1
523436 99523436 1001 86380 86390 1
524049 99524049 1001 86380 86390 1
524042 99524042 1001 86380 86390 1
524719 99524719 1001 86380 86390 1
524732 99524732 1001 86380 86390 1
524568 99524568 1001 86380 86390 1
524580 99524580 1001 86380 86390 1
524574 99524574 1001 86380 86390 1
524466 99524466 1001 86380 86390 1
524367 99524367 1001 86380 86390 1
524305 99524305 1001 86380 86390 1
524318 99524318 1001 86380 86390 1
524275 99524275 1001 86380 86390 1
524817 99524817 1001 86380 86390 1
524922 99524922 1001 86380 86390 1
525483 99525483 1001 86380 86390 1
525573 99525573 1001 86380 86390 1
525492 99525492 1001 86380 86390 1
525082 99525082 1001 86380 86390 1
525150 99525150 1001 86380 86390 1
525739 99525739 1001 86380 86390 1
525716 99525716 1001 86380 86390 1
525704 99525704 1001 86380 86390 1
525782 99525782 1001 86380 86390 1
525731 99525731 1001 86380 86390 1
525706 99525706 1001 86380 86390 1
525761 99525761 1001 86380 86390 1
526380 99526380 1001 86380 86390 1
526279 99526279 1001 86380 86390 1
526280 99526280 1001 86380 86390 1
526037 99526037 1001 86380 86390 1
526055 99526055 1001 86380 86390 1
526160 99526160 1001 86380 86390 1
525934 99525934 1001 86380 86390 1
525947 99525947 1001 86380 86390 1
525806 99525806 1001 86380 86390 1
525937 99525937 1001 86380 86390 1
527061 99527061 1001 86380 86390 1
527235 99527235 1001 86380 86390 1
527031 99527031 1001 86380 86390 1
527035 99527035 1001 86380 86390 1
526909 99526909 1001 86380 86390 1
526679 99526679 1001 86380 86390 1
526796 99526796 1001 86380 86390 1
527379 99527379 1001 86380 86390 1
527264 99527264 1001 86380 86390 1
527332 99527332 1001 86380 86390 1
528011 99528011 1001 86380 86390 1
528055 99528055 1001 86380 86390 1
527979 99527979 1001 86380 86390 1
527743 99527743 1001 86380 86390 1
527798 99527798 1001 86380 86390 1
527773 99527773 1001 86380 86390 1
527748 99527748 1001 86380 86390 1
527843 99527843 1001 86380 86390 1
527548 99527548 1001 86380 86390 1
527463 99527463 1001 86380 86390 1
528083 99528083 1001 86380 86390 1
528188 99528188 1001 86380 86390 1
528769 99528769 1001 86380 86390 1
528618 99528618 1001 86380 86390 1
528670 99528670 1001 86380 86390 1
528612 99528612 1001 86380 86390 1
528654 99528654 1001 86380 86390 1
528412 99528412 1001 86380 86390 1
528365 99528365 1001 86380 86390 1
528469 99528469 1001 86380 86390 1
528392 99528392 1001 86380 86390 1
528902 99528902 1001 86380 86390 1
529091 99529091 1001 86380 86390 1
529692 99529692 1001 86380 86390 1
529684 99529684 1001 86380 86390 1
529379 99529379 1001 86380 86390 1
529523 99529523 1001 86380 86390 1
529485 99529485 1001 86380 86390 1
529343 99529343 1001 86380 86390 1
529382 99529382 1001 86380 86390 1
529370 99529370 1001 86380 86390 1
529319 99529319 1001 86380 86390 1
529250 99529250 1001 86380 86390 1
529173 99529173 1001 86380 86390 1
529226 99529226 1001 86380 86390 1
529118 99529118 1001 86380 86390 1
529274 99529274 1001 86380 86390 1
529882 99529882 1001 86380 86390 1
529820 99529820 1001 86380 86390 1
530363 99530363 1001 86380 86390 1
530355 99530355 1001 86380 86390 1
530285 99530285 1001 86380 86390 1
530170 99530170 1001 86380 86390 1
530288 99530288 1001 86380 86390 1
530015 99530015 1001 86380 86390 1
530073 99530073 1001 86380 86390 1
530693 99530693 1001 86380 86390 1
530732 99530732 1001 86380 86390 1
530685 99530685 1001 86380 86390 1
530575 99530575 1001 86380 86390 1
531356 99531356 1001 86380 86390 1
531258 99531258 1001 86380 86390 1
531196 99531196 1001 86380 86390 1
531148 99531148 1001 86380 86390 1
531036 99531036 1001 86380 86390 1
531037 99531037 1001 86380 86390 1
530862 99530862 1001 86380 86390 1
530792 99530792 1001 86380 86390 1
531571 99531571 1001 86380 86390 1
531502 99531502 1001 86380 86390 1
532005 99532005 1001 86380 86390 1
532136 99532136 1001 86380 86390 1
532162 99532162 1001 86380 86390 1
532034 99532034 1001 86380 86390 1
531994 99531994 1001 86380 86390 1
531969 99531969 1001 86380 86390 1
531651 99531651 1001 86380 86390 1
532294 99532294 1001 86380 86390 1
532390 99532390 1001 86380 86390 1
532406 99532406 1001 86380 86390 1
532303 99532303 1001 86380 86390 1
532968 99532968 1001 86380 86390 1
532904 99532904 1001 86380 86390 1
532843 99532843 1001 86380 86390 1
533013 99533013 1001 86380 86390 1
532938 99532938 1001 86380 86390 1
532953 99532953 1001 86380 86390 1
532711 99532711 1001 86380 86390 1
532750 99532750 1001 86380 86390 1
532808 99532808 1001 86380 86390 1
532734 99532734 1001 86380 86390 1
532477 99532477 1001 86380 86390 1
532458 99532458 1001 86380 86390 1
532551 99532551 1001 86380 86390 1
532475 99532475 1001 86380 86390 1
533738 99533738 1001 86380 86390 1
533764 99533764 1001 86380 86390 1
533701 99533701 1001 86380 86390 1
533766 99533766 1001 86380 86390 1
533645 99533645 1001 86380 86390 1
533276 99533276 1001 86380 86390 1
533988 99533988 1001 86380 86390 1
533940 99533940 1001 86380 86390 1
533956 99533956 1001 86380 86390 1
533995 99533995 1001 86380 86390 1
534595 99534595 1001 86380 86390 1
534672 99534672 1001 86380 86390 1
534674 99534674 1001 86380 86390 1
534566 99534566 1001 86380 86390 1
534502 99534502 1001 86380 86390 1
534351 99534351 1001 86380 86390 1
534468 99534468 1001 86380 86390 1
534405 99534405 1001 86380 86390 1
534291 99534291 1001 86380 86390 1
534308 99534308 1001 86380 86390 1
534296 99534296 1001 86380 86390 1
534261 99534261 1001 86380 86390 1
534135 99534135 1001 86380 86390 1
534272 99534272 1001 86380 86390 1
534750 99534750 1001 86380 86390 1
534686 99534686 1001 86380 86390 1
534727 99534727 1001 86380 86390 1
534857 99534857 1001 86380 86390 1
535320 99535320 1001 86380 86390 1
535349 99535349 1001 86380 86390 1
535312 99535312 1001 86380 86390 1
535376 99535376 1001 86380 86390 1
535240 99535240 1001 86380 86390 1
535280 99535280 1001 86380 86390 1
535156 99535156 1001 86380 86390 1
535209 99535209 1001 86380 86390 1
535290 99535290 1001 86380 86390 1
534993 99534993 1001 86380 86390 1
535046 99535046 1001 86380 86390 1
534945 99534945 1001 86380 86390 1
534988 99534988 1001 86380 86390 1
535031 99535031 1001 86380 86390 1
535533 99535533 1001 86380 86390 1
535548 99535548 1001 86380 86390 1
535540 99535540 1001 86380 86390 1
535555 99535555 1001 86380 86390 1
535620 99535620 1001 86380 86390 1
536136 99536136 1001 86380 86390 1
536215 99536215 1001 86380 86390 1
536216 99536216 1001 86380 86390 1
536242 99536242 1001 86380 86390 1
536297 99536297 1001 86380 86390 1
536155 99536155 1001 86380 86390 1
536106 99536106 1001 86380 86390 1
536081 99536081 1001 86380 86390 1
536069 99536069 1001 86380 86390 1
536109 99536109 1001 86380 86390 1
536072 99536072 1001 86380 86390 1
536025 99536025 1001 86380 86390 1
536077 99536077 1001 86380 86390 1
536039 99536039 1001 86380 86390 1
536117 99536117 1001 86380 86390 1
535794 99535794 1001 86380 86390 1
535747 99535747 1001 86380 86390 1
535842 99535842 1001 86380 86390 1
535909 99535909 1001 86380 86390 1
536529 99536529 1001 86380 86390 1
536414 99536414 1001 86380 86390 1
536445 99536445 1001 86380 86390 1
536397 99536397 1001 86380 86390 1
536983 99536983 1001 86380 86390 1
537091 99537091 1001 86380 86390 1
537152 99537152 1001 86380 86390 1
536939 99536939 1001 86380 86390 1
536785 99536785 1001 86380 86390 1
536877 99536877 1001 86380 86390 1
536665 99536665 1001 86380 86390 1
536731 99536731 1001 86380 86390 1
536681 99536681 1001 86380 86390 1
536618 99536618 1001 86380 86390 1
537328 99537328 1001 86380 86390 1
537326 99537326 1001 86380 86390 1
537925 99537925 1001 86380 86390 1
537778 99537778 1001 86380 86390 1
537690 99537690 1001 86380 86390 1
537782 99537782 1001 86380 86390 1
537499 99537499 1001 86380 86390 1
538186 99538186 1001 86380 86390 1
538686 99538686 1001 86380 86390 1
538754 99538754 1001 86380 86390 1
538652 99538652 1001 86380 86390 1
538798 99538798 1001 86380 86390 1
538481 99538481 1001 86380 86390 1
538407 99538407 1001 86380 86390 1
538525 99538525 1001 86380 86390 1
538461 99538461 1001 86380 86390 1
538287 99538287 1001 86380 86390 1
538209 99538209 1001 86380 86390 1
538356 99538356 1001 86380 86390 1
538998 99538998 1001 86380 86390 1
538817 99538817 1001 86380 86390 1
538990 99538990 1001 86380 86390 1
539016 99539016 1001 86380 86390 1
538991 99538991 1001 86380 86390 1
539609 99539609 1001 86380 86390 1
539632 99539632 1001 86380 86390 1
539375 99539375 1001 86380 86390 1
539781 99539781 1001 86380 86390 1
539733 99539733 1001 86380 86390 1
539709 99539709 1001 86380 86390 1
539646 99539646 1001 86380 86390 1
540282 99540282 1001 86380 86390 1
540236 99540236 1001 86380 86390 1
540161 99540161 1001 86380 86390 1
540099 99540099 1001 86380 86390 1
540074 99540074 1001 86380 86390 1
540103 99540103 1001 86380 86390 1
539923 99539923 1001 86380 86390 1
540512 99540512 1001 86380 86390 1
540591 99540591 1001 86380 86390 1
541257 99541257 1001 86380 86390 1
541206 99541206 1001 86380 86390 1
541105 99541105 1001 86380 86390 1
541224 99541224 1001 86380 86390 1
541161 99541161 1001 86380 86390 1
540983 99540983 1001 86380 86390 1
541484 99541484 1001 86380 86390 1
541343 99541343 1001 86380 86390 1
541472 99541472 1001 86380 86390 1
541448 99541448 1001 86380 86390 1
541384 99541384 1001 86380 86390 1
541377 99541377 1001 86380 86390 1
541469 99541469 1001 86380 86390 1
542070 99542070 1001 86380 86390 1
542045 99542045 1001 86380 86390 1
541889 99541889 1001 86380 86390 1
541902 99541902 1001 86380 86390 1
541854 99541854 1001 86380 86390 1
541834 99541834 1001 86380 86390 1
541873 99541873 1001 86380 86390 1
541731 99541731 1001 86380 86390 1
541702 99541702 1001 86380 86390 1
541536 99541536 1001 86380 86390 1
542265 99542265 1001 86380 86390 1
542188 99542188 1001 86380 86390 1
542792 99542792 1001 86380 86390 1
542690 99542690 1001 86380 86390 1
542603 99542603 1001 86380 86390 1
542594 99542594 1001 86380 86390 1
542519 99542519 1001 86380 86390 1
542510 99542510 1001 86380 86390 1
542463 99542463 1001 86380 86390 1
542347 99542347 1001 86380 86390 1
542529 99542529 1001 86380 86390 1
542478 99542478 1001 86380 86390 1
543112 99543112 1001 86380 86390 1
542960 99542960 1001 86380 86390 1
543067 99543067 1001 86380 86390 1
543604 99543604 1001 86380 86390 1
543618 99543618 1001 86380 86390 1
543504 99543504 1001 86380 86390 1
543508 99543508 1001 86380 86390 1
543458 99543458 1001 86380 86390 1
543216 99543216 1001 86380 86390 1
543260 99543260 1001 86380 86390 1
543913 99543913 1001 86380 86390 1
544457 99544457 1001 86380 86390 1
544598 99544598 1001 86380 86390 1
544571 99544571 1001 86380 86390 1
544529 99544529 1001 86380 86390 1
544491 99544491 1001 86380 86390 1
544414 99544414 1001 86380 86390 1
544493 99544493 1001 86380 86390 1
544342 99544342 1001 86380 86390 1
544199 99544199 1001 86380 86390 1
544296 99544296 1001 86380 86390 1
543997 99543997 1001 86380 86390 1
543998 99543998 1001 86380 86390 1
544640 99544640 1001 86380 86390 1
544619 99544619 1001 86380 86390 1
436368 539 1001 66060 66657 1
404514 288 1001 62520 63297 1
512095 744 1001 27508 27807 1
514862 482 1002 29610 36355 1
514938 946 1002 51948 63308 1
526111 619 1001 44902 45201 1
400009 99400009 1001 86380 86390 1
400112 99400112 1001 86380 86390 1
400120 99400120 1001 86380 86390 1
400616 99400616 1001 86380 86390 1
400604 99400604 1001 86380 86390 1
400936 99400936 1001 86380 86390 1
401114 99401114 1001 86380 86390 1
401097 99401097 1001 86380 86390 1
401248 99401248 1001 86380 86390 1
401328 99401328 1001 86380 86390 1
401548 99401548 1001 86380 86390 1
401662 99401662 1001 86380 86390 1
401646 99401646 1001 86380 86390 1
401881 99401881 1001 86380 86390 1
401899 99401899 1001 86380 86390 1
401974 99401974 1001 86380 86390 1
402102 99402102 1001 86380 86390 1
402210 99402210 1001 86380 86390 1
402422 99402422 1001 86380 86390 1
402682 99402682 1001 86380 86390 1
402686 99402686 1001 86380 86390 1
402879 99402879 1001 86380 86390 1
402806 99402806 1001 86380 86390 1
402958 99402958 1001 86380 86390 1
403169 99403169 1001 86380 86390 1
403330 99403330 1001 86380 86390 1
403272 99403272 1001 86380 86390 1
403445 99403445 1001 86380 86390 1
403491 99403491 1001 86380 86390 1
403512 99403512 1001 86380 86390 1
403447 99403447 1001 86380 86390 1
403855 99403855 1001 86380 86390 1
404174 99404174 1001 86380 86390 1
404300 99404300 1001 86380 86390 1
404305 99404305 1001 86380 86390 1
404413 99404413 1001 86380 86390 1
404571 99404571 1001 86380 86390 1
404560 99404560 1001 86380 86390 1
404648 99404648 1001 86380 86390 1
405129 99405129 1001 86380 86390 1
405325 99405325 1001 86380 86390 1
405412 99405412 1001 86380 86390 1
405482 99405482 1001 86380 86390 1
405582 99405582 1001 86380 86390 1
405657 99405657 1001 86380 86390 1
405793 99405793 1001 86380 86390 1
405872 99405872 1001 86380 86390 1
406145 99406145 1001 86380 86390 1
406185 99406185 1001 86380 86390 1
406303 99406303 1001 86380 86390 1
406460 99406460 1001 86380 86390 1
406615 99406615 1001 86380 86390 1
406619 99406619 1001 86380 86390 1
406708 99406708 1001 86380 86390 1
406752 99406752 1001 86380 86390 1
406871 99406871 1001 86380 86390 1
406861 99406861 1001 86380 86390 1
407027 99407027 1001 86380 86390 1
407009 99407009 1001 86380 86390 1
407618 99407618 1001 86380 86390 1
407753 99407753 1001 86380 86390 1
407848 99407848 1001 86380 86390 1
407962 99407962 1001 86380 86390 1
407938 99407938 1001 86380 86390 1
407968 99407968 1001 86380 86390 1
407992 99407992 1001 86380 86390 1
408288 99408288 1001 86380 86390 1
408333 99408333 1001 86380 86390 1
408357 99408357 1001 86380 86390 1
408597 99408597 1001 86380 86390 1
408869 99408869 1001 86380 86390 1
409062 99409062 1001 86380 86390 1
409126 99409126 1001 86380 86390 1
409128 99409128 1001 86380 86390 1
409322 99409322 1001 86380 86390 1
409420 99409420 1001 86380 86390 1
409495 99409495 1001 86380 86390 1
409501 99409501 1001 86380 86390 1
409675 99409675 1001 86380 86390 1
409662 99409662 1001 86380 86390 1
409711 99409711 1001 86380 86390 1
409885 99409885 1001 86380 86390 1
409887 99409887 1001 86380 86390 1
409892 99409892 1001 86380 86390 1
409910 99409910 1001 86380 86390 1
410289 99410289 1001 86380 86390 1
410433 99410433 1001 86380 86390 1
410525 99410525 1001 86380 86390 1
410652 99410652 1001 86380 86390 1
410644 99410644 1001 86380 86390 1
410960 99410960 1001 86380 86390 1
410993 99410993 1001 86380 86390 1
411079 99411079 1001 86380 86390 1
411059 99411059 1001 86380 86390 1
411320 99411320 1001 86380 86390 1
411303 99411303 1001 86380 86390 1
411404 99411404 1001 86380 86390 1
411758 99411758 1001 86380 86390 1
412055 99412055 1001 86380 86390 1
411963 99411963 1001 86380 86390 1
413338 99413338 1001 86380 86390 1
413638 99413638 1001 86380 86390 1
413167 99413167 1001 86380 86390 1
413126 99413126 1001 86380 86390 1
412697 99412697 1001 86380 86390 1
412801 99412801 1001 86380 86390 1
413802 99413802 1001 86380 86390 1
413923 99413923 1001 86380 86390 1
413956 99413956 1001 86380 86390 1
413994 99413994 1001 86380 86390 1
414082 99414082 1001 86380 86390 1
414972 99414972 1001 86380 86390 1
415089 99415089 1001 86380 86390 1
414590 99414590 1001 86380 86390 1
414804 99414804 1001 86380 86390 1
414562 99414562 1001 86380 86390 1
414254 99414254 1001 86380 86390 1
414236 99414236 1001 86380 86390 1
414343 99414343 1001 86380 86390 1
414417 99414417 1001 86380 86390 1
415335 99415335 1001 86380 86390 1
415391 99415391 1001 86380 86390 1
415536 99415536 1001 86380 86390 1
415611 99415611 1001 86380 86390 1
415405 99415405 1001 86380 86390 1
416876 99416876 1001 86380 86390 1
416810 99416810 1001 86380 86390 1
416501 99416501 1001 86380 86390 1
415963 99415963 1001 86380 86390 1
415864 99415864 1001 86380 86390 1
416131 99416131 1001 86380 86390 1
416004 99416004 1001 86380 86390 1
416051 99416051 1001 86380 86390 1
417003 99417003 1001 86380 86390 1
417223 99417223 1001 86380 86390 1
417112 99417112 1001 86380 86390 1
418035 99418035 1001 86380 86390 1
418184 99418184 1001 86380 86390 1
418425 99418425 1001 86380 86390 1
417635 99417635 1001 86380 86390 1
417644 99417644 1001 86380 86390 1
417754 99417754 1001 86380 86390 1
417887 99417887 1001 86380 86390 1
418966 99418966 1001 86380 86390 1
419067 99419067 1001 86380 86390 1
419191 99419191 1001 86380 86390 1
420371 99420371 1001 86380 86390 1
420114 99420114 1001 86380 86390 1
419677 99419677 1001 86380 86390 1
419813 99419813 1001 86380 86390 1
419623 99419623 1001 86380 86390 1
420537 99420537 1001 86380 86390 1
420464 99420464 1001 86380 86390 1
420789 99420789 1001 86380 86390 1
420762 99420762 1001 86380 86390 1
420785 99420785 1001 86380 86390 1
421802 99421802 1001 86380 86390 1
421875 99421875 1001 86380 86390 1
422013 99422013 1001 86380 86390 1
421986 99421986 1001 86380 86390 1
422111 99422111 1001 86380 86390 1
420988 99420988 1001 86380 86390 1
421146 99421146 1001 86380 86390 1
420918 99420918 1001 86380 86390 1
421120 99421120 1001 86380 86390 1
420949 99420949 1001 86380 86390 1
420900 99420900 1001 86380 86390 1
421049 99421049 1001 86380 86390 1
422149 99422149 1001 86380 86390 1
422317 99422317 1001 86380 86390 1
422517 99422517 1001 86380 86390 1
422430 99422430 1001 86380 86390 1
423673 99423673 1001 86380 86390 1
423690 99423690 1001 86380 86390 1
423557 99423557 1001 86380 86390 1
423723 99423723 1001 86380 86390 1
423006 99423006 1001 86380 86390 1
422949 99422949 1001 86380 86390 1
423186 99423186 1001 86380 86390 1
422573 99422573 1001 86380 86390 1
422628 99422628 1001 86380 86390 1
422632 99422632 1001 86380 86390 1
423916 99423916 1001 86380 86390 1
423845 99423845 1001 86380 86390 1
423959 99423959 1001 86380 86390 1
423839 99423839 1001 86380 86390 1
425200 99425200 1001 86380 86390 1
425118 99425118 1001 86380 86390 1
424833 99424833 1001 86380 86390 1
424262 99424262 1001 86380 86390 1
424245 99424245 1001 86380 86390 1
424280 99424280 1001 86380 86390 1
424519 99424519 1001 86380 86390 1
425561 99425561 1001 86380 86390 1
425728 99425728 1001 86380 86390 1
426799 99426799 1001 86380 86390 1
426824 99426824 1001 86380 86390 1
426929 99426929 1001 86380 86390 1
427025 99427025 1001 86380 86390 1
426643 99426643 1001 86380 86390 1
426345 99426345 1001 86380 86390 1
426353 99426353 1001 86380 86390 1
426677 99426677 1001 86380 86390 1
426414 99426414 1001 86380 86390 1
426209 99426209 1001 86380 86390 1
426239 99426239 1001 86380 86390 1
427388 99427388 1001 86380 86390 1
427236 99427236 1001 86380 86390 1
427202 99427202 1001 86380 86390 1
427177 99427177 1001 86380 86390 1
427469 99427469 1001 86380 86390 1
427504 99427504 1001 86380 86390 1
428428 99428428 1001 86380 86390 1
428386 99428386 1001 86380 86390 1
428049 99428049 1001 86380 86390 1
427966 99427966 1001 86380 86390 1
427680 99427680 1001 86380 86390 1
427856 99427856 1001 86380 86390 1
427759 99427759 1001 86380 86390 1
427914 99427914 1001 86380 86390 1
427800 99427800 1001 86380 86390 1
428992 99428992 1001 86380 86390 1
429052 99429052 1001 86380 86390 1
429140 99429140 1001 86380 86390 1
428836 99428836 1001 86380 86390 1
430130 99430130 1001 86380 86390 1
430261 99430261 1001 86380 86390 1
430064 99430064 1001 86380 86390 1
430162 99430162 1001 86380 86390 1
429780 99429780 1001 86380 86390 1
429699 99429699 1001 86380 86390 1
429792 99429792 1001 86380 86390 1
429728 99429728 1001 86380 86390 1
429772 99429772 1001 86380 86390 1
429320 99429320 1001 86380 86390 1
429410 99429410 1001 86380 86390 1
429507 99429507 1001 86380 86390 1
429239 99429239 1001 86380 86390 1
429385 99429385 1001 86380 86390 1
429518 99429518 1001 86380 86390 1
429465 99429465 1001 86380 86390 1
430795 99430795 1001 86380 86390 1
430487 99430487 1001 86380 86390 1
430805 99430805 1001 86380 86390 1
430724 99430724 1001 86380 86390 1
432008 99432008 1001 86380 86390 1
431660 99431660 1001 86380 86390 1
431816 99431816 1001 86380 86390 1
431431 99431431 1001 86380 86390 1
431529 99431529 1001 86380 86390 1
431445 99431445 1001 86380 86390 1
431024 99431024 1001 86380 86390 1
431090 99431090 1001 86380 86390 1
431091 99431091 1001 86380 86390 1
430932 99430932 1001 86380 86390 1
432412 99432412 1001 86380 86390 1
431649 99431649 1001 86380 86390 1
432330 99432330 1001 86380 86390 1
433362 99433362 1001 86380 86390 1
433075 99433075 1001 86380 86390 1
432991 99432991 1001 86380 86390 1
433167 99433167 1001 86380 86390 1
433202 99433202 1001 86380 86390 1
432919 99432919 1001 86380 86390 1
432776 99432776 1001 86380 86390 1
432511 99432511 1001 86380 86390 1
432663 99432663 1001 86380 86390 1
433820 99433820 1001 86380 86390 1
433953 99433953 1001 86380 86390 1
435054 99435054 1001 86380 86390 1
435259 99435259 1001 86380 86390 1
435050 99435050 1001 86380 86390 1
434972 99434972 1001 86380 86390 1
434663 99434663 1001 86380 86390 1
434902 99434902 1001 86380 86390 1
434917 99434917 1001 86380 86390 1
434269 99434269 1001 86380 86390 1
434218 99434218 1001 86380 86390 1
434300 99434300 1001 86380 86390 1
434251 99434251 1001 86380 86390 1
435678 99435678 1001 86380 86390 1
435704 99435704 1001 86380 86390 1
435457 99435457 1001 86380 86390 1
435739 99435739 1001 86380 86390 1
435675 99435675 1001 86380 86390 1
436874 99436874 1001 86380 86390 1
437032 99437032 1001 86380 86390 1
436793 99436793 1001 86380 86390 1
437018 99437018 1001 86380 86390 1
436367 99436367 1001 86380 86390 1
436695 99436695 1001 86380 86390 1
436613 99436613 1001 86380 86390 1
436696 99436696 1001 86380 86390 1
436006 99436006 1001 86380 86390 1
436138 99436138 1001 86380 86390 1
436077 99436077 1001 86380 86390 1
436100 99436100 1001 86380 86390 1
436144 99436144 1001 86380 86390 1
436081 99436081 1001 86380 86390 1
436251 99436251 1001 86380 86390 1
436161 99436161 1001 86380 86390 1
437350 99437350 1001 86380 86390 1
300088 99300088 1001 86380 86390 1
300091 99300091 1001 86380 86390 1
437311 99437311 1001 86380 86390 1
300536 99300536 1001 86380 86390 1
300642 99300642 1001 86380 86390 1
300706 99300706 1001 86380 86390 1
300463 99300463 1001 86380 86390 1
300277 99300277 1001 86380 86390 1
300149 99300149 1001 86380 86390 1
300219 99300219 1001 86380 86390 1
300155 99300155 1001 86380 86390 1
300274 99300274 1001 86380 86390 1
300775 99300775 1001 86380 86390 1
301444 99301444 1001 86380 86390 1
301211 99301211 1001 86380 86390 1
301205 99301205 1001 86380 86390 1
301153 99301153 1001 86380 86390 1
301051 99301051 1001 86380 86390 1
301058 99301058 1001 86380 86390 1
301007 99301007 1001 86380 86390 1
301033 99301033 1001 86380 86390 1
301023 99301023 1001 86380 86390 1
301127 99301127 1001 86380 86390 1
300946 99300946 1001 86380 86390 1
301671 99301671 1001 86380 86390 1
301628 99301628 1001 86380 86390 1
301564 99301564 1001 86380 86390 1
302098 99302098 1001 86380 86390 1
302002 99302002 1001 86380 86390 1
301864 99301864 1001 86380 86390 1
301775 99301775 1001 86380 86390 1
301816 99301816 1001 86380 86390 1
301960 99301960 1001 86380 86390 1
301883 99301883 1001 86380 86390 1
301884 99301884 1001 86380 86390 1
301923 99301923 1001 86380 86390 1
301860 99301860 1001 86380 86390 1
301952 99301952 1001 86380 86390 1
302444 99302444 1001 86380 86390 1
302496 99302496 1001 86380 86390 1
302563 99302563 1001 86380 86390 1
302422 99302422 1001 86380 86390 1
302912 99302912 1001 86380 86390 1
302978 99302978 1001 86380 86390 1
302889 99302889 1001 86380 86390 1
302877 99302877 1001 86380 86390 1
302865 99302865 1001 86380 86390 1
302744 99302744 1001 86380 86390 1
302667 99302667 1001 86380 86390 1
302616 99302616 1001 86380 86390 1
302683 99302683 1001 86380 86390 1
302620 99302620 1001 86380 86390 1
303249 99303249 1001 86380 86390 1
303408 99303408 1001 86380 86390 1
303241 99303241 1001 86380 86390 1
303999 99303999 1001 86380 86390 1
303884 99303884 1001 86380 86390 1
304027 99304027 1001 86380 86390 1
303878 99303878 1001 86380 86390 1
303676 99303676 1001 86380 86390 1
303455 99303455 1001 86380 86390 1
303599 99303599 1001 86380 86390 1
303461 99303461 1001 86380 86390 1
304228 99304228 1001 86380 86390 1
304052 99304052 1001 86380 86390 1
304185 99304185 1001 86380 86390 1
304787 99304787 1001 86380 86390 1
304672 99304672 1001 86380 86390 1
304711 99304711 1001 86380 86390 1
304738 99304738 1001 86380 86390 1
304498 99304498 1001 86380 86390 1
304647 99304647 1001 86380 86390 1
304482 99304482 1001 86380 86390 1
304330 99304330 1001 86380 86390 1
304954 99304954 1001 86380 86390 1
304919 99304919 1001 86380 86390 1
304958 99304958 1001 86380 86390 1
305661 99305661 1001 86380 86390 1
305643 99305643 1001 86380 86390 1
305441 99305441 1001 86380 86390 1
305418 99305418 1001 86380 86390 1
305160 99305160 1001 86380 86390 1
305175 99305175 1001 86380 86390 1
305124 99305124 1001 86380 86390 1
305215 99305215 1001 86380 86390 1
305254 99305254 1001 86380 86390 1
305217 99305217 1001 86380 86390 1
305258 99305258 1001 86380 86390 1
500766 99500766 1001 86380 86390 1
500784 99500784 1001 86380 86390 1
500770 99500770 1001 86380 86390 1
500617 99500617 1001 86380 86390 1
500485 99500485 1001 86380 86390 1
500435 99500435 1001 86380 86390 1
500542 99500542 1001 86380 86390 1
500224 99500224 1001 86380 86390 1
500328 99500328 1001 86380 86390 1
500330 99500330 1001 86380 86390 1
500203 99500203 1001 86380 86390 1
500889 99500889 1001 86380 86390 1
500891 99500891 1001 86380 86390 1
500855 99500855 1001 86380 86390 1
500986 99500986 1001 86380 86390 1
500964 99500964 1001 86380 86390 1
501553 99501553 1001 86380 86390 1
501613 99501613 1001 86380 86390 1
501619 99501619 1001 86380 86390 1
501583 99501583 1001 86380 86390 1
501281 99501281 1001 86380 86390 1
501252 99501252 1001 86380 86390 1
501065 99501065 1001 86380 86390 1
501160 99501160 1001 86380 86390 1
501765 99501765 1001 86380 86390 1
502327 99502327 1001 86380 86390 1
502418 99502418 1001 86380 86390 1
502308 99502308 1001 86380 86390 1
502131 99502131 1001 86380 86390 1
502133 99502133 1001 86380 86390 1
502057 99502057 1001 86380 86390 1
502167 99502167 1001 86380 86390 1
501849 99501849 1001 86380 86390 1
501916 99501916 1001 86380 86390 1
502476 99502476 1001 86380 86390 1
502547 99502547 1001 86380 86390 1
503290 99503290 1001 86380 86390 1
503140 99503140 1001 86380 86390 1
503221 99503221 1001 86380 86390 1
503106 99503106 1001 86380 86390 1
503173 99503173 1001 86380 86390 1
503283 99503283 1001 86380 86390 1
503285 99503285 1001 86380 86390 1
503079 99503079 1001 86380 86390 1
502927 99502927 1001 86380 86390 1
502967 99502967 1001 86380 86390 1
502980 99502980 1001 86380 86390 1
503302 99503302 1001 86380 86390 1
503368 99503368 1001 86380 86390 1
503319 99503319 1001 86380 86390 1
503452 99503452 1001 86380 86390 1
504016 99504016 1001 86380 86390 1
503994 99503994 1001 86380 86390 1
504106 99504106 1001 86380 86390 1
504113 99504113 1001 86380 86390 1
503900 99503900 1001 86380 86390 1
503904 99503904 1001 86380 86390 1
503789 99503789 1001 86380 86390 1
503869 99503869 1001 86380 86390 1
503910 99503910 1001 86380 86390 1
503603 99503603 1001 86380 86390 1
503686 99503686 1001 86380 86390 1
503609 99503609 1001 86380 86390 1
504206 99504206 1001 86380 86390 1
504237 99504237 1001 86380 86390 1
504281 99504281 1001 86380 86390 1
504777 99504777 1001 86380 86390 1
504944 99504944 1001 86380 86390 1
504876 99504876 1001 86380 86390 1
504612 99504612 1001 86380 86390 1
504664 99504664 1001 86380 86390 1
504669 99504669 1001 86380 86390 1
504710 99504710 1001 86380 86390 1
504342 99504342 1001 86380 86390 1
504395 99504395 1001 86380 86390 1
505047 99505047 1001 86380 86390 1
505065 99505065 1001 86380 86390 1
505001 99505001 1001 86380 86390 1
505578 99505578 1001 86380 86390 1
505569 99505569 1001 86380 86390 1
505402 99505402 1001 86380 86390 1
505442 99505442 1001 86380 86390 1
505391 99505391 1001 86380 86390 1
505470 99505470 1001 86380 86390 1
505201 99505201 1001 86380 86390 1
505266 99505266 1001 86380 86390 1
505228 99505228 1001 86380 86390 1
505271 99505271 1001 86380 86390 1
505156 99505156 1001 86380 86390 1
505313 99505313 1001 86380 86390 1
505186 99505186 1001 86380 86390 1
505923 99505923 1001 86380 86390 1
505946 99505946 1001 86380 86390 1
506510 99506510 1001 86380 86390 1
506461 99506461 1001 86380 86390 1
506526 99506526 1001 86380 86390 1
506439 99506439 1001 86380 86390 1
506544 99506544 1001 86380 86390 1
506251 99506251 1001 86380 86390 1
506229 99506229 1001 86380 86390 1
506296 99506296 1001 86380 86390 1
506246 99506246 1001 86380 86390 1
506324 99506324 1001 86380 86390 1
506096 99506096 1001 86380 86390 1
506175 99506175 1001 86380 86390 1
506177 99506177 1001 86380 86390 1
506115 99506115 1001 86380 86390 1
506665 99506665 1001 86380 86390 1
506669 99506669 1001 86380 86390 1
506657 99506657 1001 86380 86390 1
507255 99507255 1001 86380 86390 1
507081 99507081 1001 86380 86390 1
507047 99507047 1001 86380 86390 1
506968 99506968 1001 86380 86390 1
506839 99506839 1001 86380 86390 1
507606 99507606 1001 86380 86390 1
507455 99507455 1001 86380 86390 1
507598 99507598 1001 86380 86390 1
508160 99508160 1001 86380 86390 1
508046 99508046 1001 86380 86390 1
507965 99507965 1001 86380 86390 1
507967 99507967 1001 86380 86390 1
507883 99507883 1001 86380 86390 1
507977 99507977 1001 86380 86390 1
507641 99507641 1001 86380 86390 1
507824 99507824 1001 86380 86390 1
507778 99507778 1001 86380 86390 1
507730 99507730 1001 86380 86390 1
508404 99508404 1001 86380 86390 1
508288 99508288 1001 86380 86390 1
508331 99508331 1001 86380 86390 1
508385 99508385 1001 86380 86390 1
508269 99508269 1001 86380 86390 1
508988 99508988 1001 86380 86390 1
508856 99508856 1001 86380 86390 1
508784 99508784 1001 86380 86390 1
508836 99508836 1001 86380 86390 1
508545 99508545 1001 86380 86390 1
508598 99508598 1001 86380 86390 1
508637 99508637 1001 86380 86390 1
508536 99508536 1001 86380 86390 1
508653 99508653 1001 86380 86390 1
508486 99508486 1001 86380 86390 1
508632 99508632 1001 86380 86390 1
509280 99509280 1001 86380 86390 1
508871 99508871 1001 86380 86390 1
509199 99509199 1001 86380 86390 1
509706 99509706 1001 86380 86390 1
509862 99509862 1001 86380 86390 1
509531 99509531 1001 86380 86390 1
509676 99509676 1001 86380 86390 1
509612 99509612 1001 86380 86390 1
509523 99509523 1001 86380 86390 1
509616 99509616 1001 86380 86390 1
509349 99509349 1001 86380 86390 1
509456 99509456 1001 86380 86390 1
509305 99509305 1001 86380 86390 1
509697 99509697 1001 86380 86390 1
510057 99510057 1001 86380 86390 1
509932 99509932 1001 86380 86390 1
509933 99509933 1001 86380 86390 1
510089 99510089 1001 86380 86390 1
510078 99510078 1001 86380 86390 1
510610 99510610 1001 86380 86390 1
510511 99510511 1001 86380 86390 1
510514 99510514 1001 86380 86390 1
510261 99510261 1001 86380 86390 1
510174 99510174 1001 86380 86390 1
510136 99510136 1001 86380 86390 1
510124 99510124 1001 86380 86390 1
510739 99510739 1001 86380 86390 1
510898 99510898 1001 86380 86390 1
510874 99510874 1001 86380 86390 1
510826 99510826 1001 86380 86390 1
510736 99510736 1001 86380 86390 1
511427 99511427 1001 86380 86390 1
511393 99511393 1001 86380 86390 1
511371 99511371 1001 86380 86390 1
511271 99511271 1001 86380 86390 1
511161 99511161 1001 86380 86390 1
511164 99511164 1001 86380 86390 1
511052 99511052 1001 86380 86390 1
511081 99511081 1001 86380 86390 1
511072 99511072 1001 86380 86390 1
511683 99511683 1001 86380 86390 1
511574 99511574 1001 86380 86390 1
511653 99511653 1001 86380 86390 1
512315 99512315 1001 86380 86390 1
512252 99512252 1001 86380 86390 1
512188 99512188 1001 86380 86390 1
512205 99512205 1001 86380 86390 1
512245 99512245 1001 86380 86390 1
512262 99512262 1001 86380 86390 1
511982 99511982 1001 86380 86390 1
511882 99511882 1001 86380 86390 1
512552 99512552 1001 86380 86390 1
512541 99512541 1001 86380 86390 1
513155 99513155 1001 86380 86390 1
513156 99513156 1001 86380 86390 1
513072 99513072 1001 86380 86390 1
513125 99513125 1001 86380 86390 1
513200 99513200 1001 86380 86390 1
513114 99513114 1001 86380 86390 1
513076 99513076 1001 86380 86390 1
512864 99512864 1001 86380 86390 1
512882 99512882 1001 86380 86390 1
512589 99512589 1001 86380 86390 1
512693 99512693 1001 86380 86390 1
512590 99512590 1001 86380 86390 1
512772 99512772 1001 86380 86390 1
513305 99513305 1001 86380 86390 1
513868 99513868 1001 86380 86390 1
513659 99513659 1001 86380 86390 1
513687 99513687 1001 86380 86390 1
513754 99513754 1001 86380 86390 1
513493 99513493 1001 86380 86390 1
513445 99513445 1001 86380 86390 1
514150 99514150 1001 86380 86390 1
514051 99514051 1001 86380 86390 1
514678 99514678 1001 86380 86390 1
514786 99514786 1001 86380 86390 1
514788 99514788 1001 86380 86390 1
514847 99514847 1001 86380 86390 1
514765 99514765 1001 86380 86390 1
514629 99514629 1001 86380 86390 1
514407 99514407 1001 86380 86390 1
514360 99514360 1001 86380 86390 1
514335 99514335 1001 86380 86390 1
514246 99514246 1001 86380 86390 1
515031 99515031 1001 86380 86390 1
515576 99515576 1001 86380 86390 1
515617 99515617 1001 86380 86390 1
515323 99515323 1001 86380 86390 1
515363 99515363 1001 86380 86390 1
515402 99515402 1001 86380 86390 1
515410 99515410 1001 86380 86390 1
515423 99515423 1001 86380 86390 1
515436 99515436 1001 86380 86390 1
515827 99515827 1001 86380 86390 1
515687 99515687 1001 86380 86390 1
515688 99515688 1001 86380 86390 1
515780 99515780 1001 86380 86390 1
515702 99515702 1001 86380 86390 1
516446 99516446 1001 86380 86390 1
516474 99516474 1001 86380 86390 1
516388 99516388 1001 86380 86390 1
516466 99516466 1001 86380 86390 1
516276 99516276 1001 86380 86390 1
515959 99515959 1001 86380 86390 1
515976 99515976 1001 86380 86390 1
516688 99516688 1001 86380 86390 1
516578 99516578 1001 86380 86390 1
516659 99516659 1001 86380 86390 1
517147 99517147 1001 86380 86390 1
517162 99517162 1001 86380 86390 1
517031 99517031 1001 86380 86390 1
517036 99517036 1001 86380 86390 1
516809 99516809 1001 86380 86390 1
516760 99516760 1001 86380 86390 1
516725 99516725 1001 86380 86390 1
517483 99517483 1001 86380 86390 1
518124 99518124 1001 86380 86390 1
517983 99517983 1001 86380 86390 1
517989 99517989 1001 86380 86390 1
518147 99518147 1001 86380 86390 1
518057 99518057 1001 86380 86390 1
517754 99517754 1001 86380 86390 1
517797 99517797 1001 86380 86390 1
517659 99517659 1001 86380 86390 1
517579 99517579 1001 86380 86390 1
518211 99518211 1001 86380 86390 1
518265 99518265 1001 86380 86390 1
518313 99518313 1001 86380 86390 1
518838 99518838 1001 86380 86390 1
518891 99518891 1001 86380 86390 1
518907 99518907 1001 86380 86390 1
518670 99518670 1001 86380 86390 1
518762 99518762 1001 86380 86390 1
518636 99518636 1001 86380 86390 1
518412 99518412 1001 86380 86390 1
518517 99518517 1001 86380 86390 1
519630 99519630 1001 86380 86390 1
519621 99519621 1001 86380 86390 1
519573 99519573 1001 86380 86390 1
519473 99519473 1001 86380 86390 1
519514 99519514 1001 86380 86390 1
519869 99519869 1001 86380 86390 1
520538 99520538 1001 86380 86390 1
520478 99520478 1001 86380 86390 1
520560 99520560 1001 86380 86390 1
520485 99520485 1001 86380 86390 1
520240 99520240 1001 86380 86390 1
520268 99520268 1001 86380 86390 1
520427 99520427 1001 86380 86390 1
520404 99520404 1001 86380 86390 1
520394 99520394 1001 86380 86390 1
520035 99520035 1001 86380 86390 1
520096 99520096 1001 86380 86390 1
520736 99520736 1001 86380 86390 1
520712 99520712 1001 86380 86390 1
521440 99521440 1001 86380 86390 1
521443 99521443 1001 86380 86390 1
521457 99521457 1001 86380 86390 1
521108 99521108 1001 86380 86390 1
521098 99521098 1001 86380 86390 1
521177 99521177 1001 86380 86390 1
521101 99521101 1001 86380 86390 1
521231 99521231 1001 86380 86390 1
520912 99520912 1001 86380 86390 1
521023 99521023 1001 86380 86390 1
521594 99521594 1001 86380 86390 1
521570 99521570 1001 86380 86390 1
521601 99521601 1001 86380 86390 1
521564 99521564 1001 86380 86390 1
521616 99521616 1001 86380 86390 1
522100 99522100 1001 86380 86390 1
522208 99522208 1001 86380 86390 1
522254 99522254 1001 86380 86390 1
521959 99521959 1001 86380 86390 1
521898 99521898 1001 86380 86390 1
522081 99522081 1001 86380 86390 1
521993 99521993 1001 86380 86390 1
521724 99521724 1001 86380 86390 1
521841 99521841 1001 86380 86390 1
521718 99521718 1001 86380 86390 1
521878 99521878 1001 86380 86390 1
522303 99522303 1001 86380 86390 1
522486 99522486 1001 86380 86390 1
522358 99522358 1001 86380 86390 1
522399 99522399 1001 86380 86390 1
523070 99523070 1001 86380 86390 1
522918 99522918 1001 86380 86390 1
523039 99523039 1001 86380 86390 1
522746 99522746 1001 86380 86390 1
522773 99522773 1001 86380 86390 1
522825 99522825 1001 86380 86390 1
522831 99522831 1001 86380 86390 1
522731 99522731 1001 86380 86390 1
522511 99522511 1001 86380 86390 1
522552 99522552 1001 86380 86390 1
522635 99522635 1001 86380 86390 1
522637 99522637 1001 86380 86390 1
522573 99522573 1001 86380 86390 1
523167 99523167 1001 86380 86390 1
523292 99523292 1001 86380 86390 1
523808 99523808 1001 86380 86390 1
523862 99523862 1001 86380 86390 1
523901 99523901 1001 86380 86390 1
523828 99523828 1001 86380 86390 1
523560 99523560 1001 86380 86390 1
523535 99523535 1001 86380 86390 1
523692 99523692 1001 86380 86390 1
523377 99523377 1001 86380 86390 1
523353 99523353 1001 86380 86390 1
523418 99523418 1001 86380 86390 1
523336 99523336 1001 86380 86390 1
523949 99523949 1001 86380 86390 1
524054 99524054 1001 86380 86390 1
524656 99524656 1001 86380 86390 1
524621 99524621 1001 86380 86390 1
524422 99524422 1001 86380 86390 1
524483 99524483 1001 86380 86390 1
524176 99524176 1001 86380 86390 1
524178 99524178 1001 86380 86390 1
524258 99524258 1001 86380 86390 1
524337 99524337 1001 86380 86390 1
524221 99524221 1001 86380 86390 1
524928 99524928 1001 86380 86390 1
524929 99524929 1001 86380 86390 1
524830 99524830 1001 86380 86390 1
525431 99525431 1001 86380 86390 1
525487 99525487 1001 86380 86390 1
525465 99525465 1001 86380 86390 1
525316 99525316 1001 86380 86390 1
525257 99525257 1001 86380 86390 1
525205 99525205 1001 86380 86390 1
525387 99525387 1001 86380 86390 1
524989 99524989 1001 86380 86390 1
525081 99525081 1001 86380 86390 1
525121 99525121 1001 86380 86390 1
525038 99525038 1001 86380 86390 1
525796 99525796 1001 86380 86390 1
526386 99526386 1001 86380 86390 1
526250 99526250 1001 86380 86390 1
526182 99526182 1001 86380 86390 1
526144 99526144 1001 86380 86390 1
526147 99526147 1001 86380 86390 1
526058 99526058 1001 86380 86390 1
526071 99526071 1001 86380 86390 1
525932 99525932 1001 86380 86390 1
525894 99525894 1001 86380 86390 1
525933 99525933 1001 86380 86390 1
525910 99525910 1001 86380 86390 1
525846 99525846 1001 86380 86390 1
525898 99525898 1001 86380 86390 1
526002 99526002 1001 86380 86390 1
525812 99525812 1001 86380 86390 1
526564 99526564 1001 86380 86390 1
526618 99526618 1001 86380 86390 1
526424 99526424 1001 86380 86390 1
526586 99526586 1001 86380 86390 1
527095 99527095 1001 86380 86390 1
527122 99527122 1001 86380 86390 1
527049 99527049 1001 86380 86390 1
527239 99527239 1001 86380 86390 1
527065 99527065 1001 86380 86390 1
527093 99527093 1001 86380 86390 1
526929 99526929 1001 86380 86390 1
526893 99526893 1001 86380 86390 1
527036 99527036 1001 86380 86390 1
526921 99526921 1001 86380 86390 1
526871 99526871 1001 86380 86390 1
526912 99526912 1001 86380 86390 1
526925 99526925 1001 86380 86390 1
526753 99526753 1001 86380 86390 1
526649 99526649 1001 86380 86390 1
526741 99526741 1001 86380 86390 1
526677 99526677 1001 86380 86390 1
526690 99526690 1001 86380 86390 1
527347 99527347 1001 86380 86390 1
527373 99527373 1001 86380 86390 1
527335 99527335 1001 86380 86390 1
527934 99527934 1001 86380 86390 1
528043 99528043 1001 86380 86390 1
528001 99528001 1001 86380 86390 1
528035 99528035 1001 86380 86390 1
527781 99527781 1001 86380 86390 1
527678 99527678 1001 86380 86390 1
527680 99527680 1001 86380 86390 1
527787 99527787 1001 86380 86390 1
527841 99527841 1001 86380 86390 1
527546 99527546 1001 86380 86390 1
527649 99527649 1001 86380 86390 1
527618 99527618 1001 86380 86390 1
528181 99528181 1001 86380 86390 1
528900 99528900 1001 86380 86390 1
528851 99528851 1001 86380 86390 1
528710 99528710 1001 86380 86390 1
528875 99528875 1001 86380 86390 1
528882 99528882 1001 86380 86390 1
528519 99528519 1001 86380 86390 1
528584 99528584 1001 86380 86390 1
528695 99528695 1001 86380 86390 1
528371 99528371 1001 86380 86390 1
528294 99528294 1001 86380 86390 1
528464 99528464 1001 86380 86390 1
528465 99528465 1001 86380 86390 1
528354 99528354 1001 86380 86390 1
528329 99528329 1001 86380 86390 1
528473 99528473 1001 86380 86390 1
529664 99529664 1001 86380 86390 1
529597 99529597 1001 86380 86390 1
529374 99529374 1001 86380 86390 1
529132 99529132 1001 86380 86390 1
529185 99529185 1001 86380 86390 1
529167 99529167 1001 86380 86390 1
529170 99529170 1001 86380 86390 1
529209 99529209 1001 86380 86390 1
529842 99529842 1001 86380 86390 1
529897 99529897 1001 86380 86390 1
529898 99529898 1001 86380 86390 1
529759 99529759 1001 86380 86390 1
529853 99529853 1001 86380 86390 1
529892 99529892 1001 86380 86390 1
530445 99530445 1001 86380 86390 1
530358 99530358 1001 86380 86390 1
530371 99530371 1001 86380 86390 1
530143 99530143 1001 86380 86390 1
530209 99530209 1001 86380 86390 1
530340 99530340 1001 86380 86390 1
530011 99530011 1001 86380 86390 1
529946 99529946 1001 86380 86390 1
529934 99529934 1001 86380 86390 1
530105 99530105 1001 86380 86390 1
530106 99530106 1001 86380 86390 1
529996 99529996 1001 86380 86390 1
529933 99529933 1001 86380 86390 1
530600 99530600 1001 86380 86390 1
531204 99531204 1001 86380 86390 1
531377 99531377 1001 86380 86390 1
531156 99531156 1001 86380 86390 1
530841 99530841 1001 86380 86390 1
530764 99530764 1001 86380 86390 1
530830 99530830 1001 86380 86390 1
531427 99531427 1001 86380 86390 1
532164 99532164 1001 86380 86390 1
531988 99531988 1001 86380 86390 1
531921 99531921 1001 86380 86390 1
531973 99531973 1001 86380 86390 1
531870 99531870 1001 86380 86390 1
531628 99531628 1001 86380 86390 1
532230 99532230 1001 86380 86390 1
532336 99532336 1001 86380 86390 1
532207 99532207 1001 86380 86390 1
532221 99532221 1001 86380 86390 1
532238 99532238 1001 86380 86390 1
532832 99532832 1001 86380 86390 1
532910 99532910 1001 86380 86390 1
532937 99532937 1001 86380 86390 1
532762 99532762 1001 86380 86390 1
532820 99532820 1001 86380 86390 1
532683 99532683 1001 86380 86390 1
532515 99532515 1001 86380 86390 1
532427 99532427 1001 86380 86390 1
532514 99532514 1001 86380 86390 1
532617 99532617 1001 86380 86390 1
533068 99533068 1001 86380 86390 1
533199 99533199 1001 86380 86390 1
533175 99533175 1001 86380 86390 1
533138 99533138 1001 86380 86390 1
533190 99533190 1001 86380 86390 1
533139 99533139 1001 86380 86390 1
533152 99533152 1001 86380 86390 1
533075 99533075 1001 86380 86390 1
533838 99533838 1001 86380 86390 1
533663 99533663 1001 86380 86390 1
533501 99533501 1001 86380 86390 1
533532 99533532 1001 86380 86390 1
533419 99533419 1001 86380 86390 1
533425 99533425 1001 86380 86390 1
533416 99533416 1001 86380 86390 1
534025 99534025 1001 86380 86390 1
533898 99533898 1001 86380 86390 1
534029 99534029 1001 86380 86390 1
533893 99533893 1001 86380 86390 1
534618 99534618 1001 86380 86390 1
534593 99534593 1001 86380 86390 1
534645 99534645 1001 86380 86390 1
534380 99534380 1001 86380 86390 1
534289 99534289 1001 86380 86390 1
534437 99534437 1001 86380 86390 1
534118 99534118 1001 86380 86390 1
534212 99534212 1001 86380 86390 1
534253 99534253 1001 86380 86390 1
534825 99534825 1001 86380 86390 1
534839 99534839 1001 86380 86390 1
534711 99534711 1001 86380 86390 1
534806 99534806 1001 86380 86390 1
535423 99535423 1001 86380 86390 1
535341 99535341 1001 86380 86390 1
535177 99535177 1001 86380 86390 1
535252 99535252 1001 86380 86390 1
534942 99534942 1001 86380 86390 1
534953 99534953 1001 86380 86390 1
535639 99535639 1001 86380 86390 1
535537 99535537 1001 86380 86390 1
535542 99535542 1001 86380 86390 1
536134 99536134 1001 86380 86390 1
536201 99536201 1001 86380 86390 1
536328 99536328 1001 86380 86390 1
535962 99535962 1001 86380 86390 1
535976 99535976 1001 86380 86390 1
535767 99535767 1001 86380 86390 1
535730 99535730 1001 86380 86390 1
535760 99535760 1001 86380 86390 1
535805 99535805 1001 86380 86390 1
536499 99536499 1001 86380 86390 1
536792 99536792 1001 86380 86390 1
536831 99536831 1001 86380 86390 1
536872 99536872 1001 86380 86390 1
536835 99536835 1001 86380 86390 1
536772 99536772 1001 86380 86390 1
536788 99536788 1001 86380 86390 1
536762 99536762 1001 86380 86390 1
536620 99536620 1001 86380 86390 1
536712 99536712 1001 86380 86390 1
536696 99536696 1001 86380 86390 1
537201 99537201 1001 86380 86390 1
537786 99537786 1001 86380 86390 1
537814 99537814 1001 86380 86390 1
537656 99537656 1001 86380 86390 1
537635 99537635 1001 86380 86390 1
537445 99537445 1001 86380 86390 1
537411 99537411 1001 86380 86390 1
537387 99537387 1001 86380 86390 1
537996 99537996 1001 86380 86390 1
538014 99538014 1001 86380 86390 1
538161 99538161 1001 86380 86390 1
538689 99538689 1001 86380 86390 1
538760 99538760 1001 86380 86390 1
538493 99538493 1001 86380 86390 1
538485 99538485 1001 86380 86390 1
538602 99538602 1001 86380 86390 1
538593 99538593 1001 86380 86390 1
538479 99538479 1001 86380 86390 1
538211 99538211 1001 86380 86390 1
538879 99538879 1001 86380 86390 1
538894 99538894 1001 86380 86390 1
539013 99539013 1001 86380 86390 1
538975 99538975 1001 86380 86390 1
538953 99538953 1001 86380 86390 1
539487 99539487 1001 86380 86390 1
539442 99539442 1001 86380 86390 1
539635 99539635 1001 86380 86390 1
539139 99539139 1001 86380 86390 1
539170 99539170 1001 86380 86390 1
539171 99539171 1001 86380 86390 1
539070 99539070 1001 86380 86390 1
539810 99539810 1001 86380 86390 1
540273 99540273 1001 86380 86390 1
540098 99540098 1001 86380 86390 1
540178 99540178 1001 86380 86390 1
540015 99540015 1001 86380 86390 1
539848 99539848 1001 86380 86390 1
539928 99539928 1001 86380 86390 1
540033 99540033 1001 86380 86390 1
540490 99540490 1001 86380 86390 1
540661 99540661 1001 86380 86390 1
540545 99540545 1001 86380 86390 1
540605 99540605 1001 86380 86390 1
541143 99541143 1001 86380 86390 1
541132 99541132 1001 86380 86390 1
540974 99540974 1001 86380 86390 1
540926 99540926 1001 86380 86390 1
541061 99541061 1001 86380 86390 1
540757 99540757 1001 86380 86390 1
541447 99541447 1001 86380 86390 1
541383 99541383 1001 86380 86390 1
541480 99541480 1001 86380 86390 1
541353 99541353 1001 86380 86390 1
542019 99542019 1001 86380 86390 1
541974 99541974 1001 86380 86390 1
542112 99542112 1001 86380 86390 1
541745 99541745 1001 86380 86390 1
541875 99541875 1001 86380 86390 1
541856 99541856 1001 86380 86390 1
541630 99541630 1001 86380 86390 1
541676 99541676 1001 86380 86390 1
542899 99542899 1001 86380 86390 1
542785 99542785 1001 86380 86390 1
542798 99542798 1001 86380 86390 1
542788 99542788 1001 86380 86390 1
542536 99542536 1001 86380 86390 1
542674 99542674 1001 86380 86390 1
542402 99542402 1001 86380 86390 1
542507 99542507 1001 86380 86390 1
542512 99542512 1001 86380 86390 1
542527 99542527 1001 86380 86390 1
542477 99542477 1001 86380 86390 1
543100 99543100 1001 86380 86390 1
543031 99543031 1001 86380 86390 1
543058 99543058 1001 86380 86390 1
543672 99543672 1001 86380 86390 1
543609 99543609 1001 86380 86390 1
543749 99543749 1001 86380 86390 1
543556 99543556 1001 86380 86390 1
543494 99543494 1001 86380 86390 1
543232 99543232 1001 86380 86390 1
543258 99543258 1001 86380 86390 1
543310 99543310 1001 86380 86390 1
543336 99543336 1001 86380 86390 1
543261 99543261 1001 86380 86390 1
543199 99543199 1001 86380 86390 1
543238 99543238 1001 86380 86390 1
543926 99543926 1001 86380 86390 1
543827 99543827 1001 86380 86390 1
544443 99544443 1001 86380 86390 1
544536 99544536 1001 86380 86390 1
544554 99544554 1001 86380 86390 1
544381 99544381 1001 86380 86390 1
544221 99544221 1001 86380 86390 1
544351 99544351 1001 86380 86390 1
544210 99544210 1001 86380 86390 1
544057 99544057 1001 86380 86390 1
544129 99544129 1001 86380 86390 1
544673 99544673 1001 86380 86390 1
544599 99544599 1001 86380 86390 1
544656 99544656 1001 86380 86390 1
400602 825 1001 35080 38817 1
416432 891 1001 57840 58437 1
537359 1042 1002 69861 71008 1
400115 99400115 1001 86380 86390 1
400108 99400108 1001 86380 86390 1
400585 99400585 1001 86380 86390 1
400538 99400538 1001 86380 86390 1
400607 99400607 1001 86380 86390 1
400720 99400720 1001 86380 86390 1
400853 99400853 1001 86380 86390 1
401012 99401012 1001 86380 86390 1
401308 99401308 1001 86380 86390 1
402314 99402314 1001 86380 86390 1
402660 99402660 1001 86380 86390 1
402642 99402642 1001 86380 86390 1
402744 99402744 1001 86380 86390 1
402981 99402981 1001 86380 86390 1
402955 99402955 1001 86380 86390 1
402931 99402931 1001 86380 86390 1
403098 99403098 1001 86380 86390 1
403312 99403312 1001 86380 86390 1
403469 99403469 1001 86380 86390 1
403660 99403660 1001 86380 86390 1
403792 99403792 1001 86380 86390 1
403798 99403798 1001 86380 86390 1
403841 99403841 1001 86380 86390 1
403844 99403844 1001 86380 86390 1
404418 99404418 1001 86380 86390 1
404622 99404622 1001 86380 86390 1
404731 99404731 1001 86380 86390 1
404826 99404826 1001 86380 86390 1
404864 99404864 1001 86380 86390 1
405139 99405139 1001 86380 86390 1
405268 99405268 1001 86380 86390 1
405576 99405576 1001 86380 86390 1
405514 99405514 1001 86380 86390 1
405516 99405516 1001 86380 86390 1
405656 99405656 1001 86380 86390 1
405648 99405648 1001 86380 86390 1
405649 99405649 1001 86380 86390 1
405863 99405863 1001 86380 86390 1
405931 99405931 1001 86380 86390 1
406103 99406103 1001 86380 86390 1
406187 99406187 1001 86380 86390 1
406330 99406330 1001 86380 86390 1
406555 99406555 1001 86380 86390 1
406632 99406632 1001 86380 86390 1
406803 99406803 1001 86380 86390 1
406818 99406818 1001 86380 86390 1
406980 99406980 1001 86380 86390 1
407094 99407094 1001 86380 86390 1
407123 99407123 1001 86380 86390 1
407136 99407136 1001 86380 86390 1
407237 99407237 1001 86380 86390 1
407221 99407221 1001 86380 86390 1
407506 99407506 1001 86380 86390 1
407604 99407604 1001 86380 86390 1
407627 99407627 1001 86380 86390 1
407741 99407741 1001 86380 86390 1
407856 99407856 1001 86380 86390 1
408119 99408119 1001 86380 86390 1
408198 99408198 1001 86380 86390 1
408126 99408126 1001 86380 86390 1
408289 99408289 1001 86380 86390 1
408097 99408097 1001 86380 86390 1
408371 99408371 1001 86380 86390 1
408568 99408568 1001 86380 86390 1
408533 99408533 1001 86380 86390 1
409005 99409005 1001 86380 86390 1
409297 99409297 1001 86380 86390 1
409468 99409468 1001 86380 86390 1
409433 99409433 1001 86380 86390 1
409494 99409494 1001 86380 86390 1
409535 99409535 1001 86380 86390 1
409704 99409704 1001 86380 86390 1
409809 99409809 1001 86380 86390 1
409893 99409893 1001 86380 86390 1
410160 99410160 1001 86380 86390 1
410114 99410114 1001 86380 86390 1
410255 99410255 1001 86380 86390 1
410233 99410233 1001 86380 86390 1
410374 99410374 1001 86380 86390 1
410416 99410416 1001 86380 86390 1
410420 99410420 1001 86380 86390 1
410411 99410411 1001 86380 86390 1
410544 99410544 1001 86380 86390 1
410655 99410655 1001 86380 86390 1
410640 99410640 1001 86380 86390 1
410786 99410786 1001 86380 86390 1
410741 99410741 1001 86380 86390 1
410961 99410961 1001 86380 86390 1
411076 99411076 1001 86380 86390 1
411025 99411025 1001 86380 86390 1
411261 99411261 1001 86380 86390 1
411272 99411272 1001 86380 86390 1
411468 99411468 1001 86380 86390 1
411547 99411547 1001 86380 86390 1
411623 99411623 1001 86380 86390 1
412161 99412161 1001 86380 86390 1
412281 99412281 1001 86380 86390 1
412472 99412472 1001 86380 86390 1
413374 99413374 1001 86380 86390 1
413546 99413546 1001 86380 86390 1
413477 99413477 1001 86380 86390 1
413302 99413302 1001 86380 86390 1
412889 99412889 1001 86380 86390 1
413037 99413037 1001 86380 86390 1
412915 99412915 1001 86380 86390 1
413171 99413171 1001 86380 86390 1
413122 99413122 1001 86380 86390 1
412862 99412862 1001 86380 86390 1
412644 99412644 1001 86380 86390 1
412728 99412728 1001 86380 86390 1
412856 99412856 1001 86380 86390 1
413725 99413725 1001 86380 86390 1
413810 99413810 1001 86380 86390 1
414072 99414072 1001 86380 86390 1
413720 99413720 1001 86380 86390 1
415264 99415264 1001 86380 86390 1
415296 99415296 1001 86380 86390 1
415207 99415207 1001 86380 86390 1
414642 99414642 1001 86380 86390 1
414548 99414548 1001 86380 86390 1
414584 99414584 1001 86380 86390 1
414296 99414296 1001 86380 86390 1
414298 99414298 1001 86380 86390 1
414463 99414463 1001 86380 86390 1
415626 99415626 1001 86380 86390 1
415322 99415322 1001 86380 86390 1
415689 99415689 1001 86380 86390 1
415522 99415522 1001 86380 86390 1
416865 99416865 1001 86380 86390 1
416679 99416679 1001 86380 86390 1
416919 99416919 1001 86380 86390 1
416982 99416982 1001 86380 86390 1
416488 99416488 1001 86380 86390 1
416361 99416361 1001 86380 86390 1
416106 99416106 1001 86380 86390 1
415806 99415806 1001 86380 86390 1
417333 99417333 1001 86380 86390 1
417062 99417062 1001 86380 86390 1
417474 99417474 1001 86380 86390 1
417542 99417542 1001 86380 86390 1
417604 99417604 1001 86380 86390 1
418677 99418677 1001 86380 86390 1
418685 99418685 1001 86380 86390 1
418230 99418230 1001 86380 86390 1
418171 99418171 1001 86380 86390 1
418214 99418214 1001 86380 86390 1
418431 99418431 1001 86380 86390 1
417738 99417738 1001 86380 86390 1
417853 99417853 1001 86380 86390 1
417700 99417700 1001 86380 86390 1
418928 99418928 1001 86380 86390 1
418940 99418940 1001 86380 86390 1
419085 99419085 1001 86380 86390 1
420194 99420194 1001 86380 86390 1
420062 99420062 1001 86380 86390 1
420204 99420204 1001 86380 86390 1
420205 99420205 1001 86380 86390 1
420073 99420073 1001 86380 86390 1
420167 99420167 1001 86380 86390 1
420440 99420440 1001 86380 86390 1
419746 99419746 1001 86380 86390 1
419812 99419812 1001 86380 86390 1
419714 99419714 1001 86380 86390 1
419657 99419657 1001 86380 86390 1
419903 99419903 1001 86380 86390 1
420054 99420054 1001 86380 86390 1
419374 99419374 1001 86380 86390 1
419499 99419499 1001 86380 86390 1
419607 99419607 1001 86380 86390 1
419412 99419412 1001 86380 86390 1
419529 99419529 1001 86380 86390 1
420493 99420493 1001 86380 86390 1
420468 99420468 1001 86380 86390 1
420502 99420502 1001 86380 86390 1
420505 99420505 1001 86380 86390 1
420555 99420555 1001 86380 86390 1
420704 99420704 1001 86380 86390 1
420738 99420738 1001 86380 86390 1
420536 99420536 1001 86380 86390 1
422078 99422078 1001 86380 86390 1
421726 99421726 1001 86380 86390 1
421913 99421913 1001 86380 86390 1
421639 99421639 1001 86380 86390 1
420920 99420920 1001 86380 86390 1
422466 99422466 1001 86380 86390 1
423367 99423367 1001 86380 86390 1
423554 99423554 1001 86380 86390 1
423583 99423583 1001 86380 86390 1
423494 99423494 1001 86380 86390 1
423622 99423622 1001 86380 86390 1
423095 99423095 1001 86380 86390 1
422971 99422971 1001 86380 86390 1
423261 99423261 1001 86380 86390 1
422955 99422955 1001 86380 86390 1
422828 99422828 1001 86380 86390 1
422533 99422533 1001 86380 86390 1
422806 99422806 1001 86380 86390 1
422637 99422637 1001 86380 86390 1
422736 99422736 1001 86380 86390 1
422816 99422816 1001 86380 86390 1
422691 99422691 1001 86380 86390 1
423966 99423966 1001 86380 86390 1
424130 99424130 1001 86380 86390 1
423961 99423961 1001 86380 86390 1
425088 99425088 1001 86380 86390 1
425207 99425207 1001 86380 86390 1
425287 99425287 1001 86380 86390 1
424762 99424762 1001 86380 86390 1
424648 99424648 1001 86380 86390 1
424608 99424608 1001 86380 86390 1
424638 99424638 1001 86380 86390 1
424156 99424156 1001 86380 86390 1
424327 99424327 1001 86380 86390 1
424193 99424193 1001 86380 86390 1
424450 99424450 1001 86380 86390 1
424558 99424558 1001 86380 86390 1
425604 99425604 1001 86380 86390 1
425778 99425778 1001 86380 86390 1
425647 99425647 1001 86380 86390 1
425703 99425703 1001 86380 86390 1
426973 99426973 1001 86380 86390 1
426847 99426847 1001 86380 86390 1
426888 99426888 1001 86380 86390 1
426908 99426908 1001 86380 86390 1
426438 99426438 1001 86380 86390 1
426607 99426607 1001 86380 86390 1
425948 99425948 1001 86380 86390 1
426077 99426077 1001 86380 86390 1
425954 99425954 1001 86380 86390 1
426061 99426061 1001 86380 86390 1
427197 99427197 1001 86380 86390 1
427436 99427436 1001 86380 86390 1
427292 99427292 1001 86380 86390 1
427321 99427321 1001 86380 86390 1
427355 99427355 1001 86380 86390 1
427381 99427381 1001 86380 86390 1
427255 99427255 1001 86380 86390 1
428473 99428473 1001 86380 86390 1
428519 99428519 1001 86380 86390 1
428641 99428641 1001 86380 86390 1
428623 99428623 1001 86380 86390 1
428712 99428712 1001 86380 86390 1
428040 99428040 1001 86380 86390 1
427968 99427968 1001 86380 86390 1
427741 99427741 1001 86380 86390 1
427703 99427703 1001 86380 86390 1
429176 99429176 1001 86380 86390 1
428897 99428897 1001 86380 86390 1
428956 99428956 1001 86380 86390 1
429034 99429034 1001 86380 86390 1
428959 99428959 1001 86380 86390 1
430327 99430327 1001 86380 86390 1
429967 99429967 1001 86380 86390 1
430229 99430229 1001 86380 86390 1
430107 99430107 1001 86380 86390 1
430083 99430083 1001 86380 86390 1
430240 99430240 1001 86380 86390 1
429603 99429603 1001 86380 86390 1
429292 99429292 1001 86380 86390 1
429416 99429416 1001 86380 86390 1
429557 99429557 1001 86380 86390 1
431718 99431718 1001 86380 86390 1
431755 99431755 1001 86380 86390 1
432047 99432047 1001 86380 86390 1
431764 99431764 1001 86380 86390 1
431295 99431295 1001 86380 86390 1
431496 99431496 1001 86380 86390 1
431272 99431272 1001 86380 86390 1
431394 99431394 1001 86380 86390 1
431020 99431020 1001 86380 86390 1
432397 99432397 1001 86380 86390 1
432268 99432268 1001 86380 86390 1
432270 99432270 1001 86380 86390 1
432160 99432160 1001 86380 86390 1
432389 99432389 1001 86380 86390 1
432236 99432236 1001 86380 86390 1
433383 99433383 1001 86380 86390 1
433708 99433708 1001 86380 86390 1
433408 99433408 1001 86380 86390 1
433208 99433208 1001 86380 86390 1
432552 99432552 1001 86380 86390 1
432758 99432758 1001 86380 86390 1
432541 99432541 1001 86380 86390 1
432816 99432816 1001 86380 86390 1
433862 99433862 1001 86380 86390 1
433840 99433840 1001 86380 86390 1
433908 99433908 1001 86380 86390 1
434113 99434113 1001 86380 86390 1
433748 99433748 1001 86380 86390 1
435094 99435094 1001 86380 86390 1
435172 99435172 1001 86380 86390 1
435241 99435241 1001 86380 86390 1
435335 99435335 1001 86380 86390 1
434880 99434880 1001 86380 86390 1
434702 99434702 1001 86380 86390 1
434813 99434813 1001 86380 86390 1
434286 99434286 1001 86380 86390 1
434516 99434516 1001 86380 86390 1
434211 99434211 1001 86380 86390 1
434270 99434270 1001 86380 86390 1
434299 99434299 1001 86380 86390 1
434465 99434465 1001 86380 86390 1
435662 99435662 1001 86380 86390 1
436893 99436893 1001 86380 86390 1
437160 99437160 1001 86380 86390 1
437114 99437114 1001 86380 86390 1
436778 99436778 1001 86380 86390 1
436711 99436711 1001 86380 86390 1
436509 99436509 1001 86380 86390 1
436537 99436537 1001 86380 86390 1
436128 99436128 1001 86380 86390 1
436308 99436308 1001 86380 86390 1
300029 99300029 1001 86380 86390 1
300072 99300072 1001 86380 86390 1
300060 99300060 1001 86380 86390 1
300039 99300039 1001 86380 86390 1
300588 99300588 1001 86380 86390 1
300667 99300667 1001 86380 86390 1
300623 99300623 1001 86380 86390 1
300484 99300484 1001 86380 86390 1
300346 99300346 1001 86380 86390 1
300490 99300490 1001 86380 86390 1
300443 99300443 1001 86380 86390 1
300316 99300316 1001 86380 86390 1
300836 99300836 1001 86380 86390 1
301466 99301466 1001 86380 86390 1
301446 99301446 1001 86380 86390 1
301384 99301384 1001 86380 86390 1
301176 99301176 1001 86380 86390 1
301232 99301232 1001 86380 86390 1
301057 99301057 1001 86380 86390 1
301047 99301047 1001 86380 86390 1
301607 99301607 1001 86380 86390 1
301598 99301598 1001 86380 86390 1
301588 99301588 1001 86380 86390 1
302218 99302218 1001 86380 86390 1
302335 99302335 1001 86380 86390 1
301921 99301921 1001 86380 86390 1
301782 99301782 1001 86380 86390 1
302546 99302546 1001 86380 86390 1
302439 99302439 1001 86380 86390 1
303078 99303078 1001 86380 86390 1
303204 99303204 1001 86380 86390 1
303133 99303133 1001 86380 86390 1
303085 99303085 1001 86380 86390 1
302866 99302866 1001 86380 86390 1
302815 99302815 1001 86380 86390 1
302651 99302651 1001 86380 86390 1
302678 99302678 1001 86380 86390 1
302776 99302776 1001 86380 86390 1
303337 99303337 1001 86380 86390 1
303288 99303288 1001 86380 86390 1
303318 99303318 1001 86380 86390 1
303294 99303294 1001 86380 86390 1
303932 99303932 1001 86380 86390 1
303895 99303895 1001 86380 86390 1
303871 99303871 1001 86380 86390 1
303683 99303683 1001 86380 86390 1
303610 99303610 1001 86380 86390 1
303572 99303572 1001 86380 86390 1
303574 99303574 1001 86380 86390 1
303460 99303460 1001 86380 86390 1
304047 99304047 1001 86380 86390 1
304115 99304115 1001 86380 86390 1
304078 99304078 1001 86380 86390 1
304709 99304709 1001 86380 86390 1
304813 99304813 1001 86380 86390 1
304763 99304763 1001 86380 86390 1
304851 99304851 1001 86380 86390 1
304438 99304438 1001 86380 86390 1
304323 99304323 1001 86380 86390 1
304416 99304416 1001 86380 86390 1
305042 99305042 1001 86380 86390 1
305021 99305021 1001 86380 86390 1
305634 99305634 1001 86380 86390 1
305583 99305583 1001 86380 86390 1
305574 99305574 1001 86380 86390 1
305680 99305680 1001 86380 86390 1
305633 99305633 1001 86380 86390 1
305504 99305504 1001 86380 86390 1
305312 99305312 1001 86380 86390 1
305468 99305468 1001 86380 86390 1
305417 99305417 1001 86380 86390 1
305288 99305288 1001 86380 86390 1
305348 99305348 1001 86380 86390 1
305439 99305439 1001 86380 86390 1
305090 99305090 1001 86380 86390 1
305168 99305168 1001 86380 86390 1
305082 99305082 1001 86380 86390 1
305161 99305161 1001 86380 86390 1
305075 99305075 1001 86380 86390 1
500183 99500183 1001 86380 86390 1
500083 99500083 1001 86380 86390 1
500110 99500110 1001 86380 86390 1
500006 99500006 1001 86380 86390 1
500073 99500073 1001 86380 86390 1
500742 99500742 1001 86380 86390 1
500769 99500769 1001 86380 86390 1
500744 99500744 1001 86380 86390 1
500694 99500694 1001 86380 86390 1
500683 99500683 1001 86380 86390 1
500722 99500722 1001 86380 86390 1
500584 99500584 1001 86380 86390 1
500498 99500498 1001 86380 86390 1
500270 99500270 1001 86380 86390 1
500298 99500298 1001 86380 86390 1
500235 99500235 1001 86380 86390 1
500300 99500300 1001 86380 86390 1
500353 99500353 1001 86380 86390 1
500341 99500341 1001 86380 86390 1
500386 99500386 1001 86380 86390 1
501006 99501006 1001 86380 86390 1
500892 99500892 1001 86380 86390 1
500922 99500922 1001 86380 86390 1
500976 99500976 1001 86380 86390 1
500821 99500821 1001 86380 86390 1
500899 99500899 1001 86380 86390 1
501595 99501595 1001 86380 86390 1
501495 99501495 1001 86380 86390 1
501497 99501497 1001 86380 86390 1
501256 99501256 1001 86380 86390 1
501244 99501244 1001 86380 86390 1
501138 99501138 1001 86380 86390 1
501726 99501726 1001 86380 86390 1
502379 99502379 1001 86380 86390 1
502348 99502348 1001 86380 86390 1
502126 99502126 1001 86380 86390 1
502203 99502203 1001 86380 86390 1
502217 99502217 1001 86380 86390 1
502128 99502128 1001 86380 86390 1
501975 99501975 1001 86380 86390 1
501872 99501872 1001 86380 86390 1
501886 99501886 1001 86380 86390 1
502021 99502021 1001 86380 86390 1
502529 99502529 1001 86380 86390 1
502522 99502522 1001 86380 86390 1
502602 99502602 1001 86380 86390 1
503139 99503139 1001 86380 86390 1
503261 99503261 1001 86380 86390 1
503182 99503182 1001 86380 86390 1
503275 99503275 1001 86380 86390 1
503094 99503094 1001 86380 86390 1
502996 99502996 1001 86380 86390 1
502909 99502909 1001 86380 86390 1
502915 99502915 1001 86380 86390 1
503019 99503019 1001 86380 86390 1
502774 99502774 1001 86380 86390 1
502842 99502842 1001 86380 86390 1
502805 99502805 1001 86380 86390 1
502818 99502818 1001 86380 86390 1
502780 99502780 1001 86380 86390 1
502679 99502679 1001 86380 86390 1
502771 99502771 1001 86380 86390 1
502720 99502720 1001 86380 86390 1
503461 99503461 1001 86380 86390 1
503494 99503494 1001 86380 86390 1
504049 99504049 1001 86380 86390 1
503726 99503726 1001 86380 86390 1
503781 99503781 1001 86380 86390 1
503820 99503820 1001 86380 86390 1
503645 99503645 1001 86380 86390 1
504235 99504235 1001 86380 86390 1
504307 99504307 1001 86380 86390 1
504165 99504165 1001 86380 86390 1
504915 99504915 1001 86380 86390 1
504794 99504794 1001 86380 86390 1
504801 99504801 1001 86380 86390 1
504650 99504650 1001 86380 86390 1
504728 99504728 1001 86380 86390 1
504563 99504563 1001 86380 86390 1
504577 99504577 1001 86380 86390 1
504581 99504581 1001 86380 86390 1
504634 99504634 1001 86380 86390 1
504417 99504417 1001 86380 86390 1
504326 99504326 1001 86380 86390 1
504339 99504339 1001 86380 86390 1
504496 99504496 1001 86380 86390 1
504473 99504473 1001 86380 86390 1
504357 99504357 1001 86380 86390 1
505135 99505135 1001 86380 86390 1
505087 99505087 1001 86380 86390 1
504961 99504961 1001 86380 86390 1
505054 99505054 1001 86380 86390 1
505663 99505663 1001 86380 86390 1
505386 99505386 1001 86380 86390 1
505268 99505268 1001 86380 86390 1
505308 99505308 1001 86380 86390 1
505780 99505780 1001 86380 86390 1
505872 99505872 1001 86380 86390 1
505823 99505823 1001 86380 86390 1
505915 99505915 1001 86380 86390 1
506483 99506483 1001 86380 86390 1
506583 99506583 1001 86380 86390 1
506300 99506300 1001 86380 86390 1
506191 99506191 1001 86380 86390 1
505977 99505977 1001 86380 86390 1
506013 99506013 1001 86380 86390 1
506633 99506633 1001 86380 86390 1
506778 99506778 1001 86380 86390 1
506740 99506740 1001 86380 86390 1
506717 99506717 1001 86380 86390 1
506760 99506760 1001 86380 86390 1
507346 99507346 1001 86380 86390 1
507266 99507266 1001 86380 86390 1
507241 99507241 1001 86380 86390 1
507167 99507167 1001 86380 86390 1
506879 99506879 1001 86380 86390 1
506897 99506897 1001 86380 86390 1
506952 99506952 1001 86380 86390 1
507004 99507004 1001 86380 86390 1
506904 99506904 1001 86380 86390 1
507537 99507537 1001 86380 86390 1
508200 99508200 1001 86380 86390 1
508219 99508219 1001 86380 86390 1
508097 99508097 1001 86380 86390 1
508241 99508241 1001 86380 86390 1
507841 99507841 1001 86380 86390 1
507920 99507920 1001 86380 86390 1
508026 99508026 1001 86380 86390 1
507962 99507962 1001 86380 86390 1
507898 99507898 1001 86380 86390 1
507680 99507680 1001 86380 86390 1
507685 99507685 1001 86380 86390 1
507777 99507777 1001 86380 86390 1
507663 99507663 1001 86380 86390 1
508416 99508416 1001 86380 86390 1
508365 99508365 1001 86380 86390 1
508355 99508355 1001 86380 86390 1
508445 99508445 1001 86380 86390 1
508452 99508452 1001 86380 86390 1
509071 99509071 1001 86380 86390 1
508781 99508781 1001 86380 86390 1
508787 99508787 1001 86380 86390 1
508800 99508800 1001 86380 86390 1
508828 99508828 1001 86380 86390 1
508751 99508751 1001 86380 86390 1
508842 99508842 1001 86380 86390 1
508533 99508533 1001 86380 86390 1
509202 99509202 1001 86380 86390 1
509125 99509125 1001 86380 86390 1
509242 99509242 1001 86380 86390 1
509178 99509178 1001 86380 86390 1
509104 99509104 1001 86380 86390 1
509824 99509824 1001 86380 86390 1
509712 99509712 1001 86380 86390 1
509845 99509845 1001 86380 86390 1
509604 99509604 1001 86380 86390 1
509682 99509682 1001 86380 86390 1
509462 99509462 1001 86380 86390 1
509401 99509401 1001 86380 86390 1
510525 99510525 1001 86380 86390 1
510589 99510589 1001 86380 86390 1
510631 99510631 1001 86380 86390 1
510710 99510710 1001 86380 86390 1
510684 99510684 1001 86380 86390 1
510688 99510688 1001 86380 86390 1
510393 99510393 1001 86380 86390 1
510394 99510394 1001 86380 86390 1
510331 99510331 1001 86380 86390 1
510215 99510215 1001 86380 86390 1
510157 99510157 1001 86380 86390 1
510804 99510804 1001 86380 86390 1
510817 99510817 1001 86380 86390 1
510795 99510795 1001 86380 86390 1
510849 99510849 1001 86380 86390 1
510759 99510759 1001 86380 86390 1
510824 99510824 1001 86380 86390 1
510850 99510850 1001 86380 86390 1
510890 99510890 1001 86380 86390 1
511374 99511374 1001 86380 86390 1
511400 99511400 1001 86380 86390 1
511465 99511465 1001 86380 86390 1
511507 99511507 1001 86380 86390 1
511392 99511392 1001 86380 86390 1
511380 99511380 1001 86380 86390 1
511539 99511539 1001 86380 86390 1
511156 99511156 1001 86380 86390 1
511330 99511330 1001 86380 86390 1
511320 99511320 1001 86380 86390 1
511063 99511063 1001 86380 86390 1
510950 99510950 1001 86380 86390 1
510938 99510938 1001 86380 86390 1
510978 99510978 1001 86380 86390 1
511136 99511136 1001 86380 86390 1
511659 99511659 1001 86380 86390 1
511689 99511689 1001 86380 86390 1
511614 99511614 1001 86380 86390 1
512277 99512277 1001 86380 86390 1
512026 99512026 1001 86380 86390 1
512120 99512120 1001 86380 86390 1
511880 99511880 1001 86380 86390 1
511808 99511808 1001 86380 86390 1
511782 99511782 1001 86380 86390 1
512454 99512454 1001 86380 86390 1
512391 99512391 1001 86380 86390 1
513191 99513191 1001 86380 86390 1
513139 99513139 1001 86380 86390 1
512888 99512888 1001 86380 86390 1
512980 99512980 1001 86380 86390 1
512919 99512919 1001 86380 86390 1
512894 99512894 1001 86380 86390 1
512753 99512753 1001 86380 86390 1
512755 99512755 1001 86380 86390 1
512782 99512782 1001 86380 86390 1
513219 99513219 1001 86380 86390 1
513211 99513211 1001 86380 86390 1
513393 99513393 1001 86380 86390 1
514022 99514022 1001 86380 86390 1
513661 99513661 1001 86380 86390 1
513655 99513655 1001 86380 86390 1
513520 99513520 1001 86380 86390 1
513417 99513417 1001 86380 86390 1
514212 99514212 1001 86380 86390 1
514070 99514070 1001 86380 86390 1
514204 99514204 1001 86380 86390 1
514848 99514848 1001 86380 86390 1
514688 99514688 1001 86380 86390 1
514526 99514526 1001 86380 86390 1
514580 99514580 1001 86380 86390 1
514531 99514531 1001 86380 86390 1
514597 99514597 1001 86380 86390 1
514433 99514433 1001 86380 86390 1
514395 99514395 1001 86380 86390 1
514279 99514279 1001 86380 86390 1
514305 99514305 1001 86380 86390 1
514243 99514243 1001 86380 86390 1
514972 99514972 1001 86380 86390 1
515030 99515030 1001 86380 86390 1
515057 99515057 1001 86380 86390 1
515022 99515022 1001 86380 86390 1
515628 99515628 1001 86380 86390 1
515567 99515567 1001 86380 86390 1
515440 99515440 1001 86380 86390 1
515479 99515479 1001 86380 86390 1
515324 99515324 1001 86380 86390 1
515445 99515445 1001 86380 86390 1
515420 99515420 1001 86380 86390 1
515369 99515369 1001 86380 86390 1
515115 99515115 1001 86380 86390 1
515113 99515113 1001 86380 86390 1
515836 99515836 1001 86380 86390 1
515840 99515840 1001 86380 86390 1
515857 99515857 1001 86380 86390 1
515731 99515731 1001 86380 86390 1
515835 99515835 1001 86380 86390 1
516407 99516407 1001 86380 86390 1
516476 99516476 1001 86380 86390 1
516485 99516485 1001 86380 86390 1
516426 99516426 1001 86380 86390 1
516495 99516495 1001 86380 86390 1
516243 99516243 1001 86380 86390 1
516155 99516155 1001 86380 86390 1
516285 99516285 1001 86380 86390 1
515954 99515954 1001 86380 86390 1
516092 99516092 1001 86380 86390 1
516041 99516041 1001 86380 86390 1
515952 99515952 1001 86380 86390 1
517334 99517334 1001 86380 86390 1
517275 99517275 1001 86380 86390 1
517326 99517326 1001 86380 86390 1
517297 99517297 1001 86380 86390 1
517002 99517002 1001 86380 86390 1
516926 99516926 1001 86380 86390 1
517069 99517069 1001 86380 86390 1
517098 99517098 1001 86380 86390 1
517010 99517010 1001 86380 86390 1
516832 99516832 1001 86380 86390 1
516854 99516854 1001 86380 86390 1
517449 99517449 1001 86380 86390 1
517527 99517527 1001 86380 86390 1
517515 99517515 1001 86380 86390 1
517441 99517441 1001 86380 86390 1
517393 99517393 1001 86380 86390 1
518020 99518020 1001 86380 86390 1
518160 99518160 1001 86380 86390 1
518152 99518152 1001 86380 86390 1
518058 99518058 1001 86380 86390 1
517776 99517776 1001 86380 86390 1
517931 99517931 1001 86380 86390 1
517907 99517907 1001 86380 86390 1
517933 99517933 1001 86380 86390 1
517791 99517791 1001 86380 86390 1
517926 99517926 1001 86380 86390 1
517837 99517837 1001 86380 86390 1
517825 99517825 1001 86380 86390 1
517587 99517587 1001 86380 86390 1
517615 99517615 1001 86380 86390 1
518302 99518302 1001 86380 86390 1
518226 99518226 1001 86380 86390 1
518242 99518242 1001 86380 86390 1
518281 99518281 1001 86380 86390 1
518180 99518180 1001 86380 86390 1
518349 99518349 1001 86380 86390 1
518976 99518976 1001 86380 86390 1
518830 99518830 1001 86380 86390 1
518818 99518818 1001 86380 86390 1
518979 99518979 1001 86380 86390 1
518656 99518656 1001 86380 86390 1
518734 99518734 1001 86380 86390 1
518659 99518659 1001 86380 86390 1
518702 99518702 1001 86380 86390 1
518407 99518407 1001 86380 86390 1
518437 99518437 1001 86380 86390 1
518529 99518529 1001 86380 86390 1
518469 99518469 1001 86380 86390 1
519077 99519077 1001 86380 86390 1
519158 99519158 1001 86380 86390 1
518992 99518992 1001 86380 86390 1
519020 99519020 1001 86380 86390 1
518996 99518996 1001 86380 86390 1
519738 99519738 1001 86380 86390 1
519676 99519676 1001 86380 86390 1
519652 99519652 1001 86380 86390 1
519796 99519796 1001 86380 86390 1
519797 99519797 1001 86380 86390 1
519481 99519481 1001 86380 86390 1
519587 99519587 1001 86380 86390 1
519500 99519500 1001 86380 86390 1
519608 99519608 1001 86380 86390 1
519349 99519349 1001 86380 86390 1
519277 99519277 1001 86380 86390 1
519360 99519360 1001 86380 86390 1
519982 99519982 1001 86380 86390 1
519932 99519932 1001 86380 86390 1
519948 99519948 1001 86380 86390 1
519858 99519858 1001 86380 86390 1
519846 99519846 1001 86380 86390 1
520554 99520554 1001 86380 86390 1
520495 99520495 1001 86380 86390 1
520547 99520547 1001 86380 86390 1
520573 99520573 1001 86380 86390 1
520402 99520402 1001 86380 86390 1
520175 99520175 1001 86380 86390 1
520178 99520178 1001 86380 86390 1
520781 99520781 1001 86380 86390 1
520785 99520785 1001 86380 86390 1
521403 99521403 1001 86380 86390 1
521344 99521344 1001 86380 86390 1
521181 99521181 1001 86380 86390 1
521246 99521246 1001 86380 86390 1
521528 99521528 1001 86380 86390 1
521486 99521486 1001 86380 86390 1
522255 99522255 1001 86380 86390 1
522130 99522130 1001 86380 86390 1
522241 99522241 1001 86380 86390 1
521918 99521918 1001 86380 86390 1
521970 99521970 1001 86380 86390 1
521829 99521829 1001 86380 86390 1
521693 99521693 1001 86380 86390 1
522381 99522381 1001 86380 86390 1
522422 99522422 1001 86380 86390 1
522335 99522335 1001 86380 86390 1
522352 99522352 1001 86380 86390 1
522949 99522949 1001 86380 86390 1
522888 99522888 1001 86380 86390 1
522593 99522593 1001 86380 86390 1
522660 99522660 1001 86380 86390 1
522596 99522596 1001 86380 86390 1
522558 99522558 1001 86380 86390 1
523234 99523234 1001 86380 86390 1
523286 99523286 1001 86380 86390 1
523211 99523211 1001 86380 86390 1
523304 99523304 1001 86380 86390 1
523176 99523176 1001 86380 86390 1
523756 99523756 1001 86380 86390 1
523867 99523867 1001 86380 86390 1
523597 99523597 1001 86380 86390 1
523548 99523548 1001 86380 86390 1
523628 99523628 1001 86380 86390 1
523669 99523669 1001 86380 86390 1
523568 99523568 1001 86380 86390 1
523659 99523659 1001 86380 86390 1
523376 99523376 1001 86380 86390 1
523364 99523364 1001 86380 86390 1
523355 99523355 1001 86380 86390 1
523413 99523413 1001 86380 86390 1
523516 99523516 1001 86380 86390 1
523991 99523991 1001 86380 86390 1
524083 99524083 1001 86380 86390 1
524693 99524693 1001 86380 86390 1
524618 99524618 1001 86380 86390 1
524696 99524696 1001 86380 86390 1
524745 99524745 1001 86380 86390 1
524725 99524725 1001 86380 86390 1
524575 99524575 1001 86380 86390 1
524425 99524425 1001 86380 86390 1
524558 99524558 1001 86380 86390 1
524434 99524434 1001 86380 86390 1
524240 99524240 1001 86380 86390 1
524268 99524268 1001 86380 86390 1
524272 99524272 1001 86380 86390 1
524160 99524160 1001 86380 86390 1
524964 99524964 1001 86380 86390 1
524799 99524799 1001 86380 86390 1
525396 99525396 1001 86380 86390 1
525579 99525579 1001 86380 86390 1
525489 99525489 1001 86380 86390 1
525415 99525415 1001 86380 86390 1
525227 99525227 1001 86380 86390 1
525320 99525320 1001 86380 86390 1
525363 99525363 1001 86380 86390 1
525286 99525286 1001 86380 86390 1
525135 99525135 1001 86380 86390 1
525180 99525180 1001 86380 86390 1
525053 99525053 1001 86380 86390 1
525066 99525066 1001 86380 86390 1
525659 99525659 1001 86380 86390 1
525652 99525652 1001 86380 86390 1
525786 99525786 1001 86380 86390 1
525799 99525799 1001 86380 86390 1
525683 99525683 1001 86380 86390 1
525774 99525774 1001 86380 86390 1
525787 99525787 1001 86380 86390 1
526302 99526302 1001 86380 86390 1
526328 99526328 1001 86380 86390 1
526306 99526306 1001 86380 86390 1
526268 99526268 1001 86380 86390 1
526036 99526036 1001 86380 86390 1
526187 99526187 1001 86380 86390 1
526032 99526032 1001 86380 86390 1
525867 99525867 1001 86380 86390 1
525887 99525887 1001 86380 86390 1
525926 99525926 1001 86380 86390 1
526525 99526525 1001 86380 86390 1
526534 99526534 1001 86380 86390 1
527199 99527199 1001 86380 86390 1
527227 99527227 1001 86380 86390 1
527075 99527075 1001 86380 86390 1
527115 99527115 1001 86380 86390 1
527052 99527052 1001 86380 86390 1
527007 99527007 1001 86380 86390 1
527010 99527010 1001 86380 86390 1
526974 99526974 1001 86380 86390 1
526754 99526754 1001 86380 86390 1
526730 99526730 1001 86380 86390 1
526783 99526783 1001 86380 86390 1
527324 99527324 1001 86380 86390 1
527453 99527453 1001 86380 86390 1
527444 99527444 1001 86380 86390 1
527438 99527438 1001 86380 86390 1
527270 99527270 1001 86380 86390 1
527963 99527963 1001 86380 86390 1
527991 99527991 1001 86380 86390 1
527676 99527676 1001 86380 86390 1
527723 99527723 1001 86380 86390 1
527687 99527687 1001 86380 86390 1
527612 99527612 1001 86380 86390 1
527652 99527652 1001 86380 86390 1
527603 99527603 1001 86380 86390 1
528229 99528229 1001 86380 86390 1
528114 99528114 1001 86380 86390 1
528227 99528227 1001 86380 86390 1
528749 99528749 1001 86380 86390 1
528841 99528841 1001 86380 86390 1
528807 99528807 1001 86380 86390 1
528501 99528501 1001 86380 86390 1
528606 99528606 1001 86380 86390 1
528545 99528545 1001 86380 86390 1
528597 99528597 1001 86380 86390 1
528653 99528653 1001 86380 86390 1
528526 99528526 1001 86380 86390 1
528617 99528617 1001 86380 86390 1
528309 99528309 1001 86380 86390 1
528377 99528377 1001 86380 86390 1
528458 99528458 1001 86380 86390 1
529062 99529062 1001 86380 86390 1
529052 99529052 1001 86380 86390 1
529642 99529642 1001 86380 86390 1
529605 99529605 1001 86380 86390 1
529725 99529725 1001 86380 86390 1
529354 99529354 1001 86380 86390 1
529380 99529380 1001 86380 86390 1
529459 99529459 1001 86380 86390 1
529504 99529504 1001 86380 86390 1
529323 99529323 1001 86380 86390 1
529352 99529352 1001 86380 86390 1
529340 99529340 1001 86380 86390 1
530375 99530375 1001 86380 86390 1
530493 99530493 1001 86380 86390 1
530377 99530377 1001 86380 86390 1
530508 99530508 1001 86380 86390 1
530463 99530463 1001 86380 86390 1
530232 99530232 1001 86380 86390 1
530222 99530222 1001 86380 86390 1
530197 99530197 1001 86380 86390 1
530024 99530024 1001 86380 86390 1
530130 99530130 1001 86380 86390 1
530040 99530040 1001 86380 86390 1
530016 99530016 1001 86380 86390 1
530729 99530729 1001 86380 86390 1
531309 99531309 1001 86380 86390 1
530940 99530940 1001 86380 86390 1
530832 99530832 1001 86380 86390 1
531467 99531467 1001 86380 86390 1
531894 99531894 1001 86380 86390 1
531922 99531922 1001 86380 86390 1
531715 99531715 1001 86380 86390 1
531631 99531631 1001 86380 86390 1
531736 99531736 1001 86380 86390 1
531764 99531764 1001 86380 86390 1
532896 99532896 1001 86380 86390 1
532845 99532845 1001 86380 86390 1
532975 99532975 1001 86380 86390 1
532925 99532925 1001 86380 86390 1
532952 99532952 1001 86380 86390 1
532815 99532815 1001 86380 86390 1
532704 99532704 1001 86380 86390 1
532770 99532770 1001 86380 86390 1
532681 99532681 1001 86380 86390 1
532413 99532413 1001 86380 86390 1
532572 99532572 1001 86380 86390 1
532485 99532485 1001 86380 86390 1
532590 99532590 1001 86380 86390 1
533148 99533148 1001 86380 86390 1
533807 99533807 1001 86380 86390 1
533832 99533832 1001 86380 86390 1
533846 99533846 1001 86380 86390 1
533563 99533563 1001 86380 86390 1
533474 99533474 1001 86380 86390 1
533438 99533438 1001 86380 86390 1
533907 99533907 1001 86380 86390 1
533992 99533992 1001 86380 86390 1
534634 99534634 1001 86380 86390 1
534640 99534640 1001 86380 86390 1
534524 99534524 1001 86380 86390 1
534311 99534311 1001 86380 86390 1
534300 99534300 1001 86380 86390 1
534334 99534334 1001 86380 86390 1
534225 99534225 1001 86380 86390 1
534099 99534099 1001 86380 86390 1
534166 99534166 1001 86380 86390 1
534799 99534799 1001 86380 86390 1
534735 99534735 1001 86380 86390 1
534699 99534699 1001 86380 86390 1
534869 99534869 1001 86380 86390 1
535149 99535149 1001 86380 86390 1
535625 99535625 1001 86380 86390 1
535550 99535550 1001 86380 86390 1
535602 99535602 1001 86380 86390 1
535583 99535583 1001 86380 86390 1
535700 99535700 1001 86380 86390 1
536172 99536172 1001 86380 86390 1
536212 99536212 1001 86380 86390 1
536239 99536239 1001 86380 86390 1
536279 99536279 1001 86380 86390 1
536269 99536269 1001 86380 86390 1
536206 99536206 1001 86380 86390 1
536284 99536284 1001 86380 86390 1
535780 99535780 1001 86380 86390 1
535875 99535875 1001 86380 86390 1
535892 99535892 1001 86380 86390 1
536347 99536347 1001 86380 86390 1
536401 99536401 1001 86380 86390 1
537076 99537076 1001 86380 86390 1
537032 99537032 1001 86380 86390 1
537046 99537046 1001 86380 86390 1
536868 99536868 1001 86380 86390 1
536836 99536836 1001 86380 86390 1
536903 99536903 1001 86380 86390 1
536774 99536774 1001 86380 86390 1
536645 99536645 1001 86380 86390 1
536596 99536596 1001 86380 86390 1
537250 99537250 1001 86380 86390 1
537227 99537227 1001 86380 86390 1
537356 99537356 1001 86380 86390 1
537176 99537176 1001 86380 86390 1
537183 99537183 1001 86380 86390 1
537352 99537352 1001 86380 86390 1
537835 99537835 1001 86380 86390 1
537788 99537788 1001 86380 86390 1
537896 99537896 1001 86380 86390 1
537643 99537643 1001 86380 86390 1
537650 99537650 1001 86380 86390 1
537599 99537599 1001 86380 86390 1
537458 99537458 1001 86380 86390 1
537394 99537394 1001 86380 86390 1
537420 99537420 1001 86380 86390 1
537563 99537563 1001 86380 86390 1
537567 99537567 1001 86380 86390 1
537519 99537519 1001 86380 86390 1
537532 99537532 1001 86380 86390 1
538070 99538070 1001 86380 86390 1
538157 99538157 1001 86380 86390 1
538187 99538187 1001 86380 86390 1
538188 99538188 1001 86380 86390 1
538779 99538779 1001 86380 86390 1
538755 99538755 1001 86380 86390 1
538606 99538606 1001 86380 86390 1
538391 99538391 1001 86380 86390 1
538367 99538367 1001 86380 86390 1
538278 99538278 1001 86380 86390 1
538973 99538973 1001 86380 86390 1
538999 99538999 1001 86380 86390 1
538831 99538831 1001 86380 86390 1
539555 99539555 1001 86380 86390 1
539452 99539452 1001 86380 86390 1
539468 99539468 1001 86380 86390 1
539572 99539572 1001 86380 86390 1
539380 99539380 1001 86380 86390 1
539433 99539433 1001 86380 86390 1
539266 99539266 1001 86380 86390 1
539124 99539124 1001 86380 86390 1
539143 99539143 1001 86380 86390 1
539055 99539055 1001 86380 86390 1
539120 99539120 1001 86380 86390 1
539083 99539083 1001 86380 86390 1
539187 99539187 1001 86380 86390 1
539653 99539653 1001 86380 86390 1
539735 99539735 1001 86380 86390 1
539661 99539661 1001 86380 86390 1
540389 99540389 1001 86380 86390 1
540109 99540109 1001 86380 86390 1
540228 99540228 1001 86380 86390 1
540229 99540229 1001 86380 86390 1
540191 99540191 1001 86380 86390 1
540053 99540053 1001 86380 86390 1
539888 99539888 1001 86380 86390 1
539992 99539992 1001 86380 86390 1
539903 99539903 1001 86380 86390 1
539906 99539906 1001 86380 86390 1
539869 99539869 1001 86380 86390 1
540570 99540570 1001 86380 86390 1
541094 99541094 1001 86380 86390 1
541173 99541173 1001 86380 86390 1
540907 99540907 1001 86380 86390 1
541050 99541050 1001 86380 86390 1
541001 99541001 1001 86380 86390 1
540728 99540728 1001 86380 86390 1
540794 99540794 1001 86380 86390 1
540704 99540704 1001 86380 86390 1
540875 99540875 1001 86380 86390 1
540748 99540748 1001 86380 86390 1
541381 99541381 1001 86380 86390 1
541397 99541397 1001 86380 86390 1
541393 99541393 1001 86380 86390 1
541956 99541956 1001 86380 86390 1
542101 99542101 1001 86380 86390 1
542111 99542111 1001 86380 86390 1
541871 99541871 1001 86380 86390 1
541886 99541886 1001 86380 86390 1
541566 99541566 1001 86380 86390 1
541503 99541503 1001 86380 86390 1
541660 99541660 1001 86380 86390 1
541584 99541584 1001 86380 86390 1
542199 99542199 1001 86380 86390 1
542315 99542315 1001 86380 86390 1
542831 99542831 1001 86380 86390 1
542918 99542918 1001 86380 86390 1
542835 99542835 1001 86380 86390 1
542924 99542924 1001 86380 86390 1
542852 99542852 1001 86380 86390 1
542840 99542840 1001 86380 86390 1
542732 99542732 1001 86380 86390 1
542656 99542656 1001 86380 86390 1
542964 99542964 1001 86380 86390 1
543581 99543581 1001 86380 86390 1
543650 99543650 1001 86380 86390 1
543651 99543651 1001 86380 86390 1
543769 99543769 1001 86380 86390 1
543486 99543486 1001 86380 86390 1
543241 99543241 1001 86380 86390 1
543282 99543282 1001 86380 86390 1
543295 99543295 1001 86380 86390 1
543324 99543324 1001 86380 86390 1
543212 99543212 1001 86380 86390 1
543264 99543264 1001 86380 86390 1
543318 99543318 1001 86380 86390 1
543927 99543927 1001 86380 86390 1
543788 99543788 1001 86380 86390 1
543830 99543830 1001 86380 86390 1
543844 99543844 1001 86380 86390 1
544523 99544523 1001 86380 86390 1
544507 99544507 1001 86380 86390 1
544224 99544224 1001 86380 86390 1
544317 99544317 1001 86380 86390 1
544200 99544200 1001 86380 86390 1
544067 99544067 1001 86380 86390 1
544107 99544107 1001 86380 86390 1
543991 99543991 1001 86380 86390 1
544070 99544070 1001 86380 86390 1
543979 99543979 1001 86380 86390 1
544097 99544097 1001 86380 86390 1
544009 99544009 1001 86380 86390 1
544144 99544144 1001 86380 86390 1
544661 99544661 1001 86380 86390 1
544638 99544638 1001 86380 86390 1
544651 99544651 1001 86380 86390 1
544601 99544601 1001 86380 86390 1
514853 853 1002 60298 67736 1
514938 946 1001 51638 51938 1
526088 870 1002 30594 38654 1
400022 99400022 1001 86380 86390 1
400094 99400094 1001 86380 86390 1
400159 99400159 1001 86380 86390 1
400173 99400173 1001 86380 86390 1
400251 99400251 1001 86380 86390 1
400534 99400534 1001 86380 86390 1
400543 99400543 1001 86380 86390 1
400629 99400629 1001 86380 86390 1
400582 99400582 1001 86380 86390 1
400791 99400791 1001 86380 86390 1
401117 99401117 1001 86380 86390 1
401140 99401140 1001 86380 86390 1
401223 99401223 1001 86380 86390 1
401478 99401478 1001 86380 86390 1
401393 99401393 1001 86380 86390 1
401530 99401530 1001 86380 86390 1
401765 99401765 1001 86380 86390 1
401585 99401585 1001 86380 86390 1
402135 99402135 1001 86380 86390 1
402240 99402240 1001 86380 86390 1
402362 99402362 1001 86380 86390 1
402279 99402279 1001 86380 86390 1
402443 99402443 1001 86380 86390 1
402599 99402599 1001 86380 86390 1
402731 99402731 1001 86380 86390 1
402718 99402718 1001 86380 86390 1
402798 99402798 1001 86380 86390 1
402940 99402940 1001 86380 86390 1
403030 99403030 1001 86380 86390 1
403032 99403032 1001 86380 86390 1
403150 99403150 1001 86380 86390 1
403322 99403322 1001 86380 86390 1
403582 99403582 1001 86380 86390 1
403921 99403921 1001 86380 86390 1
404041 99404041 1001 86380 86390 1
404022 99404022 1001 86380 86390 1
404190 99404190 1001 86380 86390 1
404369 99404369 1001 86380 86390 1
404285 99404285 1001 86380 86390 1
404153 99404153 1001 86380 86390 1
404689 99404689 1001 86380 86390 1
404825 99404825 1001 86380 86390 1
405106 99405106 1001 86380 86390 1
405189 99405189 1001 86380 86390 1
405296 99405296 1001 86380 86390 1
405303 99405303 1001 86380 86390 1
405378 99405378 1001 86380 86390 1
405343 99405343 1001 86380 86390 1
405349 99405349 1001 86380 86390 1
405475 99405475 1001 86380 86390 1
405420 99405420 1001 86380 86390 1
405583 99405583 1001 86380 86390 1
405574 99405574 1001 86380 86390 1
405592 99405592 1001 86380 86390 1
405717 99405717 1001 86380 86390 1
405694 99405694 1001 86380 86390 1
406339 99406339 1001 86380 86390 1
406544 99406544 1001 86380 86390 1
406543 99406543 1001 86380 86390 1
406693 99406693 1001 86380 86390 1
406787 99406787 1001 86380 86390 1
406873 99406873 1001 86380 86390 1
406891 99406891 1001 86380 86390 1
407417 99407417 1001 86380 86390 1
407371 99407371 1001 86380 86390 1
407643 99407643 1001 86380 86390 1
407651 99407651 1001 86380 86390 1
407816 99407816 1001 86380 86390 1
408002 99408002 1001 86380 86390 1
408045 99408045 1001 86380 86390 1
408250 99408250 1001 86380 86390 1
408525 99408525 1001 86380 86390 1
408438 99408438 1001 86380 86390 1
408622 99408622 1001 86380 86390 1
408852 99408852 1001 86380 86390 1
408797 99408797 1001 86380 86390 1
408899 99408899 1001 86380 86390 1
408935 99408935 1001 86380 86390 1
409013 99409013 1001 86380 86390 1
409425 99409425 1001 86380 86390 1
409587 99409587 1001 86380 86390 1
409579 99409579 1001 86380 86390 1
409689 99409689 1001 86380 86390 1
409627 99409627 1001 86380 86390 1
409722 99409722 1001 86380 86390 1
409723 99409723 1001 86380 86390 1
409797 99409797 1001 86380 86390 1
409963 99409963 1001 86380 86390 1
410058 99410058 1001 86380 86390 1
410060 99410060 1001 86380 86390 1
410203 99410203 1001 86380 86390 1
410463 99410463 1001 86380 86390 1
410482 99410482 1001 86380 86390 1
410528 99410528 1001 86380 86390 1
410825 99410825 1001 86380 86390 1
410928 99410928 1001 86380 86390 1
410974 99410974 1001 86380 86390 1
411020 99411020 1001 86380 86390 1
411021 99411021 1001 86380 86390 1
411092 99411092 1001 86380 86390 1
411118 99411118 1001 86380 86390 1
411284 99411284 1001 86380 86390 1
411370 99411370 1001 86380 86390 1
411740 99411740 1001 86380 86390 1
411704 99411704 1001 86380 86390 1
411884 99411884 1001 86380 86390 1
412277 99412277 1001 86380 86390 1
412366 99412366 1001 86380 86390 1
412403 99412403 1001 86380 86390 1
412408 99412408 1001 86380 86390 1
413525 99413525 1001 86380 86390 1
413583 99413583 1001 86380 86390 1
413470 99413470 1001 86380 86390 1
412931 99412931 1001 86380 86390 1
413018 99413018 1001 86380 86390 1
413224 99413224 1001 86380 86390 1
412897 99412897 1001 86380 86390 1
413152 99413152 1001 86380 86390 1
413255 99413255 1001 86380 86390 1
412866 99412866 1001 86380 86390 1
412852 99412852 1001 86380 86390 1
414040 99414040 1001 86380 86390 1
413770 99413770 1001 86380 86390 1
414024 99414024 1001 86380 86390 1
415138 99415138 1001 86380 86390 1
415262 99415262 1001 86380 86390 1
414951 99414951 1001 86380 86390 1
415147 99415147 1001 86380 86390 1
415231 99415231 1001 86380 86390 1
414160 99414160 1001 86380 86390 1
414282 99414282 1001 86380 86390 1
414372 99414372 1001 86380 86390 1
414220 99414220 1001 86380 86390 1
415718 99415718 1001 86380 86390 1
415581 99415581 1001 86380 86390 1
415568 99415568 1001 86380 86390 1
416346 99416346 1001 86380 86390 1
416386 99416386 1001 86380 86390 1
416557 99416557 1001 86380 86390 1
416150 99416150 1001 86380 86390 1
415961 99415961 1001 86380 86390 1
415784 99415784 1001 86380 86390 1
417243 99417243 1001 86380 86390 1
417181 99417181 1001 86380 86390 1
417111 99417111 1001 86380 86390 1
417455 99417455 1001 86380 86390 1
417505 99417505 1001 86380 86390 1
417459 99417459 1001 86380 86390 1
417420 99417420 1001 86380 86390 1
418714 99418714 1001 86380 86390 1
418536 99418536 1001 86380 86390 1
418544 99418544 1001 86380 86390 1
418199 99418199 1001 86380 86390 1
418071 99418071 1001 86380 86390 1
418299 99418299 1001 86380 86390 1
418175 99418175 1001 86380 86390 1
418032 99418032 1001 86380 86390 1
417799 99417799 1001 86380 86390 1
417619 99417619 1001 86380 86390 1
417727 99417727 1001 86380 86390 1
417879 99417879 1001 86380 86390 1
417816 99417816 1001 86380 86390 1
419027 99419027 1001 86380 86390 1
419125 99419125 1001 86380 86390 1
420171 99420171 1001 86380 86390 1
420067 99420067 1001 86380 86390 1
420418 99420418 1001 86380 86390 1
420143 99420143 1001 86380 86390 1
419293 99419293 1001 86380 86390 1
419417 99419417 1001 86380 86390 1
419441 99419441 1001 86380 86390 1
419420 99419420 1001 86380 86390 1
420509 99420509 1001 86380 86390 1
420795 99420795 1001 86380 86390 1
420642 99420642 1001 86380 86390 1
421922 99421922 1001 86380 86390 1
421923 99421923 1001 86380 86390 1
421984 99421984 1001 86380 86390 1
421613 99421613 1001 86380 86390 1
421458 99421458 1001 86380 86390 1
421245 99421245 1001 86380 86390 1
420977 99420977 1001 86380 86390 1
420872 99420872 1001 86380 86390 1
422348 99422348 1001 86380 86390 1
422432 99422432 1001 86380 86390 1
423751 99423751 1001 86380 86390 1
423697 99423697 1001 86380 86390 1
422950 99422950 1001 86380 86390 1
422998 99422998 1001 86380 86390 1
423214 99423214 1001 86380 86390 1
422887 99422887 1001 86380 86390 1
422917 99422917 1001 86380 86390 1
422590 99422590 1001 86380 86390 1
423819 99423819 1001 86380 86390 1
423767 99423767 1001 86380 86390 1
423988 99423988 1001 86380 86390 1
422528 99422528 1001 86380 86390 1
425050 99425050 1001 86380 86390 1
424880 99424880 1001 86380 86390 1
424865 99424865 1001 86380 86390 1
424646 99424646 1001 86380 86390 1
424777 99424777 1001 86380 86390 1
424189 99424189 1001 86380 86390 1
424252 99424252 1001 86380 86390 1
424238 99424238 1001 86380 86390 1
425531 99425531 1001 86380 86390 1
425780 99425780 1001 86380 86390 1
427033 99427033 1001 86380 86390 1
426907 99426907 1001 86380 86390 1
426910 99426910 1001 86380 86390 1
426423 99426423 1001 86380 86390 1
426412 99426412 1001 86380 86390 1
426365 99426365 1001 86380 86390 1
425913 99425913 1001 86380 86390 1
425918 99425918 1001 86380 86390 1
425848 99425848 1001 86380 86390 1
426076 99426076 1001 86380 86390 1
425853 99425853 1001 86380 86390 1
426079 99426079 1001 86380 86390 1
425906 99425906 1001 86380 86390 1
427294 99427294 1001 86380 86390 1
427323 99427323 1001 86380 86390 1
428540 99428540 1001 86380 86390 1
428426 99428426 1001 86380 86390 1
428528 99428528 1001 86380 86390 1
427967 99427967 1001 86380 86390 1
427588 99427588 1001 86380 86390 1
427699 99427699 1001 86380 86390 1
427818 99427818 1001 86380 86390 1
427727 99427727 1001 86380 86390 1
427551 99427551 1001 86380 86390 1
427574 99427574 1001 86380 86390 1
428792 99428792 1001 86380 86390 1
429159 99429159 1001 86380 86390 1
430043 99430043 1001 86380 86390 1
430020 99430020 1001 86380 86390 1
430112 99430112 1001 86380 86390 1
429619 99429619 1001 86380 86390 1
429697 99429697 1001 86380 86390 1
429945 99429945 1001 86380 86390 1
429872 99429872 1001 86380 86390 1
429523 99429523 1001 86380 86390 1
429396 99429396 1001 86380 86390 1
429535 99429535 1001 86380 86390 1
429455 99429455 1001 86380 86390 1
429184 99429184 1001 86380 86390 1
429195 99429195 1001 86380 86390 1
429220 99429220 1001 86380 86390 1
430554 99430554 1001 86380 86390 1
430533 99430533 1001 86380 86390 1
430415 99430415 1001 86380 86390 1
431927 99431927 1001 86380 86390 1
431762 99431762 1001 86380 86390 1
431609 99431609 1001 86380 86390 1
431542 99431542 1001 86380 86390 1
431323 99431323 1001 86380 86390 1
430844 99430844 1001 86380 86390 1
432095 99432095 1001 86380 86390 1
433410 99433410 1001 86380 86390 1
433316 99433316 1001 86380 86390 1
432918 99432918 1001 86380 86390 1
432846 99432846 1001 86380 86390 1
432700 99432700 1001 86380 86390 1
432659 99432659 1001 86380 86390 1
433936 99433936 1001 86380 86390 1
433913 99433913 1001 86380 86390 1
434004 99434004 1001 86380 86390 1
433949 99433949 1001 86380 86390 1
434128 99434128 1001 86380 86390 1
435193 99435193 1001 86380 86390 1
435379 99435379 1001 86380 86390 1
435260 99435260 1001 86380 86390 1
435337 99435337 1001 86380 86390 1
434877 99434877 1001 86380 86390 1
434752 99434752 1001 86380 86390 1
434231 99434231 1001 86380 86390 1
434415 99434415 1001 86380 86390 1
434197 99434197 1001 86380 86390 1
435708 99435708 1001 86380 86390 1
435552 99435552 1001 86380 86390 1
435478 99435478 1001 86380 86390 1
437079 99437079 1001 86380 86390 1
436876 99436876 1001 86380 86390 1
436779 99436779 1001 86380 86390 1
436547 99436547 1001 86380 86390 1
436477 99436477 1001 86380 86390 1
436720 99436720 1001 86380 86390 1
436699 99436699 1001 86380 86390 1
436746 99436746 1001 86380 86390 1
436214 99436214 1001 86380 86390 1
436265 99436265 1001 86380 86390 1
436195 99436195 1001 86380 86390 1
436045 99436045 1001 86380 86390 1
436148 99436148 1001 86380 86390 1
436276 99436276 1001 86380 86390 1
436055 99436055 1001 86380 86390 1
300081 99300081 1001 86380 86390 1
300665 99300665 1001 86380 86390 1
300621 99300621 1001 86380 86390 1
300459 99300459 1001 86380 86390 1
300472 99300472 1001 86380 86390 1
300467 99300467 1001 86380 86390 1
300260 99300260 1001 86380 86390 1
300313 99300313 1001 86380 86390 1
301460 99301460 1001 86380 86390 1
301436 99301436 1001 86380 86390 1
301157 99301157 1001 86380 86390 1
301186 99301186 1001 86380 86390 1
301251 99301251 1001 86380 86390 1
301177 99301177 1001 86380 86390 1
300969 99300969 1001 86380 86390 1
300943 99300943 1001 86380 86390 1
301736 99301736 1001 86380 86390 1
301597 99301597 1001 86380 86390 1
302214 99302214 1001 86380 86390 1
302313 99302313 1001 86380 86390 1
302342 99302342 1001 86380 86390 1
302035 99302035 1001 86380 86390 1
302061 99302061 1001 86380 86390 1
302144 99302144 1001 86380 86390 1
301792 99301792 1001 86380 86390 1
302585 99302585 1001 86380 86390 1
302497 99302497 1001 86380 86390 1
302513 99302513 1001 86380 86390 1
302578 99302578 1001 86380 86390 1
302463 99302463 1001 86380 86390 1
303040 99303040 1001 86380 86390 1
303058 99303058 1001 86380 86390 1
303166 99303166 1001 86380 86390 1
303089 99303089 1001 86380 86390 1
303038 99303038 1001 86380 86390 1
302994 99302994 1001 86380 86390 1
302904 99302904 1001 86380 86390 1
302996 99302996 1001 86380 86390 1
302716 99302716 1001 86380 86390 1
302643 99302643 1001 86380 86390 1
302736 99302736 1001 86380 86390 1
303364 99303364 1001 86380 86390 1
303970 99303970 1001 86380 86390 1
304033 99304033 1001 86380 86390 1
303928 99303928 1001 86380 86390 1
304026 99304026 1001 86380 86390 1
303805 99303805 1001 86380 86390 1
303782 99303782 1001 86380 86390 1
303627 99303627 1001 86380 86390 1
303680 99303680 1001 86380 86390 1
303826 99303826 1001 86380 86390 1
303466 99303466 1001 86380 86390 1
303480 99303480 1001 86380 86390 1
303601 99303601 1001 86380 86390 1
304186 99304186 1001 86380 86390 1
304207 99304207 1001 86380 86390 1
304550 99304550 1001 86380 86390 1
304530 99304530 1001 86380 86390 1
304559 99304559 1001 86380 86390 1
304241 99304241 1001 86380 86390 1
304432 99304432 1001 86380 86390 1
304445 99304445 1001 86380 86390 1
304935 99304935 1001 86380 86390 1
304963 99304963 1001 86380 86390 1
305055 99305055 1001 86380 86390 1
304978 99304978 1001 86380 86390 1
305022 99305022 1001 86380 86390 1
305610 99305610 1001 86380 86390 1
305585 99305585 1001 86380 86390 1
305509 99305509 1001 86380 86390 1
305540 99305540 1001 86380 86390 1
305350 99305350 1001 86380 86390 1
305421 99305421 1001 86380 86390 1
305294 99305294 1001 86380 86390 1
305321 99305321 1001 86380 86390 1
305440 99305440 1001 86380 86390 1
305233 99305233 1001 86380 86390 1
305106 99305106 1001 86380 86390 1
305210 99305210 1001 86380 86390 1
305244 99305244 1001 86380 86390 1
500075 99500075 1001 86380 86390 1
500166 99500166 1001 86380 86390 1
500120 99500120 1001 86380 86390 1
500152 99500152 1001 86380 86390 1
500781 99500781 1001 86380 86390 1
500677 99500677 1001 86380 86390 1
500521 99500521 1001 86380 86390 1
500431 99500431 1001 86380 86390 1
500562 99500562 1001 86380 86390 1
500447 99500447 1001 86380 86390 1
500284 99500284 1001 86380 86390 1
500389 99500389 1001 86380 86390 1
500315 99500315 1001 86380 86390 1
500264 99500264 1001 86380 86390 1
500254 99500254 1001 86380 86390 1
500319 99500319 1001 86380 86390 1
500954 99500954 1001 86380 86390 1
500973 99500973 1001 86380 86390 1
501476 99501476 1001 86380 86390 1
501440 99501440 1001 86380 86390 1
501557 99501557 1001 86380 86390 1
501467 99501467 1001 86380 86390 1
501418 99501418 1001 86380 86390 1
501194 99501194 1001 86380 86390 1
501691 99501691 1001 86380 86390 1
501679 99501679 1001 86380 86390 1
501816 99501816 1001 86380 86390 1
501778 99501778 1001 86380 86390 1
502079 99502079 1001 86380 86390 1
502184 99502184 1001 86380 86390 1
502088 99502088 1001 86380 86390 1
502166 99502166 1001 86380 86390 1
501866 99501866 1001 86380 86390 1
501944 99501944 1001 86380 86390 1
502632 99502632 1001 86380 86390 1
502595 99502595 1001 86380 86390 1
503111 99503111 1001 86380 86390 1
503189 99503189 1001 86380 86390 1
503204 99503204 1001 86380 86390 1
503233 99503233 1001 86380 86390 1
503274 99503274 1001 86380 86390 1
503222 99503222 1001 86380 86390 1
503250 99503250 1001 86380 86390 1
503212 99503212 1001 86380 86390 1
503032 99503032 1001 86380 86390 1
502878 99502878 1001 86380 86390 1
502726 99502726 1001 86380 86390 1
502755 99502755 1001 86380 86390 1
502695 99502695 1001 86380 86390 1
503418 99503418 1001 86380 86390 1
503447 99503447 1001 86380 86390 1
503409 99503409 1001 86380 86390 1
503388 99503388 1001 86380 86390 1
504054 99504054 1001 86380 86390 1
504097 99504097 1001 86380 86390 1
504026 99504026 1001 86380 86390 1
503770 99503770 1001 86380 86390 1
503888 99503888 1001 86380 86390 1
503889 99503889 1001 86380 86390 1
503768 99503768 1001 86380 86390 1
503626 99503626 1001 86380 86390 1
503587 99503587 1001 86380 86390 1
504186 99504186 1001 86380 86390 1
504134 99504134 1001 86380 86390 1
504318 99504318 1001 86380 86390 1
504126 99504126 1001 86380 86390 1
504885 99504885 1001 86380 86390 1
504592 99504592 1001 86380 86390 1
504672 99504672 1001 86380 86390 1
504399 99504399 1001 86380 86390 1
504361 99504361 1001 86380 86390 1
504426 99504426 1001 86380 86390 1
505111 99505111 1001 86380 86390 1
504995 99504995 1001 86380 86390 1
505125 99505125 1001 86380 86390 1
505144 99505144 1001 86380 86390 1
505120 99505120 1001 86380 86390 1
505656 99505656 1001 86380 86390 1
505513 99505513 1001 86380 86390 1
505509 99505509 1001 86380 86390 1
505498 99505498 1001 86380 86390 1
505773 99505773 1001 86380 86390 1
505827 99505827 1001 86380 86390 1
506472 99506472 1001 86380 86390 1
506263 99506263 1001 86380 86390 1
506353 99506353 1001 86380 86390 1
506295 99506295 1001 86380 86390 1
506335 99506335 1001 86380 86390 1
506046 99506046 1001 86380 86390 1
506164 99506164 1001 86380 86390 1
506074 99506074 1001 86380 86390 1
506181 99506181 1001 86380 86390 1
506620 99506620 1001 86380 86390 1
506609 99506609 1001 86380 86390 1
506651 99506651 1001 86380 86390 1
506681 99506681 1001 86380 86390 1
507191 99507191 1001 86380 86390 1
506827 99506827 1001 86380 86390 1
506814 99506814 1001 86380 86390 1
506997 99506997 1001 86380 86390 1
506947 99506947 1001 86380 86390 1
506805 99506805 1001 86380 86390 1
506928 99506928 1001 86380 86390 1
506942 99506942 1001 86380 86390 1
508245 99508245 1001 86380 86390 1
508147 99508147 1001 86380 86390 1
508216 99508216 1001 86380 86390 1
508122 99508122 1001 86380 86390 1
508177 99508177 1001 86380 86390 1
508140 99508140 1001 86380 86390 1
507849 99507849 1001 86380 86390 1
507864 99507864 1001 86380 86390 1
507882 99507882 1001 86380 86390 1
507885 99507885 1001 86380 86390 1
507758 99507758 1001 86380 86390 1
507670 99507670 1001 86380 86390 1
507742 99507742 1001 86380 86390 1
508387 99508387 1001 86380 86390 1
508767 99508767 1001 86380 86390 1
508819 99508819 1001 86380 86390 1
508826 99508826 1001 86380 86390 1
508685 99508685 1001 86380 86390 1
508658 99508658 1001 86380 86390 1
509228 99509228 1001 86380 86390 1
509128 99509128 1001 86380 86390 1
509259 99509259 1001 86380 86390 1
509211 99509211 1001 86380 86390 1
509081 99509081 1001 86380 86390 1
509186 99509186 1001 86380 86390 1
509869 99509869 1001 86380 86390 1
509803 99509803 1001 86380 86390 1
509888 99509888 1001 86380 86390 1
509896 99509896 1001 86380 86390 1
509574 99509574 1001 86380 86390 1
509439 99509439 1001 86380 86390 1
509966 99509966 1001 86380 86390 1
509929 99509929 1001 86380 86390 1
510098 99510098 1001 86380 86390 1
510047 99510047 1001 86380 86390 1
509945 99509945 1001 86380 86390 1
509946 99509946 1001 86380 86390 1
509936 99509936 1001 86380 86390 1
510638 99510638 1001 86380 86390 1
510727 99510727 1001 86380 86390 1
510470 99510470 1001 86380 86390 1
510424 99510424 1001 86380 86390 1
510363 99510363 1001 86380 86390 1
510158 99510158 1001 86380 86390 1
510138 99510138 1001 86380 86390 1
510281 99510281 1001 86380 86390 1
510126 99510126 1001 86380 86390 1
510193 99510193 1001 86380 86390 1
510169 99510169 1001 86380 86390 1
510523 99510523 1001 86380 86390 1
511458 99511458 1001 86380 86390 1
511348 99511348 1001 86380 86390 1
511219 99511219 1001 86380 86390 1
511208 99511208 1001 86380 86390 1
511300 99511300 1001 86380 86390 1
511029 99511029 1001 86380 86390 1
510980 99510980 1001 86380 86390 1
511073 99511073 1001 86380 86390 1
511643 99511643 1001 86380 86390 1
512193 99512193 1001 86380 86390 1
512366 99512366 1001 86380 86390 1
512259 99512259 1001 86380 86390 1
512298 99512298 1001 86380 86390 1
512137 99512137 1001 86380 86390 1
512028 99512028 1001 86380 86390 1
512132 99512132 1001 86380 86390 1
511849 99511849 1001 86380 86390 1
511779 99511779 1001 86380 86390 1
511923 99511923 1001 86380 86390 1
513173 99513173 1001 86380 86390 1
513097 99513097 1001 86380 86390 1
513047 99513047 1001 86380 86390 1
512963 99512963 1001 86380 86390 1
512915 99512915 1001 86380 86390 1
512587 99512587 1001 86380 86390 1
512785 99512785 1001 86380 86390 1
512774 99512774 1001 86380 86390 1
512686 99512686 1001 86380 86390 1
513358 99513358 1001 86380 86390 1
513316 99513316 1001 86380 86390 1
513968 99513968 1001 86380 86390 1
513879 99513879 1001 86380 86390 1
514004 99514004 1001 86380 86390 1
513987 99513987 1001 86380 86390 1
513949 99513949 1001 86380 86390 1
513836 99513836 1001 86380 86390 1
513888 99513888 1001 86380 86390 1
513622 99513622 1001 86380 86390 1
513663 99513663 1001 86380 86390 1
513676 99513676 1001 86380 86390 1
513818 99513818 1001 86380 86390 1
513424 99513424 1001 86380 86390 1
513607 99513607 1001 86380 86390 1
513556 99513556 1001 86380 86390 1
513546 99513546 1001 86380 86390 1
513560 99513560 1001 86380 86390 1
513612 99513612 1001 86380 86390 1
513474 99513474 1001 86380 86390 1
514054 99514054 1001 86380 86390 1
514121 99514121 1001 86380 86390 1
514039 99514039 1001 86380 86390 1
514781 99514781 1001 86380 86390 1
514655 99514655 1001 86380 86390 1
514790 99514790 1001 86380 86390 1
514791 99514791 1001 86380 86390 1
514714 99514714 1001 86380 86390 1
514595 99514595 1001 86380 86390 1
514649 99514649 1001 86380 86390 1
514534 99514534 1001 86380 86390 1
514250 99514250 1001 86380 86390 1
514368 99514368 1001 86380 86390 1
514384 99514384 1001 86380 86390 1
514308 99514308 1001 86380 86390 1
514441 99514441 1001 86380 86390 1
514390 99514390 1001 86380 86390 1
514926 99514926 1001 86380 86390 1
514875 99514875 1001 86380 86390 1
515517 99515517 1001 86380 86390 1
515531 99515531 1001 86380 86390 1
515656 99515656 1001 86380 86390 1
515414 99515414 1001 86380 86390 1
515406 99515406 1001 86380 86390 1
515396 99515396 1001 86380 86390 1
515474 99515474 1001 86380 86390 1
515385 99515385 1001 86380 86390 1
515143 99515143 1001 86380 86390 1
515160 99515160 1001 86380 86390 1
515810 99515810 1001 86380 86390 1
515849 99515849 1001 86380 86390 1
515851 99515851 1001 86380 86390 1
515788 99515788 1001 86380 86390 1
515713 99515713 1001 86380 86390 1
515882 99515882 1001 86380 86390 1
515717 99515717 1001 86380 86390 1
516436 99516436 1001 86380 86390 1
516320 99516320 1001 86380 86390 1
516202 99516202 1001 86380 86390 1
516299 99516299 1001 86380 86390 1
515933 99515933 1001 86380 86390 1
515999 99515999 1001 86380 86390 1
516306 99516306 1001 86380 86390 1
516707 99516707 1001 86380 86390 1
516582 99516582 1001 86380 86390 1
516699 99516699 1001 86380 86390 1
517272 99517272 1001 86380 86390 1
517292 99517292 1001 86380 86390 1
517228 99517228 1001 86380 86390 1
516944 99516944 1001 86380 86390 1
517101 99517101 1001 86380 86390 1
516947 99516947 1001 86380 86390 1
516902 99516902 1001 86380 86390 1
516840 99516840 1001 86380 86390 1
517452 99517452 1001 86380 86390 1
517365 99517365 1001 86380 86390 1
517496 99517496 1001 86380 86390 1
517522 99517522 1001 86380 86390 1
517970 99517970 1001 86380 86390 1
518022 99518022 1001 86380 86390 1
518115 99518115 1001 86380 86390 1
517967 99517967 1001 86380 86390 1
517917 99517917 1001 86380 86390 1
517763 99517763 1001 86380 86390 1
517723 99517723 1001 86380 86390 1
517622 99517622 1001 86380 86390 1
517545 99517545 1001 86380 86390 1
517639 99517639 1001 86380 86390 1
517616 99517616 1001 86380 86390 1
518174 99518174 1001 86380 86390 1
518937 99518937 1001 86380 86390 1
518847 99518847 1001 86380 86390 1
518899 99518899 1001 86380 86390 1
518905 99518905 1001 86380 86390 1
518923 99518923 1001 86380 86390 1
518732 99518732 1001 86380 86390 1
518724 99518724 1001 86380 86390 1
518596 99518596 1001 86380 86390 1
518626 99518626 1001 86380 86390 1
518717 99518717 1001 86380 86390 1
518427 99518427 1001 86380 86390 1
518534 99518534 1001 86380 86390 1
519148 99519148 1001 86380 86390 1
519085 99519085 1001 86380 86390 1
519047 99519047 1001 86380 86390 1
519048 99519048 1001 86380 86390 1
519126 99519126 1001 86380 86390 1
519675 99519675 1001 86380 86390 1
519665 99519665 1001 86380 86390 1
519774 99519774 1001 86380 86390 1
519672 99519672 1001 86380 86390 1
519775 99519775 1001 86380 86390 1
519810 99519810 1001 86380 86390 1
519559 99519559 1001 86380 86390 1
519486 99519486 1001 86380 86390 1
519605 99519605 1001 86380 86390 1
519261 99519261 1001 86380 86390 1
519357 99519357 1001 86380 86390 1
519358 99519358 1001 86380 86390 1
519281 99519281 1001 86380 86390 1
519309 99519309 1001 86380 86390 1
520005 99520005 1001 86380 86390 1
519993 99519993 1001 86380 86390 1
519879 99519879 1001 86380 86390 1
519909 99519909 1001 86380 86390 1
519961 99519961 1001 86380 86390 1
520508 99520508 1001 86380 86390 1
520293 99520293 1001 86380 86390 1
520237 99520237 1001 86380 86390 1
520239 99520239 1001 86380 86390 1
520111 99520111 1001 86380 86390 1
520193 99520193 1001 86380 86390 1
520698 99520698 1001 86380 86390 1
521313 99521313 1001 86380 86390 1
521289 99521289 1001 86380 86390 1
521329 99521329 1001 86380 86390 1
521318 99521318 1001 86380 86390 1
521449 99521449 1001 86380 86390 1
521451 99521451 1001 86380 86390 1
521320 99521320 1001 86380 86390 1
521362 99521362 1001 86380 86390 1
521183 99521183 1001 86380 86390 1
521094 99521094 1001 86380 86390 1
521239 99521239 1001 86380 86390 1
521111 99521111 1001 86380 86390 1
521138 99521138 1001 86380 86390 1
520952 99520952 1001 86380 86390 1
520914 99520914 1001 86380 86390 1
520880 99520880 1001 86380 86390 1
521049 99521049 1001 86380 86390 1
521619 99521619 1001 86380 86390 1
521632 99521632 1001 86380 86390 1
521583 99521583 1001 86380 86390 1
521559 99521559 1001 86380 86390 1
521664 99521664 1001 86380 86390 1
521511 99521511 1001 86380 86390 1
521538 99521538 1001 86380 86390 1
521565 99521565 1001 86380 86390 1
521617 99521617 1001 86380 86390 1
522125 99522125 1001 86380 86390 1
521901 99521901 1001 86380 86390 1
521737 99521737 1001 86380 86390 1
521859 99521859 1001 86380 86390 1
522367 99522367 1001 86380 86390 1
522471 99522471 1001 86380 86390 1
522497 99522497 1001 86380 86390 1
522369 99522369 1001 86380 86390 1
522459 99522459 1001 86380 86390 1
522321 99522321 1001 86380 86390 1
522373 99522373 1001 86380 86390 1
522476 99522476 1001 86380 86390 1
522479 99522479 1001 86380 86390 1
522325 99522325 1001 86380 86390 1
522469 99522469 1001 86380 86390 1
522943 99522943 1001 86380 86390 1
522905 99522905 1001 86380 86390 1
522724 99522724 1001 86380 86390 1
522817 99522817 1001 86380 86390 1
522655 99522655 1001 86380 86390 1
522694 99522694 1001 86380 86390 1
522683 99522683 1001 86380 86390 1
522676 99522676 1001 86380 86390 1
522599 99522599 1001 86380 86390 1
523238 99523238 1001 86380 86390 1
523189 99523189 1001 86380 86390 1
523124 99523124 1001 86380 86390 1
523230 99523230 1001 86380 86390 1
523218 99523218 1001 86380 86390 1
523820 99523820 1001 86380 86390 1
523797 99523797 1001 86380 86390 1
523837 99523837 1001 86380 86390 1
523679 99523679 1001 86380 86390 1
523602 99523602 1001 86380 86390 1
523657 99523657 1001 86380 86390 1
523485 99523485 1001 86380 86390 1
523422 99523422 1001 86380 86390 1
523490 99523490 1001 86380 86390 1
524071 99524071 1001 86380 86390 1
524036 99524036 1001 86380 86390 1
523946 99523946 1001 86380 86390 1
524025 99524025 1001 86380 86390 1
524129 99524129 1001 86380 86390 1
524143 99524143 1001 86380 86390 1
524133 99524133 1001 86380 86390 1
524576 99524576 1001 86380 86390 1
524450 99524450 1001 86380 86390 1
524361 99524361 1001 86380 86390 1
524401 99524401 1001 86380 86390 1
524517 99524517 1001 86380 86390 1
524421 99524421 1001 86380 86390 1
524292 99524292 1001 86380 86390 1
524189 99524189 1001 86380 86390 1
524348 99524348 1001 86380 86390 1
524174 99524174 1001 86380 86390 1
524951 99524951 1001 86380 86390 1
524874 99524874 1001 86380 86390 1
524901 99524901 1001 86380 86390 1
524852 99524852 1001 86380 86390 1
524854 99524854 1001 86380 86390 1
525565 99525565 1001 86380 86390 1
525434 99525434 1001 86380 86390 1
525249 99525249 1001 86380 86390 1
525351 99525351 1001 86380 86390 1
525119 99525119 1001 86380 86390 1
525070 99525070 1001 86380 86390 1
525175 99525175 1001 86380 86390 1
525139 99525139 1001 86380 86390 1
525801 99525801 1001 86380 86390 1
525727 99525727 1001 86380 86390 1
525658 99525658 1001 86380 86390 1
526309 99526309 1001 86380 86390 1
526374 99526374 1001 86380 86390 1
526180 99526180 1001 86380 86390 1
526041 99526041 1001 86380 86390 1
526188 99526188 1001 86380 86390 1
525890 99525890 1001 86380 86390 1
526008 99526008 1001 86380 86390 1
526499 99526499 1001 86380 86390 1
526621 99526621 1001 86380 86390 1
526521 99526521 1001 86380 86390 1
526573 99526573 1001 86380 86390 1
526483 99526483 1001 86380 86390 1
527097 99527097 1001 86380 86390 1
527163 99527163 1001 86380 86390 1
527236 99527236 1001 86380 86390 1
527018 99527018 1001 86380 86390 1
526891 99526891 1001 86380 86390 1
527015 99527015 1001 86380 86390 1
526951 99526951 1001 86380 86390 1
526784 99526784 1001 86380 86390 1
526708 99526708 1001 86380 86390 1
526684 99526684 1001 86380 86390 1
526778 99526778 1001 86380 86390 1
526779 99526779 1001 86380 86390 1
527313 99527313 1001 86380 86390 1
527288 99527288 1001 86380 86390 1
527383 99527383 1001 86380 86390 1
527283 99527283 1001 86380 86390 1
527973 99527973 1001 86380 86390 1
528027 99528027 1001 86380 86390 1
527784 99527784 1001 86380 86390 1
527683 99527683 1001 86380 86390 1
527726 99527726 1001 86380 86390 1
527461 99527461 1001 86380 86390 1
527565 99527565 1001 86380 86390 1
528220 99528220 1001 86380 86390 1
528252 99528252 1001 86380 86390 1
528855 99528855 1001 86380 86390 1
528843 99528843 1001 86380 86390 1
528531 99528531 1001 86380 86390 1
528610 99528610 1001 86380 86390 1
528507 99528507 1001 86380 86390 1
528426 99528426 1001 86380 86390 1
528378 99528378 1001 86380 86390 1
528459 99528459 1001 86380 86390 1
528965 99528965 1001 86380 86390 1
528928 99528928 1001 86380 86390 1
528932 99528932 1001 86380 86390 1
529578 99529578 1001 86380 86390 1
529617 99529617 1001 86380 86390 1
529566 99529566 1001 86380 86390 1
529671 99529671 1001 86380 86390 1
529571 99529571 1001 86380 86390 1
529407 99529407 1001 86380 86390 1
529351 99529351 1001 86380 86390 1
529193 99529193 1001 86380 86390 1
529259 99529259 1001 86380 86390 1
529906 99529906 1001 86380 86390 1
529922 99529922 1001 86380 86390 1
530426 99530426 1001 86380 86390 1
530491 99530491 1001 86380 86390 1
530468 99530468 1001 86380 86390 1
530531 99530531 1001 86380 86390 1
530543 99530543 1001 86380 86390 1
530409 99530409 1001 86380 86390 1
530348 99530348 1001 86380 86390 1
530049 99530049 1001 86380 86390 1
530102 99530102 1001 86380 86390 1
530029 99530029 1001 86380 86390 1
530134 99530134 1001 86380 86390 1
530072 99530072 1001 86380 86390 1
530098 99530098 1001 86380 86390 1
530602 99530602 1001 86380 86390 1
530668 99530668 1001 86380 86390 1
530605 99530605 1001 86380 86390 1
530595 99530595 1001 86380 86390 1
530699 99530699 1001 86380 86390 1
530700 99530700 1001 86380 86390 1
530627 99530627 1001 86380 86390 1
531273 99531273 1001 86380 86390 1
531371 99531371 1001 86380 86390 1
531058 99531058 1001 86380 86390 1
531124 99531124 1001 86380 86390 1
531167 99531167 1001 86380 86390 1
531053 99531053 1001 86380 86390 1
531003 99531003 1001 86380 86390 1
530798 99530798 1001 86380 86390 1
530855 99530855 1001 86380 86390 1
530818 99530818 1001 86380 86390 1
531442 99531442 1001 86380 86390 1
531547 99531547 1001 86380 86390 1
531535 99531535 1001 86380 86390 1
531540 99531540 1001 86380 86390 1
531580 99531580 1001 86380 86390 1
532053 99532053 1001 86380 86390 1
532186 99532186 1001 86380 86390 1
532189 99532189 1001 86380 86390 1
531886 99531886 1001 86380 86390 1
531939 99531939 1001 86380 86390 1
531839 99531839 1001 86380 86390 1
531945 99531945 1001 86380 86390 1
531883 99531883 1001 86380 86390 1
531731 99531731 1001 86380 86390 1
531675 99531675 1001 86380 86390 1
532399 99532399 1001 86380 86390 1
532236 99532236 1001 86380 86390 1
532329 99532329 1001 86380 86390 1
532227 99532227 1001 86380 86390 1
532970 99532970 1001 86380 86390 1
533004 99533004 1001 86380 86390 1
532966 99532966 1001 86380 86390 1
532625 99532625 1001 86380 86390 1
532823 99532823 1001 86380 86390 1
532469 99532469 1001 86380 86390 1
532613 99532613 1001 86380 86390 1
532446 99532446 1001 86380 86390 1
532540 99532540 1001 86380 86390 1
533055 99533055 1001 86380 86390 1
533198 99533198 1001 86380 86390 1
533056 99533056 1001 86380 86390 1
533103 99533103 1001 86380 86390 1
533221 99533221 1001 86380 86390 1
533234 99533234 1001 86380 86390 1
533722 99533722 1001 86380 86390 1
533761 99533761 1001 86380 86390 1
533452 99533452 1001 86380 86390 1
533596 99533596 1001 86380 86390 1
533368 99533368 1001 86380 86390 1
533249 99533249 1001 86380 86390 1
533985 99533985 1001 86380 86390 1
533910 99533910 1001 86380 86390 1
534053 99534053 1001 86380 86390 1
534054 99534054 1001 86380 86390 1
534059 99534059 1001 86380 86390 1
534660 99534660 1001 86380 86390 1
534536 99534536 1001 86380 86390 1
534614 99534614 1001 86380 86390 1
534563 99534563 1001 86380 86390 1
534603 99534603 1001 86380 86390 1
534555 99534555 1001 86380 86390 1
534479 99534479 1001 86380 86390 1
534341 99534341 1001 86380 86390 1
534459 99534459 1001 86380 86390 1
534318 99534318 1001 86380 86390 1
534475 99534475 1001 86380 86390 1
534347 99534347 1001 86380 86390 1
534083 99534083 1001 86380 86390 1
534876 99534876 1001 86380 86390 1
534841 99534841 1001 86380 86390 1
534715 99534715 1001 86380 86390 1
534780 99534780 1001 86380 86390 1
534744 99534744 1001 86380 86390 1
535360 99535360 1001 86380 86390 1
535441 99535441 1001 86380 86390 1
535454 99535454 1001 86380 86390 1
535496 99535496 1001 86380 86390 1
535471 99535471 1001 86380 86390 1
535317 99535317 1001 86380 86390 1
535168 99535168 1001 86380 86390 1
535085 99535085 1001 86380 86390 1
534984 99534984 1001 86380 86390 1
535013 99535013 1001 86380 86390 1
535003 99535003 1001 86380 86390 1
535094 99535094 1001 86380 86390 1
535676 99535676 1001 86380 86390 1
535553 99535553 1001 86380 86390 1
536323 99536323 1001 86380 86390 1
536110 99536110 1001 86380 86390 1
536126 99536126 1001 86380 86390 1
535959 99535959 1001 86380 86390 1
535973 99535973 1001 86380 86390 1
535793 99535793 1001 86380 86390 1
535783 99535783 1001 86380 86390 1
535907 99535907 1001 86380 86390 1
535753 99535753 1001 86380 86390 1
536385 99536385 1001 86380 86390 1
536503 99536503 1001 86380 86390 1
536493 99536493 1001 86380 86390 1
536409 99536409 1001 86380 86390 1
537139 99537139 1001 86380 86390 1
537083 99537083 1001 86380 86390 1
537123 99537123 1001 86380 86390 1
537085 99537085 1001 86380 86390 1
536815 99536815 1001 86380 86390 1
536908 99536908 1001 86380 86390 1
536780 99536780 1001 86380 86390 1
536898 99536898 1001 86380 86390 1
536755 99536755 1001 86380 86390 1
536902 99536902 1001 86380 86390 1
536555 99536555 1001 86380 86390 1
536699 99536699 1001 86380 86390 1
536597 99536597 1001 86380 86390 1
536690 99536690 1001 86380 86390 1
536628 99536628 1001 86380 86390 1
537186 99537186 1001 86380 86390 1
537226 99537226 1001 86380 86390 1
537175 99537175 1001 86380 86390 1
537964 99537964 1001 86380 86390 1
537944 99537944 1001 86380 86390 1
537790 99537790 1001 86380 86390 1
537932 99537932 1001 86380 86390 1
537982 99537982 1001 86380 86390 1
537579 99537579 1001 86380 86390 1
537709 99537709 1001 86380 86390 1
537698 99537698 1001 86380 86390 1
537663 99537663 1001 86380 86390 1
537459 99537459 1001 86380 86390 1
537385 99537385 1001 86380 86390 1
537785 99537785 1001 86380 86390 1
538081 99538081 1001 86380 86390 1
538069 99538069 1001 86380 86390 1
538047 99538047 1001 86380 86390 1
538105 99538105 1001 86380 86390 1
538096 99538096 1001 86380 86390 1
538634 99538634 1001 86380 86390 1
538767 99538767 1001 86380 86390 1
538757 99538757 1001 86380 86390 1
538621 99538621 1001 86380 86390 1
538685 99538685 1001 86380 86390 1
538291 99538291 1001 86380 86390 1
538305 99538305 1001 86380 86390 1
538838 99538838 1001 86380 86390 1
538904 99538904 1001 86380 86390 1
538853 99538853 1001 86380 86390 1
538611 99538611 1001 86380 86390 1
538855 99538855 1001 86380 86390 1
539624 99539624 1001 86380 86390 1
539585 99539585 1001 86380 86390 1
539424 99539424 1001 86380 86390 1
539234 99539234 1001 86380 86390 1
539126 99539126 1001 86380 86390 1
539183 99539183 1001 86380 86390 1
539107 99539107 1001 86380 86390 1
539778 99539778 1001 86380 86390 1
540406 99540406 1001 86380 86390 1
540332 99540332 1001 86380 86390 1
540412 99540412 1001 86380 86390 1
540413 99540413 1001 86380 86390 1
540285 99540285 1001 86380 86390 1
540202 99540202 1001 86380 86390 1
539978 99539978 1001 86380 86390 1
540024 99540024 1001 86380 86390 1
540549 99540549 1001 86380 86390 1
540576 99540576 1001 86380 86390 1
540473 99540473 1001 86380 86390 1
541166 99541166 1001 86380 86390 1
541233 99541233 1001 86380 86390 1
541275 99541275 1001 86380 86390 1
541065 99541065 1001 86380 86390 1
541078 99541078 1001 86380 86390 1
541041 99541041 1001 86380 86390 1
540842 99540842 1001 86380 86390 1
540705 99540705 1001 86380 86390 1
540775 99540775 1001 86380 86390 1
541316 99541316 1001 86380 86390 1
541350 99541350 1001 86380 86390 1
541944 99541944 1001 86380 86390 1
542013 99542013 1001 86380 86390 1
541901 99541901 1001 86380 86390 1
541890 99541890 1001 86380 86390 1
541839 99541839 1001 86380 86390 1
541801 99541801 1001 86380 86390 1
541887 99541887 1001 86380 86390 1
541697 99541697 1001 86380 86390 1
541609 99541609 1001 86380 86390 1
541534 99541534 1001 86380 86390 1
542196 99542196 1001 86380 86390 1
542224 99542224 1001 86380 86390 1
542907 99542907 1001 86380 86390 1
542783 99542783 1001 86380 86390 1
542758 99542758 1001 86380 86390 1
542586 99542586 1001 86380 86390 1
542728 99542728 1001 86380 86390 1
542379 99542379 1001 86380 86390 1
542344 99542344 1001 86380 86390 1
542410 99542410 1001 86380 86390 1
542425 99542425 1001 86380 86390 1
542972 99542972 1001 86380 86390 1
543024 99543024 1001 86380 86390 1
543094 99543094 1001 86380 86390 1
543070 99543070 1001 86380 86390 1
543619 99543619 1001 86380 86390 1
543571 99543571 1001 86380 86390 1
543664 99543664 1001 86380 86390 1
543449 99543449 1001 86380 86390 1
543475 99543475 1001 86380 86390 1
543411 99543411 1001 86380 86390 1
543412 99543412 1001 86380 86390 1
543420 99543420 1001 86380 86390 1
543408 99543408 1001 86380 86390 1
543552 99543552 1001 86380 86390 1
543181 99543181 1001 86380 86390 1
543198 99543198 1001 86380 86390 1
543160 99543160 1001 86380 86390 1
543820 99543820 1001 86380 86390 1
543955 99543955 1001 86380 86390 1
543956 99543956 1001 86380 86390 1
543879 99543879 1001 86380 86390 1
544596 99544596 1001 86380 86390 1
544522 99544522 1001 86380 86390 1
544395 99544395 1001 86380 86390 1
544502 99544502 1001 86380 86390 1
544425 99544425 1001 86380 86390 1
544321 99544321 1001 86380 86390 1
544219 99544219 1001 86380 86390 1
544167 99544167 1001 86380 86390 1
544730 99544730 1001 86380 86390 1
544666 99544666 1001 86380 86390 1
544720 99544720 1001 86380 86390 1
429678 214 1001 18360 18837 1
414900 247 1001 3120 3597 1
400294 99400294 1001 86380 86390 1
400635 99400635 1001 86380 86390 1
400798 99400798 1001 86380 86390 1
400822 99400822 1001 86380 86390 1
400960 99400960 1001 86380 86390 1
401139 99401139 1001 86380 86390 1
401436 99401436 1001 86380 86390 1
401418 99401418 1001 86380 86390 1
401496 99401496 1001 86380 86390 1
401498 99401498 1001 86380 86390 1
401586 99401586 1001 86380 86390 1
401589 99401589 1001 86380 86390 1
401761 99401761 1001 86380 86390 1
401732 99401732 1001 86380 86390 1
401769 99401769 1001 86380 86390 1
401929 99401929 1001 86380 86390 1
402196 99402196 1001 86380 86390 1
402630 99402630 1001 86380 86390 1
402985 99402985 1001 86380 86390 1
402906 99402906 1001 86380 86390 1
403095 99403095 1001 86380 86390 1
403269 99403269 1001 86380 86390 1
403356 99403356 1001 86380 86390 1
403421 99403421 1001 86380 86390 1
403801 99403801 1001 86380 86390 1
403860 99403860 1001 86380 86390 1
403984 99403984 1001 86380 86390 1
404085 99404085 1001 86380 86390 1
404227 99404227 1001 86380 86390 1
404505 99404505 1001 86380 86390 1
404516 99404516 1001 86380 86390 1
404935 99404935 1001 86380 86390 1
405212 99405212 1001 86380 86390 1
405146 99405146 1001 86380 86390 1
405361 99405361 1001 86380 86390 1
405446 99405446 1001 86380 86390 1
405512 99405512 1001 86380 86390 1
405676 99405676 1001 86380 86390 1
405686 99405686 1001 86380 86390 1
406031 99406031 1001 86380 86390 1
406055 99406055 1001 86380 86390 1
406131 99406131 1001 86380 86390 1
406086 99406086 1001 86380 86390 1
406228 99406228 1001 86380 86390 1
406255 99406255 1001 86380 86390 1
406207 99406207 1001 86380 86390 1
406231 99406231 1001 86380 86390 1
406261 99406261 1001 86380 86390 1
406312 99406312 1001 86380 86390 1
406418 99406418 1001 86380 86390 1
406650 99406650 1001 86380 86390 1
407051 99407051 1001 86380 86390 1
407255 99407255 1001 86380 86390 1
407346 99407346 1001 86380 86390 1
407498 99407498 1001 86380 86390 1
407538 99407538 1001 86380 86390 1
407446 99407446 1001 86380 86390 1
407700 99407700 1001 86380 86390 1
407910 99407910 1001 86380 86390 1
407970 99407970 1001 86380 86390 1
408145 99408145 1001 86380 86390 1
408299 99408299 1001 86380 86390 1
408527 99408527 1001 86380 86390 1
408435 99408435 1001 86380 86390 1
408556 99408556 1001 86380 86390 1
408879 99408879 1001 86380 86390 1
409342 99409342 1001 86380 86390 1
409445 99409445 1001 86380 86390 1
409588 99409588 1001 86380 86390 1
409663 99409663 1001 86380 86390 1
409755 99409755 1001 86380 86390 1
409738 99409738 1001 86380 86390 1
409888 99409888 1001 86380 86390 1
409935 99409935 1001 86380 86390 1
409941 99409941 1001 86380 86390 1
410104 99410104 1001 86380 86390 1
410057 99410057 1001 86380 86390 1
410015 99410015 1001 86380 86390 1
410161 99410161 1001 86380 86390 1
410295 99410295 1001 86380 86390 1
410365 99410365 1001 86380 86390 1
410422 99410422 1001 86380 86390 1
410590 99410590 1001 86380 86390 1
410692 99410692 1001 86380 86390 1
410665 99410665 1001 86380 86390 1
410721 99410721 1001 86380 86390 1
410791 99410791 1001 86380 86390 1
410807 99410807 1001 86380 86390 1
411078 99411078 1001 86380 86390 1
411042 99411042 1001 86380 86390 1
411066 99411066 1001 86380 86390 1
411144 99411144 1001 86380 86390 1
411237 99411237 1001 86380 86390 1
411522 99411522 1001 86380 86390 1
411841 99411841 1001 86380 86390 1
412076 99412076 1001 86380 86390 1
412155 99412155 1001 86380 86390 1
413620 99413620 1001 86380 86390 1
413655 99413655 1001 86380 86390 1
413611 99413611 1001 86380 86390 1
413263 99413263 1001 86380 86390 1
413144 99413144 1001 86380 86390 1
413245 99413245 1001 86380 86390 1
412997 99412997 1001 86380 86390 1
412549 99412549 1001 86380 86390 1
412688 99412688 1001 86380 86390 1
414058 99414058 1001 86380 86390 1
413788 99413788 1001 86380 86390 1
413973 99413973 1001 86380 86390 1
414074 99414074 1001 86380 86390 1
414107 99414107 1001 86380 86390 1
413801 99413801 1001 86380 86390 1
415122 99415122 1001 86380 86390 1
415062 99415062 1001 86380 86390 1
414639 99414639 1001 86380 86390 1
414798 99414798 1001 86380 86390 1
414708 99414708 1001 86380 86390 1
414641 99414641 1001 86380 86390 1
414651 99414651 1001 86380 86390 1
414494 99414494 1001 86380 86390 1
415647 99415647 1001 86380 86390 1
415430 99415430 1001 86380 86390 1
415538 99415538 1001 86380 86390 1
415670 99415670 1001 86380 86390 1
417000 99417000 1001 86380 86390 1
416616 99416616 1001 86380 86390 1
416550 99416550 1001 86380 86390 1
416439 99416439 1001 86380 86390 1
416538 99416538 1001 86380 86390 1
416434 99416434 1001 86380 86390 1
416579 99416579 1001 86380 86390 1
415958 99415958 1001 86380 86390 1
415884 99415884 1001 86380 86390 1
415899 99415899 1001 86380 86390 1
417376 99417376 1001 86380 86390 1
417233 99417233 1001 86380 86390 1
417238 99417238 1001 86380 86390 1
417495 99417495 1001 86380 86390 1
418475 99418475 1001 86380 86390 1
418586 99418586 1001 86380 86390 1
418497 99418497 1001 86380 86390 1
418791 99418791 1001 86380 86390 1
418196 99418196 1001 86380 86390 1
418399 99418399 1001 86380 86390 1
418369 99418369 1001 86380 86390 1
417823 99417823 1001 86380 86390 1
417988 99417988 1001 86380 86390 1
419136 99419136 1001 86380 86390 1
419017 99419017 1001 86380 86390 1
420439 99420439 1001 86380 86390 1
420277 99420277 1001 86380 86390 1
420199 99420199 1001 86380 86390 1
420256 99420256 1001 86380 86390 1
420343 99420343 1001 86380 86390 1
419764 99419764 1001 86380 86390 1
419405 99419405 1001 86380 86390 1
420615 99420615 1001 86380 86390 1
420452 99420452 1001 86380 86390 1
420453 99420453 1001 86380 86390 1
420524 99420524 1001 86380 86390 1
420783 99420783 1001 86380 86390 1
421689 99421689 1001 86380 86390 1
421799 99421799 1001 86380 86390 1
421993 99421993 1001 86380 86390 1
421484 99421484 1001 86380 86390 1
421671 99421671 1001 86380 86390 1
421277 99421277 1001 86380 86390 1
421328 99421328 1001 86380 86390 1
421382 99421382 1001 86380 86390 1
421604 99421604 1001 86380 86390 1
421293 99421293 1001 86380 86390 1
421231 99421231 1001 86380 86390 1
421079 99421079 1001 86380 86390 1
422256 99422256 1001 86380 86390 1
422390 99422390 1001 86380 86390 1
423486 99423486 1001 86380 86390 1
423374 99423374 1001 86380 86390 1
423692 99423692 1001 86380 86390 1
423449 99423449 1001 86380 86390 1
423720 99423720 1001 86380 86390 1
423431 99423431 1001 86380 86390 1
423499 99423499 1001 86380 86390 1
422981 99422981 1001 86380 86390 1
423127 99423127 1001 86380 86390 1
423142 99423142 1001 86380 86390 1
422798 99422798 1001 86380 86390 1
422541 99422541 1001 86380 86390 1
422761 99422761 1001 86380 86390 1
422711 99422711 1001 86380 86390 1
422846 99422846 1001 86380 86390 1
423890 99423890 1001 86380 86390 1
423800 99423800 1001 86380 86390 1
423952 99423952 1001 86380 86390 1
424054 99424054 1001 86380 86390 1
424011 99424011 1001 86380 86390 1
425030 99425030 1001 86380 86390 1
425232 99425232 1001 86380 86390 1
425187 99425187 1001 86380 86390 1
425147 99425147 1001 86380 86390 1
424635 99424635 1001 86380 86390 1
424692 99424692 1001 86380 86390 1
424816 99424816 1001 86380 86390 1
424949 99424949 1001 86380 86390 1
424442 99424442 1001 86380 86390 1
425435 99425435 1001 86380 86390 1
425565 99425565 1001 86380 86390 1
425782 99425782 1001 86380 86390 1
425700 99425700 1001 86380 86390 1
425576 99425576 1001 86380 86390 1
427115 99427115 1001 86380 86390 1
426871 99426871 1001 86380 86390 1
427036 99427036 1001 86380 86390 1
427015 99427015 1001 86380 86390 1
427021 99427021 1001 86380 86390 1
427075 99427075 1001 86380 86390 1
426544 99426544 1001 86380 86390 1
426328 99426328 1001 86380 86390 1
426456 99426456 1001 86380 86390 1
426642 99426642 1001 86380 86390 1
426220 99426220 1001 86380 86390 1
425871 99425871 1001 86380 86390 1
426085 99426085 1001 86380 86390 1
428423 99428423 1001 86380 86390 1
428609 99428609 1001 86380 86390 1
428453 99428453 1001 86380 86390 1
428217 99428217 1001 86380 86390 1
428330 99428330 1001 86380 86390 1
428133 99428133 1001 86380 86390 1
427961 99427961 1001 86380 86390 1
428223 99428223 1001 86380 86390 1
428252 99428252 1001 86380 86390 1
427601 99427601 1001 86380 86390 1
427689 99427689 1001 86380 86390 1
427643 99427643 1001 86380 86390 1
427842 99427842 1001 86380 86390 1
428960 99428960 1001 86380 86390 1
428772 99428772 1001 86380 86390 1
430328 99430328 1001 86380 86390 1
429665 99429665 1001 86380 86390 1
429935 99429935 1001 86380 86390 1
429641 99429641 1001 86380 86390 1
429770 99429770 1001 86380 86390 1
429585 99429585 1001 86380 86390 1
429902 99429902 1001 86380 86390 1
429210 99429210 1001 86380 86390 1
429404 99429404 1001 86380 86390 1
430740 99430740 1001 86380 86390 1
429177 99429177 1001 86380 86390 1
430773 99430773 1001 86380 86390 1
430616 99430616 1001 86380 86390 1
430798 99430798 1001 86380 86390 1
430387 99430387 1001 86380 86390 1
430626 99430626 1001 86380 86390 1
431527 99431527 1001 86380 86390 1
430947 99430947 1001 86380 86390 1
430972 99430972 1001 86380 86390 1
431064 99431064 1001 86380 86390 1
431092 99431092 1001 86380 86390 1
431010 99431010 1001 86380 86390 1
430859 99430859 1001 86380 86390 1
433411 99433411 1001 86380 86390 1
433622 99433622 1001 86380 86390 1
433419 99433419 1001 86380 86390 1
433071 99433071 1001 86380 86390 1
433098 99433098 1001 86380 86390 1
433274 99433274 1001 86380 86390 1
432755 99432755 1001 86380 86390 1
432584 99432584 1001 86380 86390 1
432763 99432763 1001 86380 86390 1
432891 99432891 1001 86380 86390 1
433922 99433922 1001 86380 86390 1
433957 99433957 1001 86380 86390 1
434109 99434109 1001 86380 86390 1
434602 99434602 1001 86380 86390 1
434829 99434829 1001 86380 86390 1
436663 99436663 1001 86380 86390 1
436684 99436684 1001 86380 86390 1
436709 99436709 1001 86380 86390 1
436404 99436404 1001 86380 86390 1
436485 99436485 1001 86380 86390 1
436412 99436412 1001 86380 86390 1
436587 99436587 1001 86380 86390 1
436196 99436196 1001 86380 86390 1
435908 99435908 1001 86380 86390 1
436083 99436083 1001 86380 86390 1
437206 99437206 1001 86380 86390 1
300641 99300641 1001 86380 86390 1
300698 99300698 1001 86380 86390 1
300672 99300672 1001 86380 86390 1
300556 99300556 1001 86380 86390 1
300673 99300673 1001 86380 86390 1
300663 99300663 1001 86380 86390 1
300638 99300638 1001 86380 86390 1
300409 99300409 1001 86380 86390 1
300426 99300426 1001 86380 86390 1
300212 99300212 1001 86380 86390 1
300152 99300152 1001 86380 86390 1
300811 99300811 1001 86380 86390 1
300747 99300747 1001 86380 86390 1
301442 99301442 1001 86380 86390 1
301395 99301395 1001 86380 86390 1
301383 99301383 1001 86380 86390 1
301502 99301502 1001 86380 86390 1
301310 99301310 1001 86380 86390 1
301220 99301220 1001 86380 86390 1
301170 99301170 1001 86380 86390 1
301210 99301210 1001 86380 86390 1
301342 99301342 1001 86380 86390 1
301291 99301291 1001 86380 86390 1
301094 99301094 1001 86380 86390 1
301113 99301113 1001 86380 86390 1
301659 99301659 1001 86380 86390 1
301626 99301626 1001 86380 86390 1
302202 99302202 1001 86380 86390 1
302352 99302352 1001 86380 86390 1
302230 99302230 1001 86380 86390 1
302276 99302276 1001 86380 86390 1
301995 99301995 1001 86380 86390 1
302166 99302166 1001 86380 86390 1
302134 99302134 1001 86380 86390 1
302110 99302110 1001 86380 86390 1
301942 99301942 1001 86380 86390 1
301958 99301958 1001 86380 86390 1
301844 99301844 1001 86380 86390 1
301771 99301771 1001 86380 86390 1
301772 99301772 1001 86380 86390 1
302470 99302470 1001 86380 86390 1
302486 99302486 1001 86380 86390 1
303160 99303160 1001 86380 86390 1
303044 99303044 1001 86380 86390 1
303023 99303023 1001 86380 86390 1
303127 99303127 1001 86380 86390 1
303128 99303128 1001 86380 86390 1
303026 99303026 1001 86380 86390 1
302963 99302963 1001 86380 86390 1
302890 99302890 1001 86380 86390 1
302813 99302813 1001 86380 86390 1
302970 99302970 1001 86380 86390 1
302999 99302999 1001 86380 86390 1
302961 99302961 1001 86380 86390 1
302884 99302884 1001 86380 86390 1
302653 99302653 1001 86380 86390 1
302628 99302628 1001 86380 86390 1
302709 99302709 1001 86380 86390 1
303360 99303360 1001 86380 86390 1
303387 99303387 1001 86380 86390 1
303273 99303273 1001 86380 86390 1
303303 99303303 1001 86380 86390 1
303368 99303368 1001 86380 86390 1
303369 99303369 1001 86380 86390 1
303240 99303240 1001 86380 86390 1
303986 99303986 1001 86380 86390 1
303832 99303832 1001 86380 86390 1
303987 99303987 1001 86380 86390 1
303923 99303923 1001 86380 86390 1
303847 99303847 1001 86380 86390 1
303861 99303861 1001 86380 86390 1
303414 99303414 1001 86380 86390 1
303577 99303577 1001 86380 86390 1
304201 99304201 1001 86380 86390 1
304085 99304085 1001 86380 86390 1
304191 99304191 1001 86380 86390 1
304036 99304036 1001 86380 86390 1
304055 99304055 1001 86380 86390 1
304772 99304772 1001 86380 86390 1
304785 99304785 1001 86380 86390 1
304691 99304691 1001 86380 86390 1
304552 99304552 1001 86380 86390 1
304470 99304470 1001 86380 86390 1
304613 99304613 1001 86380 86390 1
304484 99304484 1001 86380 86390 1
304260 99304260 1001 86380 86390 1
304429 99304429 1001 86380 86390 1
304916 99304916 1001 86380 86390 1
305599 99305599 1001 86380 86390 1
305564 99305564 1001 86380 86390 1
305672 99305672 1001 86380 86390 1
305337 99305337 1001 86380 86390 1
305301 99305301 1001 86380 86390 1
305092 99305092 1001 86380 86390 1
305098 99305098 1001 86380 86390 1
305137 99305137 1001 86380 86390 1
305269 99305269 1001 86380 86390 1
500130 99500130 1001 86380 86390 1
500134 99500134 1001 86380 86390 1
500788 99500788 1001 86380 86390 1
500452 99500452 1001 86380 86390 1
500561 99500561 1001 86380 86390 1
500577 99500577 1001 86380 86390 1
500555 99500555 1001 86380 86390 1
500323 99500323 1001 86380 86390 1
500196 99500196 1001 86380 86390 1
500275 99500275 1001 86380 86390 1
500291 99500291 1001 86380 86390 1
500293 99500293 1001 86380 86390 1
500229 99500229 1001 86380 86390 1
500321 99500321 1001 86380 86390 1
500905 99500905 1001 86380 86390 1
500827 99500827 1001 86380 86390 1
500846 99500846 1001 86380 86390 1
501589 99501589 1001 86380 86390 1
501480 99501480 1001 86380 86390 1
501587 99501587 1001 86380 86390 1
501330 99501330 1001 86380 86390 1
501141 99501141 1001 86380 86390 1
501116 99501116 1001 86380 86390 1
501702 99501702 1001 86380 86390 1
501669 99501669 1001 86380 86390 1
502388 99502388 1001 86380 86390 1
502105 99502105 1001 86380 86390 1
502210 99502210 1001 86380 86390 1
502055 99502055 1001 86380 86390 1
502122 99502122 1001 86380 86390 1
502227 99502227 1001 86380 86390 1
501947 99501947 1001 86380 86390 1
501999 99501999 1001 86380 86390 1
502555 99502555 1001 86380 86390 1
502582 99502582 1001 86380 86390 1
502623 99502623 1001 86380 86390 1
502481 99502481 1001 86380 86390 1
502663 99502663 1001 86380 86390 1
502563 99502563 1001 86380 86390 1
502589 99502589 1001 86380 86390 1
502475 99502475 1001 86380 86390 1
503262 99503262 1001 86380 86390 1
503103 99503103 1001 86380 86390 1
503251 99503251 1001 86380 86390 1
503252 99503252 1001 86380 86390 1
502911 99502911 1001 86380 86390 1
503072 99503072 1001 86380 86390 1
502853 99502853 1001 86380 86390 1
502764 99502764 1001 86380 86390 1
502686 99502686 1001 86380 86390 1
502675 99502675 1001 86380 86390 1
502876 99502876 1001 86380 86390 1
503379 99503379 1001 86380 86390 1
503088 99503088 1001 86380 86390 1
503372 99503372 1001 86380 86390 1
503455 99503455 1001 86380 86390 1
503469 99503469 1001 86380 86390 1
504008 99504008 1001 86380 86390 1
504114 99504114 1001 86380 86390 1
503788 99503788 1001 86380 86390 1
503777 99503777 1001 86380 86390 1
503894 99503894 1001 86380 86390 1
503871 99503871 1001 86380 86390 1
503672 99503672 1001 86380 86390 1
503547 99503547 1001 86380 86390 1
504311 99504311 1001 86380 86390 1
504198 99504198 1001 86380 86390 1
504293 99504293 1001 86380 86390 1
504877 99504877 1001 86380 86390 1
504939 99504939 1001 86380 86390 1
504635 99504635 1001 86380 86390 1
504617 99504617 1001 86380 86390 1
504712 99504712 1001 86380 86390 1
504391 99504391 1001 86380 86390 1
504458 99504458 1001 86380 86390 1
504514 99504514 1001 86380 86390 1
504946 99504946 1001 86380 86390 1
504988 99504988 1001 86380 86390 1
505119 99505119 1001 86380 86390 1
505133 99505133 1001 86380 86390 1
505017 99505017 1001 86380 86390 1
505567 99505567 1001 86380 86390 1
505697 99505697 1001 86380 86390 1
505725 99505725 1001 86380 86390 1
505674 99505674 1001 86380 86390 1
505700 99505700 1001 86380 86390 1
505761 99505761 1001 86380 86390 1
505421 99505421 1001 86380 86390 1
505357 99505357 1001 86380 86390 1
505282 99505282 1001 86380 86390 1
505192 99505192 1001 86380 86390 1
505834 99505834 1001 86380 86390 1
505798 99505798 1001 86380 86390 1
505866 99505866 1001 86380 86390 1
505909 99505909 1001 86380 86390 1
506431 99506431 1001 86380 86390 1
506569 99506569 1001 86380 86390 1
506408 99506408 1001 86380 86390 1
506500 99506500 1001 86380 86390 1
506489 99506489 1001 86380 86390 1
506580 99506580 1001 86380 86390 1
506542 99506542 1001 86380 86390 1
506002 99506002 1001 86380 86390 1
506015 99506015 1001 86380 86390 1
506170 99506170 1001 86380 86390 1
506159 99506159 1001 86380 86390 1
506178 99506178 1001 86380 86390 1
505998 99505998 1001 86380 86390 1
506687 99506687 1001 86380 86390 1
506734 99506734 1001 86380 86390 1
506617 99506617 1001 86380 86390 1
506748 99506748 1001 86380 86390 1
507419 99507419 1001 86380 86390 1
507324 99507324 1001 86380 86390 1
507287 99507287 1001 86380 86390 1
507288 99507288 1001 86380 86390 1
507227 99507227 1001 86380 86390 1
507140 99507140 1001 86380 86390 1
507089 99507089 1001 86380 86390 1
507105 99507105 1001 86380 86390 1
507170 99507170 1001 86380 86390 1
507176 99507176 1001 86380 86390 1
507138 99507138 1001 86380 86390 1
506932 99506932 1001 86380 86390 1
506869 99506869 1001 86380 86390 1
506911 99506911 1001 86380 86390 1
507007 99507007 1001 86380 86390 1
507499 99507499 1001 86380 86390 1
507451 99507451 1001 86380 86390 1
507465 99507465 1001 86380 86390 1
508047 99508047 1001 86380 86390 1
507896 99507896 1001 86380 86390 1
507923 99507923 1001 86380 86390 1
507718 99507718 1001 86380 86390 1
507787 99507787 1001 86380 86390 1
508407 99508407 1001 86380 86390 1
509027 99509027 1001 86380 86390 1
508794 99508794 1001 86380 86390 1
508717 99508717 1001 86380 86390 1
508665 99508665 1001 86380 86390 1
508862 99508862 1001 86380 86390 1
508747 99508747 1001 86380 86390 1
508722 99508722 1001 86380 86390 1
508865 99508865 1001 86380 86390 1
508544 99508544 1001 86380 86390 1
508470 99508470 1001 86380 86390 1
509089 99509089 1001 86380 86390 1
509117 99509117 1001 86380 86390 1
509249 99509249 1001 86380 86390 1
509729 99509729 1001 86380 86390 1
509579 99509579 1001 86380 86390 1
509657 99509657 1001 86380 86390 1
509502 99509502 1001 86380 86390 1
509585 99509585 1001 86380 86390 1
509667 99509667 1001 86380 86390 1
509443 99509443 1001 86380 86390 1
509318 99509318 1001 86380 86390 1
510028 99510028 1001 86380 86390 1
509990 99509990 1001 86380 86390 1
510059 99510059 1001 86380 86390 1
509957 99509957 1001 86380 86390 1
509971 99509971 1001 86380 86390 1
510536 99510536 1001 86380 86390 1
510539 99510539 1001 86380 86390 1
510437 99510437 1001 86380 86390 1
510238 99510238 1001 86380 86390 1
510135 99510135 1001 86380 86390 1
510201 99510201 1001 86380 86390 1
510227 99510227 1001 86380 86390 1
510279 99510279 1001 86380 86390 1
510292 99510292 1001 86380 86390 1
510894 99510894 1001 86380 86390 1
510870 99510870 1001 86380 86390 1
510806 99510806 1001 86380 86390 1
511522 99511522 1001 86380 86390 1
511469 99511469 1001 86380 86390 1
511366 99511366 1001 86380 86390 1
511405 99511405 1001 86380 86390 1
511484 99511484 1001 86380 86390 1
511368 99511368 1001 86380 86390 1
511487 99511487 1001 86380 86390 1
511159 99511159 1001 86380 86390 1
511224 99511224 1001 86380 86390 1
511201 99511201 1001 86380 86390 1
511013 99511013 1001 86380 86390 1
511119 99511119 1001 86380 86390 1
511058 99511058 1001 86380 86390 1
511618 99511618 1001 86380 86390 1
511568 99511568 1001 86380 86390 1
512189 99512189 1001 86380 86390 1
512357 99512357 1001 86380 86390 1
512260 99512260 1001 86380 86390 1
512300 99512300 1001 86380 86390 1
512022 99512022 1001 86380 86390 1
512117 99512117 1001 86380 86390 1
511877 99511877 1001 86380 86390 1
511871 99511871 1001 86380 86390 1
511964 99511964 1001 86380 86390 1
512468 99512468 1001 86380 86390 1
512443 99512443 1001 86380 86390 1
512523 99512523 1001 86380 86390 1
512536 99512536 1001 86380 86390 1
512382 99512382 1001 86380 86390 1
512528 99512528 1001 86380 86390 1
512581 99512581 1001 86380 86390 1
512426 99512426 1001 86380 86390 1
512832 99512832 1001 86380 86390 1
512910 99512910 1001 86380 86390 1
512841 99512841 1001 86380 86390 1
513244 99513244 1001 86380 86390 1
513270 99513270 1001 86380 86390 1
513236 99513236 1001 86380 86390 1
513394 99513394 1001 86380 86390 1
513279 99513279 1001 86380 86390 1
513318 99513318 1001 86380 86390 1
513396 99513396 1001 86380 86390 1
513839 99513839 1001 86380 86390 1
514011 99514011 1001 86380 86390 1
513861 99513861 1001 86380 86390 1
513838 99513838 1001 86380 86390 1
513670 99513670 1001 86380 86390 1
513749 99513749 1001 86380 86390 1
513608 99513608 1001 86380 86390 1
513562 99513562 1001 86380 86390 1
513552 99513552 1001 86380 86390 1
514041 99514041 1001 86380 86390 1
514107 99514107 1001 86380 86390 1
514058 99514058 1001 86380 86390 1
514047 99514047 1001 86380 86390 1
514807 99514807 1001 86380 86390 1
514705 99514705 1001 86380 86390 1
514757 99514757 1001 86380 86390 1
514834 99514834 1001 86380 86390 1
514685 99514685 1001 86380 86390 1
514776 99514776 1001 86380 86390 1
514613 99514613 1001 86380 86390 1
514524 99514524 1001 86380 86390 1
514551 99514551 1001 86380 86390 1
514608 99514608 1001 86380 86390 1
514410 99514410 1001 86380 86390 1
514254 99514254 1001 86380 86390 1
514997 99514997 1001 86380 86390 1
514870 99514870 1001 86380 86390 1
514896 99514896 1001 86380 86390 1
515013 99515013 1001 86380 86390 1
514953 99514953 1001 86380 86390 1
514981 99514981 1001 86380 86390 1
514957 99514957 1001 86380 86390 1
515683 99515683 1001 86380 86390 1
515684 99515684 1001 86380 86390 1
515545 99515545 1001 86380 86390 1
515611 99515611 1001 86380 86390 1
515562 99515562 1001 86380 86390 1
515673 99515673 1001 86380 86390 1
515387 99515387 1001 86380 86390 1
515327 99515327 1001 86380 86390 1
515329 99515329 1001 86380 86390 1
515330 99515330 1001 86380 86390 1
515344 99515344 1001 86380 86390 1
515116 99515116 1001 86380 86390 1
515255 99515255 1001 86380 86390 1
515230 99515230 1001 86380 86390 1
515876 99515876 1001 86380 86390 1
515063 99515063 1001 86380 86390 1
516356 99516356 1001 86380 86390 1
516492 99516492 1001 86380 86390 1
516362 99516362 1001 86380 86390 1
516152 99516152 1001 86380 86390 1
516230 99516230 1001 86380 86390 1
516297 99516297 1001 86380 86390 1
516170 99516170 1001 86380 86390 1
516212 99516212 1001 86380 86390 1
516174 99516174 1001 86380 86390 1
515944 99515944 1001 86380 86390 1
516574 99516574 1001 86380 86390 1
516652 99516652 1001 86380 86390 1
516706 99516706 1001 86380 86390 1
516617 99516617 1001 86380 86390 1
516698 99516698 1001 86380 86390 1
516647 99516647 1001 86380 86390 1
516596 99516596 1001 86380 86390 1
516661 99516661 1001 86380 86390 1
517303 99517303 1001 86380 86390 1
517152 99517152 1001 86380 86390 1
517040 99517040 1001 86380 86390 1
517068 99517068 1001 86380 86390 1
516966 99516966 1001 86380 86390 1
517007 99517007 1001 86380 86390 1
517020 99517020 1001 86380 86390 1
516972 99516972 1001 86380 86390 1
516998 99516998 1001 86380 86390 1
516933 99516933 1001 86380 86390 1
516848 99516848 1001 86380 86390 1
516838 99516838 1001 86380 86390 1
516829 99516829 1001 86380 86390 1
517346 99517346 1001 86380 86390 1
517495 99517495 1001 86380 86390 1
517485 99517485 1001 86380 86390 1
517370 99517370 1001 86380 86390 1
517435 99517435 1001 86380 86390 1
518111 99518111 1001 86380 86390 1
518073 99518073 1001 86380 86390 1
518127 99518127 1001 86380 86390 1
517820 99517820 1001 86380 86390 1
517954 99517954 1001 86380 86390 1
517608 99517608 1001 86380 86390 1
518334 99518334 1001 86380 86390 1
518323 99518323 1001 86380 86390 1
518911 99518911 1001 86380 86390 1
518601 99518601 1001 86380 86390 1
518782 99518782 1001 86380 86390 1
518452 99518452 1001 86380 86390 1
519091 99519091 1001 86380 86390 1
519172 99519172 1001 86380 86390 1
519176 99519176 1001 86380 86390 1
519060 99519060 1001 86380 86390 1
519671 99519671 1001 86380 86390 1
519432 99519432 1001 86380 86390 1
519564 99519564 1001 86380 86390 1
519603 99519603 1001 86380 86390 1
519477 99519477 1001 86380 86390 1
519297 99519297 1001 86380 86390 1
519259 99519259 1001 86380 86390 1
519396 99519396 1001 86380 86390 1
519980 99519980 1001 86380 86390 1
519867 99519867 1001 86380 86390 1
519976 99519976 1001 86380 86390 1
520004 99520004 1001 86380 86390 1
520488 99520488 1001 86380 86390 1
520238 99520238 1001 86380 86390 1
520075 99520075 1001 86380 86390 1
520223 99520223 1001 86380 86390 1
520784 99520784 1001 86380 86390 1
520721 99520721 1001 86380 86390 1
521252 99521252 1001 86380 86390 1
521243 99521243 1001 86380 86390 1
521258 99521258 1001 86380 86390 1
521168 99521168 1001 86380 86390 1
521001 99521001 1001 86380 86390 1
520976 99520976 1001 86380 86390 1
521052 99521052 1001 86380 86390 1
522141 99522141 1001 86380 86390 1
522070 99522070 1001 86380 86390 1
522032 99522032 1001 86380 86390 1
522408 99522408 1001 86380 86390 1
522337 99522337 1001 86380 86390 1
522327 99522327 1001 86380 86390 1
523084 99523084 1001 86380 86390 1
523005 99523005 1001 86380 86390 1
523087 99523087 1001 86380 86390 1
523035 99523035 1001 86380 86390 1
522988 99522988 1001 86380 86390 1
522839 99522839 1001 86380 86390 1
522870 99522870 1001 86380 86390 1
522794 99522794 1001 86380 86390 1
522679 99522679 1001 86380 86390 1
522615 99522615 1001 86380 86390 1
522578 99522578 1001 86380 86390 1
522696 99522696 1001 86380 86390 1
522515 99522515 1001 86380 86390 1
523246 99523246 1001 86380 86390 1
523275 99523275 1001 86380 86390 1
523164 99523164 1001 86380 86390 1
523216 99523216 1001 86380 86390 1
523747 99523747 1001 86380 86390 1
523733 99523733 1001 86380 86390 1
523632 99523632 1001 86380 86390 1
523736 99523736 1001 86380 86390 1
523737 99523737 1001 86380 86390 1
523673 99523673 1001 86380 86390 1
523414 99523414 1001 86380 86390 1
523396 99523396 1001 86380 86390 1
523360 99523360 1001 86380 86390 1
524006 99524006 1001 86380 86390 1
524020 99524020 1001 86380 86390 1
523324 99523324 1001 86380 86390 1
523998 99523998 1001 86380 86390 1
524043 99524043 1001 86380 86390 1
524624 99524624 1001 86380 86390 1
524639 99524639 1001 86380 86390 1
524439 99524439 1001 86380 86390 1
524557 99524557 1001 86380 86390 1
524454 99524454 1001 86380 86390 1
524442 99524442 1001 86380 86390 1
524380 99524380 1001 86380 86390 1
524341 99524341 1001 86380 86390 1
524278 99524278 1001 86380 86390 1
524771 99524771 1001 86380 86390 1
524789 99524789 1001 86380 86390 1
524880 99524880 1001 86380 86390 1
524790 99524790 1001 86380 86390 1
525596 99525596 1001 86380 86390 1
525463 99525463 1001 86380 86390 1
525401 99525401 1001 86380 86390 1
525223 99525223 1001 86380 86390 1
525213 99525213 1001 86380 86390 1
525356 99525356 1001 86380 86390 1
525369 99525369 1001 86380 86390 1
525382 99525382 1001 86380 86390 1
525171 99525171 1001 86380 86390 1
525778 99525778 1001 86380 86390 1
525754 99525754 1001 86380 86390 1
525600 99525600 1001 86380 86390 1
526396 99526396 1001 86380 86390 1
526351 99526351 1001 86380 86390 1
526199 99526199 1001 86380 86390 1
526214 99526214 1001 86380 86390 1
526020 99526020 1001 86380 86390 1
525921 99525921 1001 86380 86390 1
525810 99525810 1001 86380 86390 1
525826 99525826 1001 86380 86390 1
526461 99526461 1001 86380 86390 1
526489 99526489 1001 86380 86390 1
526558 99526558 1001 86380 86390 1
526429 99526429 1001 86380 86390 1
526599 99526599 1001 86380 86390 1
526497 99526497 1001 86380 86390 1
526510 99526510 1001 86380 86390 1
527162 99527162 1001 86380 86390 1
527177 99527177 1001 86380 86390 1
526978 99526978 1001 86380 86390 1
526823 99526823 1001 86380 86390 1
526657 99526657 1001 86380 86390 1
526634 99526634 1001 86380 86390 1
526713 99526713 1001 86380 86390 1
526780 99526780 1001 86380 86390 1
527319 99527319 1001 86380 86390 1
527294 99527294 1001 86380 86390 1
527947 99527947 1001 86380 86390 1
527938 99527938 1001 86380 86390 1
527887 99527887 1001 86380 86390 1
527919 99527919 1001 86380 86390 1
527882 99527882 1001 86380 86390 1
527809 99527809 1001 86380 86390 1
527710 99527710 1001 86380 86390 1
527712 99527712 1001 86380 86390 1
527828 99527828 1001 86380 86390 1
527842 99527842 1001 86380 86390 1
527713 99527713 1001 86380 86390 1
527559 99527559 1001 86380 86390 1
527578 99527578 1001 86380 86390 1
528137 99528137 1001 86380 86390 1
528094 99528094 1001 86380 86390 1
528751 99528751 1001 86380 86390 1
528832 99528832 1001 86380 86390 1
528823 99528823 1001 86380 86390 1
528675 99528675 1001 86380 86390 1
528678 99528678 1001 86380 86390 1
528551 99528551 1001 86380 86390 1
528293 99528293 1001 86380 86390 1
528374 99528374 1001 86380 86390 1
528413 99528413 1001 86380 86390 1
528454 99528454 1001 86380 86390 1
529081 99529081 1001 86380 86390 1
528993 99528993 1001 86380 86390 1
528981 99528981 1001 86380 86390 1
529011 99529011 1001 86380 86390 1
528973 99528973 1001 86380 86390 1
529078 99529078 1001 86380 86390 1
529665 99529665 1001 86380 86390 1
529698 99529698 1001 86380 86390 1
529538 99529538 1001 86380 86390 1
529552 99529552 1001 86380 86390 1
529635 99529635 1001 86380 86390 1
529723 99529723 1001 86380 86390 1
529546 99529546 1001 86380 86390 1
529444 99529444 1001 86380 86390 1
529394 99529394 1001 86380 86390 1
529357 99529357 1001 86380 86390 1
529439 99529439 1001 86380 86390 1
529276 99529276 1001 86380 86390 1
529251 99529251 1001 86380 86390 1
529192 99529192 1001 86380 86390 1
529309 99529309 1001 86380 86390 1
529800 99529800 1001 86380 86390 1
529878 99529878 1001 86380 86390 1
530425 99530425 1001 86380 86390 1
530441 99530441 1001 86380 86390 1
530525 99530525 1001 86380 86390 1
530356 99530356 1001 86380 86390 1
530435 99530435 1001 86380 86390 1
530542 99530542 1001 86380 86390 1
530501 99530501 1001 86380 86390 1
530220 99530220 1001 86380 86390 1
530282 99530282 1001 86380 86390 1
529995 99529995 1001 86380 86390 1
530592 99530592 1001 86380 86390 1
530593 99530593 1001 86380 86390 1
530666 99530666 1001 86380 86390 1
531180 99531180 1001 86380 86390 1
531233 99531233 1001 86380 86390 1
531298 99531298 1001 86380 86390 1
531248 99531248 1001 86380 86390 1
531224 99531224 1001 86380 86390 1
530853 99530853 1001 86380 86390 1
530918 99530918 1001 86380 86390 1
530958 99530958 1001 86380 86390 1
530882 99530882 1001 86380 86390 1
530847 99530847 1001 86380 86390 1
530848 99530848 1001 86380 86390 1
531443 99531443 1001 86380 86390 1
531395 99531395 1001 86380 86390 1
531384 99531384 1001 86380 86390 1
531477 99531477 1001 86380 86390 1
531542 99531542 1001 86380 86390 1
531386 99531386 1001 86380 86390 1
531414 99531414 1001 86380 86390 1
531937 99531937 1001 86380 86390 1
531808 99531808 1001 86380 86390 1
531928 99531928 1001 86380 86390 1
531877 99531877 1001 86380 86390 1
531767 99531767 1001 86380 86390 1
531733 99531733 1001 86380 86390 1
531659 99531659 1001 86380 86390 1
531711 99531711 1001 86380 86390 1
531752 99531752 1001 86380 86390 1
532320 99532320 1001 86380 86390 1
532378 99532378 1001 86380 86390 1
532290 99532290 1001 86380 86390 1
532934 99532934 1001 86380 86390 1
532860 99532860 1001 86380 86390 1
532738 99532738 1001 86380 86390 1
532661 99532661 1001 86380 86390 1
532649 99532649 1001 86380 86390 1
532651 99532651 1001 86380 86390 1
532566 99532566 1001 86380 86390 1
532483 99532483 1001 86380 86390 1
533097 99533097 1001 86380 86390 1
533089 99533089 1001 86380 86390 1
533168 99533168 1001 86380 86390 1
533857 99533857 1001 86380 86390 1
533734 99533734 1001 86380 86390 1
533642 99533642 1001 86380 86390 1
533505 99533505 1001 86380 86390 1
533385 99533385 1001 86380 86390 1
533325 99533325 1001 86380 86390 1
533946 99533946 1001 86380 86390 1
534038 99534038 1001 86380 86390 1
533883 99533883 1001 86380 86390 1
533896 99533896 1001 86380 86390 1
533978 99533978 1001 86380 86390 1
534056 99534056 1001 86380 86390 1
533927 99533927 1001 86380 86390 1
534020 99534020 1001 86380 86390 1
534035 99534035 1001 86380 86390 1
534607 99534607 1001 86380 86390 1
534570 99534570 1001 86380 86390 1
534577 99534577 1001 86380 86390 1
534489 99534489 1001 86380 86390 1
534541 99534541 1001 86380 86390 1
534327 99534327 1001 86380 86390 1
534382 99534382 1001 86380 86390 1
534435 99534435 1001 86380 86390 1
534182 99534182 1001 86380 86390 1
534157 99534157 1001 86380 86390 1
534132 99534132 1001 86380 86390 1
534229 99534229 1001 86380 86390 1
534204 99534204 1001 86380 86390 1
534837 99534837 1001 86380 86390 1
534820 99534820 1001 86380 86390 1
535463 99535463 1001 86380 86390 1
535113 99535113 1001 86380 86390 1
535019 99535019 1001 86380 86390 1
535007 99535007 1001 86380 86390 1
534893 99534893 1001 86380 86390 1
535017 99535017 1001 86380 86390 1
535611 99535611 1001 86380 86390 1
535573 99535573 1001 86380 86390 1
535586 99535586 1001 86380 86390 1
536186 99536186 1001 86380 86390 1
536308 99536308 1001 86380 86390 1
536322 99536322 1001 86380 86390 1
535792 99535792 1001 86380 86390 1
536443 99536443 1001 86380 86390 1
536520 99536520 1001 86380 86390 1
536369 99536369 1001 86380 86390 1
537053 99537053 1001 86380 86390 1
537118 99537118 1001 86380 86390 1
536991 99536991 1001 86380 86390 1
537043 99537043 1001 86380 86390 1
537020 99537020 1001 86380 86390 1
536861 99536861 1001 86380 86390 1
536954 99536954 1001 86380 86390 1
536929 99536929 1001 86380 86390 1
536554 99536554 1001 86380 86390 1
536732 99536732 1001 86380 86390 1
537344 99537344 1001 86380 86390 1
537357 99537357 1001 86380 86390 1
537931 99537931 1001 86380 86390 1
537842 99537842 1001 86380 86390 1
537907 99537907 1001 86380 86390 1
537981 99537981 1001 86380 86390 1
537679 99537679 1001 86380 86390 1
537744 99537744 1001 86380 86390 1
537763 99537763 1001 86380 86390 1
537765 99537765 1001 86380 86390 1
537741 99537741 1001 86380 86390 1
538064 99538064 1001 86380 86390 1
538078 99538078 1001 86380 86390 1
538027 99538027 1001 86380 86390 1
538127 99538127 1001 86380 86390 1
538147 99538147 1001 86380 86390 1
538095 99538095 1001 86380 86390 1
538648 99538648 1001 86380 86390 1
538713 99538713 1001 86380 86390 1
538717 99538717 1001 86380 86390 1
538666 99538666 1001 86380 86390 1
538630 99538630 1001 86380 86390 1
538761 99538761 1001 86380 86390 1
538538 99538538 1001 86380 86390 1
538475 99538475 1001 86380 86390 1
538424 99538424 1001 86380 86390 1
538450 99538450 1001 86380 86390 1
538376 99538376 1001 86380 86390 1
538317 99538317 1001 86380 86390 1
538874 99538874 1001 86380 86390 1
539580 99539580 1001 86380 86390 1
539615 99539615 1001 86380 86390 1
539546 99539546 1001 86380 86390 1
539588 99539588 1001 86380 86390 1
539334 99539334 1001 86380 86390 1
539270 99539270 1001 86380 86390 1
539387 99539387 1001 86380 86390 1
539179 99539179 1001 86380 86390 1
539037 99539037 1001 86380 86390 1
539678 99539678 1001 86380 86390 1
539697 99539697 1001 86380 86390 1
539648 99539648 1001 86380 86390 1
540464 99540464 1001 86380 86390 1
540442 99540442 1001 86380 86390 1
540425 99540425 1001 86380 86390 1
540180 99540180 1001 86380 86390 1
539924 99539924 1001 86380 86390 1
539981 99539981 1001 86380 86390 1
539983 99539983 1001 86380 86390 1
539986 99539986 1001 86380 86390 1
540584 99540584 1001 86380 86390 1
540602 99540602 1001 86380 86390 1
541250 99541250 1001 86380 86390 1
541135 99541135 1001 86380 86390 1
540891 99540891 1001 86380 86390 1
540686 99540686 1001 86380 86390 1
540787 99540787 1001 86380 86390 1
540749 99540749 1001 86380 86390 1
541389 99541389 1001 86380 86390 1
542007 99542007 1001 86380 86390 1
542096 99542096 1001 86380 86390 1
541932 99541932 1001 86380 86390 1
541936 99541936 1001 86380 86390 1
541951 99541951 1001 86380 86390 1
541837 99541837 1001 86380 86390 1
541727 99541727 1001 86380 86390 1
541544 99541544 1001 86380 86390 1
541652 99541652 1001 86380 86390 1
542157 99542157 1001 86380 86390 1
542132 99542132 1001 86380 86390 1
542251 99542251 1001 86380 86390 1
542190 99542190 1001 86380 86390 1
542165 99542165 1001 86380 86390 1
542873 99542873 1001 86380 86390 1
542667 99542667 1001 86380 86390 1
542380 99542380 1001 86380 86390 1
543592 99543592 1001 86380 86390 1
543657 99543657 1001 86380 86390 1
543691 99543691 1001 86380 86390 1
543628 99543628 1001 86380 86390 1
543553 99543553 1001 86380 86390 1
543438 99543438 1001 86380 86390 1
543544 99543544 1001 86380 86390 1
543415 99543415 1001 86380 86390 1
543481 99543481 1001 86380 86390 1
543507 99543507 1001 86380 86390 1
543560 99543560 1001 86380 86390 1
543496 99543496 1001 86380 86390 1
543309 99543309 1001 86380 86390 1
543939 99543939 1001 86380 86390 1
543965 99543965 1001 86380 86390 1
543878 99543878 1001 86380 86390 1
543789 99543789 1001 86380 86390 1
544486 99544486 1001 86380 86390 1
544578 99544578 1001 86380 86390 1
544341 99544341 1001 86380 86390 1
544217 99544217 1001 86380 86390 1
544324 99544324 1001 86380 86390 1
544339 99544339 1001 86380 86390 1
544122 99544122 1001 86380 86390 1
544694 99544694 1001 86380 86390 1
514811 795 1002 66638 71646 1
543086 742 1002 64508 67276 1
400239 99400239 1001 86380 86390 1
400247 99400247 1001 86380 86390 1
400433 99400433 1001 86380 86390 1
400679 99400679 1001 86380 86390 1
400673 99400673 1001 86380 86390 1
401261 99401261 1001 86380 86390 1
401355 99401355 1001 86380 86390 1
401316 99401316 1001 86380 86390 1
401158 99401158 1001 86380 86390 1
401625 99401625 1001 86380 86390 1
401788 99401788 1001 86380 86390 1
401892 99401892 1001 86380 86390 1
402115 99402115 1001 86380 86390 1
402275 99402275 1001 86380 86390 1
402299 99402299 1001 86380 86390 1
402666 99402666 1001 86380 86390 1
402713 99402713 1001 86380 86390 1
402843 99402843 1001 86380 86390 1
402946 99402946 1001 86380 86390 1
402923 99402923 1001 86380 86390 1
402972 99402972 1001 86380 86390 1
403036 99403036 1001 86380 86390 1
403264 99403264 1001 86380 86390 1
403401 99403401 1001 86380 86390 1
403344 99403344 1001 86380 86390 1
403380 99403380 1001 86380 86390 1
403381 99403381 1001 86380 86390 1
403438 99403438 1001 86380 86390 1
403857 99403857 1001 86380 86390 1
404026 99404026 1001 86380 86390 1
403981 99403981 1001 86380 86390 1
404250 99404250 1001 86380 86390 1
404181 99404181 1001 86380 86390 1
404362 99404362 1001 86380 86390 1
404618 99404618 1001 86380 86390 1
404923 99404923 1001 86380 86390 1
404909 99404909 1001 86380 86390 1
405085 99405085 1001 86380 86390 1
405072 99405072 1001 86380 86390 1
405250 99405250 1001 86380 86390 1
405262 99405262 1001 86380 86390 1
405540 99405540 1001 86380 86390 1
405658 99405658 1001 86380 86390 1
405740 99405740 1001 86380 86390 1
405951 99405951 1001 86380 86390 1
406037 99406037 1001 86380 86390 1
406274 99406274 1001 86380 86390 1
406259 99406259 1001 86380 86390 1
406413 99406413 1001 86380 86390 1
406499 99406499 1001 86380 86390 1
406728 99406728 1001 86380 86390 1
406720 99406720 1001 86380 86390 1
406745 99406745 1001 86380 86390 1
406805 99406805 1001 86380 86390 1
406932 99406932 1001 86380 86390 1
407023 99407023 1001 86380 86390 1
406967 99406967 1001 86380 86390 1
407040 99407040 1001 86380 86390 1
407226 99407226 1001 86380 86390 1
407257 99407257 1001 86380 86390 1
407361 99407361 1001 86380 86390 1
407377 99407377 1001 86380 86390 1
407355 99407355 1001 86380 86390 1
407469 99407469 1001 86380 86390 1
407450 99407450 1001 86380 86390 1
407731 99407731 1001 86380 86390 1
407687 99407687 1001 86380 86390 1
408367 99408367 1001 86380 86390 1
408392 99408392 1001 86380 86390 1
408520 99408520 1001 86380 86390 1
408634 99408634 1001 86380 86390 1
408716 99408716 1001 86380 86390 1
408659 99408659 1001 86380 86390 1
408788 99408788 1001 86380 86390 1
408940 99408940 1001 86380 86390 1
408925 99408925 1001 86380 86390 1
408908 99408908 1001 86380 86390 1
409037 99409037 1001 86380 86390 1
409361 99409361 1001 86380 86390 1
409394 99409394 1001 86380 86390 1
409700 99409700 1001 86380 86390 1
409707 99409707 1001 86380 86390 1
409862 99409862 1001 86380 86390 1
410084 99410084 1001 86380 86390 1
410281 99410281 1001 86380 86390 1
410285 99410285 1001 86380 86390 1
410511 99410511 1001 86380 86390 1
410877 99410877 1001 86380 86390 1
410844 99410844 1001 86380 86390 1
410824 99410824 1001 86380 86390 1
410956 99410956 1001 86380 86390 1
411086 99411086 1001 86380 86390 1
411255 99411255 1001 86380 86390 1
411291 99411291 1001 86380 86390 1
411488 99411488 1001 86380 86390 1
411445 99411445 1001 86380 86390 1
411686 99411686 1001 86380 86390 1
411660 99411660 1001 86380 86390 1
411735 99411735 1001 86380 86390 1
411752 99411752 1001 86380 86390 1
411862 99411862 1001 86380 86390 1
412193 99412193 1001 86380 86390 1
412198 99412198 1001 86380 86390 1
412272 99412272 1001 86380 86390 1
412278 99412278 1001 86380 86390 1
412090 99412090 1001 86380 86390 1
412210 99412210 1001 86380 86390 1
412364 99412364 1001 86380 86390 1
412482 99412482 1001 86380 86390 1
412404 99412404 1001 86380 86390 1
412464 99412464 1001 86380 86390 1
413636 99413636 1001 86380 86390 1
413523 99413523 1001 86380 86390 1
413383 99413383 1001 86380 86390 1
412977 99412977 1001 86380 86390 1
413162 99413162 1001 86380 86390 1
413213 99413213 1001 86380 86390 1
412613 99412613 1001 86380 86390 1
412536 99412536 1001 86380 86390 1
412490 99412490 1001 86380 86390 1
413990 99413990 1001 86380 86390 1
413736 99413736 1001 86380 86390 1
413812 99413812 1001 86380 86390 1
414022 99414022 1001 86380 86390 1
413982 99413982 1001 86380 86390 1
414112 99414112 1001 86380 86390 1
415004 99415004 1001 86380 86390 1
415098 99415098 1001 86380 86390 1
415008 99415008 1001 86380 86390 1
415072 99415072 1001 86380 86390 1
414573 99414573 1001 86380 86390 1
414826 99414826 1001 86380 86390 1
414700 99414700 1001 86380 86390 1
414272 99414272 1001 86380 86390 1
414276 99414276 1001 86380 86390 1
414214 99414214 1001 86380 86390 1
414390 99414390 1001 86380 86390 1
414158 99414158 1001 86380 86390 1
415622 99415622 1001 86380 86390 1
415426 99415426 1001 86380 86390 1
415619 99415619 1001 86380 86390 1
416397 99416397 1001 86380 86390 1
416401 99416401 1001 86380 86390 1
416202 99416202 1001 86380 86390 1
416460 99416460 1001 86380 86390 1
416108 99416108 1001 86380 86390 1
417042 99417042 1001 86380 86390 1
417504 99417504 1001 86380 86390 1
417413 99417413 1001 86380 86390 1
418609 99418609 1001 86380 86390 1
418493 99418493 1001 86380 86390 1
418643 99418643 1001 86380 86390 1
418058 99418058 1001 86380 86390 1
418181 99418181 1001 86380 86390 1
418046 99418046 1001 86380 86390 1
418247 99418247 1001 86380 86390 1
418333 99418333 1001 86380 86390 1
417916 99417916 1001 86380 86390 1
417870 99417870 1001 86380 86390 1
417695 99417695 1001 86380 86390 1
417864 99417864 1001 86380 86390 1
417843 99417843 1001 86380 86390 1
417914 99417914 1001 86380 86390 1
419144 99419144 1001 86380 86390 1
418868 99418868 1001 86380 86390 1
420233 99420233 1001 86380 86390 1
420270 99420270 1001 86380 86390 1
420374 99420374 1001 86380 86390 1
419906 99419906 1001 86380 86390 1
419984 99419984 1001 86380 86390 1
419809 99419809 1001 86380 86390 1
419866 99419866 1001 86380 86390 1
419757 99419757 1001 86380 86390 1
419718 99419718 1001 86380 86390 1
419297 99419297 1001 86380 86390 1
419252 99419252 1001 86380 86390 1
419580 99419580 1001 86380 86390 1
419445 99419445 1001 86380 86390 1
419211 99419211 1001 86380 86390 1
420499 99420499 1001 86380 86390 1
420625 99420625 1001 86380 86390 1
420503 99420503 1001 86380 86390 1
420782 99420782 1001 86380 86390 1
421920 99421920 1001 86380 86390 1
421712 99421712 1001 86380 86390 1
421815 99421815 1001 86380 86390 1
421928 99421928 1001 86380 86390 1
421907 99421907 1001 86380 86390 1
422080 99422080 1001 86380 86390 1
421954 99421954 1001 86380 86390 1
421267 99421267 1001 86380 86390 1
421506 99421506 1001 86380 86390 1
421534 99421534 1001 86380 86390 1
420919 99420919 1001 86380 86390 1
421106 99421106 1001 86380 86390 1
420870 99420870 1001 86380 86390 1
422527 99422527 1001 86380 86390 1
420837 99420837 1001 86380 86390 1
422397 99422397 1001 86380 86390 1
423403 99423403 1001 86380 86390 1
423520 99423520 1001 86380 86390 1
422960 99422960 1001 86380 86390 1
422655 99422655 1001 86380 86390 1
422553 99422553 1001 86380 86390 1
422578 99422578 1001 86380 86390 1
422760 99422760 1001 86380 86390 1
424123 99424123 1001 86380 86390 1
424058 99424058 1001 86380 86390 1
425279 99425279 1001 86380 86390 1
425352 99425352 1001 86380 86390 1
425214 99425214 1001 86380 86390 1
424932 99424932 1001 86380 86390 1
424625 99424625 1001 86380 86390 1
424867 99424867 1001 86380 86390 1
424460 99424460 1001 86380 86390 1
424246 99424246 1001 86380 86390 1
424401 99424401 1001 86380 86390 1
424385 99424385 1001 86380 86390 1
425777 99425777 1001 86380 86390 1
425665 99425665 1001 86380 86390 1
425748 99425748 1001 86380 86390 1
425589 99425589 1001 86380 86390 1
425677 99425677 1001 86380 86390 1
425597 99425597 1001 86380 86390 1
426923 99426923 1001 86380 86390 1
427060 99427060 1001 86380 86390 1
426742 99426742 1001 86380 86390 1
426286 99426286 1001 86380 86390 1
426681 99426681 1001 86380 86390 1
426506 99426506 1001 86380 86390 1
425960 99425960 1001 86380 86390 1
425923 99425923 1001 86380 86390 1
425970 99425970 1001 86380 86390 1
427411 99427411 1001 86380 86390 1
427416 99427416 1001 86380 86390 1
427488 99427488 1001 86380 86390 1
427481 99427481 1001 86380 86390 1
428352 99428352 1001 86380 86390 1
428656 99428656 1001 86380 86390 1
428561 99428561 1001 86380 86390 1
428359 99428359 1001 86380 86390 1
428143 99428143 1001 86380 86390 1
428170 99428170 1001 86380 86390 1
428331 99428331 1001 86380 86390 1
427544 99427544 1001 86380 86390 1
427695 99427695 1001 86380 86390 1
427809 99427809 1001 86380 86390 1
428876 99428876 1001 86380 86390 1
428835 99428835 1001 86380 86390 1
428839 99428839 1001 86380 86390 1
430320 99430320 1001 86380 86390 1
430188 99430188 1001 86380 86390 1
429733 99429733 1001 86380 86390 1
429868 99429868 1001 86380 86390 1
429682 99429682 1001 86380 86390 1
429345 99429345 1001 86380 86390 1
429509 99429509 1001 86380 86390 1
429427 99429427 1001 86380 86390 1
429262 99429262 1001 86380 86390 1
429562 99429562 1001 86380 86390 1
429343 99429343 1001 86380 86390 1
431961 99431961 1001 86380 86390 1
431673 99431673 1001 86380 86390 1
431691 99431691 1001 86380 86390 1
431894 99431894 1001 86380 86390 1
431897 99431897 1001 86380 86390 1
431398 99431398 1001 86380 86390 1
431535 99431535 1001 86380 86390 1
431422 99431422 1001 86380 86390 1
430920 99430920 1001 86380 86390 1
430921 99430921 1001 86380 86390 1
430845 99430845 1001 86380 86390 1
431146 99431146 1001 86380 86390 1
431066 99431066 1001 86380 86390 1
431243 99431243 1001 86380 86390 1
431245 99431245 1001 86380 86390 1
431185 99431185 1001 86380 86390 1
430841 99430841 1001 86380 86390 1
432116 99432116 1001 86380 86390 1
432407 99432407 1001 86380 86390 1
432467 99432467 1001 86380 86390 1
432163 99432163 1001 86380 86390 1
432312 99432312 1001 86380 86390 1
432072 99432072 1001 86380 86390 1
432195 99432195 1001 86380 86390 1
432335 99432335 1001 86380 86390 1
433657 99433657 1001 86380 86390 1
433534 99433534 1001 86380 86390 1
433699 99433699 1001 86380 86390 1
432951 99432951 1001 86380 86390 1
433209 99433209 1001 86380 86390 1
433779 99433779 1001 86380 86390 1
433860 99433860 1001 86380 86390 1
433868 99433868 1001 86380 86390 1
433823 99433823 1001 86380 86390 1
433806 99433806 1001 86380 86390 1
433880 99433880 1001 86380 86390 1
433934 99433934 1001 86380 86390 1
435107 99435107 1001 86380 86390 1
435132 99435132 1001 86380 86390 1
435003 99435003 1001 86380 86390 1
435083 99435083 1001 86380 86390 1
435105 99435105 1001 86380 86390 1
434708 99434708 1001 86380 86390 1
434850 99434850 1001 86380 86390 1
434629 99434629 1001 86380 86390 1
434769 99434769 1001 86380 86390 1
434955 99434955 1001 86380 86390 1
434753 99434753 1001 86380 86390 1
434540 99434540 1001 86380 86390 1
434408 99434408 1001 86380 86390 1
434193 99434193 1001 86380 86390 1
434196 99434196 1001 86380 86390 1
434587 99434587 1001 86380 86390 1
435651 99435651 1001 86380 86390 1
435561 99435561 1001 86380 86390 1
435563 99435563 1001 86380 86390 1
435851 99435851 1001 86380 86390 1
437022 99437022 1001 86380 86390 1
437081 99437081 1001 86380 86390 1
437125 99437125 1001 86380 86390 1
437129 99437129 1001 86380 86390 1
436826 99436826 1001 86380 86390 1
436890 99436890 1001 86380 86390 1
436518 99436518 1001 86380 86390 1
436637 99436637 1001 86380 86390 1
436651 99436651 1001 86380 86390 1
436679 99436679 1001 86380 86390 1
436724 99436724 1001 86380 86390 1
436339 99436339 1001 86380 86390 1
436173 99436173 1001 86380 86390 1
437302 99437302 1001 86380 86390 1
300548 99300548 1001 86380 86390 1
300561 99300561 1001 86380 86390 1
300631 99300631 1001 86380 86390 1
300555 99300555 1001 86380 86390 1
300572 99300572 1001 86380 86390 1
300725 99300725 1001 86380 86390 1
300384 99300384 1001 86380 86390 1
300518 99300518 1001 86380 86390 1
300328 99300328 1001 86380 86390 1
300162 99300162 1001 86380 86390 1
300123 99300123 1001 86380 86390 1
300115 99300115 1001 86380 86390 1
300116 99300116 1001 86380 86390 1
300234 99300234 1001 86380 86390 1
300157 99300157 1001 86380 86390 1
300804 99300804 1001 86380 86390 1
300844 99300844 1001 86380 86390 1
300767 99300767 1001 86380 86390 1
300735 99300735 1001 86380 86390 1
300828 99300828 1001 86380 86390 1
301480 99301480 1001 86380 86390 1
301537 99301537 1001 86380 86390 1
301473 99301473 1001 86380 86390 1
301542 99301542 1001 86380 86390 1
301513 99301513 1001 86380 86390 1
301275 99301275 1001 86380 86390 1
301301 99301301 1001 86380 86390 1
301327 99301327 1001 86380 86390 1
301315 99301315 1001 86380 86390 1
301303 99301303 1001 86380 86390 1
300986 99300986 1001 86380 86390 1
300987 99300987 1001 86380 86390 1
301004 99301004 1001 86380 86390 1
301017 99301017 1001 86380 86390 1
301681 99301681 1001 86380 86390 1
301606 99301606 1001 86380 86390 1
301723 99301723 1001 86380 86390 1
301622 99301622 1001 86380 86390 1
301739 99301739 1001 86380 86390 1
302332 99302332 1001 86380 86390 1
302024 99302024 1001 86380 86390 1
302080 99302080 1001 86380 86390 1
302081 99302081 1001 86380 86390 1
302120 99302120 1001 86380 86390 1
301918 99301918 1001 86380 86390 1
301817 99301817 1001 86380 86390 1
301821 99301821 1001 86380 86390 1
301940 99301940 1001 86380 86390 1
302391 99302391 1001 86380 86390 1
302541 99302541 1001 86380 86390 1
302389 99302389 1001 86380 86390 1
303113 99303113 1001 86380 86390 1
303202 99303202 1001 86380 86390 1
303039 99303039 1001 86380 86390 1
302859 99302859 1001 86380 86390 1
302913 99302913 1001 86380 86390 1
302901 99302901 1001 86380 86390 1
302837 99302837 1001 86380 86390 1
302880 99302880 1001 86380 86390 1
302921 99302921 1001 86380 86390 1
302949 99302949 1001 86380 86390 1
302780 99302780 1001 86380 86390 1
302729 99302729 1001 86380 86390 1
302630 99302630 1001 86380 86390 1
303256 99303256 1001 86380 86390 1
303321 99303321 1001 86380 86390 1
303310 99303310 1001 86380 86390 1
303983 99303983 1001 86380 86390 1
303996 99303996 1001 86380 86390 1
303922 99303922 1001 86380 86390 1
303833 99303833 1001 86380 86390 1
303897 99303897 1001 86380 86390 1
303806 99303806 1001 86380 86390 1
303797 99303797 1001 86380 86390 1
303708 99303708 1001 86380 86390 1
303644 99303644 1001 86380 86390 1
304108 99304108 1001 86380 86390 1
304216 99304216 1001 86380 86390 1
304165 99304165 1001 86380 86390 1
304128 99304128 1001 86380 86390 1
304130 99304130 1001 86380 86390 1
304067 99304067 1001 86380 86390 1
304671 99304671 1001 86380 86390 1
304642 99304642 1001 86380 86390 1
304463 99304463 1001 86380 86390 1
304478 99304478 1001 86380 86390 1
304521 99304521 1001 86380 86390 1
304458 99304458 1001 86380 86390 1
304318 99304318 1001 86380 86390 1
304435 99304435 1001 86380 86390 1
304309 99304309 1001 86380 86390 1
304401 99304401 1001 86380 86390 1
304315 99304315 1001 86380 86390 1
304874 99304874 1001 86380 86390 1
305061 99305061 1001 86380 86390 1
304867 99304867 1001 86380 86390 1
305570 99305570 1001 86380 86390 1
305497 99305497 1001 86380 86390 1
305274 99305274 1001 86380 86390 1
305449 99305449 1001 86380 86390 1
305310 99305310 1001 86380 86390 1
305214 99305214 1001 86380 86390 1
500115 99500115 1001 86380 86390 1
500043 99500043 1001 86380 86390 1
500715 99500715 1001 86380 86390 1
500639 99500639 1001 86380 86390 1
500800 99500800 1001 86380 86390 1
500710 99500710 1001 86380 86390 1
500520 99500520 1001 86380 86390 1
500550 99500550 1001 86380 86390 1
500362 99500362 1001 86380 86390 1
500380 99500380 1001 86380 86390 1
500398 99500398 1001 86380 86390 1
501005 99501005 1001 86380 86390 1
500943 99500943 1001 86380 86390 1
500983 99500983 1001 86380 86390 1
500881 99500881 1001 86380 86390 1
500817 99500817 1001 86380 86390 1
500987 99500987 1001 86380 86390 1
501015 99501015 1001 86380 86390 1
500965 99500965 1001 86380 86390 1
501511 99501511 1001 86380 86390 1
501563 99501563 1001 86380 86390 1
501594 99501594 1001 86380 86390 1
501585 99501585 1001 86380 86390 1
501574 99501574 1001 86380 86390 1
501384 99501384 1001 86380 86390 1
501326 99501326 1001 86380 86390 1
501204 99501204 1001 86380 86390 1
501025 99501025 1001 86380 86390 1
501039 99501039 1001 86380 86390 1
501158 99501158 1001 86380 86390 1
501838 99501838 1001 86380 86390 1
501749 99501749 1001 86380 86390 1
502310 99502310 1001 86380 86390 1
502109 99502109 1001 86380 86390 1
502202 99502202 1001 86380 86390 1
502139 99502139 1001 86380 86390 1
502063 99502063 1001 86380 86390 1
502503 99502503 1001 86380 86390 1
502646 99502646 1001 86380 86390 1
502532 99502532 1001 86380 86390 1
502468 99502468 1001 86380 86390 1
503260 99503260 1001 86380 86390 1
503179 99503179 1001 86380 86390 1
503093 99503093 1001 86380 86390 1
502906 99502906 1001 86380 86390 1
502883 99502883 1001 86380 86390 1
503081 99503081 1001 86380 86390 1
502858 99502858 1001 86380 86390 1
502872 99502872 1001 86380 86390 1
503393 99503393 1001 86380 86390 1
503437 99503437 1001 86380 86390 1
503711 99503711 1001 86380 86390 1
503885 99503885 1001 86380 86390 1
503643 99503643 1001 86380 86390 1
503661 99503661 1001 86380 86390 1
504259 99504259 1001 86380 86390 1
504302 99504302 1001 86380 86390 1
504319 99504319 1001 86380 86390 1
504205 99504205 1001 86380 86390 1
504803 99504803 1001 86380 86390 1
504847 99504847 1001 86380 86390 1
504864 99504864 1001 86380 86390 1
504699 99504699 1001 86380 86390 1
504454 99504454 1001 86380 86390 1
504481 99504481 1001 86380 86390 1
504430 99504430 1001 86380 86390 1
504980 99504980 1001 86380 86390 1
505016 99505016 1001 86380 86390 1
505583 99505583 1001 86380 86390 1
505703 99505703 1001 86380 86390 1
505179 99505179 1001 86380 86390 1
505275 99505275 1001 86380 86390 1
505945 99505945 1001 86380 86390 1
505971 99505971 1001 86380 86390 1
505960 99505960 1001 86380 86390 1
506549 99506549 1001 86380 86390 1
506579 99506579 1001 86380 86390 1
506424 99506424 1001 86380 86390 1
506381 99506381 1001 86380 86390 1
506227 99506227 1001 86380 86390 1
506207 99506207 1001 86380 86390 1
506130 99506130 1001 86380 86390 1
506672 99506672 1001 86380 86390 1
506685 99506685 1001 86380 86390 1
506718 99506718 1001 86380 86390 1
506745 99506745 1001 86380 86390 1
506616 99506616 1001 86380 86390 1
506733 99506733 1001 86380 86390 1
506682 99506682 1001 86380 86390 1
507231 99507231 1001 86380 86390 1
507233 99507233 1001 86380 86390 1
507222 99507222 1001 86380 86390 1
507292 99507292 1001 86380 86390 1
507416 99507416 1001 86380 86390 1
507254 99507254 1001 86380 86390 1
507049 99507049 1001 86380 86390 1
506894 99506894 1001 86380 86390 1
506804 99506804 1001 86380 86390 1
507484 99507484 1001 86380 86390 1
507476 99507476 1001 86380 86390 1
507609 99507609 1001 86380 86390 1
508174 99508174 1001 86380 86390 1
508084 99508084 1001 86380 86390 1
508193 99508193 1001 86380 86390 1
507942 99507942 1001 86380 86390 1
507722 99507722 1001 86380 86390 1
507674 99507674 1001 86380 86390 1
507818 99507818 1001 86380 86390 1
508326 99508326 1001 86380 86390 1
508292 99508292 1001 86380 86390 1
508318 99508318 1001 86380 86390 1
508270 99508270 1001 86380 86390 1
509013 99509013 1001 86380 86390 1
508951 99508951 1001 86380 86390 1
508979 99508979 1001 86380 86390 1
508744 99508744 1001 86380 86390 1
508725 99508725 1001 86380 86390 1
508619 99508619 1001 86380 86390 1
509137 99509137 1001 86380 86390 1
509099 99509099 1001 86380 86390 1
509205 99509205 1001 86380 86390 1
509076 99509076 1001 86380 86390 1
509200 99509200 1001 86380 86390 1
509867 99509867 1001 86380 86390 1
509779 99509779 1001 86380 86390 1
509895 99509895 1001 86380 86390 1
509578 99509578 1001 86380 86390 1
509372 99509372 1001 86380 86390 1
509385 99509385 1001 86380 86390 1
509283 99509283 1001 86380 86390 1
509297 99509297 1001 86380 86390 1
509454 99509454 1001 86380 86390 1
509467 99509467 1001 86380 86390 1
509391 99509391 1001 86380 86390 1
509941 99509941 1001 86380 86390 1
509993 99509993 1001 86380 86390 1
510007 99510007 1001 86380 86390 1
510021 99510021 1001 86380 86390 1
510553 99510553 1001 86380 86390 1
510685 99510685 1001 86380 86390 1
510635 99510635 1001 86380 86390 1
510317 99510317 1001 86380 86390 1
510359 99510359 1001 86380 86390 1
510324 99510324 1001 86380 86390 1
510191 99510191 1001 86380 86390 1
510752 99510752 1001 86380 86390 1
510774 99510774 1001 86380 86390 1
511553 99511553 1001 86380 86390 1
511351 99511351 1001 86380 86390 1
511233 99511233 1001 86380 86390 1
511235 99511235 1001 86380 86390 1
511092 99511092 1001 86380 86390 1
511107 99511107 1001 86380 86390 1
510982 99510982 1001 86380 86390 1
511718 99511718 1001 86380 86390 1
511695 99511695 1001 86380 86390 1
512239 99512239 1001 86380 86390 1
511979 99511979 1001 86380 86390 1
512014 99512014 1001 86380 86390 1
512080 99512080 1001 86380 86390 1
511965 99511965 1001 86380 86390 1
511802 99511802 1001 86380 86390 1
512419 99512419 1001 86380 86390 1
512844 99512844 1001 86380 86390 1
512865 99512865 1001 86380 86390 1
512918 99512918 1001 86380 86390 1
512931 99512931 1001 86380 86390 1
512829 99512829 1001 86380 86390 1
512691 99512691 1001 86380 86390 1
512654 99512654 1001 86380 86390 1
512770 99512770 1001 86380 86390 1
512784 99512784 1001 86380 86390 1
512621 99512621 1001 86380 86390 1
513283 99513283 1001 86380 86390 1
[truncated: 4,091,628 more chars]
