# Supplementary material for: Fast and near-optimal monitoring for healthcare acquired infection outbreaks
Source: PLoS Comput Biol. 2019 Sep 16;15(9):e1007284. doi: 10.1371/journal.pcbi.1007284 (PMC6762212; doi:10.1371/journal.pcbi.1007284)
Supplement: S2 Data — (ZIP) [file pcbi.1007284.s007.zip › MobilityLogs2/HAISE_Carilion_all_visits_day_165.txt]

#Person location Sublocation StartTime EndTime Type
409843 761 1001 60000 63357 1
503702 592 1002 54621 58855 1
523320 968 1002 26813 27143 1
531786 1044 1002 28788 40687 1
400029 99400029 1001 86380 86390 1
400391 99400391 1001 86380 86390 1
400459 99400459 1001 86380 86390 1
400429 99400429 1001 86380 86390 1
400655 99400655 1001 86380 86390 1
400725 99400725 1001 86380 86390 1
400902 99400902 1001 86380 86390 1
400851 99400851 1001 86380 86390 1
400957 99400957 1001 86380 86390 1
401440 99401440 1001 86380 86390 1
401483 99401483 1001 86380 86390 1
401547 99401547 1001 86380 86390 1
401579 99401579 1001 86380 86390 1
401567 99401567 1001 86380 86390 1
401669 99401669 1001 86380 86390 1
401670 99401670 1001 86380 86390 1
401789 99401789 1001 86380 86390 1
401901 99401901 1001 86380 86390 1
401858 99401858 1001 86380 86390 1
401859 99401859 1001 86380 86390 1
402123 99402123 1001 86380 86390 1
402149 99402149 1001 86380 86390 1
402686 99402686 1001 86380 86390 1
402583 99402583 1001 86380 86390 1
402709 99402709 1001 86380 86390 1
402981 99402981 1001 86380 86390 1
403256 99403256 1001 86380 86390 1
403392 99403392 1001 86380 86390 1
403449 99403449 1001 86380 86390 1
403659 99403659 1001 86380 86390 1
403837 99403837 1001 86380 86390 1
403879 99403879 1001 86380 86390 1
404034 99404034 1001 86380 86390 1
404104 99404104 1001 86380 86390 1
404143 99404143 1001 86380 86390 1
404717 99404717 1001 86380 86390 1
404983 99404983 1001 86380 86390 1
404988 99404988 1001 86380 86390 1
404914 99404914 1001 86380 86390 1
405125 99405125 1001 86380 86390 1
405171 99405171 1001 86380 86390 1
405562 99405562 1001 86380 86390 1
405656 99405656 1001 86380 86390 1
405612 99405612 1001 86380 86390 1
405843 99405843 1001 86380 86390 1
405770 99405770 1001 86380 86390 1
405931 99405931 1001 86380 86390 1
406005 99406005 1001 86380 86390 1
406156 99406156 1001 86380 86390 1
406271 99406271 1001 86380 86390 1
406233 99406233 1001 86380 86390 1
406396 99406396 1001 86380 86390 1
406625 99406625 1001 86380 86390 1
406797 99406797 1001 86380 86390 1
406778 99406778 1001 86380 86390 1
406922 99406922 1001 86380 86390 1
407050 99407050 1001 86380 86390 1
407151 99407151 1001 86380 86390 1
407214 99407214 1001 86380 86390 1
407344 99407344 1001 86380 86390 1
407409 99407409 1001 86380 86390 1
407811 99407811 1001 86380 86390 1
407830 99407830 1001 86380 86390 1
407892 99407892 1001 86380 86390 1
407937 99407937 1001 86380 86390 1
408141 99408141 1001 86380 86390 1
408276 99408276 1001 86380 86390 1
408368 99408368 1001 86380 86390 1
408738 99408738 1001 86380 86390 1
408742 99408742 1001 86380 86390 1
408796 99408796 1001 86380 86390 1
409053 99409053 1001 86380 86390 1
409458 99409458 1001 86380 86390 1
409587 99409587 1001 86380 86390 1
409525 99409525 1001 86380 86390 1
409401 99409401 1001 86380 86390 1
409756 99409756 1001 86380 86390 1
409899 99409899 1001 86380 86390 1
410108 99410108 1001 86380 86390 1
410295 99410295 1001 86380 86390 1
410382 99410382 1001 86380 86390 1
410416 99410416 1001 86380 86390 1
410493 99410493 1001 86380 86390 1
410633 99410633 1001 86380 86390 1
410776 99410776 1001 86380 86390 1
410848 99410848 1001 86380 86390 1
411103 99411103 1001 86380 86390 1
411318 99411318 1001 86380 86390 1
411355 99411355 1001 86380 86390 1
411332 99411332 1001 86380 86390 1
411689 99411689 1001 86380 86390 1
411824 99411824 1001 86380 86390 1
411789 99411789 1001 86380 86390 1
411904 99411904 1001 86380 86390 1
412196 99412196 1001 86380 86390 1
412258 99412258 1001 86380 86390 1
412344 99412344 1001 86380 86390 1
413579 99413579 1001 86380 86390 1
413305 99413305 1001 86380 86390 1
413664 99413664 1001 86380 86390 1
413668 99413668 1001 86380 86390 1
413221 99413221 1001 86380 86390 1
412583 99412583 1001 86380 86390 1
412519 99412519 1001 86380 86390 1
412814 99412814 1001 86380 86390 1
412774 99412774 1001 86380 86390 1
413764 99413764 1001 86380 86390 1
413972 99413972 1001 86380 86390 1
414027 99414027 1001 86380 86390 1
414107 99414107 1001 86380 86390 1
413779 99413779 1001 86380 86390 1
415072 99415072 1001 86380 86390 1
414944 99414944 1001 86380 86390 1
415137 99415137 1001 86380 86390 1
414514 99414514 1001 86380 86390 1
414905 99414905 1001 86380 86390 1
414722 99414722 1001 86380 86390 1
414630 99414630 1001 86380 86390 1
414889 99414889 1001 86380 86390 1
414920 99414920 1001 86380 86390 1
414321 99414321 1001 86380 86390 1
414296 99414296 1001 86380 86390 1
414480 99414480 1001 86380 86390 1
414284 99414284 1001 86380 86390 1
414154 99414154 1001 86380 86390 1
414375 99414375 1001 86380 86390 1
415651 99415651 1001 86380 86390 1
415628 99415628 1001 86380 86390 1
415659 99415659 1001 86380 86390 1
415636 99415636 1001 86380 86390 1
415331 99415331 1001 86380 86390 1
416943 99416943 1001 86380 86390 1
416600 99416600 1001 86380 86390 1
416224 99416224 1001 86380 86390 1
416514 99416514 1001 86380 86390 1
415810 99415810 1001 86380 86390 1
416045 99416045 1001 86380 86390 1
416106 99416106 1001 86380 86390 1
416004 99416004 1001 86380 86390 1
417147 99417147 1001 86380 86390 1
417112 99417112 1001 86380 86390 1
417475 99417475 1001 86380 86390 1
417589 99417589 1001 86380 86390 1
417469 99417469 1001 86380 86390 1
418619 99418619 1001 86380 86390 1
418655 99418655 1001 86380 86390 1
418772 99418772 1001 86380 86390 1
418392 99418392 1001 86380 86390 1
418183 99418183 1001 86380 86390 1
417796 99417796 1001 86380 86390 1
417745 99417745 1001 86380 86390 1
417866 99417866 1001 86380 86390 1
419105 99419105 1001 86380 86390 1
419144 99419144 1001 86380 86390 1
420367 99420367 1001 86380 86390 1
419805 99419805 1001 86380 86390 1
419851 99419851 1001 86380 86390 1
419959 99419959 1001 86380 86390 1
420029 99420029 1001 86380 86390 1
419450 99419450 1001 86380 86390 1
420599 99420599 1001 86380 86390 1
420824 99420824 1001 86380 86390 1
421821 99421821 1001 86380 86390 1
422018 99422018 1001 86380 86390 1
421807 99421807 1001 86380 86390 1
421666 99421666 1001 86380 86390 1
421347 99421347 1001 86380 86390 1
421505 99421505 1001 86380 86390 1
421493 99421493 1001 86380 86390 1
421582 99421582 1001 86380 86390 1
420861 99420861 1001 86380 86390 1
421100 99421100 1001 86380 86390 1
422332 99422332 1001 86380 86390 1
422376 99422376 1001 86380 86390 1
422324 99422324 1001 86380 86390 1
423681 99423681 1001 86380 86390 1
423684 99423684 1001 86380 86390 1
423454 99423454 1001 86380 86390 1
423747 99423747 1001 86380 86390 1
423244 99423244 1001 86380 86390 1
423216 99423216 1001 86380 86390 1
423150 99423150 1001 86380 86390 1
422595 99422595 1001 86380 86390 1
422786 99422786 1001 86380 86390 1
422688 99422688 1001 86380 86390 1
423797 99423797 1001 86380 86390 1
423952 99423952 1001 86380 86390 1
424050 99424050 1001 86380 86390 1
425339 99425339 1001 86380 86390 1
425242 99425242 1001 86380 86390 1
424315 99424315 1001 86380 86390 1
424265 99424265 1001 86380 86390 1
424466 99424466 1001 86380 86390 1
424226 99424226 1001 86380 86390 1
425558 99425558 1001 86380 86390 1
425695 99425695 1001 86380 86390 1
425523 99425523 1001 86380 86390 1
426816 99426816 1001 86380 86390 1
426897 99426897 1001 86380 86390 1
427049 99427049 1001 86380 86390 1
426908 99426908 1001 86380 86390 1
426406 99426406 1001 86380 86390 1
426409 99426409 1001 86380 86390 1
426315 99426315 1001 86380 86390 1
426016 99426016 1001 86380 86390 1
427312 99427312 1001 86380 86390 1
427456 99427456 1001 86380 86390 1
427438 99427438 1001 86380 86390 1
427204 99427204 1001 86380 86390 1
427464 99427464 1001 86380 86390 1
427424 99427424 1001 86380 86390 1
427310 99427310 1001 86380 86390 1
427367 99427367 1001 86380 86390 1
428422 99428422 1001 86380 86390 1
428468 99428468 1001 86380 86390 1
427947 99427947 1001 86380 86390 1
428214 99428214 1001 86380 86390 1
428233 99428233 1001 86380 86390 1
428238 99428238 1001 86380 86390 1
427963 99427963 1001 86380 86390 1
427680 99427680 1001 86380 86390 1
427585 99427585 1001 86380 86390 1
428941 99428941 1001 86380 86390 1
428787 99428787 1001 86380 86390 1
429071 99429071 1001 86380 86390 1
428832 99428832 1001 86380 86390 1
429082 99429082 1001 86380 86390 1
428892 99428892 1001 86380 86390 1
428929 99428929 1001 86380 86390 1
429160 99429160 1001 86380 86390 1
430055 99430055 1001 86380 86390 1
430284 99430284 1001 86380 86390 1
430007 99430007 1001 86380 86390 1
430357 99430357 1001 86380 86390 1
430162 99430162 1001 86380 86390 1
429690 99429690 1001 86380 86390 1
429641 99429641 1001 86380 86390 1
429654 99429654 1001 86380 86390 1
429731 99429731 1001 86380 86390 1
429854 99429854 1001 86380 86390 1
429472 99429472 1001 86380 86390 1
429298 99429298 1001 86380 86390 1
429185 99429185 1001 86380 86390 1
430576 99430576 1001 86380 86390 1
430641 99430641 1001 86380 86390 1
430624 99430624 1001 86380 86390 1
431883 99431883 1001 86380 86390 1
431742 99431742 1001 86380 86390 1
431696 99431696 1001 86380 86390 1
432014 99432014 1001 86380 86390 1
431783 99431783 1001 86380 86390 1
432031 99432031 1001 86380 86390 1
431927 99431927 1001 86380 86390 1
431976 99431976 1001 86380 86390 1
431670 99431670 1001 86380 86390 1
431352 99431352 1001 86380 86390 1
431583 99431583 1001 86380 86390 1
431066 99431066 1001 86380 86390 1
431048 99431048 1001 86380 86390 1
431021 99431021 1001 86380 86390 1
431170 99431170 1001 86380 86390 1
432274 99432274 1001 86380 86390 1
432476 99432476 1001 86380 86390 1
432167 99432167 1001 86380 86390 1
433585 99433585 1001 86380 86390 1
433685 99433685 1001 86380 86390 1
433316 99433316 1001 86380 86390 1
433264 99433264 1001 86380 86390 1
432616 99432616 1001 86380 86390 1
432737 99432737 1001 86380 86390 1
434067 99434067 1001 86380 86390 1
433974 99433974 1001 86380 86390 1
433866 99433866 1001 86380 86390 1
433953 99433953 1001 86380 86390 1
434079 99434079 1001 86380 86390 1
435364 99435364 1001 86380 86390 1
435193 99435193 1001 86380 86390 1
435094 99435094 1001 86380 86390 1
435045 99435045 1001 86380 86390 1
435032 99435032 1001 86380 86390 1
435105 99435105 1001 86380 86390 1
434897 99434897 1001 86380 86390 1
434852 99434852 1001 86380 86390 1
434321 99434321 1001 86380 86390 1
434427 99434427 1001 86380 86390 1
434481 99434481 1001 86380 86390 1
435824 99435824 1001 86380 86390 1
435862 99435862 1001 86380 86390 1
435608 99435608 1001 86380 86390 1
435636 99435636 1001 86380 86390 1
435473 99435473 1001 86380 86390 1
437054 99437054 1001 86380 86390 1
436769 99436769 1001 86380 86390 1
436868 99436868 1001 86380 86390 1
436357 99436357 1001 86380 86390 1
436484 99436484 1001 86380 86390 1
436006 99436006 1001 86380 86390 1
435925 99435925 1001 86380 86390 1
436215 99436215 1001 86380 86390 1
436216 99436216 1001 86380 86390 1
436319 99436319 1001 86380 86390 1
436077 99436077 1001 86380 86390 1
300019 99300019 1001 86380 86390 1
300035 99300035 1001 86380 86390 1
300048 99300048 1001 86380 86390 1
437305 99437305 1001 86380 86390 1
300329 99300329 1001 86380 86390 1
300433 99300433 1001 86380 86390 1
300499 99300499 1001 86380 86390 1
300437 99300437 1001 86380 86390 1
300109 99300109 1001 86380 86390 1
300246 99300246 1001 86380 86390 1
300132 99300132 1001 86380 86390 1
300780 99300780 1001 86380 86390 1
300872 99300872 1001 86380 86390 1
300927 99300927 1001 86380 86390 1
301553 99301553 1001 86380 86390 1
301481 99301481 1001 86380 86390 1
301391 99301391 1001 86380 86390 1
301354 99301354 1001 86380 86390 1
301533 99301533 1001 86380 86390 1
301511 99301511 1001 86380 86390 1
301399 99301399 1001 86380 86390 1
301222 99301222 1001 86380 86390 1
301263 99301263 1001 86380 86390 1
301291 99301291 1001 86380 86390 1
301343 99301343 1001 86380 86390 1
301567 99301567 1001 86380 86390 1
301576 99301576 1001 86380 86390 1
302183 99302183 1001 86380 86390 1
302374 99302374 1001 86380 86390 1
301996 99301996 1001 86380 86390 1
302079 99302079 1001 86380 86390 1
302003 99302003 1001 86380 86390 1
302106 99302106 1001 86380 86390 1
301889 99301889 1001 86380 86390 1
301800 99301800 1001 86380 86390 1
301873 99301873 1001 86380 86390 1
302485 99302485 1001 86380 86390 1
302511 99302511 1001 86380 86390 1
302474 99302474 1001 86380 86390 1
302487 99302487 1001 86380 86390 1
302450 99302450 1001 86380 86390 1
302466 99302466 1001 86380 86390 1
302505 99302505 1001 86380 86390 1
302518 99302518 1001 86380 86390 1
303118 99303118 1001 86380 86390 1
303131 99303131 1001 86380 86390 1
303089 99303089 1001 86380 86390 1
302847 99302847 1001 86380 86390 1
302996 99302996 1001 86380 86390 1
302754 99302754 1001 86380 86390 1
302693 99302693 1001 86380 86390 1
302616 99302616 1001 86380 86390 1
302772 99302772 1001 86380 86390 1
302749 99302749 1001 86380 86390 1
302622 99302622 1001 86380 86390 1
302674 99302674 1001 86380 86390 1
302636 99302636 1001 86380 86390 1
303269 99303269 1001 86380 86390 1
303285 99303285 1001 86380 86390 1
303845 99303845 1001 86380 86390 1
303643 99303643 1001 86380 86390 1
303722 99303722 1001 86380 86390 1
303543 99303543 1001 86380 86390 1
303431 99303431 1001 86380 86390 1
304097 99304097 1001 86380 86390 1
304176 99304176 1001 86380 86390 1
304222 99304222 1001 86380 86390 1
304808 99304808 1001 86380 86390 1
304829 99304829 1001 86380 86390 1
304463 99304463 1001 86380 86390 1
304483 99304483 1001 86380 86390 1
304561 99304561 1001 86380 86390 1
304401 99304401 1001 86380 86390 1
304415 99304415 1001 86380 86390 1
304327 99304327 1001 86380 86390 1
304341 99304341 1001 86380 86390 1
304883 99304883 1001 86380 86390 1
304870 99304870 1001 86380 86390 1
305034 99305034 1001 86380 86390 1
305518 99305518 1001 86380 86390 1
305682 99305682 1001 86380 86390 1
305652 99305652 1001 86380 86390 1
305610 99305610 1001 86380 86390 1
305515 99305515 1001 86380 86390 1
305442 99305442 1001 86380 86390 1
305459 99305459 1001 86380 86390 1
305435 99305435 1001 86380 86390 1
305347 99305347 1001 86380 86390 1
305360 99305360 1001 86380 86390 1
305361 99305361 1001 86380 86390 1
305400 99305400 1001 86380 86390 1
305440 99305440 1001 86380 86390 1
305181 99305181 1001 86380 86390 1
305079 99305079 1001 86380 86390 1
305170 99305170 1001 86380 86390 1
305097 99305097 1001 86380 86390 1
305218 99305218 1001 86380 86390 1
500101 99500101 1001 86380 86390 1
500001 99500001 1001 86380 86390 1
500171 99500171 1001 86380 86390 1
500149 99500149 1001 86380 86390 1
500008 99500008 1001 86380 86390 1
500177 99500177 1001 86380 86390 1
500113 99500113 1001 86380 86390 1
500764 99500764 1001 86380 86390 1
500650 99500650 1001 86380 86390 1
500615 99500615 1001 86380 86390 1
500757 99500757 1001 86380 86390 1
500797 99500797 1001 86380 86390 1
500419 99500419 1001 86380 86390 1
500603 99500603 1001 86380 86390 1
500449 99500449 1001 86380 86390 1
500410 99500410 1001 86380 86390 1
500438 99500438 1001 86380 86390 1
500247 99500247 1001 86380 86390 1
500242 99500242 1001 86380 86390 1
500372 99500372 1001 86380 86390 1
500837 99500837 1001 86380 86390 1
501011 99501011 1001 86380 86390 1
500960 99500960 1001 86380 86390 1
500988 99500988 1001 86380 86390 1
501441 99501441 1001 86380 86390 1
501560 99501560 1001 86380 86390 1
501574 99501574 1001 86380 86390 1
501471 99501471 1001 86380 86390 1
501399 99501399 1001 86380 86390 1
501285 99501285 1001 86380 86390 1
501246 99501246 1001 86380 86390 1
501166 99501166 1001 86380 86390 1
501142 99501142 1001 86380 86390 1
501157 99501157 1001 86380 86390 1
501714 99501714 1001 86380 86390 1
501650 99501650 1001 86380 86390 1
502302 99502302 1001 86380 86390 1
502355 99502355 1001 86380 86390 1
502319 99502319 1001 86380 86390 1
502119 99502119 1001 86380 86390 1
502081 99502081 1001 86380 86390 1
502150 99502150 1001 86380 86390 1
502061 99502061 1001 86380 86390 1
502117 99502117 1001 86380 86390 1
501897 99501897 1001 86380 86390 1
502029 99502029 1001 86380 86390 1
501861 99501861 1001 86380 86390 1
501876 99501876 1001 86380 86390 1
501877 99501877 1001 86380 86390 1
501852 99501852 1001 86380 86390 1
501956 99501956 1001 86380 86390 1
502010 99502010 1001 86380 86390 1
501867 99501867 1001 86380 86390 1
501881 99501881 1001 86380 86390 1
502593 99502593 1001 86380 86390 1
502608 99502608 1001 86380 86390 1
503116 99503116 1001 86380 86390 1
503130 99503130 1001 86380 86390 1
503277 99503277 1001 86380 86390 1
503120 99503120 1001 86380 86390 1
503211 99503211 1001 86380 86390 1
503188 99503188 1001 86380 86390 1
502975 99502975 1001 86380 86390 1
503028 99503028 1001 86380 86390 1
503083 99503083 1001 86380 86390 1
502980 99502980 1001 86380 86390 1
502943 99502943 1001 86380 86390 1
502969 99502969 1001 86380 86390 1
502780 99502780 1001 86380 86390 1
502821 99502821 1001 86380 86390 1
502875 99502875 1001 86380 86390 1
503341 99503341 1001 86380 86390 1
503465 99503465 1001 86380 86390 1
503314 99503314 1001 86380 86390 1
504035 99504035 1001 86380 86390 1
504051 99504051 1001 86380 86390 1
503829 99503829 1001 86380 86390 1
503727 99503727 1001 86380 86390 1
503591 99503591 1001 86380 86390 1
503671 99503671 1001 86380 86390 1
504183 99504183 1001 86380 86390 1
504313 99504313 1001 86380 86390 1
504120 99504120 1001 86380 86390 1
504320 99504320 1001 86380 86390 1
504256 99504256 1001 86380 86390 1
504868 99504868 1001 86380 86390 1
504909 99504909 1001 86380 86390 1
504812 99504812 1001 86380 86390 1
504586 99504586 1001 86380 86390 1
504703 99504703 1001 86380 86390 1
504678 99504678 1001 86380 86390 1
504592 99504592 1001 86380 86390 1
504554 99504554 1001 86380 86390 1
504619 99504619 1001 86380 86390 1
504377 99504377 1001 86380 86390 1
504341 99504341 1001 86380 86390 1
504985 99504985 1001 86380 86390 1
505088 99505088 1001 86380 86390 1
504960 99504960 1001 86380 86390 1
505134 99505134 1001 86380 86390 1
505688 99505688 1001 86380 86390 1
505651 99505651 1001 86380 86390 1
505692 99505692 1001 86380 86390 1
505539 99505539 1001 86380 86390 1
505386 99505386 1001 86380 86390 1
505401 99505401 1001 86380 86390 1
505505 99505505 1001 86380 86390 1
505468 99505468 1001 86380 86390 1
505472 99505472 1001 86380 86390 1
505538 99505538 1001 86380 86390 1
505215 99505215 1001 86380 86390 1
505178 99505178 1001 86380 86390 1
505217 99505217 1001 86380 86390 1
505194 99505194 1001 86380 86390 1
505339 99505339 1001 86380 86390 1
505198 99505198 1001 86380 86390 1
505199 99505199 1001 86380 86390 1
505839 99505839 1001 86380 86390 1
506547 99506547 1001 86380 86390 1
506436 99506436 1001 86380 86390 1
506467 99506467 1001 86380 86390 1
506214 99506214 1001 86380 86390 1
506335 99506335 1001 86380 86390 1
506066 99506066 1001 86380 86390 1
506061 99506061 1001 86380 86390 1
506063 99506063 1001 86380 86390 1
506749 99506749 1001 86380 86390 1
506726 99506726 1001 86380 86390 1
506772 99506772 1001 86380 86390 1
507419 99507419 1001 86380 86390 1
507263 99507263 1001 86380 86390 1
507329 99507329 1001 86380 86390 1
507024 99507024 1001 86380 86390 1
507025 99507025 1001 86380 86390 1
507014 99507014 1001 86380 86390 1
507080 99507080 1001 86380 86390 1
507085 99507085 1001 86380 86390 1
506921 99506921 1001 86380 86390 1
506821 99506821 1001 86380 86390 1
507523 99507523 1001 86380 86390 1
507577 99507577 1001 86380 86390 1
507552 99507552 1001 86380 86390 1
507618 99507618 1001 86380 86390 1
508059 99508059 1001 86380 86390 1
508164 99508164 1001 86380 86390 1
508091 99508091 1001 86380 86390 1
508183 99508183 1001 86380 86390 1
507950 99507950 1001 86380 86390 1
507796 99507796 1001 86380 86390 1
507700 99507700 1001 86380 86390 1
507781 99507781 1001 86380 86390 1
507807 99507807 1001 86380 86390 1
508271 99508271 1001 86380 86390 1
508356 99508356 1001 86380 86390 1
508279 99508279 1001 86380 86390 1
508256 99508256 1001 86380 86390 1
508664 99508664 1001 86380 86390 1
508747 99508747 1001 86380 86390 1
508506 99508506 1001 86380 86390 1
508636 99508636 1001 86380 86390 1
508598 99508598 1001 86380 86390 1
508539 99508539 1001 86380 86390 1
508606 99508606 1001 86380 86390 1
509248 99509248 1001 86380 86390 1
509901 99509901 1001 86380 86390 1
509868 99509868 1001 86380 86390 1
509840 99509840 1001 86380 86390 1
509854 99509854 1001 86380 86390 1
509855 99509855 1001 86380 86390 1
509528 99509528 1001 86380 86390 1
509687 99509687 1001 86380 86390 1
509623 99509623 1001 86380 86390 1
509691 99509691 1001 86380 86390 1
509512 99509512 1001 86380 86390 1
509339 99509339 1001 86380 86390 1
509365 99509365 1001 86380 86390 1
509406 99509406 1001 86380 86390 1
509471 99509471 1001 86380 86390 1
509368 99509368 1001 86380 86390 1
510056 99510056 1001 86380 86390 1
509942 99509942 1001 86380 86390 1
510020 99510020 1001 86380 86390 1
510637 99510637 1001 86380 86390 1
510726 99510726 1001 86380 86390 1
510666 99510666 1001 86380 86390 1
510700 99510700 1001 86380 86390 1
510721 99510721 1001 86380 86390 1
510444 99510444 1001 86380 86390 1
510320 99510320 1001 86380 86390 1
510464 99510464 1001 86380 86390 1
510350 99510350 1001 86380 86390 1
510242 99510242 1001 86380 86390 1
510294 99510294 1001 86380 86390 1
510902 99510902 1001 86380 86390 1
511425 99511425 1001 86380 86390 1
511478 99511478 1001 86380 86390 1
511365 99511365 1001 86380 86390 1
511509 99511509 1001 86380 86390 1
511314 99511314 1001 86380 86390 1
511263 99511263 1001 86380 86390 1
511186 99511186 1001 86380 86390 1
511215 99511215 1001 86380 86390 1
510936 99510936 1001 86380 86390 1
510989 99510989 1001 86380 86390 1
511067 99511067 1001 86380 86390 1
510966 99510966 1001 86380 86390 1
511557 99511557 1001 86380 86390 1
511559 99511559 1001 86380 86390 1
512217 99512217 1001 86380 86390 1
512311 99512311 1001 86380 86390 1
512195 99512195 1001 86380 86390 1
512375 99512375 1001 86380 86390 1
512124 99512124 1001 86380 86390 1
512023 99512023 1001 86380 86390 1
512062 99512062 1001 86380 86390 1
511976 99511976 1001 86380 86390 1
511826 99511826 1001 86380 86390 1
511843 99511843 1001 86380 86390 1
511806 99511806 1001 86380 86390 1
511962 99511962 1001 86380 86390 1
512521 99512521 1001 86380 86390 1
512526 99512526 1001 86380 86390 1
512451 99512451 1001 86380 86390 1
512413 99512413 1001 86380 86390 1
513198 99513198 1001 86380 86390 1
512864 99512864 1001 86380 86390 1
512919 99512919 1001 86380 86390 1
512754 99512754 1001 86380 86390 1
512743 99512743 1001 86380 86390 1
512751 99512751 1001 86380 86390 1
513241 99513241 1001 86380 86390 1
513217 99513217 1001 86380 86390 1
513233 99513233 1001 86380 86390 1
513220 99513220 1001 86380 86390 1
513337 99513337 1001 86380 86390 1
513351 99513351 1001 86380 86390 1
513352 99513352 1001 86380 86390 1
513238 99513238 1001 86380 86390 1
513328 99513328 1001 86380 86390 1
513904 99513904 1001 86380 86390 1
514015 99514015 1001 86380 86390 1
513989 99513989 1001 86380 86390 1
513673 99513673 1001 86380 86390 1
513699 99513699 1001 86380 86390 1
513692 99513692 1001 86380 86390 1
513721 99513721 1001 86380 86390 1
513450 99513450 1001 86380 86390 1
513493 99513493 1001 86380 86390 1
513522 99513522 1001 86380 86390 1
513458 99513458 1001 86380 86390 1
513549 99513549 1001 86380 86390 1
514055 99514055 1001 86380 86390 1
514094 99514094 1001 86380 86390 1
514095 99514095 1001 86380 86390 1
514202 99514202 1001 86380 86390 1
514190 99514190 1001 86380 86390 1
514734 99514734 1001 86380 86390 1
514814 99514814 1001 86380 86390 1
514725 99514725 1001 86380 86390 1
514816 99514816 1001 86380 86390 1
514663 99514663 1001 86380 86390 1
514497 99514497 1001 86380 86390 1
514582 99514582 1001 86380 86390 1
514595 99514595 1001 86380 86390 1
514532 99514532 1001 86380 86390 1
514558 99514558 1001 86380 86390 1
514357 99514357 1001 86380 86390 1
514333 99514333 1001 86380 86390 1
514297 99514297 1001 86380 86390 1
514388 99514388 1001 86380 86390 1
514903 99514903 1001 86380 86390 1
515621 99515621 1001 86380 86390 1
515675 99515675 1001 86380 86390 1
515453 99515453 1001 86380 86390 1
515353 99515353 1001 86380 86390 1
515291 99515291 1001 86380 86390 1
515257 99515257 1001 86380 86390 1
515188 99515188 1001 86380 86390 1
515241 99515241 1001 86380 86390 1
515073 99515073 1001 86380 86390 1
515758 99515758 1001 86380 86390 1
515838 99515838 1001 86380 86390 1
515846 99515846 1001 86380 86390 1
516368 99516368 1001 86380 86390 1
516351 99516351 1001 86380 86390 1
516366 99516366 1001 86380 86390 1
516392 99516392 1001 86380 86390 1
516405 99516405 1001 86380 86390 1
516266 99516266 1001 86380 86390 1
516128 99516128 1001 86380 86390 1
516143 99516143 1001 86380 86390 1
516075 99516075 1001 86380 86390 1
516011 99516011 1001 86380 86390 1
515921 99515921 1001 86380 86390 1
516066 99516066 1001 86380 86390 1
516093 99516093 1001 86380 86390 1
516656 99516656 1001 86380 86390 1
516659 99516659 1001 86380 86390 1
517225 99517225 1001 86380 86390 1
517180 99517180 1001 86380 86390 1
516978 99516978 1001 86380 86390 1
516966 99516966 1001 86380 86390 1
517026 99517026 1001 86380 86390 1
516799 99516799 1001 86380 86390 1
516721 99516721 1001 86380 86390 1
516724 99516724 1001 86380 86390 1
517469 99517469 1001 86380 86390 1
517508 99517508 1001 86380 86390 1
517487 99517487 1001 86380 86390 1
517539 99517539 1001 86380 86390 1
518021 99518021 1001 86380 86390 1
518128 99518128 1001 86380 86390 1
518145 99518145 1001 86380 86390 1
518082 99518082 1001 86380 86390 1
517879 99517879 1001 86380 86390 1
517859 99517859 1001 86380 86390 1
517769 99517769 1001 86380 86390 1
517863 99517863 1001 86380 86390 1
517640 99517640 1001 86380 86390 1
518227 99518227 1001 86380 86390 1
518210 99518210 1001 86380 86390 1
518859 99518859 1001 86380 86390 1
518888 99518888 1001 86380 86390 1
518963 99518963 1001 86380 86390 1
518949 99518949 1001 86380 86390 1
518707 99518707 1001 86380 86390 1
518723 99518723 1001 86380 86390 1
518780 99518780 1001 86380 86390 1
518522 99518522 1001 86380 86390 1
518416 99518416 1001 86380 86390 1
519015 99519015 1001 86380 86390 1
519158 99519158 1001 86380 86390 1
519107 99519107 1001 86380 86390 1
519738 99519738 1001 86380 86390 1
519656 99519656 1001 86380 86390 1
519633 99519633 1001 86380 86390 1
519455 99519455 1001 86380 86390 1
519419 99519419 1001 86380 86390 1
519437 99519437 1001 86380 86390 1
519567 99519567 1001 86380 86390 1
519281 99519281 1001 86380 86390 1
519204 99519204 1001 86380 86390 1
519309 99519309 1001 86380 86390 1
519857 99519857 1001 86380 86390 1
519861 99519861 1001 86380 86390 1
519926 99519926 1001 86380 86390 1
520603 99520603 1001 86380 86390 1
520487 99520487 1001 86380 86390 1
520571 99520571 1001 86380 86390 1
520625 99520625 1001 86380 86390 1
520598 99520598 1001 86380 86390 1
520319 99520319 1001 86380 86390 1
520410 99520410 1001 86380 86390 1
520337 99520337 1001 86380 86390 1
520402 99520402 1001 86380 86390 1
520394 99520394 1001 86380 86390 1
520343 99520343 1001 86380 86390 1
520170 99520170 1001 86380 86390 1
520056 99520056 1001 86380 86390 1
520717 99520717 1001 86380 86390 1
520687 99520687 1001 86380 86390 1
521274 99521274 1001 86380 86390 1
521386 99521386 1001 86380 86390 1
521322 99521322 1001 86380 86390 1
521095 99521095 1001 86380 86390 1
521058 99521058 1001 86380 86390 1
521073 99521073 1001 86380 86390 1
521243 99521243 1001 86380 86390 1
521062 99521062 1001 86380 86390 1
521027 99521027 1001 86380 86390 1
521044 99521044 1001 86380 86390 1
520980 99520980 1001 86380 86390 1
520868 99520868 1001 86380 86390 1
520935 99520935 1001 86380 86390 1
521648 99521648 1001 86380 86390 1
521625 99521625 1001 86380 86390 1
521657 99521657 1001 86380 86390 1
522265 99522265 1001 86380 86390 1
522158 99522158 1001 86380 86390 1
522120 99522120 1001 86380 86390 1
522250 99522250 1001 86380 86390 1
522022 99522022 1001 86380 86390 1
522036 99522036 1001 86380 86390 1
521894 99521894 1001 86380 86390 1
521987 99521987 1001 86380 86390 1
521912 99521912 1001 86380 86390 1
521951 99521951 1001 86380 86390 1
521968 99521968 1001 86380 86390 1
521755 99521755 1001 86380 86390 1
521794 99521794 1001 86380 86390 1
521761 99521761 1001 86380 86390 1
522484 99522484 1001 86380 86390 1
522329 99522329 1001 86380 86390 1
522414 99522414 1001 86380 86390 1
522363 99522363 1001 86380 86390 1
522299 99522299 1001 86380 86390 1
522990 99522990 1001 86380 86390 1
522919 99522919 1001 86380 86390 1
523113 99523113 1001 86380 86390 1
523053 99523053 1001 86380 86390 1
522735 99522735 1001 86380 86390 1
522864 99522864 1001 86380 86390 1
522787 99522787 1001 86380 86390 1
522893 99522893 1001 86380 86390 1
522829 99522829 1001 86380 86390 1
522538 99522538 1001 86380 86390 1
522646 99522646 1001 86380 86390 1
522672 99522672 1001 86380 86390 1
522700 99522700 1001 86380 86390 1
522586 99522586 1001 86380 86390 1
523141 99523141 1001 86380 86390 1
523193 99523193 1001 86380 86390 1
523297 99523297 1001 86380 86390 1
523148 99523148 1001 86380 86390 1
523124 99523124 1001 86380 86390 1
523295 99523295 1001 86380 86390 1
523895 99523895 1001 86380 86390 1
523858 99523858 1001 86380 86390 1
523757 99523757 1001 86380 86390 1
523615 99523615 1001 86380 86390 1
523556 99523556 1001 86380 86390 1
523523 99523523 1001 86380 86390 1
523396 99523396 1001 86380 86390 1
523476 99523476 1001 86380 86390 1
524087 99524087 1001 86380 86390 1
524075 99524075 1001 86380 86390 1
524114 99524114 1001 86380 86390 1
523987 99523987 1001 86380 86390 1
524105 99524105 1001 86380 86390 1
523954 99523954 1001 86380 86390 1
524642 99524642 1001 86380 86390 1
524606 99524606 1001 86380 86390 1
524686 99524686 1001 86380 86390 1
524661 99524661 1001 86380 86390 1
524675 99524675 1001 86380 86390 1
524638 99524638 1001 86380 86390 1
524729 99524729 1001 86380 86390 1
524396 99524396 1001 86380 86390 1
524496 99524496 1001 86380 86390 1
524254 99524254 1001 86380 86390 1
524347 99524347 1001 86380 86390 1
524193 99524193 1001 86380 86390 1
524245 99524245 1001 86380 86390 1
524912 99524912 1001 86380 86390 1
524809 99524809 1001 86380 86390 1
525468 99525468 1001 86380 86390 1
525485 99525485 1001 86380 86390 1
525438 99525438 1001 86380 86390 1
525230 99525230 1001 86380 86390 1
525106 99525106 1001 86380 86390 1
525140 99525140 1001 86380 86390 1
525037 99525037 1001 86380 86390 1
525102 99525102 1001 86380 86390 1
525013 99525013 1001 86380 86390 1
525667 99525667 1001 86380 86390 1
525785 99525785 1001 86380 86390 1
525605 99525605 1001 86380 86390 1
525606 99525606 1001 86380 86390 1
526243 99526243 1001 86380 86390 1
526261 99526261 1001 86380 86390 1
526313 99526313 1001 86380 86390 1
526249 99526249 1001 86380 86390 1
526421 99526421 1001 86380 86390 1
526050 99526050 1001 86380 86390 1
526042 99526042 1001 86380 86390 1
525999 99525999 1001 86380 86390 1
526577 99526577 1001 86380 86390 1
526595 99526595 1001 86380 86390 1
526584 99526584 1001 86380 86390 1
526623 99526623 1001 86380 86390 1
527198 99527198 1001 86380 86390 1
527136 99527136 1001 86380 86390 1
526997 99526997 1001 86380 86390 1
526972 99526972 1001 86380 86390 1
526908 99526908 1001 86380 86390 1
527025 99527025 1001 86380 86390 1
526873 99526873 1001 86380 86390 1
526709 99526709 1001 86380 86390 1
526742 99526742 1001 86380 86390 1
527405 99527405 1001 86380 86390 1
527276 99527276 1001 86380 86390 1
528013 99528013 1001 86380 86390 1
527795 99527795 1001 86380 86390 1
527797 99527797 1001 86380 86390 1
527836 99527836 1001 86380 86390 1
527709 99527709 1001 86380 86390 1
527787 99527787 1001 86380 86390 1
527839 99527839 1001 86380 86390 1
527588 99527588 1001 86380 86390 1
527500 99527500 1001 86380 86390 1
527528 99527528 1001 86380 86390 1
528137 99528137 1001 86380 86390 1
528197 99528197 1001 86380 86390 1
528699 99528699 1001 86380 86390 1
528804 99528804 1001 86380 86390 1
528881 99528881 1001 86380 86390 1
528880 99528880 1001 86380 86390 1
528741 99528741 1001 86380 86390 1
528704 99528704 1001 86380 86390 1
528743 99528743 1001 86380 86390 1
528579 99528579 1001 86380 86390 1
528631 99528631 1001 86380 86390 1
528619 99528619 1001 86380 86390 1
528647 99528647 1001 86380 86390 1
528293 99528293 1001 86380 86390 1
528451 99528451 1001 86380 86390 1
528335 99528335 1001 86380 86390 1
528434 99528434 1001 86380 86390 1
529082 99529082 1001 86380 86390 1
529083 99529083 1001 86380 86390 1
529034 99529034 1001 86380 86390 1
529100 99529100 1001 86380 86390 1
528947 99528947 1001 86380 86390 1
528999 99528999 1001 86380 86390 1
529400 99529400 1001 86380 86390 1
529454 99529454 1001 86380 86390 1
529339 99529339 1001 86380 86390 1
529456 99529456 1001 86380 86390 1
529149 99529149 1001 86380 86390 1
529305 99529305 1001 86380 86390 1
529907 99529907 1001 86380 86390 1
530493 99530493 1001 86380 86390 1
530540 99530540 1001 86380 86390 1
530548 99530548 1001 86380 86390 1
530450 99530450 1001 86380 86390 1
530185 99530185 1001 86380 86390 1
530291 99530291 1001 86380 86390 1
530202 99530202 1001 86380 86390 1
529986 99529986 1001 86380 86390 1
530100 99530100 1001 86380 86390 1
530710 99530710 1001 86380 86390 1
530699 99530699 1001 86380 86390 1
531212 99531212 1001 86380 86390 1
531343 99531343 1001 86380 86390 1
531318 99531318 1001 86380 86390 1
531270 99531270 1001 86380 86390 1
531196 99531196 1001 86380 86390 1
531235 99531235 1001 86380 86390 1
531039 99531039 1001 86380 86390 1
530915 99530915 1001 86380 86390 1
530789 99530789 1001 86380 86390 1
530884 99530884 1001 86380 86390 1
530820 99530820 1001 86380 86390 1
531520 99531520 1001 86380 86390 1
531482 99531482 1001 86380 86390 1
531544 99531544 1001 86380 86390 1
532158 99532158 1001 86380 86390 1
531832 99531832 1001 86380 86390 1
531915 99531915 1001 86380 86390 1
531716 99531716 1001 86380 86390 1
531666 99531666 1001 86380 86390 1
531757 99531757 1001 86380 86390 1
531603 99531603 1001 86380 86390 1
531761 99531761 1001 86380 86390 1
531787 99531787 1001 86380 86390 1
531778 99531778 1001 86380 86390 1
532345 99532345 1001 86380 86390 1
532274 99532274 1001 86380 86390 1
532853 99532853 1001 86380 86390 1
533015 99533015 1001 86380 86390 1
533018 99533018 1001 86380 86390 1
532671 99532671 1001 86380 86390 1
532711 99532711 1001 86380 86390 1
532765 99532765 1001 86380 86390 1
532594 99532594 1001 86380 86390 1
532468 99532468 1001 86380 86390 1
532482 99532482 1001 86380 86390 1
533033 99533033 1001 86380 86390 1
533100 99533100 1001 86380 86390 1
533039 99533039 1001 86380 86390 1
533132 99533132 1001 86380 86390 1
533783 99533783 1001 86380 86390 1
533721 99533721 1001 86380 86390 1
533712 99533712 1001 86380 86390 1
533641 99533641 1001 86380 86390 1
533547 99533547 1001 86380 86390 1
533241 99533241 1001 86380 86390 1
533955 99533955 1001 86380 86390 1
534667 99534667 1001 86380 86390 1
534376 99534376 1001 86380 86390 1
534331 99534331 1001 86380 86390 1
534227 99534227 1001 86380 86390 1
534852 99534852 1001 86380 86390 1
534827 99534827 1001 86380 86390 1
534815 99534815 1001 86380 86390 1
534698 99534698 1001 86380 86390 1
534855 99534855 1001 86380 86390 1
534823 99534823 1001 86380 86390 1
535370 99535370 1001 86380 86390 1
535124 99535124 1001 86380 86390 1
535189 99535189 1001 86380 86390 1
534967 99534967 1001 86380 86390 1
534904 99534904 1001 86380 86390 1
534974 99534974 1001 86380 86390 1
535068 99535068 1001 86380 86390 1
535652 99535652 1001 86380 86390 1
535306 99535306 1001 86380 86390 1
535629 99535629 1001 86380 86390 1
535525 99535525 1001 86380 86390 1
535582 99535582 1001 86380 86390 1
535649 99535649 1001 86380 86390 1
535532 99535532 1001 86380 86390 1
536208 99536208 1001 86380 86390 1
536211 99536211 1001 86380 86390 1
536225 99536225 1001 86380 86390 1
536285 99536285 1001 86380 86390 1
536004 99536004 1001 86380 86390 1
536097 99536097 1001 86380 86390 1
535787 99535787 1001 86380 86390 1
536490 99536490 1001 86380 86390 1
536350 99536350 1001 86380 86390 1
536394 99536394 1001 86380 86390 1
536486 99536486 1001 86380 86390 1
537015 99537015 1001 86380 86390 1
536803 99536803 1001 86380 86390 1
536754 99536754 1001 86380 86390 1
536885 99536885 1001 86380 86390 1
536937 99536937 1001 86380 86390 1
536783 99536783 1001 86380 86390 1
537240 99537240 1001 86380 86390 1
537835 99537835 1001 86380 86390 1
537989 99537989 1001 86380 86390 1
537979 99537979 1001 86380 86390 1
537654 99537654 1001 86380 86390 1
537667 99537667 1001 86380 86390 1
537755 99537755 1001 86380 86390 1
537432 99537432 1001 86380 86390 1
537549 99537549 1001 86380 86390 1
537450 99537450 1001 86380 86390 1
537516 99537516 1001 86380 86390 1
538001 99538001 1001 86380 86390 1
538081 99538081 1001 86380 86390 1
537990 99537990 1001 86380 86390 1
538086 99538086 1001 86380 86390 1
538179 99538179 1001 86380 86390 1
538103 99538103 1001 86380 86390 1
538110 99538110 1001 86380 86390 1
538794 99538794 1001 86380 86390 1
538719 99538719 1001 86380 86390 1
538656 99538656 1001 86380 86390 1
538671 99538671 1001 86380 86390 1
538469 99538469 1001 86380 86390 1
538393 99538393 1001 86380 86390 1
538227 99538227 1001 86380 86390 1
538206 99538206 1001 86380 86390 1
539609 99539609 1001 86380 86390 1
539321 99539321 1001 86380 86390 1
539351 99539351 1001 86380 86390 1
539326 99539326 1001 86380 86390 1
539128 99539128 1001 86380 86390 1
539206 99539206 1001 86380 86390 1
539051 99539051 1001 86380 86390 1
539070 99539070 1001 86380 86390 1
539678 99539678 1001 86380 86390 1
539693 99539693 1001 86380 86390 1
539669 99539669 1001 86380 86390 1
539826 99539826 1001 86380 86390 1
539660 99539660 1001 86380 86390 1
539739 99539739 1001 86380 86390 1
540366 99540366 1001 86380 86390 1
540302 99540302 1001 86380 86390 1
540057 99540057 1001 86380 86390 1
540217 99540217 1001 86380 86390 1
539979 99539979 1001 86380 86390 1
539921 99539921 1001 86380 86390 1
540659 99540659 1001 86380 86390 1
540621 99540621 1001 86380 86390 1
540602 99540602 1001 86380 86390 1
541166 99541166 1001 86380 86390 1
541090 99541090 1001 86380 86390 1
541250 99541250 1001 86380 86390 1
541136 99541136 1001 86380 86390 1
541189 99541189 1001 86380 86390 1
541025 99541025 1001 86380 86390 1
541032 99541032 1001 86380 86390 1
540994 99540994 1001 86380 86390 1
541047 99541047 1001 86380 86390 1
540707 99540707 1001 86380 86390 1
540749 99540749 1001 86380 86390 1
541390 99541390 1001 86380 86390 1
541495 99541495 1001 86380 86390 1
541708 99541708 1001 86380 86390 1
541903 99541903 1001 86380 86390 1
541802 99541802 1001 86380 86390 1
541526 99541526 1001 86380 86390 1
541553 99541553 1001 86380 86390 1
541599 99541599 1001 86380 86390 1
542199 99542199 1001 86380 86390 1
542225 99542225 1001 86380 86390 1
542239 99542239 1001 86380 86390 1
542126 99542126 1001 86380 86390 1
542205 99542205 1001 86380 86390 1
542296 99542296 1001 86380 86390 1
542323 99542323 1001 86380 86390 1
542940 99542940 1001 86380 86390 1
542600 99542600 1001 86380 86390 1
542357 99542357 1001 86380 86390 1
542344 99542344 1001 86380 86390 1
542487 99542487 1001 86380 86390 1
543037 99543037 1001 86380 86390 1
542976 99542976 1001 86380 86390 1
543581 99543581 1001 86380 86390 1
543757 99543757 1001 86380 86390 1
543575 99543575 1001 86380 86390 1
543626 99543626 1001 86380 86390 1
543384 99543384 1001 86380 86390 1
543503 99543503 1001 86380 86390 1
543390 99543390 1001 86380 86390 1
543404 99543404 1001 86380 86390 1
543497 99543497 1001 86380 86390 1
543562 99543562 1001 86380 86390 1
543345 99543345 1001 86380 86390 1
543307 99543307 1001 86380 86390 1
543205 99543205 1001 86380 86390 1
543326 99543326 1001 86380 86390 1
543939 99543939 1001 86380 86390 1
544598 99544598 1001 86380 86390 1
544540 99544540 1001 86380 86390 1
544553 99544553 1001 86380 86390 1
544583 99544583 1001 86380 86390 1
544465 99544465 1001 86380 86390 1
544428 99544428 1001 86380 86390 1
544199 99544199 1001 86380 86390 1
544318 99544318 1001 86380 86390 1
544344 99544344 1001 86380 86390 1
544136 99544136 1001 86380 86390 1
544036 99544036 1001 86380 86390 1
544724 99544724 1001 86380 86390 1
544729 99544729 1001 86380 86390 1
544667 99544667 1001 86380 86390 1
544619 99544619 1001 86380 86390 1
435550 239 1001 12660 13137 1
434991 886 1001 68820 69717 1
501020 957 1002 43979 52604 1
517630 559 1002 50045 61058 1
528848 1017 1002 32034 45674 1
400177 99400177 1001 86380 86390 1
400233 99400233 1001 86380 86390 1
400514 99400514 1001 86380 86390 1
400507 99400507 1001 86380 86390 1
400599 99400599 1001 86380 86390 1
400819 99400819 1001 86380 86390 1
400992 99400992 1001 86380 86390 1
401054 99401054 1001 86380 86390 1
401221 99401221 1001 86380 86390 1
401351 99401351 1001 86380 86390 1
401318 99401318 1001 86380 86390 1
401484 99401484 1001 86380 86390 1
401433 99401433 1001 86380 86390 1
401601 99401601 1001 86380 86390 1
401586 99401586 1001 86380 86390 1
401646 99401646 1001 86380 86390 1
401612 99401612 1001 86380 86390 1
401807 99401807 1001 86380 86390 1
402118 99402118 1001 86380 86390 1
402177 99402177 1001 86380 86390 1
402244 99402244 1001 86380 86390 1
402590 99402590 1001 86380 86390 1
402666 99402666 1001 86380 86390 1
402811 99402811 1001 86380 86390 1
402911 99402911 1001 86380 86390 1
403063 99403063 1001 86380 86390 1
403185 99403185 1001 86380 86390 1
403124 99403124 1001 86380 86390 1
403497 99403497 1001 86380 86390 1
403555 99403555 1001 86380 86390 1
403667 99403667 1001 86380 86390 1
403771 99403771 1001 86380 86390 1
403985 99403985 1001 86380 86390 1
404052 99404052 1001 86380 86390 1
404458 99404458 1001 86380 86390 1
404436 99404436 1001 86380 86390 1
404901 99404901 1001 86380 86390 1
404935 99404935 1001 86380 86390 1
405016 99405016 1001 86380 86390 1
405188 99405188 1001 86380 86390 1
405363 99405363 1001 86380 86390 1
405737 99405737 1001 86380 86390 1
405761 99405761 1001 86380 86390 1
405723 99405723 1001 86380 86390 1
406053 99406053 1001 86380 86390 1
406011 99406011 1001 86380 86390 1
406146 99406146 1001 86380 86390 1
406398 99406398 1001 86380 86390 1
406575 99406575 1001 86380 86390 1
406689 99406689 1001 86380 86390 1
407190 99407190 1001 86380 86390 1
407394 99407394 1001 86380 86390 1
407437 99407437 1001 86380 86390 1
407496 99407496 1001 86380 86390 1
407854 99407854 1001 86380 86390 1
407988 99407988 1001 86380 86390 1
408040 99408040 1001 86380 86390 1
408125 99408125 1001 86380 86390 1
408293 99408293 1001 86380 86390 1
408326 99408326 1001 86380 86390 1
408518 99408518 1001 86380 86390 1
408456 99408456 1001 86380 86390 1
408422 99408422 1001 86380 86390 1
408527 99408527 1001 86380 86390 1
408616 99408616 1001 86380 86390 1
408657 99408657 1001 86380 86390 1
408854 99408854 1001 86380 86390 1
408921 99408921 1001 86380 86390 1
409281 99409281 1001 86380 86390 1
409812 99409812 1001 86380 86390 1
409834 99409834 1001 86380 86390 1
409838 99409838 1001 86380 86390 1
409863 99409863 1001 86380 86390 1
409840 99409840 1001 86380 86390 1
410180 99410180 1001 86380 86390 1
410156 99410156 1001 86380 86390 1
410197 99410197 1001 86380 86390 1
410244 99410244 1001 86380 86390 1
410333 99410333 1001 86380 86390 1
410583 99410583 1001 86380 86390 1
410584 99410584 1001 86380 86390 1
410638 99410638 1001 86380 86390 1
410892 99410892 1001 86380 86390 1
410979 99410979 1001 86380 86390 1
410916 99410916 1001 86380 86390 1
411056 99411056 1001 86380 86390 1
411086 99411086 1001 86380 86390 1
411045 99411045 1001 86380 86390 1
411193 99411193 1001 86380 86390 1
411117 99411117 1001 86380 86390 1
411290 99411290 1001 86380 86390 1
411726 99411726 1001 86380 86390 1
411688 99411688 1001 86380 86390 1
411777 99411777 1001 86380 86390 1
411841 99411841 1001 86380 86390 1
411925 99411925 1001 86380 86390 1
411883 99411883 1001 86380 86390 1
412042 99412042 1001 86380 86390 1
412044 99412044 1001 86380 86390 1
412206 99412206 1001 86380 86390 1
412263 99412263 1001 86380 86390 1
412393 99412393 1001 86380 86390 1
412409 99412409 1001 86380 86390 1
412387 99412387 1001 86380 86390 1
413473 99413473 1001 86380 86390 1
413502 99413502 1001 86380 86390 1
412901 99412901 1001 86380 86390 1
412624 99412624 1001 86380 86390 1
412564 99412564 1001 86380 86390 1
412543 99412543 1001 86380 86390 1
414031 99414031 1001 86380 86390 1
413946 99413946 1001 86380 86390 1
413897 99413897 1001 86380 86390 1
413773 99413773 1001 86380 86390 1
413776 99413776 1001 86380 86390 1
415320 99415320 1001 86380 86390 1
415146 99415146 1001 86380 86390 1
415070 99415070 1001 86380 86390 1
414464 99414464 1001 86380 86390 1
414240 99414240 1001 86380 86390 1
414290 99414290 1001 86380 86390 1
414158 99414158 1001 86380 86390 1
415555 99415555 1001 86380 86390 1
415391 99415391 1001 86380 86390 1
415436 99415436 1001 86380 86390 1
415409 99415409 1001 86380 86390 1
416908 99416908 1001 86380 86390 1
416683 99416683 1001 86380 86390 1
416601 99416601 1001 86380 86390 1
416694 99416694 1001 86380 86390 1
416429 99416429 1001 86380 86390 1
416492 99416492 1001 86380 86390 1
416010 99416010 1001 86380 86390 1
415822 99415822 1001 86380 86390 1
416032 99416032 1001 86380 86390 1
417328 99417328 1001 86380 86390 1
417281 99417281 1001 86380 86390 1
417356 99417356 1001 86380 86390 1
417035 99417035 1001 86380 86390 1
417157 99417157 1001 86380 86390 1
417423 99417423 1001 86380 86390 1
417441 99417441 1001 86380 86390 1
417420 99417420 1001 86380 86390 1
418653 99418653 1001 86380 86390 1
418697 99418697 1001 86380 86390 1
418565 99418565 1001 86380 86390 1
418520 99418520 1001 86380 86390 1
418039 99418039 1001 86380 86390 1
418167 99418167 1001 86380 86390 1
418380 99418380 1001 86380 86390 1
418119 99418119 1001 86380 86390 1
418187 99418187 1001 86380 86390 1
418263 99418263 1001 86380 86390 1
418353 99418353 1001 86380 86390 1
418154 99418154 1001 86380 86390 1
417767 99417767 1001 86380 86390 1
419027 99419027 1001 86380 86390 1
419032 99419032 1001 86380 86390 1
419137 99419137 1001 86380 86390 1
418941 99418941 1001 86380 86390 1
418819 99418819 1001 86380 86390 1
420293 99420293 1001 86380 86390 1
420303 99420303 1001 86380 86390 1
420438 99420438 1001 86380 86390 1
419906 99419906 1001 86380 86390 1
419744 99419744 1001 86380 86390 1
419592 99419592 1001 86380 86390 1
419436 99419436 1001 86380 86390 1
419487 99419487 1001 86380 86390 1
419488 99419488 1001 86380 86390 1
420465 99420465 1001 86380 86390 1
420471 99420471 1001 86380 86390 1
420574 99420574 1001 86380 86390 1
420753 99420753 1001 86380 86390 1
420536 99420536 1001 86380 86390 1
422000 99422000 1001 86380 86390 1
421366 99421366 1001 86380 86390 1
421393 99421393 1001 86380 86390 1
421484 99421484 1001 86380 86390 1
421672 99421672 1001 86380 86390 1
420919 99420919 1001 86380 86390 1
420867 99420867 1001 86380 86390 1
421023 99421023 1001 86380 86390 1
421115 99421115 1001 86380 86390 1
421201 99421201 1001 86380 86390 1
420960 99420960 1001 86380 86390 1
422219 99422219 1001 86380 86390 1
422124 99422124 1001 86380 86390 1
423750 99423750 1001 86380 86390 1
423413 99423413 1001 86380 86390 1
423716 99423716 1001 86380 86390 1
422948 99422948 1001 86380 86390 1
423176 99423176 1001 86380 86390 1
423259 99423259 1001 86380 86390 1
422657 99422657 1001 86380 86390 1
422729 99422729 1001 86380 86390 1
422837 99422837 1001 86380 86390 1
422540 99422540 1001 86380 86390 1
422668 99422668 1001 86380 86390 1
422741 99422741 1001 86380 86390 1
422822 99422822 1001 86380 86390 1
423819 99423819 1001 86380 86390 1
424038 99424038 1001 86380 86390 1
425361 99425361 1001 86380 86390 1
425369 99425369 1001 86380 86390 1
424411 99424411 1001 86380 86390 1
424530 99424530 1001 86380 86390 1
424444 99424444 1001 86380 86390 1
424429 99424429 1001 86380 86390 1
425456 99425456 1001 86380 86390 1
425396 99425396 1001 86380 86390 1
426758 99426758 1001 86380 86390 1
426890 99426890 1001 86380 86390 1
426619 99426619 1001 86380 86390 1
426296 99426296 1001 86380 86390 1
426666 99426666 1001 86380 86390 1
426587 99426587 1001 86380 86390 1
425876 99425876 1001 86380 86390 1
426002 99426002 1001 86380 86390 1
427167 99427167 1001 86380 86390 1
427208 99427208 1001 86380 86390 1
427157 99427157 1001 86380 86390 1
427184 99427184 1001 86380 86390 1
428628 99428628 1001 86380 86390 1
428289 99428289 1001 86380 86390 1
427979 99427979 1001 86380 86390 1
428252 99428252 1001 86380 86390 1
428087 99428087 1001 86380 86390 1
427842 99427842 1001 86380 86390 1
428785 99428785 1001 86380 86390 1
428918 99428918 1001 86380 86390 1
428742 99428742 1001 86380 86390 1
429009 99429009 1001 86380 86390 1
428904 99428904 1001 86380 86390 1
429989 99429989 1001 86380 86390 1
429707 99429707 1001 86380 86390 1
429703 99429703 1001 86380 86390 1
429235 99429235 1001 86380 86390 1
430552 99430552 1001 86380 86390 1
430775 99430775 1001 86380 86390 1
430522 99430522 1001 86380 86390 1
431870 99431870 1001 86380 86390 1
431928 99431928 1001 86380 86390 1
431439 99431439 1001 86380 86390 1
430947 99430947 1001 86380 86390 1
431236 99431236 1001 86380 86390 1
432267 99432267 1001 86380 86390 1
432428 99432428 1001 86380 86390 1
432359 99432359 1001 86380 86390 1
432283 99432283 1001 86380 86390 1
432365 99432365 1001 86380 86390 1
433690 99433690 1001 86380 86390 1
433336 99433336 1001 86380 86390 1
432951 99432951 1001 86380 86390 1
433299 99433299 1001 86380 86390 1
433227 99433227 1001 86380 86390 1
433204 99433204 1001 86380 86390 1
433283 99433283 1001 86380 86390 1
432939 99432939 1001 86380 86390 1
432876 99432876 1001 86380 86390 1
432849 99432849 1001 86380 86390 1
432528 99432528 1001 86380 86390 1
432777 99432777 1001 86380 86390 1
432504 99432504 1001 86380 86390 1
434736 99434736 1001 86380 86390 1
434660 99434660 1001 86380 86390 1
434970 99434970 1001 86380 86390 1
434604 99434604 1001 86380 86390 1
434690 99434690 1001 86380 86390 1
434745 99434745 1001 86380 86390 1
434774 99434774 1001 86380 86390 1
434423 99434423 1001 86380 86390 1
434345 99434345 1001 86380 86390 1
434483 99434483 1001 86380 86390 1
434416 99434416 1001 86380 86390 1
434581 99434581 1001 86380 86390 1
435786 99435786 1001 86380 86390 1
435708 99435708 1001 86380 86390 1
435851 99435851 1001 86380 86390 1
435566 99435566 1001 86380 86390 1
436651 99436651 1001 86380 86390 1
436702 99436702 1001 86380 86390 1
435955 99435955 1001 86380 86390 1
435988 99435988 1001 86380 86390 1
436061 99436061 1001 86380 86390 1
436210 99436210 1001 86380 86390 1
300003 99300003 1001 86380 86390 1
300029 99300029 1001 86380 86390 1
300095 99300095 1001 86380 86390 1
437301 99437301 1001 86380 86390 1
437327 99437327 1001 86380 86390 1
437224 99437224 1001 86380 86390 1
300024 99300024 1001 86380 86390 1
437253 99437253 1001 86380 86390 1
437285 99437285 1001 86380 86390 1
300092 99300092 1001 86380 86390 1
300106 99300106 1001 86380 86390 1
300693 99300693 1001 86380 86390 1
300668 99300668 1001 86380 86390 1
300677 99300677 1001 86380 86390 1
300372 99300372 1001 86380 86390 1
300467 99300467 1001 86380 86390 1
300519 99300519 1001 86380 86390 1
300354 99300354 1001 86380 86390 1
300116 99300116 1001 86380 86390 1
300777 99300777 1001 86380 86390 1
300868 99300868 1001 86380 86390 1
300819 99300819 1001 86380 86390 1
300833 99300833 1001 86380 86390 1
300788 99300788 1001 86380 86390 1
301324 99301324 1001 86380 86390 1
301153 99301153 1001 86380 86390 1
300963 99300963 1001 86380 86390 1
301003 99301003 1001 86380 86390 1
301101 99301101 1001 86380 86390 1
301616 99301616 1001 86380 86390 1
301669 99301669 1001 86380 86390 1
301596 99301596 1001 86380 86390 1
301753 99301753 1001 86380 86390 1
302278 99302278 1001 86380 86390 1
302304 99302304 1001 86380 86390 1
302332 99302332 1001 86380 86390 1
302311 99302311 1001 86380 86390 1
302262 99302262 1001 86380 86390 1
302316 99302316 1001 86380 86390 1
301832 99301832 1001 86380 86390 1
301821 99301821 1001 86380 86390 1
302437 99302437 1001 86380 86390 1
302438 99302438 1001 86380 86390 1
302491 99302491 1001 86380 86390 1
302583 99302583 1001 86380 86390 1
303155 99303155 1001 86380 86390 1
302990 99302990 1001 86380 86390 1
302844 99302844 1001 86380 86390 1
302630 99302630 1001 86380 86390 1
302773 99302773 1001 86380 86390 1
302714 99302714 1001 86380 86390 1
303385 99303385 1001 86380 86390 1
303295 99303295 1001 86380 86390 1
303252 99303252 1001 86380 86390 1
303970 99303970 1001 86380 86390 1
303839 99303839 1001 86380 86390 1
303725 99303725 1001 86380 86390 1
303755 99303755 1001 86380 86390 1
303692 99303692 1001 86380 86390 1
303693 99303693 1001 86380 86390 1
303547 99303547 1001 86380 86390 1
303496 99303496 1001 86380 86390 1
303420 99303420 1001 86380 86390 1
304044 99304044 1001 86380 86390 1
304136 99304136 1001 86380 86390 1
304051 99304051 1001 86380 86390 1
304183 99304183 1001 86380 86390 1
304488 99304488 1001 86380 86390 1
304609 99304609 1001 86380 86390 1
304458 99304458 1001 86380 86390 1
304380 99304380 1001 86380 86390 1
305040 99305040 1001 86380 86390 1
304887 99304887 1001 86380 86390 1
304928 99304928 1001 86380 86390 1
304876 99304876 1001 86380 86390 1
305561 99305561 1001 86380 86390 1
305562 99305562 1001 86380 86390 1
305143 99305143 1001 86380 86390 1
305081 99305081 1001 86380 86390 1
305238 99305238 1001 86380 86390 1
305072 99305072 1001 86380 86390 1
500010 99500010 1001 86380 86390 1
500013 99500013 1001 86380 86390 1
305688 99305688 1001 86380 86390 1
500152 99500152 1001 86380 86390 1
500685 99500685 1001 86380 86390 1
500718 99500718 1001 86380 86390 1
500795 99500795 1001 86380 86390 1
500480 99500480 1001 86380 86390 1
500461 99500461 1001 86380 86390 1
500196 99500196 1001 86380 86390 1
500354 99500354 1001 86380 86390 1
500252 99500252 1001 86380 86390 1
500396 99500396 1001 86380 86390 1
500921 99500921 1001 86380 86390 1
501015 99501015 1001 86380 86390 1
501636 99501636 1001 86380 86390 1
501540 99501540 1001 86380 86390 1
501478 99501478 1001 86380 86390 1
501623 99501623 1001 86380 86390 1
501442 99501442 1001 86380 86390 1
501632 99501632 1001 86380 86390 1
501343 99501343 1001 86380 86390 1
501307 99501307 1001 86380 86390 1
501148 99501148 1001 86380 86390 1
501149 99501149 1001 86380 86390 1
501819 99501819 1001 86380 86390 1
501757 99501757 1001 86380 86390 1
501697 99501697 1001 86380 86390 1
501658 99501658 1001 86380 86390 1
502298 99502298 1001 86380 86390 1
502440 99502440 1001 86380 86390 1
502295 99502295 1001 86380 86390 1
502209 99502209 1001 86380 86390 1
502236 99502236 1001 86380 86390 1
501864 99501864 1001 86380 86390 1
502034 99502034 1001 86380 86390 1
501879 99501879 1001 86380 86390 1
502540 99502540 1001 86380 86390 1
502503 99502503 1001 86380 86390 1
502625 99502625 1001 86380 86390 1
502577 99502577 1001 86380 86390 1
502486 99502486 1001 86380 86390 1
503194 99503194 1001 86380 86390 1
503207 99503207 1001 86380 86390 1
503133 99503133 1001 86380 86390 1
503077 99503077 1001 86380 86390 1
502953 99502953 1001 86380 86390 1
502966 99502966 1001 86380 86390 1
502725 99502725 1001 86380 86390 1
502766 99502766 1001 86380 86390 1
502769 99502769 1001 86380 86390 1
502797 99502797 1001 86380 86390 1
502746 99502746 1001 86380 86390 1
503420 99503420 1001 86380 86390 1
503396 99503396 1001 86380 86390 1
503346 99503346 1001 86380 86390 1
503386 99503386 1001 86380 86390 1
503388 99503388 1001 86380 86390 1
504054 99504054 1001 86380 86390 1
503979 99503979 1001 86380 86390 1
504031 99504031 1001 86380 86390 1
503944 99503944 1001 86380 86390 1
504074 99504074 1001 86380 86390 1
504104 99504104 1001 86380 86390 1
504026 99504026 1001 86380 86390 1
503905 99503905 1001 86380 86390 1
503778 99503778 1001 86380 86390 1
503641 99503641 1001 86380 86390 1
503572 99503572 1001 86380 86390 1
504172 99504172 1001 86380 86390 1
504900 99504900 1001 86380 86390 1
504687 99504687 1001 86380 86390 1
504575 99504575 1001 86380 86390 1
504641 99504641 1001 86380 86390 1
504680 99504680 1001 86380 86390 1
504736 99504736 1001 86380 86390 1
504392 99504392 1001 86380 86390 1
505051 99505051 1001 86380 86390 1
505106 99505106 1001 86380 86390 1
505769 99505769 1001 86380 86390 1
505736 99505736 1001 86380 86390 1
505697 99505697 1001 86380 86390 1
505712 99505712 1001 86380 86390 1
505611 99505611 1001 86380 86390 1
505413 99505413 1001 86380 86390 1
505473 99505473 1001 86380 86390 1
505331 99505331 1001 86380 86390 1
505232 99505232 1001 86380 86390 1
505322 99505322 1001 86380 86390 1
505323 99505323 1001 86380 86390 1
505954 99505954 1001 86380 86390 1
505878 99505878 1001 86380 86390 1
505945 99505945 1001 86380 86390 1
505844 99505844 1001 86380 86390 1
506470 99506470 1001 86380 86390 1
506568 99506568 1001 86380 86390 1
506501 99506501 1001 86380 86390 1
506529 99506529 1001 86380 86390 1
506587 99506587 1001 86380 86390 1
506307 99506307 1001 86380 86390 1
506231 99506231 1001 86380 86390 1
506271 99506271 1001 86380 86390 1
505985 99505985 1001 86380 86390 1
506599 99506599 1001 86380 86390 1
506716 99506716 1001 86380 86390 1
506613 99506613 1001 86380 86390 1
506654 99506654 1001 86380 86390 1
506642 99506642 1001 86380 86390 1
507391 99507391 1001 86380 86390 1
507392 99507392 1001 86380 86390 1
507287 99507287 1001 86380 86390 1
507365 99507365 1001 86380 86390 1
507236 99507236 1001 86380 86390 1
507276 99507276 1001 86380 86390 1
507409 99507409 1001 86380 86390 1
507356 99507356 1001 86380 86390 1
507280 99507280 1001 86380 86390 1
507129 99507129 1001 86380 86390 1
507028 99507028 1001 86380 86390 1
507212 99507212 1001 86380 86390 1
507149 99507149 1001 86380 86390 1
507203 99507203 1001 86380 86390 1
506960 99506960 1001 86380 86390 1
506885 99506885 1001 86380 86390 1
506877 99506877 1001 86380 86390 1
507575 99507575 1001 86380 86390 1
507449 99507449 1001 86380 86390 1
507583 99507583 1001 86380 86390 1
507428 99507428 1001 86380 86390 1
508220 99508220 1001 86380 86390 1
508073 99508073 1001 86380 86390 1
508154 99508154 1001 86380 86390 1
508116 99508116 1001 86380 86390 1
508209 99508209 1001 86380 86390 1
507979 99507979 1001 86380 86390 1
507894 99507894 1001 86380 86390 1
507974 99507974 1001 86380 86390 1
507857 99507857 1001 86380 86390 1
508014 99508014 1001 86380 86390 1
507657 99507657 1001 86380 86390 1
507646 99507646 1001 86380 86390 1
507701 99507701 1001 86380 86390 1
507833 99507833 1001 86380 86390 1
508299 99508299 1001 86380 86390 1
508249 99508249 1001 86380 86390 1
508282 99508282 1001 86380 86390 1
508876 99508876 1001 86380 86390 1
508941 99508941 1001 86380 86390 1
508994 99508994 1001 86380 86390 1
508807 99508807 1001 86380 86390 1
508862 99508862 1001 86380 86390 1
508482 99508482 1001 86380 86390 1
508561 99508561 1001 86380 86390 1
508592 99508592 1001 86380 86390 1
508608 99508608 1001 86380 86390 1
509093 99509093 1001 86380 86390 1
509147 99509147 1001 86380 86390 1
509746 99509746 1001 86380 86390 1
509852 99509852 1001 86380 86390 1
509726 99509726 1001 86380 86390 1
509742 99509742 1001 86380 86390 1
509649 99509649 1001 86380 86390 1
509663 99509663 1001 86380 86390 1
509548 99509548 1001 86380 86390 1
509690 99509690 1001 86380 86390 1
509574 99509574 1001 86380 86390 1
509602 99509602 1001 86380 86390 1
509384 99509384 1001 86380 86390 1
509298 99509298 1001 86380 86390 1
509369 99509369 1001 86380 86390 1
510041 99510041 1001 86380 86390 1
509965 99509965 1001 86380 86390 1
510044 99510044 1001 86380 86390 1
509903 99509903 1001 86380 86390 1
509931 99509931 1001 86380 86390 1
510060 99510060 1001 86380 86390 1
509907 99509907 1001 86380 86390 1
510693 99510693 1001 86380 86390 1
510589 99510589 1001 86380 86390 1
510654 99510654 1001 86380 86390 1
510593 99510593 1001 86380 86390 1
510714 99510714 1001 86380 86390 1
510633 99510633 1001 86380 86390 1
510368 99510368 1001 86380 86390 1
510438 99510438 1001 86380 86390 1
510198 99510198 1001 86380 86390 1
510241 99510241 1001 86380 86390 1
510128 99510128 1001 86380 86390 1
510116 99510116 1001 86380 86390 1
510117 99510117 1001 86380 86390 1
510157 99510157 1001 86380 86390 1
510752 99510752 1001 86380 86390 1
510795 99510795 1001 86380 86390 1
510823 99510823 1001 86380 86390 1
510849 99510849 1001 86380 86390 1
510927 99510927 1001 86380 86390 1
511424 99511424 1001 86380 86390 1
511476 99511476 1001 86380 86390 1
511477 99511477 1001 86380 86390 1
511400 99511400 1001 86380 86390 1
511452 99511452 1001 86380 86390 1
511376 99511376 1001 86380 86390 1
511527 99511527 1001 86380 86390 1
511181 99511181 1001 86380 86390 1
511302 99511302 1001 86380 86390 1
511252 99511252 1001 86380 86390 1
511188 99511188 1001 86380 86390 1
511304 99511304 1001 86380 86390 1
511317 99511317 1001 86380 86390 1
511228 99511228 1001 86380 86390 1
511051 99511051 1001 86380 86390 1
511079 99511079 1001 86380 86390 1
511591 99511591 1001 86380 86390 1
511605 99511605 1001 86380 86390 1
511585 99511585 1001 86380 86390 1
511600 99511600 1001 86380 86390 1
512194 99512194 1001 86380 86390 1
512310 99512310 1001 86380 86390 1
512247 99512247 1001 86380 86390 1
512325 99512325 1001 86380 86390 1
512275 99512275 1001 86380 86390 1
512237 99512237 1001 86380 86390 1
511993 99511993 1001 86380 86390 1
512100 99512100 1001 86380 86390 1
512088 99512088 1001 86380 86390 1
512143 99512143 1001 86380 86390 1
511966 99511966 1001 86380 86390 1
511897 99511897 1001 86380 86390 1
512584 99512584 1001 86380 86390 1
512509 99512509 1001 86380 86390 1
513103 99513103 1001 86380 86390 1
513170 99513170 1001 86380 86390 1
513092 99513092 1001 86380 86390 1
513096 99513096 1001 86380 86390 1
513199 99513199 1001 86380 86390 1
512819 99512819 1001 86380 86390 1
512901 99512901 1001 86380 86390 1
512840 99512840 1001 86380 86390 1
512814 99512814 1001 86380 86390 1
512958 99512958 1001 86380 86390 1
512600 99512600 1001 86380 86390 1
512619 99512619 1001 86380 86390 1
513372 99513372 1001 86380 86390 1
513322 99513322 1001 86380 86390 1
513311 99513311 1001 86380 86390 1
513290 99513290 1001 86380 86390 1
513342 99513342 1001 86380 86390 1
513929 99513929 1001 86380 86390 1
513828 99513828 1001 86380 86390 1
513730 99513730 1001 86380 86390 1
513771 99513771 1001 86380 86390 1
513532 99513532 1001 86380 86390 1
513600 99513600 1001 86380 86390 1
513445 99513445 1001 86380 86390 1
513420 99513420 1001 86380 86390 1
514234 99514234 1001 86380 86390 1
514777 99514777 1001 86380 86390 1
514509 99514509 1001 86380 86390 1
514627 99514627 1001 86380 86390 1
514565 99514565 1001 86380 86390 1
514553 99514553 1001 86380 86390 1
514480 99514480 1001 86380 86390 1
514495 99514495 1001 86380 86390 1
514381 99514381 1001 86380 86390 1
514295 99514295 1001 86380 86390 1
514416 99514416 1001 86380 86390 1
515010 99515010 1001 86380 86390 1
515049 99515049 1001 86380 86390 1
514237 99514237 1001 86380 86390 1
514989 99514989 1001 86380 86390 1
514978 99514978 1001 86380 86390 1
515555 99515555 1001 86380 86390 1
515563 99515563 1001 86380 86390 1
515605 99515605 1001 86380 86390 1
515440 99515440 1001 86380 86390 1
515454 99515454 1001 86380 86390 1
515469 99515469 1001 86380 86390 1
515446 99515446 1001 86380 86390 1
515305 99515305 1001 86380 86390 1
515205 99515205 1001 86380 86390 1
515169 99515169 1001 86380 86390 1
515109 99515109 1001 86380 86390 1
515747 99515747 1001 86380 86390 1
515735 99515735 1001 86380 86390 1
515828 99515828 1001 86380 86390 1
515702 99515702 1001 86380 86390 1
516509 99516509 1001 86380 86390 1
516483 99516483 1001 86380 86390 1
516388 99516388 1001 86380 86390 1
516102 99516102 1001 86380 86390 1
516168 99516168 1001 86380 86390 1
516259 99516259 1001 86380 86390 1
516185 99516185 1001 86380 86390 1
516085 99516085 1001 86380 86390 1
516079 99516079 1001 86380 86390 1
516056 99516056 1001 86380 86390 1
516580 99516580 1001 86380 86390 1
516710 99516710 1001 86380 86390 1
516543 99516543 1001 86380 86390 1
517335 99517335 1001 86380 86390 1
517307 99517307 1001 86380 86390 1
517136 99517136 1001 86380 86390 1
517316 99517316 1001 86380 86390 1
517163 99517163 1001 86380 86390 1
517323 99517323 1001 86380 86390 1
517104 99517104 1001 86380 86390 1
516989 99516989 1001 86380 86390 1
517004 99517004 1001 86380 86390 1
517038 99517038 1001 86380 86390 1
516867 99516867 1001 86380 86390 1
517460 99517460 1001 86380 86390 1
517776 99517776 1001 86380 86390 1
517932 99517932 1001 86380 86390 1
517920 99517920 1001 86380 86390 1
517858 99517858 1001 86380 86390 1
517833 99517833 1001 86380 86390 1
517876 99517876 1001 86380 86390 1
517728 99517728 1001 86380 86390 1
517552 99517552 1001 86380 86390 1
518199 99518199 1001 86380 86390 1
518278 99518278 1001 86380 86390 1
518269 99518269 1001 86380 86390 1
518298 99518298 1001 86380 86390 1
518363 99518363 1001 86380 86390 1
518195 99518195 1001 86380 86390 1
518247 99518247 1001 86380 86390 1
518939 99518939 1001 86380 86390 1
518945 99518945 1001 86380 86390 1
518679 99518679 1001 86380 86390 1
518755 99518755 1001 86380 86390 1
518486 99518486 1001 86380 86390 1
518502 99518502 1001 86380 86390 1
518454 99518454 1001 86380 86390 1
518470 99518470 1001 86380 86390 1
519116 99519116 1001 86380 86390 1
519040 99519040 1001 86380 86390 1
519041 99519041 1001 86380 86390 1
519055 99519055 1001 86380 86390 1
519081 99519081 1001 86380 86390 1
519043 99519043 1001 86380 86390 1
519652 99519652 1001 86380 86390 1
519731 99519731 1001 86380 86390 1
519732 99519732 1001 86380 86390 1
519546 99519546 1001 86380 86390 1
519433 99519433 1001 86380 86390 1
519838 99519838 1001 86380 86390 1
519871 99519871 1001 86380 86390 1
520462 99520462 1001 86380 86390 1
520503 99520503 1001 86380 86390 1
520622 99520622 1001 86380 86390 1
520276 99520276 1001 86380 86390 1
520046 99520046 1001 86380 86390 1
520086 99520086 1001 86380 86390 1
520832 99520832 1001 86380 86390 1
520671 99520671 1001 86380 86390 1
521317 99521317 1001 86380 86390 1
520912 99520912 1001 86380 86390 1
520993 99520993 1001 86380 86390 1
520877 99520877 1001 86380 86390 1
520969 99520969 1001 86380 86390 1
521545 99521545 1001 86380 86390 1
521664 99521664 1001 86380 86390 1
521656 99521656 1001 86380 86390 1
522140 99522140 1001 86380 86390 1
522192 99522192 1001 86380 86390 1
522156 99522156 1001 86380 86390 1
522273 99522273 1001 86380 86390 1
522236 99522236 1001 86380 86390 1
522274 99522274 1001 86380 86390 1
522173 99522173 1001 86380 86390 1
522200 99522200 1001 86380 86390 1
522285 99522285 1001 86380 86390 1
521762 99521762 1001 86380 86390 1
521673 99521673 1001 86380 86390 1
521743 99521743 1001 86380 86390 1
521823 99521823 1001 86380 86390 1
522407 99522407 1001 86380 86390 1
522400 99522400 1001 86380 86390 1
522440 99522440 1001 86380 86390 1
522298 99522298 1001 86380 86390 1
523083 99523083 1001 86380 86390 1
523024 99523024 1001 86380 86390 1
522900 99522900 1001 86380 86390 1
522779 99522779 1001 86380 86390 1
522601 99522601 1001 86380 86390 1
522552 99522552 1001 86380 86390 1
522501 99522501 1001 86380 86390 1
522644 99522644 1001 86380 86390 1
522659 99522659 1001 86380 86390 1
522570 99522570 1001 86380 86390 1
522664 99522664 1001 86380 86390 1
523142 99523142 1001 86380 86390 1
523225 99523225 1001 86380 86390 1
523122 99523122 1001 86380 86390 1
523291 99523291 1001 86380 86390 1
523270 99523270 1001 86380 86390 1
523778 99523778 1001 86380 86390 1
523791 99523791 1001 86380 86390 1
523939 99523939 1001 86380 86390 1
523713 99523713 1001 86380 86390 1
523726 99523726 1001 86380 86390 1
523688 99523688 1001 86380 86390 1
523732 99523732 1001 86380 86390 1
523590 99523590 1001 86380 86390 1
523566 99523566 1001 86380 86390 1
523442 99523442 1001 86380 86390 1
523383 99523383 1001 86380 86390 1
523503 99523503 1001 86380 86390 1
523516 99523516 1001 86380 86390 1
523959 99523959 1001 86380 86390 1
524025 99524025 1001 86380 86390 1
524054 99524054 1001 86380 86390 1
524733 99524733 1001 86380 86390 1
524709 99524709 1001 86380 86390 1
524646 99524646 1001 86380 86390 1
524582 99524582 1001 86380 86390 1
524625 99524625 1001 86380 86390 1
524664 99524664 1001 86380 86390 1
524417 99524417 1001 86380 86390 1
524512 99524512 1001 86380 86390 1
524179 99524179 1001 86380 86390 1
524297 99524297 1001 86380 86390 1
524310 99524310 1001 86380 86390 1
524236 99524236 1001 86380 86390 1
524250 99524250 1001 86380 86390 1
524846 99524846 1001 86380 86390 1
524940 99524940 1001 86380 86390 1
524890 99524890 1001 86380 86390 1
524789 99524789 1001 86380 86390 1
525475 99525475 1001 86380 86390 1
525592 99525592 1001 86380 86390 1
525392 99525392 1001 86380 86390 1
525203 99525203 1001 86380 86390 1
525347 99525347 1001 86380 86390 1
525184 99525184 1001 86380 86390 1
525174 99525174 1001 86380 86390 1
525020 99525020 1001 86380 86390 1
525085 99525085 1001 86380 86390 1
525098 99525098 1001 86380 86390 1
525674 99525674 1001 86380 86390 1
525721 99525721 1001 86380 86390 1
526314 99526314 1001 86380 86390 1
526153 99526153 1001 86380 86390 1
526144 99526144 1001 86380 86390 1
526045 99526045 1001 86380 86390 1
526213 99526213 1001 86380 86390 1
525842 99525842 1001 86380 86390 1
525857 99525857 1001 86380 86390 1
525910 99525910 1001 86380 86390 1
525911 99525911 1001 86380 86390 1
525902 99525902 1001 86380 86390 1
525969 99525969 1001 86380 86390 1
526514 99526514 1001 86380 86390 1
526605 99526605 1001 86380 86390 1
527060 99527060 1001 86380 86390 1
527151 99527151 1001 86380 86390 1
527165 99527165 1001 86380 86390 1
527080 99527080 1001 86380 86390 1
526961 99526961 1001 86380 86390 1
526871 99526871 1001 86380 86390 1
526835 99526835 1001 86380 86390 1
526797 99526797 1001 86380 86390 1
526722 99526722 1001 86380 86390 1
526726 99526726 1001 86380 86390 1
526819 99526819 1001 86380 86390 1
527338 99527338 1001 86380 86390 1
527372 99527372 1001 86380 86390 1
527998 99527998 1001 86380 86390 1
528038 99528038 1001 86380 86390 1
528000 99528000 1001 86380 86390 1
528051 99528051 1001 86380 86390 1
527767 99527767 1001 86380 86390 1
527682 99527682 1001 86380 86390 1
527615 99527615 1001 86380 86390 1
527514 99527514 1001 86380 86390 1
527465 99527465 1001 86380 86390 1
528258 99528258 1001 86380 86390 1
528259 99528259 1001 86380 86390 1
528247 99528247 1001 86380 86390 1
528092 99528092 1001 86380 86390 1
528159 99528159 1001 86380 86390 1
528788 99528788 1001 86380 86390 1
528737 99528737 1001 86380 86390 1
528871 99528871 1001 86380 86390 1
528822 99528822 1001 86380 86390 1
528623 99528623 1001 86380 86390 1
528598 99528598 1001 86380 86390 1
528537 99528537 1001 86380 86390 1
528525 99528525 1001 86380 86390 1
528295 99528295 1001 86380 86390 1
528378 99528378 1001 86380 86390 1
528396 99528396 1001 86380 86390 1
528448 99528448 1001 86380 86390 1
529004 99529004 1001 86380 86390 1
529699 99529699 1001 86380 86390 1
529605 99529605 1001 86380 86390 1
529621 99529621 1001 86380 86390 1
529721 99529721 1001 86380 86390 1
529487 99529487 1001 86380 86390 1
529210 99529210 1001 86380 86390 1
529111 99529111 1001 86380 86390 1
529178 99529178 1001 86380 86390 1
529307 99529307 1001 86380 86390 1
529166 99529166 1001 86380 86390 1
529144 99529144 1001 86380 86390 1
529222 99529222 1001 86380 86390 1
529818 99529818 1001 86380 86390 1
529822 99529822 1001 86380 86390 1
529901 99529901 1001 86380 86390 1
530413 99530413 1001 86380 86390 1
530363 99530363 1001 86380 86390 1
530435 99530435 1001 86380 86390 1
530220 99530220 1001 86380 86390 1
530327 99530327 1001 86380 86390 1
530191 99530191 1001 86380 86390 1
529991 99529991 1001 86380 86390 1
530034 99530034 1001 86380 86390 1
530048 99530048 1001 86380 86390 1
530603 99530603 1001 86380 86390 1
530676 99530676 1001 86380 86390 1
530757 99530757 1001 86380 86390 1
531321 99531321 1001 86380 86390 1
531337 99531337 1001 86380 86390 1
531128 99531128 1001 86380 86390 1
531155 99531155 1001 86380 86390 1
531004 99531004 1001 86380 86390 1
530947 99530947 1001 86380 86390 1
530848 99530848 1001 86380 86390 1
530783 99530783 1001 86380 86390 1
531537 99531537 1001 86380 86390 1
531551 99531551 1001 86380 86390 1
531476 99531476 1001 86380 86390 1
532104 99532104 1001 86380 86390 1
532143 99532143 1001 86380 86390 1
532030 99532030 1001 86380 86390 1
532165 99532165 1001 86380 86390 1
532101 99532101 1001 86380 86390 1
532050 99532050 1001 86380 86390 1
531991 99531991 1001 86380 86390 1
531798 99531798 1001 86380 86390 1
531730 99531730 1001 86380 86390 1
531726 99531726 1001 86380 86390 1
532319 99532319 1001 86380 86390 1
532297 99532297 1001 86380 86390 1
532389 99532389 1001 86380 86390 1
532402 99532402 1001 86380 86390 1
533006 99533006 1001 86380 86390 1
532875 99532875 1001 86380 86390 1
532716 99532716 1001 86380 86390 1
532755 99532755 1001 86380 86390 1
532758 99532758 1001 86380 86390 1
532759 99532759 1001 86380 86390 1
533197 99533197 1001 86380 86390 1
533065 99533065 1001 86380 86390 1
533756 99533756 1001 86380 86390 1
533731 99533731 1001 86380 86390 1
533785 99533785 1001 86380 86390 1
533835 99533835 1001 86380 86390 1
533684 99533684 1001 86380 86390 1
533686 99533686 1001 86380 86390 1
533765 99533765 1001 86380 86390 1
533607 99533607 1001 86380 86390 1
533425 99533425 1001 86380 86390 1
533300 99533300 1001 86380 86390 1
533443 99533443 1001 86380 86390 1
533998 99533998 1001 86380 86390 1
534050 99534050 1001 86380 86390 1
534012 99534012 1001 86380 86390 1
534031 99534031 1001 86380 86390 1
533864 99533864 1001 86380 86390 1
534648 99534648 1001 86380 86390 1
534498 99534498 1001 86380 86390 1
534317 99534317 1001 86380 86390 1
534154 99534154 1001 86380 86390 1
534104 99534104 1001 86380 86390 1
534183 99534183 1001 86380 86390 1
534184 99534184 1001 86380 86390 1
534713 99534713 1001 86380 86390 1
535344 99535344 1001 86380 86390 1
535427 99535427 1001 86380 86390 1
535365 99535365 1001 86380 86390 1
535417 99535417 1001 86380 86390 1
535501 99535501 1001 86380 86390 1
535233 99535233 1001 86380 86390 1
535300 99535300 1001 86380 86390 1
535276 99535276 1001 86380 86390 1
534943 99534943 1001 86380 86390 1
535023 99535023 1001 86380 86390 1
535090 99535090 1001 86380 86390 1
534940 99534940 1001 86380 86390 1
535658 99535658 1001 86380 86390 1
536325 99536325 1001 86380 86390 1
535949 99535949 1001 86380 86390 1
536053 99536053 1001 86380 86390 1
535995 99535995 1001 86380 86390 1
535839 99535839 1001 86380 86390 1
536477 99536477 1001 86380 86390 1
536413 99536413 1001 86380 86390 1
536468 99536468 1001 86380 86390 1
536366 99536366 1001 86380 86390 1
536499 99536499 1001 86380 86390 1
537163 99537163 1001 86380 86390 1
537023 99537023 1001 86380 86390 1
537037 99537037 1001 86380 86390 1
537041 99537041 1001 86380 86390 1
537054 99537054 1001 86380 86390 1
537152 99537152 1001 86380 86390 1
537031 99537031 1001 86380 86390 1
537151 99537151 1001 86380 86390 1
536870 99536870 1001 86380 86390 1
536809 99536809 1001 86380 86390 1
536953 99536953 1001 86380 86390 1
536662 99536662 1001 86380 86390 1
536730 99536730 1001 86380 86390 1
536644 99536644 1001 86380 86390 1
537344 99537344 1001 86380 86390 1
537358 99537358 1001 86380 86390 1
537321 99537321 1001 86380 86390 1
537891 99537891 1001 86380 86390 1
537933 99537933 1001 86380 86390 1
537911 99537911 1001 86380 86390 1
537924 99537924 1001 86380 86390 1
537985 99537985 1001 86380 86390 1
537607 99537607 1001 86380 86390 1
537763 99537763 1001 86380 86390 1
537634 99537634 1001 86380 86390 1
537648 99537648 1001 86380 86390 1
537782 99537782 1001 86380 86390 1
537601 99537601 1001 86380 86390 1
537419 99537419 1001 86380 86390 1
537446 99537446 1001 86380 86390 1
537488 99537488 1001 86380 86390 1
537431 99537431 1001 86380 86390 1
538025 99538025 1001 86380 86390 1
538021 99538021 1001 86380 86390 1
538140 99538140 1001 86380 86390 1
538154 99538154 1001 86380 86390 1
538092 99538092 1001 86380 86390 1
538743 99538743 1001 86380 86390 1
538533 99538533 1001 86380 86390 1
538559 99538559 1001 86380 86390 1
538354 99538354 1001 86380 86390 1
538281 99538281 1001 86380 86390 1
538283 99538283 1001 86380 86390 1
538943 99538943 1001 86380 86390 1
538905 99538905 1001 86380 86390 1
538858 99538858 1001 86380 86390 1
538860 99538860 1001 86380 86390 1
538912 99538912 1001 86380 86390 1
538863 99538863 1001 86380 86390 1
539639 99539639 1001 86380 86390 1
539442 99539442 1001 86380 86390 1
539444 99539444 1001 86380 86390 1
539536 99539536 1001 86380 86390 1
539360 99539360 1001 86380 86390 1
539236 99539236 1001 86380 86390 1
539191 99539191 1001 86380 86390 1
539023 99539023 1001 86380 86390 1
539219 99539219 1001 86380 86390 1
539106 99539106 1001 86380 86390 1
539821 99539821 1001 86380 86390 1
539796 99539796 1001 86380 86390 1
539779 99539779 1001 86380 86390 1
539650 99539650 1001 86380 86390 1
540425 99540425 1001 86380 86390 1
540271 99540271 1001 86380 86390 1
540119 99540119 1001 86380 86390 1
540087 99540087 1001 86380 86390 1
540170 99540170 1001 86380 86390 1
539977 99539977 1001 86380 86390 1
540045 99540045 1001 86380 86390 1
539905 99539905 1001 86380 86390 1
539999 99539999 1001 86380 86390 1
540583 99540583 1001 86380 86390 1
540597 99540597 1001 86380 86390 1
540469 99540469 1001 86380 86390 1
540601 99540601 1001 86380 86390 1
541263 99541263 1001 86380 86390 1
540919 99540919 1001 86380 86390 1
540975 99540975 1001 86380 86390 1
540976 99540976 1001 86380 86390 1
540817 99540817 1001 86380 86390 1
540691 99540691 1001 86380 86390 1
540757 99540757 1001 86380 86390 1
540799 99540799 1001 86380 86390 1
541350 99541350 1001 86380 86390 1
541432 99541432 1001 86380 86390 1
542081 99542081 1001 86380 86390 1
541956 99541956 1001 86380 86390 1
541921 99541921 1001 86380 86390 1
542077 99542077 1001 86380 86390 1
541974 99541974 1001 86380 86390 1
542041 99542041 1001 86380 86390 1
541964 99541964 1001 86380 86390 1
541814 99541814 1001 86380 86390 1
541764 99541764 1001 86380 86390 1
541590 99541590 1001 86380 86390 1
541633 99541633 1001 86380 86390 1
541672 99541672 1001 86380 86390 1
542233 99542233 1001 86380 86390 1
542324 99542324 1001 86380 86390 1
542238 99542238 1001 86380 86390 1
542240 99542240 1001 86380 86390 1
542219 99542219 1001 86380 86390 1
542912 99542912 1001 86380 86390 1
542831 99542831 1001 86380 86390 1
542887 99542887 1001 86380 86390 1
542814 99542814 1001 86380 86390 1
542881 99542881 1001 86380 86390 1
542661 99542661 1001 86380 86390 1
542442 99542442 1001 86380 86390 1
542392 99542392 1001 86380 86390 1
542475 99542475 1001 86380 86390 1
543038 99543038 1001 86380 86390 1
543079 99543079 1001 86380 86390 1
543618 99543618 1001 86380 86390 1
543662 99543662 1001 86380 86390 1
543599 99543599 1001 86380 86390 1
543763 99543763 1001 86380 86390 1
543440 99543440 1001 86380 86390 1
543389 99543389 1001 86380 86390 1
543435 99543435 1001 86380 86390 1
543513 99543513 1001 86380 86390 1
543165 99543165 1001 86380 86390 1
543250 99543250 1001 86380 86390 1
543161 99543161 1001 86380 86390 1
543950 99543950 1001 86380 86390 1
544495 99544495 1001 86380 86390 1
544216 99544216 1001 86380 86390 1
544233 99544233 1001 86380 86390 1
544693 99544693 1001 86380 86390 1
544630 99544630 1001 86380 86390 1
544669 99544669 1001 86380 86390 1
429598 510 1001 25020 25917 1
517627 1068 1001 62850 63149 1
523335 772 1002 60981 64454 1
528844 1020 1002 36301 38575 1
540311 593 1002 35137 40191 1
400212 99400212 1001 86380 86390 1
400263 99400263 1001 86380 86390 1
400350 99400350 1001 86380 86390 1
400719 99400719 1001 86380 86390 1
401074 99401074 1001 86380 86390 1
401140 99401140 1001 86380 86390 1
401320 99401320 1001 86380 86390 1
401374 99401374 1001 86380 86390 1
401407 99401407 1001 86380 86390 1
401417 99401417 1001 86380 86390 1
401418 99401418 1001 86380 86390 1
401513 99401513 1001 86380 86390 1
401496 99401496 1001 86380 86390 1
401637 99401637 1001 86380 86390 1
401762 99401762 1001 86380 86390 1
402061 99402061 1001 86380 86390 1
401974 99401974 1001 86380 86390 1
402139 99402139 1001 86380 86390 1
402418 99402418 1001 86380 86390 1
402580 99402580 1001 86380 86390 1
402872 99402872 1001 86380 86390 1
402824 99402824 1001 86380 86390 1
402816 99402816 1001 86380 86390 1
402989 99402989 1001 86380 86390 1
402961 99402961 1001 86380 86390 1
403036 99403036 1001 86380 86390 1
403119 99403119 1001 86380 86390 1
403440 99403440 1001 86380 86390 1
403486 99403486 1001 86380 86390 1
403600 99403600 1001 86380 86390 1
403735 99403735 1001 86380 86390 1
404254 99404254 1001 86380 86390 1
404520 99404520 1001 86380 86390 1
404644 99404644 1001 86380 86390 1
404767 99404767 1001 86380 86390 1
404724 99404724 1001 86380 86390 1
404761 99404761 1001 86380 86390 1
404964 99404964 1001 86380 86390 1
405257 99405257 1001 86380 86390 1
405217 99405217 1001 86380 86390 1
405224 99405224 1001 86380 86390 1
405448 99405448 1001 86380 86390 1
405476 99405476 1001 86380 86390 1
405553 99405553 1001 86380 86390 1
405524 99405524 1001 86380 86390 1
405502 99405502 1001 86380 86390 1
405591 99405591 1001 86380 86390 1
405739 99405739 1001 86380 86390 1
405717 99405717 1001 86380 86390 1
405938 99405938 1001 86380 86390 1
406070 99406070 1001 86380 86390 1
406147 99406147 1001 86380 86390 1
406162 99406162 1001 86380 86390 1
406425 99406425 1001 86380 86390 1
406714 99406714 1001 86380 86390 1
406951 99406951 1001 86380 86390 1
407012 99407012 1001 86380 86390 1
407185 99407185 1001 86380 86390 1
407213 99407213 1001 86380 86390 1
407278 99407278 1001 86380 86390 1
407531 99407531 1001 86380 86390 1
407612 99407612 1001 86380 86390 1
407853 99407853 1001 86380 86390 1
407817 99407817 1001 86380 86390 1
407952 99407952 1001 86380 86390 1
407986 99407986 1001 86380 86390 1
408361 99408361 1001 86380 86390 1
408702 99408702 1001 86380 86390 1
408762 99408762 1001 86380 86390 1
408775 99408775 1001 86380 86390 1
408783 99408783 1001 86380 86390 1
409045 99409045 1001 86380 86390 1
409185 99409185 1001 86380 86390 1
409788 99409788 1001 86380 86390 1
409952 99409952 1001 86380 86390 1
410150 99410150 1001 86380 86390 1
410300 99410300 1001 86380 86390 1
410395 99410395 1001 86380 86390 1
410344 99410344 1001 86380 86390 1
410423 99410423 1001 86380 86390 1
410582 99410582 1001 86380 86390 1
410718 99410718 1001 86380 86390 1
410621 99410621 1001 86380 86390 1
410800 99410800 1001 86380 86390 1
411021 99411021 1001 86380 86390 1
411308 99411308 1001 86380 86390 1
411370 99411370 1001 86380 86390 1
411410 99411410 1001 86380 86390 1
411892 99411892 1001 86380 86390 1
412094 99412094 1001 86380 86390 1
412425 99412425 1001 86380 86390 1
412305 99412305 1001 86380 86390 1
412285 99412285 1001 86380 86390 1
413565 99413565 1001 86380 86390 1
413333 99413333 1001 86380 86390 1
412980 99412980 1001 86380 86390 1
413018 99413018 1001 86380 86390 1
412777 99412777 1001 86380 86390 1
412723 99412723 1001 86380 86390 1
412617 99412617 1001 86380 86390 1
412804 99412804 1001 86380 86390 1
412785 99412785 1001 86380 86390 1
412654 99412654 1001 86380 86390 1
412741 99412741 1001 86380 86390 1
413893 99413893 1001 86380 86390 1
414013 99414013 1001 86380 86390 1
415080 99415080 1001 86380 86390 1
414943 99414943 1001 86380 86390 1
414637 99414637 1001 86380 86390 1
414508 99414508 1001 86380 86390 1
414714 99414714 1001 86380 86390 1
414781 99414781 1001 86380 86390 1
414731 99414731 1001 86380 86390 1
414232 99414232 1001 86380 86390 1
414386 99414386 1001 86380 86390 1
414387 99414387 1001 86380 86390 1
414236 99414236 1001 86380 86390 1
414394 99414394 1001 86380 86390 1
415388 99415388 1001 86380 86390 1
415577 99415577 1001 86380 86390 1
415658 99415658 1001 86380 86390 1
415518 99415518 1001 86380 86390 1
415440 99415440 1001 86380 86390 1
415614 99415614 1001 86380 86390 1
415716 99415716 1001 86380 86390 1
416590 99416590 1001 86380 86390 1
416870 99416870 1001 86380 86390 1
416745 99416745 1001 86380 86390 1
416982 99416982 1001 86380 86390 1
416294 99416294 1001 86380 86390 1
416508 99416508 1001 86380 86390 1
416491 99416491 1001 86380 86390 1
416210 99416210 1001 86380 86390 1
416005 99416005 1001 86380 86390 1
415930 99415930 1001 86380 86390 1
417358 99417358 1001 86380 86390 1
417238 99417238 1001 86380 86390 1
417153 99417153 1001 86380 86390 1
417278 99417278 1001 86380 86390 1
417522 99417522 1001 86380 86390 1
417414 99417414 1001 86380 86390 1
417418 99417418 1001 86380 86390 1
418483 99418483 1001 86380 86390 1
418487 99418487 1001 86380 86390 1
418375 99418375 1001 86380 86390 1
418378 99418378 1001 86380 86390 1
418145 99418145 1001 86380 86390 1
418324 99418324 1001 86380 86390 1
417848 99417848 1001 86380 86390 1
418910 99418910 1001 86380 86390 1
419107 99419107 1001 86380 86390 1
419110 99419110 1001 86380 86390 1
419041 99419041 1001 86380 86390 1
418895 99418895 1001 86380 86390 1
420439 99420439 1001 86380 86390 1
420216 99420216 1001 86380 86390 1
420435 99420435 1001 86380 86390 1
419823 99419823 1001 86380 86390 1
419634 99419634 1001 86380 86390 1
419651 99419651 1001 86380 86390 1
419874 99419874 1001 86380 86390 1
419419 99419419 1001 86380 86390 1
420615 99420615 1001 86380 86390 1
420805 99420805 1001 86380 86390 1
422007 99422007 1001 86380 86390 1
422048 99422048 1001 86380 86390 1
421784 99421784 1001 86380 86390 1
421792 99421792 1001 86380 86390 1
421639 99421639 1001 86380 86390 1
421549 99421549 1001 86380 86390 1
421558 99421558 1001 86380 86390 1
421560 99421560 1001 86380 86390 1
422150 99422150 1001 86380 86390 1
422228 99422228 1001 86380 86390 1
422390 99422390 1001 86380 86390 1
423412 99423412 1001 86380 86390 1
423617 99423617 1001 86380 86390 1
423327 99423327 1001 86380 86390 1
423643 99423643 1001 86380 86390 1
423128 99423128 1001 86380 86390 1
423199 99423199 1001 86380 86390 1
423036 99423036 1001 86380 86390 1
423136 99423136 1001 86380 86390 1
422960 99422960 1001 86380 86390 1
422577 99422577 1001 86380 86390 1
422605 99422605 1001 86380 86390 1
422658 99422658 1001 86380 86390 1
422842 99422842 1001 86380 86390 1
422898 99422898 1001 86380 86390 1
422900 99422900 1001 86380 86390 1
424035 99424035 1001 86380 86390 1
424151 99424151 1001 86380 86390 1
423753 99423753 1001 86380 86390 1
423863 99423863 1001 86380 86390 1
424147 99424147 1001 86380 86390 1
425237 99425237 1001 86380 86390 1
425288 99425288 1001 86380 86390 1
425141 99425141 1001 86380 86390 1
425294 99425294 1001 86380 86390 1
425320 99425320 1001 86380 86390 1
424652 99424652 1001 86380 86390 1
424343 99424343 1001 86380 86390 1
424318 99424318 1001 86380 86390 1
424348 99424348 1001 86380 86390 1
424229 99424229 1001 86380 86390 1
425499 99425499 1001 86380 86390 1
425768 99425768 1001 86380 86390 1
426854 99426854 1001 86380 86390 1
426644 99426644 1001 86380 86390 1
426150 99426150 1001 86380 86390 1
425866 99425866 1001 86380 86390 1
426232 99426232 1001 86380 86390 1
425903 99425903 1001 86380 86390 1
425932 99425932 1001 86380 86390 1
426007 99426007 1001 86380 86390 1
426276 99426276 1001 86380 86390 1
427248 99427248 1001 86380 86390 1
428363 99428363 1001 86380 86390 1
428587 99428587 1001 86380 86390 1
428592 99428592 1001 86380 86390 1
427972 99427972 1001 86380 86390 1
428063 99428063 1001 86380 86390 1
427736 99427736 1001 86380 86390 1
427794 99427794 1001 86380 86390 1
427848 99427848 1001 86380 86390 1
428930 99428930 1001 86380 86390 1
428776 99428776 1001 86380 86390 1
430167 99430167 1001 86380 86390 1
430335 99430335 1001 86380 86390 1
429758 99429758 1001 86380 86390 1
429811 99429811 1001 86380 86390 1
429674 99429674 1001 86380 86390 1
429790 99429790 1001 86380 86390 1
429603 99429603 1001 86380 86390 1
429676 99429676 1001 86380 86390 1
429496 99429496 1001 86380 86390 1
430705 99430705 1001 86380 86390 1
430533 99430533 1001 86380 86390 1
430421 99430421 1001 86380 86390 1
431935 99431935 1001 86380 86390 1
431805 99431805 1001 86380 86390 1
431782 99431782 1001 86380 86390 1
431755 99431755 1001 86380 86390 1
431686 99431686 1001 86380 86390 1
431490 99431490 1001 86380 86390 1
431337 99431337 1001 86380 86390 1
431541 99431541 1001 86380 86390 1
431280 99431280 1001 86380 86390 1
431371 99431371 1001 86380 86390 1
431024 99431024 1001 86380 86390 1
430849 99430849 1001 86380 86390 1
431178 99431178 1001 86380 86390 1
431154 99431154 1001 86380 86390 1
430882 99430882 1001 86380 86390 1
432174 99432174 1001 86380 86390 1
432187 99432187 1001 86380 86390 1
432103 99432103 1001 86380 86390 1
433383 99433383 1001 86380 86390 1
433054 99433054 1001 86380 86390 1
433255 99433255 1001 86380 86390 1
432978 99432978 1001 86380 86390 1
433064 99433064 1001 86380 86390 1
432963 99432963 1001 86380 86390 1
432578 99432578 1001 86380 86390 1
432877 99432877 1001 86380 86390 1
432803 99432803 1001 86380 86390 1
432866 99432866 1001 86380 86390 1
433754 99433754 1001 86380 86390 1
433841 99433841 1001 86380 86390 1
434076 99434076 1001 86380 86390 1
433746 99433746 1001 86380 86390 1
435356 99435356 1001 86380 86390 1
435428 99435428 1001 86380 86390 1
435178 99435178 1001 86380 86390 1
434681 99434681 1001 86380 86390 1
434870 99434870 1001 86380 86390 1
434738 99434738 1001 86380 86390 1
434871 99434871 1001 86380 86390 1
434663 99434663 1001 86380 86390 1
434902 99434902 1001 86380 86390 1
434976 99434976 1001 86380 86390 1
434370 99434370 1001 86380 86390 1
434537 99434537 1001 86380 86390 1
434322 99434322 1001 86380 86390 1
434352 99434352 1001 86380 86390 1
434529 99434529 1001 86380 86390 1
435595 99435595 1001 86380 86390 1
435517 99435517 1001 86380 86390 1
435445 99435445 1001 86380 86390 1
435639 99435639 1001 86380 86390 1
436782 99436782 1001 86380 86390 1
436865 99436865 1001 86380 86390 1
436846 99436846 1001 86380 86390 1
436795 99436795 1001 86380 86390 1
436735 99436735 1001 86380 86390 1
436656 99436656 1001 86380 86390 1
435917 99435917 1001 86380 86390 1
436233 99436233 1001 86380 86390 1
437302 99437302 1001 86380 86390 1
300014 99300014 1001 86380 86390 1
300694 99300694 1001 86380 86390 1
300709 99300709 1001 86380 86390 1
300323 99300323 1001 86380 86390 1
300307 99300307 1001 86380 86390 1
300126 99300126 1001 86380 86390 1
300309 99300309 1001 86380 86390 1
300219 99300219 1001 86380 86390 1
300300 99300300 1001 86380 86390 1
300846 99300846 1001 86380 86390 1
300886 99300886 1001 86380 86390 1
300760 99300760 1001 86380 86390 1
300815 99300815 1001 86380 86390 1
300880 99300880 1001 86380 86390 1
301394 99301394 1001 86380 86390 1
301512 99301512 1001 86380 86390 1
301371 99301371 1001 86380 86390 1
301476 99301476 1001 86380 86390 1
301284 99301284 1001 86380 86390 1
301144 99301144 1001 86380 86390 1
301256 99301256 1001 86380 86390 1
301001 99301001 1001 86380 86390 1
301053 99301053 1001 86380 86390 1
301093 99301093 1001 86380 86390 1
301132 99301132 1001 86380 86390 1
301097 99301097 1001 86380 86390 1
300957 99300957 1001 86380 86390 1
301114 99301114 1001 86380 86390 1
301618 99301618 1001 86380 86390 1
301709 99301709 1001 86380 86390 1
301593 99301593 1001 86380 86390 1
301739 99301739 1001 86380 86390 1
301597 99301597 1001 86380 86390 1
301677 99301677 1001 86380 86390 1
301600 99301600 1001 86380 86390 1
302204 99302204 1001 86380 86390 1
302243 99302243 1001 86380 86390 1
302257 99302257 1001 86380 86390 1
302364 99302364 1001 86380 86390 1
302011 99302011 1001 86380 86390 1
302000 99302000 1001 86380 86390 1
301974 99301974 1001 86380 86390 1
302029 99302029 1001 86380 86390 1
301923 99301923 1001 86380 86390 1
301899 99301899 1001 86380 86390 1
301861 99301861 1001 86380 86390 1
302549 99302549 1001 86380 86390 1
301969 99301969 1001 86380 86390 1
302434 99302434 1001 86380 86390 1
302415 99302415 1001 86380 86390 1
303068 99303068 1001 86380 86390 1
303121 99303121 1001 86380 86390 1
303113 99303113 1001 86380 86390 1
303012 99303012 1001 86380 86390 1
302951 99302951 1001 86380 86390 1
302800 99302800 1001 86380 86390 1
302998 99302998 1001 86380 86390 1
302871 99302871 1001 86380 86390 1
302657 99302657 1001 86380 86390 1
303244 99303244 1001 86380 86390 1
303270 99303270 1001 86380 86390 1
303228 99303228 1001 86380 86390 1
304008 99304008 1001 86380 86390 1
304018 99304018 1001 86380 86390 1
303967 99303967 1001 86380 86390 1
303784 99303784 1001 86380 86390 1
303479 99303479 1001 86380 86390 1
303579 99303579 1001 86380 86390 1
304108 99304108 1001 86380 86390 1
304067 99304067 1001 86380 86390 1
304823 99304823 1001 86380 86390 1
304763 99304763 1001 86380 86390 1
304738 99304738 1001 86380 86390 1
304688 99304688 1001 86380 86390 1
304511 99304511 1001 86380 86390 1
304449 99304449 1001 86380 86390 1
304363 99304363 1001 86380 86390 1
305055 99305055 1001 86380 86390 1
304966 99304966 1001 86380 86390 1
304993 99304993 1001 86380 86390 1
304890 99304890 1001 86380 86390 1
305570 99305570 1001 86380 86390 1
305392 99305392 1001 86380 86390 1
305449 99305449 1001 86380 86390 1
305479 99305479 1001 86380 86390 1
305220 99305220 1001 86380 86390 1
305123 99305123 1001 86380 86390 1
305150 99305150 1001 86380 86390 1
305241 99305241 1001 86380 86390 1
305257 99305257 1001 86380 86390 1
500141 99500141 1001 86380 86390 1
500064 99500064 1001 86380 86390 1
500155 99500155 1001 86380 86390 1
500083 99500083 1001 86380 86390 1
500731 99500731 1001 86380 86390 1
500803 99500803 1001 86380 86390 1
500733 99500733 1001 86380 86390 1
500541 99500541 1001 86380 86390 1
500362 99500362 1001 86380 86390 1
500249 99500249 1001 86380 86390 1
500955 99500955 1001 86380 86390 1
500949 99500949 1001 86380 86390 1
501552 99501552 1001 86380 86390 1
501518 99501518 1001 86380 86390 1
501331 99501331 1001 86380 86390 1
501347 99501347 1001 86380 86390 1
501296 99501296 1001 86380 86390 1
501363 99501363 1001 86380 86390 1
501084 99501084 1001 86380 86390 1
501140 99501140 1001 86380 86390 1
501089 99501089 1001 86380 86390 1
501079 99501079 1001 86380 86390 1
501069 99501069 1001 86380 86390 1
501807 99501807 1001 86380 86390 1
501817 99501817 1001 86380 86390 1
502326 99502326 1001 86380 86390 1
502441 99502441 1001 86380 86390 1
502196 99502196 1001 86380 86390 1
502099 99502099 1001 86380 86390 1
502006 99502006 1001 86380 86390 1
502008 99502008 1001 86380 86390 1
502601 99502601 1001 86380 86390 1
502628 99502628 1001 86380 86390 1
502655 99502655 1001 86380 86390 1
503037 99503037 1001 86380 86390 1
502882 99502882 1001 86380 86390 1
502954 99502954 1001 86380 86390 1
502774 99502774 1001 86380 86390 1
502850 99502850 1001 86380 86390 1
503344 99503344 1001 86380 86390 1
503088 99503088 1001 86380 86390 1
503345 99503345 1001 86380 86390 1
503463 99503463 1001 86380 86390 1
503349 99503349 1001 86380 86390 1
504042 99504042 1001 86380 86390 1
504058 99504058 1001 86380 86390 1
503946 99503946 1001 86380 86390 1
503907 99503907 1001 86380 86390 1
503793 99503793 1001 86380 86390 1
503628 99503628 1001 86380 86390 1
503654 99503654 1001 86380 86390 1
503500 99503500 1001 86380 86390 1
503540 99503540 1001 86380 86390 1
503568 99503568 1001 86380 86390 1
503516 99503516 1001 86380 86390 1
504232 99504232 1001 86380 86390 1
504179 99504179 1001 86380 86390 1
504742 99504742 1001 86380 86390 1
504763 99504763 1001 86380 86390 1
504612 99504612 1001 86380 86390 1
504549 99504549 1001 86380 86390 1
504591 99504591 1001 86380 86390 1
504517 99504517 1001 86380 86390 1
504474 99504474 1001 86380 86390 1
504514 99504514 1001 86380 86390 1
504451 99504451 1001 86380 86390 1
505136 99505136 1001 86380 86390 1
505047 99505047 1001 86380 86390 1
505129 99505129 1001 86380 86390 1
505613 99505613 1001 86380 86390 1
505387 99505387 1001 86380 86390 1
505478 99505478 1001 86380 86390 1
505388 99505388 1001 86380 86390 1
505455 99505455 1001 86380 86390 1
505348 99505348 1001 86380 86390 1
505220 99505220 1001 86380 86390 1
505197 99505197 1001 86380 86390 1
505965 99505965 1001 86380 86390 1
505881 99505881 1001 86380 86390 1
506551 99506551 1001 86380 86390 1
506237 99506237 1001 86380 86390 1
506328 99506328 1001 86380 86390 1
506361 99506361 1001 86380 86390 1
505978 99505978 1001 86380 86390 1
506122 99506122 1001 86380 86390 1
506087 99506087 1001 86380 86390 1
506062 99506062 1001 86380 86390 1
506038 99506038 1001 86380 86390 1
506744 99506744 1001 86380 86390 1
507243 99507243 1001 86380 86390 1
507361 99507361 1001 86380 86390 1
507305 99507305 1001 86380 86390 1
507036 99507036 1001 86380 86390 1
507179 99507179 1001 86380 86390 1
507151 99507151 1001 86380 86390 1
507190 99507190 1001 86380 86390 1
506909 99506909 1001 86380 86390 1
506845 99506845 1001 86380 86390 1
507001 99507001 1001 86380 86390 1
506900 99506900 1001 86380 86390 1
506914 99506914 1001 86380 86390 1
506826 99506826 1001 86380 86390 1
507616 99507616 1001 86380 86390 1
507437 99507437 1001 86380 86390 1
507490 99507490 1001 86380 86390 1
507543 99507543 1001 86380 86390 1
507613 99507613 1001 86380 86390 1
508096 99508096 1001 86380 86390 1
507856 99507856 1001 86380 86390 1
507923 99507923 1001 86380 86390 1
507899 99507899 1001 86380 86390 1
507647 99507647 1001 86380 86390 1
507628 99507628 1001 86380 86390 1
508727 99508727 1001 86380 86390 1
508845 99508845 1001 86380 86390 1
508492 99508492 1001 86380 86390 1
508557 99508557 1001 86380 86390 1
508583 99508583 1001 86380 86390 1
509111 99509111 1001 86380 86390 1
509207 99509207 1001 86380 86390 1
509208 99509208 1001 86380 86390 1
509160 99509160 1001 86380 86390 1
509825 99509825 1001 86380 86390 1
509853 99509853 1001 86380 86390 1
509881 99509881 1001 86380 86390 1
509510 99509510 1001 86380 86390 1
509550 99509550 1001 86380 86390 1
509448 99509448 1001 86380 86390 1
509449 99509449 1001 86380 86390 1
509411 99509411 1001 86380 86390 1
509361 99509361 1001 86380 86390 1
509311 99509311 1001 86380 86390 1
509316 99509316 1001 86380 86390 1
510070 99510070 1001 86380 86390 1
509941 99509941 1001 86380 86390 1
510097 99510097 1001 86380 86390 1
509982 99509982 1001 86380 86390 1
510025 99510025 1001 86380 86390 1
510562 99510562 1001 86380 86390 1
510554 99510554 1001 86380 86390 1
510522 99510522 1001 86380 86390 1
510389 99510389 1001 86380 86390 1
510378 99510378 1001 86380 86390 1
510300 99510300 1001 86380 86390 1
510210 99510210 1001 86380 86390 1
510159 99510159 1001 86380 86390 1
510200 99510200 1001 86380 86390 1
510292 99510292 1001 86380 86390 1
510827 99510827 1001 86380 86390 1
510731 99510731 1001 86380 86390 1
510734 99510734 1001 86380 86390 1
510762 99510762 1001 86380 86390 1
511463 99511463 1001 86380 86390 1
511515 99511515 1001 86380 86390 1
511480 99511480 1001 86380 86390 1
511508 99511508 1001 86380 86390 1
511512 99511512 1001 86380 86390 1
511210 99511210 1001 86380 86390 1
511250 99511250 1001 86380 86390 1
511276 99511276 1001 86380 86390 1
511289 99511289 1001 86380 86390 1
511239 99511239 1001 86380 86390 1
511333 99511333 1001 86380 86390 1
510997 99510997 1001 86380 86390 1
511063 99511063 1001 86380 86390 1
511589 99511589 1001 86380 86390 1
511641 99511641 1001 86380 86390 1
511630 99511630 1001 86380 86390 1
512204 99512204 1001 86380 86390 1
512209 99512209 1001 86380 86390 1
512326 99512326 1001 86380 86390 1
512373 99512373 1001 86380 86390 1
512224 99512224 1001 86380 86390 1
512129 99512129 1001 86380 86390 1
511825 99511825 1001 86380 86390 1
511802 99511802 1001 86380 86390 1
512454 99512454 1001 86380 86390 1
512563 99512563 1001 86380 86390 1
512395 99512395 1001 86380 86390 1
513013 99513013 1001 86380 86390 1
513065 99513065 1001 86380 86390 1
513067 99513067 1001 86380 86390 1
513119 99513119 1001 86380 86390 1
513031 99513031 1001 86380 86390 1
513189 99513189 1001 86380 86390 1
513137 99513137 1001 86380 86390 1
512988 99512988 1001 86380 86390 1
512976 99512976 1001 86380 86390 1
512992 99512992 1001 86380 86390 1
512889 99512889 1001 86380 86390 1
512838 99512838 1001 86380 86390 1
512994 99512994 1001 86380 86390 1
512662 99512662 1001 86380 86390 1
512627 99512627 1001 86380 86390 1
512786 99512786 1001 86380 86390 1
512673 99512673 1001 86380 86390 1
513385 99513385 1001 86380 86390 1
513273 99513273 1001 86380 86390 1
513933 99513933 1001 86380 86390 1
513807 99513807 1001 86380 86390 1
513694 99513694 1001 86380 86390 1
513746 99513746 1001 86380 86390 1
513695 99513695 1001 86380 86390 1
513491 99513491 1001 86380 86390 1
513432 99513432 1001 86380 86390 1
514134 99514134 1001 86380 86390 1
514679 99514679 1001 86380 86390 1
514705 99514705 1001 86380 86390 1
514803 99514803 1001 86380 86390 1
514766 99514766 1001 86380 86390 1
514613 99514613 1001 86380 86390 1
514541 99514541 1001 86380 86390 1
514468 99514468 1001 86380 86390 1
514456 99514456 1001 86380 86390 1
514443 99514443 1001 86380 86390 1
514932 99514932 1001 86380 86390 1
514936 99514936 1001 86380 86390 1
514988 99514988 1001 86380 86390 1
515027 99515027 1001 86380 86390 1
514956 99514956 1001 86380 86390 1
515583 99515583 1001 86380 86390 1
515546 99515546 1001 86380 86390 1
515674 99515674 1001 86380 86390 1
515465 99515465 1001 86380 86390 1
515297 99515297 1001 86380 86390 1
515466 99515466 1001 86380 86390 1
515441 99515441 1001 86380 86390 1
515457 99515457 1001 86380 86390 1
515276 99515276 1001 86380 86390 1
515421 99515421 1001 86380 86390 1
515308 99515308 1001 86380 86390 1
515258 99515258 1001 86380 86390 1
515260 99515260 1001 86380 86390 1
515131 99515131 1001 86380 86390 1
515837 99515837 1001 86380 86390 1
515871 99515871 1001 86380 86390 1
516476 99516476 1001 86380 86390 1
516414 99516414 1001 86380 86390 1
516123 99516123 1001 86380 86390 1
516136 99516136 1001 86380 86390 1
515927 99515927 1001 86380 86390 1
516639 99516639 1001 86380 86390 1
517106 99517106 1001 86380 86390 1
516964 99516964 1001 86380 86390 1
516716 99516716 1001 86380 86390 1
516782 99516782 1001 86380 86390 1
516861 99516861 1001 86380 86390 1
516748 99516748 1001 86380 86390 1
516752 99516752 1001 86380 86390 1
516843 99516843 1001 86380 86390 1
517424 99517424 1001 86380 86390 1
517389 99517389 1001 86380 86390 1
517354 99517354 1001 86380 86390 1
518024 99518024 1001 86380 86390 1
518052 99518052 1001 86380 86390 1
518019 99518019 1001 86380 86390 1
517841 99517841 1001 86380 86390 1
517946 99517946 1001 86380 86390 1
517856 99517856 1001 86380 86390 1
517951 99517951 1001 86380 86390 1
517658 99517658 1001 86380 86390 1
518223 99518223 1001 86380 86390 1
518938 99518938 1001 86380 86390 1
518607 99518607 1001 86380 86390 1
518697 99518697 1001 86380 86390 1
518637 99518637 1001 86380 86390 1
518587 99518587 1001 86380 86390 1
518527 99518527 1001 86380 86390 1
518519 99518519 1001 86380 86390 1
518468 99518468 1001 86380 86390 1
518469 99518469 1001 86380 86390 1
518990 99518990 1001 86380 86390 1
519020 99519020 1001 86380 86390 1
519190 99519190 1001 86380 86390 1
519100 99519100 1001 86380 86390 1
519728 99519728 1001 86380 86390 1
519629 99519629 1001 86380 86390 1
519682 99519682 1001 86380 86390 1
519619 99519619 1001 86380 86390 1
519807 99519807 1001 86380 86390 1
519710 99519710 1001 86380 86390 1
519409 99519409 1001 86380 86390 1
519569 99519569 1001 86380 86390 1
519396 99519396 1001 86380 86390 1
520018 99520018 1001 86380 86390 1
519842 99519842 1001 86380 86390 1
520014 99520014 1001 86380 86390 1
520477 99520477 1001 86380 86390 1
520469 99520469 1001 86380 86390 1
520360 99520360 1001 86380 86390 1
520302 99520302 1001 86380 86390 1
520393 99520393 1001 86380 86390 1
520395 99520395 1001 86380 86390 1
520181 99520181 1001 86380 86390 1
520160 99520160 1001 86380 86390 1
520808 99520808 1001 86380 86390 1
520657 99520657 1001 86380 86390 1
520791 99520791 1001 86380 86390 1
521351 99521351 1001 86380 86390 1
521430 99521430 1001 86380 86390 1
521288 99521288 1001 86380 86390 1
521301 99521301 1001 86380 86390 1
521432 99521432 1001 86380 86390 1
521358 99521358 1001 86380 86390 1
521350 99521350 1001 86380 86390 1
521237 99521237 1001 86380 86390 1
521112 99521112 1001 86380 86390 1
521256 99521256 1001 86380 86390 1
520950 99520950 1001 86380 86390 1
521509 99521509 1001 86380 86390 1
521484 99521484 1001 86380 86390 1
521564 99521564 1001 86380 86390 1
522204 99522204 1001 86380 86390 1
522261 99522261 1001 86380 86390 1
522211 99522211 1001 86380 86390 1
522239 99522239 1001 86380 86390 1
522150 99522150 1001 86380 86390 1
522010 99522010 1001 86380 86390 1
521883 99521883 1001 86380 86390 1
522066 99522066 1001 86380 86390 1
522079 99522079 1001 86380 86390 1
521991 99521991 1001 86380 86390 1
521798 99521798 1001 86380 86390 1
521863 99521863 1001 86380 86390 1
521786 99521786 1001 86380 86390 1
522354 99522354 1001 86380 86390 1
522355 99522355 1001 86380 86390 1
522409 99522409 1001 86380 86390 1
522325 99522325 1001 86380 86390 1
522991 99522991 1001 86380 86390 1
523087 99523087 1001 86380 86390 1
522906 99522906 1001 86380 86390 1
522740 99522740 1001 86380 86390 1
522666 99522666 1001 86380 86390 1
522589 99522589 1001 86380 86390 1
522579 99522579 1001 86380 86390 1
522556 99522556 1001 86380 86390 1
522585 99522585 1001 86380 86390 1
523172 99523172 1001 86380 86390 1
523945 99523945 1001 86380 86390 1
523831 99523831 1001 86380 86390 1
523819 99523819 1001 86380 86390 1
523927 99523927 1001 86380 86390 1
523674 99523674 1001 86380 86390 1
523548 99523548 1001 86380 86390 1
523372 99523372 1001 86380 86390 1
523399 99523399 1001 86380 86390 1
524101 99524101 1001 86380 86390 1
524630 99524630 1001 86380 86390 1
524682 99524682 1001 86380 86390 1
524377 99524377 1001 86380 86390 1
524404 99524404 1001 86380 86390 1
524484 99524484 1001 86380 86390 1
524163 99524163 1001 86380 86390 1
524333 99524333 1001 86380 86390 1
524258 99524258 1001 86380 86390 1
524274 99524274 1001 86380 86390 1
524302 99524302 1001 86380 86390 1
524278 99524278 1001 86380 86390 1
524885 99524885 1001 86380 86390 1
524927 99524927 1001 86380 86390 1
524851 99524851 1001 86380 86390 1
524852 99524852 1001 86380 86390 1
524917 99524917 1001 86380 86390 1
524793 99524793 1001 86380 86390 1
525450 99525450 1001 86380 86390 1
525440 99525440 1001 86380 86390 1
525531 99525531 1001 86380 86390 1
525356 99525356 1001 86380 86390 1
525348 99525348 1001 86380 86390 1
525350 99525350 1001 86380 86390 1
525235 99525235 1001 86380 86390 1
525097 99525097 1001 86380 86390 1
525023 99525023 1001 86380 86390 1
525024 99525024 1001 86380 86390 1
525000 99525000 1001 86380 86390 1
525750 99525750 1001 86380 86390 1
526375 99526375 1001 86380 86390 1
526225 99526225 1001 86380 86390 1
526025 99526025 1001 86380 86390 1
526186 99526186 1001 86380 86390 1
525843 99525843 1001 86380 86390 1
525805 99525805 1001 86380 86390 1
525824 99525824 1001 86380 86390 1
526627 99526627 1001 86380 86390 1
526590 99526590 1001 86380 86390 1
526578 99526578 1001 86380 86390 1
526479 99526479 1001 86380 86390 1
527203 99527203 1001 86380 86390 1
527051 99527051 1001 86380 86390 1
526745 99526745 1001 86380 86390 1
526789 99526789 1001 86380 86390 1
526777 99526777 1001 86380 86390 1
526635 99526635 1001 86380 86390 1
527402 99527402 1001 86380 86390 1
527420 99527420 1001 86380 86390 1
527439 99527439 1001 86380 86390 1
528065 99528065 1001 86380 86390 1
527969 99527969 1001 86380 86390 1
528067 99528067 1001 86380 86390 1
527721 99527721 1001 86380 86390 1
527512 99527512 1001 86380 86390 1
527489 99527489 1001 86380 86390 1
527555 99527555 1001 86380 86390 1
527646 99527646 1001 86380 86390 1
527622 99527622 1001 86380 86390 1
528714 99528714 1001 86380 86390 1
528450 99528450 1001 86380 86390 1
528967 99528967 1001 86380 86390 1
529012 99529012 1001 86380 86390 1
529627 99529627 1001 86380 86390 1
529578 99529578 1001 86380 86390 1
529683 99529683 1001 86380 86390 1
529328 99529328 1001 86380 86390 1
529304 99529304 1001 86380 86390 1
529189 99529189 1001 86380 86390 1
529127 99529127 1001 86380 86390 1
529235 99529235 1001 86380 86390 1
529776 99529776 1001 86380 86390 1
529854 99529854 1001 86380 86390 1
529846 99529846 1001 86380 86390 1
529915 99529915 1001 86380 86390 1
529733 99529733 1001 86380 86390 1
529760 99529760 1001 86380 86390 1
529788 99529788 1001 86380 86390 1
530373 99530373 1001 86380 86390 1
530404 99530404 1001 86380 86390 1
530405 99530405 1001 86380 86390 1
530382 99530382 1001 86380 86390 1
530395 99530395 1001 86380 86390 1
530186 99530186 1001 86380 86390 1
530242 99530242 1001 86380 86390 1
530053 99530053 1001 86380 86390 1
529976 99529976 1001 86380 86390 1
529978 99529978 1001 86380 86390 1
530721 99530721 1001 86380 86390 1
530736 99530736 1001 86380 86390 1
531327 99531327 1001 86380 86390 1
531163 99531163 1001 86380 86390 1
531091 99531091 1001 86380 86390 1
530975 99530975 1001 86380 86390 1
531094 99531094 1001 86380 86390 1
530901 99530901 1001 86380 86390 1
530787 99530787 1001 86380 86390 1
530870 99530870 1001 86380 86390 1
530948 99530948 1001 86380 86390 1
530794 99530794 1001 86380 86390 1
530898 99530898 1001 86380 86390 1
531535 99531535 1001 86380 86390 1
531401 99531401 1001 86380 86390 1
532142 99532142 1001 86380 86390 1
532015 99532015 1001 86380 86390 1
532057 99532057 1001 86380 86390 1
532062 99532062 1001 86380 86390 1
532128 99532128 1001 86380 86390 1
532141 99532141 1001 86380 86390 1
531871 99531871 1001 86380 86390 1
531966 99531966 1001 86380 86390 1
531708 99531708 1001 86380 86390 1
531736 99531736 1001 86380 86390 1
531610 99531610 1001 86380 86390 1
532333 99532333 1001 86380 86390 1
532399 99532399 1001 86380 86390 1
532272 99532272 1001 86380 86390 1
532208 99532208 1001 86380 86390 1
532340 99532340 1001 86380 86390 1
532252 99532252 1001 86380 86390 1
532999 99532999 1001 86380 86390 1
532906 99532906 1001 86380 86390 1
532832 99532832 1001 86380 86390 1
533011 99533011 1001 86380 86390 1
532835 99532835 1001 86380 86390 1
532860 99532860 1001 86380 86390 1
532899 99532899 1001 86380 86390 1
532993 99532993 1001 86380 86390 1
532662 99532662 1001 86380 86390 1
532820 99532820 1001 86380 86390 1
532464 99532464 1001 86380 86390 1
532589 99532589 1001 86380 86390 1
532436 99532436 1001 86380 86390 1
533225 99533225 1001 86380 86390 1
533043 99533043 1001 86380 86390 1
533174 99533174 1001 86380 86390 1
533136 99533136 1001 86380 86390 1
533124 99533124 1001 86380 86390 1
533206 99533206 1001 86380 86390 1
533807 99533807 1001 86380 86390 1
533679 99533679 1001 86380 86390 1
533788 99533788 1001 86380 86390 1
533840 99533840 1001 86380 86390 1
533750 99533750 1001 86380 86390 1
533740 99533740 1001 86380 86390 1
533525 99533525 1001 86380 86390 1
533532 99533532 1001 86380 86390 1
533625 99533625 1001 86380 86390 1
533290 99533290 1001 86380 86390 1
533269 99533269 1001 86380 86390 1
533352 99533352 1001 86380 86390 1
533873 99533873 1001 86380 86390 1
533977 99533977 1001 86380 86390 1
533891 99533891 1001 86380 86390 1
533931 99533931 1001 86380 86390 1
534620 99534620 1001 86380 86390 1
534584 99534584 1001 86380 86390 1
534489 99534489 1001 86380 86390 1
534540 99534540 1001 86380 86390 1
534644 99534644 1001 86380 86390 1
534316 99534316 1001 86380 86390 1
534476 99534476 1001 86380 86390 1
534425 99534425 1001 86380 86390 1
534141 99534141 1001 86380 86390 1
534093 99534093 1001 86380 86390 1
534119 99534119 1001 86380 86390 1
534067 99534067 1001 86380 86390 1
534147 99534147 1001 86380 86390 1
534173 99534173 1001 86380 86390 1
534072 99534072 1001 86380 86390 1
534695 99534695 1001 86380 86390 1
534710 99534710 1001 86380 86390 1
534872 99534872 1001 86380 86390 1
535318 99535318 1001 86380 86390 1
535358 99535358 1001 86380 86390 1
535308 99535308 1001 86380 86390 1
535437 99535437 1001 86380 86390 1
535292 99535292 1001 86380 86390 1
535152 99535152 1001 86380 86390 1
535273 99535273 1001 86380 86390 1
535211 99535211 1001 86380 86390 1
535147 99535147 1001 86380 86390 1
534942 99534942 1001 86380 86390 1
534971 99534971 1001 86380 86390 1
535000 99535000 1001 86380 86390 1
535560 99535560 1001 86380 86390 1
535651 99535651 1001 86380 86390 1
535528 99535528 1001 86380 86390 1
536187 99536187 1001 86380 86390 1
536279 99536279 1001 86380 86390 1
536241 99536241 1001 86380 86390 1
536242 99536242 1001 86380 86390 1
536334 99536334 1001 86380 86390 1
536131 99536131 1001 86380 86390 1
536054 99536054 1001 86380 86390 1
536048 99536048 1001 86380 86390 1
536126 99536126 1001 86380 86390 1
536076 99536076 1001 86380 86390 1
535717 99535717 1001 86380 86390 1
535796 99535796 1001 86380 86390 1
535771 99535771 1001 86380 86390 1
535733 99535733 1001 86380 86390 1
535877 99535877 1001 86380 86390 1
535916 99535916 1001 86380 86390 1
535736 99535736 1001 86380 86390 1
536399 99536399 1001 86380 86390 1
536520 99536520 1001 86380 86390 1
536470 99536470 1001 86380 86390 1
537159 99537159 1001 86380 86390 1
537122 99537122 1001 86380 86390 1
536817 99536817 1001 86380 86390 1
536766 99536766 1001 86380 86390 1
536835 99536835 1001 86380 86390 1
536891 99536891 1001 86380 86390 1
536577 99536577 1001 86380 86390 1
536747 99536747 1001 86380 86390 1
537341 99537341 1001 86380 86390 1
537304 99537304 1001 86380 86390 1
537765 99537765 1001 86380 86390 1
537584 99537584 1001 86380 86390 1
537664 99537664 1001 86380 86390 1
537626 99537626 1001 86380 86390 1
537391 99537391 1001 86380 86390 1
538155 99538155 1001 86380 86390 1
538712 99538712 1001 86380 86390 1
538768 99538768 1001 86380 86390 1
538762 99538762 1001 86380 86390 1
538552 99538552 1001 86380 86390 1
538592 99538592 1001 86380 86390 1
538378 99538378 1001 86380 86390 1
538276 99538276 1001 86380 86390 1
538381 99538381 1001 86380 86390 1
538396 99538396 1001 86380 86390 1
538955 99538955 1001 86380 86390 1
539020 99539020 1001 86380 86390 1
538844 99538844 1001 86380 86390 1
538846 99538846 1001 86380 86390 1
538988 99538988 1001 86380 86390 1
539014 99539014 1001 86380 86390 1
539570 99539570 1001 86380 86390 1
539269 99539269 1001 86380 86390 1
539349 99539349 1001 86380 86390 1
539047 99539047 1001 86380 86390 1
539166 99539166 1001 86380 86390 1
539090 99539090 1001 86380 86390 1
539078 99539078 1001 86380 86390 1
539654 99539654 1001 86380 86390 1
539746 99539746 1001 86380 86390 1
539699 99539699 1001 86380 86390 1
540440 99540440 1001 86380 86390 1
540383 99540383 1001 86380 86390 1
540371 99540371 1001 86380 86390 1
540398 99540398 1001 86380 86390 1
540056 99540056 1001 86380 86390 1
540072 99540072 1001 86380 86390 1
540150 99540150 1001 86380 86390 1
540230 99540230 1001 86380 86390 1
540166 99540166 1001 86380 86390 1
540089 99540089 1001 86380 86390 1
540115 99540115 1001 86380 86390 1
540231 99540231 1001 86380 86390 1
539873 99539873 1001 86380 86390 1
539902 99539902 1001 86380 86390 1
539955 99539955 1001 86380 86390 1
540633 99540633 1001 86380 86390 1
540592 99540592 1001 86380 86390 1
541234 99541234 1001 86380 86390 1
541157 99541157 1001 86380 86390 1
541235 99541235 1001 86380 86390 1
541202 99541202 1001 86380 86390 1
541241 99541241 1001 86380 86390 1
541039 99541039 1001 86380 86390 1
540988 99540988 1001 86380 86390 1
541080 99541080 1001 86380 86390 1
540889 99540889 1001 86380 86390 1
540981 99540981 1001 86380 86390 1
541035 99541035 1001 86380 86390 1
540802 99540802 1001 86380 86390 1
540767 99540767 1001 86380 86390 1
540769 99540769 1001 86380 86390 1
540848 99540848 1001 86380 86390 1
540812 99540812 1001 86380 86390 1
540864 99540864 1001 86380 86390 1
541344 99541344 1001 86380 86390 1
541307 99541307 1001 86380 86390 1
541479 99541479 1001 86380 86390 1
542046 99542046 1001 86380 86390 1
542091 99542091 1001 86380 86390 1
541875 99541875 1001 86380 86390 1
541842 99541842 1001 86380 86390 1
541857 99541857 1001 86380 86390 1
541742 99541742 1001 86380 86390 1
541846 99541846 1001 86380 86390 1
541669 99541669 1001 86380 86390 1
541594 99541594 1001 86380 86390 1
541685 99541685 1001 86380 86390 1
541521 99541521 1001 86380 86390 1
541639 99541639 1001 86380 86390 1
542259 99542259 1001 86380 86390 1
542252 99542252 1001 86380 86390 1
542883 99542883 1001 86380 86390 1
542858 99542858 1001 86380 86390 1
542820 99542820 1001 86380 86390 1
542763 99542763 1001 86380 86390 1
542460 99542460 1001 86380 86390 1
542396 99542396 1001 86380 86390 1
542345 99542345 1001 86380 86390 1
542412 99542412 1001 86380 86390 1
542504 99542504 1001 86380 86390 1
542427 99542427 1001 86380 86390 1
543116 99543116 1001 86380 86390 1
543134 99543134 1001 86380 86390 1
543674 99543674 1001 86380 86390 1
543615 99543615 1001 86380 86390 1
543720 99543720 1001 86380 86390 1
543474 99543474 1001 86380 86390 1
543276 99543276 1001 86380 86390 1
543898 99543898 1001 86380 86390 1
543963 99543963 1001 86380 86390 1
543901 99543901 1001 86380 86390 1
543876 99543876 1001 86380 86390 1
543891 99543891 1001 86380 86390 1
543944 99543944 1001 86380 86390 1
543845 99543845 1001 86380 86390 1
544512 99544512 1001 86380 86390 1
544453 99544453 1001 86380 86390 1
544505 99544505 1001 86380 86390 1
544519 99544519 1001 86380 86390 1
544330 99544330 1001 86380 86390 1
544160 99544160 1001 86380 86390 1
543997 99543997 1001 86380 86390 1
544092 99544092 1001 86380 86390 1
544737 99544737 1001 86380 86390 1
544691 99544691 1001 86380 86390 1
407421 1165 1001 65040 82317 1
432249 497 1001 20100 20577 1
406622 890 1001 55320 55797 1
503849 850 1002 47447 48211 1
531745 655 1002 41105 54317 1
537346 847 1002 38515 50640 1
540174 945 1002 63854 69365 1
543063 799 1002 63890 64215 1
400112 99400112 1001 86380 86390 1
400119 99400119 1001 86380 86390 1
400103 99400103 1001 86380 86390 1
400052 99400052 1001 86380 86390 1
400283 99400283 1001 86380 86390 1
400243 99400243 1001 86380 86390 1
400265 99400265 1001 86380 86390 1
400256 99400256 1001 86380 86390 1
400340 99400340 1001 86380 86390 1
400466 99400466 1001 86380 86390 1
400626 99400626 1001 86380 86390 1
400720 99400720 1001 86380 86390 1
400936 99400936 1001 86380 86390 1
401005 99401005 1001 86380 86390 1
401020 99401020 1001 86380 86390 1
401080 99401080 1001 86380 86390 1
401216 99401216 1001 86380 86390 1
401195 99401195 1001 86380 86390 1
401777 99401777 1001 86380 86390 1
401798 99401798 1001 86380 86390 1
402047 99402047 1001 86380 86390 1
402104 99402104 1001 86380 86390 1
402472 99402472 1001 86380 86390 1
402526 99402526 1001 86380 86390 1
402505 99402505 1001 86380 86390 1
402600 99402600 1001 86380 86390 1
402737 99402737 1001 86380 86390 1
402763 99402763 1001 86380 86390 1
403030 99403030 1001 86380 86390 1
403249 99403249 1001 86380 86390 1
403559 99403559 1001 86380 86390 1
404015 99404015 1001 86380 86390 1
403964 99403964 1001 86380 86390 1
404086 99404086 1001 86380 86390 1
404334 99404334 1001 86380 86390 1
404597 99404597 1001 86380 86390 1
405110 99405110 1001 86380 86390 1
405297 99405297 1001 86380 86390 1
405236 99405236 1001 86380 86390 1
405411 99405411 1001 86380 86390 1
405554 99405554 1001 86380 86390 1
405510 99405510 1001 86380 86390 1
405546 99405546 1001 86380 86390 1
405725 99405725 1001 86380 86390 1
405864 99405864 1001 86380 86390 1
405849 99405849 1001 86380 86390 1
405834 99405834 1001 86380 86390 1
405948 99405948 1001 86380 86390 1
406037 99406037 1001 86380 86390 1
406422 99406422 1001 86380 86390 1
406450 99406450 1001 86380 86390 1
406403 99406403 1001 86380 86390 1
406706 99406706 1001 86380 86390 1
406956 99406956 1001 86380 86390 1
407443 99407443 1001 86380 86390 1
407371 99407371 1001 86380 86390 1
407358 99407358 1001 86380 86390 1
407469 99407469 1001 86380 86390 1
407616 99407616 1001 86380 86390 1
408224 99408224 1001 86380 86390 1
408496 99408496 1001 86380 86390 1
408568 99408568 1001 86380 86390 1
408858 99408858 1001 86380 86390 1
409023 99409023 1001 86380 86390 1
409144 99409144 1001 86380 86390 1
409105 99409105 1001 86380 86390 1
409239 99409239 1001 86380 86390 1
409435 99409435 1001 86380 86390 1
409414 99409414 1001 86380 86390 1
409569 99409569 1001 86380 86390 1
409780 99409780 1001 86380 86390 1
409828 99409828 1001 86380 86390 1
409904 99409904 1001 86380 86390 1
410076 99410076 1001 86380 86390 1
410147 99410147 1001 86380 86390 1
410414 99410414 1001 86380 86390 1
410488 99410488 1001 86380 86390 1
410529 99410529 1001 86380 86390 1
410655 99410655 1001 86380 86390 1
410692 99410692 1001 86380 86390 1
410879 99410879 1001 86380 86390 1
411006 99411006 1001 86380 86390 1
410935 99410935 1001 86380 86390 1
410972 99410972 1001 86380 86390 1
411196 99411196 1001 86380 86390 1
411306 99411306 1001 86380 86390 1
411293 99411293 1001 86380 86390 1
411419 99411419 1001 86380 86390 1
411637 99411637 1001 86380 86390 1
411708 99411708 1001 86380 86390 1
411857 99411857 1001 86380 86390 1
411950 99411950 1001 86380 86390 1
412055 99412055 1001 86380 86390 1
412000 99412000 1001 86380 86390 1
412131 99412131 1001 86380 86390 1
412325 99412325 1001 86380 86390 1
412436 99412436 1001 86380 86390 1
413552 99413552 1001 86380 86390 1
413614 99413614 1001 86380 86390 1
413063 99413063 1001 86380 86390 1
413091 99413091 1001 86380 86390 1
412988 99412988 1001 86380 86390 1
412510 99412510 1001 86380 86390 1
412851 99412851 1001 86380 86390 1
413701 99413701 1001 86380 86390 1
413792 99413792 1001 86380 86390 1
413930 99413930 1001 86380 86390 1
413932 99413932 1001 86380 86390 1
415098 99415098 1001 86380 86390 1
415300 99415300 1001 86380 86390 1
414895 99414895 1001 86380 86390 1
414807 99414807 1001 86380 86390 1
414382 99414382 1001 86380 86390 1
414366 99414366 1001 86380 86390 1
414437 99414437 1001 86380 86390 1
414264 99414264 1001 86380 86390 1
414498 99414498 1001 86380 86390 1
414419 99414419 1001 86380 86390 1
415684 99415684 1001 86380 86390 1
415585 99415585 1001 86380 86390 1
415498 99415498 1001 86380 86390 1
415524 99415524 1001 86380 86390 1
416791 99416791 1001 86380 86390 1
416659 99416659 1001 86380 86390 1
416825 99416825 1001 86380 86390 1
416626 99416626 1001 86380 86390 1
416189 99416189 1001 86380 86390 1
416458 99416458 1001 86380 86390 1
416228 99416228 1001 86380 86390 1
415933 99415933 1001 86380 86390 1
416107 99416107 1001 86380 86390 1
417045 99417045 1001 86380 86390 1
417333 99417333 1001 86380 86390 1
417387 99417387 1001 86380 86390 1
417300 99417300 1001 86380 86390 1
417010 99417010 1001 86380 86390 1
417041 99417041 1001 86380 86390 1
417230 99417230 1001 86380 86390 1
418460 99418460 1001 86380 86390 1
418646 99418646 1001 86380 86390 1
418335 99418335 1001 86380 86390 1
418414 99418414 1001 86380 86390 1
418209 99418209 1001 86380 86390 1
418296 99418296 1001 86380 86390 1
417942 99417942 1001 86380 86390 1
418026 99418026 1001 86380 86390 1
419000 99419000 1001 86380 86390 1
418881 99418881 1001 86380 86390 1
418896 99418896 1001 86380 86390 1
420378 99420378 1001 86380 86390 1
420154 99420154 1001 86380 86390 1
420410 99420410 1001 86380 86390 1
420288 99420288 1001 86380 86390 1
419919 99419919 1001 86380 86390 1
419265 99419265 1001 86380 86390 1
419375 99419375 1001 86380 86390 1
419596 99419596 1001 86380 86390 1
419410 99419410 1001 86380 86390 1
419330 99419330 1001 86380 86390 1
419581 99419581 1001 86380 86390 1
420562 99420562 1001 86380 86390 1
420493 99420493 1001 86380 86390 1
420710 99420710 1001 86380 86390 1
420506 99420506 1001 86380 86390 1
420826 99420826 1001 86380 86390 1
421641 99421641 1001 86380 86390 1
421401 99421401 1001 86380 86390 1
420912 99420912 1001 86380 86390 1
420844 99420844 1001 86380 86390 1
422383 99422383 1001 86380 86390 1
422307 99422307 1001 86380 86390 1
422197 99422197 1001 86380 86390 1
422386 99422386 1001 86380 86390 1
422266 99422266 1001 86380 86390 1
423677 99423677 1001 86380 86390 1
423583 99423583 1001 86380 86390 1
423521 99423521 1001 86380 86390 1
423723 99423723 1001 86380 86390 1
422963 99422963 1001 86380 86390 1
423005 99423005 1001 86380 86390 1
423278 99423278 1001 86380 86390 1
423117 99423117 1001 86380 86390 1
423182 99423182 1001 86380 86390 1
423159 99423159 1001 86380 86390 1
422887 99422887 1001 86380 86390 1
422580 99422580 1001 86380 86390 1
422742 99422742 1001 86380 86390 1
423865 99423865 1001 86380 86390 1
424109 99424109 1001 86380 86390 1
423837 99423837 1001 86380 86390 1
423960 99423960 1001 86380 86390 1
423764 99423764 1001 86380 86390 1
424090 99424090 1001 86380 86390 1
425102 99425102 1001 86380 86390 1
425346 99425346 1001 86380 86390 1
425315 99425315 1001 86380 86390 1
425347 99425347 1001 86380 86390 1
425317 99425317 1001 86380 86390 1
424605 99424605 1001 86380 86390 1
424923 99424923 1001 86380 86390 1
424399 99424399 1001 86380 86390 1
424258 99424258 1001 86380 86390 1
424454 99424454 1001 86380 86390 1
425478 99425478 1001 86380 86390 1
425540 99425540 1001 86380 86390 1
425579 99425579 1001 86380 86390 1
426851 99426851 1001 86380 86390 1
427015 99427015 1001 86380 86390 1
426703 99426703 1001 86380 86390 1
426422 99426422 1001 86380 86390 1
426578 99426578 1001 86380 86390 1
426360 99426360 1001 86380 86390 1
426459 99426459 1001 86380 86390 1
426129 99426129 1001 86380 86390 1
427374 99427374 1001 86380 86390 1
427504 99427504 1001 86380 86390 1
427523 99427523 1001 86380 86390 1
428440 99428440 1001 86380 86390 1
428554 99428554 1001 86380 86390 1
428139 99428139 1001 86380 86390 1
428064 99428064 1001 86380 86390 1
427683 99427683 1001 86380 86390 1
427864 99427864 1001 86380 86390 1
429126 99429126 1001 86380 86390 1
428942 99428942 1001 86380 86390 1
428947 99428947 1001 86380 86390 1
428982 99428982 1001 86380 86390 1
429123 99429123 1001 86380 86390 1
430243 99430243 1001 86380 86390 1
430194 99430194 1001 86380 86390 1
430037 99430037 1001 86380 86390 1
429754 99429754 1001 86380 86390 1
429858 99429858 1001 86380 86390 1
429645 99429645 1001 86380 86390 1
429946 99429946 1001 86380 86390 1
429513 99429513 1001 86380 86390 1
430791 99430791 1001 86380 86390 1
430746 99430746 1001 86380 86390 1
430467 99430467 1001 86380 86390 1
430500 99430500 1001 86380 86390 1
431528 99431528 1001 86380 86390 1
431400 99431400 1001 86380 86390 1
431458 99431458 1001 86380 86390 1
431311 99431311 1001 86380 86390 1
431403 99431403 1001 86380 86390 1
431385 99431385 1001 86380 86390 1
431597 99431597 1001 86380 86390 1
431281 99431281 1001 86380 86390 1
431145 99431145 1001 86380 86390 1
431243 99431243 1001 86380 86390 1
432207 99432207 1001 86380 86390 1
432384 99432384 1001 86380 86390 1
432137 99432137 1001 86380 86390 1
432264 99432264 1001 86380 86390 1
433721 99433721 1001 86380 86390 1
433671 99433671 1001 86380 86390 1
433350 99433350 1001 86380 86390 1
433576 99433576 1001 86380 86390 1
433300 99433300 1001 86380 86390 1
432977 99432977 1001 86380 86390 1
432937 99432937 1001 86380 86390 1
433202 99433202 1001 86380 86390 1
432983 99432983 1001 86380 86390 1
433239 99433239 1001 86380 86390 1
432885 99432885 1001 86380 86390 1
432638 99432638 1001 86380 86390 1
433789 99433789 1001 86380 86390 1
435434 99435434 1001 86380 86390 1
435408 99435408 1001 86380 86390 1
435147 99435147 1001 86380 86390 1
434622 99434622 1001 86380 86390 1
434211 99434211 1001 86380 86390 1
434465 99434465 1001 86380 86390 1
434497 99434497 1001 86380 86390 1
434420 99434420 1001 86380 86390 1
435577 99435577 1001 86380 86390 1
435660 99435660 1001 86380 86390 1
437095 99437095 1001 86380 86390 1
436752 99436752 1001 86380 86390 1
436461 99436461 1001 86380 86390 1
436586 99436586 1001 86380 86390 1
436102 99436102 1001 86380 86390 1
436122 99436122 1001 86380 86390 1
300084 99300084 1001 86380 86390 1
300602 99300602 1001 86380 86390 1
300566 99300566 1001 86380 86390 1
300369 99300369 1001 86380 86390 1
300400 99300400 1001 86380 86390 1
300504 99300504 1001 86380 86390 1
300517 99300517 1001 86380 86390 1
300212 99300212 1001 86380 86390 1
300153 99300153 1001 86380 86390 1
300192 99300192 1001 86380 86390 1
300774 99300774 1001 86380 86390 1
301401 99301401 1001 86380 86390 1
301403 99301403 1001 86380 86390 1
301472 99301472 1001 86380 86390 1
301536 99301536 1001 86380 86390 1
301360 99301360 1001 86380 86390 1
301318 99301318 1001 86380 86390 1
301029 99301029 1001 86380 86390 1
301697 99301697 1001 86380 86390 1
301676 99301676 1001 86380 86390 1
301717 99301717 1001 86380 86390 1
301758 99301758 1001 86380 86390 1
302285 99302285 1001 86380 86390 1
302327 99302327 1001 86380 86390 1
302073 99302073 1001 86380 86390 1
302035 99302035 1001 86380 86390 1
302146 99302146 1001 86380 86390 1
301816 99301816 1001 86380 86390 1
301844 99301844 1001 86380 86390 1
302393 99302393 1001 86380 86390 1
302577 99302577 1001 86380 86390 1
302503 99302503 1001 86380 86390 1
302389 99302389 1001 86380 86390 1
303061 99303061 1001 86380 86390 1
303024 99303024 1001 86380 86390 1
302939 99302939 1001 86380 86390 1
302895 99302895 1001 86380 86390 1
302960 99302960 1001 86380 86390 1
302857 99302857 1001 86380 86390 1
302858 99302858 1001 86380 86390 1
302794 99302794 1001 86380 86390 1
302602 99302602 1001 86380 86390 1
302735 99302735 1001 86380 86390 1
302787 99302787 1001 86380 86390 1
303372 99303372 1001 86380 86390 1
303317 99303317 1001 86380 86390 1
303305 99303305 1001 86380 86390 1
303895 99303895 1001 86380 86390 1
303833 99303833 1001 86380 86390 1
303858 99303858 1001 86380 86390 1
303734 99303734 1001 86380 86390 1
303598 99303598 1001 86380 86390 1
303541 99303541 1001 86380 86390 1
304141 99304141 1001 86380 86390 1
304066 99304066 1001 86380 86390 1
304758 99304758 1001 86380 86390 1
304668 99304668 1001 86380 86390 1
304786 99304786 1001 86380 86390 1
304736 99304736 1001 86380 86390 1
304802 99304802 1001 86380 86390 1
304460 99304460 1001 86380 86390 1
304527 99304527 1001 86380 86390 1
304251 99304251 1001 86380 86390 1
304318 99304318 1001 86380 86390 1
304345 99304345 1001 86380 86390 1
304385 99304385 1001 86380 86390 1
304269 99304269 1001 86380 86390 1
304270 99304270 1001 86380 86390 1
304412 99304412 1001 86380 86390 1
304418 99304418 1001 86380 86390 1
305003 99305003 1001 86380 86390 1
305672 99305672 1001 86380 86390 1
305471 99305471 1001 86380 86390 1
305423 99305423 1001 86380 86390 1
305091 99305091 1001 86380 86390 1
305222 99305222 1001 86380 86390 1
305107 99305107 1001 86380 86390 1
500117 99500117 1001 86380 86390 1
500143 99500143 1001 86380 86390 1
500066 99500066 1001 86380 86390 1
500659 99500659 1001 86380 86390 1
500624 99500624 1001 86380 86390 1
500478 99500478 1001 86380 86390 1
500517 99500517 1001 86380 86390 1
500479 99500479 1001 86380 86390 1
500484 99500484 1001 86380 86390 1
500497 99500497 1001 86380 86390 1
500576 99500576 1001 86380 86390 1
500529 99500529 1001 86380 86390 1
500257 99500257 1001 86380 86390 1
500246 99500246 1001 86380 86390 1
500366 99500366 1001 86380 86390 1
500202 99500202 1001 86380 86390 1
500334 99500334 1001 86380 86390 1
500850 99500850 1001 86380 86390 1
500997 99500997 1001 86380 86390 1
500844 99500844 1001 86380 86390 1
500885 99500885 1001 86380 86390 1
501468 99501468 1001 86380 86390 1
501458 99501458 1001 86380 86390 1
501317 99501317 1001 86380 86390 1
501254 99501254 1001 86380 86390 1
501271 99501271 1001 86380 86390 1
501401 99501401 1001 86380 86390 1
501350 99501350 1001 86380 86390 1
501433 99501433 1001 86380 86390 1
501210 99501210 1001 86380 86390 1
501186 99501186 1001 86380 86390 1
501717 99501717 1001 86380 86390 1
501731 99501731 1001 86380 86390 1
501687 99501687 1001 86380 86390 1
501843 99501843 1001 86380 86390 1
502432 99502432 1001 86380 86390 1
502421 99502421 1001 86380 86390 1
502093 99502093 1001 86380 86390 1
502168 99502168 1001 86380 86390 1
501912 99501912 1001 86380 86390 1
501926 99501926 1001 86380 86390 1
501866 99501866 1001 86380 86390 1
502580 99502580 1001 86380 86390 1
502671 99502671 1001 86380 86390 1
502609 99502609 1001 86380 86390 1
502474 99502474 1001 86380 86390 1
502565 99502565 1001 86380 86390 1
503180 99503180 1001 86380 86390 1
503156 99503156 1001 86380 86390 1
503048 99503048 1001 86380 86390 1
502947 99502947 1001 86380 86390 1
503014 99503014 1001 86380 86390 1
503043 99503043 1001 86380 86390 1
502800 99502800 1001 86380 86390 1
502762 99502762 1001 86380 86390 1
502828 99502828 1001 86380 86390 1
502758 99502758 1001 86380 86390 1
503460 99503460 1001 86380 86390 1
503333 99503333 1001 86380 86390 1
503400 99503400 1001 86380 86390 1
504030 99504030 1001 86380 86390 1
504094 99504094 1001 86380 86390 1
503947 99503947 1001 86380 86390 1
504108 99504108 1001 86380 86390 1
504109 99504109 1001 86380 86390 1
504052 99504052 1001 86380 86390 1
503549 99503549 1001 86380 86390 1
503705 99503705 1001 86380 86390 1
504238 99504238 1001 86380 86390 1
504201 99504201 1001 86380 86390 1
504802 99504802 1001 86380 86390 1
504862 99504862 1001 86380 86390 1
504772 99504772 1001 86380 86390 1
504570 99504570 1001 86380 86390 1
504577 99504577 1001 86380 86390 1
504539 99504539 1001 86380 86390 1
504647 99504647 1001 86380 86390 1
504981 99504981 1001 86380 86390 1
505661 99505661 1001 86380 86390 1
505385 99505385 1001 86380 86390 1
505404 99505404 1001 86380 86390 1
505382 99505382 1001 86380 86390 1
505273 99505273 1001 86380 86390 1
505209 99505209 1001 86380 86390 1
505793 99505793 1001 86380 86390 1
505819 99505819 1001 86380 86390 1
505782 99505782 1001 86380 86390 1
505786 99505786 1001 86380 86390 1
505787 99505787 1001 86380 86390 1
505779 99505779 1001 86380 86390 1
506578 99506578 1001 86380 86390 1
506428 99506428 1001 86380 86390 1
506313 99506313 1001 86380 86390 1
506262 99506262 1001 86380 86390 1
506252 99506252 1001 86380 86390 1
506092 99506092 1001 86380 86390 1
506162 99506162 1001 86380 86390 1
506089 99506089 1001 86380 86390 1
506091 99506091 1001 86380 86390 1
506633 99506633 1001 86380 86390 1
506686 99506686 1001 86380 86390 1
507335 99507335 1001 86380 86390 1
507251 99507251 1001 86380 86390 1
507165 99507165 1001 86380 86390 1
507154 99507154 1001 86380 86390 1
507065 99507065 1001 86380 86390 1
507158 99507158 1001 86380 86390 1
507197 99507197 1001 86380 86390 1
506892 99506892 1001 86380 86390 1
506832 99506832 1001 86380 86390 1
506926 99506926 1001 86380 86390 1
507005 99507005 1001 86380 86390 1
507549 99507549 1001 86380 86390 1
507432 99507432 1001 86380 86390 1
507446 99507446 1001 86380 86390 1
507581 99507581 1001 86380 86390 1
507478 99507478 1001 86380 86390 1
508187 99508187 1001 86380 86390 1
508152 99508152 1001 86380 86390 1
508204 99508204 1001 86380 86390 1
508115 99508115 1001 86380 86390 1
508194 99508194 1001 86380 86390 1
507864 99507864 1001 86380 86390 1
507929 99507929 1001 86380 86390 1
507957 99507957 1001 86380 86390 1
507642 99507642 1001 86380 86390 1
507811 99507811 1001 86380 86390 1
507763 99507763 1001 86380 86390 1
507674 99507674 1001 86380 86390 1
507765 99507765 1001 86380 86390 1
507779 99507779 1001 86380 86390 1
508362 99508362 1001 86380 86390 1
508982 99508982 1001 86380 86390 1
508701 99508701 1001 86380 86390 1
508663 99508663 1001 86380 86390 1
508680 99508680 1001 86380 86390 1
508785 99508785 1001 86380 86390 1
508674 99508674 1001 86380 86390 1
508472 99508472 1001 86380 86390 1
508654 99508654 1001 86380 86390 1
509087 99509087 1001 86380 86390 1
509191 99509191 1001 86380 86390 1
509199 99509199 1001 86380 86390 1
509734 99509734 1001 86380 86390 1
509753 99509753 1001 86380 86390 1
509891 99509891 1001 86380 86390 1
509892 99509892 1001 86380 86390 1
509896 99509896 1001 86380 86390 1
509592 99509592 1001 86380 86390 1
509386 99509386 1001 86380 86390 1
509388 99509388 1001 86380 86390 1
509949 99509949 1001 86380 86390 1
510081 99510081 1001 86380 86390 1
510069 99510069 1001 86380 86390 1
510065 99510065 1001 86380 86390 1
510690 99510690 1001 86380 86390 1
510695 99510695 1001 86380 86390 1
510590 99510590 1001 86380 86390 1
510717 99510717 1001 86380 86390 1
510461 99510461 1001 86380 86390 1
510388 99510388 1001 86380 86390 1
510257 99510257 1001 86380 86390 1
510283 99510283 1001 86380 86390 1
510932 99510932 1001 86380 86390 1
510738 99510738 1001 86380 86390 1
510833 99510833 1001 86380 86390 1
510735 99510735 1001 86380 86390 1
511519 99511519 1001 86380 86390 1
511393 99511393 1001 86380 86390 1
511537 99511537 1001 86380 86390 1
511408 99511408 1001 86380 86390 1
511323 99511323 1001 86380 86390 1
511169 99511169 1001 86380 86390 1
511274 99511274 1001 86380 86390 1
511316 99511316 1001 86380 86390 1
511049 99511049 1001 86380 86390 1
510972 99510972 1001 86380 86390 1
511055 99511055 1001 86380 86390 1
511122 99511122 1001 86380 86390 1
511721 99511721 1001 86380 86390 1
511747 99511747 1001 86380 86390 1
512264 99512264 1001 86380 86390 1
512295 99512295 1001 86380 86390 1
512218 99512218 1001 86380 86390 1
512031 99512031 1001 86380 86390 1
512174 99512174 1001 86380 86390 1
512022 99512022 1001 86380 86390 1
511971 99511971 1001 86380 86390 1
512171 99512171 1001 86380 86390 1
511933 99511933 1001 86380 86390 1
511821 99511821 1001 86380 86390 1
511848 99511848 1001 86380 86390 1
512459 99512459 1001 86380 86390 1
512513 99512513 1001 86380 86390 1
512425 99512425 1001 86380 86390 1
513148 99513148 1001 86380 86390 1
512965 99512965 1001 86380 86390 1
512803 99512803 1001 86380 86390 1
512999 99512999 1001 86380 86390 1
512747 99512747 1001 86380 86390 1
512644 99512644 1001 86380 86390 1
513396 99513396 1001 86380 86390 1
513409 99513409 1001 86380 86390 1
513255 99513255 1001 86380 86390 1
513373 99513373 1001 86380 86390 1
513325 99513325 1001 86380 86390 1
513982 99513982 1001 86380 86390 1
513999 99513999 1001 86380 86390 1
513984 99513984 1001 86380 86390 1
513985 99513985 1001 86380 86390 1
513869 99513869 1001 86380 86390 1
513726 99513726 1001 86380 86390 1
513793 99513793 1001 86380 86390 1
513682 99513682 1001 86380 86390 1
513594 99513594 1001 86380 86390 1
513543 99513543 1001 86380 86390 1
513440 99513440 1001 86380 86390 1
513492 99513492 1001 86380 86390 1
513552 99513552 1001 86380 86390 1
514845 99514845 1001 86380 86390 1
514793 99514793 1001 86380 86390 1
514614 99514614 1001 86380 86390 1
514539 99514539 1001 86380 86390 1
514566 99514566 1001 86380 86390 1
514581 99514581 1001 86380 86390 1
514505 99514505 1001 86380 86390 1
514266 99514266 1001 86380 86390 1
514254 99514254 1001 86380 86390 1
514437 99514437 1001 86380 86390 1
514308 99514308 1001 86380 86390 1
514335 99514335 1001 86380 86390 1
514929 99514929 1001 86380 86390 1
514905 99514905 1001 86380 86390 1
515568 99515568 1001 86380 86390 1
515480 99515480 1001 86380 86390 1
515571 99515571 1001 86380 86390 1
515553 99515553 1001 86380 86390 1
515338 99515338 1001 86380 86390 1
515317 99515317 1001 86380 86390 1
515319 99515319 1001 86380 86390 1
515399 99515399 1001 86380 86390 1
515219 99515219 1001 86380 86390 1
515734 99515734 1001 86380 86390 1
515724 99515724 1001 86380 86390 1
515755 99515755 1001 86380 86390 1
515692 99515692 1001 86380 86390 1
515757 99515757 1001 86380 86390 1
515861 99515861 1001 86380 86390 1
516420 99516420 1001 86380 86390 1
516423 99516423 1001 86380 86390 1
516463 99516463 1001 86380 86390 1
516374 99516374 1001 86380 86390 1
516488 99516488 1001 86380 86390 1
516363 99516363 1001 86380 86390 1
516217 99516217 1001 86380 86390 1
516167 99516167 1001 86380 86390 1
516180 99516180 1001 86380 86390 1
516144 99516144 1001 86380 86390 1
516184 99516184 1001 86380 86390 1
516119 99516119 1001 86380 86390 1
515916 99515916 1001 86380 86390 1
516007 99516007 1001 86380 86390 1
516020 99516020 1001 86380 86390 1
516013 99516013 1001 86380 86390 1
516026 99516026 1001 86380 86390 1
515926 99515926 1001 86380 86390 1
516534 99516534 1001 86380 86390 1
516599 99516599 1001 86380 86390 1
516651 99516651 1001 86380 86390 1
516664 99516664 1001 86380 86390 1
516575 99516575 1001 86380 86390 1
516578 99516578 1001 86380 86390 1
517290 99517290 1001 86380 86390 1
517213 99517213 1001 86380 86390 1
517191 99517191 1001 86380 86390 1
517258 99517258 1001 86380 86390 1
516999 99516999 1001 86380 86390 1
516883 99516883 1001 86380 86390 1
516819 99516819 1001 86380 86390 1
516742 99516742 1001 86380 86390 1
516719 99516719 1001 86380 86390 1
517518 99517518 1001 86380 86390 1
517363 99517363 1001 86380 86390 1
517456 99517456 1001 86380 86390 1
517353 99517353 1001 86380 86390 1
517803 99517803 1001 86380 86390 1
517798 99517798 1001 86380 86390 1
517569 99517569 1001 86380 86390 1
517622 99517622 1001 86380 86390 1
517562 99517562 1001 86380 86390 1
517705 99517705 1001 86380 86390 1
517550 99517550 1001 86380 86390 1
517641 99517641 1001 86380 86390 1
518353 99518353 1001 86380 86390 1
518246 99518246 1001 86380 86390 1
518286 99518286 1001 86380 86390 1
518951 99518951 1001 86380 86390 1
518879 99518879 1001 86380 86390 1
518792 99518792 1001 86380 86390 1
518818 99518818 1001 86380 86390 1
518984 99518984 1001 86380 86390 1
518654 99518654 1001 86380 86390 1
518760 99518760 1001 86380 86390 1
518659 99518659 1001 86380 86390 1
518419 99518419 1001 86380 86390 1
518485 99518485 1001 86380 86390 1
518456 99518456 1001 86380 86390 1
518379 99518379 1001 86380 86390 1
519159 99519159 1001 86380 86390 1
519045 99519045 1001 86380 86390 1
519035 99519035 1001 86380 86390 1
519698 99519698 1001 86380 86390 1
519752 99519752 1001 86380 86390 1
519771 99519771 1001 86380 86390 1
519697 99519697 1001 86380 86390 1
519506 99519506 1001 86380 86390 1
519583 99519583 1001 86380 86390 1
519442 99519442 1001 86380 86390 1
519219 99519219 1001 86380 86390 1
519225 99519225 1001 86380 86390 1
519892 99519892 1001 86380 86390 1
519841 99519841 1001 86380 86390 1
519847 99519847 1001 86380 86390 1
520512 99520512 1001 86380 86390 1
520610 99520610 1001 86380 86390 1
520612 99520612 1001 86380 86390 1
520619 99520619 1001 86380 86390 1
520387 99520387 1001 86380 86390 1
520363 99520363 1001 86380 86390 1
520238 99520238 1001 86380 86390 1
520191 99520191 1001 86380 86390 1
520062 99520062 1001 86380 86390 1
520103 99520103 1001 86380 86390 1
520095 99520095 1001 86380 86390 1
520083 99520083 1001 86380 86390 1
520650 99520650 1001 86380 86390 1
520739 99520739 1001 86380 86390 1
521325 99521325 1001 86380 86390 1
521383 99521383 1001 86380 86390 1
521373 99521373 1001 86380 86390 1
521184 99521184 1001 86380 86390 1
521120 99521120 1001 86380 86390 1
521030 99521030 1001 86380 86390 1
520854 99520854 1001 86380 86390 1
520867 99520867 1001 86380 86390 1
521495 99521495 1001 86380 86390 1
521603 99521603 1001 86380 86390 1
521616 99521616 1001 86380 86390 1
521643 99521643 1001 86380 86390 1
521918 99521918 1001 86380 86390 1
521946 99521946 1001 86380 86390 1
522037 99522037 1001 86380 86390 1
521964 99521964 1001 86380 86390 1
522069 99522069 1001 86380 86390 1
521915 99521915 1001 86380 86390 1
521943 99521943 1001 86380 86390 1
521825 99521825 1001 86380 86390 1
521852 99521852 1001 86380 86390 1
522471 99522471 1001 86380 86390 1
522497 99522497 1001 86380 86390 1
522332 99522332 1001 86380 86390 1
523071 99523071 1001 86380 86390 1
522796 99522796 1001 86380 86390 1
522800 99522800 1001 86380 86390 1
522788 99522788 1001 86380 86390 1
522778 99522778 1001 86380 86390 1
522832 99522832 1001 86380 86390 1
522628 99522628 1001 86380 86390 1
522662 99522662 1001 86380 86390 1
522678 99522678 1001 86380 86390 1
523195 99523195 1001 86380 86390 1
523204 99523204 1001 86380 86390 1
523789 99523789 1001 86380 86390 1
523586 99523586 1001 86380 86390 1
523565 99523565 1001 86380 86390 1
523592 99523592 1001 86380 86390 1
523620 99523620 1001 86380 86390 1
523456 99523456 1001 86380 86390 1
523485 99523485 1001 86380 86390 1
524058 99524058 1001 86380 86390 1
524065 99524065 1001 86380 86390 1
524070 99524070 1001 86380 86390 1
524641 99524641 1001 86380 86390 1
524629 99524629 1001 86380 86390 1
524578 99524578 1001 86380 86390 1
524583 99524583 1001 86380 86390 1
524753 99524753 1001 86380 86390 1
524503 99524503 1001 86380 86390 1
524555 99524555 1001 86380 86390 1
524557 99524557 1001 86380 86390 1
524403 99524403 1001 86380 86390 1
524533 99524533 1001 86380 86390 1
524418 99524418 1001 86380 86390 1
524283 99524283 1001 86380 86390 1
524277 99524277 1001 86380 86390 1
524939 99524939 1001 86380 86390 1
524888 99524888 1001 86380 86390 1
524801 99524801 1001 86380 86390 1
524780 99524780 1001 86380 86390 1
525500 99525500 1001 86380 86390 1
525410 99525410 1001 86380 86390 1
525439 99525439 1001 86380 86390 1
525144 99525144 1001 86380 86390 1
525042 99525042 1001 86380 86390 1
525045 99525045 1001 86380 86390 1
525176 99525176 1001 86380 86390 1
525167 99525167 1001 86380 86390 1
525738 99525738 1001 86380 86390 1
525666 99525666 1001 86380 86390 1
525693 99525693 1001 86380 86390 1
525747 99525747 1001 86380 86390 1
526232 99526232 1001 86380 86390 1
526141 99526141 1001 86380 86390 1
526038 99526038 1001 86380 86390 1
526108 99526108 1001 86380 86390 1
526122 99526122 1001 86380 86390 1
526047 99526047 1001 86380 86390 1
526190 99526190 1001 86380 86390 1
525846 99525846 1001 86380 86390 1
525808 99525808 1001 86380 86390 1
526503 99526503 1001 86380 86390 1
527161 99527161 1001 86380 86390 1
527189 99527189 1001 86380 86390 1
527100 99527100 1001 86380 86390 1
527089 99527089 1001 86380 86390 1
527156 99527156 1001 86380 86390 1
526929 99526929 1001 86380 86390 1
526839 99526839 1001 86380 86390 1
526948 99526948 1001 86380 86390 1
526694 99526694 1001 86380 86390 1
526684 99526684 1001 86380 86390 1
526814 99526814 1001 86380 86390 1
526763 99526763 1001 86380 86390 1
526712 99526712 1001 86380 86390 1
527319 99527319 1001 86380 86390 1
528012 99528012 1001 86380 86390 1
527883 99527883 1001 86380 86390 1
527875 99527875 1001 86380 86390 1
527906 99527906 1001 86380 86390 1
527818 99527818 1001 86380 86390 1
527754 99527754 1001 86380 86390 1
527849 99527849 1001 86380 86390 1
527838 99527838 1001 86380 86390 1
527738 99527738 1001 86380 86390 1
527869 99527869 1001 86380 86390 1
527558 99527558 1001 86380 86390 1
527547 99527547 1001 86380 86390 1
527563 99527563 1001 86380 86390 1
527628 99527628 1001 86380 86390 1
527578 99527578 1001 86380 86390 1
527543 99527543 1001 86380 86390 1
528241 99528241 1001 86380 86390 1
528153 99528153 1001 86380 86390 1
528194 99528194 1001 86380 86390 1
528091 99528091 1001 86380 86390 1
528143 99528143 1001 86380 86390 1
528266 99528266 1001 86380 86390 1
528839 99528839 1001 86380 86390 1
528869 99528869 1001 86380 86390 1
528855 99528855 1001 86380 86390 1
528501 99528501 1001 86380 86390 1
528632 99528632 1001 86380 86390 1
528555 99528555 1001 86380 86390 1
528520 99528520 1001 86380 86390 1
528377 99528377 1001 86380 86390 1
528281 99528281 1001 86380 86390 1
529046 99529046 1001 86380 86390 1
529076 99529076 1001 86380 86390 1
529599 99529599 1001 86380 86390 1
529602 99529602 1001 86380 86390 1
529700 99529700 1001 86380 86390 1
529659 99529659 1001 86380 86390 1
529609 99529609 1001 86380 86390 1
529484 99529484 1001 86380 86390 1
529363 99529363 1001 86380 86390 1
529480 99529480 1001 86380 86390 1
529121 99529121 1001 86380 86390 1
529238 99529238 1001 86380 86390 1
529246 99529246 1001 86380 86390 1
529287 99529287 1001 86380 86390 1
529899 99529899 1001 86380 86390 1
529861 99529861 1001 86380 86390 1
529914 99529914 1001 86380 86390 1
529902 99529902 1001 86380 86390 1
530401 99530401 1001 86380 86390 1
530390 99530390 1001 86380 86390 1
530455 99530455 1001 86380 86390 1
530193 99530193 1001 86380 86390 1
530154 99530154 1001 86380 86390 1
530168 99530168 1001 86380 86390 1
530207 99530207 1001 86380 86390 1
530262 99530262 1001 86380 86390 1
530318 99530318 1001 86380 86390 1
530020 99530020 1001 86380 86390 1
529982 99529982 1001 86380 86390 1
530668 99530668 1001 86380 86390 1
530606 99530606 1001 86380 86390 1
530651 99530651 1001 86380 86390 1
531190 99531190 1001 86380 86390 1
531203 99531203 1001 86380 86390 1
530977 99530977 1001 86380 86390 1
530843 99530843 1001 86380 86390 1
530768 99530768 1001 86380 86390 1
531481 99531481 1001 86380 86390 1
531456 99531456 1001 86380 86390 1
531432 99531432 1001 86380 86390 1
531412 99531412 1001 86380 86390 1
531581 99531581 1001 86380 86390 1
532025 99532025 1001 86380 86390 1
532074 99532074 1001 86380 86390 1
532127 99532127 1001 86380 86390 1
531987 99531987 1001 86380 86390 1
531824 99531824 1001 86380 86390 1
531878 99531878 1001 86380 86390 1
531935 99531935 1001 86380 86390 1
531744 99531744 1001 86380 86390 1
531711 99531711 1001 86380 86390 1
531713 99531713 1001 86380 86390 1
532338 99532338 1001 86380 86390 1
532304 99532304 1001 86380 86390 1
532955 99532955 1001 86380 86390 1
532997 99532997 1001 86380 86390 1
532842 99532842 1001 86380 86390 1
532845 99532845 1001 86380 86390 1
532900 99532900 1001 86380 86390 1
532826 99532826 1001 86380 86390 1
532762 99532762 1001 86380 86390 1
532689 99532689 1001 86380 86390 1
532651 99532651 1001 86380 86390 1
532799 99532799 1001 86380 86390 1
532544 99532544 1001 86380 86390 1
532599 99532599 1001 86380 86390 1
533108 99533108 1001 86380 86390 1
533125 99533125 1001 86380 86390 1
533118 99533118 1001 86380 86390 1
533157 99533157 1001 86380 86390 1
533820 99533820 1001 86380 86390 1
533855 99533855 1001 86380 86390 1
533831 99533831 1001 86380 86390 1
533447 99533447 1001 86380 86390 1
533526 99533526 1001 86380 86390 1
533444 99533444 1001 86380 86390 1
533316 99533316 1001 86380 86390 1
533362 99533362 1001 86380 86390 1
533285 99533285 1001 86380 86390 1
533311 99533311 1001 86380 86390 1
533376 99533376 1001 86380 86390 1
533415 99533415 1001 86380 86390 1
533907 99533907 1001 86380 86390 1
533991 99533991 1001 86380 86390 1
534033 99534033 1001 86380 86390 1
533880 99533880 1001 86380 86390 1
534557 99534557 1001 86380 86390 1
534572 99534572 1001 86380 86390 1
534497 99534497 1001 86380 86390 1
534628 99534628 1001 86380 86390 1
534630 99534630 1001 86380 86390 1
534605 99534605 1001 86380 86390 1
534682 99534682 1001 86380 86390 1
534301 99534301 1001 86380 86390 1
534374 99534374 1001 86380 86390 1
534439 99534439 1001 86380 86390 1
534157 99534157 1001 86380 86390 1
534083 99534083 1001 86380 86390 1
534110 99534110 1001 86380 86390 1
534165 99534165 1001 86380 86390 1
534746 99534746 1001 86380 86390 1
534787 99534787 1001 86380 86390 1
534813 99534813 1001 86380 86390 1
534882 99534882 1001 86380 86390 1
535441 99535441 1001 86380 86390 1
535403 99535403 1001 86380 86390 1
535100 99535100 1001 86380 86390 1
535181 99535181 1001 86380 86390 1
535209 99535209 1001 86380 86390 1
535109 99535109 1001 86380 86390 1
535174 99535174 1001 86380 86390 1
535005 99535005 1001 86380 86390 1
534890 99534890 1001 86380 86390 1
535588 99535588 1001 86380 86390 1
535603 99535603 1001 86380 86390 1
536196 99536196 1001 86380 86390 1
536237 99536237 1001 86380 86390 1
536327 99536327 1001 86380 86390 1
536081 99536081 1001 86380 86390 1
536043 99536043 1001 86380 86390 1
536047 99536047 1001 86380 86390 1
536100 99536100 1001 86380 86390 1
536078 99536078 1001 86380 86390 1
535820 99535820 1001 86380 86390 1
535800 99535800 1001 86380 86390 1
535737 99535737 1001 86380 86390 1
536387 99536387 1001 86380 86390 1
536494 99536494 1001 86380 86390 1
536443 99536443 1001 86380 86390 1
536533 99536533 1001 86380 86390 1
536382 99536382 1001 86380 86390 1
536410 99536410 1001 86380 86390 1
536423 99536423 1001 86380 86390 1
537133 99537133 1001 86380 86390 1
536764 99536764 1001 86380 86390 1
536778 99536778 1001 86380 86390 1
536620 99536620 1001 86380 86390 1
536604 99536604 1001 86380 86390 1
537289 99537289 1001 86380 86390 1
537190 99537190 1001 86380 86390 1
537178 99537178 1001 86380 86390 1
537339 99537339 1001 86380 86390 1
537888 99537888 1001 86380 86390 1
537829 99537829 1001 86380 86390 1
537920 99537920 1001 86380 86390 1
537983 99537983 1001 86380 86390 1
537669 99537669 1001 86380 86390 1
537734 99537734 1001 86380 86390 1
537762 99537762 1001 86380 86390 1
537647 99537647 1001 86380 86390 1
537675 99537675 1001 86380 86390 1
537678 99537678 1001 86380 86390 1
537756 99537756 1001 86380 86390 1
537483 99537483 1001 86380 86390 1
538038 99538038 1001 86380 86390 1
538000 99538000 1001 86380 86390 1
538070 99538070 1001 86380 86390 1
538167 99538167 1001 86380 86390 1
538102 99538102 1001 86380 86390 1
538109 99538109 1001 86380 86390 1
538739 99538739 1001 86380 86390 1
538667 99538667 1001 86380 86390 1
538571 99538571 1001 86380 86390 1
538444 99538444 1001 86380 86390 1
538457 99538457 1001 86380 86390 1
538221 99538221 1001 86380 86390 1
538196 99538196 1001 86380 86390 1
538366 99538366 1001 86380 86390 1
538280 99538280 1001 86380 86390 1
538853 99538853 1001 86380 86390 1
538977 99538977 1001 86380 86390 1
538900 99538900 1001 86380 86390 1
539567 99539567 1001 86380 86390 1
539503 99539503 1001 86380 86390 1
539616 99539616 1001 86380 86390 1
539467 99539467 1001 86380 86390 1
539600 99539600 1001 86380 86390 1
539632 99539632 1001 86380 86390 1
539276 99539276 1001 86380 86390 1
539265 99539265 1001 86380 86390 1
539118 99539118 1001 86380 86390 1
539107 99539107 1001 86380 86390 1
539135 99539135 1001 86380 86390 1
539110 99539110 1001 86380 86390 1
539727 99539727 1001 86380 86390 1
540313 99540313 1001 86380 86390 1
540321 99540321 1001 86380 86390 1
540177 99540177 1001 86380 86390 1
540154 99540154 1001 86380 86390 1
540066 99540066 1001 86380 86390 1
539857 99539857 1001 86380 86390 1
540052 99540052 1001 86380 86390 1
540494 99540494 1001 86380 86390 1
541229 99541229 1001 86380 86390 1
541104 99541104 1001 86380 86390 1
541183 99541183 1001 86380 86390 1
540937 99540937 1001 86380 86390 1
540989 99540989 1001 86380 86390 1
540980 99540980 1001 86380 86390 1
540870 99540870 1001 86380 86390 1
540871 99540871 1001 86380 86390 1
540794 99540794 1001 86380 86390 1
540682 99540682 1001 86380 86390 1
541398 99541398 1001 86380 86390 1
541399 99541399 1001 86380 86390 1
541336 99541336 1001 86380 86390 1
541404 99541404 1001 86380 86390 1
541379 99541379 1001 86380 86390 1
541431 99541431 1001 86380 86390 1
542086 99542086 1001 86380 86390 1
541968 99541968 1001 86380 86390 1
542020 99542020 1001 86380 86390 1
542027 99542027 1001 86380 86390 1
542117 99542117 1001 86380 86390 1
541837 99541837 1001 86380 86390 1
541747 99541747 1001 86380 86390 1
541863 99541863 1001 86380 86390 1
541892 99541892 1001 86380 86390 1
541763 99541763 1001 86380 86390 1
541791 99541791 1001 86380 86390 1
541804 99541804 1001 86380 86390 1
541718 99541718 1001 86380 86390 1
541593 99541593 1001 86380 86390 1
541505 99541505 1001 86380 86390 1
542291 99542291 1001 86380 86390 1
542857 99542857 1001 86380 86390 1
542755 99542755 1001 86380 86390 1
542835 99542835 1001 86380 86390 1
542939 99542939 1001 86380 86390 1
542664 99542664 1001 86380 86390 1
542613 99542613 1001 86380 86390 1
542594 99542594 1001 86380 86390 1
542570 99542570 1001 86380 86390 1
542329 99542329 1001 86380 86390 1
543099 99543099 1001 86380 86390 1
543126 99543126 1001 86380 86390 1
542962 99542962 1001 86380 86390 1
543082 99543082 1001 86380 86390 1
543594 99543594 1001 86380 86390 1
543724 99543724 1001 86380 86390 1
543595 99543595 1001 86380 86390 1
543468 99543468 1001 86380 86390 1
543379 99543379 1001 86380 86390 1
543309 99543309 1001 86380 86390 1
543206 99543206 1001 86380 86390 1
543207 99543207 1001 86380 86390 1
543313 99543313 1001 86380 86390 1
543290 99543290 1001 86380 86390 1
543305 99543305 1001 86380 86390 1
543849 99543849 1001 86380 86390 1
543941 99543941 1001 86380 86390 1
543802 99543802 1001 86380 86390 1
543842 99543842 1001 86380 86390 1
544431 99544431 1001 86380 86390 1
544444 99544444 1001 86380 86390 1
544478 99544478 1001 86380 86390 1
544532 99544532 1001 86380 86390 1
544214 99544214 1001 86380 86390 1
544254 99544254 1001 86380 86390 1
544247 99544247 1001 86380 86390 1
544261 99544261 1001 86380 86390 1
544043 99544043 1001 86380 86390 1
544022 99544022 1001 86380 86390 1
544164 99544164 1001 86380 86390 1
544717 99544717 1001 86380 86390 1
410293 1131 1001 31260 31797 1
506572 1107 1002 34058 38432 1
528851 1059 1001 69495 69795 1
400007 99400007 1001 86380 86390 1
400098 99400098 1001 86380 86390 1
400040 99400040 1001 86380 86390 1
400036 99400036 1001 86380 86390 1
400462 99400462 1001 86380 86390 1
400563 99400563 1001 86380 86390 1
400559 99400559 1001 86380 86390 1
400727 99400727 1001 86380 86390 1
400771 99400771 1001 86380 86390 1
400807 99400807 1001 86380 86390 1
400746 99400746 1001 86380 86390 1
400984 99400984 1001 86380 86390 1
400942 99400942 1001 86380 86390 1
401215 99401215 1001 86380 86390 1
401240 99401240 1001 86380 86390 1
401401 99401401 1001 86380 86390 1
401584 99401584 1001 86380 86390 1
401931 99401931 1001 86380 86390 1
402337 99402337 1001 86380 86390 1
402512 99402512 1001 86380 86390 1
402519 99402519 1001 86380 86390 1
402707 99402707 1001 86380 86390 1
403016 99403016 1001 86380 86390 1
403161 99403161 1001 86380 86390 1
403116 99403116 1001 86380 86390 1
403150 99403150 1001 86380 86390 1
403215 99403215 1001 86380 86390 1
403301 99403301 1001 86380 86390 1
403352 99403352 1001 86380 86390 1
403521 99403521 1001 86380 86390 1
404009 99404009 1001 86380 86390 1
403951 99403951 1001 86380 86390 1
404187 99404187 1001 86380 86390 1
404155 99404155 1001 86380 86390 1
404308 99404308 1001 86380 86390 1
404287 99404287 1001 86380 86390 1
404259 99404259 1001 86380 86390 1
404635 99404635 1001 86380 86390 1
404655 99404655 1001 86380 86390 1
404710 99404710 1001 86380 86390 1
404693 99404693 1001 86380 86390 1
404798 99404798 1001 86380 86390 1
404790 99404790 1001 86380 86390 1
404954 99404954 1001 86380 86390 1
405101 99405101 1001 86380 86390 1
405343 99405343 1001 86380 86390 1
405471 99405471 1001 86380 86390 1
405487 99405487 1001 86380 86390 1
405522 99405522 1001 86380 86390 1
405542 99405542 1001 86380 86390 1
405649 99405649 1001 86380 86390 1
405683 99405683 1001 86380 86390 1
405817 99405817 1001 86380 86390 1
405972 99405972 1001 86380 86390 1
405917 99405917 1001 86380 86390 1
405958 99405958 1001 86380 86390 1
406348 99406348 1001 86380 86390 1
406569 99406569 1001 86380 86390 1
406543 99406543 1001 86380 86390 1
406680 99406680 1001 86380 86390 1
406683 99406683 1001 86380 86390 1
406912 99406912 1001 86380 86390 1
406948 99406948 1001 86380 86390 1
407000 99407000 1001 86380 86390 1
406962 99406962 1001 86380 86390 1
407062 99407062 1001 86380 86390 1
407609 99407609 1001 86380 86390 1
407671 99407671 1001 86380 86390 1
407709 99407709 1001 86380 86390 1
407692 99407692 1001 86380 86390 1
408195 99408195 1001 86380 86390 1
408172 99408172 1001 86380 86390 1
408138 99408138 1001 86380 86390 1
408211 99408211 1001 86380 86390 1
408457 99408457 1001 86380 86390 1
408704 99408704 1001 86380 86390 1
408712 99408712 1001 86380 86390 1
408651 99408651 1001 86380 86390 1
408839 99408839 1001 86380 86390 1
408804 99408804 1001 86380 86390 1
408920 99408920 1001 86380 86390 1
408869 99408869 1001 86380 86390 1
409006 99409006 1001 86380 86390 1
409008 99409008 1001 86380 86390 1
409241 99409241 1001 86380 86390 1
409438 99409438 1001 86380 86390 1
409478 99409478 1001 86380 86390 1
409447 99409447 1001 86380 86390 1
409459 99409459 1001 86380 86390 1
409567 99409567 1001 86380 86390 1
409909 99409909 1001 86380 86390 1
410327 99410327 1001 86380 86390 1
410473 99410473 1001 86380 86390 1
410411 99410411 1001 86380 86390 1
410598 99410598 1001 86380 86390 1
410551 99410551 1001 86380 86390 1
410830 99410830 1001 86380 86390 1
410904 99410904 1001 86380 86390 1
411084 99411084 1001 86380 86390 1
411173 99411173 1001 86380 86390 1
411310 99411310 1001 86380 86390 1
411298 99411298 1001 86380 86390 1
411398 99411398 1001 86380 86390 1
411608 99411608 1001 86380 86390 1
411771 99411771 1001 86380 86390 1
411972 99411972 1001 86380 86390 1
412046 99412046 1001 86380 86390 1
412036 99412036 1001 86380 86390 1
412114 99412114 1001 86380 86390 1
412092 99412092 1001 86380 86390 1
413550 99413550 1001 86380 86390 1
413260 99413260 1001 86380 86390 1
413061 99413061 1001 86380 86390 1
412694 99412694 1001 86380 86390 1
412806 99412806 1001 86380 86390 1
412491 99412491 1001 86380 86390 1
413802 99413802 1001 86380 86390 1
413725 99413725 1001 86380 86390 1
413900 99413900 1001 86380 86390 1
413810 99413810 1001 86380 86390 1
413842 99413842 1001 86380 86390 1
413815 99413815 1001 86380 86390 1
413745 99413745 1001 86380 86390 1
415056 99415056 1001 86380 86390 1
414950 99414950 1001 86380 86390 1
415147 99415147 1001 86380 86390 1
414615 99414615 1001 86380 86390 1
414655 99414655 1001 86380 86390 1
414657 99414657 1001 86380 86390 1
414829 99414829 1001 86380 86390 1
414233 99414233 1001 86380 86390 1
414368 99414368 1001 86380 86390 1
414414 99414414 1001 86380 86390 1
414500 99414500 1001 86380 86390 1
415525 99415525 1001 86380 86390 1
415497 99415497 1001 86380 86390 1
416718 99416718 1001 86380 86390 1
416666 99416666 1001 86380 86390 1
416470 99416470 1001 86380 86390 1
416152 99416152 1001 86380 86390 1
416460 99416460 1001 86380 86390 1
415749 99415749 1001 86380 86390 1
417074 99417074 1001 86380 86390 1
417169 99417169 1001 86380 86390 1
417143 99417143 1001 86380 86390 1
417030 99417030 1001 86380 86390 1
417040 99417040 1001 86380 86390 1
417548 99417548 1001 86380 86390 1
417562 99417562 1001 86380 86390 1
417492 99417492 1001 86380 86390 1
418578 99418578 1001 86380 86390 1
418539 99418539 1001 86380 86390 1
418559 99418559 1001 86380 86390 1
418586 99418586 1001 86380 86390 1
418449 99418449 1001 86380 86390 1
418218 99418218 1001 86380 86390 1
418248 99418248 1001 86380 86390 1
418282 99418282 1001 86380 86390 1
418310 99418310 1001 86380 86390 1
418063 99418063 1001 86380 86390 1
417765 99417765 1001 86380 86390 1
417944 99417944 1001 86380 86390 1
417727 99417727 1001 86380 86390 1
417646 99417646 1001 86380 86390 1
417883 99417883 1001 86380 86390 1
417630 99417630 1001 86380 86390 1
417656 99417656 1001 86380 86390 1
419168 99419168 1001 86380 86390 1
418805 99418805 1001 86380 86390 1
419118 99419118 1001 86380 86390 1
420094 99420094 1001 86380 86390 1
420392 99420392 1001 86380 86390 1
420366 99420366 1001 86380 86390 1
420263 99420263 1001 86380 86390 1
419645 99419645 1001 86380 86390 1
420053 99420053 1001 86380 86390 1
419630 99419630 1001 86380 86390 1
419273 99419273 1001 86380 86390 1
419433 99419433 1001 86380 86390 1
419531 99419531 1001 86380 86390 1
420560 99420560 1001 86380 86390 1
420708 99420708 1001 86380 86390 1
420565 99420565 1001 86380 86390 1
420526 99420526 1001 86380 86390 1
420634 99420634 1001 86380 86390 1
420703 99420703 1001 86380 86390 1
420704 99420704 1001 86380 86390 1
421794 99421794 1001 86380 86390 1
422065 99422065 1001 86380 86390 1
421876 99421876 1001 86380 86390 1
421461 99421461 1001 86380 86390 1
421282 99421282 1001 86380 86390 1
421681 99421681 1001 86380 86390 1
421213 99421213 1001 86380 86390 1
420933 99420933 1001 86380 86390 1
421034 99421034 1001 86380 86390 1
421253 99421253 1001 86380 86390 1
421202 99421202 1001 86380 86390 1
422359 99422359 1001 86380 86390 1
422203 99422203 1001 86380 86390 1
422412 99422412 1001 86380 86390 1
422212 99422212 1001 86380 86390 1
422269 99422269 1001 86380 86390 1
422242 99422242 1001 86380 86390 1
423547 99423547 1001 86380 86390 1
423481 99423481 1001 86380 86390 1
423744 99423744 1001 86380 86390 1
423097 99423097 1001 86380 86390 1
423285 99423285 1001 86380 86390 1
422905 99422905 1001 86380 86390 1
422699 99422699 1001 86380 86390 1
424069 99424069 1001 86380 86390 1
423923 99423923 1001 86380 86390 1
424024 99424024 1001 86380 86390 1
424145 99424145 1001 86380 86390 1
425257 99425257 1001 86380 86390 1
425185 99425185 1001 86380 86390 1
425243 99425243 1001 86380 86390 1
424930 99424930 1001 86380 86390 1
424614 99424614 1001 86380 86390 1
424625 99424625 1001 86380 86390 1
424369 99424369 1001 86380 86390 1
424219 99424219 1001 86380 86390 1
424515 99424515 1001 86380 86390 1
424302 99424302 1001 86380 86390 1
424519 99424519 1001 86380 86390 1
425829 99425829 1001 86380 86390 1
425412 99425412 1001 86380 86390 1
426954 99426954 1001 86380 86390 1
426862 99426862 1001 86380 86390 1
426383 99426383 1001 86380 86390 1
426456 99426456 1001 86380 86390 1
426605 99426605 1001 86380 86390 1
425902 99425902 1001 86380 86390 1
427475 99427475 1001 86380 86390 1
427257 99427257 1001 86380 86390 1
428477 99428477 1001 86380 86390 1
428487 99428487 1001 86380 86390 1
428215 99428215 1001 86380 86390 1
428177 99428177 1001 86380 86390 1
427961 99427961 1001 86380 86390 1
427913 99427913 1001 86380 86390 1
427648 99427648 1001 86380 86390 1
429015 99429015 1001 86380 86390 1
428968 99428968 1001 86380 86390 1
430375 99430375 1001 86380 86390 1
429994 99429994 1001 86380 86390 1
429974 99429974 1001 86380 86390 1
430065 99430065 1001 86380 86390 1
429633 99429633 1001 86380 86390 1
429711 99429711 1001 86380 86390 1
429759 99429759 1001 86380 86390 1
429678 99429678 1001 86380 86390 1
429503 99429503 1001 86380 86390 1
429289 99429289 1001 86380 86390 1
430737 99430737 1001 86380 86390 1
430752 99430752 1001 86380 86390 1
431673 99431673 1001 86380 86390 1
431795 99431795 1001 86380 86390 1
431998 99431998 1001 86380 86390 1
431798 99431798 1001 86380 86390 1
431725 99431725 1001 86380 86390 1
431955 99431955 1001 86380 86390 1
431287 99431287 1001 86380 86390 1
431412 99431412 1001 86380 86390 1
431500 99431500 1001 86380 86390 1
431426 99431426 1001 86380 86390 1
431062 99431062 1001 86380 86390 1
431215 99431215 1001 86380 86390 1
430960 99430960 1001 86380 86390 1
430885 99430885 1001 86380 86390 1
432286 99432286 1001 86380 86390 1
432266 99432266 1001 86380 86390 1
433641 99433641 1001 86380 86390 1
433408 99433408 1001 86380 86390 1
432698 99432698 1001 86380 86390 1
432566 99432566 1001 86380 86390 1
432709 99432709 1001 86380 86390 1
434065 99434065 1001 86380 86390 1
433999 99433999 1001 86380 86390 1
433946 99433946 1001 86380 86390 1
433922 99433922 1001 86380 86390 1
435162 99435162 1001 86380 86390 1
434868 99434868 1001 86380 86390 1
434931 99434931 1001 86380 86390 1
434861 99434861 1001 86380 86390 1
434809 99434809 1001 86380 86390 1
434614 99434614 1001 86380 86390 1
434146 99434146 1001 86380 86390 1
434412 99434412 1001 86380 86390 1
434460 99434460 1001 86380 86390 1
434485 99434485 1001 86380 86390 1
435739 99435739 1001 86380 86390 1
435818 99435818 1001 86380 86390 1
436919 99436919 1001 86380 86390 1
437105 99437105 1001 86380 86390 1
437134 99437134 1001 86380 86390 1
436544 99436544 1001 86380 86390 1
436564 99436564 1001 86380 86390 1
436291 99436291 1001 86380 86390 1
436239 99436239 1001 86380 86390 1
436110 99436110 1001 86380 86390 1
436206 99436206 1001 86380 86390 1
437188 99437188 1001 86380 86390 1
437198 99437198 1001 86380 86390 1
300627 99300627 1001 86380 86390 1
300700 99300700 1001 86380 86390 1
300683 99300683 1001 86380 86390 1
300556 99300556 1001 86380 86390 1
300559 99300559 1001 86380 86390 1
300523 99300523 1001 86380 86390 1
300383 99300383 1001 86380 86390 1
300490 99300490 1001 86380 86390 1
300179 99300179 1001 86380 86390 1
300311 99300311 1001 86380 86390 1
300842 99300842 1001 86380 86390 1
300813 99300813 1001 86380 86390 1
301453 99301453 1001 86380 86390 1
301503 99301503 1001 86380 86390 1
301297 99301297 1001 86380 86390 1
301213 99301213 1001 86380 86390 1
301066 99301066 1001 86380 86390 1
300990 99300990 1001 86380 86390 1
301108 99301108 1001 86380 86390 1
301122 99301122 1001 86380 86390 1
301700 99301700 1001 86380 86390 1
301603 99301603 1001 86380 86390 1
302253 99302253 1001 86380 86390 1
302279 99302279 1001 86380 86390 1
302220 99302220 1001 86380 86390 1
302336 99302336 1001 86380 86390 1
302313 99302313 1001 86380 86390 1
302021 99302021 1001 86380 86390 1
302152 99302152 1001 86380 86390 1
301916 99301916 1001 86380 86390 1
301854 99301854 1001 86380 86390 1
302431 99302431 1001 86380 86390 1
302409 99302409 1001 86380 86390 1
302581 99302581 1001 86380 86390 1
302467 99302467 1001 86380 86390 1
303145 99303145 1001 86380 86390 1
303005 99303005 1001 86380 86390 1
303009 99303009 1001 86380 86390 1
303163 99303163 1001 86380 86390 1
302820 99302820 1001 86380 86390 1
302828 99302828 1001 86380 86390 1
302786 99302786 1001 86380 86390 1
302605 99302605 1001 86380 86390 1
302676 99302676 1001 86380 86390 1
303364 99303364 1001 86380 86390 1
303357 99303357 1001 86380 86390 1
303293 99303293 1001 86380 86390 1
304011 99304011 1001 86380 86390 1
303938 99303938 1001 86380 86390 1
303913 99303913 1001 86380 86390 1
304025 99304025 1001 86380 86390 1
303838 99303838 1001 86380 86390 1
303646 99303646 1001 86380 86390 1
303803 99303803 1001 86380 86390 1
303638 99303638 1001 86380 86390 1
303630 99303630 1001 86380 86390 1
303418 99303418 1001 86380 86390 1
304164 99304164 1001 86380 86390 1
304179 99304179 1001 86380 86390 1
304223 99304223 1001 86380 86390 1
304671 99304671 1001 86380 86390 1
304617 99304617 1001 86380 86390 1
304592 99304592 1001 86380 86390 1
304546 99304546 1001 86380 86390 1
304420 99304420 1001 86380 86390 1
304255 99304255 1001 86380 86390 1
304311 99304311 1001 86380 86390 1
304260 99304260 1001 86380 86390 1
304431 99304431 1001 86380 86390 1
305005 99305005 1001 86380 86390 1
304878 99304878 1001 86380 86390 1
304959 99304959 1001 86380 86390 1
305614 99305614 1001 86380 86390 1
305490 99305490 1001 86380 86390 1
305619 99305619 1001 86380 86390 1
305678 99305678 1001 86380 86390 1
305581 99305581 1001 86380 86390 1
305290 99305290 1001 86380 86390 1
305068 99305068 1001 86380 86390 1
305251 99305251 1001 86380 86390 1
305083 99305083 1001 86380 86390 1
305214 99305214 1001 86380 86390 1
500038 99500038 1001 86380 86390 1
500161 99500161 1001 86380 86390 1
500666 99500666 1001 86380 86390 1
500802 99500802 1001 86380 86390 1
500407 99500407 1001 86380 86390 1
500499 99500499 1001 86380 86390 1
500425 99500425 1001 86380 86390 1
500303 99500303 1001 86380 86390 1
500381 99500381 1001 86380 86390 1
500369 99500369 1001 86380 86390 1
500241 99500241 1001 86380 86390 1
500980 99500980 1001 86380 86390 1
500855 99500855 1001 86380 86390 1
500859 99500859 1001 86380 86390 1
501525 99501525 1001 86380 86390 1
501609 99501609 1001 86380 86390 1
501547 99501547 1001 86380 86390 1
501423 99501423 1001 86380 86390 1
501352 99501352 1001 86380 86390 1
501394 99501394 1001 86380 86390 1
501126 99501126 1001 86380 86390 1
501692 99501692 1001 86380 86390 1
501773 99501773 1001 86380 86390 1
501765 99501765 1001 86380 86390 1
502407 99502407 1001 86380 86390 1
502270 99502270 1001 86380 86390 1
502176 99502176 1001 86380 86390 1
502125 99502125 1001 86380 86390 1
502254 99502254 1001 86380 86390 1
502231 99502231 1001 86380 86390 1
502233 99502233 1001 86380 86390 1
501984 99501984 1001 86380 86390 1
502050 99502050 1001 86380 86390 1
502520 99502520 1001 86380 86390 1
503242 99503242 1001 86380 86390 1
503139 99503139 1001 86380 86390 1
503115 99503115 1001 86380 86390 1
503144 99503144 1001 86380 86390 1
503280 99503280 1001 86380 86390 1
502918 99502918 1001 86380 86390 1
502921 99502921 1001 86380 86390 1
502987 99502987 1001 86380 86390 1
503041 99503041 1001 86380 86390 1
502925 99502925 1001 86380 86390 1
503044 99503044 1001 86380 86390 1
502790 99502790 1001 86380 86390 1
502803 99502803 1001 86380 86390 1
502700 99502700 1001 86380 86390 1
502794 99502794 1001 86380 86390 1
503337 99503337 1001 86380 86390 1
503402 99503402 1001 86380 86390 1
503481 99503481 1001 86380 86390 1
504059 99504059 1001 86380 86390 1
503867 99503867 1001 86380 86390 1
503893 99503893 1001 86380 86390 1
503724 99503724 1001 86380 86390 1
503764 99503764 1001 86380 86390 1
503667 99503667 1001 86380 86390 1
503546 99503546 1001 86380 86390 1
503535 99503535 1001 86380 86390 1
503561 99503561 1001 86380 86390 1
504167 99504167 1001 86380 86390 1
504271 99504271 1001 86380 86390 1
504276 99504276 1001 86380 86390 1
504318 99504318 1001 86380 86390 1
504784 99504784 1001 86380 86390 1
504892 99504892 1001 86380 86390 1
504682 99504682 1001 86380 86390 1
504734 99504734 1001 86380 86390 1
504646 99504646 1001 86380 86390 1
504454 99504454 1001 86380 86390 1
504358 99504358 1001 86380 86390 1
504462 99504462 1001 86380 86390 1
504947 99504947 1001 86380 86390 1
505039 99505039 1001 86380 86390 1
505040 99505040 1001 86380 86390 1
505002 99505002 1001 86380 86390 1
505146 99505146 1001 86380 86390 1
505044 99505044 1001 86380 86390 1
505699 99505699 1001 86380 86390 1
505639 99505639 1001 86380 86390 1
505437 99505437 1001 86380 86390 1
505442 99505442 1001 86380 86390 1
505521 99505521 1001 86380 86390 1
505551 99505551 1001 86380 86390 1
505174 99505174 1001 86380 86390 1
505850 99505850 1001 86380 86390 1
505804 99505804 1001 86380 86390 1
506495 99506495 1001 86380 86390 1
506569 99506569 1001 86380 86390 1
506373 99506373 1001 86380 86390 1
506337 99506337 1001 86380 86390 1
505997 99505997 1001 86380 86390 1
506037 99506037 1001 86380 86390 1
505986 99505986 1001 86380 86390 1
506661 99506661 1001 86380 86390 1
506618 99506618 1001 86380 86390 1
507308 99507308 1001 86380 86390 1
507338 99507338 1001 86380 86390 1
507341 99507341 1001 86380 86390 1
507226 99507226 1001 86380 86390 1
507317 99507317 1001 86380 86390 1
507198 99507198 1001 86380 86390 1
507134 99507134 1001 86380 86390 1
507136 99507136 1001 86380 86390 1
506840 99506840 1001 86380 86390 1
506984 99506984 1001 86380 86390 1
506858 99506858 1001 86380 86390 1
506975 99506975 1001 86380 86390 1
506847 99506847 1001 86380 86390 1
506860 99506860 1001 86380 86390 1
507562 99507562 1001 86380 86390 1
507590 99507590 1001 86380 86390 1
507464 99507464 1001 86380 86390 1
507568 99507568 1001 86380 86390 1
507530 99507530 1001 86380 86390 1
507492 99507492 1001 86380 86390 1
507570 99507570 1001 86380 86390 1
507572 99507572 1001 86380 86390 1
508135 99508135 1001 86380 86390 1
508167 99508167 1001 86380 86390 1
508238 99508238 1001 86380 86390 1
508079 99508079 1001 86380 86390 1
507992 99507992 1001 86380 86390 1
507983 99507983 1001 86380 86390 1
507984 99507984 1001 86380 86390 1
507959 99507959 1001 86380 86390 1
507988 99507988 1001 86380 86390 1
508041 99508041 1001 86380 86390 1
507809 99507809 1001 86380 86390 1
507658 99507658 1001 86380 86390 1
507801 99507801 1001 86380 86390 1
508433 99508433 1001 86380 86390 1
508343 99508343 1001 86380 86390 1
508346 99508346 1001 86380 86390 1
508902 99508902 1001 86380 86390 1
509060 99509060 1001 86380 86390 1
508866 99508866 1001 86380 86390 1
508623 99508623 1001 86380 86390 1
508536 99508536 1001 86380 86390 1
508552 99508552 1001 86380 86390 1
509253 99509253 1001 86380 86390 1
509151 99509151 1001 86380 86390 1
509190 99509190 1001 86380 86390 1
509886 99509886 1001 86380 86390 1
509810 99509810 1001 86380 86390 1
509605 99509605 1001 86380 86390 1
509569 99509569 1001 86380 86390 1
509506 99509506 1001 86380 86390 1
509573 99509573 1001 86380 86390 1
509424 99509424 1001 86380 86390 1
509309 99509309 1001 86380 86390 1
509444 99509444 1001 86380 86390 1
509280 99509280 1001 86380 86390 1
510045 99510045 1001 86380 86390 1
509984 99509984 1001 86380 86390 1
509960 99509960 1001 86380 86390 1
510676 99510676 1001 86380 86390 1
510640 99510640 1001 86380 86390 1
510537 99510537 1001 86380 86390 1
510555 99510555 1001 86380 86390 1
510532 99510532 1001 86380 86390 1
510498 99510498 1001 86380 86390 1
510404 99510404 1001 86380 86390 1
510236 99510236 1001 86380 86390 1
510802 99510802 1001 86380 86390 1
510861 99510861 1001 86380 86390 1
511457 99511457 1001 86380 86390 1
511449 99511449 1001 86380 86390 1
511257 99511257 1001 86380 86390 1
511151 99511151 1001 86380 86390 1
510971 99510971 1001 86380 86390 1
511023 99511023 1001 86380 86390 1
511105 99511105 1001 86380 86390 1
510937 99510937 1001 86380 86390 1
511086 99511086 1001 86380 86390 1
511558 99511558 1001 86380 86390 1
511742 99511742 1001 86380 86390 1
512350 99512350 1001 86380 86390 1
511968 99511968 1001 86380 86390 1
511828 99511828 1001 86380 86390 1
511893 99511893 1001 86380 86390 1
511935 99511935 1001 86380 86390 1
511925 99511925 1001 86380 86390 1
512544 99512544 1001 86380 86390 1
512486 99512486 1001 86380 86390 1
513173 99513173 1001 86380 86390 1
513075 99513075 1001 86380 86390 1
512871 99512871 1001 86380 86390 1
512970 99512970 1001 86380 86390 1
512702 99512702 1001 86380 86390 1
512732 99512732 1001 86380 86390 1
512720 99512720 1001 86380 86390 1
512632 99512632 1001 86380 86390 1
513321 99513321 1001 86380 86390 1
513296 99513296 1001 86380 86390 1
513289 99513289 1001 86380 86390 1
513370 99513370 1001 86380 86390 1
513882 99513882 1001 86380 86390 1
514010 99514010 1001 86380 86390 1
513874 99513874 1001 86380 86390 1
513644 99513644 1001 86380 86390 1
513653 99513653 1001 86380 86390 1
513667 99513667 1001 86380 86390 1
513455 99513455 1001 86380 86390 1
513417 99513417 1001 86380 86390 1
513577 99513577 1001 86380 86390 1
514122 99514122 1001 86380 86390 1
514035 99514035 1001 86380 86390 1
514191 99514191 1001 86380 86390 1
514727 99514727 1001 86380 86390 1
514552 99514552 1001 86380 86390 1
515008 99515008 1001 86380 86390 1
515584 99515584 1001 86380 86390 1
515560 99515560 1001 86380 86390 1
515511 99515511 1001 86380 86390 1
515538 99515538 1001 86380 86390 1
515514 99515514 1001 86380 86390 1
515644 99515644 1001 86380 86390 1
515292 99515292 1001 86380 86390 1
515474 99515474 1001 86380 86390 1
515118 99515118 1001 86380 86390 1
515162 99515162 1001 86380 86390 1
515126 99515126 1001 86380 86390 1
515797 99515797 1001 86380 86390 1
515850 99515850 1001 86380 86390 1
515804 99515804 1001 86380 86390 1
515821 99515821 1001 86380 86390 1
516335 99516335 1001 86380 86390 1
516348 99516348 1001 86380 86390 1
516391 99516391 1001 86380 86390 1
516189 99516189 1001 86380 86390 1
516177 99516177 1001 86380 86390 1
516255 99516255 1001 86380 86390 1
516193 99516193 1001 86380 86390 1
516198 99516198 1001 86380 86390 1
516174 99516174 1001 86380 86390 1
516046 99516046 1001 86380 86390 1
516034 99516034 1001 86380 86390 1
515922 99515922 1001 86380 86390 1
516039 99516039 1001 86380 86390 1
516680 99516680 1001 86380 86390 1
516603 99516603 1001 86380 86390 1
517334 99517334 1001 86380 86390 1
517156 99517156 1001 86380 86390 1
517235 99517235 1001 86380 86390 1
517133 99517133 1001 86380 86390 1
517141 99517141 1001 86380 86390 1
517179 99517179 1001 86380 86390 1
516935 99516935 1001 86380 86390 1
516746 99516746 1001 86380 86390 1
516856 99516856 1001 86380 86390 1
517410 99517410 1001 86380 86390 1
517477 99517477 1001 86380 86390 1
517478 99517478 1001 86380 86390 1
517491 99517491 1001 86380 86390 1
518020 99518020 1001 86380 86390 1
517971 99517971 1001 86380 86390 1
517975 99517975 1001 86380 86390 1
518027 99518027 1001 86380 86390 1
518143 99518143 1001 86380 86390 1
518154 99518154 1001 86380 86390 1
517943 99517943 1001 86380 86390 1
517935 99517935 1001 86380 86390 1
517861 99517861 1001 86380 86390 1
517647 99517647 1001 86380 86390 1
517597 99517597 1001 86380 86390 1
517676 99517676 1001 86380 86390 1
517732 99517732 1001 86380 86390 1
518241 99518241 1001 86380 86390 1
518293 99518293 1001 86380 86390 1
518229 99518229 1001 86380 86390 1
518898 99518898 1001 86380 86390 1
518947 99518947 1001 86380 86390 1
518394 99518394 1001 86380 86390 1
518513 99518513 1001 86380 86390 1
518452 99518452 1001 86380 86390 1
518427 99518427 1001 86380 86390 1
518440 99518440 1001 86380 86390 1
518569 99518569 1001 86380 86390 1
518534 99518534 1001 86380 86390 1
518496 99518496 1001 86380 86390 1
519000 99519000 1001 86380 86390 1
519068 99519068 1001 86380 86390 1
519751 99519751 1001 86380 86390 1
519796 99519796 1001 86380 86390 1
519709 99519709 1001 86380 86390 1
519518 99519518 1001 86380 86390 1
519468 99519468 1001 86380 86390 1
519421 99519421 1001 86380 86390 1
519566 99519566 1001 86380 86390 1
519516 99519516 1001 86380 86390 1
519289 99519289 1001 86380 86390 1
519333 99519333 1001 86380 86390 1
520012 99520012 1001 86380 86390 1
519844 99519844 1001 86380 86390 1
519935 99519935 1001 86380 86390 1
519858 99519858 1001 86380 86390 1
519898 99519898 1001 86380 86390 1
520555 99520555 1001 86380 86390 1
520478 99520478 1001 86380 86390 1
520517 99520517 1001 86380 86390 1
520546 99520546 1001 86380 86390 1
520268 99520268 1001 86380 86390 1
520327 99520327 1001 86380 86390 1
520040 99520040 1001 86380 86390 1
520106 99520106 1001 86380 86390 1
520031 99520031 1001 86380 86390 1
520794 99520794 1001 86380 86390 1
521352 99521352 1001 86380 86390 1
521391 99521391 1001 86380 86390 1
521419 99521419 1001 86380 86390 1
521332 99521332 1001 86380 86390 1
521333 99521333 1001 86380 86390 1
521283 99521283 1001 86380 86390 1
521309 99521309 1001 86380 86390 1
521145 99521145 1001 86380 86390 1
521094 99521094 1001 86380 86390 1
521212 99521212 1001 86380 86390 1
521141 99521141 1001 86380 86390 1
521233 99521233 1001 86380 86390 1
521195 99521195 1001 86380 86390 1
520873 99520873 1001 86380 86390 1
520888 99520888 1001 86380 86390 1
520863 99520863 1001 86380 86390 1
520865 99520865 1001 86380 86390 1
520879 99520879 1001 86380 86390 1
520866 99520866 1001 86380 86390 1
521467 99521467 1001 86380 86390 1
521470 99521470 1001 86380 86390 1
521666 99521666 1001 86380 86390 1
521499 99521499 1001 86380 86390 1
522167 99522167 1001 86380 86390 1
522212 99522212 1001 86380 86390 1
522111 99522111 1001 86380 86390 1
522052 99522052 1001 86380 86390 1
522080 99522080 1001 86380 86390 1
522060 99522060 1001 86380 86390 1
521765 99521765 1001 86380 86390 1
521808 99521808 1001 86380 86390 1
521679 99521679 1001 86380 86390 1
522371 99522371 1001 86380 86390 1
523118 99523118 1001 86380 86390 1
523094 99523094 1001 86380 86390 1
523077 99523077 1001 86380 86390 1
522822 99522822 1001 86380 86390 1
522797 99522797 1001 86380 86390 1
522890 99522890 1001 86380 86390 1
522776 99522776 1001 86380 86390 1
522765 99522765 1001 86380 86390 1
522618 99522618 1001 86380 86390 1
522554 99522554 1001 86380 86390 1
522622 99522622 1001 86380 86390 1
522546 99522546 1001 86380 86390 1
523170 99523170 1001 86380 86390 1
523276 99523276 1001 86380 86390 1
523317 99523317 1001 86380 86390 1
523125 99523125 1001 86380 86390 1
523308 99523308 1001 86380 86390 1
523787 99523787 1001 86380 86390 1
523865 99523865 1001 86380 86390 1
523617 99523617 1001 86380 86390 1
523593 99523593 1001 86380 86390 1
523479 99523479 1001 86380 86390 1
523465 99523465 1001 86380 86390 1
523980 99523980 1001 86380 86390 1
523981 99523981 1001 86380 86390 1
524000 99524000 1001 86380 86390 1
524657 99524657 1001 86380 86390 1
524768 99524768 1001 86380 86390 1
524384 99524384 1001 86380 86390 1
524398 99524398 1001 86380 86390 1
524504 99524504 1001 86380 86390 1
524482 99524482 1001 86380 86390 1
524419 99524419 1001 86380 86390 1
524420 99524420 1001 86380 86390 1
524511 99524511 1001 86380 86390 1
524165 99524165 1001 86380 86390 1
524206 99524206 1001 86380 86390 1
524272 99524272 1001 86380 86390 1
524221 99524221 1001 86380 86390 1
524237 99524237 1001 86380 86390 1
524795 99524795 1001 86380 86390 1
524972 99524972 1001 86380 86390 1
524790 99524790 1001 86380 86390 1
525498 99525498 1001 86380 86390 1
525480 99525480 1001 86380 86390 1
525351 99525351 1001 86380 86390 1
525377 99525377 1001 86380 86390 1
525145 99525145 1001 86380 86390 1
525081 99525081 1001 86380 86390 1
525107 99525107 1001 86380 86390 1
525150 99525150 1001 86380 86390 1
524988 99524988 1001 86380 86390 1
525788 99525788 1001 86380 86390 1
525764 99525764 1001 86380 86390 1
525609 99525609 1001 86380 86390 1
526393 99526393 1001 86380 86390 1
526394 99526394 1001 86380 86390 1
526363 99526363 1001 86380 86390 1
526325 99526325 1001 86380 86390 1
526235 99526235 1001 86380 86390 1
526091 99526091 1001 86380 86390 1
526030 99526030 1001 86380 86390 1
526072 99526072 1001 86380 86390 1
526098 99526098 1001 86380 86390 1
525868 99525868 1001 86380 86390 1
525913 99525913 1001 86380 86390 1
525944 99525944 1001 86380 86390 1
526454 99526454 1001 86380 86390 1
526484 99526484 1001 86380 86390 1
527096 99527096 1001 86380 86390 1
527074 99527074 1001 86380 86390 1
527178 99527178 1001 86380 86390 1
527191 99527191 1001 86380 86390 1
527233 99527233 1001 86380 86390 1
527155 99527155 1001 86380 86390 1
527053 99527053 1001 86380 86390 1
527130 99527130 1001 86380 86390 1
527243 99527243 1001 86380 86390 1
527014 99527014 1001 86380 86390 1
526848 99526848 1001 86380 86390 1
526681 99526681 1001 86380 86390 1
526836 99526836 1001 86380 86390 1
526734 99526734 1001 86380 86390 1
526674 99526674 1001 86380 86390 1
526650 99526650 1001 86380 86390 1
526780 99526780 1001 86380 86390 1
526755 99526755 1001 86380 86390 1
527299 99527299 1001 86380 86390 1
527352 99527352 1001 86380 86390 1
527431 99527431 1001 86380 86390 1
527315 99527315 1001 86380 86390 1
527356 99527356 1001 86380 86390 1
528034 99528034 1001 86380 86390 1
528068 99528068 1001 86380 86390 1
527819 99527819 1001 86380 86390 1
527864 99527864 1001 86380 86390 1
527803 99527803 1001 86380 86390 1
527497 99527497 1001 86380 86390 1
527565 99527565 1001 86380 86390 1
528267 99528267 1001 86380 86390 1
527663 99527663 1001 86380 86390 1
528090 99528090 1001 86380 86390 1
528081 99528081 1001 86380 86390 1
528265 99528265 1001 86380 86390 1
528852 99528852 1001 86380 86390 1
528758 99528758 1001 86380 86390 1
528645 99528645 1001 86380 86390 1
528544 99528544 1001 86380 86390 1
528546 99528546 1001 86380 86390 1
528680 99528680 1001 86380 86390 1
528481 99528481 1001 86380 86390 1
529042 99529042 1001 86380 86390 1
528915 99528915 1001 86380 86390 1
529020 99529020 1001 86380 86390 1
528982 99528982 1001 86380 86390 1
528962 99528962 1001 86380 86390 1
529027 99529027 1001 86380 86390 1
529108 99529108 1001 86380 86390 1
529135 99529135 1001 86380 86390 1
529291 99529291 1001 86380 86390 1
529284 99529284 1001 86380 86390 1
529756 99529756 1001 86380 86390 1
529809 99529809 1001 86380 86390 1
530452 99530452 1001 86380 86390 1
530531 99530531 1001 86380 86390 1
530161 99530161 1001 86380 86390 1
530176 99530176 1001 86380 86390 1
530039 99530039 1001 86380 86390 1
529953 99529953 1001 86380 86390 1
529954 99529954 1001 86380 86390 1
530059 99530059 1001 86380 86390 1
530658 99530658 1001 86380 86390 1
530597 99530597 1001 86380 86390 1
530718 99530718 1001 86380 86390 1
531201 99531201 1001 86380 86390 1
531241 99531241 1001 86380 86390 1
531191 99531191 1001 86380 86390 1
531366 99531366 1001 86380 86390 1
531123 99531123 1001 86380 86390 1
531033 99531033 1001 86380 86390 1
531168 99531168 1001 86380 86390 1
530956 99530956 1001 86380 86390 1
530821 99530821 1001 86380 86390 1
531585 99531585 1001 86380 86390 1
531561 99531561 1001 86380 86390 1
531464 99531464 1001 86380 86390 1
532079 99532079 1001 86380 86390 1
532007 99532007 1001 86380 86390 1
532097 99532097 1001 86380 86390 1
532115 99532115 1001 86380 86390 1
531784 99531784 1001 86380 86390 1
532245 99532245 1001 86380 86390 1
532234 99532234 1001 86380 86390 1
532354 99532354 1001 86380 86390 1
532318 99532318 1001 86380 86390 1
532383 99532383 1001 86380 86390 1
532884 99532884 1001 86380 86390 1
532927 99532927 1001 86380 86390 1
532822 99532822 1001 86380 86390 1
532733 99532733 1001 86380 86390 1
532734 99532734 1001 86380 86390 1
532761 99532761 1001 86380 86390 1
532513 99532513 1001 86380 86390 1
533210 99533210 1001 86380 86390 1
533745 99533745 1001 86380 86390 1
533682 99533682 1001 86380 86390 1
533748 99533748 1001 86380 86390 1
533490 99533490 1001 86380 86390 1
533649 99533649 1001 86380 86390 1
533370 99533370 1001 86380 86390 1
533334 99533334 1001 86380 86390 1
533427 99533427 1001 86380 86390 1
533442 99533442 1001 86380 86390 1
533869 99533869 1001 86380 86390 1
534030 99534030 1001 86380 86390 1
534007 99534007 1001 86380 86390 1
534622 99534622 1001 86380 86390 1
534481 99534481 1001 86380 86390 1
534532 99534532 1001 86380 86390 1
534624 99534624 1001 86380 86390 1
534500 99534500 1001 86380 86390 1
534566 99534566 1001 86380 86390 1
534362 99534362 1001 86380 86390 1
534329 99534329 1001 86380 86390 1
534291 99534291 1001 86380 86390 1
534383 99534383 1001 86380 86390 1
534348 99534348 1001 86380 86390 1
534069 99534069 1001 86380 86390 1
534109 99534109 1001 86380 86390 1
534265 99534265 1001 86380 86390 1
534747 99534747 1001 86380 86390 1
534803 99534803 1001 86380 86390 1
534843 99534843 1001 86380 86390 1
534771 99534771 1001 86380 86390 1
535356 99535356 1001 86380 86390 1
535475 99535475 1001 86380 86390 1
535398 99535398 1001 86380 86390 1
535439 99535439 1001 86380 86390 1
535377 99535377 1001 86380 86390 1
535352 99535352 1001 86380 86390 1
535314 99535314 1001 86380 86390 1
535379 99535379 1001 86380 86390 1
535085 99535085 1001 86380 86390 1
534969 99534969 1001 86380 86390 1
535008 99535008 1001 86380 86390 1
535009 99535009 1001 86380 86390 1
535037 99535037 1001 86380 86390 1
535063 99535063 1001 86380 86390 1
535076 99535076 1001 86380 86390 1
535065 99535065 1001 86380 86390 1
535043 99535043 1001 86380 86390 1
536291 99536291 1001 86380 86390 1
536318 99536318 1001 86380 86390 1
536256 99536256 1001 86380 86390 1
536257 99536257 1001 86380 86390 1
536207 99536207 1001 86380 86390 1
536041 99536041 1001 86380 86390 1
536017 99536017 1001 86380 86390 1
536095 99536095 1001 86380 86390 1
535730 99535730 1001 86380 86390 1
535825 99535825 1001 86380 86390 1
535867 99535867 1001 86380 86390 1
535791 99535791 1001 86380 86390 1
535740 99535740 1001 86380 86390 1
537090 99537090 1001 86380 86390 1
537029 99537029 1001 86380 86390 1
537007 99537007 1001 86380 86390 1
536777 99536777 1001 86380 86390 1
536832 99536832 1001 86380 86390 1
536821 99536821 1001 86380 86390 1
536860 99536860 1001 86380 86390 1
536873 99536873 1001 86380 86390 1
536938 99536938 1001 86380 86390 1
536837 99536837 1001 86380 86390 1
536916 99536916 1001 86380 86390 1
536663 99536663 1001 86380 86390 1
536563 99536563 1001 86380 86390 1
537263 99537263 1001 86380 86390 1
537367 99537367 1001 86380 86390 1
536542 99536542 1001 86380 86390 1
537203 99537203 1001 86380 86390 1
537300 99537300 1001 86380 86390 1
537340 99537340 1001 86380 86390 1
537866 99537866 1001 86380 86390 1
537841 99537841 1001 86380 86390 1
537936 99537936 1001 86380 86390 1
537872 99537872 1001 86380 86390 1
537650 99537650 1001 86380 86390 1
537396 99537396 1001 86380 86390 1
537500 99537500 1001 86380 86390 1
537492 99537492 1001 86380 86390 1
538013 99538013 1001 86380 86390 1
538014 99538014 1001 86380 86390 1
538079 99538079 1001 86380 86390 1
538043 99538043 1001 86380 86390 1
538116 99538116 1001 86380 86390 1
538107 99538107 1001 86380 86390 1
538174 99538174 1001 86380 86390 1
538725 99538725 1001 86380 86390 1
538781 99538781 1001 86380 86390 1
538664 99538664 1001 86380 86390 1
538693 99538693 1001 86380 86390 1
538435 99538435 1001 86380 86390 1
538234 99538234 1001 86380 86390 1
538252 99538252 1001 86380 86390 1
538268 99538268 1001 86380 86390 1
538258 99538258 1001 86380 86390 1
538896 99538896 1001 86380 86390 1
538831 99538831 1001 86380 86390 1
538926 99538926 1001 86380 86390 1
539490 99539490 1001 86380 86390 1
539508 99539508 1001 86380 86390 1
539627 99539627 1001 86380 86390 1
539422 99539422 1001 86380 86390 1
539397 99539397 1001 86380 86390 1
539274 99539274 1001 86380 86390 1
539152 99539152 1001 86380 86390 1
539064 99539064 1001 86380 86390 1
539748 99539748 1001 86380 86390 1
539841 99539841 1001 86380 86390 1
540351 99540351 1001 86380 86390 1
540439 99540439 1001 86380 86390 1
540284 99540284 1001 86380 86390 1
540185 99540185 1001 86380 86390 1
540186 99540186 1001 86380 86390 1
540175 99540175 1001 86380 86390 1
539848 99539848 1001 86380 86390 1
539901 99539901 1001 86380 86390 1
539943 99539943 1001 86380 86390 1
539865 99539865 1001 86380 86390 1
539960 99539960 1001 86380 86390 1
540658 99540658 1001 86380 86390 1
540481 99540481 1001 86380 86390 1
540576 99540576 1001 86380 86390 1
541165 99541165 1001 86380 86390 1
541145 99541145 1001 86380 86390 1
541279 99541279 1001 86380 86390 1
541083 99541083 1001 86380 86390 1
540890 99540890 1001 86380 86390 1
540995 99540995 1001 86380 86390 1
540724 99540724 1001 86380 86390 1
540737 99540737 1001 86380 86390 1
541330 99541330 1001 86380 86390 1
541382 99541382 1001 86380 86390 1
541396 99541396 1001 86380 86390 1
541450 99541450 1001 86380 86390 1
541470 99541470 1001 86380 86390 1
541940 99541940 1001 86380 86390 1
542060 99542060 1001 86380 86390 1
541904 99541904 1001 86380 86390 1
541885 99541885 1001 86380 86390 1
541527 99541527 1001 86380 86390 1
541614 99541614 1001 86380 86390 1
542309 99542309 1001 86380 86390 1
542909 99542909 1001 86380 86390 1
542884 99542884 1001 86380 86390 1
542898 99542898 1001 86380 86390 1
542696 99542696 1001 86380 86390 1
542363 99542363 1001 86380 86390 1
542430 99542430 1001 86380 86390 1
542379 99542379 1001 86380 86390 1
542405 99542405 1001 86380 86390 1
542510 99542510 1001 86380 86390 1
542342 99542342 1001 86380 86390 1
542382 99542382 1001 86380 86390 1
542395 99542395 1001 86380 86390 1
542499 99542499 1001 86380 86390 1
543119 99543119 1001 86380 86390 1
543756 99543756 1001 86380 86390 1
543694 99543694 1001 86380 86390 1
543514 99543514 1001 86380 86390 1
543505 99543505 1001 86380 86390 1
543181 99543181 1001 86380 86390 1
543249 99543249 1001 86380 86390 1
543330 99543330 1001 86380 86390 1
543924 99543924 1001 86380 86390 1
543800 99543800 1001 86380 86390 1
543945 99543945 1001 86380 86390 1
543868 99543868 1001 86380 86390 1
544589 99544589 1001 86380 86390 1
544340 99544340 1001 86380 86390 1
544244 99544244 1001 86380 86390 1
544008 99544008 1001 86380 86390 1
544112 99544112 1001 86380 86390 1
544038 99544038 1001 86380 86390 1
544116 99544116 1001 86380 86390 1
544709 99544709 1001 86380 86390 1
422509 518 1001 8580 18417 1
512107 617 1002 41033 52456 1
517595 475 1002 39407 42821 1
517664 647 1002 25282 36971 1
400166 99400166 1001 86380 86390 1
400149 99400149 1001 86380 86390 1
400392 99400392 1001 86380 86390 1
400438 99400438 1001 86380 86390 1
400537 99400537 1001 86380 86390 1
400654 99400654 1001 86380 86390 1
400868 99400868 1001 86380 86390 1
400938 99400938 1001 86380 86390 1
401539 99401539 1001 86380 86390 1
401840 99401840 1001 86380 86390 1
401908 99401908 1001 86380 86390 1
402106 99402106 1001 86380 86390 1
402095 99402095 1001 86380 86390 1
402250 99402250 1001 86380 86390 1
402233 99402233 1001 86380 86390 1
402422 99402422 1001 86380 86390 1
402425 99402425 1001 86380 86390 1
402683 99402683 1001 86380 86390 1
402667 99402667 1001 86380 86390 1
402730 99402730 1001 86380 86390 1
402710 99402710 1001 86380 86390 1
402923 99402923 1001 86380 86390 1
403202 99403202 1001 86380 86390 1
403213 99403213 1001 86380 86390 1
403356 99403356 1001 86380 86390 1
403335 99403335 1001 86380 86390 1
403712 99403712 1001 86380 86390 1
403791 99403791 1001 86380 86390 1
403842 99403842 1001 86380 86390 1
403831 99403831 1001 86380 86390 1
403940 99403940 1001 86380 86390 1
404075 99404075 1001 86380 86390 1
404165 99404165 1001 86380 86390 1
404487 99404487 1001 86380 86390 1
404734 99404734 1001 86380 86390 1
404739 99404739 1001 86380 86390 1
404742 99404742 1001 86380 86390 1
404878 99404878 1001 86380 86390 1
404895 99404895 1001 86380 86390 1
405063 99405063 1001 86380 86390 1
405251 99405251 1001 86380 86390 1
405289 99405289 1001 86380 86390 1
405384 99405384 1001 86380 86390 1
405483 99405483 1001 86380 86390 1
405446 99405446 1001 86380 86390 1
405459 99405459 1001 86380 86390 1
405518 99405518 1001 86380 86390 1
405821 99405821 1001 86380 86390 1
406330 99406330 1001 86380 86390 1
406449 99406449 1001 86380 86390 1
406404 99406404 1001 86380 86390 1
406513 99406513 1001 86380 86390 1
406597 99406597 1001 86380 86390 1
406923 99406923 1001 86380 86390 1
406925 99406925 1001 86380 86390 1
407021 99407021 1001 86380 86390 1
407102 99407102 1001 86380 86390 1
407222 99407222 1001 86380 86390 1
407296 99407296 1001 86380 86390 1
407429 99407429 1001 86380 86390 1
407415 99407415 1001 86380 86390 1
407545 99407545 1001 86380 86390 1
407657 99407657 1001 86380 86390 1
407745 99407745 1001 86380 86390 1
407756 99407756 1001 86380 86390 1
407933 99407933 1001 86380 86390 1
408079 99408079 1001 86380 86390 1
408204 99408204 1001 86380 86390 1
408294 99408294 1001 86380 86390 1
408269 99408269 1001 86380 86390 1
408372 99408372 1001 86380 86390 1
408627 99408627 1001 86380 86390 1
409179 99409179 1001 86380 86390 1
409368 99409368 1001 86380 86390 1
409463 99409463 1001 86380 86390 1
409532 99409532 1001 86380 86390 1
409691 99409691 1001 86380 86390 1
409792 99409792 1001 86380 86390 1
409962 99409962 1001 86380 86390 1
410101 99410101 1001 86380 86390 1
410226 99410226 1001 86380 86390 1
410491 99410491 1001 86380 86390 1
410809 99410809 1001 86380 86390 1
410956 99410956 1001 86380 86390 1
410995 99410995 1001 86380 86390 1
411108 99411108 1001 86380 86390 1
411371 99411371 1001 86380 86390 1
411395 99411395 1001 86380 86390 1
411723 99411723 1001 86380 86390 1
411745 99411745 1001 86380 86390 1
412183 99412183 1001 86380 86390 1
412392 99412392 1001 86380 86390 1
412396 99412396 1001 86380 86390 1
412441 99412441 1001 86380 86390 1
413543 99413543 1001 86380 86390 1
413646 99413646 1001 86380 86390 1
413648 99413648 1001 86380 86390 1
413507 99413507 1001 86380 86390 1
413309 99413309 1001 86380 86390 1
412884 99412884 1001 86380 86390 1
412752 99412752 1001 86380 86390 1
413758 99413758 1001 86380 86390 1
413974 99413974 1001 86380 86390 1
413962 99413962 1001 86380 86390 1
415256 99415256 1001 86380 86390 1
415007 99415007 1001 86380 86390 1
415110 99415110 1001 86380 86390 1
415212 99415212 1001 86380 86390 1
414705 99414705 1001 86380 86390 1
414575 99414575 1001 86380 86390 1
414668 99414668 1001 86380 86390 1
414648 99414648 1001 86380 86390 1
414221 99414221 1001 86380 86390 1
415501 99415501 1001 86380 86390 1
415575 99415575 1001 86380 86390 1
415337 99415337 1001 86380 86390 1
415488 99415488 1001 86380 86390 1
415714 99415714 1001 86380 86390 1
416701 99416701 1001 86380 86390 1
416909 99416909 1001 86380 86390 1
416917 99416917 1001 86380 86390 1
416624 99416624 1001 86380 86390 1
416853 99416853 1001 86380 86390 1
416503 99416503 1001 86380 86390 1
416142 99416142 1001 86380 86390 1
416507 99416507 1001 86380 86390 1
416451 99416451 1001 86380 86390 1
415888 99415888 1001 86380 86390 1
415871 99415871 1001 86380 86390 1
417008 99417008 1001 86380 86390 1
417133 99417133 1001 86380 86390 1
417470 99417470 1001 86380 86390 1
418726 99418726 1001 86380 86390 1
418673 99418673 1001 86380 86390 1
418656 99418656 1001 86380 86390 1
418636 99418636 1001 86380 86390 1
418062 99418062 1001 86380 86390 1
418230 99418230 1001 86380 86390 1
418354 99418354 1001 86380 86390 1
417937 99417937 1001 86380 86390 1
417681 99417681 1001 86380 86390 1
417618 99417618 1001 86380 86390 1
417733 99417733 1001 86380 86390 1
419021 99419021 1001 86380 86390 1
418890 99418890 1001 86380 86390 1
418918 99418918 1001 86380 86390 1
419087 99419087 1001 86380 86390 1
419185 99419185 1001 86380 86390 1
419094 99419094 1001 86380 86390 1
420093 99420093 1001 86380 86390 1
420383 99420383 1001 86380 86390 1
420061 99420061 1001 86380 86390 1
420031 99420031 1001 86380 86390 1
419663 99419663 1001 86380 86390 1
419866 99419866 1001 86380 86390 1
419425 99419425 1001 86380 86390 1
419312 99419312 1001 86380 86390 1
419583 99419583 1001 86380 86390 1
420807 99420807 1001 86380 86390 1
420591 99420591 1001 86380 86390 1
422032 99422032 1001 86380 86390 1
422040 99422040 1001 86380 86390 1
421968 99421968 1001 86380 86390 1
421748 99421748 1001 86380 86390 1
421881 99421881 1001 86380 86390 1
421453 99421453 1001 86380 86390 1
421368 99421368 1001 86380 86390 1
421566 99421566 1001 86380 86390 1
421519 99421519 1001 86380 86390 1
421499 99421499 1001 86380 86390 1
421174 99421174 1001 86380 86390 1
422491 99422491 1001 86380 86390 1
422377 99422377 1001 86380 86390 1
423693 99423693 1001 86380 86390 1
423347 99423347 1001 86380 86390 1
423740 99423740 1001 86380 86390 1
423107 99423107 1001 86380 86390 1
423215 99423215 1001 86380 86390 1
422966 99422966 1001 86380 86390 1
423066 99423066 1001 86380 86390 1
423047 99423047 1001 86380 86390 1
423185 99423185 1001 86380 86390 1
422643 99422643 1001 86380 86390 1
422567 99422567 1001 86380 86390 1
422795 99422795 1001 86380 86390 1
423888 99423888 1001 86380 86390 1
423876 99423876 1001 86380 86390 1
424027 99424027 1001 86380 86390 1
425255 99425255 1001 86380 86390 1
425133 99425133 1001 86380 86390 1
425357 99425357 1001 86380 86390 1
425189 99425189 1001 86380 86390 1
424763 99424763 1001 86380 86390 1
424945 99424945 1001 86380 86390 1
424794 99424794 1001 86380 86390 1
424590 99424590 1001 86380 86390 1
424390 99424390 1001 86380 86390 1
424232 99424232 1001 86380 86390 1
425728 99425728 1001 86380 86390 1
425814 99425814 1001 86380 86390 1
425705 99425705 1001 86380 86390 1
426763 99426763 1001 86380 86390 1
426718 99426718 1001 86380 86390 1
426810 99426810 1001 86380 86390 1
426344 99426344 1001 86380 86390 1
426608 99426608 1001 86380 86390 1
426392 99426392 1001 86380 86390 1
425865 99425865 1001 86380 86390 1
426069 99426069 1001 86380 86390 1
426195 99426195 1001 86380 86390 1
426076 99426076 1001 86380 86390 1
426077 99426077 1001 86380 86390 1
426174 99426174 1001 86380 86390 1
427342 99427342 1001 86380 86390 1
427164 99427164 1001 86380 86390 1
428703 99428703 1001 86380 86390 1
427998 99427998 1001 86380 86390 1
428282 99428282 1001 86380 86390 1
428070 99428070 1001 86380 86390 1
428210 99428210 1001 86380 86390 1
428906 99428906 1001 86380 86390 1
428992 99428992 1001 86380 86390 1
428876 99428876 1001 86380 86390 1
428772 99428772 1001 86380 86390 1
429010 99429010 1001 86380 86390 1
429161 99429161 1001 86380 86390 1
429011 99429011 1001 86380 86390 1
430144 99430144 1001 86380 86390 1
430245 99430245 1001 86380 86390 1
430313 99430313 1001 86380 86390 1
429997 99429997 1001 86380 86390 1
430149 99430149 1001 86380 86390 1
430360 99430360 1001 86380 86390 1
430188 99430188 1001 86380 86390 1
429664 99429664 1001 86380 86390 1
429410 99429410 1001 86380 86390 1
429356 99429356 1001 86380 86390 1
430683 99430683 1001 86380 86390 1
431702 99431702 1001 86380 86390 1
431608 99431608 1001 86380 86390 1
431383 99431383 1001 86380 86390 1
431571 99431571 1001 86380 86390 1
431498 99431498 1001 86380 86390 1
431617 99431617 1001 86380 86390 1
431605 99431605 1001 86380 86390 1
431029 99431029 1001 86380 86390 1
431176 99431176 1001 86380 86390 1
430850 99430850 1001 86380 86390 1
430980 99430980 1001 86380 86390 1
430985 99430985 1001 86380 86390 1
430843 99430843 1001 86380 86390 1
432242 99432242 1001 86380 86390 1
432249 99432249 1001 86380 86390 1
432355 99432355 1001 86380 86390 1
432470 99432470 1001 86380 86390 1
432277 99432277 1001 86380 86390 1
432164 99432164 1001 86380 86390 1
433719 99433719 1001 86380 86390 1
432808 99432808 1001 86380 86390 1
433737 99433737 1001 86380 86390 1
433826 99433826 1001 86380 86390 1
434035 99434035 1001 86380 86390 1
435120 99435120 1001 86380 86390 1
435419 99435419 1001 86380 86390 1
434971 99434971 1001 86380 86390 1
434900 99434900 1001 86380 86390 1
434972 99434972 1001 86380 86390 1
434406 99434406 1001 86380 86390 1
434324 99434324 1001 86380 86390 1
434553 99434553 1001 86380 86390 1
434274 99434274 1001 86380 86390 1
435631 99435631 1001 86380 86390 1
436967 99436967 1001 86380 86390 1
437034 99437034 1001 86380 86390 1
437018 99437018 1001 86380 86390 1
436393 99436393 1001 86380 86390 1
436669 99436669 1001 86380 86390 1
436524 99436524 1001 86380 86390 1
436699 99436699 1001 86380 86390 1
436201 99436201 1001 86380 86390 1
437223 99437223 1001 86380 86390 1
437248 99437248 1001 86380 86390 1
300049 99300049 1001 86380 86390 1
300626 99300626 1001 86380 86390 1
300565 99300565 1001 86380 86390 1
300596 99300596 1001 86380 86390 1
300382 99300382 1001 86380 86390 1
300513 99300513 1001 86380 86390 1
300441 99300441 1001 86380 86390 1
300149 99300149 1001 86380 86390 1
300215 99300215 1001 86380 86390 1
300280 99300280 1001 86380 86390 1
300836 99300836 1001 86380 86390 1
300931 99300931 1001 86380 86390 1
301486 99301486 1001 86380 86390 1
301539 99301539 1001 86380 86390 1
301552 99301552 1001 86380 86390 1
301328 99301328 1001 86380 86390 1
301279 99301279 1001 86380 86390 1
301660 99301660 1001 86380 86390 1
302201 99302201 1001 86380 86390 1
302232 99302232 1001 86380 86390 1
302052 99302052 1001 86380 86390 1
302145 99302145 1001 86380 86390 1
301865 99301865 1001 86380 86390 1
301960 99301960 1001 86380 86390 1
301884 99301884 1001 86380 86390 1
301925 99301925 1001 86380 86390 1
303028 99303028 1001 86380 86390 1
303064 99303064 1001 86380 86390 1
302964 99302964 1001 86380 86390 1
302889 99302889 1001 86380 86390 1
302916 99302916 1001 86380 86390 1
302664 99302664 1001 86380 86390 1
302730 99302730 1001 86380 86390 1
302640 99302640 1001 86380 86390 1
302733 99302733 1001 86380 86390 1
302709 99302709 1001 86380 86390 1
302633 99302633 1001 86380 86390 1
302763 99302763 1001 86380 86390 1
303217 99303217 1001 86380 86390 1
303325 99303325 1001 86380 86390 1
303263 99303263 1001 86380 86390 1
303211 99303211 1001 86380 86390 1
303905 99303905 1001 86380 86390 1
303841 99303841 1001 86380 86390 1
303936 99303936 1001 86380 86390 1
303963 99303963 1001 86380 86390 1
303741 99303741 1001 86380 86390 1
303625 99303625 1001 86380 86390 1
303810 99303810 1001 86380 86390 1
303785 99303785 1001 86380 86390 1
303824 99303824 1001 86380 86390 1
303786 99303786 1001 86380 86390 1
303530 99303530 1001 86380 86390 1
303556 99303556 1001 86380 86390 1
303416 99303416 1001 86380 86390 1
303501 99303501 1001 86380 86390 1
304137 99304137 1001 86380 86390 1
304203 99304203 1001 86380 86390 1
304075 99304075 1001 86380 86390 1
304103 99304103 1001 86380 86390 1
304104 99304104 1001 86380 86390 1
304697 99304697 1001 86380 86390 1
304841 99304841 1001 86380 86390 1
304713 99304713 1001 86380 86390 1
304676 99304676 1001 86380 86390 1
304768 99304768 1001 86380 86390 1
304526 99304526 1001 86380 86390 1
304492 99304492 1001 86380 86390 1
304518 99304518 1001 86380 86390 1
304370 99304370 1001 86380 86390 1
304410 99304410 1001 86380 86390 1
304353 99304353 1001 86380 86390 1
304406 99304406 1001 86380 86390 1
304872 99304872 1001 86380 86390 1
304901 99304901 1001 86380 86390 1
305032 99305032 1001 86380 86390 1
305060 99305060 1001 86380 86390 1
305634 99305634 1001 86380 86390 1
305626 99305626 1001 86380 86390 1
305646 99305646 1001 86380 86390 1
305365 99305365 1001 86380 86390 1
305391 99305391 1001 86380 86390 1
305430 99305430 1001 86380 86390 1
305434 99305434 1001 86380 86390 1
305426 99305426 1001 86380 86390 1
305144 99305144 1001 86380 86390 1
305108 99305108 1001 86380 86390 1
305154 99305154 1001 86380 86390 1
500105 99500105 1001 86380 86390 1
500015 99500015 1001 86380 86390 1
500133 99500133 1001 86380 86390 1
500190 99500190 1001 86380 86390 1
500061 99500061 1001 86380 86390 1
500760 99500760 1001 86380 86390 1
500577 99500577 1001 86380 86390 1
500501 99500501 1001 86380 86390 1
500380 99500380 1001 86380 86390 1
500357 99500357 1001 86380 86390 1
500282 99500282 1001 86380 86390 1
500386 99500386 1001 86380 86390 1
500979 99500979 1001 86380 86390 1
500904 99500904 1001 86380 86390 1
500907 99500907 1001 86380 86390 1
500817 99500817 1001 86380 86390 1
501013 99501013 1001 86380 86390 1
500923 99500923 1001 86380 86390 1
500835 99500835 1001 86380 86390 1
501474 99501474 1001 86380 86390 1
501513 99501513 1001 86380 86390 1
501565 99501565 1001 86380 86390 1
501464 99501464 1001 86380 86390 1
501521 99501521 1001 86380 86390 1
501385 99501385 1001 86380 86390 1
501374 99501374 1001 86380 86390 1
501284 99501284 1001 86380 86390 1
501351 99501351 1001 86380 86390 1
501248 99501248 1001 86380 86390 1
501238 99501238 1001 86380 86390 1
501214 99501214 1001 86380 86390 1
501020 99501020 1001 86380 86390 1
501152 99501152 1001 86380 86390 1
501831 99501831 1001 86380 86390 1
501795 99501795 1001 86380 86390 1
501745 99501745 1001 86380 86390 1
501672 99501672 1001 86380 86390 1
501752 99501752 1001 86380 86390 1
502404 99502404 1001 86380 86390 1
502345 99502345 1001 86380 86390 1
502160 99502160 1001 86380 86390 1
502200 99502200 1001 86380 86390 1
502240 99502240 1001 86380 86390 1
502180 99502180 1001 86380 86390 1
502011 99502011 1001 86380 86390 1
503104 99503104 1001 86380 86390 1
503221 99503221 1001 86380 86390 1
503118 99503118 1001 86380 86390 1
503010 99503010 1001 86380 86390 1
502898 99502898 1001 86380 86390 1
502775 99502775 1001 86380 86390 1
502720 99502720 1001 86380 86390 1
502837 99502837 1001 86380 86390 1
503496 99503496 1001 86380 86390 1
503425 99503425 1001 86380 86390 1
503464 99503464 1001 86380 86390 1
503454 99503454 1001 86380 86390 1
503365 99503365 1001 86380 86390 1
504057 99504057 1001 86380 86390 1
503913 99503913 1001 86380 86390 1
503842 99503842 1001 86380 86390 1
503645 99503645 1001 86380 86390 1
503556 99503556 1001 86380 86390 1
503583 99503583 1001 86380 86390 1
504171 99504171 1001 86380 86390 1
504197 99504197 1001 86380 86390 1
504289 99504289 1001 86380 86390 1
504910 99504910 1001 86380 86390 1
504919 99504919 1001 86380 86390 1
504762 99504762 1001 86380 86390 1
504775 99504775 1001 86380 86390 1
504690 99504690 1001 86380 86390 1
504600 99504600 1001 86380 86390 1
504391 99504391 1001 86380 86390 1
504344 99504344 1001 86380 86390 1
505019 99505019 1001 86380 86390 1
505059 99505059 1001 86380 86390 1
505073 99505073 1001 86380 86390 1
505681 99505681 1001 86380 86390 1
505713 99505713 1001 86380 86390 1
505399 99505399 1001 86380 86390 1
505497 99505497 1001 86380 86390 1
505459 99505459 1001 86380 86390 1
505307 99505307 1001 86380 86390 1
505333 99505333 1001 86380 86390 1
505165 99505165 1001 86380 86390 1
505336 99505336 1001 86380 86390 1
505315 99505315 1001 86380 86390 1
505317 99505317 1001 86380 86390 1
505884 99505884 1001 86380 86390 1
505833 99505833 1001 86380 86390 1
505952 99505952 1001 86380 86390 1
506405 99506405 1001 86380 86390 1
506424 99506424 1001 86380 86390 1
506465 99506465 1001 86380 86390 1
506366 99506366 1001 86380 86390 1
506291 99506291 1001 86380 86390 1
506371 99506371 1001 86380 86390 1
506083 99506083 1001 86380 86390 1
506165 99506165 1001 86380 86390 1
506628 99506628 1001 86380 86390 1
506720 99506720 1001 86380 86390 1
507412 99507412 1001 86380 86390 1
507345 99507345 1001 86380 86390 1
507193 99507193 1001 86380 86390 1
507079 99507079 1001 86380 86390 1
507054 99507054 1001 86380 86390 1
506944 99506944 1001 86380 86390 1
506907 99506907 1001 86380 86390 1
506883 99506883 1001 86380 86390 1
507004 99507004 1001 86380 86390 1
506901 99506901 1001 86380 86390 1
506823 99506823 1001 86380 86390 1
506876 99506876 1001 86380 86390 1
507433 99507433 1001 86380 86390 1
507465 99507465 1001 86380 86390 1
508095 99508095 1001 86380 86390 1
508225 99508225 1001 86380 86390 1
508240 99508240 1001 86380 86390 1
508105 99508105 1001 86380 86390 1
507901 99507901 1001 86380 86390 1
507924 99507924 1001 86380 86390 1
507846 99507846 1001 86380 86390 1
507805 99507805 1001 86380 86390 1
508391 99508391 1001 86380 86390 1
508262 99508262 1001 86380 86390 1
508355 99508355 1001 86380 86390 1
508396 99508396 1001 86380 86390 1
508321 99508321 1001 86380 86390 1
508439 99508439 1001 86380 86390 1
508911 99508911 1001 86380 86390 1
509028 99509028 1001 86380 86390 1
509004 99509004 1001 86380 86390 1
509054 99509054 1001 86380 86390 1
508979 99508979 1001 86380 86390 1
508968 99508968 1001 86380 86390 1
509037 99509037 1001 86380 86390 1
508739 99508739 1001 86380 86390 1
508731 99508731 1001 86380 86390 1
508771 99508771 1001 86380 86390 1
508710 99508710 1001 86380 86390 1
508684 99508684 1001 86380 86390 1
508609 99508609 1001 86380 86390 1
509157 99509157 1001 86380 86390 1
509224 99509224 1001 86380 86390 1
509174 99509174 1001 86380 86390 1
509785 99509785 1001 86380 86390 1
509724 99509724 1001 86380 86390 1
509553 99509553 1001 86380 86390 1
509557 99509557 1001 86380 86390 1
509558 99509558 1001 86380 86390 1
509637 99509637 1001 86380 86390 1
509615 99509615 1001 86380 86390 1
509344 99509344 1001 86380 86390 1
509465 99509465 1001 86380 86390 1
509303 99509303 1001 86380 86390 1
510053 99510053 1001 86380 86390 1
510093 99510093 1001 86380 86390 1
509983 99509983 1001 86380 86390 1
510643 99510643 1001 86380 86390 1
510706 99510706 1001 86380 86390 1
510622 99510622 1001 86380 86390 1
510287 99510287 1001 86380 86390 1
510271 99510271 1001 86380 86390 1
510889 99510889 1001 86380 86390 1
511451 99511451 1001 86380 86390 1
511363 99511363 1001 86380 86390 1
511525 99511525 1001 86380 86390 1
511407 99511407 1001 86380 86390 1
511142 99511142 1001 86380 86390 1
510947 99510947 1001 86380 86390 1
511117 99511117 1001 86380 86390 1
510976 99510976 1001 86380 86390 1
511069 99511069 1001 86380 86390 1
511137 99511137 1001 86380 86390 1
511705 99511705 1001 86380 86390 1
511713 99511713 1001 86380 86390 1
512053 99512053 1001 86380 86390 1
512081 99512081 1001 86380 86390 1
511978 99511978 1001 86380 86390 1
511831 99511831 1001 86380 86390 1
511870 99511870 1001 86380 86390 1
511909 99511909 1001 86380 86390 1
512535 99512535 1001 86380 86390 1
512485 99512485 1001 86380 86390 1
512409 99512409 1001 86380 86390 1
513033 99513033 1001 86380 86390 1
513063 99513063 1001 86380 86390 1
512806 99512806 1001 86380 86390 1
512872 99512872 1001 86380 86390 1
512937 99512937 1001 86380 86390 1
512850 99512850 1001 86380 86390 1
512841 99512841 1001 86380 86390 1
512784 99512784 1001 86380 86390 1
512668 99512668 1001 86380 86390 1
512711 99512711 1001 86380 86390 1
512776 99512776 1001 86380 86390 1
513399 99513399 1001 86380 86390 1
513259 99513259 1001 86380 86390 1
513404 99513404 1001 86380 86390 1
513921 99513921 1001 86380 86390 1
513832 99513832 1001 86380 86390 1
513935 99513935 1001 86380 86390 1
514018 99514018 1001 86380 86390 1
513624 99513624 1001 86380 86390 1
513767 99513767 1001 86380 86390 1
513734 99513734 1001 86380 86390 1
513439 99513439 1001 86380 86390 1
513597 99513597 1001 86380 86390 1
513614 99513614 1001 86380 86390 1
514113 99514113 1001 86380 86390 1
514142 99514142 1001 86380 86390 1
514091 99514091 1001 86380 86390 1
514221 99514221 1001 86380 86390 1
514807 99514807 1001 86380 86390 1
514799 99514799 1001 86380 86390 1
514687 99514687 1001 86380 86390 1
514548 99514548 1001 86380 86390 1
514455 99514455 1001 86380 86390 1
514379 99514379 1001 86380 86390 1
514367 99514367 1001 86380 86390 1
514410 99514410 1001 86380 86390 1
514385 99514385 1001 86380 86390 1
514296 99514296 1001 86380 86390 1
514352 99514352 1001 86380 86390 1
514391 99514391 1001 86380 86390 1
514975 99514975 1001 86380 86390 1
515003 99515003 1001 86380 86390 1
514864 99514864 1001 86380 86390 1
514943 99514943 1001 86380 86390 1
515681 99515681 1001 86380 86390 1
515348 99515348 1001 86380 86390 1
515413 99515413 1001 86380 86390 1
515394 99515394 1001 86380 86390 1
515345 99515345 1001 86380 86390 1
515281 99515281 1001 86380 86390 1
515464 99515464 1001 86380 86390 1
515090 99515090 1001 86380 86390 1
515106 99515106 1001 86380 86390 1
515197 99515197 1001 86380 86390 1
515096 99515096 1001 86380 86390 1
515264 99515264 1001 86380 86390 1
515135 99515135 1001 86380 86390 1
515852 99515852 1001 86380 86390 1
515789 99515789 1001 86380 86390 1
516447 99516447 1001 86380 86390 1
516478 99516478 1001 86380 86390 1
516332 99516332 1001 86380 86390 1
516398 99516398 1001 86380 86390 1
516426 99516426 1001 86380 86390 1
516443 99516443 1001 86380 86390 1
516328 99516328 1001 86380 86390 1
516432 99516432 1001 86380 86390 1
516297 99516297 1001 86380 86390 1
516158 99516158 1001 86380 86390 1
516108 99516108 1001 86380 86390 1
516251 99516251 1001 86380 86390 1
516045 99516045 1001 86380 86390 1
515930 99515930 1001 86380 86390 1
515976 99515976 1001 86380 86390 1
516028 99516028 1001 86380 86390 1
516623 99516623 1001 86380 86390 1
516577 99516577 1001 86380 86390 1
516540 99516540 1001 86380 86390 1
516554 99516554 1001 86380 86390 1
516517 99516517 1001 86380 86390 1
517300 99517300 1001 86380 86390 1
517211 99517211 1001 86380 86390 1
517160 99517160 1001 86380 86390 1
517279 99517279 1001 86380 86390 1
517153 99517153 1001 86380 86390 1
516926 99516926 1001 86380 86390 1
517095 99517095 1001 86380 86390 1
517084 99517084 1001 86380 86390 1
517115 99517115 1001 86380 86390 1
516736 99516736 1001 86380 86390 1
517425 99517425 1001 86380 86390 1
517506 99517506 1001 86380 86390 1
517481 99517481 1001 86380 86390 1
518098 99518098 1001 86380 86390 1
518129 99518129 1001 86380 86390 1
518114 99518114 1001 86380 86390 1
518030 99518030 1001 86380 86390 1
517788 99517788 1001 86380 86390 1
517780 99517780 1001 86380 86390 1
517952 99517952 1001 86380 86390 1
517759 99517759 1001 86380 86390 1
517877 99517877 1001 86380 86390 1
517878 99517878 1001 86380 86390 1
517646 99517646 1001 86380 86390 1
517674 99517674 1001 86380 86390 1
517600 99517600 1001 86380 86390 1
517666 99517666 1001 86380 86390 1
517589 99517589 1001 86380 86390 1
518315 99518315 1001 86380 86390 1
518349 99518349 1001 86380 86390 1
518797 99518797 1001 86380 86390 1
518823 99518823 1001 86380 86390 1
518928 99518928 1001 86380 86390 1
518866 99518866 1001 86380 86390 1
518614 99518614 1001 86380 86390 1
518673 99518673 1001 86380 86390 1
518716 99518716 1001 86380 86390 1
518449 99518449 1001 86380 86390 1
518391 99518391 1001 86380 86390 1
519063 99519063 1001 86380 86390 1
519077 99519077 1001 86380 86390 1
519139 99519139 1001 86380 86390 1
519178 99519178 1001 86380 86390 1
519715 99519715 1001 86380 86390 1
519494 99519494 1001 86380 86390 1
519534 99519534 1001 86380 86390 1
519576 99519576 1001 86380 86390 1
519590 99519590 1001 86380 86390 1
519449 99519449 1001 86380 86390 1
519286 99519286 1001 86380 86390 1
519325 99519325 1001 86380 86390 1
519391 99519391 1001 86380 86390 1
519223 99519223 1001 86380 86390 1
519198 99519198 1001 86380 86390 1
519360 99519360 1001 86380 86390 1
519931 99519931 1001 86380 86390 1
519911 99519911 1001 86380 86390 1
519836 99519836 1001 86380 86390 1
520583 99520583 1001 86380 86390 1
520537 99520537 1001 86380 86390 1
520397 99520397 1001 86380 86390 1
520229 99520229 1001 86380 86390 1
520373 99520373 1001 86380 86390 1
520349 99520349 1001 86380 86390 1
520414 99520414 1001 86380 86390 1
520045 99520045 1001 86380 86390 1
520119 99520119 1001 86380 86390 1
520081 99520081 1001 86380 86390 1
520043 99520043 1001 86380 86390 1
520761 99520761 1001 86380 86390 1
520813 99520813 1001 86380 86390 1
521302 99521302 1001 86380 86390 1
521308 99521308 1001 86380 86390 1
521456 99521456 1001 86380 86390 1
521457 99521457 1001 86380 86390 1
521271 99521271 1001 86380 86390 1
521225 99521225 1001 86380 86390 1
521216 99521216 1001 86380 86390 1
521129 99521129 1001 86380 86390 1
520991 99520991 1001 86380 86390 1
520921 99520921 1001 86380 86390 1
521641 99521641 1001 86380 86390 1
522220 99522220 1001 86380 86390 1
522182 99522182 1001 86380 86390 1
522095 99522095 1001 86380 86390 1
522214 99522214 1001 86380 86390 1
521905 99521905 1001 86380 86390 1
521916 99521916 1001 86380 86390 1
521688 99521688 1001 86380 86390 1
521836 99521836 1001 86380 86390 1
522446 99522446 1001 86380 86390 1
522410 99522410 1001 86380 86390 1
522350 99522350 1001 86380 86390 1
522495 99522495 1001 86380 86390 1
522967 99522967 1001 86380 86390 1
522972 99522972 1001 86380 86390 1
522934 99522934 1001 86380 86390 1
523038 99523038 1001 86380 86390 1
523107 99523107 1001 86380 86390 1
523001 99523001 1001 86380 86390 1
522905 99522905 1001 86380 86390 1
522802 99522802 1001 86380 86390 1
522880 99522880 1001 86380 86390 1
522803 99522803 1001 86380 86390 1
522833 99522833 1001 86380 86390 1
522566 99522566 1001 86380 86390 1
522657 99522657 1001 86380 86390 1
522685 99522685 1001 86380 86390 1
522506 99522506 1001 86380 86390 1
522598 99522598 1001 86380 86390 1
523258 99523258 1001 86380 86390 1
523202 99523202 1001 86380 86390 1
523309 99523309 1001 86380 86390 1
523943 99523943 1001 86380 86390 1
523913 99523913 1001 86380 86390 1
523898 99523898 1001 86380 86390 1
523795 99523795 1001 86380 86390 1
523886 99523886 1001 86380 86390 1
523770 99523770 1001 86380 86390 1
523851 99523851 1001 86380 86390 1
523727 99523727 1001 86380 86390 1
523663 99523663 1001 86380 86390 1
523543 99523543 1001 86380 86390 1
523351 99523351 1001 86380 86390 1
523464 99523464 1001 86380 86390 1
524112 99524112 1001 86380 86390 1
523996 99523996 1001 86380 86390 1
524013 99524013 1001 86380 86390 1
524132 99524132 1001 86380 86390 1
524135 99524135 1001 86380 86390 1
524658 99524658 1001 86380 86390 1
524672 99524672 1001 86380 86390 1
524502 99524502 1001 86380 86390 1
524516 99524516 1001 86380 86390 1
524413 99524413 1001 86380 86390 1
524393 99524393 1001 86380 86390 1
524313 99524313 1001 86380 86390 1
524796 99524796 1001 86380 86390 1
524799 99524799 1001 86380 86390 1
524827 99524827 1001 86380 86390 1
524869 99524869 1001 86380 86390 1
525433 99525433 1001 86380 86390 1
525576 99525576 1001 86380 86390 1
525224 99525224 1001 86380 86390 1
525266 99525266 1001 86380 86390 1
525245 99525245 1001 86380 86390 1
525195 99525195 1001 86380 86390 1
525134 99525134 1001 86380 86390 1
525163 99525163 1001 86380 86390 1
525151 99525151 1001 86380 86390 1
525035 99525035 1001 86380 86390 1
525792 99525792 1001 86380 86390 1
525690 99525690 1001 86380 86390 1
525619 99525619 1001 86380 86390 1
526258 99526258 1001 86380 86390 1
526336 99526336 1001 86380 86390 1
526275 99526275 1001 86380 86390 1
526143 99526143 1001 86380 86390 1
526212 99526212 1001 86380 86390 1
525972 99525972 1001 86380 86390 1
525973 99525973 1001 86380 86390 1
525974 99525974 1001 86380 86390 1
525819 99525819 1001 86380 86390 1
525833 99525833 1001 86380 86390 1
525938 99525938 1001 86380 86390 1
526617 99526617 1001 86380 86390 1
526581 99526581 1001 86380 86390 1
526621 99526621 1001 86380 86390 1
526560 99526560 1001 86380 86390 1
527106 99527106 1001 86380 86390 1
526800 99526800 1001 86380 86390 1
526647 99526647 1001 86380 86390 1
527284 99527284 1001 86380 86390 1
527388 99527388 1001 86380 86390 1
527961 99527961 1001 86380 86390 1
527988 99527988 1001 86380 86390 1
528002 99528002 1001 86380 86390 1
527941 99527941 1001 86380 86390 1
527931 99527931 1001 86380 86390 1
528035 99528035 1001 86380 86390 1
527946 99527946 1001 86380 86390 1
527690 99527690 1001 86380 86390 1
527703 99527703 1001 86380 86390 1
527722 99527722 1001 86380 86390 1
527843 99527843 1001 86380 86390 1
527473 99527473 1001 86380 86390 1
527657 99527657 1001 86380 86390 1
527477 99527477 1001 86380 86390 1
527569 99527569 1001 86380 86390 1
527455 99527455 1001 86380 86390 1
528140 99528140 1001 86380 86390 1
528079 99528079 1001 86380 86390 1
528188 99528188 1001 86380 86390 1
528838 99528838 1001 86380 86390 1
528866 99528866 1001 86380 86390 1
528867 99528867 1001 86380 86390 1
528762 99528762 1001 86380 86390 1
528779 99528779 1001 86380 86390 1
528899 99528899 1001 86380 86390 1
528824 99528824 1001 86380 86390 1
528696 99528696 1001 86380 86390 1
528572 99528572 1001 86380 86390 1
528436 99528436 1001 86380 86390 1
528296 99528296 1001 86380 86390 1
528445 99528445 1001 86380 86390 1
528485 99528485 1001 86380 86390 1
528395 99528395 1001 86380 86390 1
528977 99528977 1001 86380 86390 1
528990 99528990 1001 86380 86390 1
529017 99529017 1001 86380 86390 1
528975 99528975 1001 86380 86390 1
529678 99529678 1001 86380 86390 1
529705 99529705 1001 86380 86390 1
529685 99529685 1001 86380 86390 1
529623 99529623 1001 86380 86390 1
529500 99529500 1001 86380 86390 1
529346 99529346 1001 86380 86390 1
529463 99529463 1001 86380 86390 1
529399 99529399 1001 86380 86390 1
529441 99529441 1001 86380 86390 1
529481 99529481 1001 86380 86390 1
529508 99529508 1001 86380 86390 1
529113 99529113 1001 86380 86390 1
529194 99529194 1001 86380 86390 1
529779 99529779 1001 86380 86390 1
529895 99529895 1001 86380 86390 1
529786 99529786 1001 86380 86390 1
529787 99529787 1001 86380 86390 1
529904 99529904 1001 86380 86390 1
529853 99529853 1001 86380 86390 1
530412 99530412 1001 86380 86390 1
530350 99530350 1001 86380 86390 1
530543 99530543 1001 86380 86390 1
530512 99530512 1001 86380 86390 1
530349 99530349 1001 86380 86390 1
530115 99530115 1001 86380 86390 1
530000 99530000 1001 86380 86390 1
530103 99530103 1001 86380 86390 1
529936 99529936 1001 86380 86390 1
530015 99530015 1001 86380 86390 1
530055 99530055 1001 86380 86390 1
530094 99530094 1001 86380 86390 1
530098 99530098 1001 86380 86390 1
530737 99530737 1001 86380 86390 1
530608 99530608 1001 86380 86390 1
531305 99531305 1001 86380 86390 1
531178 99531178 1001 86380 86390 1
531351 99531351 1001 86380 86390 1
531197 99531197 1001 86380 86390 1
531210 99531210 1001 86380 86390 1
530984 99530984 1001 86380 86390 1
531011 99531011 1001 86380 86390 1
531064 99531064 1001 86380 86390 1
531078 99531078 1001 86380 86390 1
531134 99531134 1001 86380 86390 1
530875 99530875 1001 86380 86390 1
530800 99530800 1001 86380 86390 1
530813 99530813 1001 86380 86390 1
530961 99530961 1001 86380 86390 1
530900 99530900 1001 86380 86390 1
531469 99531469 1001 86380 86390 1
531395 99531395 1001 86380 86390 1
532077 99532077 1001 86380 86390 1
532095 99532095 1001 86380 86390 1
532122 99532122 1001 86380 86390 1
531806 99531806 1001 86380 86390 1
531963 99531963 1001 86380 86390 1
531979 99531979 1001 86380 86390 1
531906 99531906 1001 86380 86390 1
531842 99531842 1001 86380 86390 1
531701 99531701 1001 86380 86390 1
531692 99531692 1001 86380 86390 1
531782 99531782 1001 86380 86390 1
531590 99531590 1001 86380 86390 1
532229 99532229 1001 86380 86390 1
532293 99532293 1001 86380 86390 1
532271 99532271 1001 86380 86390 1
532370 99532370 1001 86380 86390 1
532912 99532912 1001 86380 86390 1
532952 99532952 1001 86380 86390 1
532928 99532928 1001 86380 86390 1
532753 99532753 1001 86380 86390 1
532756 99532756 1001 86380 86390 1
532496 99532496 1001 86380 86390 1
532435 99532435 1001 86380 86390 1
532475 99532475 1001 86380 86390 1
533081 99533081 1001 86380 86390 1
533158 99533158 1001 86380 86390 1
533160 99533160 1001 86380 86390 1
533109 99533109 1001 86380 86390 1
533215 99533215 1001 86380 86390 1
533155 99533155 1001 86380 86390 1
533732 99533732 1001 86380 86390 1
533780 99533780 1001 86380 86390 1
533516 99533516 1001 86380 86390 1
533595 99533595 1001 86380 86390 1
533571 99533571 1001 86380 86390 1
533307 99533307 1001 86380 86390 1
533333 99533333 1001 86380 86390 1
533387 99533387 1001 86380 86390 1
533288 99533288 1001 86380 86390 1
534063 99534063 1001 86380 86390 1
534028 99534028 1001 86380 86390 1
533862 99533862 1001 86380 86390 1
533902 99533902 1001 86380 86390 1
534571 99534571 1001 86380 86390 1
534482 99534482 1001 86380 86390 1
534509 99534509 1001 86380 86390 1
534639 99534639 1001 86380 86390 1
534662 99534662 1001 86380 86390 1
534528 99534528 1001 86380 86390 1
534468 99534468 1001 86380 86390 1
534366 99534366 1001 86380 86390 1
534290 99534290 1001 86380 86390 1
534409 99534409 1001 86380 86390 1
534478 99534478 1001 86380 86390 1
534708 99534708 1001 86380 86390 1
534786 99534786 1001 86380 86390 1
534826 99534826 1001 86380 86390 1
534842 99534842 1001 86380 86390 1
534848 99534848 1001 86380 86390 1
535387 99535387 1001 86380 86390 1
535175 99535175 1001 86380 86390 1
535202 99535202 1001 86380 86390 1
535151 99535151 1001 86380 86390 1
535165 99535165 1001 86380 86390 1
535140 99535140 1001 86380 86390 1
535198 99535198 1001 86380 86390 1
535612 99535612 1001 86380 86390 1
535694 99535694 1001 86380 86390 1
535713 99535713 1001 86380 86390 1
536214 99536214 1001 86380 86390 1
536322 99536322 1001 86380 86390 1
536165 99536165 1001 86380 86390 1
536153 99536153 1001 86380 86390 1
536002 99536002 1001 86380 86390 1
535914 99535914 1001 86380 86390 1
535818 99535818 1001 86380 86390 1
536426 99536426 1001 86380 86390 1
536458 99536458 1001 86380 86390 1
537062 99537062 1001 86380 86390 1
537160 99537160 1001 86380 86390 1
536756 99536756 1001 86380 86390 1
536692 99536692 1001 86380 86390 1
536745 99536745 1001 86380 86390 1
537225 99537225 1001 86380 86390 1
537731 99537731 1001 86380 86390 1
537618 99537618 1001 86380 86390 1
537657 99537657 1001 86380 86390 1
537563 99537563 1001 86380 86390 1
537455 99537455 1001 86380 86390 1
537997 99537997 1001 86380 86390 1
538146 99538146 1001 86380 86390 1
538627 99538627 1001 86380 86390 1
538723 99538723 1001 86380 86390 1
538404 99538404 1001 86380 86390 1
538395 99538395 1001 86380 86390 1
538996 99538996 1001 86380 86390 1
538975 99538975 1001 86380 86390 1
539578 99539578 1001 86380 86390 1
539504 99539504 1001 86380 86390 1
539441 99539441 1001 86380 86390 1
539583 99539583 1001 86380 86390 1
539631 99539631 1001 86380 86390 1
539258 99539258 1001 86380 86390 1
539324 99539324 1001 86380 86390 1
539251 99539251 1001 86380 86390 1
539214 99539214 1001 86380 86390 1
539180 99539180 1001 86380 86390 1
539783 99539783 1001 86380 86390 1
539719 99539719 1001 86380 86390 1
539708 99539708 1001 86380 86390 1
539711 99539711 1001 86380 86390 1
539803 99539803 1001 86380 86390 1
539778 99539778 1001 86380 86390 1
540287 99540287 1001 86380 86390 1
540372 99540372 1001 86380 86390 1
540299 99540299 1001 86380 86390 1
540202 99540202 1001 86380 86390 1
540196 99540196 1001 86380 86390 1
540014 99540014 1001 86380 86390 1
539975 99539975 1001 86380 86390 1
540594 99540594 1001 86380 86390 1
540561 99540561 1001 86380 86390 1
540527 99540527 1001 86380 86390 1
540567 99540567 1001 86380 86390 1
541216 99541216 1001 86380 86390 1
541258 99541258 1001 86380 86390 1
541121 99541121 1001 86380 86390 1
540883 99540883 1001 86380 86390 1
541058 99541058 1001 86380 86390 1
540779 99540779 1001 86380 86390 1
540857 99540857 1001 86380 86390 1
540798 99540798 1001 86380 86390 1
540814 99540814 1001 86380 86390 1
541459 99541459 1001 86380 86390 1
541308 99541308 1001 86380 86390 1
542083 99542083 1001 86380 86390 1
542018 99542018 1001 86380 86390 1
542102 99542102 1001 86380 86390 1
541888 99541888 1001 86380 86390 1
541751 99541751 1001 86380 86390 1
541805 99541805 1001 86380 86390 1
541714 99541714 1001 86380 86390 1
541912 99541912 1001 86380 86390 1
541835 99541835 1001 86380 86390 1
541657 99541657 1001 86380 86390 1
541506 99541506 1001 86380 86390 1
541587 99541587 1001 86380 86390 1
542173 99542173 1001 86380 86390 1
542213 99542213 1001 86380 86390 1
542913 99542913 1001 86380 86390 1
542872 99542872 1001 86380 86390 1
542757 99542757 1001 86380 86390 1
542745 99542745 1001 86380 86390 1
542790 99542790 1001 86380 86390 1
542868 99542868 1001 86380 86390 1
542565 99542565 1001 86380 86390 1
542656 99542656 1001 86380 86390 1
542490 99542490 1001 86380 86390 1
542478 99542478 1001 86380 86390 1
543085 99543085 1001 86380 86390 1
543047 99543047 1001 86380 86390 1
543015 99543015 1001 86380 86390 1
542963 99542963 1001 86380 86390 1
543004 99543004 1001 86380 86390 1
543735 99543735 1001 86380 86390 1
543727 99543727 1001 86380 86390 1
543412 99543412 1001 86380 86390 1
543526 99543526 1001 86380 86390 1
543178 99543178 1001 86380 86390 1
543209 99543209 1001 86380 86390 1
543274 99543274 1001 86380 86390 1
543236 99543236 1001 86380 86390 1
543340 99543340 1001 86380 86390 1
543846 99543846 1001 86380 86390 1
544460 99544460 1001 86380 86390 1
544450 99544450 1001 86380 86390 1
544466 99544466 1001 86380 86390 1
544283 99544283 1001 86380 86390 1
544336 99544336 1001 86380 86390 1
544041 99544041 1001 86380 86390 1
544044 99544044 1001 86380 86390 1
543995 99543995 1001 86380 86390 1
544139 99544139 1001 86380 86390 1
543999 99543999 1001 86380 86390 1
501062 750 1002 25844 32714 1
503849 850 1001 47137 47437 1
509276 1115 1002 47366 59862 1
528885 831 1002 35203 40640 1
534491 757 1001 41385 41684 1
400132 99400132 1001 86380 86390 1
400208 99400208 1001 86380 86390 1
400129 99400129 1001 86380 86390 1
400377 99400377 1001 86380 86390 1
400561 99400561 1001 86380 86390 1
400948 99400948 1001 86380 86390 1
400939 99400939 1001 86380 86390 1
401212 99401212 1001 86380 86390 1
401679 99401679 1001 86380 86390 1
401814 99401814 1001 86380 86390 1
401717 99401717 1001 86380 86390 1
402020 99402020 1001 86380 86390 1
402028 99402028 1001 86380 86390 1
402143 99402143 1001 86380 86390 1
402290 99402290 1001 86380 86390 1
402356 99402356 1001 86380 86390 1
402386 99402386 1001 86380 86390 1
402397 99402397 1001 86380 86390 1
402622 99402622 1001 86380 86390 1
402795 99402795 1001 86380 86390 1
402944 99402944 1001 86380 86390 1
403033 99403033 1001 86380 86390 1
403196 99403196 1001 86380 86390 1
403228 99403228 1001 86380 86390 1
403466 99403466 1001 86380 86390 1
403546 99403546 1001 86380 86390 1
403616 99403616 1001 86380 86390 1
403702 99403702 1001 86380 86390 1
403671 99403671 1001 86380 86390 1
403850 99403850 1001 86380 86390 1
404012 99404012 1001 86380 86390 1
404266 99404266 1001 86380 86390 1
404455 99404455 1001 86380 86390 1
404432 99404432 1001 86380 86390 1
404632 99404632 1001 86380 86390 1
405316 99405316 1001 86380 86390 1
405454 99405454 1001 86380 86390 1
405592 99405592 1001 86380 86390 1
406078 99406078 1001 86380 86390 1
406067 99406067 1001 86380 86390 1
406381 99406381 1001 86380 86390 1
406581 99406581 1001 86380 86390 1
406666 99406666 1001 86380 86390 1
406953 99406953 1001 86380 86390 1
407045 99407045 1001 86380 86390 1
407123 99407123 1001 86380 86390 1
407059 99407059 1001 86380 86390 1
407341 99407341 1001 86380 86390 1
407319 99407319 1001 86380 86390 1
407404 99407404 1001 86380 86390 1
407355 99407355 1001 86380 86390 1
407540 99407540 1001 86380 86390 1
407450 99407450 1001 86380 86390 1
407546 99407546 1001 86380 86390 1
407909 99407909 1001 86380 86390 1
408174 99408174 1001 86380 86390 1
408234 99408234 1001 86380 86390 1
408332 99408332 1001 86380 86390 1
408438 99408438 1001 86380 86390 1
408700 99408700 1001 86380 86390 1
408790 99408790 1001 86380 86390 1
409062 99409062 1001 86380 86390 1
409069 99409069 1001 86380 86390 1
409092 99409092 1001 86380 86390 1
409324 99409324 1001 86380 86390 1
409640 99409640 1001 86380 86390 1
409626 99409626 1001 86380 86390 1
409722 99409722 1001 86380 86390 1
409752 99409752 1001 86380 86390 1
410280 99410280 1001 86380 86390 1
410586 99410586 1001 86380 86390 1
410736 99410736 1001 86380 86390 1
410768 99410768 1001 86380 86390 1
410799 99410799 1001 86380 86390 1
411255 99411255 1001 86380 86390 1
411336 99411336 1001 86380 86390 1
411386 99411386 1001 86380 86390 1
411738 99411738 1001 86380 86390 1
411713 99411713 1001 86380 86390 1
411909 99411909 1001 86380 86390 1
411895 99411895 1001 86380 86390 1
411901 99411901 1001 86380 86390 1
412157 99412157 1001 86380 86390 1
412106 99412106 1001 86380 86390 1
412276 99412276 1001 86380 86390 1
412470 99412470 1001 86380 86390 1
413447 99413447 1001 86380 86390 1
413649 99413649 1001 86380 86390 1
413162 99413162 1001 86380 86390 1
413039 99413039 1001 86380 86390 1
413119 99413119 1001 86380 86390 1
413043 99413043 1001 86380 86390 1
412508 99412508 1001 86380 86390 1
412796 99412796 1001 86380 86390 1
413957 99413957 1001 86380 86390 1
414022 99414022 1001 86380 86390 1
415057 99415057 1001 86380 86390 1
415253 99415253 1001 86380 86390 1
414935 99414935 1001 86380 86390 1
415105 99415105 1001 86380 86390 1
415136 99415136 1001 86380 86390 1
414864 99414864 1001 86380 86390 1
414844 99414844 1001 86380 86390 1
414571 99414571 1001 86380 86390 1
414512 99414512 1001 86380 86390 1
414608 99414608 1001 86380 86390 1
414294 99414294 1001 86380 86390 1
414483 99414483 1001 86380 86390 1
414196 99414196 1001 86380 86390 1
414447 99414447 1001 86380 86390 1
415689 99415689 1001 86380 86390 1
415359 99415359 1001 86380 86390 1
415541 99415541 1001 86380 86390 1
416929 99416929 1001 86380 86390 1
416637 99416637 1001 86380 86390 1
416729 99416729 1001 86380 86390 1
416805 99416805 1001 86380 86390 1
416689 99416689 1001 86380 86390 1
416992 99416992 1001 86380 86390 1
416369 99416369 1001 86380 86390 1
416499 99416499 1001 86380 86390 1
415732 99415732 1001 86380 86390 1
415880 99415880 1001 86380 86390 1
417117 99417117 1001 86380 86390 1
417483 99417483 1001 86380 86390 1
417586 99417586 1001 86380 86390 1
417516 99417516 1001 86380 86390 1
418800 99418800 1001 86380 86390 1
418730 99418730 1001 86380 86390 1
418336 99418336 1001 86380 86390 1
418189 99418189 1001 86380 86390 1
417827 99417827 1001 86380 86390 1
417748 99417748 1001 86380 86390 1
417623 99417623 1001 86380 86390 1
417695 99417695 1001 86380 86390 1
417989 99417989 1001 86380 86390 1
418989 99418989 1001 86380 86390 1
420379 99420379 1001 86380 86390 1
420158 99420158 1001 86380 86390 1
420424 99420424 1001 86380 86390 1
420167 99420167 1001 86380 86390 1
420190 99420190 1001 86380 86390 1
419925 99419925 1001 86380 86390 1
419814 99419814 1001 86380 86390 1
419936 99419936 1001 86380 86390 1
419408 99419408 1001 86380 86390 1
420801 99420801 1001 86380 86390 1
421900 99421900 1001 86380 86390 1
422088 99422088 1001 86380 86390 1
421935 99421935 1001 86380 86390 1
421885 99421885 1001 86380 86390 1
421273 99421273 1001 86380 86390 1
421621 99421621 1001 86380 86390 1
421467 99421467 1001 86380 86390 1
421258 99421258 1001 86380 86390 1
420999 99420999 1001 86380 86390 1
421047 99421047 1001 86380 86390 1
421062 99421062 1001 86380 86390 1
422162 99422162 1001 86380 86390 1
422217 99422217 1001 86380 86390 1
422409 99422409 1001 86380 86390 1
422464 99422464 1001 86380 86390 1
422451 99422451 1001 86380 86390 1
422356 99422356 1001 86380 86390 1
423312 99423312 1001 86380 86390 1
423664 99423664 1001 86380 86390 1
423247 99423247 1001 86380 86390 1
423113 99423113 1001 86380 86390 1
422993 99422993 1001 86380 86390 1
423122 99423122 1001 86380 86390 1
422723 99422723 1001 86380 86390 1
422602 99422602 1001 86380 86390 1
422910 99422910 1001 86380 86390 1
422863 99422863 1001 86380 86390 1
422792 99422792 1001 86380 86390 1
422876 99422876 1001 86380 86390 1
423964 99423964 1001 86380 86390 1
423965 99423965 1001 86380 86390 1
423769 99423769 1001 86380 86390 1
424045 99424045 1001 86380 86390 1
424061 99424061 1001 86380 86390 1
424115 99424115 1001 86380 86390 1
425176 99425176 1001 86380 86390 1
425331 99425331 1001 86380 86390 1
425156 99425156 1001 86380 86390 1
425340 99425340 1001 86380 86390 1
425238 99425238 1001 86380 86390 1
425066 99425066 1001 86380 86390 1
425268 99425268 1001 86380 86390 1
425319 99425319 1001 86380 86390 1
424816 99424816 1001 86380 86390 1
424611 99424611 1001 86380 86390 1
424223 99424223 1001 86380 86390 1
424195 99424195 1001 86380 86390 1
424153 99424153 1001 86380 86390 1
425544 99425544 1001 86380 86390 1
425767 99425767 1001 86380 86390 1
425546 99425546 1001 86380 86390 1
425792 99425792 1001 86380 86390 1
425528 99425528 1001 86380 86390 1
427117 99427117 1001 86380 86390 1
427033 99427033 1001 86380 86390 1
426717 99426717 1001 86380 86390 1
426955 99426955 1001 86380 86390 1
426993 99426993 1001 86380 86390 1
426904 99426904 1001 86380 86390 1
426888 99426888 1001 86380 86390 1
426522 99426522 1001 86380 86390 1
426377 99426377 1001 86380 86390 1
426670 99426670 1001 86380 86390 1
426557 99426557 1001 86380 86390 1
426565 99426565 1001 86380 86390 1
426541 99426541 1001 86380 86390 1
426393 99426393 1001 86380 86390 1
426017 99426017 1001 86380 86390 1
426257 99426257 1001 86380 86390 1
426264 99426264 1001 86380 86390 1
425935 99425935 1001 86380 86390 1
426044 99426044 1001 86380 86390 1
427531 99427531 1001 86380 86390 1
427453 99427453 1001 86380 86390 1
428662 99428662 1001 86380 86390 1
428260 99428260 1001 86380 86390 1
428193 99428193 1001 86380 86390 1
428144 99428144 1001 86380 86390 1
428079 99428079 1001 86380 86390 1
427732 99427732 1001 86380 86390 1
427576 99427576 1001 86380 86390 1
427856 99427856 1001 86380 86390 1
427712 99427712 1001 86380 86390 1
427546 99427546 1001 86380 86390 1
427891 99427891 1001 86380 86390 1
427644 99427644 1001 86380 86390 1
427896 99427896 1001 86380 86390 1
428782 99428782 1001 86380 86390 1
429129 99429129 1001 86380 86390 1
429076 99429076 1001 86380 86390 1
429085 99429085 1001 86380 86390 1
429034 99429034 1001 86380 86390 1
428983 99428983 1001 86380 86390 1
430193 99430193 1001 86380 86390 1
429967 99429967 1001 86380 86390 1
430362 99430362 1001 86380 86390 1
430141 99430141 1001 86380 86390 1
430372 99430372 1001 86380 86390 1
430267 99430267 1001 86380 86390 1
429471 99429471 1001 86380 86390 1
429444 99429444 1001 86380 86390 1
429177 99429177 1001 86380 86390 1
430434 99430434 1001 86380 86390 1
430402 99430402 1001 86380 86390 1
430459 99430459 1001 86380 86390 1
430616 99430616 1001 86380 86390 1
430449 99430449 1001 86380 86390 1
430652 99430652 1001 86380 86390 1
432032 99432032 1001 86380 86390 1
431626 99431626 1001 86380 86390 1
431401 99431401 1001 86380 86390 1
431590 99431590 1001 86380 86390 1
431465 99431465 1001 86380 86390 1
431593 99431593 1001 86380 86390 1
430887 99430887 1001 86380 86390 1
431089 99431089 1001 86380 86390 1
432160 99432160 1001 86380 86390 1
432068 99432068 1001 86380 86390 1
433503 99433503 1001 86380 86390 1
432967 99432967 1001 86380 86390 1
433186 99433186 1001 86380 86390 1
432653 99432653 1001 86380 86390 1
432861 99432861 1001 86380 86390 1
432646 99432646 1001 86380 86390 1
433968 99433968 1001 86380 86390 1
435326 99435326 1001 86380 86390 1
435390 99435390 1001 86380 86390 1
435304 99435304 1001 86380 86390 1
435350 99435350 1001 86380 86390 1
435203 99435203 1001 86380 86390 1
435306 99435306 1001 86380 86390 1
435169 99435169 1001 86380 86390 1
435307 99435307 1001 86380 86390 1
434664 99434664 1001 86380 86390 1
434932 99434932 1001 86380 86390 1
434726 99434726 1001 86380 86390 1
434891 99434891 1001 86380 86390 1
434587 99434587 1001 86380 86390 1
435460 99435460 1001 86380 86390 1
435868 99435868 1001 86380 86390 1
435699 99435699 1001 86380 86390 1
436657 99436657 1001 86380 86390 1
436592 99436592 1001 86380 86390 1
436547 99436547 1001 86380 86390 1
436566 99436566 1001 86380 86390 1
436396 99436396 1001 86380 86390 1
436559 99436559 1001 86380 86390 1
436378 99436378 1001 86380 86390 1
435973 99435973 1001 86380 86390 1
435907 99435907 1001 86380 86390 1
436226 99436226 1001 86380 86390 1
436277 99436277 1001 86380 86390 1
437290 99437290 1001 86380 86390 1
437293 99437293 1001 86380 86390 1
437241 99437241 1001 86380 86390 1
437243 99437243 1001 86380 86390 1
300034 99300034 1001 86380 86390 1
300027 99300027 1001 86380 86390 1
300548 99300548 1001 86380 86390 1
300603 99300603 1001 86380 86390 1
300630 99300630 1001 86380 86390 1
300581 99300581 1001 86380 86390 1
300634 99300634 1001 86380 86390 1
300573 99300573 1001 86380 86390 1
300511 99300511 1001 86380 86390 1
300360 99300360 1001 86380 86390 1
300464 99300464 1001 86380 86390 1
300224 99300224 1001 86380 86390 1
300186 99300186 1001 86380 86390 1
300265 99300265 1001 86380 86390 1
300934 99300934 1001 86380 86390 1
300792 99300792 1001 86380 86390 1
300763 99300763 1001 86380 86390 1
301158 99301158 1001 86380 86390 1
301201 99301201 1001 86380 86390 1
301137 99301137 1001 86380 86390 1
301617 99301617 1001 86380 86390 1
301750 99301750 1001 86380 86390 1
302065 99302065 1001 86380 86390 1
302143 99302143 1001 86380 86390 1
302070 99302070 1001 86380 86390 1
301912 99301912 1001 86380 86390 1
301900 99301900 1001 86380 86390 1
301850 99301850 1001 86380 86390 1
302470 99302470 1001 86380 86390 1
302177 99302177 1001 86380 86390 1
302557 99302557 1001 86380 86390 1
303117 99303117 1001 86380 86390 1
303014 99303014 1001 86380 86390 1
303178 99303178 1001 86380 86390 1
303010 99303010 1001 86380 86390 1
303129 99303129 1001 86380 86390 1
302830 99302830 1001 86380 86390 1
302677 99302677 1001 86380 86390 1
302703 99302703 1001 86380 86390 1
302716 99302716 1001 86380 86390 1
302759 99302759 1001 86380 86390 1
302760 99302760 1001 86380 86390 1
302687 99302687 1001 86380 86390 1
302662 99302662 1001 86380 86390 1
302688 99302688 1001 86380 86390 1
302610 99302610 1001 86380 86390 1
303246 99303246 1001 86380 86390 1
303326 99303326 1001 86380 86390 1
303394 99303394 1001 86380 86390 1
303407 99303407 1001 86380 86390 1
303946 99303946 1001 86380 86390 1
303673 99303673 1001 86380 86390 1
303699 99303699 1001 86380 86390 1
303703 99303703 1001 86380 86390 1
303704 99303704 1001 86380 86390 1
303783 99303783 1001 86380 86390 1
303452 99303452 1001 86380 86390 1
304207 99304207 1001 86380 86390 1
304040 99304040 1001 86380 86390 1
304680 99304680 1001 86380 86390 1
304512 99304512 1001 86380 86390 1
304581 99304581 1001 86380 86390 1
304583 99304583 1001 86380 86390 1
304586 99304586 1001 86380 86390 1
304457 99304457 1001 86380 86390 1
304575 99304575 1001 86380 86390 1
304294 99304294 1001 86380 86390 1
304348 99304348 1001 86380 86390 1
304324 99304324 1001 86380 86390 1
304302 99304302 1001 86380 86390 1
304908 99304908 1001 86380 86390 1
304861 99304861 1001 86380 86390 1
304980 99304980 1001 86380 86390 1
304931 99304931 1001 86380 86390 1
305048 99305048 1001 86380 86390 1
305615 99305615 1001 86380 86390 1
305564 99305564 1001 86380 86390 1
305592 99305592 1001 86380 86390 1
305530 99305530 1001 86380 86390 1
305333 99305333 1001 86380 86390 1
305156 99305156 1001 86380 86390 1
305131 99305131 1001 86380 86390 1
305263 99305263 1001 86380 86390 1
305161 99305161 1001 86380 86390 1
500042 99500042 1001 86380 86390 1
500132 99500132 1001 86380 86390 1
500032 99500032 1001 86380 86390 1
500084 99500084 1001 86380 86390 1
305694 99305694 1001 86380 86390 1
500777 99500777 1001 86380 86390 1
500634 99500634 1001 86380 86390 1
500647 99500647 1001 86380 86390 1
500713 99500713 1001 86380 86390 1
500682 99500682 1001 86380 86390 1
500709 99500709 1001 86380 86390 1
500570 99500570 1001 86380 86390 1
500521 99500521 1001 86380 86390 1
500849 99500849 1001 86380 86390 1
500982 99500982 1001 86380 86390 1
500827 99500827 1001 86380 86390 1
501576 99501576 1001 86380 86390 1
501621 99501621 1001 86380 86390 1
501519 99501519 1001 86380 86390 1
501457 99501457 1001 86380 86390 1
501395 99501395 1001 86380 86390 1
501292 99501292 1001 86380 86390 1
501293 99501293 1001 86380 86390 1
501268 99501268 1001 86380 86390 1
501372 99501372 1001 86380 86390 1
501321 99501321 1001 86380 86390 1
501288 99501288 1001 86380 86390 1
501250 99501250 1001 86380 86390 1
501200 99501200 1001 86380 86390 1
501046 99501046 1001 86380 86390 1
501100 99501100 1001 86380 86390 1
501732 99501732 1001 86380 86390 1
501712 99501712 1001 86380 86390 1
501842 99501842 1001 86380 86390 1
502364 99502364 1001 86380 86390 1
502266 99502266 1001 86380 86390 1
502463 99502463 1001 86380 86390 1
502122 99502122 1001 86380 86390 1
502058 99502058 1001 86380 86390 1
502189 99502189 1001 86380 86390 1
501909 99501909 1001 86380 86390 1
501911 99501911 1001 86380 86390 1
502016 99502016 1001 86380 86390 1
501991 99501991 1001 86380 86390 1
501906 99501906 1001 86380 86390 1
501883 99501883 1001 86380 86390 1
502568 99502568 1001 86380 86390 1
502496 99502496 1001 86380 86390 1
502550 99502550 1001 86380 86390 1
502669 99502669 1001 86380 86390 1
503229 99503229 1001 86380 86390 1
503167 99503167 1001 86380 86390 1
503065 99503065 1001 86380 86390 1
503085 99503085 1001 86380 86390 1
502866 99502866 1001 86380 86390 1
502733 99502733 1001 86380 86390 1
502708 99502708 1001 86380 86390 1
503422 99503422 1001 86380 86390 1
503439 99503439 1001 86380 86390 1
503325 99503325 1001 86380 86390 1
503338 99503338 1001 86380 86390 1
503978 99503978 1001 86380 86390 1
503954 99503954 1001 86380 86390 1
503917 99503917 1001 86380 86390 1
504050 99504050 1001 86380 86390 1
503776 99503776 1001 86380 86390 1
503817 99503817 1001 86380 86390 1
503792 99503792 1001 86380 86390 1
503505 99503505 1001 86380 86390 1
503611 99503611 1001 86380 86390 1
504223 99504223 1001 86380 86390 1
504265 99504265 1001 86380 86390 1
504152 99504152 1001 86380 86390 1
504832 99504832 1001 86380 86390 1
504730 99504730 1001 86380 86390 1
504550 99504550 1001 86380 86390 1
504402 99504402 1001 86380 86390 1
504469 99504469 1001 86380 86390 1
504496 99504496 1001 86380 86390 1
504996 99504996 1001 86380 86390 1
504992 99504992 1001 86380 86390 1
505707 99505707 1001 86380 86390 1
505630 99505630 1001 86380 86390 1
505670 99505670 1001 86380 86390 1
505619 99505619 1001 86380 86390 1
505594 99505594 1001 86380 86390 1
505634 99505634 1001 86380 86390 1
505637 99505637 1001 86380 86390 1
505653 99505653 1001 86380 86390 1
505462 99505462 1001 86380 86390 1
505440 99505440 1001 86380 86390 1
505395 99505395 1001 86380 86390 1
505355 99505355 1001 86380 86390 1
505937 99505937 1001 86380 86390 1
505854 99505854 1001 86380 86390 1
506395 99506395 1001 86380 86390 1
506512 99506512 1001 86380 86390 1
506528 99506528 1001 86380 86390 1
506554 99506554 1001 86380 86390 1
506586 99506586 1001 86380 86390 1
506365 99506365 1001 86380 86390 1
506202 99506202 1001 86380 86390 1
506294 99506294 1001 86380 86390 1
506218 99506218 1001 86380 86390 1
506205 99506205 1001 86380 86390 1
506056 99506056 1001 86380 86390 1
506013 99506013 1001 86380 86390 1
506156 99506156 1001 86380 86390 1
506606 99506606 1001 86380 86390 1
506712 99506712 1001 86380 86390 1
507398 99507398 1001 86380 86390 1
507406 99507406 1001 86380 86390 1
507380 99507380 1001 86380 86390 1
507303 99507303 1001 86380 86390 1
507416 99507416 1001 86380 86390 1
507155 99507155 1001 86380 86390 1
507123 99507123 1001 86380 86390 1
507112 99507112 1001 86380 86390 1
506959 99506959 1001 86380 86390 1
506936 99506936 1001 86380 86390 1
506887 99506887 1001 86380 86390 1
507536 99507536 1001 86380 86390 1
507625 99507625 1001 86380 86390 1
508186 99508186 1001 86380 86390 1
508149 99508149 1001 86380 86390 1
508188 99508188 1001 86380 86390 1
508100 99508100 1001 86380 86390 1
508127 99508127 1001 86380 86390 1
507941 99507941 1001 86380 86390 1
507954 99507954 1001 86380 86390 1
507967 99507967 1001 86380 86390 1
507994 99507994 1001 86380 86390 1
508035 99508035 1001 86380 86390 1
507945 99507945 1001 86380 86390 1
507843 99507843 1001 86380 86390 1
508040 99508040 1001 86380 86390 1
507747 99507747 1001 86380 86390 1
507683 99507683 1001 86380 86390 1
507740 99507740 1001 86380 86390 1
507782 99507782 1001 86380 86390 1
507836 99507836 1001 86380 86390 1
508251 99508251 1001 86380 86390 1
508973 99508973 1001 86380 86390 1
508986 99508986 1001 86380 86390 1
509015 99509015 1001 86380 86390 1
509053 99509053 1001 86380 86390 1
509068 99509068 1001 86380 86390 1
508778 99508778 1001 86380 86390 1
508480 99508480 1001 86380 86390 1
508655 99508655 1001 86380 86390 1
509201 99509201 1001 86380 86390 1
509163 99509163 1001 86380 86390 1
509276 99509276 1001 86380 86390 1
509786 99509786 1001 86380 86390 1
509515 99509515 1001 86380 86390 1
509608 99509608 1001 86380 86390 1
509491 99509491 1001 86380 86390 1
509426 99509426 1001 86380 86390 1
509389 99509389 1001 86380 86390 1
509429 99509429 1001 86380 86390 1
509395 99509395 1001 86380 86390 1
510030 99510030 1001 86380 86390 1
509994 99509994 1001 86380 86390 1
509969 99509969 1001 86380 86390 1
510010 99510010 1001 86380 86390 1
510561 99510561 1001 86380 86390 1
510605 99510605 1001 86380 86390 1
510713 99510713 1001 86380 86390 1
510596 99510596 1001 86380 86390 1
510648 99510648 1001 86380 86390 1
510329 99510329 1001 86380 86390 1
510479 99510479 1001 86380 86390 1
510402 99510402 1001 86380 86390 1
510132 99510132 1001 86380 86390 1
510780 99510780 1001 86380 86390 1
510807 99510807 1001 86380 86390 1
510863 99510863 1001 86380 86390 1
511479 99511479 1001 86380 86390 1
511402 99511402 1001 86380 86390 1
511416 99511416 1001 86380 86390 1
511529 99511529 1001 86380 86390 1
511378 99511378 1001 86380 86390 1
511220 99511220 1001 86380 86390 1
511074 99511074 1001 86380 86390 1
511089 99511089 1001 86380 86390 1
511012 99511012 1001 86380 86390 1
510954 99510954 1001 86380 86390 1
511706 99511706 1001 86380 86390 1
511695 99511695 1001 86380 86390 1
511625 99511625 1001 86380 86390 1
511703 99511703 1001 86380 86390 1
512354 99512354 1001 86380 86390 1
512205 99512205 1001 86380 86390 1
512233 99512233 1001 86380 86390 1
512126 99512126 1001 86380 86390 1
511983 99511983 1001 86380 86390 1
511990 99511990 1001 86380 86390 1
511928 99511928 1001 86380 86390 1
511916 99511916 1001 86380 86390 1
511923 99511923 1001 86380 86390 1
512555 99512555 1001 86380 86390 1
512530 99512530 1001 86380 86390 1
513187 99513187 1001 86380 86390 1
512891 99512891 1001 86380 86390 1
512882 99512882 1001 86380 86390 1
512691 99512691 1001 86380 86390 1
512671 99512671 1001 86380 86390 1
513250 99513250 1001 86380 86390 1
513355 99513355 1001 86380 86390 1
513253 99513253 1001 86380 86390 1
513960 99513960 1001 86380 86390 1
513963 99513963 1001 86380 86390 1
513990 99513990 1001 86380 86390 1
513978 99513978 1001 86380 86390 1
513645 99513645 1001 86380 86390 1
513710 99513710 1001 86380 86390 1
513751 99513751 1001 86380 86390 1
513727 99513727 1001 86380 86390 1
513795 99513795 1001 86380 86390 1
514070 99514070 1001 86380 86390 1
514200 99514200 1001 86380 86390 1
514072 99514072 1001 86380 86390 1
514707 99514707 1001 86380 86390 1
514759 99514759 1001 86380 86390 1
514722 99514722 1001 86380 86390 1
514763 99514763 1001 86380 86390 1
514513 99514513 1001 86380 86390 1
514622 99514622 1001 86380 86390 1
514533 99514533 1001 86380 86390 1
514327 99514327 1001 86380 86390 1
514910 99514910 1001 86380 86390 1
515001 99515001 1001 86380 86390 1
514954 99514954 1001 86380 86390 1
514876 99514876 1001 86380 86390 1
515508 99515508 1001 86380 86390 1
515522 99515522 1001 86380 86390 1
515512 99515512 1001 86380 86390 1
515513 99515513 1001 86380 86390 1
515389 99515389 1001 86380 86390 1
515303 99515303 1001 86380 86390 1
515434 99515434 1001 86380 86390 1
515103 99515103 1001 86380 86390 1
515737 99515737 1001 86380 86390 1
516395 99516395 1001 86380 86390 1
516487 99516487 1001 86380 86390 1
516442 99516442 1001 86380 86390 1
516468 99516468 1001 86380 86390 1
516417 99516417 1001 86380 86390 1
516110 99516110 1001 86380 86390 1
516271 99516271 1001 86380 86390 1
516263 99516263 1001 86380 86390 1
516009 99516009 1001 86380 86390 1
516652 99516652 1001 86380 86390 1
517313 99517313 1001 86380 86390 1
516950 99516950 1001 86380 86390 1
516968 99516968 1001 86380 86390 1
516997 99516997 1001 86380 86390 1
517050 99517050 1001 86380 86390 1
516787 99516787 1001 86380 86390 1
517397 99517397 1001 86380 86390 1
517362 99517362 1001 86380 86390 1
518061 99518061 1001 86380 86390 1
517997 99517997 1001 86380 86390 1
518138 99518138 1001 86380 86390 1
517925 99517925 1001 86380 86390 1
517772 99517772 1001 86380 86390 1
517852 99517852 1001 86380 86390 1
517613 99517613 1001 86380 86390 1
517653 99517653 1001 86380 86390 1
517707 99517707 1001 86380 86390 1
518178 99518178 1001 86380 86390 1
518219 99518219 1001 86380 86390 1
518603 99518603 1001 86380 86390 1
518630 99518630 1001 86380 86390 1
518583 99518583 1001 86380 86390 1
518702 99518702 1001 86380 86390 1
518477 99518477 1001 86380 86390 1
519050 99519050 1001 86380 86390 1
519044 99519044 1001 86380 86390 1
519124 99519124 1001 86380 86390 1
519786 99519786 1001 86380 86390 1
519654 99519654 1001 86380 86390 1
519719 99519719 1001 86380 86390 1
519441 99519441 1001 86380 86390 1
519507 99519507 1001 86380 86390 1
519406 99519406 1001 86380 86390 1
519316 99519316 1001 86380 86390 1
519854 99519854 1001 86380 86390 1
519815 99519815 1001 86380 86390 1
519961 99519961 1001 86380 86390 1
519819 99519819 1001 86380 86390 1
519846 99519846 1001 86380 86390 1
519872 99519872 1001 86380 86390 1
520525 99520525 1001 86380 86390 1
520577 99520577 1001 86380 86390 1
520470 99520470 1001 86380 86390 1
520364 99520364 1001 86380 86390 1
520418 99520418 1001 86380 86390 1
520144 99520144 1001 86380 86390 1
520183 99520183 1001 86380 86390 1
520028 99520028 1001 86380 86390 1
520082 99520082 1001 86380 86390 1
520174 99520174 1001 86380 86390 1
520807 99520807 1001 86380 86390 1
520790 99520790 1001 86380 86390 1
520726 99520726 1001 86380 86390 1
521326 99521326 1001 86380 86390 1
521289 99521289 1001 86380 86390 1
521367 99521367 1001 86380 86390 1
521437 99521437 1001 86380 86390 1
521186 99521186 1001 86380 86390 1
521072 99521072 1001 86380 86390 1
521014 99521014 1001 86380 86390 1
520911 99520911 1001 86380 86390 1
520977 99520977 1001 86380 86390 1
520913 99520913 1001 86380 86390 1
521046 99521046 1001 86380 86390 1
520930 99520930 1001 86380 86390 1
520918 99520918 1001 86380 86390 1
520880 99520880 1001 86380 86390 1
520971 99520971 1001 86380 86390 1
521531 99521531 1001 86380 86390 1
522114 99522114 1001 86380 86390 1
522143 99522143 1001 86380 86390 1
522196 99522196 1001 86380 86390 1
522148 99522148 1001 86380 86390 1
522137 99522137 1001 86380 86390 1
521983 99521983 1001 86380 86390 1
522039 99522039 1001 86380 86390 1
521885 99521885 1001 86380 86390 1
521940 99521940 1001 86380 86390 1
521828 99521828 1001 86380 86390 1
521740 99521740 1001 86380 86390 1
521821 99521821 1001 86380 86390 1
521708 99521708 1001 86380 86390 1
523016 99523016 1001 86380 86390 1
523036 99523036 1001 86380 86390 1
523062 99523062 1001 86380 86390 1
522987 99522987 1001 86380 86390 1
522758 99522758 1001 86380 86390 1
522804 99522804 1001 86380 86390 1
522741 99522741 1001 86380 86390 1
522514 99522514 1001 86380 86390 1
522660 99522660 1001 86380 86390 1
522635 99522635 1001 86380 86390 1
522688 99522688 1001 86380 86390 1
523180 99523180 1001 86380 86390 1
523311 99523311 1001 86380 86390 1
523289 99523289 1001 86380 86390 1
523213 99523213 1001 86380 86390 1
523838 99523838 1001 86380 86390 1
523903 99523903 1001 86380 86390 1
523471 99523471 1001 86380 86390 1
523370 99523370 1001 86380 86390 1
524061 99524061 1001 86380 86390 1
523953 99523953 1001 86380 86390 1
524596 99524596 1001 86380 86390 1
524598 99524598 1001 86380 86390 1
524494 99524494 1001 86380 86390 1
524241 99524241 1001 86380 86390 1
524282 99524282 1001 86380 86390 1
524238 99524238 1001 86380 86390 1
524860 99524860 1001 86380 86390 1
524874 99524874 1001 86380 86390 1
524776 99524776 1001 86380 86390 1
525487 99525487 1001 86380 86390 1
525463 99525463 1001 86380 86390 1
525371 99525371 1001 86380 86390 1
525333 99525333 1001 86380 86390 1
525309 99525309 1001 86380 86390 1
525137 99525137 1001 86380 86390 1
525022 99525022 1001 86380 86390 1
525165 99525165 1001 86380 86390 1
525027 99525027 1001 86380 86390 1
525638 99525638 1001 86380 86390 1
526031 99526031 1001 86380 86390 1
525996 99525996 1001 86380 86390 1
525917 99525917 1001 86380 86390 1
526539 99526539 1001 86380 86390 1
526567 99526567 1001 86380 86390 1
526620 99526620 1001 86380 86390 1
526465 99526465 1001 86380 86390 1
526625 99526625 1001 86380 86390 1
527095 99527095 1001 86380 86390 1
527140 99527140 1001 86380 86390 1
527102 99527102 1001 86380 86390 1
527168 99527168 1001 86380 86390 1
527035 99527035 1001 86380 86390 1
526919 99526919 1001 86380 86390 1
527004 99527004 1001 86380 86390 1
526810 99526810 1001 86380 86390 1
526812 99526812 1001 86380 86390 1
526802 99526802 1001 86380 86390 1
526713 99526713 1001 86380 86390 1
526730 99526730 1001 86380 86390 1
527454 99527454 1001 86380 86390 1
527391 99527391 1001 86380 86390 1
527366 99527366 1001 86380 86390 1
527283 99527283 1001 86380 86390 1
527947 99527947 1001 86380 86390 1
528059 99528059 1001 86380 86390 1
527930 99527930 1001 86380 86390 1
527768 99527768 1001 86380 86390 1
527798 99527798 1001 86380 86390 1
527525 99527525 1001 86380 86390 1
527631 99527631 1001 86380 86390 1
527476 99527476 1001 86380 86390 1
528108 99528108 1001 86380 86390 1
528123 99528123 1001 86380 86390 1
528097 99528097 1001 86380 86390 1
528722 99528722 1001 86380 86390 1
528831 99528831 1001 86380 86390 1
528703 99528703 1001 86380 86390 1
528705 99528705 1001 86380 86390 1
528717 99528717 1001 86380 86390 1
528785 99528785 1001 86380 86390 1
528607 99528607 1001 86380 86390 1
528633 99528633 1001 86380 86390 1
528531 99528531 1001 86380 86390 1
528596 99528596 1001 86380 86390 1
528991 99528991 1001 86380 86390 1
528970 99528970 1001 86380 86390 1
528971 99528971 1001 86380 86390 1
529023 99529023 1001 86380 86390 1
529568 99529568 1001 86380 86390 1
529713 99529713 1001 86380 86390 1
529686 99529686 1001 86380 86390 1
529445 99529445 1001 86380 86390 1
529421 99529421 1001 86380 86390 1
529461 99529461 1001 86380 86390 1
529385 99529385 1001 86380 86390 1
529504 99529504 1001 86380 86390 1
529239 99529239 1001 86380 86390 1
529202 99529202 1001 86380 86390 1
529243 99529243 1001 86380 86390 1
529196 99529196 1001 86380 86390 1
529843 99529843 1001 86380 86390 1
530479 99530479 1001 86380 86390 1
530307 99530307 1001 86380 86390 1
530024 99530024 1001 86380 86390 1
529942 99529942 1001 86380 86390 1
530573 99530573 1001 86380 86390 1
531376 99531376 1001 86380 86390 1
531227 99531227 1001 86380 86390 1
531223 99531223 1001 86380 86390 1
530995 99530995 1001 86380 86390 1
531060 99531060 1001 86380 86390 1
531074 99531074 1001 86380 86390 1
531030 99531030 1001 86380 86390 1
530963 99530963 1001 86380 86390 1
530874 99530874 1001 86380 86390 1
531494 99531494 1001 86380 86390 1
531436 99531436 1001 86380 86390 1
532109 99532109 1001 86380 86390 1
532019 99532019 1001 86380 86390 1
532046 99532046 1001 86380 86390 1
531962 99531962 1001 86380 86390 1
531868 99531868 1001 86380 86390 1
531707 99531707 1001 86380 86390 1
531720 99531720 1001 86380 86390 1
531739 99531739 1001 86380 86390 1
532308 99532308 1001 86380 86390 1
532232 99532232 1001 86380 86390 1
532336 99532336 1001 86380 86390 1
532299 99532299 1001 86380 86390 1
532326 99532326 1001 86380 86390 1
532263 99532263 1001 86380 86390 1
532877 99532877 1001 86380 86390 1
533026 99533026 1001 86380 86390 1
532827 99532827 1001 86380 86390 1
532714 99532714 1001 86380 86390 1
532779 99532779 1001 86380 86390 1
532807 99532807 1001 86380 86390 1
532667 99532667 1001 86380 86390 1
532812 99532812 1001 86380 86390 1
532491 99532491 1001 86380 86390 1
532558 99532558 1001 86380 86390 1
532598 99532598 1001 86380 86390 1
533055 99533055 1001 86380 86390 1
532620 99532620 1001 86380 86390 1
533232 99533232 1001 86380 86390 1
533196 99533196 1001 86380 86390 1
533810 99533810 1001 86380 86390 1
533830 99533830 1001 86380 86390 1
533699 99533699 1001 86380 86390 1
533852 99533852 1001 86380 86390 1
533562 99533562 1001 86380 86390 1
533488 99533488 1001 86380 86390 1
533477 99533477 1001 86380 86390 1
533542 99533542 1001 86380 86390 1
533399 99533399 1001 86380 86390 1
533324 99533324 1001 86380 86390 1
534049 99534049 1001 86380 86390 1
533948 99533948 1001 86380 86390 1
533899 99533899 1001 86380 86390 1
534015 99534015 1001 86380 86390 1
534029 99534029 1001 86380 86390 1
534018 99534018 1001 86380 86390 1
533981 99533981 1001 86380 86390 1
534020 99534020 1001 86380 86390 1
534647 99534647 1001 86380 86390 1
534508 99534508 1001 86380 86390 1
534666 99534666 1001 86380 86390 1
534327 99534327 1001 86380 86390 1
534330 99534330 1001 86380 86390 1
534283 99534283 1001 86380 86390 1
534807 99534807 1001 86380 86390 1
535467 99535467 1001 86380 86390 1
534917 99534917 1001 86380 86390 1
534891 99534891 1001 86380 86390 1
535089 99535089 1001 86380 86390 1
535015 99535015 1001 86380 86390 1
535056 99535056 1001 86380 86390 1
535547 99535547 1001 86380 86390 1
535522 99535522 1001 86380 86390 1
535641 99535641 1001 86380 86390 1
536145 99536145 1001 86380 86390 1
536310 99536310 1001 86380 86390 1
536243 99536243 1001 86380 86390 1
536141 99536141 1001 86380 86390 1
536168 99536168 1001 86380 86390 1
536008 99536008 1001 86380 86390 1
535873 99535873 1001 86380 86390 1
535817 99535817 1001 86380 86390 1
535909 99535909 1001 86380 86390 1
536400 99536400 1001 86380 86390 1
536516 99536516 1001 86380 86390 1
536402 99536402 1001 86380 86390 1
536432 99536432 1001 86380 86390 1
537010 99537010 1001 86380 86390 1
537083 99537083 1001 86380 86390 1
536818 99536818 1001 86380 86390 1
536639 99536639 1001 86380 86390 1
536703 99536703 1001 86380 86390 1
536718 99536718 1001 86380 86390 1
537187 99537187 1001 86380 86390 1
537194 99537194 1001 86380 86390 1
537838 99537838 1001 86380 86390 1
537617 99537617 1001 86380 86390 1
537643 99537643 1001 86380 86390 1
537621 99537621 1001 86380 86390 1
537729 99537729 1001 86380 86390 1
537498 99537498 1001 86380 86390 1
537383 99537383 1001 86380 86390 1
537398 99537398 1001 86380 86390 1
537429 99537429 1001 86380 86390 1
537468 99537468 1001 86380 86390 1
537418 99537418 1001 86380 86390 1
538147 99538147 1001 86380 86390 1
538782 99538782 1001 86380 86390 1
538783 99538783 1001 86380 86390 1
538755 99538755 1001 86380 86390 1
538641 99538641 1001 86380 86390 1
538736 99538736 1001 86380 86390 1
538481 99538481 1001 86380 86390 1
538432 99538432 1001 86380 86390 1
538420 99538420 1001 86380 86390 1
538473 99538473 1001 86380 86390 1
538297 99538297 1001 86380 86390 1
538310 99538310 1001 86380 86390 1
538388 99538388 1001 86380 86390 1
538402 99538402 1001 86380 86390 1
538197 99538197 1001 86380 86390 1
538291 99538291 1001 86380 86390 1
539008 99539008 1001 86380 86390 1
538971 99538971 1001 86380 86390 1
539003 99539003 1001 86380 86390 1
538913 99538913 1001 86380 86390 1
539017 99539017 1001 86380 86390 1
539539 99539539 1001 86380 86390 1
539465 99539465 1001 86380 86390 1
539572 99539572 1001 86380 86390 1
539294 99539294 1001 86380 86390 1
539334 99539334 1001 86380 86390 1
539401 99539401 1001 86380 86390 1
539378 99539378 1001 86380 86390 1
539048 99539048 1001 86380 86390 1
539194 99539194 1001 86380 86390 1
539207 99539207 1001 86380 86390 1
539132 99539132 1001 86380 86390 1
539731 99539731 1001 86380 86390 1
539785 99539785 1001 86380 86390 1
539786 99539786 1001 86380 86390 1
539764 99539764 1001 86380 86390 1
540354 99540354 1001 86380 86390 1
540458 99540458 1001 86380 86390 1
540125 99540125 1001 86380 86390 1
540219 99540219 1001 86380 86390 1
540142 99540142 1001 86380 86390 1
539894 99539894 1001 86380 86390 1
539974 99539974 1001 86380 86390 1
540544 99540544 1001 86380 86390 1
540557 99540557 1001 86380 86390 1
540482 99540482 1001 86380 86390 1
540651 99540651 1001 86380 86390 1
540476 99540476 1001 86380 86390 1
540908 99540908 1001 86380 86390 1
541024 99541024 1001 86380 86390 1
541053 99541053 1001 86380 86390 1
540891 99540891 1001 86380 86390 1
540832 99540832 1001 86380 86390 1
540821 99540821 1001 86380 86390 1
541368 99541368 1001 86380 86390 1
541497 99541497 1001 86380 86390 1
541420 99541420 1001 86380 86390 1
541371 99541371 1001 86380 86390 1
541338 99541338 1001 86380 86390 1
541352 99541352 1001 86380 86390 1
541327 99541327 1001 86380 86390 1
541978 99541978 1001 86380 86390 1
541972 99541972 1001 86380 86390 1
542064 99542064 1001 86380 86390 1
541951 99541951 1001 86380 86390 1
541878 99541878 1001 86380 86390 1
541565 99541565 1001 86380 86390 1
541618 99541618 1001 86380 86390 1
541501 99541501 1001 86380 86390 1
541597 99541597 1001 86380 86390 1
541598 99541598 1001 86380 86390 1
542157 99542157 1001 86380 86390 1
542186 99542186 1001 86380 86390 1
542292 99542292 1001 86380 86390 1
542151 99542151 1001 86380 86390 1
542255 99542255 1001 86380 86390 1
542245 99542245 1001 86380 86390 1
542804 99542804 1001 86380 86390 1
542547 99542547 1001 86380 86390 1
542587 99542587 1001 86380 86390 1
542730 99542730 1001 86380 86390 1
542666 99542666 1001 86380 86390 1
542673 99542673 1001 86380 86390 1
542648 99542648 1001 86380 86390 1
542472 99542472 1001 86380 86390 1
542374 99542374 1001 86380 86390 1
543010 99543010 1001 86380 86390 1
543114 99543114 1001 86380 86390 1
542999 99542999 1001 86380 86390 1
542988 99542988 1001 86380 86390 1
543018 99543018 1001 86380 86390 1
543122 99543122 1001 86380 86390 1
543682 99543682 1001 86380 86390 1
543647 99543647 1001 86380 86390 1
543665 99543665 1001 86380 86390 1
543758 99543758 1001 86380 86390 1
543614 99543614 1001 86380 86390 1
543718 99543718 1001 86380 86390 1
543668 99543668 1001 86380 86390 1
543424 99543424 1001 86380 86390 1
543415 99543415 1001 86380 86390 1
543444 99543444 1001 86380 86390 1
543565 99543565 1001 86380 86390 1
543243 99543243 1001 86380 86390 1
543303 99543303 1001 86380 86390 1
543316 99543316 1001 86380 86390 1
543265 99543265 1001 86380 86390 1
543799 99543799 1001 86380 86390 1
543812 99543812 1001 86380 86390 1
543879 99543879 1001 86380 86390 1
543970 99543970 1001 86380 86390 1
543922 99543922 1001 86380 86390 1
543871 99543871 1001 86380 86390 1
544399 99544399 1001 86380 86390 1
544542 99544542 1001 86380 86390 1
544593 99544593 1001 86380 86390 1
544520 99544520 1001 86380 86390 1
544189 99544189 1001 86380 86390 1
544345 99544345 1001 86380 86390 1
544320 99544320 1001 86380 86390 1
544205 99544205 1001 86380 86390 1
544285 99544285 1001 86380 86390 1
544121 99544121 1001 86380 86390 1
543993 99543993 1001 86380 86390 1
544074 99544074 1001 86380 86390 1
544166 99544166 1001 86380 86390 1
544633 99544633 1001 86380 86390 1
544713 99544713 1001 86380 86390 1
544740 99544740 1001 86380 86390 1
544679 99544679 1001 86380 86390 1
402456 378 1001 71640 71997 1
503848 647 1001 46208 46307 1
509263 1027 1001 42061 42361 1
400436 99400436 1001 86380 86390 1
400624 99400624 1001 86380 86390 1
400676 99400676 1001 86380 86390 1
400647 99400647 1001 86380 86390 1
400700 99400700 1001 86380 86390 1
400632 99400632 1001 86380 86390 1
400818 99400818 1001 86380 86390 1
400813 99400813 1001 86380 86390 1
400899 99400899 1001 86380 86390 1
400852 99400852 1001 86380 86390 1
400859 99400859 1001 86380 86390 1
400988 99400988 1001 86380 86390 1
401142 99401142 1001 86380 86390 1
401119 99401119 1001 86380 86390 1
401078 99401078 1001 86380 86390 1
401226 99401226 1001 86380 86390 1
401260 99401260 1001 86380 86390 1
401268 99401268 1001 86380 86390 1
401354 99401354 1001 86380 86390 1
401302 99401302 1001 86380 86390 1
401443 99401443 1001 86380 86390 1
401578 99401578 1001 86380 86390 1
401749 99401749 1001 86380 86390 1
401902 99401902 1001 86380 86390 1
402627 99402627 1001 86380 86390 1
402595 99402595 1001 86380 86390 1
403003 99403003 1001 86380 86390 1
403079 99403079 1001 86380 86390 1
403479 99403479 1001 86380 86390 1
403507 99403507 1001 86380 86390 1
403562 99403562 1001 86380 86390 1
403703 99403703 1001 86380 86390 1
403777 99403777 1001 86380 86390 1
403805 99403805 1001 86380 86390 1
403894 99403894 1001 86380 86390 1
403862 99403862 1001 86380 86390 1
404111 99404111 1001 86380 86390 1
404190 99404190 1001 86380 86390 1
404300 99404300 1001 86380 86390 1
404533 99404533 1001 86380 86390 1
404670 99404670 1001 86380 86390 1
404696 99404696 1001 86380 86390 1
404843 99404843 1001 86380 86390 1
404951 99404951 1001 86380 86390 1
405039 99405039 1001 86380 86390 1
405210 99405210 1001 86380 86390 1
405252 99405252 1001 86380 86390 1
405234 99405234 1001 86380 86390 1
405415 99405415 1001 86380 86390 1
405314 99405314 1001 86380 86390 1
405646 99405646 1001 86380 86390 1
405915 99405915 1001 86380 86390 1
406055 99406055 1001 86380 86390 1
405991 99405991 1001 86380 86390 1
406252 99406252 1001 86380 86390 1
406197 99406197 1001 86380 86390 1
406212 99406212 1001 86380 86390 1
406369 99406369 1001 86380 86390 1
406287 99406287 1001 86380 86390 1
406801 99406801 1001 86380 86390 1
406777 99406777 1001 86380 86390 1
406857 99406857 1001 86380 86390 1
407019 99407019 1001 86380 86390 1
407114 99407114 1001 86380 86390 1
407255 99407255 1001 86380 86390 1
407262 99407262 1001 86380 86390 1
407323 99407323 1001 86380 86390 1
407263 99407263 1001 86380 86390 1
407408 99407408 1001 86380 86390 1
407381 99407381 1001 86380 86390 1
407479 99407479 1001 86380 86390 1
407608 99407608 1001 86380 86390 1
407679 99407679 1001 86380 86390 1
407776 99407776 1001 86380 86390 1
407768 99407768 1001 86380 86390 1
407898 99407898 1001 86380 86390 1
407964 99407964 1001 86380 86390 1
407967 99407967 1001 86380 86390 1
408037 99408037 1001 86380 86390 1
408157 99408157 1001 86380 86390 1
408322 99408322 1001 86380 86390 1
408603 99408603 1001 86380 86390 1
408703 99408703 1001 86380 86390 1
408844 99408844 1001 86380 86390 1
408871 99408871 1001 86380 86390 1
409018 99409018 1001 86380 86390 1
409004 99409004 1001 86380 86390 1
409028 99409028 1001 86380 86390 1
409127 99409127 1001 86380 86390 1
409290 99409290 1001 86380 86390 1
409379 99409379 1001 86380 86390 1
409508 99409508 1001 86380 86390 1
409675 99409675 1001 86380 86390 1
409929 99409929 1001 86380 86390 1
409983 99409983 1001 86380 86390 1
409898 99409898 1001 86380 86390 1
410298 99410298 1001 86380 86390 1
410388 99410388 1001 86380 86390 1
410444 99410444 1001 86380 86390 1
410784 99410784 1001 86380 86390 1
410745 99410745 1001 86380 86390 1
410845 99410845 1001 86380 86390 1
411148 99411148 1001 86380 86390 1
411383 99411383 1001 86380 86390 1
411862 99411862 1001 86380 86390 1
411999 99411999 1001 86380 86390 1
412272 99412272 1001 86380 86390 1
412371 99412371 1001 86380 86390 1
413618 99413618 1001 86380 86390 1
413546 99413546 1001 86380 86390 1
413570 99413570 1001 86380 86390 1
413697 99413697 1001 86380 86390 1
413017 99413017 1001 86380 86390 1
412913 99412913 1001 86380 86390 1
413129 99413129 1001 86380 86390 1
412821 99412821 1001 86380 86390 1
412600 99412600 1001 86380 86390 1
412570 99412570 1001 86380 86390 1
412717 99412717 1001 86380 86390 1
414044 99414044 1001 86380 86390 1
413828 99413828 1001 86380 86390 1
415089 99415089 1001 86380 86390 1
414833 99414833 1001 86380 86390 1
414505 99414505 1001 86380 86390 1
414301 99414301 1001 86380 86390 1
415515 99415515 1001 86380 86390 1
416736 99416736 1001 86380 86390 1
416646 99416646 1001 86380 86390 1
416811 99416811 1001 86380 86390 1
416344 99416344 1001 86380 86390 1
416493 99416493 1001 86380 86390 1
416357 99416357 1001 86380 86390 1
416488 99416488 1001 86380 86390 1
416490 99416490 1001 86380 86390 1
416361 99416361 1001 86380 86390 1
415862 99415862 1001 86380 86390 1
415815 99415815 1001 86380 86390 1
415975 99415975 1001 86380 86390 1
417261 99417261 1001 86380 86390 1
417121 99417121 1001 86380 86390 1
417111 99417111 1001 86380 86390 1
417062 99417062 1001 86380 86390 1
417444 99417444 1001 86380 86390 1
417450 99417450 1001 86380 86390 1
417451 99417451 1001 86380 86390 1
417478 99417478 1001 86380 86390 1
417602 99417602 1001 86380 86390 1
418674 99418674 1001 86380 86390 1
418443 99418443 1001 86380 86390 1
418661 99418661 1001 86380 86390 1
418130 99418130 1001 86380 86390 1
418072 99418072 1001 86380 86390 1
417716 99417716 1001 86380 86390 1
417690 99417690 1001 86380 86390 1
417912 99417912 1001 86380 86390 1
420353 99420353 1001 86380 86390 1
420431 99420431 1001 86380 86390 1
419848 99419848 1001 86380 86390 1
419517 99419517 1001 86380 86390 1
419311 99419311 1001 86380 86390 1
420649 99420649 1001 86380 86390 1
420709 99420709 1001 86380 86390 1
419631 99419631 1001 86380 86390 1
420514 99420514 1001 86380 86390 1
420719 99420719 1001 86380 86390 1
420701 99420701 1001 86380 86390 1
421692 99421692 1001 86380 86390 1
421937 99421937 1001 86380 86390 1
421065 99421065 1001 86380 86390 1
422504 99422504 1001 86380 86390 1
422459 99422459 1001 86380 86390 1
421262 99421262 1001 86380 86390 1
423652 99423652 1001 86380 86390 1
423388 99423388 1001 86380 86390 1
423469 99423469 1001 86380 86390 1
423564 99423564 1001 86380 86390 1
423600 99423600 1001 86380 86390 1
423094 99423094 1001 86380 86390 1
422965 99422965 1001 86380 86390 1
423115 99423115 1001 86380 86390 1
423098 99423098 1001 86380 86390 1
423140 99423140 1001 86380 86390 1
422697 99422697 1001 86380 86390 1
422533 99422533 1001 86380 86390 1
422579 99422579 1001 86380 86390 1
422938 99422938 1001 86380 86390 1
422569 99422569 1001 86380 86390 1
423967 99423967 1001 86380 86390 1
424020 99424020 1001 86380 86390 1
424042 99424042 1001 86380 86390 1
423890 99423890 1001 86380 86390 1
423982 99423982 1001 86380 86390 1
425046 99425046 1001 86380 86390 1
424710 99424710 1001 86380 86390 1
424982 99424982 1001 86380 86390 1
424910 99424910 1001 86380 86390 1
424812 99424812 1001 86380 86390 1
424813 99424813 1001 86380 86390 1
424608 99424608 1001 86380 86390 1
424341 99424341 1001 86380 86390 1
424437 99424437 1001 86380 86390 1
424247 99424247 1001 86380 86390 1
425482 99425482 1001 86380 86390 1
426762 99426762 1001 86380 86390 1
426621 99426621 1001 86380 86390 1
426663 99426663 1001 86380 86390 1
426299 99426299 1001 86380 86390 1
426300 99426300 1001 86380 86390 1
426625 99426625 1001 86380 86390 1
426358 99426358 1001 86380 86390 1
426534 99426534 1001 86380 86390 1
426536 99426536 1001 86380 86390 1
426611 99426611 1001 86380 86390 1
426317 99426317 1001 86380 86390 1
426642 99426642 1001 86380 86390 1
425917 99425917 1001 86380 86390 1
425970 99425970 1001 86380 86390 1
426144 99426144 1001 86380 86390 1
426268 99426268 1001 86380 86390 1
427510 99427510 1001 86380 86390 1
427352 99427352 1001 86380 86390 1
428391 99428391 1001 86380 86390 1
428473 99428473 1001 86380 86390 1
428450 99428450 1001 86380 86390 1
428508 99428508 1001 86380 86390 1
428386 99428386 1001 86380 86390 1
427924 99427924 1001 86380 86390 1
427931 99427931 1001 86380 86390 1
428101 99428101 1001 86380 86390 1
428085 99428085 1001 86380 86390 1
427899 99427899 1001 86380 86390 1
427901 99427901 1001 86380 86390 1
427727 99427727 1001 86380 86390 1
429149 99429149 1001 86380 86390 1
428863 99428863 1001 86380 86390 1
430373 99430373 1001 86380 86390 1
430320 99430320 1001 86380 86390 1
430227 99430227 1001 86380 86390 1
430103 99430103 1001 86380 86390 1
430107 99430107 1001 86380 86390 1
430185 99430185 1001 86380 86390 1
429982 99429982 1001 86380 86390 1
430114 99430114 1001 86380 86390 1
429908 99429908 1001 86380 86390 1
429741 99429741 1001 86380 86390 1
429576 99429576 1001 86380 86390 1
429247 99429247 1001 86380 86390 1
429248 99429248 1001 86380 86390 1
429253 99429253 1001 86380 86390 1
430770 99430770 1001 86380 86390 1
430597 99430597 1001 86380 86390 1
430521 99430521 1001 86380 86390 1
430730 99430730 1001 86380 86390 1
430731 99430731 1001 86380 86390 1
431693 99431693 1001 86380 86390 1
431752 99431752 1001 86380 86390 1
432049 99432049 1001 86380 86390 1
431318 99431318 1001 86380 86390 1
430920 99430920 1001 86380 86390 1
431150 99431150 1001 86380 86390 1
430901 99430901 1001 86380 86390 1
430992 99430992 1001 86380 86390 1
432485 99432485 1001 86380 86390 1
432210 99432210 1001 86380 86390 1
432330 99432330 1001 86380 86390 1
432213 99432213 1001 86380 86390 1
432312 99432312 1001 86380 86390 1
433363 99433363 1001 86380 86390 1
433321 99433321 1001 86380 86390 1
433373 99433373 1001 86380 86390 1
433632 99433632 1001 86380 86390 1
432965 99432965 1001 86380 86390 1
432751 99432751 1001 86380 86390 1
432565 99432565 1001 86380 86390 1
432547 99432547 1001 86380 86390 1
432743 99432743 1001 86380 86390 1
433753 99433753 1001 86380 86390 1
433735 99433735 1001 86380 86390 1
433740 99433740 1001 86380 86390 1
433933 99433933 1001 86380 86390 1
435252 99435252 1001 86380 86390 1
435102 99435102 1001 86380 86390 1
434755 99434755 1001 86380 86390 1
434896 99434896 1001 86380 86390 1
434627 99434627 1001 86380 86390 1
434954 99434954 1001 86380 86390 1
434887 99434887 1001 86380 86390 1
434266 99434266 1001 86380 86390 1
434561 99434561 1001 86380 86390 1
434467 99434467 1001 86380 86390 1
435552 99435552 1001 86380 86390 1
435601 99435601 1001 86380 86390 1
437156 99437156 1001 86380 86390 1
436983 99436983 1001 86380 86390 1
436815 99436815 1001 86380 86390 1
437008 99437008 1001 86380 86390 1
436878 99436878 1001 86380 86390 1
436867 99436867 1001 86380 86390 1
437043 99437043 1001 86380 86390 1
436358 99436358 1001 86380 86390 1
436168 99436168 1001 86380 86390 1
436083 99436083 1001 86380 86390 1
436191 99436191 1001 86380 86390 1
437320 99437320 1001 86380 86390 1
300007 99300007 1001 86380 86390 1
437191 99437191 1001 86380 86390 1
437356 99437356 1001 86380 86390 1
437252 99437252 1001 86380 86390 1
437282 99437282 1001 86380 86390 1
437255 99437255 1001 86380 86390 1
300657 99300657 1001 86380 86390 1
300569 99300569 1001 86380 86390 1
300450 99300450 1001 86380 86390 1
300505 99300505 1001 86380 86390 1
300352 99300352 1001 86380 86390 1
300250 99300250 1001 86380 86390 1
300276 99300276 1001 86380 86390 1
300136 99300136 1001 86380 86390 1
300895 99300895 1001 86380 86390 1
300733 99300733 1001 86380 86390 1
301502 99301502 1001 86380 86390 1
301350 99301350 1001 86380 86390 1
301260 99301260 1001 86380 86390 1
301312 99301312 1001 86380 86390 1
301174 99301174 1001 86380 86390 1
301151 99301151 1001 86380 86390 1
301295 99301295 1001 86380 86390 1
301296 99301296 1001 86380 86390 1
301128 99301128 1001 86380 86390 1
301078 99301078 1001 86380 86390 1
300968 99300968 1001 86380 86390 1
301061 99301061 1001 86380 86390 1
301723 99301723 1001 86380 86390 1
301570 99301570 1001 86380 86390 1
301663 99301663 1001 86380 86390 1
301703 99301703 1001 86380 86390 1
301743 99301743 1001 86380 86390 1
301627 99301627 1001 86380 86390 1
301706 99301706 1001 86380 86390 1
302310 99302310 1001 86380 86390 1
302259 99302259 1001 86380 86390 1
302236 99302236 1001 86380 86390 1
302263 99302263 1001 86380 86390 1
302342 99302342 1001 86380 86390 1
301998 99301998 1001 86380 86390 1
302147 99302147 1001 86380 86390 1
301836 99301836 1001 86380 86390 1
302496 99302496 1001 86380 86390 1
302524 99302524 1001 86380 86390 1
302563 99302563 1001 86380 86390 1
302436 99302436 1001 86380 86390 1
302413 99302413 1001 86380 86390 1
303078 99303078 1001 86380 86390 1
303053 99303053 1001 86380 86390 1
303109 99303109 1001 86380 86390 1
303085 99303085 1001 86380 86390 1
302912 99302912 1001 86380 86390 1
302868 99302868 1001 86380 86390 1
302653 99302653 1001 86380 86390 1
303353 99303353 1001 86380 86390 1
303356 99303356 1001 86380 86390 1
304002 99304002 1001 86380 86390 1
303922 99303922 1001 86380 86390 1
303686 99303686 1001 86380 86390 1
303635 99303635 1001 86380 86390 1
303792 99303792 1001 86380 86390 1
303465 99303465 1001 86380 86390 1
303520 99303520 1001 86380 86390 1
303435 99303435 1001 86380 86390 1
303450 99303450 1001 86380 86390 1
304186 99304186 1001 86380 86390 1
304227 99304227 1001 86380 86390 1
304074 99304074 1001 86380 86390 1
304217 99304217 1001 86380 86390 1
304153 99304153 1001 86380 86390 1
304157 99304157 1001 86380 86390 1
304749 99304749 1001 86380 86390 1
304568 99304568 1001 86380 86390 1
304347 99304347 1001 86380 86390 1
304285 99304285 1001 86380 86390 1
304247 99304247 1001 86380 86390 1
304443 99304443 1001 86380 86390 1
305053 99305053 1001 86380 86390 1
305043 99305043 1001 86380 86390 1
304862 99304862 1001 86380 86390 1
304905 99304905 1001 86380 86390 1
304945 99304945 1001 86380 86390 1
304972 99304972 1001 86380 86390 1
305635 99305635 1001 86380 86390 1
305513 99305513 1001 86380 86390 1
305632 99305632 1001 86380 86390 1
305683 99305683 1001 86380 86390 1
305298 99305298 1001 86380 86390 1
305455 99305455 1001 86380 86390 1
305302 99305302 1001 86380 86390 1
305388 99305388 1001 86380 86390 1
305167 99305167 1001 86380 86390 1
500075 99500075 1001 86380 86390 1
500037 99500037 1001 86380 86390 1
500180 99500180 1001 86380 86390 1
500148 99500148 1001 86380 86390 1
500060 99500060 1001 86380 86390 1
500048 99500048 1001 86380 86390 1
500813 99500813 1001 86380 86390 1
500613 99500613 1001 86380 86390 1
500768 99500768 1001 86380 86390 1
500453 99500453 1001 86380 86390 1
500538 99500538 1001 86380 86390 1
500422 99500422 1001 86380 86390 1
500463 99500463 1001 86380 86390 1
500391 99500391 1001 86380 86390 1
500240 99500240 1001 86380 86390 1
500305 99500305 1001 86380 86390 1
500852 99500852 1001 86380 86390 1
500891 99500891 1001 86380 86390 1
500957 99500957 1001 86380 86390 1
501012 99501012 1001 86380 86390 1
501596 99501596 1001 86380 86390 1
501584 99501584 1001 86380 86390 1
501357 99501357 1001 86380 86390 1
501311 99501311 1001 86380 86390 1
501044 99501044 1001 86380 86390 1
501101 99501101 1001 86380 86390 1
501225 99501225 1001 86380 86390 1
501754 99501754 1001 86380 86390 1
501657 99501657 1001 86380 86390 1
501829 99501829 1001 86380 86390 1
502340 99502340 1001 86380 86390 1
502329 99502329 1001 86380 86390 1
502318 99502318 1001 86380 86390 1
502454 99502454 1001 86380 86390 1
502323 99502323 1001 86380 86390 1
502070 99502070 1001 86380 86390 1
502256 99502256 1001 86380 86390 1
501927 99501927 1001 86380 86390 1
501944 99501944 1001 86380 86390 1
502579 99502579 1001 86380 86390 1
502492 99502492 1001 86380 86390 1
502552 99502552 1001 86380 86390 1
503152 99503152 1001 86380 86390 1
503257 99503257 1001 86380 86390 1
503198 99503198 1001 86380 86390 1
503200 99503200 1001 86380 86390 1
503253 99503253 1001 86380 86390 1
502893 99502893 1001 86380 86390 1
502900 99502900 1001 86380 86390 1
502940 99502940 1001 86380 86390 1
502857 99502857 1001 86380 86390 1
503331 99503331 1001 86380 86390 1
504016 99504016 1001 86380 86390 1
504069 99504069 1001 86380 86390 1
504089 99504089 1001 86380 86390 1
504046 99504046 1001 86380 86390 1
503815 99503815 1001 86380 86390 1
503906 99503906 1001 86380 86390 1
503818 99503818 1001 86380 86390 1
503617 99503617 1001 86380 86390 1
503619 99503619 1001 86380 86390 1
503685 99503685 1001 86380 86390 1
503661 99503661 1001 86380 86390 1
503597 99503597 1001 86380 86390 1
504743 99504743 1001 86380 86390 1
504922 99504922 1001 86380 86390 1
504822 99504822 1001 86380 86390 1
504874 99504874 1001 86380 86390 1
504826 99504826 1001 86380 86390 1
504635 99504635 1001 86380 86390 1
504584 99504584 1001 86380 86390 1
504713 99504713 1001 86380 86390 1
504616 99504616 1001 86380 86390 1
504492 99504492 1001 86380 86390 1
504468 99504468 1001 86380 86390 1
505006 99505006 1001 86380 86390 1
505109 99505109 1001 86380 86390 1
505010 99505010 1001 86380 86390 1
505439 99505439 1001 86380 86390 1
505378 99505378 1001 86380 86390 1
505445 99505445 1001 86380 86390 1
505381 99505381 1001 86380 86390 1
505282 99505282 1001 86380 86390 1
505181 99505181 1001 86380 86390 1
505299 99505299 1001 86380 86390 1
505358 99505358 1001 86380 86390 1
505929 99505929 1001 86380 86390 1
505879 99505879 1001 86380 86390 1
505909 99505909 1001 86380 86390 1
506545 99506545 1001 86380 86390 1
506500 99506500 1001 86380 86390 1
506526 99506526 1001 86380 86390 1
506488 99506488 1001 86380 86390 1
506378 99506378 1001 86380 86390 1
506354 99506354 1001 86380 86390 1
506238 99506238 1001 86380 86390 1
506239 99506239 1001 86380 86390 1
506192 99506192 1001 86380 86390 1
505981 99505981 1001 86380 86390 1
506064 99506064 1001 86380 86390 1
506646 99506646 1001 86380 86390 1
506643 99506643 1001 86380 86390 1
506747 99506747 1001 86380 86390 1
506760 99506760 1001 86380 86390 1
506748 99506748 1001 86380 86390 1
507271 99507271 1001 86380 86390 1
507259 99507259 1001 86380 86390 1
507272 99507272 1001 86380 86390 1
507222 99507222 1001 86380 86390 1
507266 99507266 1001 86380 86390 1
507217 99507217 1001 86380 86390 1
507169 99507169 1001 86380 86390 1
507172 99507172 1001 86380 86390 1
507147 99507147 1001 86380 86390 1
506932 99506932 1001 86380 86390 1
506820 99506820 1001 86380 86390 1
507458 99507458 1001 86380 86390 1
507527 99507527 1001 86380 86390 1
507579 99507579 1001 86380 86390 1
507424 99507424 1001 86380 86390 1
507451 99507451 1001 86380 86390 1
507480 99507480 1001 86380 86390 1
507444 99507444 1001 86380 86390 1
508086 99508086 1001 86380 86390 1
508226 99508226 1001 86380 86390 1
508228 99508228 1001 86380 86390 1
508180 99508180 1001 86380 86390 1
508206 99508206 1001 86380 86390 1
508235 99508235 1001 86380 86390 1
508093 99508093 1001 86380 86390 1
508158 99508158 1001 86380 86390 1
508012 99508012 1001 86380 86390 1
507710 99507710 1001 86380 86390 1
507713 99507713 1001 86380 86390 1
507830 99507830 1001 86380 86390 1
508442 99508442 1001 86380 86390 1
508265 99508265 1001 86380 86390 1
508447 99508447 1001 86380 86390 1
508384 99508384 1001 86380 86390 1
508895 99508895 1001 86380 86390 1
508964 99508964 1001 86380 86390 1
508969 99508969 1001 86380 86390 1
508919 99508919 1001 86380 86390 1
508730 99508730 1001 86380 86390 1
508784 99508784 1001 86380 86390 1
508746 99508746 1001 86380 86390 1
508788 99508788 1001 86380 86390 1
508687 99508687 1001 86380 86390 1
508562 99508562 1001 86380 86390 1
508627 99508627 1001 86380 86390 1
508642 99508642 1001 86380 86390 1
508644 99508644 1001 86380 86390 1
509266 99509266 1001 86380 86390 1
509223 99509223 1001 86380 86390 1
509811 99509811 1001 86380 86390 1
509773 99509773 1001 86380 86390 1
509834 99509834 1001 86380 86390 1
509650 99509650 1001 86380 86390 1
509561 99509561 1001 86380 86390 1
509664 99509664 1001 86380 86390 1
509693 99509693 1001 86380 86390 1
509511 99509511 1001 86380 86390 1
509308 99509308 1001 86380 86390 1
509412 99509412 1001 86380 86390 1
509322 99509322 1001 86380 86390 1
509464 99509464 1001 86380 86390 1
509991 99509991 1001 86380 86390 1
509940 99509940 1001 86380 86390 1
510096 99510096 1001 86380 86390 1
509970 99509970 1001 86380 86390 1
509986 99509986 1001 86380 86390 1
510077 99510077 1001 86380 86390 1
510090 99510090 1001 86380 86390 1
510725 99510725 1001 86380 86390 1
510655 99510655 1001 86380 86390 1
510631 99510631 1001 86380 86390 1
510672 99510672 1001 86380 86390 1
510621 99510621 1001 86380 86390 1
510380 99510380 1001 86380 86390 1
510432 99510432 1001 86380 86390 1
510510 99510510 1001 86380 86390 1
510316 99510316 1001 86380 86390 1
510357 99510357 1001 86380 86390 1
510513 99510513 1001 86380 86390 1
510305 99510305 1001 86380 86390 1
510111 99510111 1001 86380 86390 1
510229 99510229 1001 86380 86390 1
510141 99510141 1001 86380 86390 1
510143 99510143 1001 86380 86390 1
510854 99510854 1001 86380 86390 1
510819 99510819 1001 86380 86390 1
510770 99510770 1001 86380 86390 1
510748 99510748 1001 86380 86390 1
511404 99511404 1001 86380 86390 1
511379 99511379 1001 86380 86390 1
511213 99511213 1001 86380 86390 1
511026 99511026 1001 86380 86390 1
511039 99511039 1001 86380 86390 1
511015 99511015 1001 86380 86390 1
511119 99511119 1001 86380 86390 1
511746 99511746 1001 86380 86390 1
511606 99511606 1001 86380 86390 1
511688 99511688 1001 86380 86390 1
511689 99511689 1001 86380 86390 1
511756 99511756 1001 86380 86390 1
512378 99512378 1001 86380 86390 1
512176 99512176 1001 86380 86390 1
512009 99512009 1001 86380 86390 1
511972 99511972 1001 86380 86390 1
512012 99512012 1001 86380 86390 1
512144 99512144 1001 86380 86390 1
511931 99511931 1001 86380 86390 1
511763 99511763 1001 86380 86390 1
511886 99511886 1001 86380 86390 1
511874 99511874 1001 86380 86390 1
512550 99512550 1001 86380 86390 1
513047 99513047 1001 86380 86390 1
512714 99512714 1001 86380 86390 1
513371 99513371 1001 86380 86390 1
513386 99513386 1001 86380 86390 1
513258 99513258 1001 86380 86390 1
513207 99513207 1001 86380 86390 1
513292 99513292 1001 86380 86390 1
513214 99513214 1001 86380 86390 1
513980 99513980 1001 86380 86390 1
513987 99513987 1001 86380 86390 1
513936 99513936 1001 86380 86390 1
513671 99513671 1001 86380 86390 1
513736 99513736 1001 86380 86390 1
513647 99513647 1001 86380 86390 1
513809 99513809 1001 86380 86390 1
513707 99513707 1001 86380 86390 1
513540 99513540 1001 86380 86390 1
513412 99513412 1001 86380 86390 1
513542 99513542 1001 86380 86390 1
513599 99513599 1001 86380 86390 1
513459 99513459 1001 86380 86390 1
513472 99513472 1001 86380 86390 1
513550 99513550 1001 86380 86390 1
513473 99513473 1001 86380 86390 1
514197 99514197 1001 86380 86390 1
514064 99514064 1001 86380 86390 1
514235 99514235 1001 86380 86390 1
514668 99514668 1001 86380 86390 1
514512 99514512 1001 86380 86390 1
514604 99514604 1001 86380 86390 1
514469 99514469 1001 86380 86390 1
514434 99514434 1001 86380 86390 1
514280 99514280 1001 86380 86390 1
514324 99514324 1001 86380 86390 1
514350 99514350 1001 86380 86390 1
514260 99514260 1001 86380 86390 1
514934 99514934 1001 86380 86390 1
514999 99514999 1001 86380 86390 1
514917 99514917 1001 86380 86390 1
515544 99515544 1001 86380 86390 1
515272 99515272 1001 86380 86390 1
515273 99515273 1001 86380 86390 1
515344 99515344 1001 86380 86390 1
515396 99515396 1001 86380 86390 1
515141 99515141 1001 86380 86390 1
515194 99515194 1001 86380 86390 1
515086 99515086 1001 86380 86390 1
515761 99515761 1001 86380 86390 1
516375 99516375 1001 86380 86390 1
516376 99516376 1001 86380 86390 1
516254 99516254 1001 86380 86390 1
516142 99516142 1001 86380 86390 1
516194 99516194 1001 86380 86390 1
516262 99516262 1001 86380 86390 1
516121 99516121 1001 86380 86390 1
516062 99516062 1001 86380 86390 1
515974 99515974 1001 86380 86390 1
516091 99516091 1001 86380 86390 1
515964 99515964 1001 86380 86390 1
515913 99515913 1001 86380 86390 1
516561 99516561 1001 86380 86390 1
516641 99516641 1001 86380 86390 1
516590 99516590 1001 86380 86390 1
516643 99516643 1001 86380 86390 1
517287 99517287 1001 86380 86390 1
517187 99517187 1001 86380 86390 1
517206 99517206 1001 86380 86390 1
517131 99517131 1001 86380 86390 1
516944 99516944 1001 86380 86390 1
516986 99516986 1001 86380 86390 1
517013 99517013 1001 86380 86390 1
516832 99516832 1001 86380 86390 1
516846 99516846 1001 86380 86390 1
516735 99516735 1001 86380 86390 1
516762 99516762 1001 86380 86390 1
516763 99516763 1001 86380 86390 1
517475 99517475 1001 86380 86390 1
517413 99517413 1001 86380 86390 1
517466 99517466 1001 86380 86390 1
517521 99517521 1001 86380 86390 1
517367 99517367 1001 86380 86390 1
517537 99517537 1001 86380 86390 1
518124 99518124 1001 86380 86390 1
518017 99518017 1001 86380 86390 1
518157 99518157 1001 86380 86390 1
518058 99518058 1001 86380 86390 1
517892 99517892 1001 86380 86390 1
517953 99517953 1001 86380 86390 1
517635 99517635 1001 86380 86390 1
517587 99517587 1001 86380 86390 1
517615 99517615 1001 86380 86390 1
517603 99517603 1001 86380 86390 1
518173 99518173 1001 86380 86390 1
518213 99518213 1001 86380 86390 1
518202 99518202 1001 86380 86390 1
518283 99518283 1001 86380 86390 1
518653 99518653 1001 86380 86390 1
518606 99518606 1001 86380 86390 1
518779 99518779 1001 86380 86390 1
518437 99518437 1001 86380 86390 1
518464 99518464 1001 86380 86390 1
518401 99518401 1001 86380 86390 1
519076 99519076 1001 86380 86390 1
519102 99519102 1001 86380 86390 1
519027 99519027 1001 86380 86390 1
519016 99519016 1001 86380 86390 1
519701 99519701 1001 86380 86390 1
519571 99519571 1001 86380 86390 1
519495 99519495 1001 86380 86390 1
519512 99519512 1001 86380 86390 1
519273 99519273 1001 86380 86390 1
519314 99519314 1001 86380 86390 1
519211 99519211 1001 86380 86390 1
519269 99519269 1001 86380 86390 1
519829 99519829 1001 86380 86390 1
519947 99519947 1001 86380 86390 1
519830 99519830 1001 86380 86390 1
519884 99519884 1001 86380 86390 1
519859 99519859 1001 86380 86390 1
520001 99520001 1001 86380 86390 1
519860 99519860 1001 86380 86390 1
520626 99520626 1001 86380 86390 1
520281 99520281 1001 86380 86390 1
520423 99520423 1001 86380 86390 1
520230 99520230 1001 86380 86390 1
520347 99520347 1001 86380 86390 1
520399 99520399 1001 86380 86390 1
520259 99520259 1001 86380 86390 1
520401 99520401 1001 86380 86390 1
520303 99520303 1001 86380 86390 1
520150 99520150 1001 86380 86390 1
520163 99520163 1001 86380 86390 1
520182 99520182 1001 86380 86390 1
520754 99520754 1001 86380 86390 1
520729 99520729 1001 86380 86390 1
520724 99520724 1001 86380 86390 1
520725 99520725 1001 86380 86390 1
521434 99521434 1001 86380 86390 1
521331 99521331 1001 86380 86390 1
521311 99521311 1001 86380 86390 1
521389 99521389 1001 86380 86390 1
521240 99521240 1001 86380 86390 1
521127 99521127 1001 86380 86390 1
521246 99521246 1001 86380 86390 1
521018 99521018 1001 86380 86390 1
521022 99521022 1001 86380 86390 1
520946 99520946 1001 86380 86390 1
520985 99520985 1001 86380 86390 1
521569 99521569 1001 86380 86390 1
521513 99521513 1001 86380 86390 1
521669 99521669 1001 86380 86390 1
522270 99522270 1001 86380 86390 1
522170 99522170 1001 86380 86390 1
522134 99522134 1001 86380 86390 1
522283 99522283 1001 86380 86390 1
521920 99521920 1001 86380 86390 1
522020 99522020 1001 86380 86390 1
521788 99521788 1001 86380 86390 1
521768 99521768 1001 86380 86390 1
521781 99521781 1001 86380 86390 1
521785 99521785 1001 86380 86390 1
521799 99521799 1001 86380 86390 1
522445 99522445 1001 86380 86390 1
522294 99522294 1001 86380 86390 1
522451 99522451 1001 86380 86390 1
522492 99522492 1001 86380 86390 1
522379 99522379 1001 86380 86390 1
522444 99522444 1001 86380 86390 1
523069 99523069 1001 86380 86390 1
522968 99522968 1001 86380 86390 1
522973 99522973 1001 86380 86390 1
522871 99522871 1001 86380 86390 1
522860 99522860 1001 86380 86390 1
522654 99522654 1001 86380 86390 1
522697 99522697 1001 86380 86390 1
522568 99522568 1001 86380 86390 1
522559 99522559 1001 86380 86390 1
522534 99522534 1001 86380 86390 1
523143 99523143 1001 86380 86390 1
523274 99523274 1001 86380 86390 1
523217 99523217 1001 86380 86390 1
523257 99523257 1001 86380 86390 1
523910 99523910 1001 86380 86390 1
523767 99523767 1001 86380 86390 1
523747 99523747 1001 86380 86390 1
523734 99523734 1001 86380 86390 1
523709 99523709 1001 86380 86390 1
523581 99523581 1001 86380 86390 1
523350 99523350 1001 86380 86390 1
523480 99523480 1001 86380 86390 1
523390 99523390 1001 86380 86390 1
523422 99523422 1001 86380 86390 1
523982 99523982 1001 86380 86390 1
523989 99523989 1001 86380 86390 1
523965 99523965 1001 86380 86390 1
524737 99524737 1001 86380 86390 1
524670 99524670 1001 86380 86390 1
524580 99524580 1001 86380 86390 1
524755 99524755 1001 86380 86390 1
524760 99524760 1001 86380 86390 1
524481 99524481 1001 86380 86390 1
524561 99524561 1001 86380 86390 1
524549 99524549 1001 86380 86390 1
524459 99524459 1001 86380 86390 1
524486 99524486 1001 86380 86390 1
524350 99524350 1001 86380 86390 1
524312 99524312 1001 86380 86390 1
524314 99524314 1001 86380 86390 1
524821 99524821 1001 86380 86390 1
524873 99524873 1001 86380 86390 1
524902 99524902 1001 86380 86390 1
524814 99524814 1001 86380 86390 1
525454 99525454 1001 86380 86390 1
525227 99525227 1001 86380 86390 1
525232 99525232 1001 86380 86390 1
525093 99525093 1001 86380 86390 1
525047 99525047 1001 86380 86390 1
525089 99525089 1001 86380 86390 1
525077 99525077 1001 86380 86390 1
525090 99525090 1001 86380 86390 1
525142 99525142 1001 86380 86390 1
525742 99525742 1001 86380 86390 1
525629 99525629 1001 86380 86390 1
525760 99525760 1001 86380 86390 1
525658 99525658 1001 86380 86390 1
526321 99526321 1001 86380 86390 1
526231 99526231 1001 86380 86390 1
526129 99526129 1001 86380 86390 1
526168 99526168 1001 86380 86390 1
526172 99526172 1001 86380 86390 1
526071 99526071 1001 86380 86390 1
526073 99526073 1001 86380 86390 1
526125 99526125 1001 86380 86390 1
525859 99525859 1001 86380 86390 1
525963 99525963 1001 86380 86390 1
525834 99525834 1001 86380 86390 1
525956 99525956 1001 86380 86390 1
526478 99526478 1001 86380 86390 1
526534 99526534 1001 86380 86390 1
527163 99527163 1001 86380 86390 1
527204 99527204 1001 86380 86390 1
527076 99527076 1001 86380 86390 1
527091 99527091 1001 86380 86390 1
527105 99527105 1001 86380 86390 1
526903 99526903 1001 86380 86390 1
526968 99526968 1001 86380 86390 1
527010 99527010 1001 86380 86390 1
526999 99526999 1001 86380 86390 1
526788 99526788 1001 86380 86390 1
527417 99527417 1001 86380 86390 1
527347 99527347 1001 86380 86390 1
527348 99527348 1001 86380 86390 1
527270 99527270 1001 86380 86390 1
527896 99527896 1001 86380 86390 1
527873 99527873 1001 86380 86390 1
527980 99527980 1001 86380 86390 1
528064 99528064 1001 86380 86390 1
527792 99527792 1001 86380 86390 1
527638 99527638 1001 86380 86390 1
527457 99527457 1001 86380 86390 1
527524 99527524 1001 86380 86390 1
527461 99527461 1001 86380 86390 1
527475 99527475 1001 86380 86390 1
528215 99528215 1001 86380 86390 1
528120 99528120 1001 86380 86390 1
528834 99528834 1001 86380 86390 1
528848 99528848 1001 86380 86390 1
528708 99528708 1001 86380 86390 1
528811 99528811 1001 86380 86390 1
528568 99528568 1001 86380 86390 1
528625 99528625 1001 86380 86390 1
528587 99528587 1001 86380 86390 1
528536 99528536 1001 86380 86390 1
528498 99528498 1001 86380 86390 1
528388 99528388 1001 86380 86390 1
528315 99528315 1001 86380 86390 1
528459 99528459 1001 86380 86390 1
528486 99528486 1001 86380 86390 1
528956 99528956 1001 86380 86390 1
529059 99529059 1001 86380 86390 1
528945 99528945 1001 86380 86390 1
529104 99529104 1001 86380 86390 1
529679 99529679 1001 86380 86390 1
529386 99529386 1001 86380 86390 1
529141 99529141 1001 86380 86390 1
529792 99529792 1001 86380 86390 1
529858 99529858 1001 86380 86390 1
529794 99529794 1001 86380 86390 1
529731 99529731 1001 86380 86390 1
530453 99530453 1001 86380 86390 1
530442 99530442 1001 86380 86390 1
530474 99530474 1001 86380 86390 1
530424 99530424 1001 86380 86390 1
530258 99530258 1001 86380 86390 1
530144 99530144 1001 86380 86390 1
530174 99530174 1001 86380 86390 1
529979 99529979 1001 86380 86390 1
530032 99530032 1001 86380 86390 1
530680 99530680 1001 86380 86390 1
530735 99530735 1001 86380 86390 1
530611 99530611 1001 86380 86390 1
531379 99531379 1001 86380 86390 1
531189 99531189 1001 86380 86390 1
531008 99531008 1001 86380 86390 1
531166 99531166 1001 86380 86390 1
530976 99530976 1001 86380 86390 1
530826 99530826 1001 86380 86390 1
530907 99530907 1001 86380 86390 1
530804 99530804 1001 86380 86390 1
530796 99530796 1001 86380 86390 1
530913 99530913 1001 86380 86390 1
531496 99531496 1001 86380 86390 1
531434 99531434 1001 86380 86390 1
531425 99531425 1001 86380 86390 1
532144 99532144 1001 86380 86390 1
532132 99532132 1001 86380 86390 1
532134 99532134 1001 86380 86390 1
532187 99532187 1001 86380 86390 1
531833 99531833 1001 86380 86390 1
531977 99531977 1001 86380 86390 1
531849 99531849 1001 86380 86390 1
531997 99531997 1001 86380 86390 1
531998 99531998 1001 86380 86390 1
531857 99531857 1001 86380 86390 1
531600 99531600 1001 86380 86390 1
531709 99531709 1001 86380 86390 1
531751 99531751 1001 86380 86390 1
532387 99532387 1001 86380 86390 1
532262 99532262 1001 86380 86390 1
532933 99532933 1001 86380 86390 1
533025 99533025 1001 86380 86390 1
532954 99532954 1001 86380 86390 1
532710 99532710 1001 86380 86390 1
532802 99532802 1001 86380 86390 1
532708 99532708 1001 86380 86390 1
532437 99532437 1001 86380 86390 1
532457 99532457 1001 86380 86390 1
532552 99532552 1001 86380 86390 1
533663 99533663 1001 86380 86390 1
533464 99533464 1001 86380 86390 1
533638 99533638 1001 86380 86390 1
533548 99533548 1001 86380 86390 1
533561 99533561 1001 86380 86390 1
533613 99533613 1001 86380 86390 1
533639 99533639 1001 86380 86390 1
533355 99533355 1001 86380 86390 1
533240 99533240 1001 86380 86390 1
533299 99533299 1001 86380 86390 1
533974 99533974 1001 86380 86390 1
533930 99533930 1001 86380 86390 1
534507 99534507 1001 86380 86390 1
534575 99534575 1001 86380 86390 1
534443 99534443 1001 86380 86390 1
534471 99534471 1001 86380 86390 1
534369 99534369 1001 86380 86390 1
534371 99534371 1001 86380 86390 1
534245 99534245 1001 86380 86390 1
534195 99534195 1001 86380 86390 1
534082 99534082 1001 86380 86390 1
534096 99534096 1001 86380 86390 1
534750 99534750 1001 86380 86390 1
534751 99534751 1001 86380 86390 1
534819 99534819 1001 86380 86390 1
534691 99534691 1001 86380 86390 1
534886 99534886 1001 86380 86390 1
534745 99534745 1001 86380 86390 1
535423 99535423 1001 86380 86390 1
535479 99535479 1001 86380 86390 1
535480 99535480 1001 86380 86390 1
535454 99535454 1001 86380 86390 1
535255 99535255 1001 86380 86390 1
535167 99535167 1001 86380 86390 1
535107 99535107 1001 86380 86390 1
535160 99535160 1001 86380 86390 1
535072 99535072 1001 86380 86390 1
535086 99535086 1001 86380 86390 1
535671 99535671 1001 86380 86390 1
536223 99536223 1001 86380 86390 1
536176 99536176 1001 86380 86390 1
536143 99536143 1001 86380 86390 1
536121 99536121 1001 86380 86390 1
535718 99535718 1001 86380 86390 1
536379 99536379 1001 86380 86390 1
536356 99536356 1001 86380 86390 1
536409 99536409 1001 86380 86390 1
536804 99536804 1001 86380 86390 1
536921 99536921 1001 86380 86390 1
536857 99536857 1001 86380 86390 1
536723 99536723 1001 86380 86390 1
536581 99536581 1001 86380 86390 1
536685 99536685 1001 86380 86390 1
536592 99536592 1001 86380 86390 1
537278 99537278 1001 86380 86390 1
537256 99537256 1001 86380 86390 1
537347 99537347 1001 86380 86390 1
537858 99537858 1001 86380 86390 1
537707 99537707 1001 86380 86390 1
537472 99537472 1001 86380 86390 1
537426 99537426 1001 86380 86390 1
537491 99537491 1001 86380 86390 1
537571 99537571 1001 86380 86390 1
537507 99537507 1001 86380 86390 1
538032 99538032 1001 86380 86390 1
538144 99538144 1001 86380 86390 1
538171 99538171 1001 86380 86390 1
538758 99538758 1001 86380 86390 1
538760 99538760 1001 86380 86390 1
538415 99538415 1001 86380 86390 1
538515 99538515 1001 86380 86390 1
538220 99538220 1001 86380 86390 1
538390 99538390 1001 86380 86390 1
538339 99538339 1001 86380 86390 1
538263 99538263 1001 86380 86390 1
538199 99538199 1001 86380 86390 1
538266 99538266 1001 86380 86390 1
538399 99538399 1001 86380 86390 1
538374 99538374 1001 86380 86390 1
538928 99538928 1001 86380 86390 1
538920 99538920 1001 86380 86390 1
538857 99538857 1001 86380 86390 1
539525 99539525 1001 86380 86390 1
539448 99539448 1001 86380 86390 1
539487 99539487 1001 86380 86390 1
539285 99539285 1001 86380 86390 1
539355 99539355 1001 86380 86390 1
539034 99539034 1001 86380 86390 1
539026 99539026 1001 86380 86390 1
539184 99539184 1001 86380 86390 1
539071 99539071 1001 86380 86390 1
539794 99539794 1001 86380 86390 1
539747 99539747 1001 86380 86390 1
539774 99539774 1001 86380 86390 1
540364 99540364 1001 86380 86390 1
540382 99540382 1001 86380 86390 1
540320 99540320 1001 86380 86390 1
540373 99540373 1001 86380 86390 1
540414 99540414 1001 86380 86390 1
540108 99540108 1001 86380 86390 1
540017 99540017 1001 86380 86390 1
539854 99539854 1001 86380 86390 1
540024 99540024 1001 86380 86390 1
540491 99540491 1001 86380 86390 1
540587 99540587 1001 86380 86390 1
540484 99540484 1001 86380 86390 1
540540 99540540 1001 86380 86390 1
541153 99541153 1001 86380 86390 1
541207 99541207 1001 86380 86390 1
541209 99541209 1001 86380 86390 1
541158 99541158 1001 86380 86390 1
541199 99541199 1001 86380 86390 1
540906 99540906 1001 86380 86390 1
540949 99540949 1001 86380 86390 1
541014 99541014 1001 86380 86390 1
541084 99541084 1001 86380 86390 1
540918 99540918 1001 86380 86390 1
540827 99540827 1001 86380 86390 1
541381 99541381 1001 86380 86390 1
541433 99541433 1001 86380 86390 1
541421 99541421 1001 86380 86390 1
541447 99541447 1001 86380 86390 1
541448 99541448 1001 86380 86390 1
541957 99541957 1001 86380 86390 1
542099 99542099 1001 86380 86390 1
541948 99541948 1001 86380 86390 1
541810 99541810 1001 86380 86390 1
541914 99541914 1001 86380 86390 1
541787 99541787 1001 86380 86390 1
541891 99541891 1001 86380 86390 1
541907 99541907 1001 86380 86390 1
541694 99541694 1001 86380 86390 1
541591 99541591 1001 86380 86390 1
541631 99541631 1001 86380 86390 1
541645 99541645 1001 86380 86390 1
541548 99541548 1001 86380 86390 1
542184 99542184 1001 86380 86390 1
542149 99542149 1001 86380 86390 1
542127 99542127 1001 86380 86390 1
542231 99542231 1001 86380 86390 1
542805 99542805 1001 86380 86390 1
542899 99542899 1001 86380 86390 1
542563 99542563 1001 86380 86390 1
542391 99542391 1001 86380 86390 1
542431 99542431 1001 86380 86390 1
542341 99542341 1001 86380 86390 1
542527 99542527 1001 86380 86390 1
543113 99543113 1001 86380 86390 1
542960 99542960 1001 86380 86390 1
543043 99543043 1001 86380 86390 1
543721 99543721 1001 86380 86390 1
543683 99543683 1001 86380 86390 1
543750 99543750 1001 86380 86390 1
543519 99543519 1001 86380 86390 1
543456 99543456 1001 86380 86390 1
543366 99543366 1001 86380 86390 1
543448 99543448 1001 86380 86390 1
543293 99543293 1001 86380 86390 1
543268 99543268 1001 86380 86390 1
543311 99543311 1001 86380 86390 1
543222 99543222 1001 86380 86390 1
543859 99543859 1001 86380 86390 1
543834 99543834 1001 86380 86390 1
543880 99543880 1001 86380 86390 1
543884 99543884 1001 86380 86390 1
544449 99544449 1001 86380 86390 1
544504 99544504 1001 86380 86390 1
544404 99544404 1001 86380 86390 1
544367 99544367 1001 86380 86390 1
544251 99544251 1001 86380 86390 1
544213 99544213 1001 86380 86390 1
544331 99544331 1001 86380 86390 1
544245 99544245 1001 86380 86390 1
544389 99544389 1001 86380 86390 1
544168 99544168 1001 86380 86390 1
544620 99544620 1001 86380 86390 1
543977 99543977 1001 86380 86390 1
544718 99544718 1001 86380 86390 1
435382 380 1001 24600 25137 1
414833 745 1001 69600 81057 1
409843 355 1001 63420 63897 1
501056 631 1002 38498 50704 1
514858 760 1001 61412 61711 1
528846 1117 1001 64860 65160 1
543078 780 1002 31085 31733 1
400108 99400108 1001 86380 86390 1
400259 99400259 1001 86380 86390 1
400295 99400295 1001 86380 86390 1
400362 99400362 1001 86380 86390 1
400578 99400578 1001 86380 86390 1
400629 99400629 1001 86380 86390 1
400682 99400682 1001 86380 86390 1
400775 99400775 1001 86380 86390 1
400909 99400909 1001 86380 86390 1
401009 99401009 1001 86380 86390 1
401176 99401176 1001 86380 86390 1
401273 99401273 1001 86380 86390 1
401527 99401527 1001 86380 86390 1
401847 99401847 1001 86380 86390 1
402267 99402267 1001 86380 86390 1
402329 99402329 1001 86380 86390 1
402450 99402450 1001 86380 86390 1
402476 99402476 1001 86380 86390 1
402759 99402759 1001 86380 86390 1
403251 99403251 1001 86380 86390 1
403336 99403336 1001 86380 86390 1
403586 99403586 1001 86380 86390 1
403798 99403798 1001 86380 86390 1
403918 99403918 1001 86380 86390 1
404062 99404062 1001 86380 86390 1
404377 99404377 1001 86380 86390 1
404412 99404412 1001 86380 86390 1
404682 99404682 1001 86380 86390 1
404753 99404753 1001 86380 86390 1
404876 99404876 1001 86380 86390 1
405066 99405066 1001 86380 86390 1
405310 99405310 1001 86380 86390 1
405361 99405361 1001 86380 86390 1
405393 99405393 1001 86380 86390 1
405469 99405469 1001 86380 86390 1
405584 99405584 1001 86380 86390 1
405514 99405514 1001 86380 86390 1
405776 99405776 1001 86380 86390 1
406001 99406001 1001 86380 86390 1
406038 99406038 1001 86380 86390 1
406261 99406261 1001 86380 86390 1
406709 99406709 1001 86380 86390 1
406773 99406773 1001 86380 86390 1
406820 99406820 1001 86380 86390 1
406911 99406911 1001 86380 86390 1
406913 99406913 1001 86380 86390 1
406981 99406981 1001 86380 86390 1
406983 99406983 1001 86380 86390 1
407199 99407199 1001 86380 86390 1
407171 99407171 1001 86380 86390 1
407248 99407248 1001 86380 86390 1
407414 99407414 1001 86380 86390 1
407547 99407547 1001 86380 86390 1
407586 99407586 1001 86380 86390 1
407643 99407643 1001 86380 86390 1
407590 99407590 1001 86380 86390 1
407680 99407680 1001 86380 86390 1
407918 99407918 1001 86380 86390 1
408151 99408151 1001 86380 86390 1
408277 99408277 1001 86380 86390 1
408309 99408309 1001 86380 86390 1
408607 99408607 1001 86380 86390 1
408778 99408778 1001 86380 86390 1
408868 99408868 1001 86380 86390 1
408945 99408945 1001 86380 86390 1
409298 99409298 1001 86380 86390 1
409563 99409563 1001 86380 86390 1
409689 99409689 1001 86380 86390 1
409740 99409740 1001 86380 86390 1
409713 99409713 1001 86380 86390 1
409802 99409802 1001 86380 86390 1
409969 99409969 1001 86380 86390 1
410166 99410166 1001 86380 86390 1
410367 99410367 1001 86380 86390 1
410373 99410373 1001 86380 86390 1
410385 99410385 1001 86380 86390 1
410460 99410460 1001 86380 86390 1
410744 99410744 1001 86380 86390 1
410746 99410746 1001 86380 86390 1
411024 99411024 1001 86380 86390 1
411528 99411528 1001 86380 86390 1
411619 99411619 1001 86380 86390 1
411752 99411752 1001 86380 86390 1
412339 99412339 1001 86380 86390 1
412450 99412450 1001 86380 86390 1
412415 99412415 1001 86380 86390 1
413488 99413488 1001 86380 86390 1
412967 99412967 1001 86380 86390 1
413101 99413101 1001 86380 86390 1
413056 99413056 1001 86380 86390 1
413179 99413179 1001 86380 86390 1
412677 99412677 1001 86380 86390 1
412710 99412710 1001 86380 86390 1
413786 99413786 1001 86380 86390 1
414951 99414951 1001 86380 86390 1
415129 99415129 1001 86380 86390 1
414567 99414567 1001 86380 86390 1
414801 99414801 1001 86380 86390 1
414536 99414536 1001 86380 86390 1
414523 99414523 1001 86380 86390 1
414177 99414177 1001 86380 86390 1
414325 99414325 1001 86380 86390 1
414122 99414122 1001 86380 86390 1
414149 99414149 1001 86380 86390 1
414220 99414220 1001 86380 86390 1
416636 99416636 1001 86380 86390 1
416903 99416903 1001 86380 86390 1
416931 99416931 1001 86380 86390 1
416813 99416813 1001 86380 86390 1
416587 99416587 1001 86380 86390 1
416814 99416814 1001 86380 86390 1
416641 99416641 1001 86380 86390 1
416800 99416800 1001 86380 86390 1
416439 99416439 1001 86380 86390 1
416389 99416389 1001 86380 86390 1
415860 99415860 1001 86380 86390 1
416034 99416034 1001 86380 86390 1
415865 99415865 1001 86380 86390 1
415940 99415940 1001 86380 86390 1
415941 99415941 1001 86380 86390 1
415981 99415981 1001 86380 86390 1
415742 99415742 1001 86380 86390 1
415900 99415900 1001 86380 86390 1
415955 99415955 1001 86380 86390 1
417233 99417233 1001 86380 86390 1
417380 99417380 1001 86380 86390 1
417364 99417364 1001 86380 86390 1
417190 99417190 1001 86380 86390 1
417552 99417552 1001 86380 86390 1
417459 99417459 1001 86380 86390 1
418598 99418598 1001 86380 86390 1
418759 99418759 1001 86380 86390 1
418611 99418611 1001 86380 86390 1
418423 99418423 1001 86380 86390 1
417874 99417874 1001 86380 86390 1
417948 99417948 1001 86380 86390 1
417879 99417879 1001 86380 86390 1
419061 99419061 1001 86380 86390 1
419017 99419017 1001 86380 86390 1
420243 99420243 1001 86380 86390 1
420220 99420220 1001 86380 86390 1
420267 99420267 1001 86380 86390 1
420145 99420145 1001 86380 86390 1
420432 99420432 1001 86380 86390 1
419966 99419966 1001 86380 86390 1
419913 99419913 1001 86380 86390 1
419942 99419942 1001 86380 86390 1
419923 99419923 1001 86380 86390 1
419712 99419712 1001 86380 86390 1
420001 99420001 1001 86380 86390 1
419575 99419575 1001 86380 86390 1
419302 99419302 1001 86380 86390 1
419615 99419615 1001 86380 86390 1
419418 99419418 1001 86380 86390 1
420626 99420626 1001 86380 86390 1
420782 99420782 1001 86380 86390 1
420690 99420690 1001 86380 86390 1
421766 99421766 1001 86380 86390 1
421767 99421767 1001 86380 86390 1
421379 99421379 1001 86380 86390 1
421675 99421675 1001 86380 86390 1
420899 99420899 1001 86380 86390 1
420976 99420976 1001 86380 86390 1
420937 99420937 1001 86380 86390 1
422486 99422486 1001 86380 86390 1
422265 99422265 1001 86380 86390 1
422430 99422430 1001 86380 86390 1
423387 99423387 1001 86380 86390 1
423131 99423131 1001 86380 86390 1
422973 99422973 1001 86380 86390 1
423210 99423210 1001 86380 86390 1
422978 99422978 1001 86380 86390 1
422826 99422826 1001 86380 86390 1
422790 99422790 1001 86380 86390 1
424133 99424133 1001 86380 86390 1
423974 99423974 1001 86380 86390 1
423854 99423854 1001 86380 86390 1
423838 99423838 1001 86380 86390 1
424058 99424058 1001 86380 86390 1
425328 99425328 1001 86380 86390 1
425062 99425062 1001 86380 86390 1
425070 99425070 1001 86380 86390 1
424967 99424967 1001 86380 86390 1
424726 99424726 1001 86380 86390 1
424744 99424744 1001 86380 86390 1
424793 99424793 1001 86380 86390 1
424748 99424748 1001 86380 86390 1
424976 99424976 1001 86380 86390 1
424271 99424271 1001 86380 86390 1
424500 99424500 1001 86380 86390 1
424450 99424450 1001 86380 86390 1
425709 99425709 1001 86380 86390 1
425776 99425776 1001 86380 86390 1
425565 99425565 1001 86380 86390 1
425517 99425517 1001 86380 86390 1
425555 99425555 1001 86380 86390 1
426973 99426973 1001 86380 86390 1
426790 99426790 1001 86380 86390 1
426747 99426747 1001 86380 86390 1
426756 99426756 1001 86380 86390 1
426907 99426907 1001 86380 86390 1
426453 99426453 1001 86380 86390 1
426434 99426434 1001 86380 86390 1
426560 99426560 1001 86380 86390 1
426568 99426568 1001 86380 86390 1
426420 99426420 1001 86380 86390 1
426113 99426113 1001 86380 86390 1
426051 99426051 1001 86380 86390 1
427321 99427321 1001 86380 86390 1
427428 99427428 1001 86380 86390 1
428731 99428731 1001 86380 86390 1
428641 99428641 1001 86380 86390 1
428413 99428413 1001 86380 86390 1
428419 99428419 1001 86380 86390 1
427993 99427993 1001 86380 86390 1
428118 99428118 1001 86380 86390 1
427820 99427820 1001 86380 86390 1
427757 99427757 1001 86380 86390 1
427689 99427689 1001 86380 86390 1
427538 99427538 1001 86380 86390 1
428827 99428827 1001 86380 86390 1
429024 99429024 1001 86380 86390 1
429134 99429134 1001 86380 86390 1
429026 99429026 1001 86380 86390 1
429119 99429119 1001 86380 86390 1
430307 99430307 1001 86380 86390 1
430147 99430147 1001 86380 86390 1
430025 99430025 1001 86380 86390 1
429613 99429613 1001 86380 86390 1
429766 99429766 1001 86380 86390 1
429842 99429842 1001 86380 86390 1
429702 99429702 1001 86380 86390 1
430506 99430506 1001 86380 86390 1
430387 99430387 1001 86380 86390 1
430452 99430452 1001 86380 86390 1
431942 99431942 1001 86380 86390 1
431477 99431477 1001 86380 86390 1
431295 99431295 1001 86380 86390 1
431510 99431510 1001 86380 86390 1
431494 99431494 1001 86380 86390 1
431615 99431615 1001 86380 86390 1
431305 99431305 1001 86380 86390 1
431027 99431027 1001 86380 86390 1
430977 99430977 1001 86380 86390 1
431095 99431095 1001 86380 86390 1
431011 99431011 1001 86380 86390 1
431051 99431051 1001 86380 86390 1
432221 99432221 1001 86380 86390 1
432072 99432072 1001 86380 86390 1
432426 99432426 1001 86380 86390 1
433556 99433556 1001 86380 86390 1
433087 99433087 1001 86380 86390 1
433209 99433209 1001 86380 86390 1
432786 99432786 1001 86380 86390 1
432872 99432872 1001 86380 86390 1
433795 99433795 1001 86380 86390 1
433767 99433767 1001 86380 86390 1
433911 99433911 1001 86380 86390 1
433748 99433748 1001 86380 86390 1
435285 99435285 1001 86380 86390 1
435166 99435166 1001 86380 86390 1
435403 99435403 1001 86380 86390 1
435124 99435124 1001 86380 86390 1
435242 99435242 1001 86380 86390 1
435052 99435052 1001 86380 86390 1
434616 99434616 1001 86380 86390 1
434787 99434787 1001 86380 86390 1
434608 99434608 1001 86380 86390 1
434669 99434669 1001 86380 86390 1
434694 99434694 1001 86380 86390 1
434402 99434402 1001 86380 86390 1
434453 99434453 1001 86380 86390 1
434251 99434251 1001 86380 86390 1
435817 99435817 1001 86380 86390 1
437092 99437092 1001 86380 86390 1
436842 99436842 1001 86380 86390 1
436791 99436791 1001 86380 86390 1
436705 99436705 1001 86380 86390 1
436727 99436727 1001 86380 86390 1
436663 99436663 1001 86380 86390 1
436507 99436507 1001 86380 86390 1
436721 99436721 1001 86380 86390 1
437259 99437259 1001 86380 86390 1
300076 99300076 1001 86380 86390 1
437235 99437235 1001 86380 86390 1
300578 99300578 1001 86380 86390 1
300712 99300712 1001 86380 86390 1
300408 99300408 1001 86380 86390 1
300220 99300220 1001 86380 86390 1
300298 99300298 1001 86380 86390 1
300118 99300118 1001 86380 86390 1
300288 99300288 1001 86380 86390 1
301504 99301504 1001 86380 86390 1
301388 99301388 1001 86380 86390 1
301495 99301495 1001 86380 86390 1
301483 99301483 1001 86380 86390 1
301422 99301422 1001 86380 86390 1
301384 99301384 1001 86380 86390 1
301030 99301030 1001 86380 86390 1
300941 99300941 1001 86380 86390 1
301735 99301735 1001 86380 86390 1
301737 99301737 1001 86380 86390 1
301595 99301595 1001 86380 86390 1
301571 99301571 1001 86380 86390 1
301705 99301705 1001 86380 86390 1
301563 99301563 1001 86380 86390 1
302378 99302378 1001 86380 86390 1
302299 99302299 1001 86380 86390 1
302222 99302222 1001 86380 86390 1
302089 99302089 1001 86380 86390 1
302040 99302040 1001 86380 86390 1
302053 99302053 1001 86380 86390 1
302120 99302120 1001 86380 86390 1
301786 99301786 1001 86380 86390 1
301867 99301867 1001 86380 86390 1
301933 99301933 1001 86380 86390 1
301908 99301908 1001 86380 86390 1
301911 99301911 1001 86380 86390 1
301795 99301795 1001 86380 86390 1
302499 99302499 1001 86380 86390 1
302384 99302384 1001 86380 86390 1
302451 99302451 1001 86380 86390 1
302465 99302465 1001 86380 86390 1
302506 99302506 1001 86380 86390 1
303174 99303174 1001 86380 86390 1
303120 99303120 1001 86380 86390 1
303136 99303136 1001 86380 86390 1
303138 99303138 1001 86380 86390 1
303011 99303011 1001 86380 86390 1
303051 99303051 1001 86380 86390 1
302839 99302839 1001 86380 86390 1
302906 99302906 1001 86380 86390 1
302894 99302894 1001 86380 86390 1
302883 99302883 1001 86380 86390 1
303343 99303343 1001 86380 86390 1
303961 99303961 1001 86380 86390 1
303836 99303836 1001 86380 86390 1
303928 99303928 1001 86380 86390 1
303767 99303767 1001 86380 86390 1
303716 99303716 1001 86380 86390 1
303718 99303718 1001 86380 86390 1
303787 99303787 1001 86380 86390 1
303415 99303415 1001 86380 86390 1
303508 99303508 1001 86380 86390 1
303513 99303513 1001 86380 86390 1
303567 99303567 1001 86380 86390 1
304084 99304084 1001 86380 86390 1
304113 99304113 1001 86380 86390 1
304139 99304139 1001 86380 86390 1
304171 99304171 1001 86380 86390 1
304210 99304210 1001 86380 86390 1
304824 99304824 1001 86380 86390 1
304828 99304828 1001 86380 86390 1
304658 99304658 1001 86380 86390 1
304800 99304800 1001 86380 86390 1
304751 99304751 1001 86380 86390 1
304846 99304846 1001 86380 86390 1
304675 99304675 1001 86380 86390 1
304628 99304628 1001 86380 86390 1
304605 99304605 1001 86380 86390 1
304574 99304574 1001 86380 86390 1
304484 99304484 1001 86380 86390 1
304369 99304369 1001 86380 86390 1
304411 99304411 1001 86380 86390 1
304387 99304387 1001 86380 86390 1
304351 99304351 1001 86380 86390 1
304403 99304403 1001 86380 86390 1
304366 99304366 1001 86380 86390 1
304899 99304899 1001 86380 86390 1
304914 99304914 1001 86380 86390 1
305045 99305045 1001 86380 86390 1
305653 99305653 1001 86380 86390 1
305666 99305666 1001 86380 86390 1
305488 99305488 1001 86380 86390 1
305500 99305500 1001 86380 86390 1
305591 99305591 1001 86380 86390 1
305502 99305502 1001 86380 86390 1
305357 99305357 1001 86380 86390 1
305425 99305425 1001 86380 86390 1
305098 99305098 1001 86380 86390 1
305193 99305193 1001 86380 86390 1
500025 99500025 1001 86380 86390 1
500181 99500181 1001 86380 86390 1
500067 99500067 1001 86380 86390 1
500007 99500007 1001 86380 86390 1
500687 99500687 1001 86380 86390 1
500754 99500754 1001 86380 86390 1
500703 99500703 1001 86380 86390 1
500629 99500629 1001 86380 86390 1
500262 99500262 1001 86380 86390 1
500341 99500341 1001 86380 86390 1
500371 99500371 1001 86380 86390 1
500401 99500401 1001 86380 86390 1
500983 99500983 1001 86380 86390 1
501485 99501485 1001 86380 86390 1
501567 99501567 1001 86380 86390 1
501555 99501555 1001 86380 86390 1
501480 99501480 1001 86380 86390 1
501495 99501495 1001 86380 86390 1
501637 99501637 1001 86380 86390 1
501422 99501422 1001 86380 86390 1
501325 99501325 1001 86380 86390 1
501313 99501313 1001 86380 86390 1
501420 99501420 1001 86380 86390 1
501067 99501067 1001 86380 86390 1
501662 99501662 1001 86380 86390 1
501833 99501833 1001 86380 86390 1
501644 99501644 1001 86380 86390 1
502358 99502358 1001 86380 86390 1
502309 99502309 1001 86380 86390 1
502144 99502144 1001 86380 86390 1
502132 99502132 1001 86380 86390 1
502171 99502171 1001 86380 86390 1
501872 99501872 1001 86380 86390 1
501989 99501989 1001 86380 86390 1
501849 99501849 1001 86380 86390 1
501894 99501894 1001 86380 86390 1
501934 99501934 1001 86380 86390 1
502561 99502561 1001 86380 86390 1
502485 99502485 1001 86380 86390 1
502642 99502642 1001 86380 86390 1
502578 99502578 1001 86380 86390 1
503122 99503122 1001 86380 86390 1
502919 99502919 1001 86380 86390 1
502909 99502909 1001 86380 86390 1
502976 99502976 1001 86380 86390 1
502965 99502965 1001 86380 86390 1
502767 99502767 1001 86380 86390 1
502782 99502782 1001 86380 86390 1
502834 99502834 1001 86380 86390 1
503392 99503392 1001 86380 86390 1
503453 99503453 1001 86380 86390 1
504115 99504115 1001 86380 86390 1
504038 99504038 1001 86380 86390 1
504039 99504039 1001 86380 86390 1
504111 99504111 1001 86380 86390 1
503887 99503887 1001 86380 86390 1
503823 99503823 1001 86380 86390 1
503708 99503708 1001 86380 86390 1
503813 99503813 1001 86380 86390 1
503713 99503713 1001 86380 86390 1
503909 99503909 1001 86380 86390 1
503528 99503528 1001 86380 86390 1
503660 99503660 1001 86380 86390 1
504128 99504128 1001 86380 86390 1
504220 99504220 1001 86380 86390 1
504306 99504306 1001 86380 86390 1
504931 99504931 1001 86380 86390 1
504877 99504877 1001 86380 86390 1
504737 99504737 1001 86380 86390 1
504712 99504712 1001 86380 86390 1
504420 99504420 1001 86380 86390 1
505020 99505020 1001 86380 86390 1
505140 99505140 1001 86380 86390 1
505701 99505701 1001 86380 86390 1
505614 99505614 1001 86380 86390 1
505765 99505765 1001 86380 86390 1
505474 99505474 1001 86380 86390 1
505513 99505513 1001 86380 86390 1
505436 99505436 1001 86380 86390 1
505528 99505528 1001 86380 86390 1
505537 99505537 1001 86380 86390 1
505233 99505233 1001 86380 86390 1
505246 99505246 1001 86380 86390 1
505285 99505285 1001 86380 86390 1
505250 99505250 1001 86380 86390 1
505277 99505277 1001 86380 86390 1
505846 99505846 1001 86380 86390 1
505912 99505912 1001 86380 86390 1
505814 99505814 1001 86380 86390 1
506507 99506507 1001 86380 86390 1
506482 99506482 1001 86380 86390 1
506457 99506457 1001 86380 86390 1
506584 99506584 1001 86380 86390 1
506379 99506379 1001 86380 86390 1
506186 99506186 1001 86380 86390 1
506228 99506228 1001 86380 86390 1
506105 99506105 1001 86380 86390 1
506150 99506150 1001 86380 86390 1
506154 99506154 1001 86380 86390 1
506116 99506116 1001 86380 86390 1
506711 99506711 1001 86380 86390 1
506625 99506625 1001 86380 86390 1
506638 99506638 1001 86380 86390 1
506705 99506705 1001 86380 86390 1
506602 99506602 1001 86380 86390 1
506732 99506732 1001 86380 86390 1
506797 99506797 1001 86380 86390 1
506721 99506721 1001 86380 86390 1
507374 99507374 1001 86380 86390 1
507238 99507238 1001 86380 86390 1
507332 99507332 1001 86380 86390 1
507102 99507102 1001 86380 86390 1
507181 99507181 1001 86380 86390 1
507150 99507150 1001 86380 86390 1
506886 99506886 1001 86380 86390 1
507617 99507617 1001 86380 86390 1
507547 99507547 1001 86380 86390 1
508178 99508178 1001 86380 86390 1
508054 99508054 1001 86380 86390 1
508171 99508171 1001 86380 86390 1
507940 99507940 1001 86380 86390 1
507930 99507930 1001 86380 86390 1
507841 99507841 1001 86380 86390 1
507638 99507638 1001 86380 86390 1
507820 99507820 1001 86380 86390 1
507691 99507691 1001 86380 86390 1
508443 99508443 1001 86380 86390 1
508277 99508277 1001 86380 86390 1
508912 99508912 1001 86380 86390 1
508990 99508990 1001 86380 86390 1
508875 99508875 1001 86380 86390 1
509064 99509064 1001 86380 86390 1
508918 99508918 1001 86380 86390 1
509071 99509071 1001 86380 86390 1
508791 99508791 1001 86380 86390 1
508698 99508698 1001 86380 86390 1
508628 99508628 1001 86380 86390 1
508525 99508525 1001 86380 86390 1
509099 99509099 1001 86380 86390 1
509221 99509221 1001 86380 86390 1
509210 99509210 1001 86380 86390 1
509081 99509081 1001 86380 86390 1
509792 99509792 1001 86380 86390 1
509618 99509618 1001 86380 86390 1
509683 99509683 1001 86380 86390 1
509541 99509541 1001 86380 86390 1
509653 99509653 1001 86380 86390 1
509655 99509655 1001 86380 86390 1
509319 99509319 1001 86380 86390 1
509413 99509413 1001 86380 86390 1
509482 99509482 1001 86380 86390 1
509446 99509446 1001 86380 86390 1
509291 99509291 1001 86380 86390 1
510079 99510079 1001 86380 86390 1
509954 99509954 1001 86380 86390 1
510019 99510019 1001 86380 86390 1
510098 99510098 1001 86380 86390 1
510012 99510012 1001 86380 86390 1
509987 99509987 1001 86380 86390 1
510584 99510584 1001 86380 86390 1
510340 99510340 1001 86380 86390 1
510379 99510379 1001 86380 86390 1
510421 99510421 1001 86380 86390 1
510345 99510345 1001 86380 86390 1
510400 99510400 1001 86380 86390 1
510265 99510265 1001 86380 86390 1
510165 99510165 1001 86380 86390 1
510114 99510114 1001 86380 86390 1
510181 99510181 1001 86380 86390 1
510790 99510790 1001 86380 86390 1
510870 99510870 1001 86380 86390 1
510810 99510810 1001 86380 86390 1
510826 99510826 1001 86380 86390 1
511398 99511398 1001 86380 86390 1
511473 99511473 1001 86380 86390 1
511209 99511209 1001 86380 86390 1
511160 99511160 1001 86380 86390 1
511330 99511330 1001 86380 86390 1
510984 99510984 1001 86380 86390 1
511040 99511040 1001 86380 86390 1
510970 99510970 1001 86380 86390 1
511753 99511753 1001 86380 86390 1
512303 99512303 1001 86380 86390 1
512292 99512292 1001 86380 86390 1
512242 99512242 1001 86380 86390 1
512230 99512230 1001 86380 86390 1
512366 99512366 1001 86380 86390 1
512153 99512153 1001 86380 86390 1
511939 99511939 1001 86380 86390 1
511811 99511811 1001 86380 86390 1
511773 99511773 1001 86380 86390 1
511865 99511865 1001 86380 86390 1
511884 99511884 1001 86380 86390 1
511795 99511795 1001 86380 86390 1
512572 99512572 1001 86380 86390 1
512524 99512524 1001 86380 86390 1
512408 99512408 1001 86380 86390 1
512566 99512566 1001 86380 86390 1
513154 99513154 1001 86380 86390 1
513066 99513066 1001 86380 86390 1
513005 99513005 1001 86380 86390 1
512847 99512847 1001 86380 86390 1
512977 99512977 1001 86380 86390 1
512900 99512900 1001 86380 86390 1
512991 99512991 1001 86380 86390 1
512798 99512798 1001 86380 86390 1
512917 99512917 1001 86380 86390 1
512907 99512907 1001 86380 86390 1
512591 99512591 1001 86380 86390 1
513306 99513306 1001 86380 86390 1
513397 99513397 1001 86380 86390 1
512793 99512793 1001 86380 86390 1
513388 99513388 1001 86380 86390 1
513338 99513338 1001 86380 86390 1
513251 99513251 1001 86380 86390 1
513367 99513367 1001 86380 86390 1
513857 99513857 1001 86380 86390 1
514024 99514024 1001 86380 86390 1
513697 99513697 1001 86380 86390 1
513805 99513805 1001 86380 86390 1
513708 99513708 1001 86380 86390 1
513609 99513609 1001 86380 86390 1
514226 99514226 1001 86380 86390 1
514195 99514195 1001 86380 86390 1
514773 99514773 1001 86380 86390 1
514711 99514711 1001 86380 86390 1
514815 99514815 1001 86380 86390 1
514806 99514806 1001 86380 86390 1
514484 99514484 1001 86380 86390 1
514538 99514538 1001 86380 86390 1
514481 99514481 1001 86380 86390 1
514414 99514414 1001 86380 86390 1
514428 99514428 1001 86380 86390 1
514442 99514442 1001 86380 86390 1
515020 99515020 1001 86380 86390 1
515545 99515545 1001 86380 86390 1
515537 99515537 1001 86380 86390 1
515616 99515616 1001 86380 86390 1
515552 99515552 1001 86380 86390 1
515448 99515448 1001 86380 86390 1
515180 99515180 1001 86380 86390 1
515156 99515156 1001 86380 86390 1
515224 99515224 1001 86380 86390 1
515084 99515084 1001 86380 86390 1
515816 99515816 1001 86380 86390 1
515829 99515829 1001 86380 86390 1
515778 99515778 1001 86380 86390 1
515791 99515791 1001 86380 86390 1
515715 99515715 1001 86380 86390 1
516386 99516386 1001 86380 86390 1
516484 99516484 1001 86380 86390 1
516492 99516492 1001 86380 86390 1
516338 99516338 1001 86380 86390 1
516190 99516190 1001 86380 86390 1
516192 99516192 1001 86380 86390 1
516236 99516236 1001 86380 86390 1
515940 99515940 1001 86380 86390 1
516702 99516702 1001 86380 86390 1
516655 99516655 1001 86380 86390 1
516630 99516630 1001 86380 86390 1
516608 99516608 1001 86380 86390 1
516609 99516609 1001 86380 86390 1
516635 99516635 1001 86380 86390 1
517250 99517250 1001 86380 86390 1
516965 99516965 1001 86380 86390 1
516940 99516940 1001 86380 86390 1
516780 99516780 1001 86380 86390 1
516910 99516910 1001 86380 86390 1
516744 99516744 1001 86380 86390 1
516886 99516886 1001 86380 86390 1
517360 99517360 1001 86380 86390 1
517490 99517490 1001 86380 86390 1
517492 99517492 1001 86380 86390 1
517454 99517454 1001 86380 86390 1
517365 99517365 1001 86380 86390 1
517513 99517513 1001 86380 86390 1
518066 99518066 1001 86380 86390 1
518002 99518002 1001 86380 86390 1
518106 99518106 1001 86380 86390 1
518119 99518119 1001 86380 86390 1
517937 99517937 1001 86380 86390 1
517783 99517783 1001 86380 86390 1
517822 99517822 1001 86380 86390 1
517811 99517811 1001 86380 86390 1
517915 99517915 1001 86380 86390 1
517942 99517942 1001 86380 86390 1
517574 99517574 1001 86380 86390 1
517652 99517652 1001 86380 86390 1
517588 99517588 1001 86380 86390 1
517629 99517629 1001 86380 86390 1
517655 99517655 1001 86380 86390 1
518253 99518253 1001 86380 86390 1
518179 99518179 1001 86380 86390 1
518180 99518180 1001 86380 86390 1
518300 99518300 1001 86380 86390 1
518952 99518952 1001 86380 86390 1
518821 99518821 1001 86380 86390 1
518801 99518801 1001 86380 86390 1
518970 99518970 1001 86380 86390 1
518946 99518946 1001 86380 86390 1
518895 99518895 1001 86380 86390 1
518649 99518649 1001 86380 86390 1
518778 99518778 1001 86380 86390 1
518714 99518714 1001 86380 86390 1
518626 99518626 1001 86380 86390 1
518704 99518704 1001 86380 86390 1
518536 99518536 1001 86380 86390 1
518547 99518547 1001 86380 86390 1
519087 99519087 1001 86380 86390 1
519764 99519764 1001 86380 86390 1
519717 99519717 1001 86380 86390 1
519621 99519621 1001 86380 86390 1
519467 99519467 1001 86380 86390 1
519537 99519537 1001 86380 86390 1
519351 99519351 1001 86380 86390 1
519353 99519353 1001 86380 86390 1
519256 99519256 1001 86380 86390 1
519880 99519880 1001 86380 86390 1
519945 99519945 1001 86380 86390 1
519964 99519964 1001 86380 86390 1
520563 99520563 1001 86380 86390 1
520500 99520500 1001 86380 86390 1
520491 99520491 1001 86380 86390 1
520511 99520511 1001 86380 86390 1
520313 99520313 1001 86380 86390 1
520342 99520342 1001 86380 86390 1
520407 99520407 1001 86380 86390 1
520201 99520201 1001 86380 86390 1
520075 99520075 1001 86380 86390 1
520029 99520029 1001 86380 86390 1
520070 99520070 1001 86380 86390 1
520845 99520845 1001 86380 86390 1
520745 99520745 1001 86380 86390 1
520826 99520826 1001 86380 86390 1
520711 99520711 1001 86380 86390 1
521365 99521365 1001 86380 86390 1
521439 99521439 1001 86380 86390 1
521150 99521150 1001 86380 86390 1
521000 99521000 1001 86380 86390 1
521052 99521052 1001 86380 86390 1
521543 99521543 1001 86380 86390 1
521598 99521598 1001 86380 86390 1
521468 99521468 1001 86380 86390 1
522164 99522164 1001 86380 86390 1
522221 99522221 1001 86380 86390 1
522198 99522198 1001 86380 86390 1
522099 99522099 1001 86380 86390 1
522026 99522026 1001 86380 86390 1
521898 99521898 1001 86380 86390 1
522034 99522034 1001 86380 86390 1
521805 99521805 1001 86380 86390 1
521709 99521709 1001 86380 86390 1
522459 99522459 1001 86380 86390 1
523091 99523091 1001 86380 86390 1
523080 99523080 1001 86380 86390 1
523115 99523115 1001 86380 86390 1
522809 99522809 1001 86380 86390 1
522852 99522852 1001 86380 86390 1
522892 99522892 1001 86380 86390 1
522576 99522576 1001 86380 86390 1
522668 99522668 1001 86380 86390 1
522569 99522569 1001 86380 86390 1
522544 99522544 1001 86380 86390 1
522609 99522609 1001 86380 86390 1
522600 99522600 1001 86380 86390 1
523149 99523149 1001 86380 86390 1
523139 99523139 1001 86380 86390 1
523832 99523832 1001 86380 86390 1
523863 99523863 1001 86380 86390 1
523564 99523564 1001 86380 86390 1
523645 99523645 1001 86380 86390 1
523633 99523633 1001 86380 86390 1
523395 99523395 1001 86380 86390 1
523358 99523358 1001 86380 86390 1
523410 99523410 1001 86380 86390 1
524032 99524032 1001 86380 86390 1
524124 99524124 1001 86380 86390 1
523971 99523971 1001 86380 86390 1
523972 99523972 1001 86380 86390 1
524106 99524106 1001 86380 86390 1
524456 99524456 1001 86380 86390 1
524406 99524406 1001 86380 86390 1
524309 99524309 1001 86380 86390 1
524194 99524194 1001 86380 86390 1
524351 99524351 1001 86380 86390 1
524289 99524289 1001 86380 86390 1
524329 99524329 1001 86380 86390 1
524976 99524976 1001 86380 86390 1
524863 99524863 1001 86380 86390 1
524777 99524777 1001 86380 86390 1
525494 99525494 1001 86380 86390 1
525434 99525434 1001 86380 86390 1
525593 99525593 1001 86380 86390 1
525289 99525289 1001 86380 86390 1
525359 99525359 1001 86380 86390 1
525282 99525282 1001 86380 86390 1
525206 99525206 1001 86380 86390 1
525220 99525220 1001 86380 86390 1
525029 99525029 1001 86380 86390 1
525083 99525083 1001 86380 86390 1
524983 99524983 1001 86380 86390 1
525686 99525686 1001 86380 86390 1
525613 99525613 1001 86380 86390 1
525798 99525798 1001 86380 86390 1
525773 99525773 1001 86380 86390 1
526390 99526390 1001 86380 86390 1
526296 99526296 1001 86380 86390 1
526322 99526322 1001 86380 86390 1
526272 99526272 1001 86380 86390 1
526274 99526274 1001 86380 86390 1
526115 99526115 1001 86380 86390 1
526158 99526158 1001 86380 86390 1
526029 99526029 1001 86380 86390 1
526199 99526199 1001 86380 86390 1
525884 99525884 1001 86380 86390 1
525941 99525941 1001 86380 86390 1
526615 99526615 1001 86380 86390 1
526603 99526603 1001 86380 86390 1
526474 99526474 1001 86380 86390 1
526219 99526219 1001 86380 86390 1
526582 99526582 1001 86380 86390 1
526508 99526508 1001 86380 86390 1
527082 99527082 1001 86380 86390 1
527150 99527150 1001 86380 86390 1
527235 99527235 1001 86380 86390 1
526918 99526918 1001 86380 86390 1
526715 99526715 1001 86380 86390 1
527428 99527428 1001 86380 86390 1
527416 99527416 1001 86380 86390 1
527326 99527326 1001 86380 86390 1
527294 99527294 1001 86380 86390 1
527398 99527398 1001 86380 86390 1
527360 99527360 1001 86380 86390 1
528011 99528011 1001 86380 86390 1
527987 99527987 1001 86380 86390 1
527904 99527904 1001 86380 86390 1
527880 99527880 1001 86380 86390 1
527733 99527733 1001 86380 86390 1
527708 99527708 1001 86380 86390 1
527747 99527747 1001 86380 86390 1
527520 99527520 1001 86380 86390 1
527482 99527482 1001 86380 86390 1
527521 99527521 1001 86380 86390 1
527654 99527654 1001 86380 86390 1
527604 99527604 1001 86380 86390 1
528242 99528242 1001 86380 86390 1
528232 99528232 1001 86380 86390 1
528155 99528155 1001 86380 86390 1
528237 99528237 1001 86380 86390 1
528212 99528212 1001 86380 86390 1
528876 99528876 1001 86380 86390 1
528757 99528757 1001 86380 86390 1
528895 99528895 1001 86380 86390 1
528504 99528504 1001 86380 86390 1
528511 99528511 1001 86380 86390 1
528538 99528538 1001 86380 86390 1
528337 99528337 1001 86380 86390 1
528312 99528312 1001 86380 86390 1
528472 99528472 1001 86380 86390 1
529620 99529620 1001 86380 86390 1
529648 99529648 1001 86380 86390 1
529470 99529470 1001 86380 86390 1
529517 99529517 1001 86380 86390 1
529467 99529467 1001 86380 86390 1
529337 99529337 1001 86380 86390 1
529326 99529326 1001 86380 86390 1
529197 99529197 1001 86380 86390 1
529263 99529263 1001 86380 86390 1
529180 99529180 1001 86380 86390 1
529248 99529248 1001 86380 86390 1
529805 99529805 1001 86380 86390 1
529896 99529896 1001 86380 86390 1
529910 99529910 1001 86380 86390 1
529757 99529757 1001 86380 86390 1
529772 99529772 1001 86380 86390 1
530523 99530523 1001 86380 86390 1
530470 99530470 1001 86380 86390 1
530541 99530541 1001 86380 86390 1
530500 99530500 1001 86380 86390 1
530223 99530223 1001 86380 86390 1
530330 99530330 1001 86380 86390 1
530162 99530162 1001 86380 86390 1
530308 99530308 1001 86380 86390 1
529962 99529962 1001 86380 86390 1
529995 99529995 1001 86380 86390 1
530628 99530628 1001 86380 86390 1
530713 99530713 1001 86380 86390 1
531369 99531369 1001 86380 86390 1
531174 99531174 1001 86380 86390 1
531086 99531086 1001 86380 86390 1
531127 99531127 1001 86380 86390 1
531102 99531102 1001 86380 86390 1
530880 99530880 1001 86380 86390 1
530807 99530807 1001 86380 86390 1
531558 99531558 1001 86380 86390 1
531573 99531573 1001 86380 86390 1
531448 99531448 1001 86380 86390 1
532124 99532124 1001 86380 86390 1
532021 99532021 1001 86380 86390 1
532152 99532152 1001 86380 86390 1
531980 99531980 1001 86380 86390 1
531929 99531929 1001 86380 86390 1
531958 99531958 1001 86380 86390 1
531960 99531960 1001 86380 86390 1
531657 99531657 1001 86380 86390 1
531670 99531670 1001 86380 86390 1
531620 99531620 1001 86380 86390 1
531738 99531738 1001 86380 86390 1
532216 99532216 1001 86380 86390 1
532347 99532347 1001 86380 86390 1
532401 99532401 1001 86380 86390 1
532227 99532227 1001 86380 86390 1
532982 99532982 1001 86380 86390 1
533003 99533003 1001 86380 86390 1
532881 99532881 1001 86380 86390 1
532915 99532915 1001 86380 86390 1
532439 99532439 1001 86380 86390 1
532459 99532459 1001 86380 86390 1
532603 99532603 1001 86380 86390 1
532526 99532526 1001 86380 86390 1
533201 99533201 1001 86380 86390 1
533216 99533216 1001 86380 86390 1
533781 99533781 1001 86380 86390 1
533822 99533822 1001 86380 86390 1
533825 99533825 1001 86380 86390 1
533817 99533817 1001 86380 86390 1
533675 99533675 1001 86380 86390 1
533741 99533741 1001 86380 86390 1
533703 99533703 1001 86380 86390 1
533519 99533519 1001 86380 86390 1
533468 99533468 1001 86380 86390 1
533382 99533382 1001 86380 86390 1
533347 99533347 1001 86380 86390 1
533439 99533439 1001 86380 86390 1
534011 99534011 1001 86380 86390 1
533924 99533924 1001 86380 86390 1
533925 99533925 1001 86380 86390 1
534060 99534060 1001 86380 86390 1
533957 99533957 1001 86380 86390 1
534022 99534022 1001 86380 86390 1
534035 99534035 1001 86380 86390 1
533893 99533893 1001 86380 86390 1
534594 99534594 1001 86380 86390 1
534583 99534583 1001 86380 86390 1
534661 99534661 1001 86380 86390 1
534538 99534538 1001 86380 86390 1
534315 99534315 1001 86380 86390 1
534152 99534152 1001 86380 86390 1
534192 99534192 1001 86380 86390 1
534808 99534808 1001 86380 86390 1
534847 99534847 1001 86380 86390 1
534744 99534744 1001 86380 86390 1
535461 99535461 1001 86380 86390 1
535443 99535443 1001 86380 86390 1
535393 99535393 1001 86380 86390 1
535162 99535162 1001 86380 86390 1
535201 99535201 1001 86380 86390 1
535232 99535232 1001 86380 86390 1
535246 99535246 1001 86380 86390 1
535132 99535132 1001 86380 86390 1
534972 99534972 1001 86380 86390 1
535051 99535051 1001 86380 86390 1
535096 99535096 1001 86380 86390 1
536288 99536288 1001 86380 86390 1
536175 99536175 1001 86380 86390 1
536194 99536194 1001 86380 86390 1
536006 99536006 1001 86380 86390 1
535932 99535932 1001 86380 86390 1
536037 99536037 1001 86380 86390 1
536026 99536026 1001 86380 86390 1
535754 99535754 1001 86380 86390 1
535722 99535722 1001 86380 86390 1
536455 99536455 1001 86380 86390 1
536421 99536421 1001 86380 86390 1
536539 99536539 1001 86380 86390 1
537011 99537011 1001 86380 86390 1
537076 99537076 1001 86380 86390 1
537052 99537052 1001 86380 86390 1
537106 99537106 1001 86380 86390 1
537147 99537147 1001 86380 86390 1
536760 99536760 1001 86380 86390 1
536942 99536942 1001 86380 86390 1
536698 99536698 1001 86380 86390 1
536629 99536629 1001 86380 86390 1
536681 99536681 1001 86380 86390 1
536734 99536734 1001 86380 86390 1
537322 99537322 1001 86380 86390 1
537313 99537313 1001 86380 86390 1
537810 99537810 1001 86380 86390 1
537823 99537823 1001 86380 86390 1
537862 99537862 1001 86380 86390 1
537828 99537828 1001 86380 86390 1
537947 99537947 1001 86380 86390 1
537713 99537713 1001 86380 86390 1
537703 99537703 1001 86380 86390 1
537769 99537769 1001 86380 86390 1
537421 99537421 1001 86380 86390 1
537540 99537540 1001 86380 86390 1
537466 99537466 1001 86380 86390 1
537558 99537558 1001 86380 86390 1
537547 99537547 1001 86380 86390 1
538034 99538034 1001 86380 86390 1
538100 99538100 1001 86380 86390 1
538096 99538096 1001 86380 86390 1
538163 99538163 1001 86380 86390 1
538751 99538751 1001 86380 86390 1
538779 99538779 1001 86380 86390 1
538753 99538753 1001 86380 86390 1
538784 99538784 1001 86380 86390 1
538677 99538677 1001 86380 86390 1
538810 99538810 1001 86380 86390 1
538441 99538441 1001 86380 86390 1
538576 99538576 1001 86380 86390 1
538209 99538209 1001 86380 86390 1
538239 99538239 1001 86380 86390 1
538278 99538278 1001 86380 86390 1
538357 99538357 1001 86380 86390 1
538968 99538968 1001 86380 86390 1
538984 99538984 1001 86380 86390 1
538894 99538894 1001 86380 86390 1
538973 99538973 1001 86380 86390 1
538935 99538935 1001 86380 86390 1
538834 99538834 1001 86380 86390 1
538835 99538835 1001 86380 86390 1
538901 99538901 1001 86380 86390 1
539501 99539501 1001 86380 86390 1
539607 99539607 1001 86380 86390 1
539555 99539555 1001 86380 86390 1
539614 99539614 1001 86380 86390 1
539457 99539457 1001 86380 86390 1
539459 99539459 1001 86380 86390 1
539249 99539249 1001 86380 86390 1
539368 99539368 1001 86380 86390 1
539217 99539217 1001 86380 86390 1
539117 99539117 1001 86380 86390 1
539121 99539121 1001 86380 86390 1
539161 99539161 1001 86380 86390 1
539741 99539741 1001 86380 86390 1
539795 99539795 1001 86380 86390 1
539732 99539732 1001 86380 86390 1
539836 99539836 1001 86380 86390 1
539643 99539643 1001 86380 86390 1
539722 99539722 1001 86380 86390 1
540380 99540380 1001 86380 86390 1
540427 99540427 1001 86380 86390 1
540070 99540070 1001 86380 86390 1
540176 99540176 1001 86380 86390 1
540155 99540155 1001 86380 86390 1
540002 99540002 1001 86380 86390 1
539952 99539952 1001 86380 86390 1
539946 99539946 1001 86380 86390 1
540545 99540545 1001 86380 86390 1
540571 99540571 1001 86380 86390 1
541197 99541197 1001 86380 86390 1
541125 99541125 1001 86380 86390 1
540882 99540882 1001 86380 86390 1
540961 99540961 1001 86380 86390 1
541006 99541006 1001 86380 86390 1
540917 99540917 1001 86380 86390 1
540996 99540996 1001 86380 86390 1
541074 99541074 1001 86380 86390 1
540711 99540711 1001 86380 86390 1
540727 99540727 1001 86380 86390 1
540844 99540844 1001 86380 86390 1
540849 99540849 1001 86380 86390 1
541435 99541435 1001 86380 86390 1
541319 99541319 1001 86380 86390 1
541449 99541449 1001 86380 86390 1
541373 99541373 1001 86380 86390 1
541337 99541337 1001 86380 86390 1
541496 99541496 1001 86380 86390 1
541953 99541953 1001 86380 86390 1
541980 99541980 1001 86380 86390 1
541785 99541785 1001 86380 86390 1
541889 99541889 1001 86380 86390 1
541629 99541629 1001 86380 86390 1
541516 99541516 1001 86380 86390 1
541558 99541558 1001 86380 86390 1
541508 99541508 1001 86380 86390 1
541678 99541678 1001 86380 86390 1
542142 99542142 1001 86380 86390 1
542287 99542287 1001 86380 86390 1
542136 99542136 1001 86380 86390 1
542319 99542319 1001 86380 86390 1
542766 99542766 1001 86380 86390 1
542918 99542918 1001 86380 86390 1
542808 99542808 1001 86380 86390 1
542762 99542762 1001 86380 86390 1
542700 99542700 1001 86380 86390 1
542513 99542513 1001 86380 86390 1
542424 99542424 1001 86380 86390 1
543107 99543107 1001 86380 86390 1
543712 99543712 1001 86380 86390 1
543661 99543661 1001 86380 86390 1
543589 99543589 1001 86380 86390 1
543451 99543451 1001 86380 86390 1
543484 99543484 1001 86380 86390 1
543525 99543525 1001 86380 86390 1
543202 99543202 1001 86380 86390 1
543319 99543319 1001 86380 86390 1
543913 99543913 1001 86380 86390 1
544572 99544572 1001 86380 86390 1
544527 99544527 1001 86380 86390 1
544518 99544518 1001 86380 86390 1
544506 99544506 1001 86380 86390 1
544289 99544289 1001 86380 86390 1
544203 99544203 1001 86380 86390 1
544192 99544192 1001 86380 86390 1
544296 99544296 1001 86380 86390 1
544313 99544313 1001 86380 86390 1
544057 99544057 1001 86380 86390 1
544147 99544147 1001 86380 86390 1
544072 99544072 1001 86380 86390 1
544048 99544048 1001 86380 86390 1
434553 826 1001 77040 78237 1
531726 854 1002 43413 48242 1
537442 731 1002 28529 33416 1
400251 99400251 1001 86380 86390 1
400335 99400335 1001 86380 86390 1
400371 99400371 1001 86380 86390 1
400524 99400524 1001 86380 86390 1
400915 99400915 1001 86380 86390 1
400970 99400970 1001 86380 86390 1
400946 99400946 1001 86380 86390 1
400943 99400943 1001 86380 86390 1
402000 99402000 1001 86380 86390 1
402002 99402002 1001 86380 86390 1
402359 99402359 1001 86380 86390 1
402424 99402424 1001 86380 86390 1
402767 99402767 1001 86380 86390 1
402713 99402713 1001 86380 86390 1
402699 99402699 1001 86380 86390 1
402701 99402701 1001 86380 86390 1
402853 99402853 1001 86380 86390 1
402862 99402862 1001 86380 86390 1
402839 99402839 1001 86380 86390 1
402983 99402983 1001 86380 86390 1
402941 99402941 1001 86380 86390 1
403120 99403120 1001 86380 86390 1
403800 99403800 1001 86380 86390 1
404027 99404027 1001 86380 86390 1
403986 99403986 1001 86380 86390 1
404071 99404071 1001 86380 86390 1
404378 99404378 1001 86380 86390 1
404471 99404471 1001 86380 86390 1
404552 99404552 1001 86380 86390 1
404697 99404697 1001 86380 86390 1
404899 99404899 1001 86380 86390 1
404825 99404825 1001 86380 86390 1
404919 99404919 1001 86380 86390 1
405152 99405152 1001 86380 86390 1
405337 99405337 1001 86380 86390 1
406033 99406033 1001 86380 86390 1
406111 99406111 1001 86380 86390 1
406087 99406087 1001 86380 86390 1
406363 99406363 1001 86380 86390 1
406400 99406400 1001 86380 86390 1
406751 99406751 1001 86380 86390 1
406871 99406871 1001 86380 86390 1
406878 99406878 1001 86380 86390 1
407069 99407069 1001 86380 86390 1
407336 99407336 1001 86380 86390 1
407345 99407345 1001 86380 86390 1
407518 99407518 1001 86380 86390 1
407733 99407733 1001 86380 86390 1
407743 99407743 1001 86380 86390 1
407677 99407677 1001 86380 86390 1
407981 99407981 1001 86380 86390 1
408179 99408179 1001 86380 86390 1
408316 99408316 1001 86380 86390 1
408602 99408602 1001 86380 86390 1
408614 99408614 1001 86380 86390 1
408666 99408666 1001 86380 86390 1
408948 99408948 1001 86380 86390 1
409380 99409380 1001 86380 86390 1
409583 99409583 1001 86380 86390 1
409520 99409520 1001 86380 86390 1
409696 99409696 1001 86380 86390 1
410283 99410283 1001 86380 86390 1
410393 99410393 1001 86380 86390 1
410404 99410404 1001 86380 86390 1
410417 99410417 1001 86380 86390 1
410601 99410601 1001 86380 86390 1
410783 99410783 1001 86380 86390 1
411213 99411213 1001 86380 86390 1
411149 99411149 1001 86380 86390 1
411153 99411153 1001 86380 86390 1
411323 99411323 1001 86380 86390 1
411325 99411325 1001 86380 86390 1
411506 99411506 1001 86380 86390 1
411804 99411804 1001 86380 86390 1
411879 99411879 1001 86380 86390 1
412029 99412029 1001 86380 86390 1
412069 99412069 1001 86380 86390 1
412163 99412163 1001 86380 86390 1
412241 99412241 1001 86380 86390 1
412347 99412347 1001 86380 86390 1
413339 99413339 1001 86380 86390 1
413308 99413308 1001 86380 86390 1
412943 99412943 1001 86380 86390 1
412965 99412965 1001 86380 86390 1
413132 99413132 1001 86380 86390 1
413257 99413257 1001 86380 86390 1
412801 99412801 1001 86380 86390 1
412530 99412530 1001 86380 86390 1
412555 99412555 1001 86380 86390 1
412540 99412540 1001 86380 86390 1
413956 99413956 1001 86380 86390 1
413744 99413744 1001 86380 86390 1
414082 99414082 1001 86380 86390 1
415075 99415075 1001 86380 86390 1
415004 99415004 1001 86380 86390 1
414976 99414976 1001 86380 86390 1
415008 99415008 1001 86380 86390 1
414932 99414932 1001 86380 86390 1
415305 99415305 1001 86380 86390 1
414678 99414678 1001 86380 86390 1
414744 99414744 1001 86380 86390 1
414828 99414828 1001 86380 86390 1
414854 99414854 1001 86380 86390 1
414436 99414436 1001 86380 86390 1
414247 99414247 1001 86380 86390 1
415399 99415399 1001 86380 86390 1
415376 99415376 1001 86380 86390 1
415402 99415402 1001 86380 86390 1
415641 99415641 1001 86380 86390 1
416698 99416698 1001 86380 86390 1
416784 99416784 1001 86380 86390 1
416863 99416863 1001 86380 86390 1
416678 99416678 1001 86380 86390 1
416948 99416948 1001 86380 86390 1
416668 99416668 1001 86380 86390 1
416628 99416628 1001 86380 86390 1
416320 99416320 1001 86380 86390 1
416423 99416423 1001 86380 86390 1
415811 99415811 1001 86380 86390 1
416085 99416085 1001 86380 86390 1
416044 99416044 1001 86380 86390 1
417163 99417163 1001 86380 86390 1
416582 99416582 1001 86380 86390 1
417227 99417227 1001 86380 86390 1
417186 99417186 1001 86380 86390 1
417569 99417569 1001 86380 86390 1
418528 99418528 1001 86380 86390 1
418691 99418691 1001 86380 86390 1
418476 99418476 1001 86380 86390 1
418537 99418537 1001 86380 86390 1
418447 99418447 1001 86380 86390 1
418341 99418341 1001 86380 86390 1
418054 99418054 1001 86380 86390 1
418302 99418302 1001 86380 86390 1
417964 99417964 1001 86380 86390 1
417927 99417927 1001 86380 86390 1
417759 99417759 1001 86380 86390 1
417791 99417791 1001 86380 86390 1
418957 99418957 1001 86380 86390 1
419112 99419112 1001 86380 86390 1
419009 99419009 1001 86380 86390 1
418967 99418967 1001 86380 86390 1
420215 99420215 1001 86380 86390 1
420385 99420385 1001 86380 86390 1
420309 99420309 1001 86380 86390 1
420399 99420399 1001 86380 86390 1
420422 99420422 1001 86380 86390 1
420090 99420090 1001 86380 86390 1
420270 99420270 1001 86380 86390 1
420327 99420327 1001 86380 86390 1
419860 99419860 1001 86380 86390 1
419893 99419893 1001 86380 86390 1
420021 99420021 1001 86380 86390 1
419430 99419430 1001 86380 86390 1
419526 99419526 1001 86380 86390 1
419441 99419441 1001 86380 86390 1
420654 99420654 1001 86380 86390 1
420569 99420569 1001 86380 86390 1
420760 99420760 1001 86380 86390 1
420800 99420800 1001 86380 86390 1
421688 99421688 1001 86380 86390 1
421341 99421341 1001 86380 86390 1
420859 99420859 1001 86380 86390 1
420866 99420866 1001 86380 86390 1
421018 99421018 1001 86380 86390 1
420845 99420845 1001 86380 86390 1
421095 99421095 1001 86380 86390 1
422360 99422360 1001 86380 86390 1
422440 99422440 1001 86380 86390 1
422222 99422222 1001 86380 86390 1
422285 99422285 1001 86380 86390 1
422389 99422389 1001 86380 86390 1
422209 99422209 1001 86380 86390 1
422397 99422397 1001 86380 86390 1
423524 99423524 1001 86380 86390 1
423738 99423738 1001 86380 86390 1
422987 99422987 1001 86380 86390 1
422632 99422632 1001 86380 86390 1
423845 99423845 1001 86380 86390 1
424087 99424087 1001 86380 86390 1
424011 99424011 1001 86380 86390 1
425149 99425149 1001 86380 86390 1
425172 99425172 1001 86380 86390 1
425345 99425345 1001 86380 86390 1
424593 99424593 1001 86380 86390 1
424604 99424604 1001 86380 86390 1
424661 99424661 1001 86380 86390 1
424246 99424246 1001 86380 86390 1
424161 99424161 1001 86380 86390 1
425446 99425446 1001 86380 86390 1
425589 99425589 1001 86380 86390 1
425460 99425460 1001 86380 86390 1
425681 99425681 1001 86380 86390 1
425427 99425427 1001 86380 86390 1
426865 99426865 1001 86380 86390 1
426844 99426844 1001 86380 86390 1
426800 99426800 1001 86380 86390 1
426394 99426394 1001 86380 86390 1
426285 99426285 1001 86380 86390 1
426385 99426385 1001 86380 86390 1
426053 99426053 1001 86380 86390 1
426132 99426132 1001 86380 86390 1
425973 99425973 1001 86380 86390 1
426148 99426148 1001 86380 86390 1
427484 99427484 1001 86380 86390 1
427238 99427238 1001 86380 86390 1
427487 99427487 1001 86380 86390 1
427518 99427518 1001 86380 86390 1
427329 99427329 1001 86380 86390 1
427304 99427304 1001 86380 86390 1
427427 99427427 1001 86380 86390 1
428427 99428427 1001 86380 86390 1
427995 99427995 1001 86380 86390 1
428226 99428226 1001 86380 86390 1
428275 99428275 1001 86380 86390 1
427874 99427874 1001 86380 86390 1
427633 99427633 1001 86380 86390 1
427760 99427760 1001 86380 86390 1
427568 99427568 1001 86380 86390 1
427747 99427747 1001 86380 86390 1
429154 99429154 1001 86380 86390 1
430343 99430343 1001 86380 86390 1
430201 99430201 1001 86380 86390 1
430206 99430206 1001 86380 86390 1
429638 99429638 1001 86380 86390 1
429809 99429809 1001 86380 86390 1
429764 99429764 1001 86380 86390 1
429844 99429844 1001 86380 86390 1
429893 99429893 1001 86380 86390 1
429729 99429729 1001 86380 86390 1
429870 99429870 1001 86380 86390 1
429545 99429545 1001 86380 86390 1
429551 99429551 1001 86380 86390 1
429232 99429232 1001 86380 86390 1
429300 99429300 1001 86380 86390 1
429518 99429518 1001 86380 86390 1
430455 99430455 1001 86380 86390 1
430505 99430505 1001 86380 86390 1
430436 99430436 1001 86380 86390 1
430584 99430584 1001 86380 86390 1
430404 99430404 1001 86380 86390 1
430647 99430647 1001 86380 86390 1
431981 99431981 1001 86380 86390 1
431925 99431925 1001 86380 86390 1
431949 99431949 1001 86380 86390 1
431687 99431687 1001 86380 86390 1
431429 99431429 1001 86380 86390 1
431503 99431503 1001 86380 86390 1
431627 99431627 1001 86380 86390 1
431632 99431632 1001 86380 86390 1
431092 99431092 1001 86380 86390 1
430984 99430984 1001 86380 86390 1
431097 99431097 1001 86380 86390 1
431099 99431099 1001 86380 86390 1
430995 99430995 1001 86380 86390 1
432292 99432292 1001 86380 86390 1
432229 99432229 1001 86380 86390 1
432334 99432334 1001 86380 86390 1
433656 99433656 1001 86380 86390 1
433588 99433588 1001 86380 86390 1
433478 99433478 1001 86380 86390 1
433648 99433648 1001 86380 86390 1
433545 99433545 1001 86380 86390 1
432915 99432915 1001 86380 86390 1
433007 99433007 1001 86380 86390 1
432699 99432699 1001 86380 86390 1
432755 99432755 1001 86380 86390 1
432533 99432533 1001 86380 86390 1
432620 99432620 1001 86380 86390 1
432816 99432816 1001 86380 86390 1
433858 99433858 1001 86380 86390 1
434026 99434026 1001 86380 86390 1
435054 99435054 1001 86380 86390 1
435323 99435323 1001 86380 86390 1
435401 99435401 1001 86380 86390 1
435205 99435205 1001 86380 86390 1
435423 99435423 1001 86380 86390 1
434828 99434828 1001 86380 86390 1
434974 99434974 1001 86380 86390 1
434963 99434963 1001 86380 86390 1
434536 99434536 1001 86380 86390 1
434186 99434186 1001 86380 86390 1
434555 99434555 1001 86380 86390 1
434255 99434255 1001 86380 86390 1
435572 99435572 1001 86380 86390 1
435787 99435787 1001 86380 86390 1
435735 99435735 1001 86380 86390 1
435841 99435841 1001 86380 86390 1
436853 99436853 1001 86380 86390 1
437033 99437033 1001 86380 86390 1
436381 99436381 1001 86380 86390 1
436561 99436561 1001 86380 86390 1
436383 99436383 1001 86380 86390 1
437321 99437321 1001 86380 86390 1
300047 99300047 1001 86380 86390 1
437359 99437359 1001 86380 86390 1
300593 99300593 1001 86380 86390 1
300671 99300671 1001 86380 86390 1
300531 99300531 1001 86380 86390 1
300714 99300714 1001 86380 86390 1
300547 99300547 1001 86380 86390 1
300385 99300385 1001 86380 86390 1
300502 99300502 1001 86380 86390 1
300362 99300362 1001 86380 86390 1
300404 99300404 1001 86380 86390 1
300444 99300444 1001 86380 86390 1
300367 99300367 1001 86380 86390 1
300302 99300302 1001 86380 86390 1
300193 99300193 1001 86380 86390 1
300786 99300786 1001 86380 86390 1
301491 99301491 1001 86380 86390 1
301518 99301518 1001 86380 86390 1
301378 99301378 1001 86380 86390 1
301528 99301528 1001 86380 86390 1
301434 99301434 1001 86380 86390 1
301436 99301436 1001 86380 86390 1
301411 99301411 1001 86380 86390 1
301437 99301437 1001 86380 86390 1
301412 99301412 1001 86380 86390 1
301323 99301323 1001 86380 86390 1
301248 99301248 1001 86380 86390 1
301146 99301146 1001 86380 86390 1
301178 99301178 1001 86380 86390 1
301094 99301094 1001 86380 86390 1
301074 99301074 1001 86380 86390 1
300946 99300946 1001 86380 86390 1
301696 99301696 1001 86380 86390 1
302229 99302229 1001 86380 86390 1
302294 99302294 1001 86380 86390 1
302337 99302337 1001 86380 86390 1
302340 99302340 1001 86380 86390 1
302007 99302007 1001 86380 86390 1
302020 99302020 1001 86380 86390 1
302049 99302049 1001 86380 86390 1
302013 99302013 1001 86380 86390 1
302097 99302097 1001 86380 86390 1
302110 99302110 1001 86380 86390 1
301915 99301915 1001 86380 86390 1
301851 99301851 1001 86380 86390 1
301827 99301827 1001 86380 86390 1
301828 99301828 1001 86380 86390 1
301769 99301769 1001 86380 86390 1
302412 99302412 1001 86380 86390 1
302554 99302554 1001 86380 86390 1
303032 99303032 1001 86380 86390 1
303099 99303099 1001 86380 86390 1
303035 99303035 1001 86380 86390 1
303063 99303063 1001 86380 86390 1
303154 99303154 1001 86380 86390 1
302921 99302921 1001 86380 86390 1
302947 99302947 1001 86380 86390 1
302791 99302791 1001 86380 86390 1
302792 99302792 1001 86380 86390 1
303361 99303361 1001 86380 86390 1
303232 99303232 1001 86380 86390 1
303208 99303208 1001 86380 86390 1
303289 99303289 1001 86380 86390 1
303383 99303383 1001 86380 86390 1
303254 99303254 1001 86380 86390 1
303215 99303215 1001 86380 86390 1
303294 99303294 1001 86380 86390 1
303927 99303927 1001 86380 86390 1
303742 99303742 1001 86380 86390 1
303820 99303820 1001 86380 86390 1
303719 99303719 1001 86380 86390 1
303438 99303438 1001 86380 86390 1
303522 99303522 1001 86380 86390 1
303575 99303575 1001 86380 86390 1
303432 99303432 1001 86380 86390 1
303500 99303500 1001 86380 86390 1
304783 99304783 1001 86380 86390 1
304734 99304734 1001 86380 86390 1
304832 99304832 1001 86380 86390 1
304776 99304776 1001 86380 86390 1
304850 99304850 1001 86380 86390 1
304558 99304558 1001 86380 86390 1
304638 99304638 1001 86380 86390 1
304653 99304653 1001 86380 86390 1
304910 99304910 1001 86380 86390 1
304864 99304864 1001 86380 86390 1
304880 99304880 1001 86380 86390 1
305684 99305684 1001 86380 86390 1
305597 99305597 1001 86380 86390 1
305484 99305484 1001 86380 86390 1
305509 99305509 1001 86380 86390 1
305503 99305503 1001 86380 86390 1
305389 99305389 1001 86380 86390 1
305339 99305339 1001 86380 86390 1
305379 99305379 1001 86380 86390 1
305474 99305474 1001 86380 86390 1
305320 99305320 1001 86380 86390 1
305219 99305219 1001 86380 86390 1
305695 99305695 1001 86380 86390 1
500182 99500182 1001 86380 86390 1
500000 99500000 1001 86380 86390 1
500080 99500080 1001 86380 86390 1
500002 99500002 1001 86380 86390 1
500045 99500045 1001 86380 86390 1
500699 99500699 1001 86380 86390 1
500738 99500738 1001 86380 86390 1
500610 99500610 1001 86380 86390 1
500645 99500645 1001 86380 86390 1
500556 99500556 1001 86380 86390 1
500415 99500415 1001 86380 86390 1
500496 99500496 1001 86380 86390 1
500437 99500437 1001 86380 86390 1
500244 99500244 1001 86380 86390 1
500203 99500203 1001 86380 86390 1
500360 99500360 1001 86380 86390 1
500857 99500857 1001 86380 86390 1
501550 99501550 1001 86380 86390 1
501475 99501475 1001 86380 86390 1
501627 99501627 1001 86380 86390 1
501522 99501522 1001 86380 86390 1
501245 99501245 1001 86380 86390 1
501429 99501429 1001 86380 86390 1
501431 99501431 1001 86380 86390 1
501059 99501059 1001 86380 86390 1
501146 99501146 1001 86380 86390 1
501777 99501777 1001 86380 86390 1
502324 99502324 1001 86380 86390 1
502436 99502436 1001 86380 86390 1
502306 99502306 1001 86380 86390 1
502336 99502336 1001 86380 86390 1
502066 99502066 1001 86380 86390 1
502226 99502226 1001 86380 86390 1
502085 99502085 1001 86380 86390 1
502102 99502102 1001 86380 86390 1
502000 99502000 1001 86380 86390 1
501859 99501859 1001 86380 86390 1
502028 99502028 1001 86380 86390 1
502003 99502003 1001 86380 86390 1
501889 99501889 1001 86380 86390 1
501970 99501970 1001 86380 86390 1
501880 99501880 1001 86380 86390 1
501856 99501856 1001 86380 86390 1
502543 99502543 1001 86380 86390 1
502583 99502583 1001 86380 86390 1
502661 99502661 1001 86380 86390 1
502522 99502522 1001 86380 86390 1
502651 99502651 1001 86380 86390 1
502471 99502471 1001 86380 86390 1
502666 99502666 1001 86380 86390 1
502525 99502525 1001 86380 86390 1
503176 99503176 1001 86380 86390 1
503128 99503128 1001 86380 86390 1
502923 99502923 1001 86380 86390 1
502937 99502937 1001 86380 86390 1
503070 99503070 1001 86380 86390 1
502915 99502915 1001 86380 86390 1
502981 99502981 1001 86380 86390 1
502776 99502776 1001 86380 86390 1
502869 99502869 1001 86380 86390 1
502754 99502754 1001 86380 86390 1
502677 99502677 1001 86380 86390 1
502709 99502709 1001 86380 86390 1
503367 99503367 1001 86380 86390 1
503356 99503356 1001 86380 86390 1
503412 99503412 1001 86380 86390 1
503309 99503309 1001 86380 86390 1
503324 99503324 1001 86380 86390 1
503378 99503378 1001 86380 86390 1
504067 99504067 1001 86380 86390 1
503925 99503925 1001 86380 86390 1
504082 99504082 1001 86380 86390 1
503940 99503940 1001 86380 86390 1
504076 99504076 1001 86380 86390 1
503765 99503765 1001 86380 86390 1
503845 99503845 1001 86380 86390 1
503552 99503552 1001 86380 86390 1
503682 99503682 1001 86380 86390 1
503532 99503532 1001 86380 86390 1
503612 99503612 1001 86380 86390 1
503664 99503664 1001 86380 86390 1
504185 99504185 1001 86380 86390 1
504781 99504781 1001 86380 86390 1
504808 99504808 1001 86380 86390 1
504924 99504924 1001 86380 86390 1
504838 99504838 1001 86380 86390 1
504789 99504789 1001 86380 86390 1
504670 99504670 1001 86380 86390 1
504541 99504541 1001 86380 86390 1
504699 99504699 1001 86380 86390 1
504479 99504479 1001 86380 86390 1
504495 99504495 1001 86380 86390 1
504458 99504458 1001 86380 86390 1
504396 99504396 1001 86380 86390 1
504426 99504426 1001 86380 86390 1
505127 99505127 1001 86380 86390 1
505130 99505130 1001 86380 86390 1
505070 99505070 1001 86380 86390 1
505682 99505682 1001 86380 86390 1
505687 99505687 1001 86380 86390 1
505675 99505675 1001 86380 86390 1
505400 99505400 1001 86380 86390 1
505390 99505390 1001 86380 86390 1
505470 99505470 1001 86380 86390 1
505380 99505380 1001 86380 86390 1
505155 99505155 1001 86380 86390 1
505289 99505289 1001 86380 86390 1
505815 99505815 1001 86380 86390 1
506563 99506563 1001 86380 86390 1
506571 99506571 1001 86380 86390 1
506396 99506396 1001 86380 86390 1
506479 99506479 1001 86380 86390 1
506249 99506249 1001 86380 86390 1
506289 99506289 1001 86380 86390 1
506225 99506225 1001 86380 86390 1
506277 99506277 1001 86380 86390 1
506342 99506342 1001 86380 86390 1
506295 99506295 1001 86380 86390 1
506311 99506311 1001 86380 86390 1
506046 99506046 1001 86380 86390 1
506009 99506009 1001 86380 86390 1
506035 99506035 1001 86380 86390 1
506090 99506090 1001 86380 86390 1
506687 99506687 1001 86380 86390 1
506597 99506597 1001 86380 86390 1
506611 99506611 1001 86380 86390 1
506773 99506773 1001 86380 86390 1
507297 99507297 1001 86380 86390 1
507299 99507299 1001 86380 86390 1
507227 99507227 1001 86380 86390 1
507038 99507038 1001 86380 86390 1
507055 99507055 1001 86380 86390 1
506897 99506897 1001 86380 86390 1
506962 99506962 1001 86380 86390 1
506898 99506898 1001 86380 86390 1
506862 99506862 1001 86380 86390 1
506953 99506953 1001 86380 86390 1
506825 99506825 1001 86380 86390 1
506943 99506943 1001 86380 86390 1
507569 99507569 1001 86380 86390 1
507595 99507595 1001 86380 86390 1
508147 99508147 1001 86380 86390 1
508072 99508072 1001 86380 86390 1
508022 99508022 1001 86380 86390 1
507881 99507881 1001 86380 86390 1
507872 99507872 1001 86380 86390 1
507886 99507886 1001 86380 86390 1
507655 99507655 1001 86380 86390 1
507790 99507790 1001 86380 86390 1
507804 99507804 1001 86380 86390 1
507676 99507676 1001 86380 86390 1
508414 99508414 1001 86380 86390 1
508335 99508335 1001 86380 86390 1
508413 99508413 1001 86380 86390 1
509012 99509012 1001 86380 86390 1
509002 99509002 1001 86380 86390 1
509003 99509003 1001 86380 86390 1
509020 99509020 1001 86380 86390 1
508957 99508957 1001 86380 86390 1
508754 99508754 1001 86380 86390 1
508666 99508666 1001 86380 86390 1
508745 99508745 1001 86380 86390 1
508724 99508724 1001 86380 86390 1
508584 99508584 1001 86380 86390 1
508586 99508586 1001 86380 86390 1
508653 99508653 1001 86380 86390 1
508641 99508641 1001 86380 86390 1
508630 99508630 1001 86380 86390 1
508620 99508620 1001 86380 86390 1
508633 99508633 1001 86380 86390 1
509229 99509229 1001 86380 86390 1
509178 99509178 1001 86380 86390 1
509108 99509108 1001 86380 86390 1
509772 99509772 1001 86380 86390 1
509813 99509813 1001 86380 86390 1
509749 99509749 1001 86380 86390 1
509704 99509704 1001 86380 86390 1
509730 99509730 1001 86380 86390 1
509744 99509744 1001 86380 86390 1
509771 99509771 1001 86380 86390 1
509849 99509849 1001 86380 86390 1
509577 99509577 1001 86380 86390 1
509552 99509552 1001 86380 86390 1
509414 99509414 1001 86380 86390 1
509352 99509352 1001 86380 86390 1
509356 99509356 1001 86380 86390 1
510054 99510054 1001 86380 86390 1
509908 99509908 1001 86380 86390 1
510564 99510564 1001 86380 86390 1
510566 99510566 1001 86380 86390 1
510607 99510607 1001 86380 86390 1
510359 99510359 1001 86380 86390 1
510374 99510374 1001 86380 86390 1
510211 99510211 1001 86380 86390 1
510251 99510251 1001 86380 86390 1
510109 99510109 1001 86380 86390 1
510166 99510166 1001 86380 86390 1
510118 99510118 1001 86380 86390 1
510814 99510814 1001 86380 86390 1
510841 99510841 1001 86380 86390 1
510920 99510920 1001 86380 86390 1
510896 99510896 1001 86380 86390 1
510912 99510912 1001 86380 86390 1
510851 99510851 1001 86380 86390 1
510775 99510775 1001 86380 86390 1
510917 99510917 1001 86380 86390 1
511464 99511464 1001 86380 86390 1
511429 99511429 1001 86380 86390 1
511328 99511328 1001 86380 86390 1
511265 99511265 1001 86380 86390 1
511307 99511307 1001 86380 86390 1
511092 99511092 1001 86380 86390 1
510955 99510955 1001 86380 86390 1
511710 99511710 1001 86380 86390 1
511560 99511560 1001 86380 86390 1
512190 99512190 1001 86380 86390 1
512312 99512312 1001 86380 86390 1
512148 99512148 1001 86380 86390 1
512164 99512164 1001 86380 86390 1
512061 99512061 1001 86380 86390 1
511926 99511926 1001 86380 86390 1
511789 99511789 1001 86380 86390 1
511790 99511790 1001 86380 86390 1
511873 99511873 1001 86380 86390 1
512472 99512472 1001 86380 86390 1
512397 99512397 1001 86380 86390 1
512439 99512439 1001 86380 86390 1
513029 99513029 1001 86380 86390 1
513158 99513158 1001 86380 86390 1
513060 99513060 1001 86380 86390 1
513164 99513164 1001 86380 86390 1
513126 99513126 1001 86380 86390 1
512949 99512949 1001 86380 86390 1
512880 99512880 1001 86380 86390 1
512984 99512984 1001 86380 86390 1
512997 99512997 1001 86380 86390 1
512985 99512985 1001 86380 86390 1
512587 99512587 1001 86380 86390 1
512641 99512641 1001 86380 86390 1
512693 99512693 1001 86380 86390 1
512694 99512694 1001 86380 86390 1
512787 99512787 1001 86380 86390 1
513236 99513236 1001 86380 86390 1
514000 99514000 1001 86380 86390 1
513975 99513975 1001 86380 86390 1
513722 99513722 1001 86380 86390 1
513816 99513816 1001 86380 86390 1
513584 99513584 1001 86380 86390 1
513474 99513474 1001 86380 86390 1
514121 99514121 1001 86380 86390 1
514164 99514164 1001 86380 86390 1
514144 99514144 1001 86380 86390 1
514776 99514776 1001 86380 86390 1
514805 99514805 1001 86380 86390 1
514588 99514588 1001 86380 86390 1
514461 99514461 1001 86380 86390 1
514644 99514644 1001 86380 86390 1
514508 99514508 1001 86380 86390 1
514281 99514281 1001 86380 86390 1
514426 99514426 1001 86380 86390 1
514998 99514998 1001 86380 86390 1
515024 99515024 1001 86380 86390 1
515523 99515523 1001 86380 86390 1
515524 99515524 1001 86380 86390 1
515487 99515487 1001 86380 86390 1
515367 99515367 1001 86380 86390 1
515316 99515316 1001 86380 86390 1
515278 99515278 1001 86380 86390 1
515358 99515358 1001 86380 86390 1
515398 99515398 1001 86380 86390 1
515168 99515168 1001 86380 86390 1
515104 99515104 1001 86380 86390 1
515213 99515213 1001 86380 86390 1
515176 99515176 1001 86380 86390 1
515690 99515690 1001 86380 86390 1
516344 99516344 1001 86380 86390 1
516333 99516333 1001 86380 86390 1
516418 99516418 1001 86380 86390 1
516507 99516507 1001 86380 86390 1
516209 99516209 1001 86380 86390 1
516057 99516057 1001 86380 86390 1
515954 99515954 1001 86380 86390 1
515970 99515970 1001 86380 86390 1
515961 99515961 1001 86380 86390 1
516041 99516041 1001 86380 86390 1
516055 99516055 1001 86380 86390 1
516692 99516692 1001 86380 86390 1
516684 99516684 1001 86380 86390 1
517274 99517274 1001 86380 86390 1
517014 99517014 1001 86380 86390 1
517080 99517080 1001 86380 86390 1
516991 99516991 1001 86380 86390 1
517043 99517043 1001 86380 86390 1
517059 99517059 1001 86380 86390 1
516958 99516958 1001 86380 86390 1
517520 99517520 1001 86380 86390 1
517457 99517457 1001 86380 86390 1
517522 99517522 1001 86380 86390 1
517446 99517446 1001 86380 86390 1
517867 99517867 1001 86380 86390 1
517939 99517939 1001 86380 86390 1
517715 99517715 1001 86380 86390 1
517694 99517694 1001 86380 86390 1
518808 99518808 1001 86380 86390 1
518848 99518848 1001 86380 86390 1
518901 99518901 1001 86380 86390 1
518934 99518934 1001 86380 86390 1
518577 99518577 1001 86380 86390 1
518656 99518656 1001 86380 86390 1
518578 99518578 1001 86380 86390 1
518748 99518748 1001 86380 86390 1
518775 99518775 1001 86380 86390 1
518665 99518665 1001 86380 86390 1
518552 99518552 1001 86380 86390 1
518555 99518555 1001 86380 86390 1
518545 99518545 1001 86380 86390 1
519032 99519032 1001 86380 86390 1
519700 99519700 1001 86380 86390 1
519708 99519708 1001 86380 86390 1
519748 99519748 1001 86380 86390 1
519774 99519774 1001 86380 86390 1
519684 99519684 1001 86380 86390 1
519550 99519550 1001 86380 86390 1
519565 99519565 1001 86380 86390 1
519488 99519488 1001 86380 86390 1
519220 99519220 1001 86380 86390 1
519312 99519312 1001 86380 86390 1
519222 99519222 1001 86380 86390 1
519357 99519357 1001 86380 86390 1
519996 99519996 1001 86380 86390 1
519907 99519907 1001 86380 86390 1
519883 99519883 1001 86380 86390 1
519962 99519962 1001 86380 86390 1
519887 99519887 1001 86380 86390 1
520454 99520454 1001 86380 86390 1
520588 99520588 1001 86380 86390 1
520358 99520358 1001 86380 86390 1
520321 99520321 1001 86380 86390 1
520231 99520231 1001 86380 86390 1
520377 99520377 1001 86380 86390 1
520176 99520176 1001 86380 86390 1
520073 99520073 1001 86380 86390 1
520099 99520099 1001 86380 86390 1
520154 99520154 1001 86380 86390 1
520220 99520220 1001 86380 86390 1
520646 99520646 1001 86380 86390 1
521305 99521305 1001 86380 86390 1
521399 99521399 1001 86380 86390 1
521348 99521348 1001 86380 86390 1
521284 99521284 1001 86380 86390 1
521189 99521189 1001 86380 86390 1
521228 99521228 1001 86380 86390 1
521087 99521087 1001 86380 86390 1
521230 99521230 1001 86380 86390 1
520910 99520910 1001 86380 86390 1
520886 99520886 1001 86380 86390 1
520978 99520978 1001 86380 86390 1
520973 99520973 1001 86380 86390 1
520987 99520987 1001 86380 86390 1
521497 99521497 1001 86380 86390 1
521617 99521617 1001 86380 86390 1
522251 99522251 1001 86380 86390 1
522240 99522240 1001 86380 86390 1
521906 99521906 1001 86380 86390 1
521843 99521843 1001 86380 86390 1
521753 99521753 1001 86380 86390 1
521793 99521793 1001 86380 86390 1
521873 99521873 1001 86380 86390 1
521796 99521796 1001 86380 86390 1
522342 99522342 1001 86380 86390 1
522395 99522395 1001 86380 86390 1
522460 99522460 1001 86380 86390 1
522340 99522340 1001 86380 86390 1
523072 99523072 1001 86380 86390 1
522957 99522957 1001 86380 86390 1
523102 99523102 1001 86380 86390 1
523002 99523002 1001 86380 86390 1
523041 99523041 1001 86380 86390 1
522863 99522863 1001 86380 86390 1
522866 99522866 1001 86380 86390 1
522752 99522752 1001 86380 86390 1
522896 99522896 1001 86380 86390 1
522744 99522744 1001 86380 86390 1
522591 99522591 1001 86380 86390 1
522582 99522582 1001 86380 86390 1
522638 99522638 1001 86380 86390 1
523313 99523313 1001 86380 86390 1
523253 99523253 1001 86380 86390 1
523280 99523280 1001 86380 86390 1
523765 99523765 1001 86380 86390 1
523916 99523916 1001 86380 86390 1
523783 99523783 1001 86380 86390 1
523906 99523906 1001 86380 86390 1
523587 99523587 1001 86380 86390 1
523562 99523562 1001 86380 86390 1
523392 99523392 1001 86380 86390 1
523328 99523328 1001 86380 86390 1
523380 99523380 1001 86380 86390 1
523446 99523446 1001 86380 86390 1
523529 99523529 1001 86380 86390 1
524059 99524059 1001 86380 86390 1
524126 99524126 1001 86380 86390 1
524117 99524117 1001 86380 86390 1
523992 99523992 1001 86380 86390 1
524712 99524712 1001 86380 86390 1
524429 99524429 1001 86380 86390 1
524407 99524407 1001 86380 86390 1
524563 99524563 1001 86380 86390 1
524381 99524381 1001 86380 86390 1
524243 99524243 1001 86380 86390 1
524246 99524246 1001 86380 86390 1
524234 99524234 1001 86380 86390 1
524263 99524263 1001 86380 86390 1
524330 99524330 1001 86380 86390 1
524175 99524175 1001 86380 86390 1
524865 99524865 1001 86380 86390 1
524841 99524841 1001 86380 86390 1
524806 99524806 1001 86380 86390 1
525417 99525417 1001 86380 86390 1
525537 99525537 1001 86380 86390 1
525375 99525375 1001 86380 86390 1
525131 99525131 1001 86380 86390 1
525071 99525071 1001 86380 86390 1
525168 99525168 1001 86380 86390 1
525078 99525078 1001 86380 86390 1
525621 99525621 1001 86380 86390 1
525727 99525727 1001 86380 86390 1
525753 99525753 1001 86380 86390 1
526281 99526281 1001 86380 86390 1
526247 99526247 1001 86380 86390 1
526312 99526312 1001 86380 86390 1
526410 99526410 1001 86380 86390 1
526227 99526227 1001 86380 86390 1
526179 99526179 1001 86380 86390 1
526196 99526196 1001 86380 86390 1
526081 99526081 1001 86380 86390 1
526138 99526138 1001 86380 86390 1
525821 99525821 1001 86380 86390 1
526529 99526529 1001 86380 86390 1
526452 99526452 1001 86380 86390 1
526570 99526570 1001 86380 86390 1
527174 99527174 1001 86380 86390 1
527223 99527223 1001 86380 86390 1
527141 99527141 1001 86380 86390 1
527180 99527180 1001 86380 86390 1
527116 99527116 1001 86380 86390 1
527094 99527094 1001 86380 86390 1
526850 99526850 1001 86380 86390 1
526981 99526981 1001 86380 86390 1
526879 99526879 1001 86380 86390 1
526822 99526822 1001 86380 86390 1
526720 99526720 1001 86380 86390 1
526772 99526772 1001 86380 86390 1
526737 99526737 1001 86380 86390 1
526803 99526803 1001 86380 86390 1
526675 99526675 1001 86380 86390 1
526818 99526818 1001 86380 86390 1
527252 99527252 1001 86380 86390 1
527357 99527357 1001 86380 86390 1
527370 99527370 1001 86380 86390 1
527935 99527935 1001 86380 86390 1
527888 99527888 1001 86380 86390 1
527905 99527905 1001 86380 86390 1
527932 99527932 1001 86380 86390 1
527809 99527809 1001 86380 86390 1
527711 99527711 1001 86380 86390 1
527506 99527506 1001 86380 86390 1
527507 99527507 1001 86380 86390 1
527591 99527591 1001 86380 86390 1
527579 99527579 1001 86380 86390 1
527618 99527618 1001 86380 86390 1
527516 99527516 1001 86380 86390 1
527466 99527466 1001 86380 86390 1
528129 99528129 1001 86380 86390 1
528260 99528260 1001 86380 86390 1
528870 99528870 1001 86380 86390 1
528780 99528780 1001 86380 86390 1
528566 99528566 1001 86380 86390 1
528620 99528620 1001 86380 86390 1
528547 99528547 1001 86380 86390 1
528676 99528676 1001 86380 86390 1
528359 99528359 1001 86380 86390 1
528285 99528285 1001 86380 86390 1
528298 99528298 1001 86380 86390 1
528313 99528313 1001 86380 86390 1
529095 99529095 1001 86380 86390 1
528905 99528905 1001 86380 86390 1
529549 99529549 1001 86380 86390 1
529658 99529658 1001 86380 86390 1
529711 99529711 1001 86380 86390 1
529531 99529531 1001 86380 86390 1
529546 99529546 1001 86380 86390 1
529426 99529426 1001 86380 86390 1
529276 99529276 1001 86380 86390 1
529190 99529190 1001 86380 86390 1
529128 99529128 1001 86380 86390 1
529793 99529793 1001 86380 86390 1
529879 99529879 1001 86380 86390 1
530374 99530374 1001 86380 86390 1
530440 99530440 1001 86380 86390 1
530494 99530494 1001 86380 86390 1
530532 99530532 1001 86380 86390 1
530475 99530475 1001 86380 86390 1
530326 99530326 1001 86380 86390 1
530276 99530276 1001 86380 86390 1
530333 99530333 1001 86380 86390 1
530076 99530076 1001 86380 86390 1
530089 99530089 1001 86380 86390 1
529960 99529960 1001 86380 86390 1
530067 99530067 1001 86380 86390 1
529993 99529993 1001 86380 86390 1
530139 99530139 1001 86380 86390 1
530596 99530596 1001 86380 86390 1
530570 99530570 1001 86380 86390 1
530663 99530663 1001 86380 86390 1
531228 99531228 1001 86380 86390 1
531249 99531249 1001 86380 86390 1
531237 99531237 1001 86380 86390 1
531151 99531151 1001 86380 86390 1
530974 99530974 1001 86380 86390 1
531068 99531068 1001 86380 86390 1
530801 99530801 1001 86380 86390 1
530886 99530886 1001 86380 86390 1
531576 99531576 1001 86380 86390 1
532023 99532023 1001 86380 86390 1
531860 99531860 1001 86380 86390 1
531964 99531964 1001 86380 86390 1
531887 99531887 1001 86380 86390 1
531823 99531823 1001 86380 86390 1
531890 99531890 1001 86380 86390 1
531972 99531972 1001 86380 86390 1
531843 99531843 1001 86380 86390 1
531934 99531934 1001 86380 86390 1
531632 99531632 1001 86380 86390 1
532386 99532386 1001 86380 86390 1
532296 99532296 1001 86380 86390 1
532362 99532362 1001 86380 86390 1
532337 99532337 1001 86380 86390 1
532275 99532275 1001 86380 86390 1
532380 99532380 1001 86380 86390 1
532903 99532903 1001 86380 86390 1
532968 99532968 1001 86380 86390 1
532983 99532983 1001 86380 86390 1
533008 99533008 1001 86380 86390 1
532844 99532844 1001 86380 86390 1
532697 99532697 1001 86380 86390 1
532760 99532760 1001 86380 86390 1
532414 99532414 1001 86380 86390 1
532597 99532597 1001 86380 86390 1
532538 99532538 1001 86380 86390 1
532590 99532590 1001 86380 86390 1
532604 99532604 1001 86380 86390 1
533107 99533107 1001 86380 86390 1
533084 99533084 1001 86380 86390 1
533089 99533089 1001 86380 86390 1
533051 99533051 1001 86380 86390 1
533142 99533142 1001 86380 86390 1
533671 99533671 1001 86380 86390 1
533763 99533763 1001 86380 86390 1
533713 99533713 1001 86380 86390 1
533549 99533549 1001 86380 86390 1
533344 99533344 1001 86380 86390 1
533286 99533286 1001 86380 86390 1
533364 99533364 1001 86380 86390 1
534013 99534013 1001 86380 86390 1
533952 99533952 1001 86380 86390 1
533953 99533953 1001 86380 86390 1
534044 99534044 1001 86380 86390 1
534641 99534641 1001 86380 86390 1
534440 99534440 1001 86380 86390 1
534437 99534437 1001 86380 86390 1
534426 99534426 1001 86380 86390 1
534258 99534258 1001 86380 86390 1
534215 99534215 1001 86380 86390 1
534738 99534738 1001 86380 86390 1
534846 99534846 1001 86380 86390 1
534692 99534692 1001 86380 86390 1
535446 99535446 1001 86380 86390 1
535474 99535474 1001 86380 86390 1
535282 99535282 1001 86380 86390 1
535301 99535301 1001 86380 86390 1
535237 99535237 1001 86380 86390 1
534915 99534915 1001 86380 86390 1
534956 99534956 1001 86380 86390 1
534907 99534907 1001 86380 86390 1
534925 99534925 1001 86380 86390 1
535665 99535665 1001 86380 86390 1
535654 99535654 1001 86380 86390 1
535555 99535555 1001 86380 86390 1
536195 99536195 1001 86380 86390 1
536144 99536144 1001 86380 86390 1
536294 99536294 1001 86380 86390 1
536218 99536218 1001 86380 86390 1
536061 99536061 1001 86380 86390 1
536129 99536129 1001 86380 86390 1
535897 99535897 1001 86380 86390 1
535868 99535868 1001 86380 86390 1
536368 99536368 1001 86380 86390 1
536420 99536420 1001 86380 86390 1
536500 99536500 1001 86380 86390 1
537008 99537008 1001 86380 86390 1
537047 99537047 1001 86380 86390 1
537012 99537012 1001 86380 86390 1
537025 99537025 1001 86380 86390 1
537039 99537039 1001 86380 86390 1
536801 99536801 1001 86380 86390 1
536802 99536802 1001 86380 86390 1
536856 99536856 1001 86380 86390 1
536946 99536946 1001 86380 86390 1
536792 99536792 1001 86380 86390 1
536924 99536924 1001 86380 86390 1
536930 99536930 1001 86380 86390 1
536568 99536568 1001 86380 86390 1
536547 99536547 1001 86380 86390 1
537180 99537180 1001 86380 86390 1
537353 99537353 1001 86380 86390 1
537366 99537366 1001 86380 86390 1
537914 99537914 1001 86380 86390 1
537788 99537788 1001 86380 86390 1
537934 99537934 1001 86380 86390 1
537922 99537922 1001 86380 86390 1
537910 99537910 1001 86380 86390 1
537721 99537721 1001 86380 86390 1
537661 99537661 1001 86380 86390 1
537637 99537637 1001 86380 86390 1
537728 99537728 1001 86380 86390 1
537717 99537717 1001 86380 86390 1
537435 99537435 1001 86380 86390 1
538127 99538127 1001 86380 86390 1
538125 99538125 1001 86380 86390 1
538688 99538688 1001 86380 86390 1
538626 99538626 1001 86380 86390 1
538795 99538795 1001 86380 86390 1
538468 99538468 1001 86380 86390 1
538547 99538547 1001 86380 86390 1
538448 99538448 1001 86380 86390 1
538422 99538422 1001 86380 86390 1
538477 99538477 1001 86380 86390 1
538542 99538542 1001 86380 86390 1
538260 99538260 1001 86380 86390 1
538392 99538392 1001 86380 86390 1
538899 99538899 1001 86380 86390 1
539486 99539486 1001 86380 86390 1
539454 99539454 1001 86380 86390 1
539348 99539348 1001 86380 86390 1
539354 99539354 1001 86380 86390 1
539434 99539434 1001 86380 86390 1
539205 99539205 1001 86380 86390 1
539183 99539183 1001 86380 86390 1
539185 99539185 1001 86380 86390 1
539108 99539108 1001 86380 86390 1
539706 99539706 1001 86380 86390 1
539724 99539724 1001 86380 86390 1
540288 99540288 1001 86380 86390 1
540367 99540367 1001 86380 86390 1
540268 99540268 1001 86380 86390 1
540399 99540399 1001 86380 86390 1
540249 99540249 1001 86380 86390 1
540188 99540188 1001 86380 86390 1
540214 99540214 1001 86380 86390 1
540247 99540247 1001 86380 86390 1
539890 99539890 1001 86380 86390 1
539891 99539891 1001 86380 86390 1
539957 99539957 1001 86380 86390 1
539961 99539961 1001 86380 86390 1
540531 99540531 1001 86380 86390 1
540506 99540506 1001 86380 86390 1
540480 99540480 1001 86380 86390 1
540612 99540612 1001 86380 86390 1
540667 99540667 1001 86380 86390 1
540618 99540618 1001 86380 86390 1
541140 99541140 1001 86380 86390 1
541155 99541155 1001 86380 86390 1
541092 99541092 1001 86380 86390 1
541270 99541270 1001 86380 86390 1
541282 99541282 1001 86380 86390 1
541188 99541188 1001 86380 86390 1
541150 99541150 1001 86380 86390 1
541151 99541151 1001 86380 86390 1
540895 99540895 1001 86380 86390 1
540986 99540986 1001 86380 86390 1
540910 99540910 1001 86380 86390 1
540743 99540743 1001 86380 86390 1
541498 99541498 1001 86380 86390 1
541345 99541345 1001 86380 86390 1
541467 99541467 1001 86380 86390 1
542019 99542019 1001 86380 86390 1
541761 99541761 1001 86380 86390 1
541801 99541801 1001 86380 86390 1
541815 99541815 1001 86380 86390 1
541845 99541845 1001 86380 86390 1
541702 99541702 1001 86380 86390 1
541705 99541705 1001 86380 86390 1
542194 99542194 1001 86380 86390 1
542294 99542294 1001 86380 86390 1
542269 99542269 1001 86380 86390 1
542282 99542282 1001 86380 86390 1
542869 99542869 1001 86380 86390 1
542758 99542758 1001 86380 86390 1
542932 99542932 1001 86380 86390 1
542536 99542536 1001 86380 86390 1
542706 99542706 1001 86380 86390 1
542494 99542494 1001 86380 86390 1
542380 99542380 1001 86380 86390 1
542515 99542515 1001 86380 86390 1
543046 99543046 1001 86380 86390 1
542956 99542956 1001 86380 86390 1
542984 99542984 1001 86380 86390 1
543140 99543140 1001 86380 86390 1
543617 99543617 1001 86380 86390 1
543738 99543738 1001 86380 86390 1
543613 99543613 1001 86380 86390 1
543397 99543397 1001 86380 86390 1
543555 99543555 1001 86380 86390 1
543306 99543306 1001 86380 86390 1
543164 99543164 1001 86380 86390 1
543269 99543269 1001 86380 86390 1
543300 99543300 1001 86380 86390 1
543328 99543328 1001 86380 86390 1
543357 99543357 1001 86380 86390 1
543937 99543937 1001 86380 86390 1
543854 99543854 1001 86380 86390 1
543843 99543843 1001 86380 86390 1
543973 99543973 1001 86380 86390 1
543857 99543857 1001 86380 86390 1
544306 99544306 1001 86380 86390 1
544284 99544284 1001 86380 86390 1
544016 99544016 1001 86380 86390 1
544060 99544060 1001 86380 86390 1
544078 99544078 1001 86380 86390 1
544700 99544700 1001 86380 86390 1
544602 99544602 1001 86380 86390 1
435550 886 1001 22200 26517 1
436490 212 1001 44160 45177 1
506556 1108 1002 35484 36711 1
540231 793 1002 68198 70191 1
400000 99400000 1001 86380 86390 1
400282 99400282 1001 86380 86390 1
400441 99400441 1001 86380 86390 1
400974 99400974 1001 86380 86390 1
401124 99401124 1001 86380 86390 1
401400 99401400 1001 86380 86390 1
401529 99401529 1001 86380 86390 1
401551 99401551 1001 86380 86390 1
401938 99401938 1001 86380 86390 1
402021 99402021 1001 86380 86390 1
402045 99402045 1001 86380 86390 1
402206 99402206 1001 86380 86390 1
402807 99402807 1001 86380 86390 1
402926 99402926 1001 86380 86390 1
402932 99402932 1001 86380 86390 1
402964 99402964 1001 86380 86390 1
403122 99403122 1001 86380 86390 1
403282 99403282 1001 86380 86390 1
403097 99403097 1001 86380 86390 1
403239 99403239 1001 86380 86390 1
403886 99403886 1001 86380 86390 1
404184 99404184 1001 86380 86390 1
404256 99404256 1001 86380 86390 1
404643 99404643 1001 86380 86390 1
404647 99404647 1001 86380 86390 1
405508 99405508 1001 86380 86390 1
405910 99405910 1001 86380 86390 1
406064 99406064 1001 86380 86390 1
406017 99406017 1001 86380 86390 1
406115 99406115 1001 86380 86390 1
406568 99406568 1001 86380 86390 1
406712 99406712 1001 86380 86390 1
406667 99406667 1001 86380 86390 1
407064 99407064 1001 86380 86390 1
407118 99407118 1001 86380 86390 1
407221 99407221 1001 86380 86390 1
407306 99407306 1001 86380 86390 1
407361 99407361 1001 86380 86390 1
407440 99407440 1001 86380 86390 1
407498 99407498 1001 86380 86390 1
407471 99407471 1001 86380 86390 1
407536 99407536 1001 86380 86390 1
407718 99407718 1001 86380 86390 1
408003 99408003 1001 86380 86390 1
408063 99408063 1001 86380 86390 1
408071 99408071 1001 86380 86390 1
408206 99408206 1001 86380 86390 1
408288 99408288 1001 86380 86390 1
408374 99408374 1001 86380 86390 1
408433 99408433 1001 86380 86390 1
408545 99408545 1001 86380 86390 1
408699 99408699 1001 86380 86390 1
408842 99408842 1001 86380 86390 1
409049 99409049 1001 86380 86390 1
409649 99409649 1001 86380 86390 1
409614 99409614 1001 86380 86390 1
409757 99409757 1001 86380 86390 1
409885 99409885 1001 86380 86390 1
409887 99409887 1001 86380 86390 1
410073 99410073 1001 86380 86390 1
410164 99410164 1001 86380 86390 1
410261 99410261 1001 86380 86390 1
410701 99410701 1001 86380 86390 1
410793 99410793 1001 86380 86390 1
411097 99411097 1001 86380 86390 1
411089 99411089 1001 86380 86390 1
411843 99411843 1001 86380 86390 1
411899 99411899 1001 86380 86390 1
412150 99412150 1001 86380 86390 1
412400 99412400 1001 86380 86390 1
412301 99412301 1001 86380 86390 1
412445 99412445 1001 86380 86390 1
413400 99413400 1001 86380 86390 1
413497 99413497 1001 86380 86390 1
413609 99413609 1001 86380 86390 1
413327 99413327 1001 86380 86390 1
413465 99413465 1001 86380 86390 1
413538 99413538 1001 86380 86390 1
413466 99413466 1001 86380 86390 1
412931 99412931 1001 86380 86390 1
413143 99413143 1001 86380 86390 1
413115 99413115 1001 86380 86390 1
413122 99413122 1001 86380 86390 1
412548 99412548 1001 86380 86390 1
412841 99412841 1001 86380 86390 1
412886 99412886 1001 86380 86390 1
412486 99412486 1001 86380 86390 1
412488 99412488 1001 86380 86390 1
412679 99412679 1001 86380 86390 1
412688 99412688 1001 86380 86390 1
414983 99414983 1001 86380 86390 1
415068 99415068 1001 86380 86390 1
415102 99415102 1001 86380 86390 1
414959 99414959 1001 86380 86390 1
414814 99414814 1001 86380 86390 1
414584 99414584 1001 86380 86390 1
414651 99414651 1001 86380 86390 1
414406 99414406 1001 86380 86390 1
414259 99414259 1001 86380 86390 1
414417 99414417 1001 86380 86390 1
415381 99415381 1001 86380 86390 1
416955 99416955 1001 86380 86390 1
416397 99416397 1001 86380 86390 1
416498 99416498 1001 86380 86390 1
416140 99416140 1001 86380 86390 1
415748 99415748 1001 86380 86390 1
416101 99416101 1001 86380 86390 1
415775 99415775 1001 86380 86390 1
417140 99417140 1001 86380 86390 1
417339 99417339 1001 86380 86390 1
417054 99417054 1001 86380 86390 1
417181 99417181 1001 86380 86390 1
417392 99417392 1001 86380 86390 1
417229 99417229 1001 86380 86390 1
417371 99417371 1001 86380 86390 1
417428 99417428 1001 86380 86390 1
418744 99418744 1001 86380 86390 1
418599 99418599 1001 86380 86390 1
418768 99418768 1001 86380 86390 1
418308 99418308 1001 86380 86390 1
418046 99418046 1001 86380 86390 1
418425 99418425 1001 86380 86390 1
418264 99418264 1001 86380 86390 1
417659 99417659 1001 86380 86390 1
417635 99417635 1001 86380 86390 1
417668 99417668 1001 86380 86390 1
417815 99417815 1001 86380 86390 1
417816 99417816 1001 86380 86390 1
419031 99419031 1001 86380 86390 1
419125 99419125 1001 86380 86390 1
420401 99420401 1001 86380 86390 1
420081 99420081 1001 86380 86390 1
420341 99420341 1001 86380 86390 1
419722 99419722 1001 86380 86390 1
419979 99419979 1001 86380 86390 1
419657 99419657 1001 86380 86390 1
420003 99420003 1001 86380 86390 1
419525 99419525 1001 86380 86390 1
419479 99419479 1001 86380 86390 1
420468 99420468 1001 86380 86390 1
420524 99420524 1001 86380 86390 1
420665 99420665 1001 86380 86390 1
421820 99421820 1001 86380 86390 1
421909 99421909 1001 86380 86390 1
421789 99421789 1001 86380 86390 1
421294 99421294 1001 86380 86390 1
421480 99421480 1001 86380 86390 1
421296 99421296 1001 86380 86390 1
421382 99421382 1001 86380 86390 1
421628 99421628 1001 86380 86390 1
421240 99421240 1001 86380 86390 1
421043 99421043 1001 86380 86390 1
422169 99422169 1001 86380 86390 1
422156 99422156 1001 86380 86390 1
422270 99422270 1001 86380 86390 1
423626 99423626 1001 86380 86390 1
423605 99423605 1001 86380 86390 1
423573 99423573 1001 86380 86390 1
423030 99423030 1001 86380 86390 1
423155 99423155 1001 86380 86390 1
423178 99423178 1001 86380 86390 1
422949 99422949 1001 86380 86390 1
422954 99422954 1001 86380 86390 1
423300 99423300 1001 86380 86390 1
422559 99422559 1001 86380 86390 1
422662 99422662 1001 86380 86390 1
422864 99422864 1001 86380 86390 1
422736 99422736 1001 86380 86390 1
422763 99422763 1001 86380 86390 1
424067 99424067 1001 86380 86390 1
423995 99423995 1001 86380 86390 1
424022 99424022 1001 86380 86390 1
423754 99423754 1001 86380 86390 1
423805 99423805 1001 86380 86390 1
425302 99425302 1001 86380 86390 1
425259 99425259 1001 86380 86390 1
425132 99425132 1001 86380 86390 1
425161 99425161 1001 86380 86390 1
425123 99425123 1001 86380 86390 1
424755 99424755 1001 86380 86390 1
424642 99424642 1001 86380 86390 1
424869 99424869 1001 86380 86390 1
424971 99424971 1001 86380 86390 1
424846 99424846 1001 86380 86390 1
424364 99424364 1001 86380 86390 1
424573 99424573 1001 86380 86390 1
424474 99424474 1001 86380 86390 1
424278 99424278 1001 86380 86390 1
425616 99425616 1001 86380 86390 1
425641 99425641 1001 86380 86390 1
425824 99425824 1001 86380 86390 1
426899 99426899 1001 86380 86390 1
426825 99426825 1001 86380 86390 1
426735 99426735 1001 86380 86390 1
426772 99426772 1001 86380 86390 1
426065 99426065 1001 86380 86390 1
426190 99426190 1001 86380 86390 1
425879 99425879 1001 86380 86390 1
427323 99427323 1001 86380 86390 1
427231 99427231 1001 86380 86390 1
428470 99428470 1001 86380 86390 1
428348 99428348 1001 86380 86390 1
428625 99428625 1001 86380 86390 1
428357 99428357 1001 86380 86390 1
428722 99428722 1001 86380 86390 1
428092 99428092 1001 86380 86390 1
428150 99428150 1001 86380 86390 1
427713 99427713 1001 86380 86390 1
428789 99428789 1001 86380 86390 1
428945 99428945 1001 86380 86390 1
428958 99428958 1001 86380 86390 1
428986 99428986 1001 86380 86390 1
430142 99430142 1001 86380 86390 1
429829 99429829 1001 86380 86390 1
429660 99429660 1001 86380 86390 1
429723 99429723 1001 86380 86390 1
429869 99429869 1001 86380 86390 1
429412 99429412 1001 86380 86390 1
430578 99430578 1001 86380 86390 1
430556 99430556 1001 86380 86390 1
430721 99430721 1001 86380 86390 1
431937 99431937 1001 86380 86390 1
432001 99432001 1001 86380 86390 1
431898 99431898 1001 86380 86390 1
431707 99431707 1001 86380 86390 1
431932 99431932 1001 86380 86390 1
431456 99431456 1001 86380 86390 1
431457 99431457 1001 86380 86390 1
431589 99431589 1001 86380 86390 1
431614 99431614 1001 86380 86390 1
430925 99430925 1001 86380 86390 1
431074 99431074 1001 86380 86390 1
432467 99432467 1001 86380 86390 1
433635 99433635 1001 86380 86390 1
433600 99433600 1001 86380 86390 1
433481 99433481 1001 86380 86390 1
433361 99433361 1001 86380 86390 1
433212 99433212 1001 86380 86390 1
433165 99433165 1001 86380 86390 1
433034 99433034 1001 86380 86390 1
432940 99432940 1001 86380 86390 1
432748 99432748 1001 86380 86390 1
432586 99432586 1001 86380 86390 1
432736 99432736 1001 86380 86390 1
432604 99432604 1001 86380 86390 1
432696 99432696 1001 86380 86390 1
432524 99432524 1001 86380 86390 1
433860 99433860 1001 86380 86390 1
433840 99433840 1001 86380 86390 1
433820 99433820 1001 86380 86390 1
435204 99435204 1001 86380 86390 1
434784 99434784 1001 86380 86390 1
434691 99434691 1001 86380 86390 1
434718 99434718 1001 86380 86390 1
434472 99434472 1001 86380 86390 1
435701 99435701 1001 86380 86390 1
435802 99435802 1001 86380 86390 1
435489 99435489 1001 86380 86390 1
435532 99435532 1001 86380 86390 1
435588 99435588 1001 86380 86390 1
436980 99436980 1001 86380 86390 1
437051 99437051 1001 86380 86390 1
436859 99436859 1001 86380 86390 1
436792 99436792 1001 86380 86390 1
437132 99437132 1001 86380 86390 1
436418 99436418 1001 86380 86390 1
436554 99436554 1001 86380 86390 1
436738 99436738 1001 86380 86390 1
436137 99436137 1001 86380 86390 1
436267 99436267 1001 86380 86390 1
436195 99436195 1001 86380 86390 1
300102 99300102 1001 86380 86390 1
300628 99300628 1001 86380 86390 1
300553 99300553 1001 86380 86390 1
300534 99300534 1001 86380 86390 1
300725 99300725 1001 86380 86390 1
300394 99300394 1001 86380 86390 1
300409 99300409 1001 86380 86390 1
300487 99300487 1001 86380 86390 1
300398 99300398 1001 86380 86390 1
300390 99300390 1001 86380 86390 1
300338 99300338 1001 86380 86390 1
300141 99300141 1001 86380 86390 1
300145 99300145 1001 86380 86390 1
300779 99300779 1001 86380 86390 1
300899 99300899 1001 86380 86390 1
300824 99300824 1001 86380 86390 1
300929 99300929 1001 86380 86390 1
301524 99301524 1001 86380 86390 1
301482 99301482 1001 86380 86390 1
301457 99301457 1001 86380 86390 1
301314 99301314 1001 86380 86390 1
301160 99301160 1001 86380 86390 1
301265 99301265 1001 86380 86390 1
301116 99301116 1001 86380 86390 1
301105 99301105 1001 86380 86390 1
301604 99301604 1001 86380 86390 1
301647 99301647 1001 86380 86390 1
301699 99301699 1001 86380 86390 1
301626 99301626 1001 86380 86390 1
301718 99301718 1001 86380 86390 1
302267 99302267 1001 86380 86390 1
302154 99302154 1001 86380 86390 1
302118 99302118 1001 86380 86390 1
302019 99302019 1001 86380 86390 1
301886 99301886 1001 86380 86390 1
301966 99301966 1001 86380 86390 1
302406 99302406 1001 86380 86390 1
302539 99302539 1001 86380 86390 1
302397 99302397 1001 86380 86390 1
303041 99303041 1001 86380 86390 1
303149 99303149 1001 86380 86390 1
303036 99303036 1001 86380 86390 1
302955 99302955 1001 86380 86390 1
302905 99302905 1001 86380 86390 1
302997 99302997 1001 86380 86390 1
302934 99302934 1001 86380 86390 1
302680 99302680 1001 86380 86390 1
302706 99302706 1001 86380 86390 1
302681 99302681 1001 86380 86390 1
302784 99302784 1001 86380 86390 1
302737 99302737 1001 86380 86390 1
302660 99302660 1001 86380 86390 1
302701 99302701 1001 86380 86390 1
303311 99303311 1001 86380 86390 1
303274 99303274 1001 86380 86390 1
303997 99303997 1001 86380 86390 1
303881 99303881 1001 86380 86390 1
303857 99303857 1001 86380 86390 1
303910 99303910 1001 86380 86390 1
303840 99303840 1001 86380 86390 1
303766 99303766 1001 86380 86390 1
303680 99303680 1001 86380 86390 1
303540 99303540 1001 86380 86390 1
304149 99304149 1001 86380 86390 1
304221 99304221 1001 86380 86390 1
304542 99304542 1001 86380 86390 1
304649 99304649 1001 86380 86390 1
304652 99304652 1001 86380 86390 1
304329 99304329 1001 86380 86390 1
304305 99304305 1001 86380 86390 1
304357 99304357 1001 86380 86390 1
304397 99304397 1001 86380 86390 1
304923 99304923 1001 86380 86390 1
305004 99305004 1001 86380 86390 1
304954 99304954 1001 86380 86390 1
305047 99305047 1001 86380 86390 1
305649 99305649 1001 86380 86390 1
305352 99305352 1001 86380 86390 1
305409 99305409 1001 86380 86390 1
305410 99305410 1001 86380 86390 1
305294 99305294 1001 86380 86390 1
305464 99305464 1001 86380 86390 1
305073 99305073 1001 86380 86390 1
305153 99305153 1001 86380 86390 1
305102 99305102 1001 86380 86390 1
500169 99500169 1001 86380 86390 1
500029 99500029 1001 86380 86390 1
500189 99500189 1001 86380 86390 1
500491 99500491 1001 86380 86390 1
500561 99500561 1001 86380 86390 1
500510 99500510 1001 86380 86390 1
500424 99500424 1001 86380 86390 1
500310 99500310 1001 86380 86390 1
500259 99500259 1001 86380 86390 1
500377 99500377 1001 86380 86390 1
500301 99500301 1001 86380 86390 1
500276 99500276 1001 86380 86390 1
500888 99500888 1001 86380 86390 1
501007 99501007 1001 86380 86390 1
500865 99500865 1001 86380 86390 1
500843 99500843 1001 86380 86390 1
500831 99500831 1001 86380 86390 1
501516 99501516 1001 86380 86390 1
501517 99501517 1001 86380 86390 1
501569 99501569 1001 86380 86390 1
501370 99501370 1001 86380 86390 1
501410 99501410 1001 86380 86390 1
501386 99501386 1001 86380 86390 1
501403 99501403 1001 86380 86390 1
501355 99501355 1001 86380 86390 1
501062 99501062 1001 86380 86390 1
501678 99501678 1001 86380 86390 1
502450 99502450 1001 86380 86390 1
502347 99502347 1001 86380 86390 1
502120 99502120 1001 86380 86390 1
501935 99501935 1001 86380 86390 1
501924 99501924 1001 86380 86390 1
501925 99501925 1001 86380 86390 1
501901 99501901 1001 86380 86390 1
501928 99501928 1001 86380 86390 1
501930 99501930 1001 86380 86390 1
501892 99501892 1001 86380 86390 1
502606 99502606 1001 86380 86390 1
502491 99502491 1001 86380 86390 1
502517 99502517 1001 86380 86390 1
502498 99502498 1001 86380 86390 1
503290 99503290 1001 86380 86390 1
503135 99503135 1001 86380 86390 1
503074 99503074 1001 86380 86390 1
502998 99502998 1001 86380 86390 1
502883 99502883 1001 86380 86390 1
502867 99502867 1001 86380 86390 1
502712 99502712 1001 86380 86390 1
502730 99502730 1001 86380 86390 1
502872 99502872 1001 86380 86390 1
502681 99502681 1001 86380 86390 1
502786 99502786 1001 86380 86390 1
503490 99503490 1001 86380 86390 1
503364 99503364 1001 86380 86390 1
503391 99503391 1001 86380 86390 1
504071 99504071 1001 86380 86390 1
503929 99503929 1001 86380 86390 1
503935 99503935 1001 86380 86390 1
504001 99504001 1001 86380 86390 1
503831 99503831 1001 86380 86390 1
503625 99503625 1001 86380 86390 1
504180 99504180 1001 86380 86390 1
504233 99504233 1001 86380 86390 1
504236 99504236 1001 86380 86390 1
[truncated: 4,079,322 more chars]
